# Supplementary material for: FlatProt: 2D visualization eases protein structure comparison
Source: BMC Bioinformatics. 2025 Aug 13;26:210. doi: 10.1186/s12859-025-06233-x (PMC12344939; doi:10.1186/s12859-025-06233-x)
Supplement: Supplementary file 1 — Supplementary Material 1 [file 12859_2025_6233_MOESM1_ESM.zip › KLK/structures/Pesi_A_05.cif]

data_Pesi_A_05
# 
_entry.id   Pesi_A_05 
# 
_entity.id                         1      
_entity.type                       polymer 
_entity.pdbx_description           polymer-1 
_entity.formula_weight             25048.9 
_entity.pdbx_number_of_molecules        1 
# 
loop_
_struct_sheet.id 
_struct_sheet.number_strands 
A 7 
B 6 
C 2 
D 2 
E 2 
# 
loop_
_struct_conf_type.id 
_struct_conf_type.criteria 
STRN         DSSP 
HELX_LH_PP_P DSSP 
TURN_TY1_P   DSSP 
BEND         DSSP 
HELX_RH_3T_P DSSP 
HELX_RH_AL_P DSSP 
# 
_struct_asym.id          A 
_struct_asym.entity_id   1 
# 
_software.pdbx_ordinal     1 
_software.name             dssp 
_software.version          4.4.10 
_software.date             ? 
_software.classification   'model annotation' 
# 
_entity_poly.entity_id                      1 
_entity_poly.type                           polypeptide(L) 
_entity_poly.nstd_linkage                   n 
_entity_poly.nstd_monomer                   n 
_entity_poly.pdbx_seq_one_letter_code       
;RMLRGFQCQLHSQPWVVALFDGTQFRCSGTLIHKKWVVTAAQCHTGRFHVRLGEHNLRHLDWTEQLTISSRVITHPLFDP
STSQNNIMLVKLLVPALINRNVQPLPLPSTCPIPDSTCVLAGWGSNAFPKAKHSDVMLCGNITVLPDDLCRDTHPRLITP
NMVCAGVVHGGTDFCQGDPGSPLICQQELQGISSWGFEGCSRPNRTGVFVKVCNYVPWLLQTMNSG
;
_entity_poly.pdbx_seq_one_letter_code_can   
;RMLRGFQCQLHSQPWVVALFDGTQFRCSGTLIHKKWVVTAAQCHTGRFHVRLGEHNLRHLDWTEQLTISSRVITHPLFDP
STSQNNIMLVKLLVPALINRNVQPLPLPSTCPIPDSTCVLAGWGSNAFPKAKHSDVMLCGNITVLPDDLCRDTHPRLITP
NMVCAGVVHGGTDFCQGDPGSPLICQQELQGISSWGFEGCSRPNRTGVFVKVCNYVPWLLQTMNSG
;
_entity_poly.pdbx_strand_id                 A 
# 
loop_
_dssp_struct_summary.entry_id 
_dssp_struct_summary.label_comp_id 
_dssp_struct_summary.label_asym_id 
_dssp_struct_summary.label_seq_id 
_dssp_struct_summary.secondary_structure 
_dssp_struct_summary.ss_bridge 
_dssp_struct_summary.helix_3_10 
_dssp_struct_summary.helix_alpha 
_dssp_struct_summary.helix_pi 
_dssp_struct_summary.helix_pp 
_dssp_struct_summary.bend 
_dssp_struct_summary.chirality 
_dssp_struct_summary.sheet 
_dssp_struct_summary.strand 
_dssp_struct_summary.ladder_1 
_dssp_struct_summary.ladder_2 
_dssp_struct_summary.accessibility 
_dssp_struct_summary.TCO 
_dssp_struct_summary.kappa 
_dssp_struct_summary.alpha 
_dssp_struct_summary.phi 
_dssp_struct_summary.psi 
_dssp_struct_summary.x_ca 
_dssp_struct_summary.y_ca 
_dssp_struct_summary.z_ca 
Pesi_A_05 ARG A 1   . . . . . . . . . . . . ? .      .     .      .      85.0   16.3  -22.8 2.6   
Pesi_A_05 MET A 2   . . . . . . . + . . . . ? -0.283 .     110.0  -4.6   88.8   16.4  -19.0 3.7   
Pesi_A_05 LEU A 3   . . . . . . . + . . . . ? 0.152  64.6  137.8  -151.2 42.4   16.4  -16.2 1.2   
Pesi_A_05 ARG A 4   . . . . . . . - . . . . ? -0.415 65.8  -105.4 -145.0 83.8   12.6  -15.3 2.4   
Pesi_A_05 GLY A 5   . . . . . . . - . . . . ? -0.314 53.6  -131.7 -0.0   123.5  10.2  -12.4 3.3   
Pesi_A_05 PHE A 6   E . . . . . . - A A A . ? -0.888 18.4  -95.4  -105.1 140.1  10.1  -12.7 7.1   
Pesi_A_05 GLN A 7   E . . . . > . - A A A . ? -0.539 54.5  -111.7 -46.1  121.7  7.2   -12.6 9.3   
Pesi_A_05 CYS A 8   P . . . . P . - . . . . ? -0.370 34.3  -95.1  -55.7  142.3  7.0   -9.0  10.3  
Pesi_A_05 GLN A 9   P . > . . P . - . . . . ? -0.427 60.3  -83.3  -56.9  135.5  7.7   -8.2  13.9  
Pesi_A_05 LEU A 10  T . 3 . . < S - . . . . ? -0.276 110.7 -6.0   -46.2  123.4  4.4   -8.1  15.7  
Pesi_A_05 HIS A 11  T . 3 . . . S + . . . . ? 0.643  93.2  128.0  69.0   12.8   2.8   -4.6  15.2  
Pesi_A_05 SER A 12  S . < . . . S + . . . . ? 0.625  71.6  50.1   -73.8  -12.3  5.9   -3.3  13.4  
Pesi_A_05 GLN A 13  . . > . . . . + . . . . ? -0.575 64.6  162.9  -127.2 69.4   3.7   -2.1  10.5  
Pesi_A_05 PRO A 14  T . 3 . . . S + . . . . ? 0.575  73.5  56.9   -71.0  -4.9   0.9   -0.0  12.2  
Pesi_A_05 TRP A 15  T . 3 . . . S + . . . . ? 0.547  79.5  106.1  -100.5 -16.4  -0.0  1.6   9.0   
Pesi_A_05 VAL A 16  E . < . . . . - B H H . ? -0.569 53.4  -163.2 -75.5  135.3  -0.8  -1.5  7.0   
Pesi_A_05 VAL A 17  E . . . . . . - B H H . ? -0.920 13.3  -140.4 -122.6 137.2  -4.5  -2.1  6.4   
Pesi_A_05 ALA A 18  E . . . . . . - B H H I ? -0.891 16.5  -157.9 -98.1  126.6  -6.3  -5.3  5.4   
Pesi_A_05 LEU A 19  E . . . . . . - B H H I ? -0.916 10.0  -167.2 -108.6 129.1  -9.2  -4.8  3.0   
Pesi_A_05 PHE A 20  E . . . . . . - B H H I ? -0.861 24.2  -152.7 -117.9 140.2  -11.9 -7.4  2.7   
Pesi_A_05 ASP A 21  E . > . . . S - B H H . ? -0.934 84.4  -48.9  -97.9  100.6  -14.7 -8.0  0.3   
Pesi_A_05 GLY A 22  T . 3 . . . S - . . . . ? -0.611 122.7 -24.6  63.8   -117.0 -17.0 -9.8  2.7   
Pesi_A_05 THR A 23  T . 3 . . . S + . . . . ? 0.457  118.5 99.8   -105.0 -0.5   -14.9 -12.4 4.4   
Pesi_A_05 GLN A 24  E . < . . . S - B I H . ? -0.746 77.0  -122.9 -96.4  126.4  -12.4 -12.6 1.7   
Pesi_A_05 PHE A 25  E . . . . . . + B I H . ? -0.527 36.8  169.3  -63.5  127.4  -9.1  -10.8 1.9   
Pesi_A_05 ARG A 26  E . . . . . . - B I . . ? 0.844  50.3  -21.7  -108.0 -56.8  -8.8  -8.5  -1.2  
Pesi_A_05 CYS A 27  E . . . . . . - B I H . ? -0.964 54.1  -109.9 -149.6 162.9  -5.9  -6.1  -0.9  
Pesi_A_05 SER A 28  E . . . . . . - B I H . ? -0.621 35.4  -176.5 -91.3  162.5  -3.6  -4.4  1.4   
Pesi_A_05 GLY A 29  E . . . . . . - B I H J ? -0.885 21.6  -119.6 -146.7 176.1  -3.7  -0.7  2.1   
Pesi_A_05 THR A 30  E . . . . . . - B I H J ? -0.994 16.6  -134.6 -128.7 123.8  -2.0  2.1   3.9   
Pesi_A_05 LEU A 31  E . . . . . . + B I . J ? -0.689 33.6  162.8  -70.7  117.3  -3.5  4.2   6.6   
Pesi_A_05 ILE A 32  E . . . . . . + B I . . ? 0.503  68.9  13.3   -116.0 -8.0   -2.3  7.8   5.6   
Pesi_A_05 HIS A 33  E . > . . . S - B I . J ? -0.958 86.1  -98.1  -160.4 160.6  -4.9  9.6   7.8   
Pesi_A_05 LYS A 34  T . 3 . . . S + . . . . ? 0.767  127.2 26.5   -58.6  -19.9  -7.4  8.7   10.7  
Pesi_A_05 LYS A 35  T . 3 . . . S + . . . . ? 0.482  113.9 74.3   -116.7 -7.0   -10.1 8.5   8.1   
Pesi_A_05 TRP A 36  E . < . . . . - B J J K ? -0.941 46.0  -175.9 -129.9 132.7  -8.3  7.6   5.0   
Pesi_A_05 VAL A 37  E . . . . . . - B J J K ? -0.948 15.1  -150.9 -115.3 134.0  -6.6  4.5   3.5   
Pesi_A_05 VAL A 38  E . . . . . . + B J J K ? -0.899 29.8  147.5  -105.2 138.9  -4.8  4.5   0.3   
Pesi_A_05 THR A 39  E . . . . . . - B J J K ? -0.863 50.6  -60.8  -152.7 -178.5 -4.6  1.3   -1.8  
Pesi_A_05 ALA A 40  . . > . . . . - . . . . ? -0.623 36.0  -138.7 -76.8  136.9  -4.5  0.0   -5.4  
Pesi_A_05 ALA A 41  G . > . . . S + . . . . ? 0.786  100.4 69.2   -63.9  -32.5  -7.4  0.9   -7.7  
Pesi_A_05 GLN A 42  G . 3 . . . S + . . . . ? 0.640  88.1  69.0   -63.4  -10.6  -7.4  -2.5  -9.2  
Pesi_A_05 CYS A 43  G . < . . . S + . . . . ? 0.442  70.0  133.3  -85.2  -4.0   -8.7  -3.7  -5.7  
Pesi_A_05 HIS A 44  . . < . . . . + . . . . ? -0.295 9.8   146.8  -60.0  122.8  -12.0 -1.9  -6.2  
Pesi_A_05 THR A 45  . . . . . . . - . . . . ? 0.193  64.9  -104.5 -135.5 11.5   -15.0 -4.1  -5.3  
Pesi_A_05 GLY A 46  S . . . . . S + . . . . ? -0.898 92.3  27.2   99.5   -107.4 -17.4 -1.3  -3.9  
Pesi_A_05 ARG A 47  S . . . . . S - . . . . ? -0.643 73.2  -151.3 -95.2  141.9  -17.5 -1.4  -0.1  
Pesi_A_05 PHE A 48  . . . . . . . - . . . . ? -0.900 16.1  -138.9 -112.7 138.6  -14.7 -2.7  2.1   
Pesi_A_05 HIS A 49  E . . . . . . - B K I L ? -0.894 35.6  -154.1 -80.0  121.4  -14.5 -4.4  5.4   
Pesi_A_05 VAL A 50  E . . . . . . - B K I L ? -0.890 15.6  -169.9 -108.6 128.8  -11.4 -2.7  6.8   
Pesi_A_05 ARG A 51  E . . . . . . - B K I L ? -0.979 6.3   -174.7 -117.4 123.1  -9.2  -4.1  9.5   
Pesi_A_05 LEU A 52  E . . . . . . + B K . L ? -0.784 67.6  26.4   -108.1 155.6  -6.4  -2.0  11.2  
Pesi_A_05 GLY A 53  S . . . . . S + . . . . ? 0.743  85.9  153.8  69.1   18.2   -3.8  -3.1  13.7  
Pesi_A_05 GLU A 54  . . . . . . . + . . . . ? -0.670 22.4  159.9  -85.0  135.5  -3.9  -6.6  12.2  
Pesi_A_05 HIS A 55  S . . . . . S + . . . . ? 0.616  76.2  33.9   -116.1 -36.8  -0.9  -9.0  12.3  
Pesi_A_05 ASN A 56  B . > . . . . - C N N . ? -0.986 64.1  -156.0 -126.4 123.1  -2.8  -12.3 11.7  
Pesi_A_05 LEU A 57  T . 3 . . . S + . . . . ? 0.675  98.0  39.0   -74.9  -9.9   -5.9  -12.5 9.5   
Pesi_A_05 ARG A 58  T . 3 . . . S + . . . . ? 0.511  112.1 61.1   -116.0 -9.2   -7.2  -15.6 11.2  
Pesi_A_05 HIS A 59  . . < . . . . - . . . . ? -0.982 68.7  -144.6 -130.8 126.1  -6.3  -14.7 14.8  
Pesi_A_05 LEU A 60  . . . . . . . + . . . . ? -0.704 17.8  175.2  -85.9  123.5  -7.5  -11.7 16.9  
Pesi_A_05 ASP A 61  . . . . . . . - . . . . ? 0.133  54.3  -109.2 -112.1 12.0   -4.8  -10.4 19.2  
Pesi_A_05 TRP A 62  S . . . . . S + . . . . ? 0.416  100.0 97.9   79.6   7.7    -7.1  -7.4  20.4  
Pesi_A_05 THR A 63  . . . . . . . + . . . . ? 0.604  59.1  109.3  -93.9  -9.4   -5.2  -4.8  18.6  
Pesi_A_05 GLU A 64  . . . . . . . - . . . . ? -0.317 52.0  -158.7 -78.2  137.2  -7.6  -4.8  15.6  
Pesi_A_05 GLN A 65  E . . . . . . - B L L . ? -0.996 14.0  -158.1 -110.7 116.1  -9.9  -2.0  14.8  
Pesi_A_05 LEU A 66  E . . . . . . + B L L . ? -0.861 26.5  140.5  -102.4 130.3  -12.7 -3.2  12.6  
Pesi_A_05 THR A 67  E . . . . . . - B L L . ? -0.869 38.7  -119.3 -149.5 178.1  -14.7 -0.8  10.4  
Pesi_A_05 ILE A 68  E . . . . . . - B L L . ? -0.884 33.8  -99.1  -122.4 159.2  -16.3 -0.5  7.0   
Pesi_A_05 SER A 69  E . . . . . . - B L M . ? -0.632 23.0  -170.1 -78.5  134.8  -15.7 1.9   4.1   
Pesi_A_05 SER A 70  E . . . . . S + B L . . ? 0.710  77.2  6.3    -87.4  -26.3  -18.1 4.8   3.8   
Pesi_A_05 ARG A 71  E . . . . . . - B L M . ? -0.985 57.5  -156.3 -157.0 144.8  -16.7 5.7   0.5   
Pesi_A_05 VAL A 72  E . . . . . . - B L M . ? -0.996 12.4  -168.8 -124.5 129.9  -14.2 4.5   -2.1  
Pesi_A_05 ILE A 73  E . . . . . . - B L M . ? -0.917 4.3   -161.5 -125.1 107.8  -12.6 6.9   -4.6  
Pesi_A_05 THR A 74  E . . . . . . - B L M . ? -0.582 39.0  -94.6  -84.7  141.1  -10.7 5.6   -7.6  
Pesi_A_05 HIS A 75  . . > . . . . - . . . . ? -0.390 36.2  -130.4 -51.3  132.2  -8.3  7.9   -9.4  
Pesi_A_05 PRO A 76  T . 3 . . . S + . . . . ? 0.753  105.5 47.3   -62.7  -22.7  -10.4 9.3   -12.3 
Pesi_A_05 LEU A 77  T . 3 . . . S + . . . . ? 0.150  77.8  140.6  -107.5 16.0   -7.8  8.5   -14.8 
Pesi_A_05 PHE A 78  . . < . . . . - . . . . ? -0.444 34.4  -162.5 -59.2  129.6  -7.2  4.9   -13.7 
Pesi_A_05 ASP A 79  B . > > > . . - D P O . ? -0.938 11.6  -164.5 -118.2 109.7  -6.6  2.7   -16.7 
Pesi_A_05 PRO A 80  T . 3 4 5 . S + . . . . ? 0.752  88.3  58.6   -68.7  -21.4  -7.1  -1.1  -16.1 
Pesi_A_05 SER A 81  T . 3 4 5 . S + . . . . ? 0.862  123.4 20.2   -77.7  -28.3  -5.3  -1.9  -19.4 
Pesi_A_05 THR A 82  T . < 4 5 . S - . . . . ? 0.510  96.6  -127.1 -118.2 -7.2   -2.1  -0.2  -18.5 
Pesi_A_05 SER A 83  T . > < 5 . . + . . . . ? 0.698  53.3  160.1  61.2   16.2   -2.4  0.0   -14.8 
Pesi_A_05 GLN A 84  B . 3 . < . . + D Q O . ? -0.534 66.2  9.6    -63.4  137.8  -1.8  3.7   -15.1 
Pesi_A_05 ASN A 85  T . 3 . . . S + . . . . ? 0.887  79.7  173.0  58.7   37.6   -3.0  5.7   -12.1 
Pesi_A_05 ASN A 86  . . < . . . . + . . . . ? -0.436 35.4  113.6  -74.4  62.9   -3.6  2.5   -10.2 
Pesi_A_05 ILE A 87  . . . . . . . + . . . . ? -0.993 38.5  177.6  -141.0 141.1  -4.4  4.3   -6.9  
Pesi_A_05 MET A 88  E . . . . . . - B M K M ? -0.997 21.0  -134.2 -146.7 145.8  -7.6  4.6   -4.8  
Pesi_A_05 LEU A 89  E . . . . . . - B M K M ? -0.856 12.1  -160.8 -102.7 136.1  -8.7  6.2   -1.5  
Pesi_A_05 VAL A 90  E . . . . . . - B M K M ? -0.982 9.6   -150.4 -114.2 113.7  -10.9 4.3   1.0   
Pesi_A_05 LYS A 91  E . . . . . . - B M K M ? -0.760 17.8  -129.5 -84.4  128.9  -12.7 6.5   3.5   
Pesi_A_05 LEU A 92  E . . . . . . - B M . M ? -0.539 0.1   -143.3 -77.9  137.9  -13.3 4.9   6.8   
Pesi_A_05 LEU A 93  S . . . . . S + . . . . ? 0.931  96.9  31.1   -61.8  -48.3  -16.9 4.9   8.2   
Pesi_A_05 VAL A 94  S . . . . . S - . . . . ? -0.972 99.2  -113.5 -111.3 124.4  -15.4 5.3   11.7  
Pesi_A_05 PRO A 95  . . . . . . . - . . . . ? -0.236 38.9  -102.3 -55.5  145.9  -12.1 7.2   12.1  
Pesi_A_05 ALA A 96  . . . . . . . - . . . . ? -0.392 26.3  -124.8 -67.0  137.1  -9.2  5.1   13.3  
Pesi_A_05 LEU A 97  . . . . . . . - . . . . ? -0.827 30.3  -132.9 -80.5  113.6  -8.2  5.4   16.9  
Pesi_A_05 ILE A 98  . . . . . . . + . . . . ? -0.576 47.7  128.4  -79.6  126.1  -4.5  6.2   16.8  
Pesi_A_05 ASN A 99  B . > . . . S - E R P . ? -0.802 74.2  -63.6  -154.3 -166.7 -2.2  4.2   19.1  
Pesi_A_05 ARG A 100 T . 3 . . . S + . . . . ? 0.759  132.8 40.4   -64.7  -19.5  0.9   2.1   19.1  
Pesi_A_05 ASN A 101 T . 3 . . . S + . . . . ? 0.567  116.8 48.3   -108.4 -12.2  -0.7  -0.5  16.8  
Pesi_A_05 VAL A 102 B . < . . . . + E S P . ? -0.943 68.3  150.2  -136.2 109.6  -2.5  1.9   14.4  
Pesi_A_05 GLN A 103 . . . . . . . - . . . . ? -0.998 43.2  -114.1 -141.5 141.8  -0.6  4.8   12.9  
Pesi_A_05 PRO A 104 P . . . . > . - . . . . ? -0.506 26.8  -133.7 -72.5  144.2  -0.8  6.8   9.8   
Pesi_A_05 LEU A 105 P . . . . P . - . . . . ? -0.835 28.2  -114.7 -92.4  129.6  2.1   6.6   7.4   
Pesi_A_05 PRO A 106 P . . . . P . - . . . . ? -0.353 24.2  -114.5 -66.6  145.4  3.3   10.0  6.1   
Pesi_A_05 LEU A 107 P . . . . P . - . . . . ? -0.470 44.4  -95.5  -70.2  148.2  3.0   10.9  2.4   
Pesi_A_05 PRO A 108 P . . . . < . - . . . . ? -0.386 21.7  -159.0 -71.3  144.2  6.3   11.4  0.7   
Pesi_A_05 SER A 109 S . . . . . S + . . . . ? 0.691  83.6  22.8   -88.2  -24.5  7.9   14.9  0.3   
Pesi_A_05 THR A 110 S . . . . . S - . . . . ? -0.932 91.2  -95.6  -137.7 160.7  10.1  13.6  -2.5  
Pesi_A_05 CYS A 111 P . . . . > . - . . . . ? -0.347 57.3  -80.2  -74.0  156.7  10.0  10.8  -5.0  
Pesi_A_05 PRO A 112 P . . . . P . - . . . . ? -0.296 43.6  -132.8 -58.9  139.0  11.9  7.5   -4.3  
Pesi_A_05 ILE A 113 P . > . . P . - . . . . ? -0.798 29.2  -101.2 -94.2  130.3  15.6  7.6   -4.9  
Pesi_A_05 PRO A 114 T . 3 . . < S + . . . . ? -0.216 106.5 20.3   -51.1  136.2  17.2  4.8   -6.9  
Pesi_A_05 ASP A 115 T . 3 . . . S + . . . . ? 0.446  87.3  143.1  84.8   -2.1   19.0  2.2   -4.6  
Pesi_A_05 SER A 116 . . < . . . . - . . . . ? -0.528 53.0  -121.9 -64.0  137.7  17.1  3.4   -1.6  
Pesi_A_05 THR A 117 E . . . . . . + A B B . ? -0.761 37.9  178.6  -83.0  134.3  16.3  0.5   0.7   
Pesi_A_05 CYS A 118 E . . . . . . - A B B C ? -0.813 25.8  -124.9 -132.5 165.6  12.6  0.0   1.4   
Pesi_A_05 VAL A 119 E . . . . . . - A B B C ? -0.964 15.7  -161.4 -114.6 129.5  10.3  -2.2  3.3   
Pesi_A_05 LEU A 120 E . . . . . . - A B B C ? -0.946 15.4  -178.6 -103.6 133.6  7.4   -4.0  1.7   
Pesi_A_05 ALA A 121 E . . . . . . + A B B . ? -0.995 21.0  95.4   -139.7 139.0  4.7   -5.2  4.0   
Pesi_A_05 GLY A 122 E . . . . . S - A B B . ? -0.975 72.2  -81.9  169.0  -170.1 1.4   -7.2  3.5   
Pesi_A_05 TRP A 123 S . . . . . S + . . . . ? 0.106  72.5  134.5  -110.0 16.5   -0.3  -10.5 3.5   
Pesi_A_05 GLY A 124 . . . . . . . - . . . . ? 0.227  58.7  -94.1  -57.8  176.4  0.7   -11.6 0.0   
Pesi_A_05 SER A 125 . . . . . . . - . . . . ? -0.859 17.6  -164.9 -105.8 133.7  2.0   -15.2 -0.8  
Pesi_A_05 ASN A 126 S . . . . . S + . . . . ? 0.305  71.8  94.4   -85.1  3.7    5.7   -16.3 -0.9  
Pesi_A_05 ALA A 127 S . . > . . S - . . . . ? -0.761 73.8  -123.9 -112.2 119.8  4.4   -19.4 -2.7  
Pesi_A_05 PHE A 128 T . . 4 . . S + . . . . ? -1.000 97.3  45.8   -93.7  137.3  4.1   -20.0 -6.4  
Pesi_A_05 PRO A 129 T . . 4 . . S - . . . . ? 0.561  121.5 -89.2  -74.1  136.1  1.5   -20.7 -7.8  
Pesi_A_05 LYS A 130 T . . 4 . . . - . . . . ? -0.069 60.2  -174.2 -11.2  55.3   -0.6  -17.9 -5.7  
Pesi_A_05 ALA A 131 . . . < . . . - . . . . ? -0.886 48.2  -57.5  -75.0  101.1  -1.1  -20.5 -2.9  
Pesi_A_05 LYS A 132 . . . . . . . - . . . . ? 0.412  69.2  -84.3  36.7   130.8  -3.5  -18.7 -0.5  
Pesi_A_05 HIS A 133 . . . . . . . - . . . . ? -0.277 53.5  -98.4  -46.7  142.1  -2.6  -15.4 1.2   
Pesi_A_05 SER A 134 . . . . . . . - . . . . ? -0.543 20.1  -145.1 -64.4  138.2  -0.5  -15.7 4.3   
Pesi_A_05 ASP A 135 S . . . . . S + . . . . ? 0.744  86.0  61.2   -74.1  -25.4  -2.4  -15.4 7.5   
Pesi_A_05 VAL A 136 B . . . . . S - C O N . ? -0.814 98.2  -101.6 -104.8 145.3  0.5   -13.7 9.1   
Pesi_A_05 MET A 137 . . . . . . . - . . . . ? -0.433 37.2  -151.6 -67.0  137.1  1.9   -10.3 7.9   
Pesi_A_05 LEU A 138 E . . . . . . - A C A B ? -0.848 8.4   -163.9 -113.3 144.6  5.1   -10.6 5.9   
Pesi_A_05 CYS A 139 E . . . . . . + A C A B ? -0.944 8.2   179.1  -124.8 147.2  7.9   -8.0  5.5   
Pesi_A_05 GLY A 140 E . . . . . . - A C . B ? -0.989 29.6  -121.7 -149.0 139.9  10.7  -7.8  3.0   
Pesi_A_05 ASN A 141 E . . . . . . + A C . B ? -0.695 38.4  178.1  -77.1  130.4  13.5  -5.6  2.2   
Pesi_A_05 ILE A 142 E . . . . . . - A C . B ? -0.969 18.9  -140.0 -138.3 146.7  13.3  -4.2  -1.3  
Pesi_A_05 THR A 143 E . . . . . . - A C D B ? -0.905 20.1  -120.0 -113.1 137.9  15.4  -1.8  -3.3  
Pesi_A_05 VAL A 144 E . . . . > . - A C D . ? -0.548 32.0  -139.8 -71.3  136.0  14.3  0.9   -5.6  
Pesi_A_05 LEU A 145 P . . . . P . - . . . . ? -0.699 19.4  -102.6 -99.6  148.4  15.5  0.4   -9.1  
Pesi_A_05 PRO A 146 P . . > . < . - . . . . ? -0.342 34.1  -114.8 -62.8  151.0  16.7  3.0   -11.5 
Pesi_A_05 ASP A 147 H . . > . . S + . . . . ? 0.851  114.6 54.5   -56.5  -39.5  14.2  4.1   -14.2 
Pesi_A_05 ASP A 148 H . . > . . S + . . . . ? 0.897  109.9 46.4   -64.3  -41.0  16.4  2.7   -17.0 
Pesi_A_05 LEU A 149 H . . > . . S + . . . . ? 0.884  110.7 53.3   -67.9  -39.2  16.5  -0.7  -15.4 
Pesi_A_05 CYS A 150 H . . X . . S + . . . . ? 0.936  112.2 44.5   -60.0  -42.7  12.7  -0.6  -14.7 
Pesi_A_05 ARG A 151 H . . < . . S + . . . . ? 0.813  110.6 54.7   -72.5  -33.5  12.1  0.1   -18.4 
Pesi_A_05 ASP A 152 H . . < . . S + . . . . ? 0.883  111.3 44.5   -67.6  -36.2  14.5  -2.5  -19.5 
Pesi_A_05 THR A 153 H . . < . . S + . . . . ? 0.797  127.9 28.3   -79.8  -29.6  12.7  -5.1  -17.4 
Pesi_A_05 HIS A 154 S . > X . . S - . . . . ? -0.651 85.5  -157.7 -130.2 73.2   9.2   -4.0  -18.5 
Pesi_A_05 PRO A 155 T . 3 4 . . S - . . . . ? -0.306 73.7  -5.6   -63.6  126.0  9.6   -2.5  -22.0 
Pesi_A_05 ARG A 156 T . 3 4 . . S + . . . . ? 0.524  119.2 82.7   79.7   7.0    6.8   -0.1  -23.1 
Pesi_A_05 LEU A 157 T . < 4 . . . + . . . . ? 0.620  66.3  90.3   -114.3 -17.4  4.8   -0.8  -19.9 
Pesi_A_05 ILE A 158 . . . < . . . - . . . . ? -0.672 54.7  -173.7 -89.8  128.0  6.6   1.6   -17.5 
Pesi_A_05 THR A 159 . . > . . . . - . . . . ? -0.660 42.3  -102.2 -110.3 167.3  5.2   5.2   -17.2 
Pesi_A_05 PRO A 160 T . 3 . . . S + . . . . ? 0.667  121.5 62.4   -63.8  -12.2  6.4   8.3   -15.2 
Pesi_A_05 ASN A 161 T . 3 . . . S + . . . . ? 0.306  96.5  76.0   -93.3  6.8    3.7   7.4   -12.6 
Pesi_A_05 MET A 162 E . < . . . . - A D . E ? -0.895 57.5  -166.3 -121.8 150.4  5.3   4.1   -11.9 
Pesi_A_05 VAL A 163 E . . . . . . - A D . E ? -0.984 12.9  -141.3 -133.4 143.5  8.4   3.0   -9.9  
Pesi_A_05 CYS A 164 E . . . . . . + A D . E ? -0.836 19.1  175.6  -106.4 144.0  10.2  -0.4  -9.8  
Pesi_A_05 ALA A 165 E . . . . . . + A D D E ? -0.991 10.8  146.1  -143.0 142.0  11.7  -2.1  -6.8  
Pesi_A_05 GLY A 166 E . . . . . . - A D D E ? -0.947 55.2  -77.2  -159.5 -178.7 13.2  -5.3  -6.5  
Pesi_A_05 VAL A 167 . . > . . . . - . . . . ? -0.836 32.9  -168.4 -96.9  96.7   15.9  -7.3  -4.8  
Pesi_A_05 VAL A 168 T . 3 . . . S + . . . . ? 0.814  83.9  46.8   -64.8  -7.8   19.3  -6.3  -6.5  
Pesi_A_05 HIS A 169 T . 3 . . . S - . . . . ? 0.328  108.8 -105.8 -137.2 41.4   21.0  -9.4  -4.6  
Pesi_A_05 GLY A 170 S . < . . . S + . . . . ? -0.012 81.1  91.2   52.0   111.3  18.9  -12.5 -4.9  
Pesi_A_05 GLY A 171 . . . . . . . + . . . . ? 0.544  46.3  98.5   138.1  30.9   17.0  -13.6 -1.7  
Pesi_A_05 THR A 172 . . . . . . . - . . . . ? -0.987 44.6  -162.1 -139.8 112.6  13.3  -12.3 -1.1  
Pesi_A_05 ASP A 173 . . . . . . . + . . . . ? -0.646 38.9  142.3  -69.2  21.7   10.5  -14.7 -2.0  
Pesi_A_05 PHE A 174 . . . . . . . + . . . . ? -0.933 21.3  167.5  -70.1  81.5   7.9   -11.8 -2.1  
Pesi_A_05 CYS A 175 . . . . . . . + . . . . ? 0.841  67.6  20.1   -64.8  -27.6  6.4   -13.8 -5.1  
Pesi_A_05 GLN A 176 . . . . . . . - . . . . ? -0.986 69.7  -153.3 -149.2 81.3   3.3   -11.7 -5.0  
Pesi_A_05 GLY A 177 . . . . . . . - . . . . ? -0.680 38.5  -114.1 -45.5  117.3  3.1   -8.3  -3.3  
Pesi_A_05 ASP A 178 . . > . . . . - . . . . ? -0.745 41.6  -95.7  -58.1  122.8  -0.5  -8.1  -2.4  
Pesi_A_05 PRO A 179 T . 3 . . . S + . . . . ? -0.326 112.1 26.9   -35.2  129.5  -2.0  -5.3  -4.5  
Pesi_A_05 GLY A 180 T . 3 . . . S + . . . . ? 0.363  83.2  145.5  96.9   -7.5   -2.0  -2.2  -2.4  
Pesi_A_05 SER A 181 . . < . . . . - . . . . ? -0.397 51.5  -109.2 -63.2  144.8  0.8   -3.1  -0.2  
Pesi_A_05 PRO A 182 E . . . . . . - A E . F ? -0.530 13.3  -148.2 -84.5  133.4  3.0   -0.2  0.9   
Pesi_A_05 LEU A 183 E . . . . . . - A E C F ? -0.934 25.4  -161.1 -89.9  109.2  6.5   0.5   -0.3  
Pesi_A_05 ILE A 184 E . . . . . . + A E C F ? -0.842 17.1  170.0  -106.9 116.1  8.0   2.2   2.8   
Pesi_A_05 CYS A 185 E . > . . . S - A E C F ? -0.988 73.7  -11.2  -124.4 128.8  11.2  4.2   2.4   
Pesi_A_05 GLN A 186 T . 3 . . . S - . . . . ? 0.897  128.0 -58.8  51.3   35.7   12.6  6.4   5.1   
Pesi_A_05 GLN A 187 T . 3 . . . S + . . . . ? 0.737  116.4 109.0  69.8   22.5   9.3   5.9   7.0   
Pesi_A_05 GLU A 188 E . < . . . S - A F F . ? -0.949 79.2  -105.4 -122.5 155.4  7.3   7.4   4.1   
Pesi_A_05 LEU A 189 E . . . . . . + A F F . ? -0.662 46.5  161.4  -78.3  106.0  4.9   5.9   1.7   
Pesi_A_05 GLN A 190 E . . . . . . + A F . . ? 0.678  58.6  9.5    -103.7 -20.7  6.8   5.8   -1.5  
Pesi_A_05 GLY A 191 E . . . . . . - A F F G ? -0.991 53.4  -138.7 -156.4 159.0  4.9   3.3   -3.5  
Pesi_A_05 ILE A 192 E . . . . . . - A F F G ? -0.997 38.9  -112.4 -121.9 119.5  1.8   1.1   -3.7  
Pesi_A_05 SER A 193 E . . . . . . + A F . G ? -0.334 51.2  154.4  -55.4  128.9  2.2   -2.3  -5.0  
Pesi_A_05 SER A 194 E . . . . . . - A F . . ? 0.725  51.5  -41.7  -122.1 -64.6  0.5   -2.6  -8.4  
Pesi_A_05 TRP A 195 E . . . . . S + A F . G ? -0.901 81.9  88.9   -157.6 175.1  1.9   -5.4  -10.7 
Pesi_A_05 GLY A 196 . . . . . . . + . . . . ? 0.464  56.8  108.1  108.9  3.1    5.0   -7.1  -12.0 
Pesi_A_05 PHE A 197 . . . . . . . + . . . . ? 0.177  39.8  138.3  -101.9 24.1   5.6   -9.9  -9.5  
Pesi_A_05 GLU A 198 S . . . . . S + . . . . ? -0.463 72.2  15.9   -73.1  119.0  4.5   -12.8 -11.9 
Pesi_A_05 GLY A 199 S . > . . . S - . . . . ? 0.936  73.4  -162.6 91.0   42.8   7.0   -15.8 -11.5 
Pesi_A_05 CYS A 200 T . 3 . . . S + . . . . ? 0.428  78.9  69.4   -46.9  18.9   8.7   -15.0 -8.0  
Pesi_A_05 SER A 201 T . 3 . . . S + . . . . ? 0.364  75.4  95.0   -134.7 19.2   11.6  -17.4 -8.8  
Pesi_A_05 ARG A 202 S . X . . . S - . . . . ? -0.794 78.5  -107.1 -118.1 133.8  13.5  -15.7 -11.7 
Pesi_A_05 PRO A 203 T . 3 . . . S + . . . . ? -0.340 100.0 19.7   -49.5  127.4  16.6  -13.5 -11.4 
Pesi_A_05 ASN A 204 T . 3 . . . S + . . . . ? 0.746  79.2  152.5  89.7   20.7   15.9  -9.6  -12.0 
Pesi_A_05 ARG A 205 . . < . . . . - . . . . ? -0.853 23.6  -168.0 -97.4  124.3  12.1  -9.6  -11.5 
Pesi_A_05 THR A 206 E . . . . . . - A G E . ? -0.779 17.2  -129.6 -111.8 132.9  10.9  -6.3  -10.2 
Pesi_A_05 GLY A 207 E . . . . . . - A G E . ? -0.810 20.9  -135.8 -79.0  143.5  7.6   -5.2  -8.7  
Pesi_A_05 VAL A 208 E . . . . . . - A G E G ? -0.922 26.2  -176.6 -104.9 133.0  5.9   -2.2  -10.2 
Pesi_A_05 PHE A 209 E . . . . . . - A G E G ? -0.838 35.1  -98.8  -123.0 153.5  4.4   0.3   -7.8  
Pesi_A_05 VAL A 210 E . . . . . . - A G E G ? -0.622 37.7  -126.4 -65.6  128.2  2.5   3.4   -8.0  
Pesi_A_05 LYS A 211 E . > . . . . - A G . G ? -0.710 28.0  -168.8 -79.4  90.9   4.9   6.3   -7.6  
Pesi_A_05 VAL A 212 G . > > . . S + . . . . ? 0.809  76.1  69.0   -61.1  -37.3  3.0   8.0   -4.8  
Pesi_A_05 CYS A 213 G . > 4 . . S + . . . . ? 0.841  96.8  56.4   -54.5  -28.3  5.0   11.3  -4.8  
Pesi_A_05 ASN A 214 G . < 4 . . S + . . . . ? 0.615  110.9 43.6   -76.9  -10.7  3.3   12.0  -8.2  
Pesi_A_05 TYR A 215 G . < > . . S + . . . . ? 0.332  78.6  103.4  -118.2 4.7    -0.2  11.6  -6.6  
Pesi_A_05 VAL A 216 H . < X . . S + . . . . ? 0.932  83.1  50.2   -58.8  -47.5  0.3   13.6  -3.4  
Pesi_A_05 PRO A 217 H . . > . . S + . . . . ? 0.933  113.1 46.2   -56.2  -46.3  -1.7  16.6  -4.7  
Pesi_A_05 TRP A 218 H . . > . . S + . . . . ? 0.915  112.6 51.0   -59.8  -46.0  -4.5  14.3  -5.8  
Pesi_A_05 LEU A 219 H . . X . . S + . . . . ? 0.935  114.1 43.4   -58.3  -47.2  -4.5  12.5  -2.5  
Pesi_A_05 LEU A 220 H . . X . . S + . . . . ? 0.902  115.2 48.2   -68.1  -45.0  -4.6  15.7  -0.4  
Pesi_A_05 GLN A 221 H . . X . . S + . . . . ? 0.911  112.9 47.6   -61.5  -46.1  -7.2  17.3  -2.6  
Pesi_A_05 THR A 222 H . . X . . S + . . . . ? 0.888  109.6 53.1   -65.0  -39.9  -9.5  14.3  -2.6  
Pesi_A_05 MET A 223 H . . < . . S + . . . . ? 0.863  110.3 49.0   -65.4  -31.7  -9.2  13.9  1.2   
Pesi_A_05 ASN A 224 H . . < . . S + . . . . ? 0.763  110.0 49.8   -78.5  -30.1  -10.2 17.6  1.7   
Pesi_A_05 SER A 225 H . . < . . . . . . . . ? 0.649  .     .      -86.7  -13.2  -13.2 17.3  -0.6  
Pesi_A_05 GLY A 226 . . . < . . . . . . . . ? -0.502 .     .      -108.6 .      -14.6 14.1  1.1   
# 
loop_
_dssp_struct_ladder.id 
_dssp_struct_ladder.sheet_id 
_dssp_struct_ladder.range_id_1 
_dssp_struct_ladder.range_id_2 
_dssp_struct_ladder.type 
_dssp_struct_ladder.beg_1_label_comp_id 
_dssp_struct_ladder.beg_1_label_asym_id 
_dssp_struct_ladder.beg_1_label_seq_id 
_dssp_struct_ladder.pdbx_beg_1_PDB_ins_code 
_dssp_struct_ladder.end_1_label_comp_id 
_dssp_struct_ladder.end_1_label_asym_id 
_dssp_struct_ladder.end_1_label_seq_id 
_dssp_struct_ladder.pdbx_end_1_PDB_ins_code 
_dssp_struct_ladder.beg_1_auth_comp_id 
_dssp_struct_ladder.beg_1_auth_asym_id 
_dssp_struct_ladder.beg_1_auth_seq_id 
_dssp_struct_ladder.end_1_auth_comp_id 
_dssp_struct_ladder.end_1_auth_asym_id 
_dssp_struct_ladder.end_1_auth_seq_id 
_dssp_struct_ladder.beg_2_label_comp_id 
_dssp_struct_ladder.beg_2_label_asym_id 
_dssp_struct_ladder.beg_2_label_seq_id 
_dssp_struct_ladder.pdbx_beg_2_PDB_ins_code 
_dssp_struct_ladder.end_2_label_comp_id 
_dssp_struct_ladder.end_2_label_asym_id 
_dssp_struct_ladder.end_2_label_seq_id 
_dssp_struct_ladder.pdbx_end_2_PDB_ins_code 
_dssp_struct_ladder.beg_2_auth_comp_id 
_dssp_struct_ladder.beg_2_auth_asym_id 
_dssp_struct_ladder.beg_2_auth_seq_id 
_dssp_struct_ladder.end_2_auth_comp_id 
_dssp_struct_ladder.end_2_auth_asym_id 
_dssp_struct_ladder.end_2_auth_seq_id 
A A A C anti-parallel PHE A 6   ? GLN A 7   ? PHE A 6   GLN A 7   CYS A 139 ? LEU A 138 ? CYS A 139 LEU A 138 
B A B C anti-parallel THR A 117 ? GLY A 122 ? THR A 117 GLY A 122 THR A 143 ? LEU A 138 ? THR A 143 LEU A 138 
C A B E anti-parallel CYS A 118 ? LEU A 120 ? CYS A 118 LEU A 120 CYS A 185 ? LEU A 183 ? CYS A 185 LEU A 183 
D A C D anti-parallel THR A 143 ? VAL A 144 ? THR A 143 VAL A 144 GLY A 166 ? ALA A 165 ? GLY A 166 ALA A 165 
E A D G anti-parallel MET A 162 ? GLY A 166 ? MET A 162 GLY A 166 VAL A 210 ? THR A 206 ? VAL A 210 THR A 206 
F A E F anti-parallel PRO A 182 ? CYS A 185 ? PRO A 182 CYS A 185 ILE A 192 ? GLU A 188 ? ILE A 192 GLU A 188 
G A F G anti-parallel GLY A 191 ? TRP A 195 ? GLY A 191 TRP A 195 LYS A 211 ? VAL A 208 ? LYS A 211 VAL A 208 
H B H I anti-parallel VAL A 16  ? ASP A 21  ? VAL A 16  ASP A 21  THR A 30  ? GLN A 24  ? THR A 30  GLN A 24  
I B H K anti-parallel ALA A 18  ? PHE A 20  ? ALA A 18  PHE A 20  ARG A 51  ? HIS A 49  ? ARG A 51  HIS A 49  
J B I J anti-parallel GLY A 29  ? HIS A 33  ? GLY A 29  HIS A 33  THR A 39  ? TRP A 36  ? THR A 39  TRP A 36  
K B J M anti-parallel TRP A 36  ? THR A 39  ? TRP A 36  THR A 39  LYS A 91  ? MET A 88  ? LYS A 91  MET A 88  
L B K L anti-parallel HIS A 49  ? LEU A 52  ? HIS A 49  LEU A 52  ILE A 68  ? GLN A 65  ? ILE A 68  GLN A 65  
M B L M anti-parallel SER A 69  ? THR A 74  ? SER A 69  THR A 74  LEU A 92  ? MET A 88  ? LEU A 92  MET A 88  
N C N O anti-parallel ASN A 56  ? ASN A 56  ? ASN A 56  ASN A 56  VAL A 136 ? VAL A 136 ? VAL A 136 VAL A 136 
O D P Q anti-parallel ASP A 79  ? ASP A 79  ? ASP A 79  ASP A 79  GLN A 84  ? GLN A 84  ? GLN A 84  GLN A 84  
P E R S anti-parallel ASN A 99  ? ASN A 99  ? ASN A 99  ASN A 99  VAL A 102 ? VAL A 102 ? VAL A 102 VAL A 102 
# 
loop_
_dssp_struct_bridge_pairs.id 
_dssp_struct_bridge_pairs.label_comp_id 
_dssp_struct_bridge_pairs.label_seq_id 
_dssp_struct_bridge_pairs.label_asym_id 
_dssp_struct_bridge_pairs.auth_seq_id 
_dssp_struct_bridge_pairs.auth_asym_id 
_dssp_struct_bridge_pairs.pdbx_PDB_ins_code 
_dssp_struct_bridge_pairs.acceptor_1_label_comp_id 
_dssp_struct_bridge_pairs.acceptor_1_label_seq_id 
_dssp_struct_bridge_pairs.acceptor_1_label_asym_id 
_dssp_struct_bridge_pairs.acceptor_1_auth_seq_id 
_dssp_struct_bridge_pairs.acceptor_1_auth_asym_id 
_dssp_struct_bridge_pairs.acceptor_1_pdbx_PDB_ins_code 
_dssp_struct_bridge_pairs.acceptor_1_energy 
_dssp_struct_bridge_pairs.acceptor_2_label_comp_id 
_dssp_struct_bridge_pairs.acceptor_2_label_seq_id 
_dssp_struct_bridge_pairs.acceptor_2_label_asym_id 
_dssp_struct_bridge_pairs.acceptor_2_auth_seq_id 
_dssp_struct_bridge_pairs.acceptor_2_auth_asym_id 
_dssp_struct_bridge_pairs.acceptor_2_pdbx_PDB_ins_code 
_dssp_struct_bridge_pairs.acceptor_2_energy 
_dssp_struct_bridge_pairs.donor_1_label_comp_id 
_dssp_struct_bridge_pairs.donor_1_label_seq_id 
_dssp_struct_bridge_pairs.donor_1_label_asym_id 
_dssp_struct_bridge_pairs.donor_1_auth_seq_id 
_dssp_struct_bridge_pairs.donor_1_auth_asym_id 
_dssp_struct_bridge_pairs.donor_1_pdbx_PDB_ins_code 
_dssp_struct_bridge_pairs.donor_1_energy 
_dssp_struct_bridge_pairs.donor_2_label_comp_id 
_dssp_struct_bridge_pairs.donor_2_label_seq_id 
_dssp_struct_bridge_pairs.donor_2_label_asym_id 
_dssp_struct_bridge_pairs.donor_2_auth_seq_id 
_dssp_struct_bridge_pairs.donor_2_auth_asym_id 
_dssp_struct_bridge_pairs.donor_2_pdbx_PDB_ins_code 
_dssp_struct_bridge_pairs.donor_2_energy 
1   ARG 1   A 1   A ? ?   ?   ? ?   ? ? ?    ?   ?   ? ?   ? ? ?    LEU 3   A 3   A ? -0.1 ?   ?   ? ?   ? ? ?    
2   MET 2   A 2   A ? LEU 3   A 3   A ? -0.1 ARG 4   A 4   A ? -0.1 THR 172 A 172 A ? -0.1 GLY 171 A 171 A ? -0.0 
3   LEU 3   A 3   A ? GLY 5   A 5   A ? -0.1 GLY 171 A 171 A ? -0.1 GLY 5   A 5   A ? -0.1 MET 2   A 2   A ? -0.1 
4   ARG 4   A 4   A ? THR 172 A 172 A ? -0.3 GLY 5   A 5   A ? -0.3 PHE 174 A 174 A ? -0.1 THR 172 A 172 A ? -0.1 
5   GLY 5   A 5   A ? LEU 3   A 3   A ? -0.1 GLY 140 A 140 A ? -0.1 GLN 7   A 7   A ? -0.4 ARG 4   A 4   A ? -0.3 
6   PHE 6   A 6   A ? CYS 139 A 139 A ? -2.9 GLN 9   A 9   A ? -0.0 CYS 139 A 139 A ? -3.4 CYS 8   A 8   A ? -0.3 
7   GLN 7   A 7   A ? GLY 5   A 5   A ? -0.4 LEU 138 A 138 A ? -0.2 LEU 138 A 138 A ? -0.3 LEU 10  A 10  A ? -0.1 
8   CYS 8   A 8   A ? MET 137 A 137 A ? -2.1 PHE 6   A 6   A ? -0.3 HIS 11  A 11  A ? -0.1 MET 137 A 137 A ? -0.1 
9   GLN 9   A 9   A ? LEU 10  A 10  A ? -0.1 HIS 11  A 11  A ? -0.1 SER 12  A 12  A ? -2.2 GLN 13  A 13  A ? -0.3 
10  LEU 10  A 10  A ? HIS 11  A 11  A ? -0.3 SER 12  A 12  A ? -0.1 GLN 9   A 9   A ? -0.1 HIS 55  A 55  A ? -0.1 
11  HIS 11  A 11  A ? SER 12  A 12  A ? -0.1 GLN 13  A 13  A ? -0.1 LEU 10  A 10  A ? -0.3 GLN 9   A 9   A ? -0.1 
12  SER 12  A 12  A ? GLN 9   A 9   A ? -2.2 GLN 13  A 13  A ? -0.2 LEU 10  A 10  A ? -0.1 HIS 11  A 11  A ? -0.1 
13  GLN 13  A 13  A ? GLN 9   A 9   A ? -0.3 PRO 14  A 14  A ? -0.1 VAL 16  A 16  A ? -1.7 SER 12  A 12  A ? -0.2 
14  PRO 14  A 14  A ? ?   ?   ? ?   ? ? ?    ?   ?   ? ?   ? ? ?    GLN 103 A 103 A ? -1.4 GLY 53  A 53  A ? -0.3 
15  TRP 15  A 15  A ? VAL 102 A 102 A ? -0.2 PRO 104 A 104 A ? -0.1 LEU 31  A 31  A ? -3.4 VAL 17  A 17  A ? -0.3 
16  VAL 16  A 16  A ? GLN 13  A 13  A ? -1.7 THR 30  A 30  A ? -0.2 GLY 53  A 53  A ? -0.5 GLU 54  A 54  A ? -0.4 
17  VAL 17  A 17  A ? GLY 29  A 29  A ? -2.8 TRP 15  A 15  A ? -0.3 GLY 29  A 29  A ? -2.3 LEU 19  A 19  A ? -0.5 
18  ALA 18  A 18  A ? ARG 51  A 51  A ? -2.5 VAL 16  A 16  A ? -0.4 ARG 51  A 51  A ? -2.6 PHE 20  A 20  A ? -0.5 
19  LEU 19  A 19  A ? CYS 27  A 27  A ? -3.0 VAL 17  A 17  A ? -0.5 ARG 26  A 26  A ? -3.4 CYS 27  A 27  A ? -1.5 
20  PHE 20  A 20  A ? HIS 49  A 49  A ? -3.0 ALA 18  A 18  A ? -0.5 HIS 49  A 49  A ? -2.3 GLY 22  A 22  A ? -0.7 
21  ASP 21  A 21  A ? GLN 24  A 24  A ? -2.5 LEU 19  A 19  A ? -0.4 GLN 24  A 24  A ? -1.7 THR 23  A 23  A ? -0.5 
22  GLY 22  A 22  A ? PHE 20  A 20  A ? -0.7 THR 23  A 23  A ? -0.2 HIS 49  A 49  A ? -0.1 PHE 20  A 20  A ? -0.1 
23  THR 23  A 23  A ? ASP 21  A 21  A ? -0.5 PHE 20  A 20  A ? -0.1 PHE 25  A 25  A ? -0.5 GLY 22  A 22  A ? -0.2 
24  GLN 24  A 24  A ? ASP 21  A 21  A ? -1.7 PHE 25  A 25  A ? -0.0 ASP 21  A 21  A ? -2.5 ARG 26  A 26  A ? -0.3 
25  PHE 25  A 25  A ? THR 23  A 23  A ? -0.5 PHE 20  A 20  A ? -0.2 PHE 20  A 20  A ? -0.2 HIS 133 A 133 A ? -0.1 
26  ARG 26  A 26  A ? LEU 19  A 19  A ? -3.4 CYS 27  A 27  A ? -0.4 SER 28  A 28  A ? -0.3 PHE 20  A 20  A ? -0.2 
27  CYS 27  A 27  A ? LEU 19  A 19  A ? -1.5 ASP 178 A 178 A ? -0.1 LEU 19  A 19  A ? -3.0 ARG 26  A 26  A ? -0.4 
28  SER 28  A 28  A ? PRO 179 A 179 A ? -2.4 ARG 26  A 26  A ? -0.3 ALA 40  A 40  A ? -0.5 THR 30  A 30  A ? -0.3 
29  GLY 29  A 29  A ? VAL 17  A 17  A ? -2.3 CYS 27  A 27  A ? -0.3 VAL 17  A 17  A ? -2.8 LEU 31  A 31  A ? -0.5 
30  THR 30  A 30  A ? VAL 38  A 38  A ? -2.6 SER 28  A 28  A ? -0.3 VAL 38  A 38  A ? -3.1 ILE 32  A 32  A ? -0.7 
31  LEU 31  A 31  A ? TRP 15  A 15  A ? -3.4 GLY 29  A 29  A ? -0.5 LEU 105 A 105 A ? -3.1 VAL 37  A 37  A ? -0.2 
32  ILE 32  A 32  A ? TRP 36  A 36  A ? -2.1 THR 30  A 30  A ? -0.7 LYS 34  A 34  A ? -0.2 LEU 107 A 107 A ? -0.2 
33  HIS 33  A 33  A ? TRP 36  A 36  A ? -1.5 THR 30  A 30  A ? -0.1 TRP 36  A 36  A ? -0.9 ILE 32  A 32  A ? -0.3 
34  LYS 34  A 34  A ? LYS 35  A 35  A ? -0.3 ILE 32  A 32  A ? -0.2 ALA 96  A 96  A ? -3.7 VAL 37  A 37  A ? -0.1 
35  LYS 35  A 35  A ? PRO 95  A 95  A ? -0.2 TRP 36  A 36  A ? -0.1 LEU 92  A 92  A ? -3.1 VAL 37  A 37  A ? -0.5 
36  TRP 36  A 36  A ? HIS 33  A 33  A ? -0.9 LYS 91  A 91  A ? -0.2 ILE 32  A 32  A ? -2.1 HIS 33  A 33  A ? -1.5 
37  VAL 37  A 37  A ? VAL 90  A 90  A ? -2.6 LYS 35  A 35  A ? -0.5 VAL 90  A 90  A ? -3.3 THR 39  A 39  A ? -0.4 
38  VAL 38  A 38  A ? THR 30  A 30  A ? -3.1 TRP 36  A 36  A ? -0.4 THR 30  A 30  A ? -2.6 ALA 40  A 40  A ? -0.2 
39  THR 39  A 39  A ? MET 88  A 88  A ? -2.7 VAL 37  A 37  A ? -0.4 MET 88  A 88  A ? -2.6 ALA 41  A 41  A ? -0.3 
40  ALA 40  A 40  A ? SER 28  A 28  A ? -0.5 VAL 38  A 38  A ? -0.2 CYS 43  A 43  A ? -1.7 ILE 87  A 87  A ? -0.3 
41  ALA 41  A 41  A ? THR 39  A 39  A ? -0.3 GLN 42  A 42  A ? -0.3 HIS 44  A 44  A ? -1.8 ALA 40  A 40  A ? -0.1 
42  GLN 42  A 42  A ? CYS 43  A 43  A ? -0.3 ASN 86  A 86  A ? -0.1 ALA 41  A 41  A ? -0.3 ASN 86  A 86  A ? -0.0 
43  CYS 43  A 43  A ? ALA 40  A 40  A ? -1.7 SER 28  A 28  A ? -0.1 GLN 42  A 42  A ? -0.3 ALA 41  A 41  A ? -0.2 
44  HIS 44  A 44  A ? ALA 41  A 41  A ? -1.8 THR 45  A 45  A ? -0.2 ARG 47  A 47  A ? -0.1 ALA 41  A 41  A ? -0.0 
45  THR 45  A 45  A ? GLY 46  A 46  A ? -0.3 CYS 43  A 43  A ? -0.1 ARG 47  A 47  A ? -0.6 HIS 44  A 44  A ? -0.2 
46  GLY 46  A 46  A ? ASP 21  A 21  A ? -0.0 PHE 48  A 48  A ? -0.0 PHE 48  A 48  A ? -0.3 THR 45  A 45  A ? -0.3 
47  ARG 47  A 47  A ? THR 45  A 45  A ? -0.6 HIS 44  A 44  A ? -0.1 HIS 49  A 49  A ? -0.4 GLY 22  A 22  A ? -0.2 
48  PHE 48  A 48  A ? GLY 46  A 46  A ? -0.3 ASP 21  A 21  A ? -0.1 SER 69  A 69  A ? -2.5 VAL 50  A 50  A ? -0.6 
49  HIS 49  A 49  A ? PHE 20  A 20  A ? -2.3 ARG 47  A 47  A ? -0.4 PHE 20  A 20  A ? -3.0 ARG 51  A 51  A ? -0.5 
50  VAL 50  A 50  A ? THR 67  A 67  A ? -3.0 PHE 48  A 48  A ? -0.6 THR 67  A 67  A ? -2.5 LEU 52  A 52  A ? -0.5 
51  ARG 51  A 51  A ? ALA 18  A 18  A ? -2.6 HIS 49  A 49  A ? -0.5 ALA 18  A 18  A ? -2.5 GLU 54  A 54  A ? -0.3 
52  LEU 52  A 52  A ? GLN 65  A 65  A ? -2.5 VAL 50  A 50  A ? -0.5 GLN 65  A 65  A ? -1.9 VAL 17  A 17  A ? -0.1 
53  GLY 53  A 53  A ? VAL 16  A 16  A ? -0.5 PRO 14  A 14  A ? -0.3 HIS 55  A 55  A ? -0.3 THR 63  A 63  A ? -0.2 
54  GLU 54  A 54  A ? VAL 16  A 16  A ? -0.4 ARG 51  A 51  A ? -0.3 GLY 53  A 53  A ? -0.2 LEU 57  A 57  A ? -0.1 
55  HIS 55  A 55  A ? ASN 56  A 56  A ? -0.3 GLY 53  A 53  A ? -0.3 MET 137 A 137 A ? -2.4 LEU 57  A 57  A ? -0.4 
56  ASN 56  A 56  A ? HIS 59  A 59  A ? -0.5 VAL 136 A 136 A ? -0.2 HIS 59  A 59  A ? -0.6 HIS 55  A 55  A ? -0.3 
57  LEU 57  A 57  A ? ASP 135 A 135 A ? -3.1 HIS 55  A 55  A ? -0.4 VAL 136 A 136 A ? -0.1 ASN 56  A 56  A ? -0.1 
58  ARG 58  A 58  A ? ASP 135 A 135 A ? -0.4 HIS 59  A 59  A ? -0.2 LEU 60  A 60  A ? -0.4 LEU 57  A 57  A ? -0.2 
59  HIS 59  A 59  A ? ASN 56  A 56  A ? -0.6 ASP 135 A 135 A ? -0.2 ASN 56  A 56  A ? -0.5 ASP 61  A 61  A ? -0.5 
60  LEU 60  A 60  A ? ARG 58  A 58  A ? -0.4 ASP 61  A 61  A ? -0.1 LEU 57  A 57  A ? -0.1 GLU 54  A 54  A ? -0.1 
61  ASP 61  A 61  A ? HIS 59  A 59  A ? -0.5 ASN 56  A 56  A ? -0.1 LEU 60  A 60  A ? -0.1 GLU 54  A 54  A ? -0.0 
62  TRP 62  A 62  A ? THR 63  A 63  A ? -0.1 ?   ?   ? ?   ? ? ?    LEU 60  A 60  A ? -0.1 GLU 54  A 54  A ? -0.1 
63  THR 63  A 63  A ? GLY 53  A 53  A ? -0.2 ASN 101 A 101 A ? -0.0 TRP 62  A 62  A ? -0.1 GLU 54  A 54  A ? -0.1 
64  GLU 64  A 64  A ? GLY 53  A 53  A ? -0.1 ARG 51  A 51  A ? -0.0 LEU 66  A 66  A ? -0.5 GLY 53  A 53  A ? -0.2 
65  GLN 65  A 65  A ? LEU 52  A 52  A ? -1.9 THR 63  A 63  A ? -0.1 LEU 52  A 52  A ? -2.5 THR 67  A 67  A ? -0.5 
66  LEU 66  A 66  A ? GLU 64  A 64  A ? -0.5 ARG 51  A 51  A ? -0.2 ILE 68  A 68  A ? -0.3 ARG 51  A 51  A ? -0.2 
67  THR 67  A 67  A ? VAL 50  A 50  A ? -2.5 GLN 65  A 65  A ? -0.5 VAL 50  A 50  A ? -3.0 SER 69  A 69  A ? -0.3 
68  ILE 68  A 68  A ? LEU 66  A 66  A ? -0.3 HIS 49  A 49  A ? -0.2 LEU 93  A 93  A ? -3.2 VAL 94  A 94  A ? -0.4 
69  SER 69  A 69  A ? PHE 48  A 48  A ? -2.5 THR 67  A 67  A ? -0.3 LEU 92  A 92  A ? -0.2 VAL 72  A 72  A ? -0.1 
70  SER 70  A 70  A ? LYS 91  A 91  A ? -2.7 ARG 71  A 71  A ? -0.4 VAL 72  A 72  A ? -0.3 LEU 92  A 92  A ? -0.2 
71  ARG 71  A 71  A ? LYS 91  A 91  A ? -1.2 PHE 48  A 48  A ? -0.0 LYS 91  A 91  A ? -3.1 ILE 73  A 73  A ? -0.4 
72  VAL 72  A 72  A ? SER 70  A 70  A ? -0.3 VAL 90  A 90  A ? -0.2 THR 74  A 74  A ? -0.5 VAL 90  A 90  A ? -0.2 
73  ILE 73  A 73  A ? LEU 89  A 89  A ? -3.2 ARG 71  A 71  A ? -0.4 LEU 89  A 89  A ? -2.7 HIS 75  A 75  A ? -0.2 
74  THR 74  A 74  A ? VAL 72  A 72  A ? -0.5 MET 88  A 88  A ? -0.2 MET 88  A 88  A ? -0.2 ASN 86  A 86  A ? -0.1 
75  HIS 75  A 75  A ? ILE 87  A 87  A ? -2.2 ASN 85  A 85  A ? -0.3 PHE 78  A 78  A ? -2.1 THR 74  A 74  A ? -0.1 
76  PRO 76  A 76  A ? ?   ?   ? ?   ? ? ?    ?   ?   ? ?   ? ? ?    HIS 75  A 75  A ? -0.1 THR 74  A 74  A ? -0.1 
77  LEU 77  A 77  A ? ASN 85  A 85  A ? -0.1 ASP 79  A 79  A ? -0.1 ASP 79  A 79  A ? -0.2 HIS 75  A 75  A ? -0.1 
78  PHE 78  A 78  A ? HIS 75  A 75  A ? -2.1 ILE 87  A 87  A ? -0.1 ASN 85  A 85  A ? -0.2 ASN 86  A 86  A ? -0.1 
79  ASP 79  A 79  A ? GLN 84  A 84  A ? -2.4 LEU 77  A 77  A ? -0.2 SER 83  A 83  A ? -2.2 GLN 84  A 84  A ? -0.7 
80  PRO 80  A 80  A ? ?   ?   ? ?   ? ? ?    ?   ?   ? ?   ? ? ?    ASP 79  A 79  A ? -0.1 PHE 78  A 78  A ? -0.0 
81  SER 81  A 81  A ? THR 82  A 82  A ? -0.2 GLN 84  A 84  A ? -0.1 ASP 79  A 79  A ? -0.0 ?   ?   ? ?   ? ? ?    
82  THR 82  A 82  A ? ASP 79  A 79  A ? -0.6 GLN 84  A 84  A ? -0.1 SER 81  A 81  A ? -0.2 ASN 85  A 85  A ? -0.1 
83  SER 83  A 83  A ? ASP 79  A 79  A ? -2.2 GLN 84  A 84  A ? -0.2 ASN 86  A 86  A ? -1.0 ASN 85  A 85  A ? -0.2 
84  GLN 84  A 84  A ? ASP 79  A 79  A ? -0.7 ASN 85  A 85  A ? -0.3 ASP 79  A 79  A ? -2.4 SER 83  A 83  A ? -0.2 
85  ASN 85  A 85  A ? PHE 78  A 78  A ? -0.2 SER 83  A 83  A ? -0.2 ILE 87  A 87  A ? -2.0 HIS 75  A 75  A ? -0.3 
86  ASN 86  A 86  A ? SER 83  A 83  A ? -1.0 PHE 78  A 78  A ? -0.1 MET 88  A 88  A ? -0.3 ASN 85  A 85  A ? -0.2 
87  ILE 87  A 87  A ? ASN 85  A 85  A ? -2.0 ALA 40  A 40  A ? -0.3 HIS 75  A 75  A ? -2.2 LEU 89  A 89  A ? -0.3 
88  MET 88  A 88  A ? THR 39  A 39  A ? -2.6 ASN 86  A 86  A ? -0.3 THR 39  A 39  A ? -2.7 VAL 90  A 90  A ? -0.4 
89  LEU 89  A 89  A ? ILE 73  A 73  A ? -2.7 ILE 87  A 87  A ? -0.3 ILE 73  A 73  A ? -3.2 LYS 91  A 91  A ? -0.5 
90  VAL 90  A 90  A ? VAL 37  A 37  A ? -3.3 MET 88  A 88  A ? -0.4 VAL 37  A 37  A ? -2.6 LEU 92  A 92  A ? -0.5 
91  LYS 91  A 91  A ? ARG 71  A 71  A ? -3.1 LEU 89  A 89  A ? -0.5 SER 70  A 70  A ? -2.7 ARG 71  A 71  A ? -1.2 
92  LEU 92  A 92  A ? LYS 35  A 35  A ? -3.1 VAL 90  A 90  A ? -0.5 SER 69  A 69  A ? -0.2 LYS 91  A 91  A ? -0.0 
93  LEU 93  A 93  A ? ILE 68  A 68  A ? -3.2 VAL 94  A 94  A ? -0.2 LEU 92  A 92  A ? -0.1 SER 69  A 69  A ? -0.1 
94  VAL 94  A 94  A ? ILE 68  A 68  A ? -0.4 LYS 91  A 91  A ? -0.0 LEU 93  A 93  A ? -0.2 LEU 97  A 97  A ? -0.1 
95  PRO 95  A 95  A ? ?   ?   ? ?   ? ? ?    ?   ?   ? ?   ? ? ?    LYS 35  A 35  A ? -0.2 LYS 34  A 34  A ? -0.1 
96  ALA 96  A 96  A ? LYS 34  A 34  A ? -3.7 HIS 33  A 33  A ? -0.2 ILE 98  A 98  A ? -0.8 TRP 36  A 36  A ? -0.0 
97  LEU 97  A 97  A ? PRO 95  A 95  A ? -0.1 VAL 94  A 94  A ? -0.1 ASN 99  A 99  A ? -0.4 VAL 102 A 102 A ? -0.1 
98  ILE 98  A 98  A ? ALA 96  A 96  A ? -0.8 ASN 101 A 101 A ? -0.1 ARG 100 A 100 A ? -0.2 GLN 103 A 103 A ? -0.2 
99  ASN 99  A 99  A ? VAL 102 A 102 A ? -2.0 LEU 97  A 97  A ? -0.4 VAL 102 A 102 A ? -0.6 ILE 98  A 98  A ? -0.0 
100 ARG 100 A 100 A ? ASN 101 A 101 A ? -0.2 ILE 98  A 98  A ? -0.2 GLN 103 A 103 A ? -0.1 ILE 98  A 98  A ? -0.1 
101 ASN 101 A 101 A ? VAL 102 A 102 A ? -0.2 THR 63  A 63  A ? -0.1 GLN 103 A 103 A ? -0.4 GLY 53  A 53  A ? -0.3 
102 VAL 102 A 102 A ? ASN 99  A 99  A ? -0.6 LEU 52  A 52  A ? -0.1 ASN 99  A 99  A ? -2.0 ASN 101 A 101 A ? -0.2 
103 GLN 103 A 103 A ? PRO 14  A 14  A ? -1.4 ASN 101 A 101 A ? -0.4 LEU 31  A 31  A ? -0.2 LEU 105 A 105 A ? -0.2 
104 PRO 104 A 104 A ? ?   ?   ? ?   ? ? ?    ?   ?   ? ?   ? ? ?    ILE 32  A 32  A ? -0.3 TRP 15  A 15  A ? -0.1 
105 LEU 105 A 105 A ? LEU 31  A 31  A ? -3.1 TRP 15  A 15  A ? -0.2 GLU 188 A 188 A ? -0.1 GLN 187 A 187 A ? -0.0 
106 PRO 106 A 106 A ? ?   ?   ? ?   ? ? ?    ?   ?   ? ?   ? ? ?    LEU 189 A 189 A ? -2.5 HIS 33  A 33  A ? -0.1 
107 LEU 107 A 107 A ? ILE 32  A 32  A ? -0.2 GLU 188 A 188 A ? -0.2 GLN 190 A 190 A ? -0.1 SER 109 A 109 A ? -0.1 
108 PRO 108 A 108 A ? ?   ?   ? ?   ? ? ?    ?   ?   ? ?   ? ? ?    LEU 107 A 107 A ? -0.1 CYS 111 A 111 A ? -0.1 
109 SER 109 A 109 A ? THR 110 A 110 A ? -0.2 LEU 107 A 107 A ? -0.1 CYS 111 A 111 A ? -0.3 LEU 107 A 107 A ? -0.0 
110 THR 110 A 110 A ? ILE 113 A 113 A ? -0.0 ?   ?   ? ?   ? ? ?    SER 109 A 109 A ? -0.2 CYS 213 A 213 A ? -0.1 
111 CYS 111 A 111 A ? SER 109 A 109 A ? -0.3 PRO 112 A 112 A ? -0.1 SER 109 A 109 A ? -0.1 GLN 190 A 190 A ? -0.1 
112 PRO 112 A 112 A ? ?   ?   ? ?   ? ? ?    ?   ?   ? ?   ? ? ?    CYS 111 A 111 A ? -0.1 ASP 115 A 115 A ? -0.0 
113 ILE 113 A 113 A ? THR 110 A 110 A ? -0.1 PRO 114 A 114 A ? -0.1 SER 116 A 116 A ? -2.1 VAL 144 A 144 A ? -0.3 
114 PRO 114 A 114 A ? ?   ?   ? ?   ? ? ?    ?   ?   ? ?   ? ? ?    LEU 145 A 145 A ? -0.2 THR 117 A 117 A ? -0.1 
115 ASP 115 A 115 A ? VAL 144 A 144 A ? -2.9 SER 116 A 116 A ? -0.3 THR 117 A 117 A ? -0.2 LEU 145 A 145 A ? -0.1 
116 SER 116 A 116 A ? ILE 113 A 113 A ? -2.1 THR 117 A 117 A ? -0.1 VAL 144 A 144 A ? -2.4 CYS 118 A 118 A ? -0.4 
117 THR 117 A 117 A ? THR 143 A 143 A ? -0.2 ASP 115 A 115 A ? -0.2 GLN 186 A 186 A ? -0.5 VAL 119 A 119 A ? -0.3 
118 CYS 118 A 118 A ? ILE 142 A 142 A ? -3.7 SER 116 A 116 A ? -0.4 ILE 142 A 142 A ? -2.8 LEU 120 A 120 A ? -0.5 
119 VAL 119 A 119 A ? ILE 184 A 184 A ? -2.8 THR 117 A 117 A ? -0.3 ILE 184 A 184 A ? -3.3 ALA 121 A 121 A ? -0.5 
120 LEU 120 A 120 A ? GLY 140 A 140 A ? -2.6 CYS 118 A 118 A ? -0.5 GLY 140 A 140 A ? -1.8 GLY 122 A 122 A ? -0.4 
121 ALA 121 A 121 A ? PRO 182 A 182 A ? -1.2 VAL 119 A 119 A ? -0.5 TRP 123 A 123 A ? -0.3 CYS 139 A 139 A ? -0.2 
122 GLY 122 A 122 A ? LEU 138 A 138 A ? -2.0 LEU 120 A 120 A ? -0.4 LEU 138 A 138 A ? -3.3 CYS 8   A 8   A ? -0.2 
123 TRP 123 A 123 A ? ALA 121 A 121 A ? -0.3 MET 137 A 137 A ? -0.2 SER 134 A 134 A ? -1.6 VAL 136 A 136 A ? -0.1 
124 GLY 124 A 124 A ? HIS 133 A 133 A ? -0.2 LEU 138 A 138 A ? -0.2 SER 134 A 134 A ? -1.1 ASN 126 A 126 A ? -0.4 
125 SER 125 A 125 A ? GLN 176 A 176 A ? -0.4 HIS 133 A 133 A ? -0.2 GLN 176 A 176 A ? -1.6 CYS 175 A 175 A ? -0.9 
126 ASN 126 A 126 A ? GLY 124 A 124 A ? -0.4 PHE 174 A 174 A ? -0.2 PHE 128 A 128 A ? -0.4 SER 125 A 125 A ? -0.1 
127 ALA 127 A 127 A ? ALA 131 A 131 A ? -0.3 LYS 132 A 132 A ? -0.2 ALA 131 A 131 A ? -0.7 SER 125 A 125 A ? -0.1 
128 PHE 128 A 128 A ? ASN 126 A 126 A ? -0.4 LYS 130 A 130 A ? -0.2 LYS 130 A 130 A ? -0.2 ASN 126 A 126 A ? -0.0 
129 PRO 129 A 129 A ? ?   ?   ? ?   ? ? ?    ?   ?   ? ?   ? ? ?    ALA 127 A 127 A ? -0.0 PHE 128 A 128 A ? -0.0 
130 LYS 130 A 130 A ? PHE 128 A 128 A ? -0.2 CYS 175 A 175 A ? -0.1 LYS 132 A 132 A ? -0.6 PHE 128 A 128 A ? -0.2 
131 ALA 131 A 131 A ? ALA 127 A 127 A ? -0.7 LYS 132 A 132 A ? -0.2 ALA 127 A 127 A ? -0.3 ASN 126 A 126 A ? -0.1 
132 LYS 132 A 132 A ? LYS 130 A 130 A ? -0.6 HIS 133 A 133 A ? -0.1 ALA 131 A 131 A ? -0.2 ALA 127 A 127 A ? -0.2 
133 HIS 133 A 133 A ? LYS 130 A 130 A ? -0.1 SER 134 A 134 A ? -0.1 ASP 135 A 135 A ? -0.2 GLY 124 A 124 A ? -0.2 
134 SER 134 A 134 A ? TRP 123 A 123 A ? -1.6 GLY 124 A 124 A ? -1.1 LEU 57  A 57  A ? -0.1 HIS 133 A 133 A ? -0.1 
135 ASP 135 A 135 A ? HIS 133 A 133 A ? -0.2 ASN 56  A 56  A ? -0.1 LEU 57  A 57  A ? -3.1 ARG 58  A 58  A ? -0.4 
136 VAL 136 A 136 A ? ASN 56  A 56  A ? -0.2 LEU 57  A 57  A ? -0.1 ASN 56  A 56  A ? -0.2 LEU 138 A 138 A ? -0.1 
137 MET 137 A 137 A ? HIS 55  A 55  A ? -2.4 ASP 135 A 135 A ? -0.4 CYS 8   A 8   A ? -2.1 CYS 139 A 139 A ? -0.3 
138 LEU 138 A 138 A ? GLY 122 A 122 A ? -3.3 GLN 7   A 7   A ? -0.3 GLY 122 A 122 A ? -2.0 GLY 140 A 140 A ? -0.3 
139 CYS 139 A 139 A ? PHE 6   A 6   A ? -3.4 MET 137 A 137 A ? -0.3 PHE 6   A 6   A ? -2.9 ASN 141 A 141 A ? -0.3 
140 GLY 140 A 140 A ? LEU 120 A 120 A ? -1.8 LEU 138 A 138 A ? -0.3 LEU 120 A 120 A ? -2.6 ILE 142 A 142 A ? -0.4 
141 ASN 141 A 141 A ? CYS 139 A 139 A ? -0.3 VAL 119 A 119 A ? -0.2 THR 143 A 143 A ? -0.3 VAL 119 A 119 A ? -0.2 
142 ILE 142 A 142 A ? CYS 118 A 118 A ? -2.8 GLY 140 A 140 A ? -0.4 CYS 118 A 118 A ? -3.7 VAL 144 A 144 A ? -0.4 
143 THR 143 A 143 A ? GLY 166 A 166 A ? -2.5 ASN 141 A 141 A ? -0.3 GLY 166 A 166 A ? -3.0 LEU 145 A 145 A ? -0.3 
144 VAL 144 A 144 A ? SER 116 A 116 A ? -2.4 ILE 142 A 142 A ? -0.4 ASP 115 A 115 A ? -2.9 ALA 165 A 165 A ? -0.3 
145 LEU 145 A 145 A ? CYS 164 A 164 A ? -3.0 THR 143 A 143 A ? -0.3 CYS 164 A 164 A ? -0.4 VAL 144 A 144 A ? -0.0 
146 PRO 146 A 146 A ? ?   ?   ? ?   ? ? ?    ?   ?   ? ?   ? ? ?    CYS 150 A 150 A ? -2.3 LEU 149 A 149 A ? -0.4 
147 ASP 147 A 147 A ? ASP 148 A 148 A ? -0.2 LEU 149 A 149 A ? -0.2 ARG 151 A 151 A ? -2.5 ASP 152 A 152 A ? -0.2 
148 ASP 148 A 148 A ? LEU 149 A 149 A ? -0.2 CYS 150 A 150 A ? -0.2 ASP 152 A 152 A ? -1.9 ASP 147 A 147 A ? -0.2 
149 LEU 149 A 149 A ? PRO 146 A 146 A ? -0.4 ARG 151 A 151 A ? -0.2 THR 153 A 153 A ? -2.1 ASP 148 A 148 A ? -0.2 
150 CYS 150 A 150 A ? PRO 146 A 146 A ? -2.3 ARG 151 A 151 A ? -0.2 HIS 154 A 154 A ? -1.8 ASP 148 A 148 A ? -0.2 
151 ARG 151 A 151 A ? ASP 147 A 147 A ? -2.5 ASP 152 A 152 A ? -0.2 CYS 150 A 150 A ? -0.2 LEU 149 A 149 A ? -0.2 
152 ASP 152 A 152 A ? ASP 148 A 148 A ? -1.9 ASP 147 A 147 A ? -0.2 ARG 151 A 151 A ? -0.2 CYS 150 A 150 A ? -0.2 
153 THR 153 A 153 A ? LEU 149 A 149 A ? -2.1 HIS 154 A 154 A ? -0.3 ARG 151 A 151 A ? -0.2 ASP 152 A 152 A ? -0.2 
154 HIS 154 A 154 A ? CYS 150 A 150 A ? -1.8 LEU 149 A 149 A ? -0.2 LEU 157 A 157 A ? -1.7 ILE 158 A 158 A ? -1.0 
155 PRO 155 A 155 A ? ?   ?   ? ?   ? ? ?    ?   ?   ? ?   ? ? ?    ASP 152 A 152 A ? -0.1 ARG 151 A 151 A ? -0.1 
156 ARG 156 A 156 A ? ILE 158 A 158 A ? -0.1 LEU 157 A 157 A ? -0.1 ARG 151 A 151 A ? -0.1 ASP 152 A 152 A ? -0.1 
157 LEU 157 A 157 A ? HIS 154 A 154 A ? -1.7 ARG 151 A 151 A ? -0.2 THR 159 A 159 A ? -0.4 ARG 156 A 156 A ? -0.1 
158 ILE 158 A 158 A ? HIS 154 A 154 A ? -1.0 ARG 151 A 151 A ? -0.1 ARG 156 A 156 A ? -0.1 GLN 84  A 84  A ? -0.0 
159 THR 159 A 159 A ? LEU 157 A 157 A ? -0.4 PRO 160 A 160 A ? -0.0 MET 162 A 162 A ? -1.9 LEU 157 A 157 A ? -0.0 
160 PRO 160 A 160 A ? ?   ?   ? ?   ? ? ?    ?   ?   ? ?   ? ? ?    ASN 214 A 214 A ? -0.1 ILE 158 A 158 A ? -0.0 
161 ASN 161 A 161 A ? VAL 210 A 210 A ? -0.0 CYS 213 A 213 A ? -0.0 LYS 211 A 211 A ? -2.6 VAL 163 A 163 A ? -0.3 
162 MET 162 A 162 A ? THR 159 A 159 A ? -1.9 VAL 210 A 210 A ? -0.2 CYS 164 A 164 A ? -0.3 VAL 210 A 210 A ? -0.2 
163 VAL 163 A 163 A ? PHE 209 A 209 A ? -2.2 ASN 161 A 161 A ? -0.3 PHE 209 A 209 A ? -3.1 ALA 165 A 165 A ? -0.4 
164 CYS 164 A 164 A ? LEU 145 A 145 A ? -0.4 MET 162 A 162 A ? -0.3 LEU 145 A 145 A ? -3.0 GLY 166 A 166 A ? -0.4 
165 ALA 165 A 165 A ? GLY 207 A 207 A ? -2.1 VAL 163 A 163 A ? -0.4 GLY 207 A 207 A ? -2.9 VAL 167 A 167 A ? -0.3 
166 GLY 166 A 166 A ? THR 143 A 143 A ? -3.0 CYS 164 A 164 A ? -0.4 THR 143 A 143 A ? -2.5 VAL 168 A 168 A ? -0.7 
167 VAL 167 A 167 A ? ARG 205 A 205 A ? -0.5 ALA 165 A 165 A ? -0.3 GLY 170 A 170 A ? -0.5 ASN 204 A 204 A ? -0.3 
168 VAL 168 A 168 A ? GLY 166 A 166 A ? -0.7 HIS 169 A 169 A ? -0.2 VAL 167 A 167 A ? -0.2 GLY 171 A 171 A ? -0.1 
169 HIS 169 A 169 A ? GLY 170 A 170 A ? -0.2 ?   ?   ? ?   ? ? ?    VAL 168 A 168 A ? -0.2 VAL 167 A 167 A ? -0.0 
170 GLY 170 A 170 A ? VAL 167 A 167 A ? -0.5 THR 172 A 172 A ? -0.1 HIS 169 A 169 A ? -0.2 VAL 168 A 168 A ? -0.1 
171 GLY 171 A 171 A ? THR 172 A 172 A ? -0.2 VAL 167 A 167 A ? -0.1 ASP 173 A 173 A ? -0.4 LEU 3   A 3   A ? -0.1 
172 THR 172 A 172 A ? PHE 174 A 174 A ? -0.1 ARG 4   A 4   A ? -0.1 PHE 174 A 174 A ? -0.5 ARG 4   A 4   A ? -0.3 
173 ASP 173 A 173 A ? GLY 171 A 171 A ? -0.4 SER 201 A 201 A ? -0.0 CYS 175 A 175 A ? -1.5 GLN 176 A 176 A ? -0.3 
174 PHE 174 A 174 A ? THR 172 A 172 A ? -0.5 CYS 175 A 175 A ? -0.2 GLY 177 A 177 A ? -0.3 ASN 126 A 126 A ? -0.2 
175 CYS 175 A 175 A ? ASP 173 A 173 A ? -1.5 SER 125 A 125 A ? -0.9 GLY 177 A 177 A ? -0.4 ASN 126 A 126 A ? -0.2 
176 GLN 176 A 176 A ? SER 125 A 125 A ? -1.6 ASP 173 A 173 A ? -0.3 SER 125 A 125 A ? -0.4 ASP 178 A 178 A ? -0.3 
177 GLY 177 A 177 A ? CYS 175 A 175 A ? -0.4 PHE 174 A 174 A ? -0.3 PHE 197 A 197 A ? -0.1 SER 125 A 125 A ? -0.1 
178 ASP 178 A 178 A ? GLN 176 A 176 A ? -0.3 GLY 124 A 124 A ? -0.1 SER 181 A 181 A ? -2.1 SER 193 A 193 A ? -0.2 
179 PRO 179 A 179 A ? ?   ?   ? ?   ? ? ?    ?   ?   ? ?   ? ? ?    SER 28  A 28  A ? -2.4 SER 194 A 194 A ? -0.2 
180 GLY 180 A 180 A ? SER 193 A 193 A ? -3.1 SER 181 A 181 A ? -0.3 SER 194 A 194 A ? -0.1 VAL 38  A 38  A ? -0.1 
181 SER 181 A 181 A ? ASP 178 A 178 A ? -2.1 SER 193 A 193 A ? -0.1 SER 193 A 193 A ? -3.3 GLY 180 A 180 A ? -0.3 
182 PRO 182 A 182 A ? ?   ?   ? ?   ? ? ?    ?   ?   ? ?   ? ? ?    ALA 121 A 121 A ? -1.2 ILE 184 A 184 A ? -0.7 
183 LEU 183 A 183 A ? GLY 191 A 191 A ? -2.8 SER 181 A 181 A ? -0.3 GLN 190 A 190 A ? -2.9 GLY 191 A 191 A ? -1.3 
184 ILE 184 A 184 A ? VAL 119 A 119 A ? -3.3 PRO 182 A 182 A ? -0.7 VAL 119 A 119 A ? -2.8 GLN 186 A 186 A ? -0.4 
185 CYS 185 A 185 A ? GLU 188 A 188 A ? -2.2 LEU 183 A 183 A ? -0.6 GLU 188 A 188 A ? -1.7 CYS 118 A 118 A ? -0.1 
186 GLN 186 A 186 A ? THR 117 A 117 A ? -0.5 ILE 184 A 184 A ? -0.4 CYS 185 A 185 A ? -0.2 LEU 189 A 189 A ? -0.1 
187 GLN 187 A 187 A ? GLU 188 A 188 A ? -0.2 ILE 184 A 184 A ? -0.1 LEU 189 A 189 A ? -0.3 GLN 186 A 186 A ? -0.3 
188 GLU 188 A 188 A ? CYS 185 A 185 A ? -1.7 LEU 105 A 105 A ? -0.1 CYS 185 A 185 A ? -2.2 GLN 190 A 190 A ? -1.0 
189 LEU 189 A 189 A ? PRO 106 A 106 A ? -2.5 GLN 187 A 187 A ? -0.3 ILE 184 A 184 A ? -0.2 ILE 192 A 192 A ? -0.1 
190 GLN 190 A 190 A ? LEU 183 A 183 A ? -2.9 GLU 188 A 188 A ? -1.0 VAL 212 A 212 A ? -1.1 CYS 213 A 213 A ? -0.4 
191 GLY 191 A 191 A ? LEU 183 A 183 A ? -1.3 LYS 211 A 211 A ? -0.2 LEU 183 A 183 A ? -2.8 SER 193 A 193 A ? -0.5 
192 ILE 192 A 192 A ? VAL 210 A 210 A ? -0.9 GLN 190 A 190 A ? -0.3 VAL 210 A 210 A ? -2.7 SER 181 A 181 A ? -0.1 
193 SER 193 A 193 A ? SER 181 A 181 A ? -3.3 GLY 191 A 191 A ? -0.5 GLY 180 A 180 A ? -3.1 PHE 209 A 209 A ? -0.2 
194 SER 194 A 194 A ? VAL 208 A 208 A ? -2.4 TRP 195 A 195 A ? -0.4 GLY 196 A 196 A ? -0.2 PHE 209 A 209 A ? -0.2 
195 TRP 195 A 195 A ? VAL 208 A 208 A ? -1.6 GLY 196 A 196 A ? -0.1 VAL 208 A 208 A ? -4.3 SER 194 A 194 A ? -0.4 
196 GLY 196 A 196 A ? GLY 207 A 207 A ? -0.2 SER 194 A 194 A ? -0.2 THR 206 A 206 A ? -0.2 TRP 195 A 195 A ? -0.1 
197 PHE 197 A 197 A ? GLY 177 A 177 A ? -0.1 VAL 208 A 208 A ? -0.1 CYS 200 A 200 A ? -0.5 GLY 199 A 199 A ? -0.1 
198 GLU 198 A 198 A ? GLY 199 A 199 A ? -0.2 CYS 200 A 200 A ? -0.1 GLN 176 A 176 A ? -0.1 TRP 195 A 195 A ? -0.0 
199 GLY 199 A 199 A ? PHE 197 A 197 A ? -0.1 CYS 200 A 200 A ? -0.1 ARG 202 A 202 A ? -1.3 GLU 198 A 198 A ? -0.2 
200 CYS 200 A 200 A ? PHE 197 A 197 A ? -0.5 SER 201 A 201 A ? -0.3 PHE 174 A 174 A ? -0.1 GLY 199 A 199 A ? -0.1 
201 SER 201 A 201 A ? ASP 173 A 173 A ? -0.1 CYS 175 A 175 A ? -0.1 CYS 200 A 200 A ? -0.3 GLY 199 A 199 A ? -0.1 
202 ARG 202 A 202 A ? GLY 199 A 199 A ? -1.3 PRO 203 A 203 A ? -0.0 ARG 205 A 205 A ? -0.8 ?   ?   ? ?   ? ? ?    
203 PRO 203 A 203 A ? ?   ?   ? ?   ? ? ?    ?   ?   ? ?   ? ? ?    SER 201 A 201 A ? -0.1 ARG 202 A 202 A ? -0.0 
204 ASN 204 A 204 A ? VAL 167 A 167 A ? -0.3 ARG 205 A 205 A ? -0.2 THR 206 A 206 A ? -0.5 VAL 168 A 168 A ? -0.1 
205 ARG 205 A 205 A ? ARG 202 A 202 A ? -0.8 VAL 167 A 167 A ? -0.1 VAL 167 A 167 A ? -0.5 GLY 207 A 207 A ? -0.3 
206 THR 206 A 206 A ? ASN 204 A 204 A ? -0.5 GLY 196 A 196 A ? -0.2 VAL 208 A 208 A ? -0.4 GLY 166 A 166 A ? -0.2 
207 GLY 207 A 207 A ? ALA 165 A 165 A ? -2.9 ARG 205 A 205 A ? -0.3 ALA 165 A 165 A ? -2.1 PHE 209 A 209 A ? -0.5 
208 VAL 208 A 208 A ? TRP 195 A 195 A ? -4.3 THR 206 A 206 A ? -0.4 SER 194 A 194 A ? -2.4 TRP 195 A 195 A ? -1.6 
209 PHE 209 A 209 A ? VAL 163 A 163 A ? -3.1 GLY 207 A 207 A ? -0.5 VAL 163 A 163 A ? -2.2 LYS 211 A 211 A ? -0.4 
210 VAL 210 A 210 A ? ILE 192 A 192 A ? -2.7 VAL 208 A 208 A ? -0.3 VAL 212 A 212 A ? -1.3 ILE 192 A 192 A ? -0.9 
211 LYS 211 A 211 A ? ASN 161 A 161 A ? -2.6 PHE 209 A 209 A ? -0.4 ASN 214 A 214 A ? -1.7 TYR 215 A 215 A ? -0.3 
212 VAL 212 A 212 A ? VAL 210 A 210 A ? -1.3 GLN 190 A 190 A ? -1.1 TYR 215 A 215 A ? -2.7 VAL 216 A 216 A ? -0.6 
213 CYS 213 A 213 A ? GLN 190 A 190 A ? -0.4 ASN 214 A 214 A ? -0.3 VAL 216 A 216 A ? -0.7 VAL 212 A 212 A ? -0.3 
214 ASN 214 A 214 A ? LYS 211 A 211 A ? -1.7 TYR 215 A 215 A ? -0.2 CYS 213 A 213 A ? -0.3 VAL 212 A 212 A ? -0.2 
215 TYR 215 A 215 A ? VAL 212 A 212 A ? -2.7 LYS 211 A 211 A ? -0.3 LEU 219 A 219 A ? -3.0 ASN 214 A 214 A ? -0.2 
216 VAL 216 A 216 A ? CYS 213 A 213 A ? -0.7 VAL 212 A 212 A ? -0.6 LEU 220 A 220 A ? -2.8 GLN 221 A 221 A ? -0.3 
217 PRO 217 A 217 A ? ?   ?   ? ?   ? ? ?    ?   ?   ? ?   ? ? ?    GLN 221 A 221 A ? -2.5 THR 222 A 222 A ? -0.2 
218 TRP 218 A 218 A ? LEU 220 A 220 A ? -0.2 ASN 214 A 214 A ? -0.2 THR 222 A 222 A ? -2.5 MET 223 A 223 A ? -0.2 
219 LEU 219 A 219 A ? TYR 215 A 215 A ? -3.0 LEU 220 A 220 A ? -0.2 MET 223 A 223 A ? -2.1 TRP 218 A 218 A ? -0.2 
220 LEU 220 A 220 A ? VAL 216 A 216 A ? -2.8 TYR 215 A 215 A ? -0.2 ASN 224 A 224 A ? -1.6 LEU 219 A 219 A ? -0.2 
221 GLN 221 A 221 A ? PRO 217 A 217 A ? -2.5 VAL 216 A 216 A ? -0.3 SER 225 A 225 A ? -1.3 LEU 220 A 220 A ? -0.2 
222 THR 222 A 222 A ? TRP 218 A 218 A ? -2.5 PRO 217 A 217 A ? -0.2 GLY 226 A 226 A ? -1.0 LEU 220 A 220 A ? -0.2 
223 MET 223 A 223 A ? LEU 219 A 219 A ? -2.1 TRP 218 A 218 A ? -0.2 THR 222 A 222 A ? -0.2 GLN 221 A 221 A ? -0.2 
224 ASN 224 A 224 A ? LEU 220 A 220 A ? -1.6 SER 225 A 225 A ? -0.2 MET 223 A 223 A ? -0.2 THR 222 A 222 A ? -0.2 
225 SER 225 A 225 A ? GLN 221 A 221 A ? -1.3 THR 222 A 222 A ? -0.2 ASN 224 A 224 A ? -0.2 MET 223 A 223 A ? -0.2 
226 GLY 226 A 226 A ? THR 222 A 222 A ? -1.0 MET 223 A 223 A ? -0.2 ARG 71  A 71  A ? -0.0 ?   ?   ? ?   ? ? ?    
# 
loop_
_dssp_statistics_histogram.entry_id 
_dssp_statistics_histogram.type 
_dssp_statistics_histogram.1 
_dssp_statistics_histogram.2 
_dssp_statistics_histogram.3 
_dssp_statistics_histogram.4 
_dssp_statistics_histogram.5 
_dssp_statistics_histogram.6 
_dssp_statistics_histogram.7 
_dssp_statistics_histogram.8 
_dssp_statistics_histogram.9 
_dssp_statistics_histogram.10 
_dssp_statistics_histogram.11 
_dssp_statistics_histogram.12 
_dssp_statistics_histogram.13 
_dssp_statistics_histogram.14 
_dssp_statistics_histogram.15 
_dssp_statistics_histogram.16 
_dssp_statistics_histogram.17 
_dssp_statistics_histogram.18 
_dssp_statistics_histogram.19 
_dssp_statistics_histogram.20 
_dssp_statistics_histogram.21 
_dssp_statistics_histogram.22 
_dssp_statistics_histogram.23 
_dssp_statistics_histogram.24 
_dssp_statistics_histogram.25 
_dssp_statistics_histogram.26 
_dssp_statistics_histogram.27 
_dssp_statistics_histogram.28 
_dssp_statistics_histogram.29 
_dssp_statistics_histogram.30 
Pesi_A_05 residues_per_alpha_helix        0 0 0 0 0 0 1 0 0 1 0 0 0 0 0 0 0 0 0 0 0 0 0 0 0 0 0 0 0 0 
Pesi_A_05 parallel_bridges_per_ladder     0 0 0 0 0 0 0 0 0 0 0 0 0 0 0 0 0 0 0 0 0 0 0 0 0 0 0 0 0 0 
Pesi_A_05 antiparallel_bridges_per_ladder 3 2 2 5 2 2 0 0 0 0 0 0 0 0 0 0 0 0 0 0 0 0 0 0 0 0 0 0 0 0 
Pesi_A_05 ladders_per_sheet               0 0 0 0 0 1 1 0 0 0 0 0 0 0 0 0 0 0 0 0 0 0 0 0 0 0 0 0 0 0 
# 
loop_
_dssp_statistics_hbond.entry_id 
_dssp_statistics_hbond.type 
_dssp_statistics_hbond.count 
_dssp_statistics_hbond.count_per_100 
Pesi_A_05 O(I)-->H-N(J)          143 63.3 
Pesi_A_05 'PARALLEL BRIDGES'     0   0.0  
Pesi_A_05 'ANTIPARALLEL BRIDGES' 74  32.7 
Pesi_A_05 O(I)-->H-N(I-5)        1   0.4  
Pesi_A_05 O(I)-->H-N(I-4)        1   0.4  
Pesi_A_05 O(I)-->H-N(I-3)        4   1.8  
Pesi_A_05 O(I)-->H-N(I-2)        0   0.0  
Pesi_A_05 O(I)-->H-N(I-1)        0   0.0  
Pesi_A_05 O(I)-->H-N(I+0)        0   0.0  
Pesi_A_05 O(I)-->H-N(I+1)        0   0.0  
Pesi_A_05 O(I)-->H-N(I+2)        22  9.7  
Pesi_A_05 O(I)-->H-N(I+3)        21  9.3  
Pesi_A_05 O(I)-->H-N(I+4)        17  7.5  
Pesi_A_05 O(I)-->H-N(I+5)        1   0.4  
# 
_dssp_statistics.entry_id                       Pesi_A_05 
_dssp_statistics.nr_of_residues                 226 
_dssp_statistics.nr_of_chains                   1 
_dssp_statistics.nr_of_ss_bridges_total         0 
_dssp_statistics.nr_of_ss_bridges_intra_chain   0 
_dssp_statistics.nr_of_ss_bridges_inter_chain   0 
# 
loop_
_chem_comp.id 
_chem_comp.type 
_chem_comp.mon_nstd_flag 
_chem_comp.name 
_chem_comp.formula 
_chem_comp.formula_weight 
ALA 'L-PEPTIDE LINKING' y ALANINE         'C3 H7 N O2'     89.093 
ARG 'L-PEPTIDE LINKING' y ARGININE        'C6 H15 N4 O2'  175.209 
ASN 'L-PEPTIDE LINKING' y ASPARAGINE      'C4 H8 N2 O3'   132.118 
ASP 'L-PEPTIDE LINKING' y 'ASPARTIC ACID' 'C4 H7 N O4'    133.103 
CYS 'L-PEPTIDE LINKING' y CYSTEINE        'C3 H7 N O2 S'  121.158 
GLN 'L-PEPTIDE LINKING' y GLUTAMINE       'C5 H10 N2 O3'  146.144 
GLU 'L-PEPTIDE LINKING' y 'GLUTAMIC ACID' 'C5 H9 N O4'    147.129 
GLY 'PEPTIDE LINKING'   y GLYCINE         'C2 H5 N O2'     75.067 
HIS 'L-PEPTIDE LINKING' y HISTIDINE       'C6 H10 N3 O2'  156.162 
ILE 'L-PEPTIDE LINKING' y ISOLEUCINE      'C6 H13 N O2'   131.173 
LEU 'L-PEPTIDE LINKING' y LEUCINE         'C6 H13 N O2'   131.173 
LYS 'L-PEPTIDE LINKING' y LYSINE          'C6 H15 N2 O2'  147.195 
MET 'L-PEPTIDE LINKING' y METHIONINE      'C5 H11 N O2 S' 149.211 
PHE 'L-PEPTIDE LINKING' y PHENYLALANINE   'C9 H11 N O2'   165.189 
PRO 'L-PEPTIDE LINKING' y PROLINE         'C5 H9 N O2'     115.13 
SER 'L-PEPTIDE LINKING' y SERINE          'C3 H7 N O3'    105.093 
THR 'L-PEPTIDE LINKING' y THREONINE       'C4 H9 N O3'    119.119 
TRP 'L-PEPTIDE LINKING' y TRYPTOPHAN      'C11 H12 N2 O2' 204.225 
TYR 'L-PEPTIDE LINKING' y TYROSINE        'C9 H11 N O3'   181.189 
VAL 'L-PEPTIDE LINKING' y VALINE          'C5 H11 N O2'   117.146 
# 
loop_
_atom_type.symbol 
N 
C 
O 
S 
# 
loop_
_entity_poly_seq.entity_id 
_entity_poly_seq.num 
_entity_poly_seq.mon_id 
_entity_poly_seq.hetero 
1   1 ARG n 
1   2 MET n 
1   3 LEU n 
1   4 ARG n 
1   5 GLY n 
1   6 PHE n 
1   7 GLN n 
1   8 CYS n 
1   9 GLN n 
1  10 LEU n 
1  11 HIS n 
1  12 SER n 
1  13 GLN n 
1  14 PRO n 
1  15 TRP n 
1  16 VAL n 
1  17 VAL n 
1  18 ALA n 
1  19 LEU n 
1  20 PHE n 
1  21 ASP n 
1  22 GLY n 
1  23 THR n 
1  24 GLN n 
1  25 PHE n 
1  26 ARG n 
1  27 CYS n 
1  28 SER n 
1  29 GLY n 
1  30 THR n 
1  31 LEU n 
1  32 ILE n 
1  33 HIS n 
1  34 LYS n 
1  35 LYS n 
1  36 TRP n 
1  37 VAL n 
1  38 VAL n 
1  39 THR n 
1  40 ALA n 
1  41 ALA n 
1  42 GLN n 
1  43 CYS n 
1  44 HIS n 
1  45 THR n 
1  46 GLY n 
1  47 ARG n 
1  48 PHE n 
1  49 HIS n 
1  50 VAL n 
1  51 ARG n 
1  52 LEU n 
1  53 GLY n 
1  54 GLU n 
1  55 HIS n 
1  56 ASN n 
1  57 LEU n 
1  58 ARG n 
1  59 HIS n 
1  60 LEU n 
1  61 ASP n 
1  62 TRP n 
1  63 THR n 
1  64 GLU n 
1  65 GLN n 
1  66 LEU n 
1  67 THR n 
1  68 ILE n 
1  69 SER n 
1  70 SER n 
1  71 ARG n 
1  72 VAL n 
1  73 ILE n 
1  74 THR n 
1  75 HIS n 
1  76 PRO n 
1  77 LEU n 
1  78 PHE n 
1  79 ASP n 
1  80 PRO n 
1  81 SER n 
1  82 THR n 
1  83 SER n 
1  84 GLN n 
1  85 ASN n 
1  86 ASN n 
1  87 ILE n 
1  88 MET n 
1  89 LEU n 
1  90 VAL n 
1  91 LYS n 
1  92 LEU n 
1  93 LEU n 
1  94 VAL n 
1  95 PRO n 
1  96 ALA n 
1  97 LEU n 
1  98 ILE n 
1  99 ASN n 
1 100 ARG n 
1 101 ASN n 
1 102 VAL n 
1 103 GLN n 
1 104 PRO n 
1 105 LEU n 
1 106 PRO n 
1 107 LEU n 
1 108 PRO n 
1 109 SER n 
1 110 THR n 
1 111 CYS n 
1 112 PRO n 
1 113 ILE n 
1 114 PRO n 
1 115 ASP n 
1 116 SER n 
1 117 THR n 
1 118 CYS n 
1 119 VAL n 
1 120 LEU n 
1 121 ALA n 
1 122 GLY n 
1 123 TRP n 
1 124 GLY n 
1 125 SER n 
1 126 ASN n 
1 127 ALA n 
1 128 PHE n 
1 129 PRO n 
1 130 LYS n 
1 131 ALA n 
1 132 LYS n 
1 133 HIS n 
1 134 SER n 
1 135 ASP n 
1 136 VAL n 
1 137 MET n 
1 138 LEU n 
1 139 CYS n 
1 140 GLY n 
1 141 ASN n 
1 142 ILE n 
1 143 THR n 
1 144 VAL n 
1 145 LEU n 
1 146 PRO n 
1 147 ASP n 
1 148 ASP n 
1 149 LEU n 
1 150 CYS n 
1 151 ARG n 
1 152 ASP n 
1 153 THR n 
1 154 HIS n 
1 155 PRO n 
1 156 ARG n 
1 157 LEU n 
1 158 ILE n 
1 159 THR n 
1 160 PRO n 
1 161 ASN n 
1 162 MET n 
1 163 VAL n 
1 164 CYS n 
1 165 ALA n 
1 166 GLY n 
1 167 VAL n 
1 168 VAL n 
1 169 HIS n 
1 170 GLY n 
1 171 GLY n 
1 172 THR n 
1 173 ASP n 
1 174 PHE n 
1 175 CYS n 
1 176 GLN n 
1 177 GLY n 
1 178 ASP n 
1 179 PRO n 
1 180 GLY n 
1 181 SER n 
1 182 PRO n 
1 183 LEU n 
1 184 ILE n 
1 185 CYS n 
1 186 GLN n 
1 187 GLN n 
1 188 GLU n 
1 189 LEU n 
1 190 GLN n 
1 191 GLY n 
1 192 ILE n 
1 193 SER n 
1 194 SER n 
1 195 TRP n 
1 196 GLY n 
1 197 PHE n 
1 198 GLU n 
1 199 GLY n 
1 200 CYS n 
1 201 SER n 
1 202 ARG n 
1 203 PRO n 
1 204 ASN n 
1 205 ARG n 
1 206 THR n 
1 207 GLY n 
1 208 VAL n 
1 209 PHE n 
1 210 VAL n 
1 211 LYS n 
1 212 VAL n 
1 213 CYS n 
1 214 ASN n 
1 215 TYR n 
1 216 VAL n 
1 217 PRO n 
1 218 TRP n 
1 219 LEU n 
1 220 LEU n 
1 221 GLN n 
1 222 THR n 
1 223 MET n 
1 224 ASN n 
1 225 SER n 
1 226 GLY n 
# 
loop_
_pdbx_poly_seq_scheme.asym_id 
_pdbx_poly_seq_scheme.entity_id 
_pdbx_poly_seq_scheme.seq_id 
_pdbx_poly_seq_scheme.mon_id 
_pdbx_poly_seq_scheme.ndb_seq_num 
_pdbx_poly_seq_scheme.pdb_seq_num 
_pdbx_poly_seq_scheme.auth_seq_num 
_pdbx_poly_seq_scheme.pdb_mon_id 
_pdbx_poly_seq_scheme.auth_mon_id 
_pdbx_poly_seq_scheme.pdb_strand_id 
_pdbx_poly_seq_scheme.pdb_ins_code 
_pdbx_poly_seq_scheme.hetero 
A 1   1 ARG   1 1   1   ARG ARG A ? n 
A 1   2 MET   2 2   2   MET MET A ? n 
A 1   3 LEU   3 3   3   LEU LEU A ? n 
A 1   4 ARG   4 4   4   ARG ARG A ? n 
A 1   5 GLY   5 5   5   GLY GLY A ? n 
A 1   6 PHE   6 6   6   PHE PHE A ? n 
A 1   7 GLN   7 7   7   GLN GLN A ? n 
A 1   8 CYS   8 8   8   CYS CYS A ? n 
A 1   9 GLN   9 9   9   GLN GLN A ? n 
A 1  10 LEU  10 10  10  LEU LEU A ? n 
A 1  11 HIS  11 11  11  HIS HIS A ? n 
A 1  12 SER  12 12  12  SER SER A ? n 
A 1  13 GLN  13 13  13  GLN GLN A ? n 
A 1  14 PRO  14 14  14  PRO PRO A ? n 
A 1  15 TRP  15 15  15  TRP TRP A ? n 
A 1  16 VAL  16 16  16  VAL VAL A ? n 
A 1  17 VAL  17 17  17  VAL VAL A ? n 
A 1  18 ALA  18 18  18  ALA ALA A ? n 
A 1  19 LEU  19 19  19  LEU LEU A ? n 
A 1  20 PHE  20 20  20  PHE PHE A ? n 
A 1  21 ASP  21 21  21  ASP ASP A ? n 
A 1  22 GLY  22 22  22  GLY GLY A ? n 
A 1  23 THR  23 23  23  THR THR A ? n 
A 1  24 GLN  24 24  24  GLN GLN A ? n 
A 1  25 PHE  25 25  25  PHE PHE A ? n 
A 1  26 ARG  26 26  26  ARG ARG A ? n 
A 1  27 CYS  27 27  27  CYS CYS A ? n 
A 1  28 SER  28 28  28  SER SER A ? n 
A 1  29 GLY  29 29  29  GLY GLY A ? n 
A 1  30 THR  30 30  30  THR THR A ? n 
A 1  31 LEU  31 31  31  LEU LEU A ? n 
A 1  32 ILE  32 32  32  ILE ILE A ? n 
A 1  33 HIS  33 33  33  HIS HIS A ? n 
A 1  34 LYS  34 34  34  LYS LYS A ? n 
A 1  35 LYS  35 35  35  LYS LYS A ? n 
A 1  36 TRP  36 36  36  TRP TRP A ? n 
A 1  37 VAL  37 37  37  VAL VAL A ? n 
A 1  38 VAL  38 38  38  VAL VAL A ? n 
A 1  39 THR  39 39  39  THR THR A ? n 
A 1  40 ALA  40 40  40  ALA ALA A ? n 
A 1  41 ALA  41 41  41  ALA ALA A ? n 
A 1  42 GLN  42 42  42  GLN GLN A ? n 
A 1  43 CYS  43 43  43  CYS CYS A ? n 
A 1  44 HIS  44 44  44  HIS HIS A ? n 
A 1  45 THR  45 45  45  THR THR A ? n 
A 1  46 GLY  46 46  46  GLY GLY A ? n 
A 1  47 ARG  47 47  47  ARG ARG A ? n 
A 1  48 PHE  48 48  48  PHE PHE A ? n 
A 1  49 HIS  49 49  49  HIS HIS A ? n 
A 1  50 VAL  50 50  50  VAL VAL A ? n 
A 1  51 ARG  51 51  51  ARG ARG A ? n 
A 1  52 LEU  52 52  52  LEU LEU A ? n 
A 1  53 GLY  53 53  53  GLY GLY A ? n 
A 1  54 GLU  54 54  54  GLU GLU A ? n 
A 1  55 HIS  55 55  55  HIS HIS A ? n 
A 1  56 ASN  56 56  56  ASN ASN A ? n 
A 1  57 LEU  57 57  57  LEU LEU A ? n 
A 1  58 ARG  58 58  58  ARG ARG A ? n 
A 1  59 HIS  59 59  59  HIS HIS A ? n 
A 1  60 LEU  60 60  60  LEU LEU A ? n 
A 1  61 ASP  61 61  61  ASP ASP A ? n 
A 1  62 TRP  62 62  62  TRP TRP A ? n 
A 1  63 THR  63 63  63  THR THR A ? n 
A 1  64 GLU  64 64  64  GLU GLU A ? n 
A 1  65 GLN  65 65  65  GLN GLN A ? n 
A 1  66 LEU  66 66  66  LEU LEU A ? n 
A 1  67 THR  67 67  67  THR THR A ? n 
A 1  68 ILE  68 68  68  ILE ILE A ? n 
A 1  69 SER  69 69  69  SER SER A ? n 
A 1  70 SER  70 70  70  SER SER A ? n 
A 1  71 ARG  71 71  71  ARG ARG A ? n 
A 1  72 VAL  72 72  72  VAL VAL A ? n 
A 1  73 ILE  73 73  73  ILE ILE A ? n 
A 1  74 THR  74 74  74  THR THR A ? n 
A 1  75 HIS  75 75  75  HIS HIS A ? n 
A 1  76 PRO  76 76  76  PRO PRO A ? n 
A 1  77 LEU  77 77  77  LEU LEU A ? n 
A 1  78 PHE  78 78  78  PHE PHE A ? n 
A 1  79 ASP  79 79  79  ASP ASP A ? n 
A 1  80 PRO  80 80  80  PRO PRO A ? n 
A 1  81 SER  81 81  81  SER SER A ? n 
A 1  82 THR  82 82  82  THR THR A ? n 
A 1  83 SER  83 83  83  SER SER A ? n 
A 1  84 GLN  84 84  84  GLN GLN A ? n 
A 1  85 ASN  85 85  85  ASN ASN A ? n 
A 1  86 ASN  86 86  86  ASN ASN A ? n 
A 1  87 ILE  87 87  87  ILE ILE A ? n 
A 1  88 MET  88 88  88  MET MET A ? n 
A 1  89 LEU  89 89  89  LEU LEU A ? n 
A 1  90 VAL  90 90  90  VAL VAL A ? n 
A 1  91 LYS  91 91  91  LYS LYS A ? n 
A 1  92 LEU  92 92  92  LEU LEU A ? n 
A 1  93 LEU  93 93  93  LEU LEU A ? n 
A 1  94 VAL  94 94  94  VAL VAL A ? n 
A 1  95 PRO  95 95  95  PRO PRO A ? n 
A 1  96 ALA  96 96  96  ALA ALA A ? n 
A 1  97 LEU  97 97  97  LEU LEU A ? n 
A 1  98 ILE  98 98  98  ILE ILE A ? n 
A 1  99 ASN  99 99  99  ASN ASN A ? n 
A 1 100 ARG 100 100 100 ARG ARG A ? n 
A 1 101 ASN 101 101 101 ASN ASN A ? n 
A 1 102 VAL 102 102 102 VAL VAL A ? n 
A 1 103 GLN 103 103 103 GLN GLN A ? n 
A 1 104 PRO 104 104 104 PRO PRO A ? n 
A 1 105 LEU 105 105 105 LEU LEU A ? n 
A 1 106 PRO 106 106 106 PRO PRO A ? n 
A 1 107 LEU 107 107 107 LEU LEU A ? n 
A 1 108 PRO 108 108 108 PRO PRO A ? n 
A 1 109 SER 109 109 109 SER SER A ? n 
A 1 110 THR 110 110 110 THR THR A ? n 
A 1 111 CYS 111 111 111 CYS CYS A ? n 
A 1 112 PRO 112 112 112 PRO PRO A ? n 
A 1 113 ILE 113 113 113 ILE ILE A ? n 
A 1 114 PRO 114 114 114 PRO PRO A ? n 
A 1 115 ASP 115 115 115 ASP ASP A ? n 
A 1 116 SER 116 116 116 SER SER A ? n 
A 1 117 THR 117 117 117 THR THR A ? n 
A 1 118 CYS 118 118 118 CYS CYS A ? n 
A 1 119 VAL 119 119 119 VAL VAL A ? n 
A 1 120 LEU 120 120 120 LEU LEU A ? n 
A 1 121 ALA 121 121 121 ALA ALA A ? n 
A 1 122 GLY 122 122 122 GLY GLY A ? n 
A 1 123 TRP 123 123 123 TRP TRP A ? n 
A 1 124 GLY 124 124 124 GLY GLY A ? n 
A 1 125 SER 125 125 125 SER SER A ? n 
A 1 126 ASN 126 126 126 ASN ASN A ? n 
A 1 127 ALA 127 127 127 ALA ALA A ? n 
A 1 128 PHE 128 128 128 PHE PHE A ? n 
A 1 129 PRO 129 129 129 PRO PRO A ? n 
A 1 130 LYS 130 130 130 LYS LYS A ? n 
A 1 131 ALA 131 131 131 ALA ALA A ? n 
A 1 132 LYS 132 132 132 LYS LYS A ? n 
A 1 133 HIS 133 133 133 HIS HIS A ? n 
A 1 134 SER 134 134 134 SER SER A ? n 
A 1 135 ASP 135 135 135 ASP ASP A ? n 
A 1 136 VAL 136 136 136 VAL VAL A ? n 
A 1 137 MET 137 137 137 MET MET A ? n 
A 1 138 LEU 138 138 138 LEU LEU A ? n 
A 1 139 CYS 139 139 139 CYS CYS A ? n 
A 1 140 GLY 140 140 140 GLY GLY A ? n 
A 1 141 ASN 141 141 141 ASN ASN A ? n 
A 1 142 ILE 142 142 142 ILE ILE A ? n 
A 1 143 THR 143 143 143 THR THR A ? n 
A 1 144 VAL 144 144 144 VAL VAL A ? n 
A 1 145 LEU 145 145 145 LEU LEU A ? n 
A 1 146 PRO 146 146 146 PRO PRO A ? n 
A 1 147 ASP 147 147 147 ASP ASP A ? n 
A 1 148 ASP 148 148 148 ASP ASP A ? n 
A 1 149 LEU 149 149 149 LEU LEU A ? n 
A 1 150 CYS 150 150 150 CYS CYS A ? n 
A 1 151 ARG 151 151 151 ARG ARG A ? n 
A 1 152 ASP 152 152 152 ASP ASP A ? n 
A 1 153 THR 153 153 153 THR THR A ? n 
A 1 154 HIS 154 154 154 HIS HIS A ? n 
A 1 155 PRO 155 155 155 PRO PRO A ? n 
A 1 156 ARG 156 156 156 ARG ARG A ? n 
A 1 157 LEU 157 157 157 LEU LEU A ? n 
A 1 158 ILE 158 158 158 ILE ILE A ? n 
A 1 159 THR 159 159 159 THR THR A ? n 
A 1 160 PRO 160 160 160 PRO PRO A ? n 
A 1 161 ASN 161 161 161 ASN ASN A ? n 
A 1 162 MET 162 162 162 MET MET A ? n 
A 1 163 VAL 163 163 163 VAL VAL A ? n 
A 1 164 CYS 164 164 164 CYS CYS A ? n 
A 1 165 ALA 165 165 165 ALA ALA A ? n 
A 1 166 GLY 166 166 166 GLY GLY A ? n 
A 1 167 VAL 167 167 167 VAL VAL A ? n 
A 1 168 VAL 168 168 168 VAL VAL A ? n 
A 1 169 HIS 169 169 169 HIS HIS A ? n 
A 1 170 GLY 170 170 170 GLY GLY A ? n 
A 1 171 GLY 171 171 171 GLY GLY A ? n 
A 1 172 THR 172 172 172 THR THR A ? n 
A 1 173 ASP 173 173 173 ASP ASP A ? n 
A 1 174 PHE 174 174 174 PHE PHE A ? n 
A 1 175 CYS 175 175 175 CYS CYS A ? n 
A 1 176 GLN 176 176 176 GLN GLN A ? n 
A 1 177 GLY 177 177 177 GLY GLY A ? n 
A 1 178 ASP 178 178 178 ASP ASP A ? n 
A 1 179 PRO 179 179 179 PRO PRO A ? n 
A 1 180 GLY 180 180 180 GLY GLY A ? n 
A 1 181 SER 181 181 181 SER SER A ? n 
A 1 182 PRO 182 182 182 PRO PRO A ? n 
A 1 183 LEU 183 183 183 LEU LEU A ? n 
A 1 184 ILE 184 184 184 ILE ILE A ? n 
A 1 185 CYS 185 185 185 CYS CYS A ? n 
A 1 186 GLN 186 186 186 GLN GLN A ? n 
A 1 187 GLN 187 187 187 GLN GLN A ? n 
A 1 188 GLU 188 188 188 GLU GLU A ? n 
A 1 189 LEU 189 189 189 LEU LEU A ? n 
A 1 190 GLN 190 190 190 GLN GLN A ? n 
A 1 191 GLY 191 191 191 GLY GLY A ? n 
A 1 192 ILE 192 192 192 ILE ILE A ? n 
A 1 193 SER 193 193 193 SER SER A ? n 
A 1 194 SER 194 194 194 SER SER A ? n 
A 1 195 TRP 195 195 195 TRP TRP A ? n 
A 1 196 GLY 196 196 196 GLY GLY A ? n 
A 1 197 PHE 197 197 197 PHE PHE A ? n 
A 1 198 GLU 198 198 198 GLU GLU A ? n 
A 1 199 GLY 199 199 199 GLY GLY A ? n 
A 1 200 CYS 200 200 200 CYS CYS A ? n 
A 1 201 SER 201 201 201 SER SER A ? n 
A 1 202 ARG 202 202 202 ARG ARG A ? n 
A 1 203 PRO 203 203 203 PRO PRO A ? n 
A 1 204 ASN 204 204 204 ASN ASN A ? n 
A 1 205 ARG 205 205 205 ARG ARG A ? n 
A 1 206 THR 206 206 206 THR THR A ? n 
A 1 207 GLY 207 207 207 GLY GLY A ? n 
A 1 208 VAL 208 208 208 VAL VAL A ? n 
A 1 209 PHE 209 209 209 PHE PHE A ? n 
A 1 210 VAL 210 210 210 VAL VAL A ? n 
A 1 211 LYS 211 211 211 LYS LYS A ? n 
A 1 212 VAL 212 212 212 VAL VAL A ? n 
A 1 213 CYS 213 213 213 CYS CYS A ? n 
A 1 214 ASN 214 214 214 ASN ASN A ? n 
A 1 215 TYR 215 215 215 TYR TYR A ? n 
A 1 216 VAL 216 216 216 VAL VAL A ? n 
A 1 217 PRO 217 217 217 PRO PRO A ? n 
A 1 218 TRP 218 218 218 TRP TRP A ? n 
A 1 219 LEU 219 219 219 LEU LEU A ? n 
A 1 220 LEU 220 220 220 LEU LEU A ? n 
A 1 221 GLN 221 221 221 GLN GLN A ? n 
A 1 222 THR 222 222 222 THR THR A ? n 
A 1 223 MET 223 223 223 MET MET A ? n 
A 1 224 ASN 224 224 224 ASN ASN A ? n 
A 1 225 SER 225 225 225 SER SER A ? n 
A 1 226 GLY 226 226 226 GLY GLY A ? n 
# 
loop_
_atom_site.group_PDB 
_atom_site.id 
_atom_site.type_symbol 
_atom_site.label_atom_id 
_atom_site.label_alt_id 
_atom_site.label_comp_id 
_atom_site.label_asym_id 
_atom_site.label_entity_id 
_atom_site.label_seq_id 
_atom_site.pdbx_PDB_ins_code 
_atom_site.Cartn_x 
_atom_site.Cartn_y 
_atom_site.Cartn_z 
_atom_site.occupancy 
_atom_site.B_iso_or_equiv 
_atom_site.pdbx_formal_charge 
_atom_site.auth_seq_id 
_atom_site.auth_comp_id 
_atom_site.auth_asym_id 
_atom_site.auth_atom_id 
_atom_site.pdbx_PDB_model_num 
ATOM 1    N N   ? ARG A 1   1 ?  14.992 -23.377   2.974 1.000 24.890 ? 1   ARG A N   1 
ATOM 2    C CA  ? ARG A 1   1 ?  16.310 -22.849   2.637 1.000 24.890 ? 1   ARG A CA  1 
ATOM 3    C C   ? ARG A 1   1 ?  16.210 -21.419   2.118 1.000 24.890 ? 1   ARG A C   1 
ATOM 4    C CB  ? ARG A 1   1 ?  16.995 -23.738   1.596 1.000 24.890 ? 1   ARG A CB  1 
ATOM 5    O O   ? ARG A 1   1 ?  15.510 -21.156   1.138 1.000 24.890 ? 1   ARG A O   1 
ATOM 6    C CG  ? ARG A 1   1 ?  18.511 -23.623   1.590 1.000 24.890 ? 1   ARG A CG  1 
ATOM 7    C CD  ? ARG A 1   1 ?  19.144 -24.562   0.572 1.000 24.890 ? 1   ARG A CD  1 
ATOM 8    N NE  ? ARG A 1   1 ?  20.590 -24.376   0.494 1.000 24.890 ? 1   ARG A NE  1 
ATOM 9    N NH1 ? ARG A 1   1 ?  20.913 -25.971  -1.146 1.000 24.890 ? 1   ARG A NH1 1 
ATOM 10   N NH2 ? ARG A 1   1 ?  22.699 -24.802  -0.310 1.000 24.890 ? 1   ARG A NH2 1 
ATOM 11   C CZ  ? ARG A 1   1 ?  21.397 -25.050  -0.321 1.000 24.890 ? 1   ARG A CZ  1 
ATOM 12   N N   ? MET A 1   2 ?  16.190 -20.407   3.224 1.000 26.990 ? 2   MET A N   1 
ATOM 13   C CA  ? MET A 1   2 ?  16.401 -19.049   3.718 1.000 26.990 ? 2   MET A CA  1 
ATOM 14   C C   ? MET A 1   2 ?  16.999 -18.162   2.631 1.000 26.990 ? 2   MET A C   1 
ATOM 15   C CB  ? MET A 1   2 ?  17.314 -19.059   4.945 1.000 26.990 ? 2   MET A CB  1 
ATOM 16   O O   ? MET A 1   2 ?  18.133 -18.377   2.202 1.000 26.990 ? 2   MET A O   1 
ATOM 17   C CG  ? MET A 1   2 ?  16.573 -19.250   6.259 1.000 26.990 ? 2   MET A CG  1 
ATOM 18   S SD  ? MET A 1   2 ?  17.442 -18.473   7.676 1.000 26.990 ? 2   MET A SD  1 
ATOM 19   C CE  ? MET A 1   2 ?  18.109 -19.949   8.492 1.000 26.990 ? 2   MET A CE  1 
ATOM 20   N N   ? LEU A 1   3 ?  15.921 -17.492   1.775 1.000 29.360 ? 3   LEU A N   1 
ATOM 21   C CA  ? LEU A 1   3 ?  16.416 -16.237   1.221 1.000 29.360 ? 3   LEU A CA  1 
ATOM 22   C C   ? LEU A 1   3 ?  15.273 -15.252   0.998 1.000 29.360 ? 3   LEU A C   1 
ATOM 23   C CB  ? LEU A 1   3 ?  17.154 -16.487  -0.098 1.000 29.360 ? 3   LEU A CB  1 
ATOM 24   O O   ? LEU A 1   3 ?  15.207 -14.596  -0.044 1.000 29.360 ? 3   LEU A O   1 
ATOM 25   C CG  ? LEU A 1   3 ?  18.604 -16.959   0.016 1.000 29.360 ? 3   LEU A CG  1 
ATOM 26   C CD1 ? LEU A 1   3 ?  18.988 -17.791  -1.203 1.000 29.360 ? 3   LEU A CD1 1 
ATOM 27   C CD2 ? LEU A 1   3 ?  19.543 -15.768   0.174 1.000 29.360 ? 3   LEU A CD2 1 
ATOM 28   N N   ? ARG A 1   4 ?  13.964 -14.992   2.143 1.000 45.930 ? 4   ARG A N   1 
ATOM 29   C CA  ? ARG A 1   4 ?  12.573 -15.327   2.427 1.000 45.930 ? 4   ARG A CA  1 
ATOM 30   C C   ? ARG A 1   4 ?  11.848 -14.152   3.075 1.000 45.930 ? 4   ARG A C   1 
ATOM 31   C CB  ? ARG A 1   4 ?  12.490 -16.558   3.333 1.000 45.930 ? 4   ARG A CB  1 
ATOM 32   O O   ? ARG A 1   4 ?  12.353 -13.552   4.026 1.000 45.930 ? 4   ARG A O   1 
ATOM 33   C CG  ? ARG A 1   4 ?  12.660 -17.877   2.596 1.000 45.930 ? 4   ARG A CG  1 
ATOM 34   C CD  ? ARG A 1   4 ?  12.394 -19.069   3.506 1.000 45.930 ? 4   ARG A CD  1 
ATOM 35   N NE  ? ARG A 1   4 ?  12.516 -20.333   2.787 1.000 45.930 ? 4   ARG A NE  1 
ATOM 36   N NH1 ? ARG A 1   4 ?  11.896 -21.651   4.580 1.000 45.930 ? 4   ARG A NH1 1 
ATOM 37   N NH2 ? ARG A 1   4 ?  12.420 -22.618   2.568 1.000 45.930 ? 4   ARG A NH2 1 
ATOM 38   C CZ  ? ARG A 1   4 ?  12.277 -21.531   3.313 1.000 45.930 ? 4   ARG A CZ  1 
ATOM 39   N N   ? GLY A 1   5 ?  11.229 -13.029   2.473 1.000 55.130 ? 5   GLY A N   1 
ATOM 40   C CA  ? GLY A 1   5 ?  10.223 -12.369   3.289 1.000 55.130 ? 5   GLY A CA  1 
ATOM 41   C C   ? GLY A 1   5 ?  10.031 -13.023   4.645 1.000 55.130 ? 5   GLY A C   1 
ATOM 42   O O   ? GLY A 1   5 ?  10.239 -14.229   4.793 1.000 55.130 ? 5   GLY A O   1 
ATOM 43   N N   ? PHE A 1   6 ?  10.207 -12.199   5.730 1.000 70.160 ? 6   PHE A N   1 
ATOM 44   C CA  ? PHE A 1   6 ?  10.100 -12.656   7.110 1.000 70.160 ? 6   PHE A CA  1 
ATOM 45   C C   ? PHE A 1   6 ?   8.792 -12.187   7.736 1.000 70.160 ? 6   PHE A C   1 
ATOM 46   C CB  ? PHE A 1   6 ?  11.288 -12.155   7.937 1.000 70.160 ? 6   PHE A CB  1 
ATOM 47   O O   ? PHE A 1   6 ?   8.175 -11.234   7.256 1.000 70.160 ? 6   PHE A O   1 
ATOM 48   C CG  ? PHE A 1   6 ?  11.419 -10.656   7.965 1.000 70.160 ? 6   PHE A CG  1 
ATOM 49   C CD1 ? PHE A 1   6 ?  12.146  -9.990   6.986 1.000 70.160 ? 6   PHE A CD1 1 
ATOM 50   C CD2 ? PHE A 1   6 ?  10.814  -9.913   8.970 1.000 70.160 ? 6   PHE A CD2 1 
ATOM 51   C CE1 ? PHE A 1   6 ?  12.269  -8.603   7.009 1.000 70.160 ? 6   PHE A CE1 1 
ATOM 52   C CE2 ? PHE A 1   6 ?  10.933  -8.526   9.000 1.000 70.160 ? 6   PHE A CE2 1 
ATOM 53   C CZ  ? PHE A 1   6 ?  11.661  -7.873   8.019 1.000 70.160 ? 6   PHE A CZ  1 
ATOM 54   N N   ? GLN A 1   7 ?   8.288 -13.116   8.471 1.000 82.580 ? 7   GLN A N   1 
ATOM 55   C CA  ? GLN A 1   7 ?   7.175 -12.619   9.274 1.000 82.580 ? 7   GLN A CA  1 
ATOM 56   C C   ? GLN A 1   7 ?   7.527 -11.291   9.939 1.000 82.580 ? 7   GLN A C   1 
ATOM 57   C CB  ? GLN A 1   7 ?   6.776 -13.647  10.333 1.000 82.580 ? 7   GLN A CB  1 
ATOM 58   O O   ? GLN A 1   7 ?   8.593 -11.156  10.542 1.000 82.580 ? 7   GLN A O   1 
ATOM 59   C CG  ? GLN A 1   7 ?   5.553 -13.247  11.148 1.000 82.580 ? 7   GLN A CG  1 
ATOM 60   C CD  ? GLN A 1   7 ?   5.102 -14.336  12.104 1.000 82.580 ? 7   GLN A CD  1 
ATOM 61   N NE2 ? GLN A 1   7 ?   4.401 -13.943  13.162 1.000 82.580 ? 7   GLN A NE2 1 
ATOM 62   O OE1 ? GLN A 1   7 ?   5.382 -15.520  11.893 1.000 82.580 ? 7   GLN A OE1 1 
ATOM 63   N N   ? CYS A 1   8 ?   6.788 -10.336   9.670 1.000 85.890 ? 8   CYS A N   1 
ATOM 64   C CA  ? CYS A 1   8 ?   6.976  -9.039  10.310 1.000 85.890 ? 8   CYS A CA  1 
ATOM 65   C C   ? CYS A 1   8 ?   6.937  -9.169  11.828 1.000 85.890 ? 8   CYS A C   1 
ATOM 66   C CB  ? CYS A 1   8 ?   5.905  -8.052   9.846 1.000 85.890 ? 8   CYS A CB  1 
ATOM 67   O O   ? CYS A 1   8 ?   6.214 -10.011  12.364 1.000 85.890 ? 8   CYS A O   1 
ATOM 68   S SG  ? CYS A 1   8 ?   6.057  -7.576   8.110 1.000 85.890 ? 8   CYS A SG  1 
ATOM 69   N N   ? GLN A 1   9 ?   7.836  -8.341  12.426 1.000 87.950 ? 9   GLN A N   1 
ATOM 70   C CA  ? GLN A 1   9 ?   7.678  -8.237  13.873 1.000 87.950 ? 9   GLN A CA  1 
ATOM 71   C C   ? GLN A 1   9 ?   6.271  -7.774  14.241 1.000 87.950 ? 9   GLN A C   1 
ATOM 72   C CB  ? GLN A 1   9 ?   8.716  -7.278  14.459 1.000 87.950 ? 9   GLN A CB  1 
ATOM 73   O O   ? GLN A 1   9 ?   5.684  -6.942  13.546 1.000 87.950 ? 9   GLN A O   1 
ATOM 74   C CG  ? GLN A 1   9 ?  10.144  -7.804  14.394 1.000 87.950 ? 9   GLN A CG  1 
ATOM 75   C CD  ? GLN A 1   9 ?  11.143  -6.872  15.053 1.000 87.950 ? 9   GLN A CD  1 
ATOM 76   N NE2 ? GLN A 1   9 ?  12.218  -7.439  15.591 1.000 87.950 ? 9   GLN A NE2 1 
ATOM 77   O OE1 ? GLN A 1   9 ?  10.951  -5.652  15.078 1.000 87.950 ? 9   GLN A OE1 1 
ATOM 78   N N   ? LEU A 1  10 ?   5.727  -8.461  15.243 1.000 86.430 ? 10  LEU A N   1 
ATOM 79   C CA  ? LEU A 1  10 ?   4.389  -8.095  15.694 1.000 86.430 ? 10  LEU A CA  1 
ATOM 80   C C   ? LEU A 1  10 ?   4.266  -6.584  15.858 1.000 86.430 ? 10  LEU A C   1 
ATOM 81   C CB  ? LEU A 1  10 ?   4.059  -8.792  17.016 1.000 86.430 ? 10  LEU A CB  1 
ATOM 82   O O   ? LEU A 1  10 ?   5.105  -5.955  16.506 1.000 86.430 ? 10  LEU A O   1 
ATOM 83   C CG  ? LEU A 1  10 ?   2.603  -8.713  17.479 1.000 86.430 ? 10  LEU A CG  1 
ATOM 84   C CD1 ? LEU A 1  10 ?   1.693  -9.439  16.495 1.000 86.430 ? 10  LEU A CD1 1 
ATOM 85   C CD2 ? LEU A 1  10 ?   2.456  -9.294  18.881 1.000 86.430 ? 10  LEU A CD2 1 
ATOM 86   N N   ? HIS A 1  11 ?   3.208  -5.963  15.096 1.000 84.430 ? 11  HIS A N   1 
ATOM 87   C CA  ? HIS A 1  11 ?   2.783  -4.572  15.210 1.000 84.430 ? 11  HIS A CA  1 
ATOM 88   C C   ? HIS A 1  11 ?   3.852  -3.624  14.677 1.000 84.430 ? 11  HIS A C   1 
ATOM 89   C CB  ? HIS A 1  11 ?   2.456  -4.229  16.664 1.000 84.430 ? 11  HIS A CB  1 
ATOM 90   O O   ? HIS A 1  11 ?   3.864  -2.439  15.019 1.000 84.430 ? 11  HIS A O   1 
ATOM 91   C CG  ? HIS A 1  11 ?   1.411  -5.113  17.269 1.000 84.430 ? 11  HIS A CG  1 
ATOM 92   C CD2 ? HIS A 1  11 ?   1.442  -5.901  18.369 1.000 84.430 ? 11  HIS A CD2 1 
ATOM 93   N ND1 ? HIS A 1  11 ?   0.153  -5.258  16.725 1.000 84.430 ? 11  HIS A ND1 1 
ATOM 94   C CE1 ? HIS A 1  11 ?  -0.547  -6.098  17.468 1.000 84.430 ? 11  HIS A CE1 1 
ATOM 95   N NE2 ? HIS A 1  11 ?   0.212  -6.503  18.472 1.000 84.430 ? 11  HIS A NE2 1 
ATOM 96   N N   ? SER A 1  12 ?   4.841  -4.081  13.986 1.000 91.580 ? 12  SER A N   1 
ATOM 97   C CA  ? SER A 1  12 ?   5.932  -3.307  13.403 1.000 91.580 ? 12  SER A CA  1 
ATOM 98   C C   ? SER A 1  12 ?   5.462  -2.519  12.184 1.000 91.580 ? 12  SER A C   1 
ATOM 99   C CB  ? SER A 1  12 ?   7.092  -4.224  13.011 1.000 91.580 ? 12  SER A CB  1 
ATOM 100  O O   ? SER A 1  12 ?   6.143  -1.595  11.735 1.000 91.580 ? 12  SER A O   1 
ATOM 101  O OG  ? SER A 1  12 ?   6.690  -5.143  12.009 1.000 91.580 ? 12  SER A OG  1 
ATOM 102  N N   ? GLN A 1  13 ?   4.309  -2.780  11.665 1.000 94.770 ? 13  GLN A N   1 
ATOM 103  C CA  ? GLN A 1  13 ?   3.733  -2.098  10.510 1.000 94.770 ? 13  GLN A CA  1 
ATOM 104  C C   ? GLN A 1  13 ?   2.333  -1.577  10.821 1.000 94.770 ? 13  GLN A C   1 
ATOM 105  C CB  ? GLN A 1  13 ?   3.689  -3.034   9.301 1.000 94.770 ? 13  GLN A CB  1 
ATOM 106  O O   ? GLN A 1  13 ?   1.346  -2.065  10.266 1.000 94.770 ? 13  GLN A O   1 
ATOM 107  C CG  ? GLN A 1  13 ?   5.034  -3.659   8.958 1.000 94.770 ? 13  GLN A CG  1 
ATOM 108  C CD  ? GLN A 1  13 ?   6.090  -2.626   8.613 1.000 94.770 ? 13  GLN A CD  1 
ATOM 109  N NE2 ? GLN A 1  13 ?   7.253  -2.734   9.247 1.000 94.770 ? 13  GLN A NE2 1 
ATOM 110  O OE1 ? GLN A 1  13 ?   5.864  -1.740   7.784 1.000 94.770 ? 13  GLN A OE1 1 
ATOM 111  N N   ? PRO A 1  14 ?   2.230  -0.527  11.711 1.000 96.940 ? 14  PRO A N   1 
ATOM 112  C CA  ? PRO A 1  14 ?   0.950  -0.048  12.240 1.000 96.940 ? 14  PRO A CA  1 
ATOM 113  C C   ? PRO A 1  14 ?   0.113   0.679  11.190 1.000 96.940 ? 14  PRO A C   1 
ATOM 114  C CB  ? PRO A 1  14 ?   1.368   0.906  13.362 1.000 96.940 ? 14  PRO A CB  1 
ATOM 115  O O   ? PRO A 1  14 ?  -1.059   0.981  11.431 1.000 96.940 ? 14  PRO A O   1 
ATOM 116  C CG  ? PRO A 1  14 ?   2.718   1.403  12.959 1.000 96.940 ? 14  PRO A CG  1 
ATOM 117  C CD  ? PRO A 1  14 ?   3.446   0.292  12.258 1.000 96.940 ? 14  PRO A CD  1 
ATOM 118  N N   ? TRP A 1  15 ?   0.626   0.871  10.053 1.000 98.000 ? 15  TRP A N   1 
ATOM 119  C CA  ? TRP A 1  15 ?  -0.027   1.647   9.004 1.000 98.000 ? 15  TRP A CA  1 
ATOM 120  C C   ? TRP A 1  15 ?  -0.687   0.730   7.979 1.000 98.000 ? 15  TRP A C   1 
ATOM 121  C CB  ? TRP A 1  15 ?   0.980   2.568   8.309 1.000 98.000 ? 15  TRP A CB  1 
ATOM 122  O O   ? TRP A 1  15 ?  -1.454   1.189   7.129 1.000 98.000 ? 15  TRP A O   1 
ATOM 123  C CG  ? TRP A 1  15 ?   2.320   1.937   8.072 1.000 98.000 ? 15  TRP A CG  1 
ATOM 124  C CD1 ? TRP A 1  15 ?   2.691   1.169   7.004 1.000 98.000 ? 15  TRP A CD1 1 
ATOM 125  C CD2 ? TRP A 1  15 ?   3.464   2.017   8.927 1.000 98.000 ? 15  TRP A CD2 1 
ATOM 126  C CE2 ? TRP A 1  15 ?   4.497   1.273   8.313 1.000 98.000 ? 15  TRP A CE2 1 
ATOM 127  C CE3 ? TRP A 1  15 ?   3.718   2.647  10.153 1.000 98.000 ? 15  TRP A CE3 1 
ATOM 128  N NE1 ? TRP A 1  15 ?   3.999   0.767   7.143 1.000 98.000 ? 15  TRP A NE1 1 
ATOM 129  C CH2 ? TRP A 1  15 ?   5.986   1.769  10.085 1.000 98.000 ? 15  TRP A CH2 1 
ATOM 130  C CZ2 ? TRP A 1  15 ?   5.764   1.143   8.885 1.000 98.000 ? 15  TRP A CZ2 1 
ATOM 131  C CZ3 ? TRP A 1  15 ?   4.981   2.515  10.720 1.000 98.000 ? 15  TRP A CZ3 1 
ATOM 132  N N   ? VAL A 1  16 ?  -0.272  -0.588   8.004 1.000 97.310 ? 16  VAL A N   1 
ATOM 133  C CA  ? VAL A 1  16 ?  -0.762  -1.516   6.990 1.000 97.310 ? 16  VAL A CA  1 
ATOM 134  C C   ? VAL A 1  16 ?  -2.206  -1.903   7.298 1.000 97.310 ? 16  VAL A C   1 
ATOM 135  C CB  ? VAL A 1  16 ?   0.123  -2.780   6.904 1.000 97.310 ? 16  VAL A CB  1 
ATOM 136  O O   ? VAL A 1  16 ?  -2.538  -2.228   8.441 1.000 97.310 ? 16  VAL A O   1 
ATOM 137  C CG1 ? VAL A 1  16 ?  -0.458  -3.778   5.903 1.000 97.310 ? 16  VAL A CG1 1 
ATOM 138  C CG2 ? VAL A 1  16 ?   1.553  -2.405   6.521 1.000 97.310 ? 16  VAL A CG2 1 
ATOM 139  N N   ? VAL A 1  17 ?  -3.036  -1.906   6.306 1.000 97.740 ? 17  VAL A N   1 
ATOM 140  C CA  ? VAL A 1  17 ?  -4.470  -2.139   6.435 1.000 97.740 ? 17  VAL A CA  1 
ATOM 141  C C   ? VAL A 1  17 ?  -4.881  -3.327   5.569 1.000 97.740 ? 17  VAL A C   1 
ATOM 142  C CB  ? VAL A 1  17 ?  -5.286  -0.887   6.044 1.000 97.740 ? 17  VAL A CB  1 
ATOM 143  O O   ? VAL A 1  17 ?  -4.408  -3.474   4.440 1.000 97.740 ? 17  VAL A O   1 
ATOM 144  C CG1 ? VAL A 1  17 ?  -6.784  -1.184   6.084 1.000 97.740 ? 17  VAL A CG1 1 
ATOM 145  C CG2 ? VAL A 1  17 ?  -4.945   0.282   6.966 1.000 97.740 ? 17  VAL A CG2 1 
ATOM 146  N N   ? ALA A 1  18 ?  -5.718  -4.156   6.135 1.000 96.630 ? 18  ALA A N   1 
ATOM 147  C CA  ? ALA A 1  18 ?  -6.302  -5.259   5.376 1.000 96.630 ? 18  ALA A CA  1 
ATOM 148  C C   ? ALA A 1  18 ?  -7.699  -4.903   4.878 1.000 96.630 ? 18  ALA A C   1 
ATOM 149  C CB  ? ALA A 1  18 ?  -6.350  -6.524   6.229 1.000 96.630 ? 18  ALA A CB  1 
ATOM 150  O O   ? ALA A 1  18 ?  -8.566  -4.515   5.665 1.000 96.630 ? 18  ALA A O   1 
ATOM 151  N N   ? LEU A 1  19 ?  -7.888  -5.058   3.583 1.000 96.620 ? 19  LEU A N   1 
ATOM 152  C CA  ? LEU A 1  19 ?  -9.177  -4.782   2.958 1.000 96.620 ? 19  LEU A CA  1 
ATOM 153  C C   ? LEU A 1  19 ?  -9.861  -6.076   2.529 1.000 96.620 ? 19  LEU A C   1 
ATOM 154  C CB  ? LEU A 1  19 ?  -9.000  -3.859   1.750 1.000 96.620 ? 19  LEU A CB  1 
ATOM 155  O O   ? LEU A 1  19 ?  -9.276  -6.881   1.801 1.000 96.620 ? 19  LEU A O   1 
ATOM 156  C CG  ? LEU A 1  19 ?  -8.342  -2.506   2.021 1.000 96.620 ? 19  LEU A CG  1 
ATOM 157  C CD1 ? LEU A 1  19 ?  -8.098  -1.763   0.711 1.000 96.620 ? 19  LEU A CD1 1 
ATOM 158  C CD2 ? LEU A 1  19 ?  -9.203  -1.671   2.962 1.000 96.620 ? 19  LEU A CD2 1 
ATOM 159  N N   ? PHE A 1  20 ? -11.119  -6.152   2.969 1.000 95.400 ? 20  PHE A N   1 
ATOM 160  C CA  ? PHE A 1  20 ? -11.878  -7.367   2.695 1.000 95.400 ? 20  PHE A CA  1 
ATOM 161  C C   ? PHE A 1  20 ? -13.095  -7.062   1.830 1.000 95.400 ? 20  PHE A C   1 
ATOM 162  C CB  ? PHE A 1  20 ? -12.316  -8.034   4.003 1.000 95.400 ? 20  PHE A CB  1 
ATOM 163  O O   ? PHE A 1  20 ? -13.705  -5.999   1.961 1.000 95.400 ? 20  PHE A O   1 
ATOM 164  C CG  ? PHE A 1  20 ? -11.185  -8.653   4.778 1.000 95.400 ? 20  PHE A CG  1 
ATOM 165  C CD1 ? PHE A 1  20 ? -10.969 -10.025   4.745 1.000 95.400 ? 20  PHE A CD1 1 
ATOM 166  C CD2 ? PHE A 1  20 ? -10.336  -7.861   5.541 1.000 95.400 ? 20  PHE A CD2 1 
ATOM 167  C CE1 ? PHE A 1  20 ?  -9.923 -10.600   5.461 1.000 95.400 ? 20  PHE A CE1 1 
ATOM 168  C CE2 ? PHE A 1  20 ?  -9.288  -8.429   6.259 1.000 95.400 ? 20  PHE A CE2 1 
ATOM 169  C CZ  ? PHE A 1  20 ?  -9.083  -9.799   6.219 1.000 95.400 ? 20  PHE A CZ  1 
ATOM 170  N N   ? ASP A 1  21 ? -13.375  -7.924   0.906 1.000 92.930 ? 21  ASP A N   1 
ATOM 171  C CA  ? ASP A 1  21 ? -14.679  -8.043   0.260 1.000 92.930 ? 21  ASP A CA  1 
ATOM 172  C C   ? ASP A 1  21 ? -15.505  -9.160   0.893 1.000 92.930 ? 21  ASP A C   1 
ATOM 173  C CB  ? ASP A 1  21 ? -14.514  -8.296  -1.240 1.000 92.930 ? 21  ASP A CB  1 
ATOM 174  O O   ? ASP A 1  21 ? -15.295 -10.339   0.598 1.000 92.930 ? 21  ASP A O   1 
ATOM 175  C CG  ? ASP A 1  21 ? -15.837  -8.336  -1.983 1.000 92.930 ? 21  ASP A CG  1 
ATOM 176  O OD1 ? ASP A 1  21 ? -16.881  -7.987  -1.391 1.000 92.930 ? 21  ASP A OD1 1 
ATOM 177  O OD2 ? ASP A 1  21 ? -15.837  -8.724  -3.172 1.000 92.930 ? 21  ASP A OD2 1 
ATOM 178  N N   ? GLY A 1  22 ? -16.441  -8.784   1.766 1.000 91.080 ? 22  GLY A N   1 
ATOM 179  C CA  ? GLY A 1  22 ? -17.032  -9.773   2.654 1.000 91.080 ? 22  GLY A CA  1 
ATOM 180  C C   ? GLY A 1  22 ? -16.032 -10.382   3.619 1.000 91.080 ? 22  GLY A C   1 
ATOM 181  O O   ? GLY A 1  22 ? -15.372  -9.665   4.373 1.000 91.080 ? 22  GLY A O   1 
ATOM 182  N N   ? THR A 1  23 ? -15.793 -11.686   3.530 1.000 88.590 ? 23  THR A N   1 
ATOM 183  C CA  ? THR A 1  23 ? -14.886 -12.388   4.432 1.000 88.590 ? 23  THR A CA  1 
ATOM 184  C C   ? THR A 1  23 ? -13.571 -12.714   3.730 1.000 88.590 ? 23  THR A C   1 
ATOM 185  C CB  ? THR A 1  23 ? -15.521 -13.685   4.965 1.000 88.590 ? 23  THR A CB  1 
ATOM 186  O O   ? THR A 1  23 ? -12.647 -13.247   4.348 1.000 88.590 ? 23  THR A O   1 
ATOM 187  C CG2 ? THR A 1  23 ? -16.802 -13.392   5.741 1.000 88.590 ? 23  THR A CG2 1 
ATOM 188  O OG1 ? THR A 1  23 ? -15.830 -14.548   3.863 1.000 88.590 ? 23  THR A OG1 1 
ATOM 189  N N   ? GLN A 1  24 ? -13.550 -12.304   2.476 1.000 89.670 ? 24  GLN A N   1 
ATOM 190  C CA  ? GLN A 1  24 ? -12.383 -12.632   1.664 1.000 89.670 ? 24  GLN A CA  1 
ATOM 191  C C   ? GLN A 1  24 ? -11.388 -11.476   1.639 1.000 89.670 ? 24  GLN A C   1 
ATOM 192  C CB  ? GLN A 1  24 ? -12.805 -12.993   0.239 1.000 89.670 ? 24  GLN A CB  1 
ATOM 193  O O   ? GLN A 1  24 ? -11.757 -10.339   1.336 1.000 89.670 ? 24  GLN A O   1 
ATOM 194  C CG  ? GLN A 1  24 ? -11.648 -13.420  -0.655 1.000 89.670 ? 24  GLN A CG  1 
ATOM 195  C CD  ? GLN A 1  24 ? -12.089 -13.741  -2.071 1.000 89.670 ? 24  GLN A CD  1 
ATOM 196  N NE2 ? GLN A 1  24 ? -11.241 -14.449  -2.810 1.000 89.670 ? 24  GLN A NE2 1 
ATOM 197  O OE1 ? GLN A 1  24 ? -13.183 -13.358  -2.498 1.000 89.670 ? 24  GLN A OE1 1 
ATOM 198  N N   ? PHE A 1  25 ? -10.166 -11.793   1.985 1.000 91.370 ? 25  PHE A N   1 
ATOM 199  C CA  ? PHE A 1  25 ?  -9.097 -10.807   1.872 1.000 91.370 ? 25  PHE A CA  1 
ATOM 200  C C   ? PHE A 1  25 ?  -8.881 -10.408   0.417 1.000 91.370 ? 25  PHE A C   1 
ATOM 201  C CB  ? PHE A 1  25 ?  -7.795 -11.354   2.465 1.000 91.370 ? 25  PHE A CB  1 
ATOM 202  O O   ? PHE A 1  25 ?  -8.640 -11.263  -0.438 1.000 91.370 ? 25  PHE A O   1 
ATOM 203  C CG  ? PHE A 1  25 ?  -6.617 -10.432   2.297 1.000 91.370 ? 25  PHE A CG  1 
ATOM 204  C CD1 ? PHE A 1  25 ?  -5.650 -10.686   1.332 1.000 91.370 ? 25  PHE A CD1 1 
ATOM 205  C CD2 ? PHE A 1  25 ?  -6.478  -9.310   3.103 1.000 91.370 ? 25  PHE A CD2 1 
ATOM 206  C CE1 ? PHE A 1  25 ?  -4.559  -9.835   1.174 1.000 91.370 ? 25  PHE A CE1 1 
ATOM 207  C CE2 ? PHE A 1  25 ?  -5.390  -8.454   2.951 1.000 91.370 ? 25  PHE A CE2 1 
ATOM 208  C CZ  ? PHE A 1  25 ?  -4.432  -8.719   1.987 1.000 91.370 ? 25  PHE A CZ  1 
ATOM 209  N N   ? ARG A 1  26 ?  -8.908  -9.018   0.172 1.000 91.800 ? 26  ARG A N   1 
ATOM 210  C CA  ? ARG A 1  26 ?  -8.821  -8.524  -1.198 1.000 91.800 ? 26  ARG A CA  1 
ATOM 211  C C   ? ARG A 1  26 ?  -7.464  -7.881  -1.464 1.000 91.800 ? 26  ARG A C   1 
ATOM 212  C CB  ? ARG A 1  26 ?  -9.940  -7.519  -1.479 1.000 91.800 ? 26  ARG A CB  1 
ATOM 213  O O   ? ARG A 1  26 ?  -6.796  -8.212  -2.446 1.000 91.800 ? 26  ARG A O   1 
ATOM 214  C CG  ? ARG A 1  26 ?  -9.959  -7.001  -2.909 1.000 91.800 ? 26  ARG A CG  1 
ATOM 215  C CD  ? ARG A 1  26 ? -10.267  -8.109  -3.906 1.000 91.800 ? 26  ARG A CD  1 
ATOM 216  N NE  ? ARG A 1  26 ? -10.275  -7.612  -5.279 1.000 91.800 ? 26  ARG A NE  1 
ATOM 217  N NH1 ? ARG A 1  26 ? -10.430  -9.701  -6.254 1.000 91.800 ? 26  ARG A NH1 1 
ATOM 218  N NH2 ? ARG A 1  26 ? -10.351  -7.822  -7.565 1.000 91.800 ? 26  ARG A NH2 1 
ATOM 219  C CZ  ? ARG A 1  26 ? -10.352  -8.379  -6.362 1.000 91.800 ? 26  ARG A CZ  1 
ATOM 220  N N   ? CYS A 1  27 ?  -7.118  -6.911  -0.690 1.000 94.110 ? 27  CYS A N   1 
ATOM 221  C CA  ? CYS A 1  27 ?  -5.907  -6.118  -0.871 1.000 94.110 ? 27  CYS A CA  1 
ATOM 222  C C   ? CYS A 1  27 ?  -5.377  -5.618   0.467 1.000 94.110 ? 27  CYS A C   1 
ATOM 223  C CB  ? CYS A 1  27 ?  -6.177  -4.933  -1.798 1.000 94.110 ? 27  CYS A CB  1 
ATOM 224  O O   ? CYS A 1  27 ?  -6.102  -5.612   1.464 1.000 94.110 ? 27  CYS A O   1 
ATOM 225  S SG  ? CYS A 1  27 ?  -6.459  -5.405  -3.519 1.000 94.110 ? 27  CYS A SG  1 
ATOM 226  N N   ? SER A 1  28 ?  -4.168  -5.251   0.314 1.000 95.530 ? 28  SER A N   1 
ATOM 227  C CA  ? SER A 1  28 ?  -3.620  -4.439   1.395 1.000 95.530 ? 28  SER A CA  1 
ATOM 228  C C   ? SER A 1  28 ?  -3.825  -2.952   1.129 1.000 95.530 ? 28  SER A C   1 
ATOM 229  C CB  ? SER A 1  28 ?  -2.130  -4.732   1.583 1.000 95.530 ? 28  SER A CB  1 
ATOM 230  O O   ? SER A 1  28 ?  -4.083  -2.549  -0.007 1.000 95.530 ? 28  SER A O   1 
ATOM 231  O OG  ? SER A 1  28 ?  -1.924  -6.092   1.922 1.000 95.530 ? 28  SER A OG  1 
ATOM 232  N N   ? GLY A 1  29 ?  -3.705  -2.152   2.155 1.000 97.530 ? 29  GLY A N   1 
ATOM 233  C CA  ? GLY A 1  29 ?  -3.741  -0.699   2.098 1.000 97.530 ? 29  GLY A CA  1 
ATOM 234  C C   ? GLY A 1  29 ?  -2.844  -0.039   3.129 1.000 97.530 ? 29  GLY A C   1 
ATOM 235  O O   ? GLY A 1  29 ?  -2.194  -0.723   3.922 1.000 97.530 ? 29  GLY A O   1 
ATOM 236  N N   ? THR A 1  30 ?  -2.829   1.273   3.007 1.000 98.630 ? 30  THR A N   1 
ATOM 237  C CA  ? THR A 1  30 ?  -2.023   2.051   3.941 1.000 98.630 ? 30  THR A CA  1 
ATOM 238  C C   ? THR A 1  30 ?  -2.852   3.166   4.572 1.000 98.630 ? 30  THR A C   1 
ATOM 239  C CB  ? THR A 1  30 ?  -0.789   2.656   3.246 1.000 98.630 ? 30  THR A CB  1 
ATOM 240  O O   ? THR A 1  30 ?  -3.488   3.950   3.864 1.000 98.630 ? 30  THR A O   1 
ATOM 241  C CG2 ? THR A 1  30 ?   0.104   3.383   4.245 1.000 98.630 ? 30  THR A CG2 1 
ATOM 242  O OG1 ? THR A 1  30 ?  -0.036   1.607   2.624 1.000 98.630 ? 30  THR A OG1 1 
ATOM 243  N N   ? LEU A 1  31 ?  -2.863   3.122   5.875 1.000 98.720 ? 31  LEU A N   1 
ATOM 244  C CA  ? LEU A 1  31 ?  -3.470   4.241   6.588 1.000 98.720 ? 31  LEU A CA  1 
ATOM 245  C C   ? LEU A 1  31 ?  -2.606   5.492   6.474 1.000 98.720 ? 31  LEU A C   1 
ATOM 246  C CB  ? LEU A 1  31 ?  -3.683   3.886   8.062 1.000 98.720 ? 31  LEU A CB  1 
ATOM 247  O O   ? LEU A 1  31 ?  -1.474   5.516   6.963 1.000 98.720 ? 31  LEU A O   1 
ATOM 248  C CG  ? LEU A 1  31 ?  -4.436   4.916   8.905 1.000 98.720 ? 31  LEU A CG  1 
ATOM 249  C CD1 ? LEU A 1  31 ?  -5.888   5.015   8.451 1.000 98.720 ? 31  LEU A CD1 1 
ATOM 250  C CD2 ? LEU A 1  31 ?  -4.357   4.556  10.385 1.000 98.720 ? 31  LEU A CD2 1 
ATOM 251  N N   ? ILE A 1  32 ?  -3.127   6.579   5.844 1.000 98.540 ? 32  ILE A N   1 
ATOM 252  C CA  ? ILE A 1  32 ?  -2.326   7.774   5.608 1.000 98.540 ? 32  ILE A CA  1 
ATOM 253  C C   ? ILE A 1  32 ?  -2.914   8.951   6.383 1.000 98.540 ? 32  ILE A C   1 
ATOM 254  C CB  ? ILE A 1  32 ?  -2.244   8.111   4.102 1.000 98.540 ? 32  ILE A CB  1 
ATOM 255  O O   ? ILE A 1  32 ?  -2.297  10.016   6.469 1.000 98.540 ? 32  ILE A O   1 
ATOM 256  C CG1 ? ILE A 1  32 ?  -3.650   8.244   3.507 1.000 98.540 ? 32  ILE A CG1 1 
ATOM 257  C CG2 ? ILE A 1  32 ?  -1.430   7.051   3.355 1.000 98.540 ? 32  ILE A CG2 1 
ATOM 258  C CD1 ? ILE A 1  32 ?  -3.676   8.834   2.104 1.000 98.540 ? 32  ILE A CD1 1 
ATOM 259  N N   ? HIS A 1  33 ?  -4.123   8.696   6.971 1.000 98.260 ? 33  HIS A N   1 
ATOM 260  C CA  ? HIS A 1  33 ?  -4.901   9.594   7.816 1.000 98.260 ? 33  HIS A CA  1 
ATOM 261  C C   ? HIS A 1  33 ?  -5.915   8.822   8.654 1.000 98.260 ? 33  HIS A C   1 
ATOM 262  C CB  ? HIS A 1  33 ?  -5.615  10.646   6.965 1.000 98.260 ? 33  HIS A CB  1 
ATOM 263  O O   ? HIS A 1  33 ?  -6.314   7.715   8.288 1.000 98.260 ? 33  HIS A O   1 
ATOM 264  C CG  ? HIS A 1  33 ?  -6.276  11.720   7.769 1.000 98.260 ? 33  HIS A CG  1 
ATOM 265  C CD2 ? HIS A 1  33 ?  -5.846  12.952   8.130 1.000 98.260 ? 33  HIS A CD2 1 
ATOM 266  N ND1 ? HIS A 1  33 ?  -7.538  11.579   8.305 1.000 98.260 ? 33  HIS A ND1 1 
ATOM 267  C CE1 ? HIS A 1  33 ?  -7.856  12.682   8.962 1.000 98.260 ? 33  HIS A CE1 1 
ATOM 268  N NE2 ? HIS A 1  33 ?  -6.847  13.531   8.871 1.000 98.260 ? 33  HIS A NE2 1 
ATOM 269  N N   ? LYS A 1  34 ?  -6.466   9.455   9.830 1.000 98.050 ? 34  LYS A N   1 
ATOM 270  C CA  ? LYS A 1  34 ?  -7.370   8.733  10.721 1.000 98.050 ? 34  LYS A CA  1 
ATOM 271  C C   ? LYS A 1  34 ?  -8.607   8.246   9.972 1.000 98.050 ? 34  LYS A C   1 
ATOM 272  C CB  ? LYS A 1  34 ?  -7.784   9.618  11.897 1.000 98.050 ? 34  LYS A CB  1 
ATOM 273  O O   ? LYS A 1  34 ?  -9.258   7.288  10.394 1.000 98.050 ? 34  LYS A O   1 
ATOM 274  C CG  ? LYS A 1  34 ?  -8.591  10.844  11.496 1.000 98.050 ? 34  LYS A CG  1 
ATOM 275  C CD  ? LYS A 1  34 ?  -8.986  11.676  12.709 1.000 98.050 ? 34  LYS A CD  1 
ATOM 276  C CE  ? LYS A 1  34 ?  -9.827  12.882  12.312 1.000 98.050 ? 34  LYS A CE  1 
ATOM 277  N NZ  ? LYS A 1  34 ? -10.239  13.686  13.502 1.000 98.050 ? 34  LYS A NZ  1 
ATOM 278  N N   ? LYS A 1  35 ?  -8.873   8.861   8.838 1.000 98.270 ? 35  LYS A N   1 
ATOM 279  C CA  ? LYS A 1  35 ? -10.098   8.520   8.122 1.000 98.270 ? 35  LYS A CA  1 
ATOM 280  C C   ? LYS A 1  35 ?  -9.786   7.910   6.758 1.000 98.270 ? 35  LYS A C   1 
ATOM 281  C CB  ? LYS A 1  35 ? -10.983   9.756   7.953 1.000 98.270 ? 35  LYS A CB  1 
ATOM 282  O O   ? LYS A 1  35 ? -10.690   7.450   6.057 1.000 98.270 ? 35  LYS A O   1 
ATOM 283  C CG  ? LYS A 1  35 ? -11.539  10.303   9.260 1.000 98.270 ? 35  LYS A CG  1 
ATOM 284  C CD  ? LYS A 1  35 ? -12.417  11.525   9.026 1.000 98.270 ? 35  LYS A CD  1 
ATOM 285  C CE  ? LYS A 1  35 ? -12.889  12.135  10.339 1.000 98.270 ? 35  LYS A CE  1 
ATOM 286  N NZ  ? LYS A 1  35 ? -13.714  13.360  10.116 1.000 98.270 ? 35  LYS A NZ  1 
ATOM 287  N N   ? TRP A 1  36 ?  -8.516   7.909   6.364 1.000 98.510 ? 36  TRP A N   1 
ATOM 288  C CA  ? TRP A 1  36 ?  -8.267   7.610   4.958 1.000 98.510 ? 36  TRP A CA  1 
ATOM 289  C C   ? TRP A 1  36 ?  -7.201   6.528   4.812 1.000 98.510 ? 36  TRP A C   1 
ATOM 290  C CB  ? TRP A 1  36 ?  -7.835   8.873   4.208 1.000 98.510 ? 36  TRP A CB  1 
ATOM 291  O O   ? TRP A 1  36 ?  -6.144   6.600   5.443 1.000 98.510 ? 36  TRP A O   1 
ATOM 292  C CG  ? TRP A 1  36 ?  -8.921   9.896   4.064 1.000 98.510 ? 36  TRP A CG  1 
ATOM 293  C CD1 ? TRP A 1  36 ?  -9.081  11.038   4.799 1.000 98.510 ? 36  TRP A CD1 1 
ATOM 294  C CD2 ? TRP A 1  36 ? -10.003   9.867   3.128 1.000 98.510 ? 36  TRP A CD2 1 
ATOM 295  C CE2 ? TRP A 1  36 ? -10.781  11.025   3.352 1.000 98.510 ? 36  TRP A CE2 1 
ATOM 296  C CE3 ? TRP A 1  36 ? -10.391   8.974   2.120 1.000 98.510 ? 36  TRP A CE3 1 
ATOM 297  N NE1 ? TRP A 1  36 ? -10.197  11.722   4.376 1.000 98.510 ? 36  TRP A NE1 1 
ATOM 298  C CH2 ? TRP A 1  36 ? -12.282  10.423   1.624 1.000 98.510 ? 36  TRP A CH2 1 
ATOM 299  C CZ2 ? TRP A 1  36 ? -11.925  11.313   2.603 1.000 98.510 ? 36  TRP A CZ2 1 
ATOM 300  C CZ3 ? TRP A 1  36 ? -11.529   9.263   1.376 1.000 98.510 ? 36  TRP A CZ3 1 
ATOM 301  N N   ? VAL A 1  37 ?  -7.540   5.586   3.974 1.000 98.630 ? 37  VAL A N   1 
ATOM 302  C CA  ? VAL A 1  37 ?  -6.640   4.520   3.544 1.000 98.630 ? 37  VAL A CA  1 
ATOM 303  C C   ? VAL A 1  37 ?  -6.367   4.649   2.047 1.000 98.630 ? 37  VAL A C   1 
ATOM 304  C CB  ? VAL A 1  37 ?  -7.221   3.124   3.861 1.000 98.630 ? 37  VAL A CB  1 
ATOM 305  O O   ? VAL A 1  37 ?  -7.281   4.913   1.263 1.000 98.630 ? 37  VAL A O   1 
ATOM 306  C CG1 ? VAL A 1  37 ?  -6.331   2.025   3.285 1.000 98.630 ? 37  VAL A CG1 1 
ATOM 307  C CG2 ? VAL A 1  37 ?  -7.387   2.947   5.369 1.000 98.630 ? 37  VAL A CG2 1 
ATOM 308  N N   ? VAL A 1  38 ?  -5.114   4.533   1.702 1.000 98.630 ? 38  VAL A N   1 
ATOM 309  C CA  ? VAL A 1  38 ?  -4.771   4.510   0.284 1.000 98.630 ? 38  VAL A CA  1 
ATOM 310  C C   ? VAL A 1  38 ?  -4.415   3.086  -0.138 1.000 98.630 ? 38  VAL A C   1 
ATOM 311  C CB  ? VAL A 1  38 ?  -3.600   5.467  -0.032 1.000 98.630 ? 38  VAL A CB  1 
ATOM 312  O O   ? VAL A 1  38 ?  -3.785   2.346   0.620 1.000 98.630 ? 38  VAL A O   1 
ATOM 313  C CG1 ? VAL A 1  38 ?  -2.332   5.031   0.700 1.000 98.630 ? 38  VAL A CG1 1 
ATOM 314  C CG2 ? VAL A 1  38 ?  -3.356   5.532  -1.538 1.000 98.630 ? 38  VAL A CG2 1 
ATOM 315  N N   ? THR A 1  39 ?  -4.867   2.645  -1.328 1.000 98.220 ? 39  THR A N   1 
ATOM 316  C CA  ? THR A 1  39 ?  -4.618   1.305  -1.848 1.000 98.220 ? 39  THR A CA  1 
ATOM 317  C C   ? THR A 1  39 ?  -4.636   1.305  -3.374 1.000 98.220 ? 39  THR A C   1 
ATOM 318  C CB  ? THR A 1  39 ?  -5.656   0.298  -1.320 1.000 98.220 ? 39  THR A CB  1 
ATOM 319  O O   ? THR A 1  39 ?  -4.721   2.363  -3.999 1.000 98.220 ? 39  THR A O   1 
ATOM 320  C CG2 ? THR A 1  39 ?  -7.028   0.548  -1.937 1.000 98.220 ? 39  THR A CG2 1 
ATOM 321  O OG1 ? THR A 1  39 ?  -5.233  -1.031  -1.645 1.000 98.220 ? 39  THR A OG1 1 
ATOM 322  N N   ? ALA A 1  40 ?  -4.454   0.148  -3.952 1.000 97.100 ? 40  ALA A N   1 
ATOM 323  C CA  ? ALA A 1  40 ?  -4.456   0.019  -5.407 1.000 97.100 ? 40  ALA A CA  1 
ATOM 324  C C   ? ALA A 1  40 ?  -5.877   0.063  -5.960 1.000 97.100 ? 40  ALA A C   1 
ATOM 325  C CB  ? ALA A 1  40 ?  -3.765  -1.276  -5.827 1.000 97.100 ? 40  ALA A CB  1 
ATOM 326  O O   ? ALA A 1  40 ?  -6.778  -0.590  -5.427 1.000 97.100 ? 40  ALA A O   1 
ATOM 327  N N   ? ALA A 1  41 ?  -6.075   0.792  -7.051 1.000 97.460 ? 41  ALA A N   1 
ATOM 328  C CA  ? ALA A 1  41 ?  -7.379   0.940  -7.693 1.000 97.460 ? 41  ALA A CA  1 
ATOM 329  C C   ? ALA A 1  41 ?  -7.882  -0.399  -8.226 1.000 97.460 ? 41  ALA A C   1 
ATOM 330  C CB  ? ALA A 1  41 ?  -7.303   1.965  -8.822 1.000 97.460 ? 41  ALA A CB  1 
ATOM 331  O O   ? ALA A 1  41 ?  -9.091  -0.627  -8.307 1.000 97.460 ? 41  ALA A O   1 
ATOM 332  N N   ? GLN A 1  42 ?  -7.059  -1.210  -8.630 1.000 94.430 ? 42  GLN A N   1 
ATOM 333  C CA  ? GLN A 1  42 ?  -7.435  -2.505  -9.187 1.000 94.430 ? 42  GLN A CA  1 
ATOM 334  C C   ? GLN A 1  42 ?  -8.132  -3.372  -8.142 1.000 94.430 ? 42  GLN A C   1 
ATOM 335  C CB  ? GLN A 1  42 ?  -6.205  -3.231  -9.735 1.000 94.430 ? 42  GLN A CB  1 
ATOM 336  O O   ? GLN A 1  42 ?  -8.720  -4.402  -8.475 1.000 94.430 ? 42  GLN A O   1 
ATOM 337  C CG  ? GLN A 1  42 ?  -5.192  -3.618  -8.667 1.000 94.430 ? 42  GLN A CG  1 
ATOM 338  C CD  ? GLN A 1  42 ?  -3.938  -4.246  -9.247 1.000 94.430 ? 42  GLN A CD  1 
ATOM 339  N NE2 ? GLN A 1  42 ?  -3.013  -4.636  -8.376 1.000 94.430 ? 42  GLN A NE2 1 
ATOM 340  O OE1 ? GLN A 1  42 ?  -3.803  -4.381 -10.467 1.000 94.430 ? 42  GLN A OE1 1 
ATOM 341  N N   ? CYS A 1  43 ?  -8.105  -2.942  -6.843 1.000 94.090 ? 43  CYS A N   1 
ATOM 342  C CA  ? CYS A 1  43 ?  -8.703  -3.684  -5.738 1.000 94.090 ? 43  CYS A CA  1 
ATOM 343  C C   ? CYS A 1  43 ? -10.187  -3.360  -5.604 1.000 94.090 ? 43  CYS A C   1 
ATOM 344  C CB  ? CYS A 1  43 ?  -7.983  -3.367  -4.428 1.000 94.090 ? 43  CYS A CB  1 
ATOM 345  O O   ? CYS A 1  43 ? -10.869  -3.903  -4.733 1.000 94.090 ? 43  CYS A O   1 
ATOM 346  S SG  ? CYS A 1  43 ?  -6.291  -3.993  -4.357 1.000 94.090 ? 43  CYS A SG  1 
ATOM 347  N N   ? HIS A 1  44 ? -10.694  -2.490  -6.349 1.000 94.530 ? 44  HIS A N   1 
ATOM 348  C CA  ? HIS A 1  44 ? -12.037  -1.942  -6.193 1.000 94.530 ? 44  HIS A CA  1 
ATOM 349  C C   ? HIS A 1  44 ? -13.094  -3.036  -6.298 1.000 94.530 ? 44  HIS A C   1 
ATOM 350  C CB  ? HIS A 1  44 ? -12.297  -0.857  -7.240 1.000 94.530 ? 44  HIS A CB  1 
ATOM 351  O O   ? HIS A 1  44 ? -13.164  -3.742  -7.307 1.000 94.530 ? 44  HIS A O   1 
ATOM 352  C CG  ? HIS A 1  44 ? -13.620  -0.178  -7.083 1.000 94.530 ? 44  HIS A CG  1 
ATOM 353  C CD2 ? HIS A 1  44 ? -14.647  -0.416  -6.233 1.000 94.530 ? 44  HIS A CD2 1 
ATOM 354  N ND1 ? HIS A 1  44 ? -14.007   0.887  -7.868 1.000 94.530 ? 44  HIS A ND1 1 
ATOM 355  C CE1 ? HIS A 1  44 ? -15.218   1.276  -7.504 1.000 94.530 ? 44  HIS A CE1 1 
ATOM 356  N NE2 ? HIS A 1  44 ? -15.629   0.502  -6.515 1.000 94.530 ? 44  HIS A NE2 1 
ATOM 357  N N   ? THR A 1  45 ? -13.890  -3.167  -5.289 1.000 89.320 ? 45  THR A N   1 
ATOM 358  C CA  ? THR A 1  45 ? -14.993  -4.121  -5.291 1.000 89.320 ? 45  THR A CA  1 
ATOM 359  C C   ? THR A 1  45 ? -16.263  -3.482  -4.737 1.000 89.320 ? 45  THR A C   1 
ATOM 360  C CB  ? THR A 1  45 ? -14.647  -5.377  -4.470 1.000 89.320 ? 45  THR A CB  1 
ATOM 361  O O   ? THR A 1  45 ? -17.249  -4.174  -4.475 1.000 89.320 ? 45  THR A O   1 
ATOM 362  C CG2 ? THR A 1  45 ? -13.458  -6.118  -5.072 1.000 89.320 ? 45  THR A CG2 1 
ATOM 363  O OG1 ? THR A 1  45 ? -14.325  -4.989  -3.128 1.000 89.320 ? 45  THR A OG1 1 
ATOM 364  N N   ? GLY A 1  46 ? -16.300  -2.073  -4.544 1.000 90.920 ? 46  GLY A N   1 
ATOM 365  C CA  ? GLY A 1  46 ? -17.379  -1.335  -3.908 1.000 90.920 ? 46  GLY A CA  1 
ATOM 366  C C   ? GLY A 1  46 ? -17.089  -0.986  -2.460 1.000 90.920 ? 46  GLY A C   1 
ATOM 367  O O   ? GLY A 1  46 ? -16.161  -0.226  -2.173 1.000 90.920 ? 46  GLY A O   1 
ATOM 368  N N   ? ARG A 1  47 ? -17.760  -1.658  -1.485 1.000 93.490 ? 47  ARG A N   1 
ATOM 369  C CA  ? ARG A 1  47 ? -17.549  -1.414  -0.061 1.000 93.490 ? 47  ARG A CA  1 
ATOM 370  C C   ? ARG A 1  47 ? -16.542  -2.400   0.520 1.000 93.490 ? 47  ARG A C   1 
ATOM 371  C CB  ? ARG A 1  47 ? -18.873  -1.507   0.702 1.000 93.490 ? 47  ARG A CB  1 
ATOM 372  O O   ? ARG A 1  47 ? -16.517  -3.571   0.135 1.000 93.490 ? 47  ARG A O   1 
ATOM 373  C CG  ? ARG A 1  47 ? -18.814  -0.933   2.108 1.000 93.490 ? 47  ARG A CG  1 
ATOM 374  C CD  ? ARG A 1  47 ? -20.187  -0.912   2.766 1.000 93.490 ? 47  ARG A CD  1 
ATOM 375  N NE  ? ARG A 1  47 ? -20.148  -0.265   4.075 1.000 93.490 ? 47  ARG A NE  1 
ATOM 376  N NH1 ? ARG A 1  47 ? -22.424  -0.405   4.442 1.000 93.490 ? 47  ARG A NH1 1 
ATOM 377  N NH2 ? ARG A 1  47 ? -21.062   0.557   6.014 1.000 93.490 ? 47  ARG A NH2 1 
ATOM 378  C CZ  ? ARG A 1  47 ? -21.211  -0.039   4.841 1.000 93.490 ? 47  ARG A CZ  1 
ATOM 379  N N   ? PHE A 1  48 ? -15.710  -1.887   1.425 1.000 96.870 ? 48  PHE A N   1 
ATOM 380  C CA  ? PHE A 1  48 ? -14.694  -2.725   2.051 1.000 96.870 ? 48  PHE A CA  1 
ATOM 381  C C   ? PHE A 1  48 ? -14.990  -2.918   3.533 1.000 96.870 ? 48  PHE A C   1 
ATOM 382  C CB  ? PHE A 1  48 ? -13.302  -2.112   1.868 1.000 96.870 ? 48  PHE A CB  1 
ATOM 383  O O   ? PHE A 1  48 ? -15.418  -1.983   4.213 1.000 96.870 ? 48  PHE A O   1 
ATOM 384  C CG  ? PHE A 1  48 ? -12.754  -2.255   0.474 1.000 96.870 ? 48  PHE A CG  1 
ATOM 385  C CD1 ? PHE A 1  48 ? -12.343  -3.494  -0.003 1.000 96.870 ? 48  PHE A CD1 1 
ATOM 386  C CD2 ? PHE A 1  48 ? -12.650  -1.149  -0.360 1.000 96.870 ? 48  PHE A CD2 1 
ATOM 387  C CE1 ? PHE A 1  48 ? -11.835  -3.629  -1.293 1.000 96.870 ? 48  PHE A CE1 1 
ATOM 388  C CE2 ? PHE A 1  48 ? -12.143  -1.276  -1.650 1.000 96.870 ? 48  PHE A CE2 1 
ATOM 389  C CZ  ? PHE A 1  48 ? -11.736  -2.517  -2.114 1.000 96.870 ? 48  PHE A CZ  1 
ATOM 390  N N   ? HIS A 1  49 ? -14.790  -4.186   4.035 1.000 97.390 ? 49  HIS A N   1 
ATOM 391  C CA  ? HIS A 1  49 ? -14.469  -4.374   5.445 1.000 97.390 ? 49  HIS A CA  1 
ATOM 392  C C   ? HIS A 1  49 ? -12.992  -4.104   5.714 1.000 97.390 ? 49  HIS A C   1 
ATOM 393  C CB  ? HIS A 1  49 ? -14.833  -5.790   5.894 1.000 97.390 ? 49  HIS A CB  1 
ATOM 394  O O   ? HIS A 1  49 ? -12.122  -4.682   5.059 1.000 97.390 ? 49  HIS A O   1 
ATOM 395  C CG  ? HIS A 1  49 ? -16.296  -6.089   5.807 1.000 97.390 ? 49  HIS A CG  1 
ATOM 396  C CD2 ? HIS A 1  49 ? -17.069  -6.445   4.754 1.000 97.390 ? 49  HIS A CD2 1 
ATOM 397  N ND1 ? HIS A 1  49 ? -17.134  -6.031   6.899 1.000 97.390 ? 49  HIS A ND1 1 
ATOM 398  C CE1 ? HIS A 1  49 ? -18.363  -6.342   6.521 1.000 97.390 ? 49  HIS A CE1 1 
ATOM 399  N NE2 ? HIS A 1  49 ? -18.351  -6.597   5.224 1.000 97.390 ? 49  HIS A NE2 1 
ATOM 400  N N   ? VAL A 1  50 ? -12.807  -3.128   6.617 1.000 97.730 ? 50  VAL A N   1 
ATOM 401  C CA  ? VAL A 1  50 ? -11.442  -2.659   6.835 1.000 97.730 ? 50  VAL A CA  1 
ATOM 402  C C   ? VAL A 1  50 ? -10.946  -3.129   8.201 1.000 97.730 ? 50  VAL A C   1 
ATOM 403  C CB  ? VAL A 1  50 ? -11.348  -1.120   6.734 1.000 97.730 ? 50  VAL A CB  1 
ATOM 404  O O   ? VAL A 1  50 ? -11.643  -2.978   9.207 1.000 97.730 ? 50  VAL A O   1 
ATOM 405  C CG1 ? VAL A 1  50 ?  -9.906  -0.654   6.922 1.000 97.730 ? 50  VAL A CG1 1 
ATOM 406  C CG2 ? VAL A 1  50 ? -11.898  -0.640   5.393 1.000 97.730 ? 50  VAL A CG2 1 
ATOM 407  N N   ? ARG A 1  51 ?  -9.813  -3.725   8.198 1.000 97.240 ? 51  ARG A N   1 
ATOM 408  C CA  ? ARG A 1  51 ?  -9.183  -4.123   9.453 1.000 97.240 ? 51  ARG A CA  1 
ATOM 409  C C   ? ARG A 1  51 ?  -7.852  -3.405   9.650 1.000 97.240 ? 51  ARG A C   1 
ATOM 410  C CB  ? ARG A 1  51 ?  -8.971  -5.638   9.491 1.000 97.240 ? 51  ARG A CB  1 
ATOM 411  O O   ? ARG A 1  51 ?  -6.967  -3.481   8.795 1.000 97.240 ? 51  ARG A O   1 
ATOM 412  C CG  ? ARG A 1  51 ? -10.256  -6.443   9.370 1.000 97.240 ? 51  ARG A CG  1 
ATOM 413  C CD  ? ARG A 1  51 ?  -9.998  -7.938   9.496 1.000 97.240 ? 51  ARG A CD  1 
ATOM 414  N NE  ? ARG A 1  51 ? -11.203  -8.717   9.227 1.000 97.240 ? 51  ARG A NE  1 
ATOM 415  N NH1 ? ARG A 1  51 ? -10.251 -10.756   9.746 1.000 97.240 ? 51  ARG A NH1 1 
ATOM 416  N NH2 ? ARG A 1  51 ? -12.442 -10.646   9.081 1.000 97.240 ? 51  ARG A NH2 1 
ATOM 417  C CZ  ? ARG A 1  51 ? -11.296 -10.038   9.352 1.000 97.240 ? 51  ARG A CZ  1 
ATOM 418  N N   ? LEU A 1  52 ?  -7.669  -2.659  10.778 1.000 97.680 ? 52  LEU A N   1 
ATOM 419  C CA  ? LEU A 1  52 ?  -6.439  -1.992  11.191 1.000 97.680 ? 52  LEU A CA  1 
ATOM 420  C C   ? LEU A 1  52 ?  -5.808  -2.705  12.382 1.000 97.680 ? 52  LEU A C   1 
ATOM 421  C CB  ? LEU A 1  52 ?  -6.715  -0.529  11.544 1.000 97.680 ? 52  LEU A CB  1 
ATOM 422  O O   ? LEU A 1  52 ?  -6.495  -3.407  13.127 1.000 97.680 ? 52  LEU A O   1 
ATOM 423  C CG  ? LEU A 1  52 ?  -7.426   0.304  10.476 1.000 97.680 ? 52  LEU A CG  1 
ATOM 424  C CD1 ? LEU A 1  52 ?  -8.906   0.447  10.813 1.000 97.680 ? 52  LEU A CD1 1 
ATOM 425  C CD2 ? LEU A 1  52 ?  -6.769   1.674  10.340 1.000 97.680 ? 52  LEU A CD2 1 
ATOM 426  N N   ? GLY A 1  53 ?  -4.434  -2.519  12.530 1.000 95.910 ? 53  GLY A N   1 
ATOM 427  C CA  ? GLY A 1  53 ?  -3.763  -3.104  13.679 1.000 95.910 ? 53  GLY A CA  1 
ATOM 428  C C   ? GLY A 1  53 ?  -3.700  -4.618  13.627 1.000 95.910 ? 53  GLY A C   1 
ATOM 429  O O   ? GLY A 1  53 ?  -3.553  -5.275  14.660 1.000 95.910 ? 53  GLY A O   1 
ATOM 430  N N   ? GLU A 1  54 ?  -3.904  -5.199  12.399 1.000 93.460 ? 54  GLU A N   1 
ATOM 431  C CA  ? GLU A 1  54 ?  -3.929  -6.638  12.156 1.000 93.460 ? 54  GLU A CA  1 
ATOM 432  C C   ? GLU A 1  54 ?  -2.521  -7.187  11.944 1.000 93.460 ? 54  GLU A C   1 
ATOM 433  C CB  ? GLU A 1  54 ?  -4.809  -6.965  10.946 1.000 93.460 ? 54  GLU A CB  1 
ATOM 434  O O   ? GLU A 1  54 ?  -1.718  -6.589  11.224 1.000 93.460 ? 54  GLU A O   1 
ATOM 435  C CG  ? GLU A 1  54 ?  -5.013  -8.455  10.719 1.000 93.460 ? 54  GLU A CG  1 
ATOM 436  C CD  ? GLU A 1  54 ?  -5.653  -9.161  11.904 1.000 93.460 ? 54  GLU A CD  1 
ATOM 437  O OE1 ? GLU A 1  54 ?  -4.933  -9.852  12.660 1.000 93.460 ? 54  GLU A OE1 1 
ATOM 438  O OE2 ? GLU A 1  54 ?  -6.884  -9.022  12.077 1.000 93.460 ? 54  GLU A OE2 1 
ATOM 439  N N   ? HIS A 1  55 ?  -2.183  -8.309  12.551 1.000 91.590 ? 55  HIS A N   1 
ATOM 440  C CA  ? HIS A 1  55 ?  -0.950  -9.043  12.290 1.000 91.590 ? 55  HIS A CA  1 
ATOM 441  C C   ? HIS A 1  55 ?  -1.242 -10.421  11.705 1.000 91.590 ? 55  HIS A C   1 
ATOM 442  C CB  ? HIS A 1  55 ?  -0.127  -9.181  13.573 1.000 91.590 ? 55  HIS A CB  1 
ATOM 443  O O   ? HIS A 1  55 ?  -0.524 -10.888  10.818 1.000 91.590 ? 55  HIS A O   1 
ATOM 444  C CG  ? HIS A 1  55 ?   1.215  -9.805  13.360 1.000 91.590 ? 55  HIS A CG  1 
ATOM 445  C CD2 ? HIS A 1  55 ?   1.668 -11.053  13.624 1.000 91.590 ? 55  HIS A CD2 1 
ATOM 446  N ND1 ? HIS A 1  55 ?   2.277  -9.117  12.813 1.000 91.590 ? 55  HIS A ND1 1 
ATOM 447  C CE1 ? HIS A 1  55 ?   3.327  -9.919  12.750 1.000 91.590 ? 55  HIS A CE1 1 
ATOM 448  N NE2 ? HIS A 1  55 ?   2.984 -11.099  13.236 1.000 91.590 ? 55  HIS A NE2 1 
ATOM 449  N N   ? ASN A 1  56 ?  -2.306 -11.031  12.180 1.000 91.900 ? 56  ASN A N   1 
ATOM 450  C CA  ? ASN A 1  56 ?  -2.786 -12.329  11.717 1.000 91.900 ? 56  ASN A CA  1 
ATOM 451  C C   ? ASN A 1  56 ?  -4.254 -12.270  11.306 1.000 91.900 ? 56  ASN A C   1 
ATOM 452  C CB  ? ASN A 1  56 ?  -2.578 -13.394  12.795 1.000 91.900 ? 56  ASN A CB  1 
ATOM 453  O O   ? ASN A 1  56 ?  -5.117 -11.936  12.120 1.000 91.900 ? 56  ASN A O   1 
ATOM 454  C CG  ? ASN A 1  56 ?  -2.838 -14.799  12.286 1.000 91.900 ? 56  ASN A CG  1 
ATOM 455  N ND2 ? ASN A 1  56 ?  -1.929 -15.717  12.590 1.000 91.900 ? 56  ASN A ND2 1 
ATOM 456  O OD1 ? ASN A 1  56 ?  -3.847 -15.056  11.625 1.000 91.900 ? 56  ASN A OD1 1 
ATOM 457  N N   ? LEU A 1  57 ?  -4.520 -12.664  10.018 1.000 90.560 ? 57  LEU A N   1 
ATOM 458  C CA  ? LEU A 1  57 ?  -5.857 -12.500   9.457 1.000 90.560 ? 57  LEU A CA  1 
ATOM 459  C C   ? LEU A 1  57 ?  -6.815 -13.543  10.022 1.000 90.560 ? 57  LEU A C   1 
ATOM 460  C CB  ? LEU A 1  57 ?  -5.815 -12.603   7.930 1.000 90.560 ? 57  LEU A CB  1 
ATOM 461  O O   ? LEU A 1  57 ?  -8.035 -13.389   9.926 1.000 90.560 ? 57  LEU A O   1 
ATOM 462  C CG  ? LEU A 1  57 ?  -5.031 -11.513   7.198 1.000 90.560 ? 57  LEU A CG  1 
ATOM 463  C CD1 ? LEU A 1  57 ?  -5.030 -11.778   5.696 1.000 90.560 ? 57  LEU A CD1 1 
ATOM 464  C CD2 ? LEU A 1  57 ?  -5.614 -10.138   7.504 1.000 90.560 ? 57  LEU A CD2 1 
ATOM 465  N N   ? ARG A 1  58 ?  -6.352 -14.539  10.738 1.000 88.830 ? 58  ARG A N   1 
ATOM 466  C CA  ? ARG A 1  58 ?  -7.181 -15.639  11.220 1.000 88.830 ? 58  ARG A CA  1 
ATOM 467  C C   ? ARG A 1  58 ?  -7.239 -15.654  12.744 1.000 88.830 ? 58  ARG A C   1 
ATOM 468  C CB  ? ARG A 1  58 ?  -6.651 -16.979  10.703 1.000 88.830 ? 58  ARG A CB  1 
ATOM 469  O O   ? ARG A 1  58 ?  -8.017 -16.407  13.333 1.000 88.830 ? 58  ARG A O   1 
ATOM 470  C CG  ? ARG A 1  58 ?  -6.742 -17.136   9.194 1.000 88.830 ? 58  ARG A CG  1 
ATOM 471  C CD  ? ARG A 1  58 ?  -8.170 -17.402   8.739 1.000 88.830 ? 58  ARG A CD  1 
ATOM 472  N NE  ? ARG A 1  58 ?  -8.242 -17.643   7.301 1.000 88.830 ? 58  ARG A NE  1 
ATOM 473  N NH1 ? ARG A 1  58 ? -10.463 -18.279   7.309 1.000 88.830 ? 58  ARG A NH1 1 
ATOM 474  N NH2 ? ARG A 1  58 ?  -9.284 -18.242   5.344 1.000 88.830 ? 58  ARG A NH2 1 
ATOM 475  C CZ  ? ARG A 1  58 ?  -9.329 -18.054   6.655 1.000 88.830 ? 58  ARG A CZ  1 
ATOM 476  N N   ? HIS A 1  59 ?  -6.355 -14.774  13.355 1.000 89.700 ? 59  HIS A N   1 
ATOM 477  C CA  ? HIS A 1  59 ?  -6.272 -14.742  14.811 1.000 89.700 ? 59  HIS A CA  1 
ATOM 478  C C   ? HIS A 1  59 ?  -6.360 -13.313  15.337 1.000 89.700 ? 59  HIS A C   1 
ATOM 479  C CB  ? HIS A 1  59 ?  -4.976 -15.398  15.289 1.000 89.700 ? 59  HIS A CB  1 
ATOM 480  O O   ? HIS A 1  59 ?  -5.559 -12.456  14.955 1.000 89.700 ? 59  HIS A O   1 
ATOM 481  C CG  ? HIS A 1  59 ?  -4.831 -15.428  16.777 1.000 89.700 ? 59  HIS A CG  1 
ATOM 482  C CD2 ? HIS A 1  59 ?  -5.269 -16.320  17.696 1.000 89.700 ? 59  HIS A CD2 1 
ATOM 483  N ND1 ? HIS A 1  59 ?  -4.166 -14.446  17.480 1.000 89.700 ? 59  HIS A ND1 1 
ATOM 484  C CE1 ? HIS A 1  59 ?  -4.202 -14.735  18.770 1.000 89.700 ? 59  HIS A CE1 1 
ATOM 485  N NE2 ? HIS A 1  59 ?  -4.865 -15.868  18.927 1.000 89.700 ? 59  HIS A NE2 1 
ATOM 486  N N   ? LEU A 1  60 ?  -7.345 -13.049  16.311 1.000 86.940 ? 60  LEU A N   1 
ATOM 487  C CA  ? LEU A 1  60 ?  -7.482 -11.740  16.939 1.000 86.940 ? 60  LEU A CA  1 
ATOM 488  C C   ? LEU A 1  60 ?  -6.550 -11.613  18.139 1.000 86.940 ? 60  LEU A C   1 
ATOM 489  C CB  ? LEU A 1  60 ?  -8.930 -11.504  17.376 1.000 86.940 ? 60  LEU A CB  1 
ATOM 490  O O   ? LEU A 1  60 ?  -6.544 -12.475  19.021 1.000 86.940 ? 60  LEU A O   1 
ATOM 491  C CG  ? LEU A 1  60 ?  -9.968 -11.404  16.257 1.000 86.940 ? 60  LEU A CG  1 
ATOM 492  C CD1 ? LEU A 1  60 ? -11.375 -11.340  16.842 1.000 86.940 ? 60  LEU A CD1 1 
ATOM 493  C CD2 ? LEU A 1  60 ?  -9.693 -10.187  15.380 1.000 86.940 ? 60  LEU A CD2 1 
ATOM 494  N N   ? ASP A 1  61 ?  -5.711 -10.616  18.123 1.000 88.910 ? 61  ASP A N   1 
ATOM 495  C CA  ? ASP A 1  61 ?  -4.804 -10.418  19.249 1.000 88.910 ? 61  ASP A CA  1 
ATOM 496  C C   ? ASP A 1  61 ?  -5.155  -9.147  20.020 1.000 88.910 ? 61  ASP A C   1 
ATOM 497  C CB  ? ASP A 1  61 ?  -3.354 -10.356  18.765 1.000 88.910 ? 61  ASP A CB  1 
ATOM 498  O O   ? ASP A 1  61 ?  -4.326  -8.616  20.762 1.000 88.910 ? 61  ASP A O   1 
ATOM 499  C CG  ? ASP A 1  61 ?  -3.108  -9.238  17.767 1.000 88.910 ? 61  ASP A CG  1 
ATOM 500  O OD1 ? ASP A 1  61 ?  -4.003  -8.387  17.573 1.000 88.910 ? 61  ASP A OD1 1 
ATOM 501  O OD2 ? ASP A 1  61 ?  -2.012  -9.210  17.168 1.000 88.910 ? 61  ASP A OD2 1 
ATOM 502  N N   ? TRP A 1  62 ?  -6.470  -8.508  19.690 1.000 90.080 ? 62  TRP A N   1 
ATOM 503  C CA  ? TRP A 1  62 ?  -7.135  -7.432  20.418 1.000 90.080 ? 62  TRP A CA  1 
ATOM 504  C C   ? TRP A 1  62 ?  -6.530  -6.079  20.061 1.000 90.080 ? 62  TRP A C   1 
ATOM 505  C CB  ? TRP A 1  62 ?  -7.040  -7.666  21.928 1.000 90.080 ? 62  TRP A CB  1 
ATOM 506  O O   ? TRP A 1  62 ?  -6.924  -5.050  20.617 1.000 90.080 ? 62  TRP A O   1 
ATOM 507  C CG  ? TRP A 1  62 ?  -7.721  -8.918  22.395 1.000 90.080 ? 62  TRP A CG  1 
ATOM 508  C CD1 ? TRP A 1  62 ?  -7.123 -10.054  22.866 1.000 90.080 ? 62  TRP A CD1 1 
ATOM 509  C CD2 ? TRP A 1  62 ?  -9.130  -9.161  22.430 1.000 90.080 ? 62  TRP A CD2 1 
ATOM 510  C CE2 ? TRP A 1  62 ?  -9.316 -10.467  22.935 1.000 90.080 ? 62  TRP A CE2 1 
ATOM 511  C CE3 ? TRP A 1  62 ? -10.255  -8.401  22.084 1.000 90.080 ? 62  TRP A CE3 1 
ATOM 512  N NE1 ? TRP A 1  62 ?  -8.077 -10.990  23.192 1.000 90.080 ? 62  TRP A NE1 1 
ATOM 513  C CH2 ? TRP A 1  62 ? -11.667 -10.264  22.756 1.000 90.080 ? 62  TRP A CH2 1 
ATOM 514  C CZ2 ? TRP A 1  62 ? -10.584 -11.030  23.102 1.000 90.080 ? 62  TRP A CZ2 1 
ATOM 515  C CZ3 ? TRP A 1  62 ? -11.516  -8.962  22.251 1.000 90.080 ? 62  TRP A CZ3 1 
ATOM 516  N N   ? THR A 1  63 ?  -5.710  -6.026  19.150 1.000 92.480 ? 63  THR A N   1 
ATOM 517  C CA  ? THR A 1  63 ?  -5.159  -4.776  18.636 1.000 92.480 ? 63  THR A CA  1 
ATOM 518  C C   ? THR A 1  63 ?  -5.959  -4.286  17.433 1.000 92.480 ? 63  THR A C   1 
ATOM 519  C CB  ? THR A 1  63 ?  -3.680  -4.940  18.240 1.000 92.480 ? 63  THR A CB  1 
ATOM 520  O O   ? THR A 1  63 ?  -5.836  -3.128  17.029 1.000 92.480 ? 63  THR A O   1 
ATOM 521  C CG2 ? THR A 1  63 ?  -2.835  -5.374  19.433 1.000 92.480 ? 63  THR A CG2 1 
ATOM 522  O OG1 ? THR A 1  63 ?  -3.574  -5.929  17.209 1.000 92.480 ? 63  THR A OG1 1 
ATOM 523  N N   ? GLU A 1  64 ?  -6.853  -5.006  16.870 1.000 94.840 ? 64  GLU A N   1 
ATOM 524  C CA  ? GLU A 1  64 ?  -7.561  -4.750  15.620 1.000 94.840 ? 64  GLU A CA  1 
ATOM 525  C C   ? GLU A 1  64 ?  -8.672  -3.722  15.815 1.000 94.840 ? 64  GLU A C   1 
ATOM 526  C CB  ? GLU A 1  64 ?  -8.139  -6.049  15.053 1.000 94.840 ? 64  GLU A CB  1 
ATOM 527  O O   ? GLU A 1  64 ?  -9.331  -3.704  16.857 1.000 94.840 ? 64  GLU A O   1 
ATOM 528  C CG  ? GLU A 1  64 ?  -7.083  -7.055  14.619 1.000 94.840 ? 64  GLU A CG  1 
ATOM 529  C CD  ? GLU A 1  64 ?  -6.555  -7.903  15.765 1.000 94.840 ? 64  GLU A CD  1 
ATOM 530  O OE1 ? GLU A 1  64 ?  -5.688  -8.774  15.526 1.000 94.840 ? 64  GLU A OE1 1 
ATOM 531  O OE2 ? GLU A 1  64 ?  -7.013  -7.695  16.911 1.000 94.840 ? 64  GLU A OE2 1 
ATOM 532  N N   ? GLN A 1  65 ?  -8.762  -2.918  14.982 1.000 97.070 ? 65  GLN A N   1 
ATOM 533  C CA  ? GLN A 1  65 ?  -9.898  -2.026  14.777 1.000 97.070 ? 65  GLN A CA  1 
ATOM 534  C C   ? GLN A 1  65 ? -10.653  -2.381  13.500 1.000 97.070 ? 65  GLN A C   1 
ATOM 535  C CB  ? GLN A 1  65 ?  -9.434  -0.569  14.724 1.000 97.070 ? 65  GLN A CB  1 
ATOM 536  O O   ? GLN A 1  65 ? -10.084  -2.350  12.406 1.000 97.070 ? 65  GLN A O   1 
ATOM 537  C CG  ? GLN A 1  65 ?  -8.690  -0.115  15.973 1.000 97.070 ? 65  GLN A CG  1 
ATOM 538  C CD  ? GLN A 1  65 ?  -8.287   1.346  15.917 1.000 97.070 ? 65  GLN A CD  1 
ATOM 539  N NE2 ? GLN A 1  65 ?  -7.101   1.655  16.432 1.000 97.070 ? 65  GLN A NE2 1 
ATOM 540  O OE1 ? GLN A 1  65 ?  -9.035   2.192  15.415 1.000 97.070 ? 65  GLN A OE1 1 
ATOM 541  N N   ? LEU A 1  66 ? -11.872  -2.779  13.711 1.000 96.400 ? 66  LEU A N   1 
ATOM 542  C CA  ? LEU A 1  66 ? -12.693  -3.207  12.584 1.000 96.400 ? 66  LEU A CA  1 
ATOM 543  C C   ? LEU A 1  66 ? -13.685  -2.118  12.190 1.000 96.400 ? 66  LEU A C   1 
ATOM 544  C CB  ? LEU A 1  66 ? -13.444  -4.497  12.927 1.000 96.400 ? 66  LEU A CB  1 
ATOM 545  O O   ? LEU A 1  66 ? -14.368  -1.554  13.047 1.000 96.400 ? 66  LEU A O   1 
ATOM 546  C CG  ? LEU A 1  66 ? -12.602  -5.640  13.497 1.000 96.400 ? 66  LEU A CG  1 
ATOM 547  C CD1 ? LEU A 1  66 ? -13.488  -6.837  13.826 1.000 96.400 ? 66  LEU A CD1 1 
ATOM 548  C CD2 ? LEU A 1  66 ? -11.503  -6.035  12.516 1.000 96.400 ? 66  LEU A CD2 1 
ATOM 549  N N   ? THR A 1  67 ? -13.743  -1.799  10.941 1.000 96.650 ? 67  THR A N   1 
ATOM 550  C CA  ? THR A 1  67 ? -14.676  -0.815  10.404 1.000 96.650 ? 67  THR A CA  1 
ATOM 551  C C   ? THR A 1  67 ? -15.057  -1.158   8.967 1.000 96.650 ? 67  THR A C   1 
ATOM 552  C CB  ? THR A 1  67 ? -14.082   0.605  10.455 1.000 96.650 ? 67  THR A CB  1 
ATOM 553  O O   ? THR A 1  67 ? -14.639  -2.190   8.438 1.000 96.650 ? 67  THR A O   1 
ATOM 554  C CG2 ? THR A 1  67 ? -12.963   0.770   9.432 1.000 96.650 ? 67  THR A CG2 1 
ATOM 555  O OG1 ? THR A 1  67 ? -15.114   1.559  10.176 1.000 96.650 ? 67  THR A OG1 1 
ATOM 556  N N   ? ILE A 1  68 ? -15.924  -0.376   8.367 1.000 97.320 ? 68  ILE A N   1 
ATOM 557  C CA  ? ILE A 1  68 ? -16.289  -0.507   6.961 1.000 97.320 ? 68  ILE A CA  1 
ATOM 558  C C   ? ILE A 1  68 ? -16.005   0.803   6.229 1.000 97.320 ? 68  ILE A C   1 
ATOM 559  C CB  ? ILE A 1  68 ? -17.773  -0.902   6.796 1.000 97.320 ? 68  ILE A CB  1 
ATOM 560  O O   ? ILE A 1  68 ? -15.837   1.849   6.860 1.000 97.320 ? 68  ILE A O   1 
ATOM 561  C CG1 ? ILE A 1  68 ? -18.682   0.168   7.412 1.000 97.320 ? 68  ILE A CG1 1 
ATOM 562  C CG2 ? ILE A 1  68 ? -18.040  -2.274   7.423 1.000 97.320 ? 68  ILE A CG2 1 
ATOM 563  C CD1 ? ILE A 1  68 ? -20.159  -0.012   7.088 1.000 97.320 ? 68  ILE A CD1 1 
ATOM 564  N N   ? SER A 1  69 ? -15.887   0.660   4.923 1.000 97.400 ? 69  SER A N   1 
ATOM 565  C CA  ? SER A 1  69 ? -15.679   1.871   4.135 1.000 97.400 ? 69  SER A CA  1 
ATOM 566  C C   ? SER A 1  69 ? -16.986   2.630   3.933 1.000 97.400 ? 69  SER A C   1 
ATOM 567  C CB  ? SER A 1  69 ? -15.065   1.528   2.777 1.000 97.400 ? 69  SER A CB  1 
ATOM 568  O O   ? SER A 1  69 ? -18.033   2.023   3.695 1.000 97.400 ? 69  SER A O   1 
ATOM 569  O OG  ? SER A 1  69 ? -15.946   0.721   2.015 1.000 97.400 ? 69  SER A OG  1 
ATOM 570  N N   ? SER A 1  70 ? -16.930   3.977   4.128 1.000 96.760 ? 70  SER A N   1 
ATOM 571  C CA  ? SER A 1  70 ? -18.088   4.810   3.824 1.000 96.760 ? 70  SER A CA  1 
ATOM 572  C C   ? SER A 1  70 ? -18.088   5.246   2.363 1.000 96.760 ? 70  SER A C   1 
ATOM 573  C CB  ? SER A 1  70 ? -18.117   6.041   4.732 1.000 96.760 ? 70  SER A CB  1 
ATOM 574  O O   ? SER A 1  70 ? -19.145   5.516   1.790 1.000 96.760 ? 70  SER A O   1 
ATOM 575  O OG  ? SER A 1  70 ? -16.953   6.829   4.547 1.000 96.760 ? 70  SER A OG  1 
ATOM 576  N N   ? ARG A 1  71 ? -16.863   5.281   1.853 1.000 95.700 ? 71  ARG A N   1 
ATOM 577  C CA  ? ARG A 1  71 ? -16.681   5.720   0.474 1.000 95.700 ? 71  ARG A CA  1 
ATOM 578  C C   ? ARG A 1  71 ? -15.377   5.180  -0.105 1.000 95.700 ? 71  ARG A C   1 
ATOM 579  C CB  ? ARG A 1  71 ? -16.698   7.248   0.389 1.000 95.700 ? 71  ARG A CB  1 
ATOM 580  O O   ? ARG A 1  71 ? -14.378   5.059   0.607 1.000 95.700 ? 71  ARG A O   1 
ATOM 581  C CG  ? ARG A 1  71 ? -16.725   7.785  -1.034 1.000 95.700 ? 71  ARG A CG  1 
ATOM 582  C CD  ? ARG A 1  71 ? -16.921   9.294  -1.062 1.000 95.700 ? 71  ARG A CD  1 
ATOM 583  N NE  ? ARG A 1  71 ? -17.017   9.799  -2.429 1.000 95.700 ? 71  ARG A NE  1 
ATOM 584  N NH1 ? ARG A 1  71 ? -17.345  12.001  -1.813 1.000 95.700 ? 71  ARG A NH1 1 
ATOM 585  N NH2 ? ARG A 1  71 ? -17.288  11.424  -4.030 1.000 95.700 ? 71  ARG A NH2 1 
ATOM 586  C CZ  ? ARG A 1  71 ? -17.216  11.074  -2.754 1.000 95.700 ? 71  ARG A CZ  1 
ATOM 587  N N   ? VAL A 1  72 ? -15.447   4.873  -1.397 1.000 96.780 ? 72  VAL A N   1 
ATOM 588  C CA  ? VAL A 1  72 ? -14.248   4.489  -2.135 1.000 96.780 ? 72  VAL A CA  1 
ATOM 589  C C   ? VAL A 1  72 ? -14.078   5.395  -3.352 1.000 96.780 ? 72  VAL A C   1 
ATOM 590  C CB  ? VAL A 1  72 ? -14.303   3.009  -2.575 1.000 96.780 ? 72  VAL A CB  1 
ATOM 591  O O   ? VAL A 1  72 ? -15.016   5.581  -4.132 1.000 96.780 ? 72  VAL A O   1 
ATOM 592  C CG1 ? VAL A 1  72 ? -13.042   2.630  -3.350 1.000 96.780 ? 72  VAL A CG1 1 
ATOM 593  C CG2 ? VAL A 1  72 ? -14.483   2.098  -1.362 1.000 96.780 ? 72  VAL A CG2 1 
ATOM 594  N N   ? ILE A 1  73 ? -12.884   5.967  -3.540 1.000 97.540 ? 73  ILE A N   1 
ATOM 595  C CA  ? ILE A 1  73 ? -12.627   6.927  -4.608 1.000 97.540 ? 73  ILE A CA  1 
ATOM 596  C C   ? ILE A 1  73 ? -11.443   6.457  -5.450 1.000 97.540 ? 73  ILE A C   1 
ATOM 597  C CB  ? ILE A 1  73 ? -12.357   8.340  -4.045 1.000 97.540 ? 73  ILE A CB  1 
ATOM 598  O O   ? ILE A 1  73 ? -10.290   6.559  -5.023 1.000 97.540 ? 73  ILE A O   1 
ATOM 599  C CG1 ? ILE A 1  73 ? -13.482   8.759  -3.092 1.000 97.540 ? 73  ILE A CG1 1 
ATOM 600  C CG2 ? ILE A 1  73 ? -12.196   9.353  -5.182 1.000 97.540 ? 73  ILE A CG2 1 
ATOM 601  C CD1 ? ILE A 1  73 ? -13.173  10.009  -2.280 1.000 97.540 ? 73  ILE A CD1 1 
ATOM 602  N N   ? THR A 1  74 ? -11.738   6.001  -6.674 1.000 97.820 ? 74  THR A N   1 
ATOM 603  C CA  ? THR A 1  74 ? -10.688   5.613  -7.610 1.000 97.820 ? 74  THR A CA  1 
ATOM 604  C C   ? THR A 1  74 ? -10.166   6.829  -8.371 1.000 97.820 ? 74  THR A C   1 
ATOM 605  C CB  ? THR A 1  74 ? -11.192   4.556  -8.610 1.000 97.820 ? 74  THR A CB  1 
ATOM 606  O O   ? THR A 1  74 ? -10.917   7.769  -8.639 1.000 97.820 ? 74  THR A O   1 
ATOM 607  C CG2 ? THR A 1  74 ? -11.601   3.273  -7.894 1.000 97.820 ? 74  THR A CG2 1 
ATOM 608  O OG1 ? THR A 1  74 ? -12.324   5.078  -9.317 1.000 97.820 ? 74  THR A OG1 1 
ATOM 609  N N   ? HIS A 1  75 ?  -8.825   6.771  -8.545 1.000 98.100 ? 75  HIS A N   1 
ATOM 610  C CA  ? HIS A 1  75 ?  -8.304   7.852  -9.374 1.000 98.100 ? 75  HIS A CA  1 
ATOM 611  C C   ? HIS A 1  75 ?  -9.074   7.959 -10.686 1.000 98.100 ? 75  HIS A C   1 
ATOM 612  C CB  ? HIS A 1  75 ?  -6.815   7.643  -9.654 1.000 98.100 ? 75  HIS A CB  1 
ATOM 613  O O   ? HIS A 1  75 ?  -9.306   6.951 -11.358 1.000 98.100 ? 75  HIS A O   1 
ATOM 614  C CG  ? HIS A 1  75 ?  -6.120   8.870 -10.153 1.000 98.100 ? 75  HIS A CG  1 
ATOM 615  C CD2 ? HIS A 1  75 ?  -5.267   9.722  -9.537 1.000 98.100 ? 75  HIS A CD2 1 
ATOM 616  N ND1 ? HIS A 1  75 ?  -6.278   9.343 -11.438 1.000 98.100 ? 75  HIS A ND1 1 
ATOM 617  C CE1 ? HIS A 1  75 ?  -5.548  10.436 -11.590 1.000 98.100 ? 75  HIS A CE1 1 
ATOM 618  N NE2 ? HIS A 1  75 ?  -4.925  10.687 -10.451 1.000 98.100 ? 75  HIS A NE2 1 
ATOM 619  N N   ? PRO A 1  76 ?  -9.536   9.155 -11.152 1.000 97.270 ? 76  PRO A N   1 
ATOM 620  C CA  ? PRO A 1  76 ? -10.406   9.345 -12.315 1.000 97.270 ? 76  PRO A CA  1 
ATOM 621  C C   ? PRO A 1  76 ?  -9.757   8.884 -13.619 1.000 97.270 ? 76  PRO A C   1 
ATOM 622  C CB  ? PRO A 1  76 ? -10.648  10.857 -12.331 1.000 97.270 ? 76  PRO A CB  1 
ATOM 623  O O   ? PRO A 1  76 ? -10.459   8.547 -14.576 1.000 97.270 ? 76  PRO A O   1 
ATOM 624  C CG  ? PRO A 1  76 ? -10.348  11.306 -10.938 1.000 97.270 ? 76  PRO A CG  1 
ATOM 625  C CD  ? PRO A 1  76 ?  -9.354  10.356 -10.333 1.000 97.270 ? 76  PRO A CD  1 
ATOM 626  N N   ? LEU A 1  77 ?  -8.445   8.853 -13.574 1.000 97.570 ? 77  LEU A N   1 
ATOM 627  C CA  ? LEU A 1  77 ?  -7.762   8.511 -14.817 1.000 97.570 ? 77  LEU A CA  1 
ATOM 628  C C   ? LEU A 1  77 ?  -7.171   7.107 -14.744 1.000 97.570 ? 77  LEU A C   1 
ATOM 629  C CB  ? LEU A 1  77 ?  -6.658   9.528 -15.119 1.000 97.570 ? 77  LEU A CB  1 
ATOM 630  O O   ? LEU A 1  77 ?  -6.275   6.765 -15.519 1.000 97.570 ? 77  LEU A O   1 
ATOM 631  C CG  ? LEU A 1  77 ?  -7.111  10.968 -15.364 1.000 97.570 ? 77  LEU A CG  1 
ATOM 632  C CD1 ? LEU A 1  77 ?  -5.905  11.867 -15.615 1.000 97.570 ? 77  LEU A CD1 1 
ATOM 633  C CD2 ? LEU A 1  77 ?  -8.085  11.030 -16.535 1.000 97.570 ? 77  LEU A CD2 1 
ATOM 634  N N   ? PHE A 1  78 ?  -7.632   6.329 -13.765 1.000 97.600 ? 78  PHE A N   1 
ATOM 635  C CA  ? PHE A 1  78 ?  -7.170   4.949 -13.685 1.000 97.600 ? 78  PHE A CA  1 
ATOM 636  C C   ? PHE A 1  78 ?  -7.510   4.189 -14.961 1.000 97.600 ? 78  PHE A C   1 
ATOM 637  C CB  ? PHE A 1  78 ?  -7.788   4.243 -12.474 1.000 97.600 ? 78  PHE A CB  1 
ATOM 638  O O   ? PHE A 1  78 ?  -8.652   4.221 -15.424 1.000 97.600 ? 78  PHE A O   1 
ATOM 639  C CG  ? PHE A 1  78 ?  -7.472   2.774 -12.401 1.000 97.600 ? 78  PHE A CG  1 
ATOM 640  C CD1 ? PHE A 1  78 ?  -8.491   1.831 -12.342 1.000 97.600 ? 78  PHE A CD1 1 
ATOM 641  C CD2 ? PHE A 1  78 ?  -6.154   2.335 -12.390 1.000 97.600 ? 78  PHE A CD2 1 
ATOM 642  C CE1 ? PHE A 1  78 ?  -8.202   0.471 -12.275 1.000 97.600 ? 78  PHE A CE1 1 
ATOM 643  C CE2 ? PHE A 1  78 ?  -5.857   0.977 -12.322 1.000 97.600 ? 78  PHE A CE2 1 
ATOM 644  C CZ  ? PHE A 1  78 ?  -6.882   0.046 -12.264 1.000 97.600 ? 78  PHE A CZ  1 
ATOM 645  N N   ? ASP A 1  79 ?  -6.517   3.518 -15.533 1.000 96.050 ? 79  ASP A N   1 
ATOM 646  C CA  ? ASP A 1  79 ?  -6.640   2.703 -16.738 1.000 96.050 ? 79  ASP A CA  1 
ATOM 647  C C   ? ASP A 1  79 ?  -6.303   1.242 -16.449 1.000 96.050 ? 79  ASP A C   1 
ATOM 648  C CB  ? ASP A 1  79 ?  -5.734   3.243 -17.846 1.000 96.050 ? 79  ASP A CB  1 
ATOM 649  O O   ? ASP A 1  79 ?  -5.134   0.891 -16.279 1.000 96.050 ? 79  ASP A O   1 
ATOM 650  C CG  ? ASP A 1  79 ?  -5.928   2.529 -19.172 1.000 96.050 ? 79  ASP A CG  1 
ATOM 651  O OD1 ? ASP A 1  79 ?  -6.520   1.429 -19.190 1.000 96.050 ? 79  ASP A OD1 1 
ATOM 652  O OD2 ? ASP A 1  79 ?  -5.481   3.069 -20.206 1.000 96.050 ? 79  ASP A OD2 1 
ATOM 653  N N   ? PRO A 1  80 ?  -7.267   0.347 -16.463 1.000 92.380 ? 80  PRO A N   1 
ATOM 654  C CA  ? PRO A 1  80 ?  -7.058  -1.053 -16.083 1.000 92.380 ? 80  PRO A CA  1 
ATOM 655  C C   ? PRO A 1  80 ?  -6.190  -1.812 -17.083 1.000 92.380 ? 80  PRO A C   1 
ATOM 656  C CB  ? PRO A 1  80 ?  -8.478  -1.624 -16.047 1.000 92.380 ? 80  PRO A CB  1 
ATOM 657  O O   ? PRO A 1  80 ?  -5.565  -2.815 -16.727 1.000 92.380 ? 80  PRO A O   1 
ATOM 658  C CG  ? PRO A 1  80 ?  -9.279  -0.710 -16.916 1.000 92.380 ? 80  PRO A CG  1 
ATOM 659  C CD  ? PRO A 1  80 ?  -8.704   0.674 -16.811 1.000 92.380 ? 80  PRO A CD  1 
ATOM 660  N N   ? SER A 1  81 ?  -6.116  -1.285 -18.346 1.000 91.430 ? 81  SER A N   1 
ATOM 661  C CA  ? SER A 1  81 ?  -5.324  -1.944 -19.379 1.000 91.430 ? 81  SER A CA  1 
ATOM 662  C C   ? SER A 1  81 ?  -3.836  -1.666 -19.197 1.000 91.430 ? 81  SER A C   1 
ATOM 663  C CB  ? SER A 1  81 ?  -5.771  -1.489 -20.769 1.000 91.430 ? 81  SER A CB  1 
ATOM 664  O O   ? SER A 1  81 ?  -3.001  -2.540 -19.441 1.000 91.430 ? 81  SER A O   1 
ATOM 665  O OG  ? SER A 1  81 ?  -5.508  -0.108 -20.954 1.000 91.430 ? 81  SER A OG  1 
ATOM 666  N N   ? THR A 1  82 ?  -3.521  -0.560 -18.629 1.000 91.490 ? 82  THR A N   1 
ATOM 667  C CA  ? THR A 1  82 ?  -2.121  -0.167 -18.519 1.000 91.490 ? 82  THR A CA  1 
ATOM 668  C C   ? THR A 1  82 ?  -1.706  -0.045 -17.056 1.000 91.490 ? 82  THR A C   1 
ATOM 669  C CB  ? THR A 1  82 ?  -1.857   1.166 -19.243 1.000 91.490 ? 82  THR A CB  1 
ATOM 670  O O   ? THR A 1  82 ?  -0.521   0.114 -16.752 1.000 91.490 ? 82  THR A O   1 
ATOM 671  C CG2 ? THR A 1  82 ?  -2.270   1.087 -20.709 1.000 91.490 ? 82  THR A CG2 1 
ATOM 672  O OG1 ? THR A 1  82 ?  -2.605   2.207 -18.603 1.000 91.490 ? 82  THR A OG1 1 
ATOM 673  N N   ? SER A 1  83 ?  -2.649  -0.155 -16.189 1.000 93.580 ? 83  SER A N   1 
ATOM 674  C CA  ? SER A 1  83 ?  -2.442   0.021 -14.755 1.000 93.580 ? 83  SER A CA  1 
ATOM 675  C C   ? SER A 1  83 ?  -1.947   1.427 -14.436 1.000 93.580 ? 83  SER A C   1 
ATOM 676  C CB  ? SER A 1  83 ?  -1.446  -1.012 -14.227 1.000 93.580 ? 83  SER A CB  1 
ATOM 677  O O   ? SER A 1  83 ?  -1.353   1.657 -13.381 1.000 93.580 ? 83  SER A O   1 
ATOM 678  O OG  ? SER A 1  83 ?  -1.993  -2.318 -14.291 1.000 93.580 ? 83  SER A OG  1 
ATOM 679  N N   ? GLN A 1  84 ?  -2.086   2.337 -15.363 1.000 95.240 ? 84  GLN A N   1 
ATOM 680  C CA  ? GLN A 1  84 ?  -1.817   3.748 -15.106 1.000 95.240 ? 84  GLN A CA  1 
ATOM 681  C C   ? GLN A 1  84 ?  -2.776   4.310 -14.060 1.000 95.240 ? 84  GLN A C   1 
ATOM 682  C CB  ? GLN A 1  84 ?  -1.919   4.558 -16.400 1.000 95.240 ? 84  GLN A CB  1 
ATOM 683  O O   ? GLN A 1  84 ?  -3.974   4.022 -14.091 1.000 95.240 ? 84  GLN A O   1 
ATOM 684  C CG  ? GLN A 1  84 ?  -1.477   6.008 -16.254 1.000 95.240 ? 84  GLN A CG  1 
ATOM 685  C CD  ? GLN A 1  84 ?   0.023   6.150 -16.079 1.000 95.240 ? 84  GLN A CD  1 
ATOM 686  N NE2 ? GLN A 1  84 ?   0.573   7.264 -16.549 1.000 95.240 ? 84  GLN A NE2 1 
ATOM 687  O OE1 ? GLN A 1  84 ?   0.683   5.265 -15.525 1.000 95.240 ? 84  GLN A OE1 1 
ATOM 688  N N   ? ASN A 1  85 ?  -2.191   5.104 -13.173 1.000 97.380 ? 85  ASN A N   1 
ATOM 689  C CA  ? ASN A 1  85 ?  -2.977   5.738 -12.120 1.000 97.380 ? 85  ASN A CA  1 
ATOM 690  C C   ? ASN A 1  85 ?  -3.690   4.704 -11.253 1.000 97.380 ? 85  ASN A C   1 
ATOM 691  C CB  ? ASN A 1  85 ?  -3.989   6.717 -12.720 1.000 97.380 ? 85  ASN A CB  1 
ATOM 692  O O   ? ASN A 1  85 ?  -4.864   4.872 -10.919 1.000 97.380 ? 85  ASN A O   1 
ATOM 693  C CG  ? ASN A 1  85 ?  -3.332   7.791 -13.564 1.000 97.380 ? 85  ASN A CG  1 
ATOM 694  N ND2 ? ASN A 1  85 ?  -3.794   7.939 -14.800 1.000 97.380 ? 85  ASN A ND2 1 
ATOM 695  O OD1 ? ASN A 1  85 ?  -2.417   8.482 -13.109 1.000 97.380 ? 85  ASN A OD1 1 
ATOM 696  N N   ? ASN A 1  86 ?  -3.065   3.572 -10.966 1.000 97.550 ? 86  ASN A N   1 
ATOM 697  C CA  ? ASN A 1  86 ?  -3.589   2.477 -10.157 1.000 97.550 ? 86  ASN A CA  1 
ATOM 698  C C   ? ASN A 1  86 ?  -3.587   2.827  -8.672 1.000 97.550 ? 86  ASN A C   1 
ATOM 699  C CB  ? ASN A 1  86 ?  -2.787   1.197 -10.402 1.000 97.550 ? 86  ASN A CB  1 
ATOM 700  O O   ? ASN A 1  86 ?  -2.889   2.191  -7.881 1.000 97.550 ? 86  ASN A O   1 
ATOM 701  C CG  ? ASN A 1  86 ?  -3.451  -0.030  -9.810 1.000 97.550 ? 86  ASN A CG  1 
ATOM 702  N ND2 ? ASN A 1  86 ?  -2.719  -1.137  -9.766 1.000 97.550 ? 86  ASN A ND2 1 
ATOM 703  O OD1 ? ASN A 1  86 ?  -4.612   0.016  -9.395 1.000 97.550 ? 86  ASN A OD1 1 
ATOM 704  N N   ? ILE A 1  87 ?  -4.307   3.805  -8.241 1.000 98.510 ? 87  ILE A N   1 
ATOM 705  C CA  ? ILE A 1  87 ?  -4.355   4.300  -6.870 1.000 98.510 ? 87  ILE A CA  1 
ATOM 706  C C   ? ILE A 1  87 ?  -5.790   4.671  -6.505 1.000 98.510 ? 87  ILE A C   1 
ATOM 707  C CB  ? ILE A 1  87 ?  -3.421   5.515  -6.675 1.000 98.510 ? 87  ILE A CB  1 
ATOM 708  O O   ? ILE A 1  87 ?  -6.539   5.180  -7.343 1.000 98.510 ? 87  ILE A O   1 
ATOM 709  C CG1 ? ILE A 1  87 ?  -3.404   5.945  -5.203 1.000 98.510 ? 87  ILE A CG1 1 
ATOM 710  C CG2 ? ILE A 1  87 ?  -3.847   6.675  -7.580 1.000 98.510 ? 87  ILE A CG2 1 
ATOM 711  C CD1 ? ILE A 1  87 ?  -2.312   6.950  -4.864 1.000 98.510 ? 87  ILE A CD1 1 
ATOM 712  N N   ? MET A 1  88 ?  -6.197   4.383  -5.289 1.000 98.220 ? 88  MET A N   1 
ATOM 713  C CA  ? MET A 1  88 ?  -7.557   4.600  -4.805 1.000 98.220 ? 88  MET A CA  1 
ATOM 714  C C   ? MET A 1  88 ?  -7.557   4.963  -3.324 1.000 98.220 ? 88  MET A C   1 
ATOM 715  C CB  ? MET A 1  88 ?  -8.416   3.356  -5.039 1.000 98.220 ? 88  MET A CB  1 
ATOM 716  O O   ? MET A 1  88 ?  -6.737   4.456  -2.557 1.000 98.220 ? 88  MET A O   1 
ATOM 717  C CG  ? MET A 1  88 ?  -9.836   3.484  -4.511 1.000 98.220 ? 88  MET A CG  1 
ATOM 718  S SD  ? MET A 1  88 ? -10.799   1.934  -4.701 1.000 98.220 ? 88  MET A SD  1 
ATOM 719  C CE  ? MET A 1  88 ? -10.024   0.916  -3.414 1.000 98.220 ? 88  MET A CE  1 
ATOM 720  N N   ? LEU A 1  89 ?  -8.524   5.855  -2.888 1.000 98.400 ? 89  LEU A N   1 
ATOM 721  C CA  ? LEU A 1  89 ?  -8.739   6.187  -1.484 1.000 98.400 ? 89  LEU A CA  1 
ATOM 722  C C   ? LEU A 1  89 ?  -9.964   5.462  -0.935 1.000 98.400 ? 89  LEU A C   1 
ATOM 723  C CB  ? LEU A 1  89 ?  -8.907   7.699  -1.310 1.000 98.400 ? 89  LEU A CB  1 
ATOM 724  O O   ? LEU A 1  89 ? -10.979   5.341  -1.624 1.000 98.400 ? 89  LEU A O   1 
ATOM 725  C CG  ? LEU A 1  89 ?  -7.622   8.529  -1.323 1.000 98.400 ? 89  LEU A CG  1 
ATOM 726  C CD1 ? LEU A 1  89 ?  -7.952  10.014  -1.434 1.000 98.400 ? 89  LEU A CD1 1 
ATOM 727  C CD2 ? LEU A 1  89 ?  -6.794   8.252  -0.073 1.000 98.400 ? 89  LEU A CD2 1 
ATOM 728  N N   ? VAL A 1  90 ?  -9.765   4.957   0.224 1.000 98.330 ? 90  VAL A N   1 
ATOM 729  C CA  ? VAL A 1  90 ? -10.850   4.350   0.989 1.000 98.330 ? 90  VAL A CA  1 
ATOM 730  C C   ? VAL A 1  90 ? -11.119   5.172   2.247 1.000 98.330 ? 90  VAL A C   1 
ATOM 731  C CB  ? VAL A 1  90 ? -10.527   2.887   1.367 1.000 98.330 ? 90  VAL A CB  1 
ATOM 732  O O   ? VAL A 1  90 ? -10.252   5.291   3.115 1.000 98.330 ? 90  VAL A O   1 
ATOM 733  C CG1 ? VAL A 1  90 ? -11.673   2.271   2.169 1.000 98.330 ? 90  VAL A CG1 1 
ATOM 734  C CG2 ? VAL A 1  90 ? -10.245   2.062   0.113 1.000 98.330 ? 90  VAL A CG2 1 
ATOM 735  N N   ? LYS A 1  91 ? -12.327   5.800   2.300 1.000 98.100 ? 91  LYS A N   1 
ATOM 736  C CA  ? LYS A 1  91 ? -12.713   6.537   3.500 1.000 98.100 ? 91  LYS A CA  1 
ATOM 737  C C   ? LYS A 1  91 ? -13.324   5.607   4.544 1.000 98.100 ? 91  LYS A C   1 
ATOM 738  C CB  ? LYS A 1  91 ? -13.700   7.652   3.150 1.000 98.100 ? 91  LYS A CB  1 
ATOM 739  O O   ? LYS A 1  91 ? -14.252   4.853   4.244 1.000 98.100 ? 91  LYS A O   1 
ATOM 740  C CG  ? LYS A 1  91 ? -13.998   8.599   4.304 1.000 98.100 ? 91  LYS A CG  1 
ATOM 741  C CD  ? LYS A 1  91 ? -14.917   9.734   3.872 1.000 98.100 ? 91  LYS A CD  1 
ATOM 742  C CE  ? LYS A 1  91 ? -15.122  10.746   4.991 1.000 98.100 ? 91  LYS A CE  1 
ATOM 743  N NZ  ? LYS A 1  91 ? -15.990  11.882   4.559 1.000 98.100 ? 91  LYS A NZ  1 
ATOM 744  N N   ? LEU A 1  92 ? -12.802   5.708   5.729 1.000 98.210 ? 92  LEU A N   1 
ATOM 745  C CA  ? LEU A 1  92 ? -13.311   4.874   6.812 1.000 98.210 ? 92  LEU A CA  1 
ATOM 746  C C   ? LEU A 1  92 ? -14.625   5.428   7.353 1.000 98.210 ? 92  LEU A C   1 
ATOM 747  C CB  ? LEU A 1  92 ? -12.282   4.776   7.942 1.000 98.210 ? 92  LEU A CB  1 
ATOM 748  O O   ? LEU A 1  92 ? -14.777   6.642   7.505 1.000 98.210 ? 92  LEU A O   1 
ATOM 749  C CG  ? LEU A 1  92 ? -10.886   4.290   7.547 1.000 98.210 ? 92  LEU A CG  1 
ATOM 750  C CD1 ? LEU A 1  92 ?  -9.987   4.204   8.776 1.000 98.210 ? 92  LEU A CD1 1 
ATOM 751  C CD2 ? LEU A 1  92 ? -10.969   2.939   6.844 1.000 98.210 ? 92  LEU A CD2 1 
ATOM 752  N N   ? LEU A 1  93 ? -15.600   4.484   7.618 1.000 97.510 ? 93  LEU A N   1 
ATOM 753  C CA  ? LEU A 1  93 ? -16.854   4.920   8.223 1.000 97.510 ? 93  LEU A CA  1 
ATOM 754  C C   ? LEU A 1  93 ? -16.610   5.535   9.597 1.000 97.510 ? 93  LEU A C   1 
ATOM 755  C CB  ? LEU A 1  93 ? -17.830   3.746   8.341 1.000 97.510 ? 93  LEU A CB  1 
ATOM 756  O O   ? LEU A 1  93 ? -17.159   6.592   9.915 1.000 97.510 ? 93  LEU A O   1 
ATOM 757  C CG  ? LEU A 1  93 ? -19.195   4.059   8.955 1.000 97.510 ? 93  LEU A CG  1 
ATOM 758  C CD1 ? LEU A 1  93 ? -19.935   5.088   8.105 1.000 97.510 ? 93  LEU A CD1 1 
ATOM 759  C CD2 ? LEU A 1  93 ? -20.021   2.785   9.100 1.000 97.510 ? 93  LEU A CD2 1 
ATOM 760  N N   ? VAL A 1  94 ? -15.839   4.853  10.431 1.000 97.430 ? 94  VAL A N   1 
ATOM 761  C CA  ? VAL A 1  94 ? -15.393   5.328  11.737 1.000 97.430 ? 94  VAL A CA  1 
ATOM 762  C C   ? VAL A 1  94 ? -13.889   5.586  11.707 1.000 97.430 ? 94  VAL A C   1 
ATOM 763  C CB  ? VAL A 1  94 ? -15.739   4.321  12.856 1.000 97.430 ? 94  VAL A CB  1 
ATOM 764  O O   ? VAL A 1  94 ? -13.108   4.703  11.342 1.000 97.430 ? 94  VAL A O   1 
ATOM 765  C CG1 ? VAL A 1  94 ? -15.223   4.815  14.206 1.000 97.430 ? 94  VAL A CG1 1 
ATOM 766  C CG2 ? VAL A 1  94 ? -17.247   4.083  12.912 1.000 97.430 ? 94  VAL A CG2 1 
ATOM 767  N N   ? PRO A 1  95 ? -13.516   6.927  12.098 1.000 97.840 ? 95  PRO A N   1 
ATOM 768  C CA  ? PRO A 1  95 ? -12.080   7.214  12.104 1.000 97.840 ? 95  PRO A CA  1 
ATOM 769  C C   ? PRO A 1  95 ? -11.288   6.243  12.977 1.000 97.840 ? 95  PRO A C   1 
ATOM 770  C CB  ? PRO A 1  95 ? -12.007   8.636  12.666 1.000 97.840 ? 95  PRO A CB  1 
ATOM 771  O O   ? PRO A 1  95 ? -11.789   5.781  14.005 1.000 97.840 ? 95  PRO A O   1 
ATOM 772  C CG  ? PRO A 1  95 ? -13.336   9.241  12.348 1.000 97.840 ? 95  PRO A CG  1 
ATOM 773  C CD  ? PRO A 1  95 ? -14.382   8.167  12.435 1.000 97.840 ? 95  PRO A CD  1 
ATOM 774  N N   ? ALA A 1  96 ? -10.060   5.954  12.529 1.000 98.100 ? 96  ALA A N   1 
ATOM 775  C CA  ? ALA A 1  96 ?  -9.172   5.067  13.276 1.000 98.100 ? 96  ALA A CA  1 
ATOM 776  C C   ? ALA A 1  96 ?  -8.751   5.700  14.599 1.000 98.100 ? 96  ALA A C   1 
ATOM 777  C CB  ? ALA A 1  96 ?  -7.942   4.719  12.440 1.000 98.100 ? 96  ALA A CB  1 
ATOM 778  O O   ? ALA A 1  96 ?  -8.529   6.911  14.672 1.000 98.100 ? 96  ALA A O   1 
ATOM 779  N N   ? LEU A 1  97 ?  -8.755   4.927  15.626 1.000 98.070 ? 97  LEU A N   1 
ATOM 780  C CA  ? LEU A 1  97 ?  -8.162   5.351  16.890 1.000 98.070 ? 97  LEU A CA  1 
ATOM 781  C C   ? LEU A 1  97 ?  -6.647   5.177  16.864 1.000 98.070 ? 97  LEU A C   1 
ATOM 782  C CB  ? LEU A 1  97 ?  -8.759   4.558  18.055 1.000 98.070 ? 97  LEU A CB  1 
ATOM 783  O O   ? LEU A 1  97 ?  -6.148   4.050  16.813 1.000 98.070 ? 97  LEU A O   1 
ATOM 784  C CG  ? LEU A 1  97 ?  -8.287   4.951  19.456 1.000 98.070 ? 97  LEU A CG  1 
ATOM 785  C CD1 ? LEU A 1  97 ?  -8.711   6.381  19.776 1.000 98.070 ? 97  LEU A CD1 1 
ATOM 786  C CD2 ? LEU A 1  97 ?  -8.833   3.980  20.497 1.000 98.070 ? 97  LEU A CD2 1 
ATOM 787  N N   ? ILE A 1  98 ?  -5.912   6.273  16.907 1.000 97.940 ? 98  ILE A N   1 
ATOM 788  C CA  ? ILE A 1  98 ?  -4.461   6.227  16.765 1.000 97.940 ? 98  ILE A CA  1 
ATOM 789  C C   ? ILE A 1  98 ?  -3.826   5.809  18.089 1.000 97.940 ? 98  ILE A C   1 
ATOM 790  C CB  ? ILE A 1  98 ?  -3.895   7.589  16.305 1.000 97.940 ? 98  ILE A CB  1 
ATOM 791  O O   ? ILE A 1  98 ?  -4.071   6.431  19.126 1.000 97.940 ? 98  ILE A O   1 
ATOM 792  C CG1 ? ILE A 1  98 ?  -4.584   8.046  15.014 1.000 97.940 ? 98  ILE A CG1 1 
ATOM 793  C CG2 ? ILE A 1  98 ?  -2.377   7.507  16.116 1.000 97.940 ? 98  ILE A CG2 1 
ATOM 794  C CD1 ? ILE A 1  98 ?  -4.505   7.034  13.879 1.000 97.940 ? 98  ILE A CD1 1 
ATOM 795  N N   ? ASN A 1  99 ?  -2.985   4.731  17.974 1.000 96.720 ? 99  ASN A N   1 
ATOM 796  C CA  ? ASN A 1  99 ?  -2.207   4.193  19.085 1.000 96.720 ? 99  ASN A CA  1 
ATOM 797  C C   ? ASN A 1  99 ?  -0.955   3.472  18.595 1.000 96.720 ? 99  ASN A C   1 
ATOM 798  C CB  ? ASN A 1  99 ?  -3.064   3.251  19.934 1.000 96.720 ? 99  ASN A CB  1 
ATOM 799  O O   ? ASN A 1  99 ?  -0.572   3.604  17.431 1.000 96.720 ? 99  ASN A O   1 
ATOM 800  C CG  ? ASN A 1  99 ?  -3.586   2.066  19.145 1.000 96.720 ? 99  ASN A CG  1 
ATOM 801  N ND2 ? ASN A 1  99 ?  -4.836   1.693  19.393 1.000 96.720 ? 99  ASN A ND2 1 
ATOM 802  O OD1 ? ASN A 1  99 ?  -2.871   1.490  18.321 1.000 96.720 ? 99  ASN A OD1 1 
ATOM 803  N N   ? ARG A 1 100 ?  -0.349   2.741  19.465 1.000 95.760 ? 100 ARG A N   1 
ATOM 804  C CA  ? ARG A 1 100 ?   0.929   2.117  19.138 1.000 95.760 ? 100 ARG A CA  1 
ATOM 805  C C   ? ARG A 1 100 ?   0.768   1.092  18.020 1.000 95.760 ? 100 ARG A C   1 
ATOM 806  C CB  ? ARG A 1 100 ?   1.536   1.452  20.375 1.000 95.760 ? 100 ARG A CB  1 
ATOM 807  O O   ? ARG A 1 100 ?   1.728   0.784  17.311 1.000 95.760 ? 100 ARG A O   1 
ATOM 808  C CG  ? ARG A 1 100 ?   0.726   0.279  20.903 1.000 95.760 ? 100 ARG A CG  1 
ATOM 809  C CD  ? ARG A 1 100 ?   1.377  -0.351  22.127 1.000 95.760 ? 100 ARG A CD  1 
ATOM 810  N NE  ? ARG A 1 100 ?   0.602  -1.481  22.628 1.000 95.760 ? 100 ARG A NE  1 
ATOM 811  N NH1 ? ARG A 1 100 ?   1.982  -1.893  24.435 1.000 95.760 ? 100 ARG A NH1 1 
ATOM 812  N NH2 ? ARG A 1 100 ?   0.131  -3.198  24.080 1.000 95.760 ? 100 ARG A NH2 1 
ATOM 813  C CZ  ? ARG A 1 100 ?   0.906  -2.188  23.713 1.000 95.760 ? 100 ARG A CZ  1 
ATOM 814  N N   ? ASN A 1 101 ?  -0.419   0.566  17.721 1.000 95.780 ? 101 ASN A N   1 
ATOM 815  C CA  ? ASN A 1 101 ?  -0.657  -0.515  16.771 1.000 95.780 ? 101 ASN A CA  1 
ATOM 816  C C   ? ASN A 1 101 ?  -1.338  -0.007  15.503 1.000 95.780 ? 101 ASN A C   1 
ATOM 817  C CB  ? ASN A 1 101 ?  -1.493  -1.623  17.415 1.000 95.780 ? 101 ASN A CB  1 
ATOM 818  O O   ? ASN A 1 101 ?  -1.410  -0.723  14.502 1.000 95.780 ? 101 ASN A O   1 
ATOM 819  C CG  ? ASN A 1 101 ?  -0.845  -2.193  18.661 1.000 95.780 ? 101 ASN A CG  1 
ATOM 820  N ND2 ? ASN A 1 101 ?  -1.562  -2.144  19.778 1.000 95.780 ? 101 ASN A ND2 1 
ATOM 821  O OD1 ? ASN A 1 101 ?   0.290  -2.674  18.621 1.000 95.780 ? 101 ASN A OD1 1 
ATOM 822  N N   ? VAL A 1 102 ?  -1.828   1.210  15.527 1.000 97.970 ? 102 VAL A N   1 
ATOM 823  C CA  ? VAL A 1 102 ?  -2.476   1.856  14.390 1.000 97.970 ? 102 VAL A CA  1 
ATOM 824  C C   ? VAL A 1 102 ?  -1.983   3.295  14.262 1.000 97.970 ? 102 VAL A C   1 
ATOM 825  C CB  ? VAL A 1 102 ?  -4.015   1.829  14.523 1.000 97.970 ? 102 VAL A CB  1 
ATOM 826  O O   ? VAL A 1 102 ?  -2.279   4.137  15.114 1.000 97.970 ? 102 VAL A O   1 
ATOM 827  C CG1 ? VAL A 1 102 ?  -4.673   2.496  13.316 1.000 97.970 ? 102 VAL A CG1 1 
ATOM 828  C CG2 ? VAL A 1 102 ?  -4.512   0.394  14.681 1.000 97.970 ? 102 VAL A CG2 1 
ATOM 829  N N   ? GLN A 1 103 ?  -1.194   3.494  13.193 1.000 97.840 ? 103 GLN A N   1 
ATOM 830  C CA  ? GLN A 1 103 ?  -0.647   4.820  12.923 1.000 97.840 ? 103 GLN A CA  1 
ATOM 831  C C   ? GLN A 1 103 ?  -0.639   5.117  11.426 1.000 97.840 ? 103 GLN A C   1 
ATOM 832  C CB  ? GLN A 1 103 ?   0.768   4.943  13.491 1.000 97.840 ? 103 GLN A CB  1 
ATOM 833  O O   ? GLN A 1 103 ?  -0.381   4.227  10.613 1.000 97.840 ? 103 GLN A O   1 
ATOM 834  C CG  ? GLN A 1 103 ?   0.836   4.816  15.006 1.000 97.840 ? 103 GLN A CG  1 
ATOM 835  C CD  ? GLN A 1 103 ?   2.249   4.947  15.544 1.000 97.840 ? 103 GLN A CD  1 
ATOM 836  N NE2 ? GLN A 1 103 ?   2.601   4.095  16.500 1.000 97.840 ? 103 GLN A NE2 1 
ATOM 837  O OE1 ? GLN A 1 103 ?   3.018   5.807  15.102 1.000 97.840 ? 103 GLN A OE1 1 
ATOM 838  N N   ? PRO A 1 104 ?  -0.960   6.424  11.204 1.000 98.340 ? 104 PRO A N   1 
ATOM 839  C CA  ? PRO A 1 104 ?  -0.841   6.780   9.788 1.000 98.340 ? 104 PRO A CA  1 
ATOM 840  C C   ? PRO A 1 104 ?   0.610   6.876   9.324 1.000 98.340 ? 104 PRO A C   1 
ATOM 841  C CB  ? PRO A 1 104 ?  -1.531   8.145   9.709 1.000 98.340 ? 104 PRO A CB  1 
ATOM 842  O O   ? PRO A 1 104 ?   1.482   7.293  10.091 1.000 98.340 ? 104 PRO A O   1 
ATOM 843  C CG  ? PRO A 1 104 ?  -2.361   8.225  10.949 1.000 98.340 ? 104 PRO A CG  1 
ATOM 844  C CD  ? PRO A 1 104 ?  -1.704   7.400  12.018 1.000 98.340 ? 104 PRO A CD  1 
ATOM 845  N N   ? LEU A 1 105 ?   0.854   6.456   8.059 1.000 98.420 ? 105 LEU A N   1 
ATOM 846  C CA  ? LEU A 1 105 ?   2.140   6.622   7.390 1.000 98.420 ? 105 LEU A CA  1 
ATOM 847  C C   ? LEU A 1 105 ?   2.173   7.920   6.590 1.000 98.420 ? 105 LEU A C   1 
ATOM 848  C CB  ? LEU A 1 105 ?   2.422   5.433   6.467 1.000 98.420 ? 105 LEU A CB  1 
ATOM 849  O O   ? LEU A 1 105 ?   1.247   8.209   5.829 1.000 98.420 ? 105 LEU A O   1 
ATOM 850  C CG  ? LEU A 1 105 ?   3.810   5.385   5.827 1.000 98.420 ? 105 LEU A CG  1 
ATOM 851  C CD1 ? LEU A 1 105 ?   4.885   5.262   6.902 1.000 98.420 ? 105 LEU A CD1 1 
ATOM 852  C CD2 ? LEU A 1 105 ?   3.903   4.230   4.836 1.000 98.420 ? 105 LEU A CD2 1 
ATOM 853  N N   ? PRO A 1 106 ?   3.205   8.712   6.784 1.000 98.250 ? 106 PRO A N   1 
ATOM 854  C CA  ? PRO A 1 106 ?   3.259   9.995   6.080 1.000 98.250 ? 106 PRO A CA  1 
ATOM 855  C C   ? PRO A 1 106 ?   3.409   9.833   4.569 1.000 98.250 ? 106 PRO A C   1 
ATOM 856  C CB  ? PRO A 1 106 ?   4.491  10.676   6.681 1.000 98.250 ? 106 PRO A CB  1 
ATOM 857  O O   ? PRO A 1 106 ?   4.079   8.906   4.107 1.000 98.250 ? 106 PRO A O   1 
ATOM 858  C CG  ? PRO A 1 106 ?   4.732   9.960   7.971 1.000 98.250 ? 106 PRO A CG  1 
ATOM 859  C CD  ? PRO A 1 106 ?   4.234   8.550   7.834 1.000 98.250 ? 106 PRO A CD  1 
ATOM 860  N N   ? LEU A 1 107 ?   2.755  10.789   3.845 1.000 98.340 ? 107 LEU A N   1 
ATOM 861  C CA  ? LEU A 1 107 ?   2.978  10.890   2.407 1.000 98.340 ? 107 LEU A CA  1 
ATOM 862  C C   ? LEU A 1 107 ?   4.380  11.412   2.110 1.000 98.340 ? 107 LEU A C   1 
ATOM 863  C CB  ? LEU A 1 107 ?   1.932  11.805   1.765 1.000 98.340 ? 107 LEU A CB  1 
ATOM 864  O O   ? LEU A 1 107 ?   4.932  12.196   2.885 1.000 98.340 ? 107 LEU A O   1 
ATOM 865  C CG  ? LEU A 1 107 ?   0.482  11.323   1.822 1.000 98.340 ? 107 LEU A CG  1 
ATOM 866  C CD1 ? LEU A 1 107 ?  -0.459  12.413   1.322 1.000 98.340 ? 107 LEU A CD1 1 
ATOM 867  C CD2 ? LEU A 1 107 ?   0.311  10.046   1.007 1.000 98.340 ? 107 LEU A CD2 1 
ATOM 868  N N   ? PRO A 1 108 ?   4.939  10.991   1.037 1.000 97.630 ? 108 PRO A N   1 
ATOM 869  C CA  ? PRO A 1 108 ?   6.317  11.382   0.728 1.000 97.630 ? 108 PRO A CA  1 
ATOM 870  C C   ? PRO A 1 108 ?   6.439  12.851   0.330 1.000 97.630 ? 108 PRO A C   1 
ATOM 871  C CB  ? PRO A 1 108 ?   6.689  10.467  -0.441 1.000 97.630 ? 108 PRO A CB  1 
ATOM 872  O O   ? PRO A 1 108 ?   5.554  13.388  -0.341 1.000 97.630 ? 108 PRO A O   1 
ATOM 873  C CG  ? PRO A 1 108 ?   5.395  10.192  -1.138 1.000 97.630 ? 108 PRO A CG  1 
ATOM 874  C CD  ? PRO A 1 108 ?   4.305  10.120  -0.108 1.000 97.630 ? 108 PRO A CD  1 
ATOM 875  N N   ? SER A 1 109 ?   7.559  13.484   0.739 1.000 95.230 ? 109 SER A N   1 
ATOM 876  C CA  ? SER A 1 109 ?   7.875  14.850   0.337 1.000 95.230 ? 109 SER A CA  1 
ATOM 877  C C   ? SER A 1 109 ?   8.652  14.875  -0.975 1.000 95.230 ? 109 SER A C   1 
ATOM 878  C CB  ? SER A 1 109 ?   8.679  15.558   1.429 1.000 95.230 ? 109 SER A CB  1 
ATOM 879  O O   ? SER A 1 109 ?   8.620  15.869  -1.703 1.000 95.230 ? 109 SER A O   1 
ATOM 880  O OG  ? SER A 1 109 ?   9.847  14.821   1.750 1.000 95.230 ? 109 SER A OG  1 
ATOM 881  N N   ? THR A 1 110 ?   9.319  13.776  -1.238 1.000 96.520 ? 110 THR A N   1 
ATOM 882  C CA  ? THR A 1 110 ?  10.052  13.581  -2.484 1.000 96.520 ? 110 THR A CA  1 
ATOM 883  C C   ? THR A 1 110 ?   9.837  12.169  -3.022 1.000 96.520 ? 110 THR A C   1 
ATOM 884  C CB  ? THR A 1 110 ?  11.558  13.837  -2.292 1.000 96.520 ? 110 THR A CB  1 
ATOM 885  O O   ? THR A 1 110 ?   9.424  11.273  -2.282 1.000 96.520 ? 110 THR A O   1 
ATOM 886  C CG2 ? THR A 1 110 ?  11.816  15.255  -1.793 1.000 96.520 ? 110 THR A CG2 1 
ATOM 887  O OG1 ? THR A 1 110 ?  12.078  12.904  -1.337 1.000 96.520 ? 110 THR A OG1 1 
ATOM 888  N N   ? CYS A 1 111 ?  10.138  12.070  -4.355 1.000 96.870 ? 111 CYS A N   1 
ATOM 889  C CA  ? CYS A 1 111 ?  10.005  10.758  -4.978 1.000 96.870 ? 111 CYS A CA  1 
ATOM 890  C C   ? CYS A 1 111 ?  11.141   9.835  -4.554 1.000 96.870 ? 111 CYS A C   1 
ATOM 891  C CB  ? CYS A 1 111 ?   9.982  10.887  -6.501 1.000 96.870 ? 111 CYS A CB  1 
ATOM 892  O O   ? CYS A 1 111 ?  12.194  10.301  -4.115 1.000 96.870 ? 111 CYS A O   1 
ATOM 893  S SG  ? CYS A 1 111 ?   8.493  11.683  -7.142 1.000 96.870 ? 111 CYS A SG  1 
ATOM 894  N N   ? PRO A 1 112 ?  10.876   8.491  -4.652 1.000 94.070 ? 112 PRO A N   1 
ATOM 895  C CA  ? PRO A 1 112 ?  11.899   7.523  -4.251 1.000 94.070 ? 112 PRO A CA  1 
ATOM 896  C C   ? PRO A 1 112 ?  13.197   7.676  -5.041 1.000 94.070 ? 112 PRO A C   1 
ATOM 897  C CB  ? PRO A 1 112 ?  11.240   6.173  -4.541 1.000 94.070 ? 112 PRO A CB  1 
ATOM 898  O O   ? PRO A 1 112 ?  13.163   7.925  -6.249 1.000 94.070 ? 112 PRO A O   1 
ATOM 899  C CG  ? PRO A 1 112 ?   9.774   6.464  -4.583 1.000 94.070 ? 112 PRO A CG  1 
ATOM 900  C CD  ? PRO A 1 112 ?   9.584   7.894  -5.000 1.000 94.070 ? 112 PRO A CD  1 
ATOM 901  N N   ? ILE A 1 113 ?  14.304   7.556  -4.343 1.000 93.850 ? 113 ILE A N   1 
ATOM 902  C CA  ? ILE A 1 113 ?  15.638   7.640  -4.928 1.000 93.850 ? 113 ILE A CA  1 
ATOM 903  C C   ? ILE A 1 113 ?  16.142   6.239  -5.267 1.000 93.850 ? 113 ILE A C   1 
ATOM 904  C CB  ? ILE A 1 113 ?  16.628   8.349  -3.977 1.000 93.850 ? 113 ILE A CB  1 
ATOM 905  O O   ? ILE A 1 113 ?  16.046   5.322  -4.448 1.000 93.850 ? 113 ILE A O   1 
ATOM 906  C CG1 ? ILE A 1 113 ?  16.112   9.746  -3.614 1.000 93.850 ? 113 ILE A CG1 1 
ATOM 907  C CG2 ? ILE A 1 113 ?  18.021   8.428  -4.609 1.000 93.850 ? 113 ILE A CG2 1 
ATOM 908  C CD1 ? ILE A 1 113 ?  16.845  10.394  -2.448 1.000 93.850 ? 113 ILE A CD1 1 
ATOM 909  N N   ? PRO A 1 114 ?  16.618   6.112  -6.506 1.000 93.330 ? 114 PRO A N   1 
ATOM 910  C CA  ? PRO A 1 114 ?  17.167   4.802  -6.862 1.000 93.330 ? 114 PRO A CA  1 
ATOM 911  C C   ? PRO A 1 114 ?  18.190   4.295  -5.848 1.000 93.330 ? 114 PRO A C   1 
ATOM 912  C CB  ? PRO A 1 114 ?  17.823   5.052  -8.222 1.000 93.330 ? 114 PRO A CB  1 
ATOM 913  O O   ? PRO A 1 114 ?  18.939   5.089  -5.273 1.000 93.330 ? 114 PRO A O   1 
ATOM 914  C CG  ? PRO A 1 114 ?  17.063   6.197  -8.809 1.000 93.330 ? 114 PRO A CG  1 
ATOM 915  C CD  ? PRO A 1 114 ?  16.668   7.127  -7.697 1.000 93.330 ? 114 PRO A CD  1 
ATOM 916  N N   ? ASP A 1 115 ?  18.074   2.983  -5.499 1.000 90.500 ? 115 ASP A N   1 
ATOM 917  C CA  ? ASP A 1 115 ?  18.994   2.244  -4.639 1.000 90.500 ? 115 ASP A CA  1 
ATOM 918  C C   ? ASP A 1 115 ?  18.647   2.442  -3.165 1.000 90.500 ? 115 ASP A C   1 
ATOM 919  C CB  ? ASP A 1 115 ?  20.438   2.674  -4.902 1.000 90.500 ? 115 ASP A CB  1 
ATOM 920  O O   ? ASP A 1 115 ?  19.371   1.975  -2.283 1.000 90.500 ? 115 ASP A O   1 
ATOM 921  C CG  ? ASP A 1 115 ?  20.956   2.219  -6.255 1.000 90.500 ? 115 ASP A CG  1 
ATOM 922  O OD1 ? ASP A 1 115 ?  20.605   1.105  -6.699 1.000 90.500 ? 115 ASP A OD1 1 
ATOM 923  O OD2 ? ASP A 1 115 ?  21.723   2.982  -6.882 1.000 90.500 ? 115 ASP A OD2 1 
ATOM 924  N N   ? SER A 1 116 ?  17.629   3.265  -2.964 1.000 91.740 ? 116 SER A N   1 
ATOM 925  C CA  ? SER A 1 116 ?  17.120   3.357  -1.600 1.000 91.740 ? 116 SER A CA  1 
ATOM 926  C C   ? SER A 1 116 ?  16.537   2.026  -1.136 1.000 91.740 ? 116 SER A C   1 
ATOM 927  C CB  ? SER A 1 116 ?  16.057   4.452  -1.497 1.000 91.740 ? 116 SER A CB  1 
ATOM 928  O O   ? SER A 1 116 ?  15.921   1.304  -1.923 1.000 91.740 ? 116 SER A O   1 
ATOM 929  O OG  ? SER A 1 116 ?  14.935   4.141  -2.304 1.000 91.740 ? 116 SER A OG  1 
ATOM 930  N N   ? THR A 1 117 ?  16.842   1.677   0.101 1.000 90.560 ? 117 THR A N   1 
ATOM 931  C CA  ? THR A 1 117 ?  16.270   0.486   0.720 1.000 90.560 ? 117 THR A CA  1 
ATOM 932  C C   ? THR A 1 117 ?  14.886   0.783   1.289 1.000 90.560 ? 117 THR A C   1 
ATOM 933  C CB  ? THR A 1 117 ?  17.182  -0.056   1.836 1.000 90.560 ? 117 THR A CB  1 
ATOM 934  O O   ? THR A 1 117 ?  14.699   1.780   1.991 1.000 90.560 ? 117 THR A O   1 
ATOM 935  C CG2 ? THR A 1 117 ?  16.612  -1.335   2.440 1.000 90.560 ? 117 THR A CG2 1 
ATOM 936  O OG1 ? THR A 1 117 ?  18.479  -0.334   1.293 1.000 90.560 ? 117 THR A OG1 1 
ATOM 937  N N   ? CYS A 1 118 ?  13.975  -0.131   0.999 1.000 91.650 ? 118 CYS A N   1 
ATOM 938  C CA  ? CYS A 1 118 ?  12.591   0.035   1.427 1.000 91.650 ? 118 CYS A CA  1 
ATOM 939  C C   ? CYS A 1 118 ?  12.062  -1.241   2.071 1.000 91.650 ? 118 CYS A C   1 
ATOM 940  C CB  ? CYS A 1 118 ?  11.707   0.424   0.243 1.000 91.650 ? 118 CYS A CB  1 
ATOM 941  O O   ? CYS A 1 118 ?  12.692  -2.296   1.976 1.000 91.650 ? 118 CYS A O   1 
ATOM 942  S SG  ? CYS A 1 118 ?  12.236   1.933  -0.597 1.000 91.650 ? 118 CYS A SG  1 
ATOM 943  N N   ? VAL A 1 119 ?  10.972  -1.039   2.713 1.000 90.800 ? 119 VAL A N   1 
ATOM 944  C CA  ? VAL A 1 119 ?  10.276  -2.177   3.304 1.000 90.800 ? 119 VAL A CA  1 
ATOM 945  C C   ? VAL A 1 119 ?   8.927  -2.371   2.617 1.000 90.800 ? 119 VAL A C   1 
ATOM 946  C CB  ? VAL A 1 119 ?  10.078  -1.992   4.825 1.000 90.800 ? 119 VAL A CB  1 
ATOM 947  O O   ? VAL A 1 119 ?   8.180  -1.410   2.419 1.000 90.800 ? 119 VAL A O   1 
ATOM 948  C CG1 ? VAL A 1 119 ?   9.230  -3.126   5.401 1.000 90.800 ? 119 VAL A CG1 1 
ATOM 949  C CG2 ? VAL A 1 119 ?  11.429  -1.919   5.534 1.000 90.800 ? 119 VAL A CG2 1 
ATOM 950  N N   ? LEU A 1 120 ?   8.693  -3.555   2.214 1.000 89.490 ? 120 LEU A N   1 
ATOM 951  C CA  ? LEU A 1 120 ?   7.383  -3.972   1.725 1.000 89.490 ? 120 LEU A CA  1 
ATOM 952  C C   ? LEU A 1 120 ?   6.650  -4.802   2.774 1.000 89.490 ? 120 LEU A C   1 
ATOM 953  C CB  ? LEU A 1 120 ?   7.525  -4.775   0.429 1.000 89.490 ? 120 LEU A CB  1 
ATOM 954  O O   ? LEU A 1 120 ?   7.217  -5.742   3.334 1.000 89.490 ? 120 LEU A O   1 
ATOM 955  C CG  ? LEU A 1 120 ?   6.223  -5.165  -0.273 1.000 89.490 ? 120 LEU A CG  1 
ATOM 956  C CD1 ? LEU A 1 120 ?   5.524  -3.926  -0.821 1.000 89.490 ? 120 LEU A CD1 1 
ATOM 957  C CD2 ? LEU A 1 120 ?   6.497  -6.168  -1.388 1.000 89.490 ? 120 LEU A CD2 1 
ATOM 958  N N   ? ALA A 1 121 ?   5.428  -4.514   3.000 1.000 90.110 ? 121 ALA A N   1 
ATOM 959  C CA  ? ALA A 1 121 ?   4.669  -5.221   4.028 1.000 90.110 ? 121 ALA A CA  1 
ATOM 960  C C   ? ALA A 1 121 ?   3.247  -5.512   3.557 1.000 90.110 ? 121 ALA A C   1 
ATOM 961  C CB  ? ALA A 1 121 ?   4.642  -4.411   5.321 1.000 90.110 ? 121 ALA A CB  1 
ATOM 962  O O   ? ALA A 1 121 ?   2.591  -4.648   2.971 1.000 90.110 ? 121 ALA A O   1 
ATOM 963  N N   ? GLY A 1 122 ?   2.779  -6.730   3.884 1.000 90.250 ? 122 GLY A N   1 
ATOM 964  C CA  ? GLY A 1 122 ?   1.437  -7.157   3.519 1.000 90.250 ? 122 GLY A CA  1 
ATOM 965  C C   ? GLY A 1 122 ?   1.200  -8.638   3.744 1.000 90.250 ? 122 GLY A C   1 
ATOM 966  O O   ? GLY A 1 122 ?   1.948  -9.288   4.477 1.000 90.250 ? 122 GLY A O   1 
ATOM 967  N N   ? TRP A 1 123 ?   0.076  -9.169   3.255 1.000 88.160 ? 123 TRP A N   1 
ATOM 968  C CA  ? TRP A 1 123 ?  -0.335 -10.545   3.515 1.000 88.160 ? 123 TRP A CA  1 
ATOM 969  C C   ? TRP A 1 123 ?  -0.222 -11.394   2.253 1.000 88.160 ? 123 TRP A C   1 
ATOM 970  C CB  ? TRP A 1 123 ?  -1.770 -10.587   4.047 1.000 88.160 ? 123 TRP A CB  1 
ATOM 971  O O   ? TRP A 1 123 ?  -0.837 -12.459   2.157 1.000 88.160 ? 123 TRP A O   1 
ATOM 972  C CG  ? TRP A 1 123 ?  -1.923 -10.032   5.431 1.000 88.160 ? 123 TRP A CG  1 
ATOM 973  C CD1 ? TRP A 1 123 ?  -1.804 -10.714   6.610 1.000 88.160 ? 123 TRP A CD1 1 
ATOM 974  C CD2 ? TRP A 1 123 ?  -2.229  -8.678   5.779 1.000 88.160 ? 123 TRP A CD2 1 
ATOM 975  C CE2 ? TRP A 1 123 ?  -2.280  -8.611   7.189 1.000 88.160 ? 123 TRP A CE2 1 
ATOM 976  C CE3 ? TRP A 1 123 ?  -2.465  -7.515   5.035 1.000 88.160 ? 123 TRP A CE3 1 
ATOM 977  N NE1 ? TRP A 1 123 ?  -2.017  -9.865   7.671 1.000 88.160 ? 123 TRP A NE1 1 
ATOM 978  C CH2 ? TRP A 1 123 ?  -2.784  -6.299   7.118 1.000 88.160 ? 123 TRP A CH2 1 
ATOM 979  C CZ2 ? TRP A 1 123 ?  -2.557  -7.423   7.870 1.000 88.160 ? 123 TRP A CZ2 1 
ATOM 980  C CZ3 ? TRP A 1 123 ?  -2.741  -6.334   5.715 1.000 88.160 ? 123 TRP A CZ3 1 
ATOM 981  N N   ? GLY A 1 124 ?   0.498 -10.929   1.264 1.000 74.640 ? 124 GLY A N   1 
ATOM 982  C CA  ? GLY A 1 124 ?   0.725 -11.647   0.020 1.000 74.640 ? 124 GLY A CA  1 
ATOM 983  C C   ? GLY A 1 124 ?   1.366 -13.007   0.225 1.000 74.640 ? 124 GLY A C   1 
ATOM 984  O O   ? GLY A 1 124 ?   1.463 -13.489   1.355 1.000 74.640 ? 124 GLY A O   1 
ATOM 985  N N   ? SER A 1 125 ?   1.553 -13.780  -0.833 1.000 61.520 ? 125 SER A N   1 
ATOM 986  C CA  ? SER A 1 125 ?   2.045 -15.152  -0.762 1.000 61.520 ? 125 SER A CA  1 
ATOM 987  C C   ? SER A 1 125 ?   3.495 -15.243  -1.226 1.000 61.520 ? 125 SER A C   1 
ATOM 988  C CB  ? SER A 1 125 ?   1.171 -16.079  -1.607 1.000 61.520 ? 125 SER A CB  1 
ATOM 989  O O   ? SER A 1 125 ?   3.925 -14.476  -2.090 1.000 61.520 ? 125 SER A O   1 
ATOM 990  O OG  ? SER A 1 125 ?   1.742 -17.374  -1.687 1.000 61.520 ? 125 SER A OG  1 
ATOM 991  N N   ? ASN A 1 126 ?   4.305 -15.932  -0.483 1.000 54.140 ? 126 ASN A N   1 
ATOM 992  C CA  ? ASN A 1 126 ?   5.672 -16.254  -0.879 1.000 54.140 ? 126 ASN A CA  1 
ATOM 993  C C   ? ASN A 1 126 ?   5.724 -17.510  -1.744 1.000 54.140 ? 126 ASN A C   1 
ATOM 994  C CB  ? ASN A 1 126 ?   6.563 -16.422   0.354 1.000 54.140 ? 126 ASN A CB  1 
ATOM 995  O O   ? ASN A 1 126 ?   6.804 -17.954  -2.137 1.000 54.140 ? 126 ASN A O   1 
ATOM 996  C CG  ? ASN A 1 126 ?   6.027 -17.453   1.326 1.000 54.140 ? 126 ASN A CG  1 
ATOM 997  N ND2 ? ASN A 1 126 ?   6.818 -17.780   2.341 1.000 54.140 ? 126 ASN A ND2 1 
ATOM 998  O OD1 ? ASN A 1 126 ?   4.911 -17.954   1.166 1.000 54.140 ? 126 ASN A OD1 1 
ATOM 999  N N   ? ALA A 1 127 ?   4.451 -18.085  -2.074 1.000 49.640 ? 127 ALA A N   1 
ATOM 1000 C CA  ? ALA A 1 127 ?   4.375 -19.396  -2.713 1.000 49.640 ? 127 ALA A CA  1 
ATOM 1001 C C   ? ALA A 1 127 ?   3.857 -19.279  -4.144 1.000 49.640 ? 127 ALA A C   1 
ATOM 1002 C CB  ? ALA A 1 127 ?   3.482 -20.332  -1.902 1.000 49.640 ? 127 ALA A CB  1 
ATOM 1003 O O   ? ALA A 1 127 ?   3.034 -18.411  -4.444 1.000 49.640 ? 127 ALA A O   1 
ATOM 1004 N N   ? PHE A 1 128 ?   4.654 -19.703  -5.098 1.000 50.880 ? 128 PHE A N   1 
ATOM 1005 C CA  ? PHE A 1 128 ?   4.144 -19.981  -6.436 1.000 50.880 ? 128 PHE A CA  1 
ATOM 1006 C C   ? PHE A 1 128 ?   3.778 -21.453  -6.581 1.000 50.880 ? 128 PHE A C   1 
ATOM 1007 C CB  ? PHE A 1 128 ?   5.175 -19.589  -7.498 1.000 50.880 ? 128 PHE A CB  1 
ATOM 1008 O O   ? PHE A 1 128 ?   4.579 -22.332  -6.256 1.000 50.880 ? 128 PHE A O   1 
ATOM 1009 C CG  ? PHE A 1 128 ?   4.615 -19.521  -8.893 1.000 50.880 ? 128 PHE A CG  1 
ATOM 1010 C CD1 ? PHE A 1 128 ?   4.667 -20.627  -9.732 1.000 50.880 ? 128 PHE A CD1 1 
ATOM 1011 C CD2 ? PHE A 1 128 ?   4.035 -18.350  -9.364 1.000 50.880 ? 128 PHE A CD2 1 
ATOM 1012 C CE1 ? PHE A 1 128 ?   4.148 -20.567 -11.024 1.000 50.880 ? 128 PHE A CE1 1 
ATOM 1013 C CE2 ? PHE A 1 128 ?   3.515 -18.282 -10.654 1.000 50.880 ? 128 PHE A CE2 1 
ATOM 1014 C CZ  ? PHE A 1 128 ?   3.574 -19.391 -11.482 1.000 50.880 ? 128 PHE A CZ  1 
ATOM 1015 N N   ? PRO A 1 129 ?   2.509 -21.625  -7.289 1.000 51.970 ? 129 PRO A N   1 
ATOM 1016 C CA  ? PRO A 1 129 ?   1.451 -20.734  -7.771 1.000 51.970 ? 129 PRO A CA  1 
ATOM 1017 C C   ? PRO A 1 129 ?   0.574 -20.195  -6.643 1.000 51.970 ? 129 PRO A C   1 
ATOM 1018 C CB  ? PRO A 1 129 ?   0.640 -21.627  -8.713 1.000 51.970 ? 129 PRO A CB  1 
ATOM 1019 O O   ? PRO A 1 129 ?   0.630 -20.698  -5.518 1.000 51.970 ? 129 PRO A O   1 
ATOM 1020 C CG  ? PRO A 1 129 ?   0.912 -23.021  -8.247 1.000 51.970 ? 129 PRO A CG  1 
ATOM 1021 C CD  ? PRO A 1 129 ?   2.137 -23.003  -7.378 1.000 51.970 ? 129 PRO A CD  1 
ATOM 1022 N N   ? LYS A 1 130 ?   0.210 -18.670  -6.682 1.000 54.220 ? 130 LYS A N   1 
ATOM 1023 C CA  ? LYS A 1 130 ?  -0.563 -17.869  -5.738 1.000 54.220 ? 130 LYS A CA  1 
ATOM 1024 C C   ? LYS A 1 130 ?  -1.280 -18.756  -4.723 1.000 54.220 ? 130 LYS A C   1 
ATOM 1025 C CB  ? LYS A 1 130 ?  -1.577 -16.996  -6.479 1.000 54.220 ? 130 LYS A CB  1 
ATOM 1026 O O   ? LYS A 1 130 ?  -2.310 -19.357  -5.034 1.000 54.220 ? 130 LYS A O   1 
ATOM 1027 C CG  ? LYS A 1 130 ?  -1.035 -15.638  -6.900 1.000 54.220 ? 130 LYS A CG  1 
ATOM 1028 C CD  ? LYS A 1 130 ?  -2.110 -14.788  -7.565 1.000 54.220 ? 130 LYS A CD  1 
ATOM 1029 C CE  ? LYS A 1 130 ?  -1.534 -13.493  -8.121 1.000 54.220 ? 130 LYS A CE  1 
ATOM 1030 N NZ  ? LYS A 1 130 ?  -2.598 -12.618  -8.699 1.000 54.220 ? 130 LYS A NZ  1 
ATOM 1031 N N   ? ALA A 1 131 ?  -0.542 -19.675  -3.954 1.000 53.150 ? 131 ALA A N   1 
ATOM 1032 C CA  ? ALA A 1 131 ?  -1.148 -20.513  -2.923 1.000 53.150 ? 131 ALA A CA  1 
ATOM 1033 C C   ? ALA A 1 131 ?  -1.462 -19.700  -1.670 1.000 53.150 ? 131 ALA A C   1 
ATOM 1034 C CB  ? ALA A 1 131 ?  -0.228 -21.681  -2.578 1.000 53.150 ? 131 ALA A CB  1 
ATOM 1035 O O   ? ALA A 1 131 ?  -0.832 -18.671  -1.416 1.000 53.150 ? 131 ALA A O   1 
ATOM 1036 N N   ? LYS A 1 132 ?  -2.738 -19.341  -1.534 1.000 66.570 ? 132 LYS A N   1 
ATOM 1037 C CA  ? LYS A 1 132 ?  -3.486 -18.682  -0.467 1.000 66.570 ? 132 LYS A CA  1 
ATOM 1038 C C   ? LYS A 1 132 ?  -2.640 -17.613   0.219 1.000 66.570 ? 132 LYS A C   1 
ATOM 1039 C CB  ? LYS A 1 132 ?  -3.970 -19.707   0.561 1.000 66.570 ? 132 LYS A CB  1 
ATOM 1040 O O   ? LYS A 1 132 ?  -1.432 -17.786   0.391 1.000 66.570 ? 132 LYS A O   1 
ATOM 1041 C CG  ? LYS A 1 132 ?  -4.985 -19.157   1.552 1.000 66.570 ? 132 LYS A CG  1 
ATOM 1042 C CD  ? LYS A 1 132 ?  -5.490 -20.242   2.494 1.000 66.570 ? 132 LYS A CD  1 
ATOM 1043 C CE  ? LYS A 1 132 ?  -6.475 -19.685   3.514 1.000 66.570 ? 132 LYS A CE  1 
ATOM 1044 N NZ  ? LYS A 1 132 ?  -6.945 -20.738   4.463 1.000 66.570 ? 132 LYS A NZ  1 
ATOM 1045 N N   ? HIS A 1 133 ?  -3.177 -16.432   0.377 1.000 72.350 ? 133 HIS A N   1 
ATOM 1046 C CA  ? HIS A 1 133 ?  -2.572 -15.365   1.166 1.000 72.350 ? 133 HIS A CA  1 
ATOM 1047 C C   ? HIS A 1 133 ?  -2.090 -15.883   2.517 1.000 72.350 ? 133 HIS A C   1 
ATOM 1048 C CB  ? HIS A 1 133 ?  -3.566 -14.219   1.368 1.000 72.350 ? 133 HIS A CB  1 
ATOM 1049 O O   ? HIS A 1 133 ?  -2.652 -16.838   3.057 1.000 72.350 ? 133 HIS A O   1 
ATOM 1050 C CG  ? HIS A 1 133 ?  -4.029 -13.595   0.090 1.000 72.350 ? 133 HIS A CG  1 
ATOM 1051 C CD2 ? HIS A 1 133 ?  -5.260 -13.519  -0.467 1.000 72.350 ? 133 HIS A CD2 1 
ATOM 1052 N ND1 ? HIS A 1 133 ?  -3.173 -12.951  -0.777 1.000 72.350 ? 133 HIS A ND1 1 
ATOM 1053 C CE1 ? HIS A 1 133 ?  -3.860 -12.505  -1.815 1.000 72.350 ? 133 HIS A CE1 1 
ATOM 1054 N NE2 ? HIS A 1 133 ?  -5.129 -12.836  -1.651 1.000 72.350 ? 133 HIS A NE2 1 
ATOM 1055 N N   ? SER A 1 134 ?  -0.952 -15.365   2.949 1.000 81.230 ? 134 SER A N   1 
ATOM 1056 C CA  ? SER A 1 134 ?  -0.463 -15.666   4.291 1.000 81.230 ? 134 SER A CA  1 
ATOM 1057 C C   ? SER A 1 134 ?  -1.406 -15.119   5.358 1.000 81.230 ? 134 SER A C   1 
ATOM 1058 C CB  ? SER A 1 134 ?   0.939 -15.090   4.494 1.000 81.230 ? 134 SER A CB  1 
ATOM 1059 O O   ? SER A 1 134 ?  -1.945 -14.020   5.213 1.000 81.230 ? 134 SER A O   1 
ATOM 1060 O OG  ? SER A 1 134 ?   1.378 -15.293   5.826 1.000 81.230 ? 134 SER A OG  1 
ATOM 1061 N N   ? ASP A 1 135 ?  -1.622 -15.899   6.356 1.000 86.010 ? 135 ASP A N   1 
ATOM 1062 C CA  ? ASP A 1 135 ?  -2.435 -15.438   7.477 1.000 86.010 ? 135 ASP A CA  1 
ATOM 1063 C C   ? ASP A 1 135 ?  -1.666 -14.440   8.340 1.000 86.010 ? 135 ASP A C   1 
ATOM 1064 C CB  ? ASP A 1 135 ?  -2.897 -16.623   8.328 1.000 86.010 ? 135 ASP A CB  1 
ATOM 1065 O O   ? ASP A 1 135 ?  -2.267 -13.615   9.031 1.000 86.010 ? 135 ASP A O   1 
ATOM 1066 C CG  ? ASP A 1 135 ?  -3.874 -17.530   7.602 1.000 86.010 ? 135 ASP A CG  1 
ATOM 1067 O OD1 ? ASP A 1 135 ?  -4.614 -17.046   6.719 1.000 86.010 ? 135 ASP A OD1 1 
ATOM 1068 O OD2 ? ASP A 1 135 ?  -3.905 -18.739   7.917 1.000 86.010 ? 135 ASP A OD2 1 
ATOM 1069 N N   ? VAL A 1 136 ?  -0.380 -14.543   8.298 1.000 88.770 ? 136 VAL A N   1 
ATOM 1070 C CA  ? VAL A 1 136 ?   0.474 -13.653   9.077 1.000 88.770 ? 136 VAL A CA  1 
ATOM 1071 C C   ? VAL A 1 136 ?   1.112 -12.613   8.158 1.000 88.770 ? 136 VAL A C   1 
ATOM 1072 C CB  ? VAL A 1 136 ?   1.568 -14.436   9.836 1.000 88.770 ? 136 VAL A CB  1 
ATOM 1073 O O   ? VAL A 1 136 ?   1.438 -12.911   7.006 1.000 88.770 ? 136 VAL A O   1 
ATOM 1074 C CG1 ? VAL A 1 136 ?   2.469 -13.484  10.621 1.000 88.770 ? 136 VAL A CG1 1 
ATOM 1075 C CG2 ? VAL A 1 136 ?   0.935 -15.468  10.768 1.000 88.770 ? 136 VAL A CG2 1 
ATOM 1076 N N   ? MET A 1 137 ?   1.280 -11.424   8.692 1.000 89.780 ? 137 MET A N   1 
ATOM 1077 C CA  ? MET A 1 137 ?   1.880 -10.348   7.910 1.000 89.780 ? 137 MET A CA  1 
ATOM 1078 C C   ? MET A 1 137 ?   3.344 -10.647   7.605 1.000 89.780 ? 137 MET A C   1 
ATOM 1079 C CB  ? MET A 1 137 ?   1.762  -9.014   8.650 1.000 89.780 ? 137 MET A CB  1 
ATOM 1080 O O   ? MET A 1 137 ?   4.098 -11.048   8.493 1.000 89.780 ? 137 MET A O   1 
ATOM 1081 C CG  ? MET A 1 137 ?   2.232  -7.818   7.837 1.000 89.780 ? 137 MET A CG  1 
ATOM 1082 S SD  ? MET A 1 137 ?   2.036  -6.234   8.741 1.000 89.780 ? 137 MET A SD  1 
ATOM 1083 C CE  ? MET A 1 137 ?   0.228  -6.171   8.888 1.000 89.780 ? 137 MET A CE  1 
ATOM 1084 N N   ? LEU A 1 138 ?   3.713 -10.360   6.327 1.000 87.270 ? 138 LEU A N   1 
ATOM 1085 C CA  ? LEU A 1 138 ?   5.081 -10.571   5.867 1.000 87.270 ? 138 LEU A CA  1 
ATOM 1086 C C   ? LEU A 1 138 ?   5.759  -9.243   5.548 1.000 87.270 ? 138 LEU A C   1 
ATOM 1087 C CB  ? LEU A 1 138 ?   5.098 -11.476   4.632 1.000 87.270 ? 138 LEU A CB  1 
ATOM 1088 O O   ? LEU A 1 138 ?   5.110  -8.310   5.069 1.000 87.270 ? 138 LEU A O   1 
ATOM 1089 C CG  ? LEU A 1 138 ?   4.440 -12.848   4.787 1.000 87.270 ? 138 LEU A CG  1 
ATOM 1090 C CD1 ? LEU A 1 138 ?   4.415 -13.578   3.448 1.000 87.270 ? 138 LEU A CD1 1 
ATOM 1091 C CD2 ? LEU A 1 138 ?   5.170 -13.675   5.840 1.000 87.270 ? 138 LEU A CD2 1 
ATOM 1092 N N   ? CYS A 1 139 ?   7.086  -9.195   5.845 1.000 86.460 ? 139 CYS A N   1 
ATOM 1093 C CA  ? CYS A 1 139 ?   7.922  -8.049   5.502 1.000 86.460 ? 139 CYS A CA  1 
ATOM 1094 C C   ? CYS A 1 139 ?   9.125  -8.481   4.673 1.000 86.460 ? 139 CYS A C   1 
ATOM 1095 C CB  ? CYS A 1 139 ?   8.393  -7.332   6.767 1.000 86.460 ? 139 CYS A CB  1 
ATOM 1096 O O   ? CYS A 1 139 ?   9.615  -9.602   4.819 1.000 86.460 ? 139 CYS A O   1 
ATOM 1097 S SG  ? CYS A 1 139 ?   7.060  -6.544   7.697 1.000 86.460 ? 139 CYS A SG  1 
ATOM 1098 N N   ? GLY A 1 140 ?   9.506  -7.526   3.769 1.000 81.770 ? 140 GLY A N   1 
ATOM 1099 C CA  ? GLY A 1 140 ?  10.695  -7.783   2.972 1.000 81.770 ? 140 GLY A CA  1 
ATOM 1100 C C   ? GLY A 1 140 ?  11.449  -6.520   2.600 1.000 81.770 ? 140 GLY A C   1 
ATOM 1101 O O   ? GLY A 1 140 ?  10.839  -5.480   2.344 1.000 81.770 ? 140 GLY A O   1 
ATOM 1102 N N   ? ASN A 1 141 ?  12.722  -6.699   2.681 1.000 83.530 ? 141 ASN A N   1 
ATOM 1103 C CA  ? ASN A 1 141 ?  13.548  -5.596   2.200 1.000 83.530 ? 141 ASN A CA  1 
ATOM 1104 C C   ? ASN A 1 141 ?  13.607  -5.563   0.675 1.000 83.530 ? 141 ASN A C   1 
ATOM 1105 C CB  ? ASN A 1 141 ?  14.959  -5.687   2.784 1.000 83.530 ? 141 ASN A CB  1 
ATOM 1106 O O   ? ASN A 1 141 ?  13.857  -6.588   0.038 1.000 83.530 ? 141 ASN A O   1 
ATOM 1107 C CG  ? ASN A 1 141 ?  14.986  -5.463   4.283 1.000 83.530 ? 141 ASN A CG  1 
ATOM 1108 N ND2 ? ASN A 1 141 ?  15.964  -6.058   4.955 1.000 83.530 ? 141 ASN A ND2 1 
ATOM 1109 O OD1 ? ASN A 1 141 ?  14.133  -4.761   4.834 1.000 83.530 ? 141 ASN A OD1 1 
ATOM 1110 N N   ? ILE A 1 142 ?  13.345  -4.338   0.147 1.000 84.460 ? 142 ILE A N   1 
ATOM 1111 C CA  ? ILE A 1 142 ?  13.299  -4.157  -1.300 1.000 84.460 ? 142 ILE A CA  1 
ATOM 1112 C C   ? ILE A 1 142 ?  13.999  -2.853  -1.679 1.000 84.460 ? 142 ILE A C   1 
ATOM 1113 C CB  ? ILE A 1 142 ?  11.846  -4.157  -1.824 1.000 84.460 ? 142 ILE A CB  1 
ATOM 1114 O O   ? ILE A 1 142 ?  14.010  -1.898  -0.899 1.000 84.460 ? 142 ILE A O   1 
ATOM 1115 C CG1 ? ILE A 1 142 ?  11.830  -4.245  -3.354 1.000 84.460 ? 142 ILE A CG1 1 
ATOM 1116 C CG2 ? ILE A 1 142 ?  11.097  -2.913  -1.339 1.000 84.460 ? 142 ILE A CG2 1 
ATOM 1117 C CD1 ? ILE A 1 142 ?  10.482  -4.645  -3.938 1.000 84.460 ? 142 ILE A CD1 1 
ATOM 1118 N N   ? THR A 1 143 ?  14.626  -2.919  -2.874 1.000 88.700 ? 143 THR A N   1 
ATOM 1119 C CA  ? THR A 1 143 ?  15.403  -1.767  -3.317 1.000 88.700 ? 143 THR A CA  1 
ATOM 1120 C C   ? THR A 1 143 ?  14.759  -1.117  -4.538 1.000 88.700 ? 143 THR A C   1 
ATOM 1121 C CB  ? THR A 1 143 ?  16.853  -2.165  -3.649 1.000 88.700 ? 143 THR A CB  1 
ATOM 1122 O O   ? THR A 1 143 ?  14.296  -1.811  -5.445 1.000 88.700 ? 143 THR A O   1 
ATOM 1123 C CG2 ? THR A 1 143 ?  17.672  -0.952  -4.079 1.000 88.700 ? 143 THR A CG2 1 
ATOM 1124 O OG1 ? THR A 1 143 ?  17.460  -2.749  -2.489 1.000 88.700 ? 143 THR A OG1 1 
ATOM 1125 N N   ? VAL A 1 144 ?  14.777   0.165  -4.452 1.000 92.170 ? 144 VAL A N   1 
ATOM 1126 C CA  ? VAL A 1 144 ?  14.272   0.927  -5.589 1.000 92.170 ? 144 VAL A CA  1 
ATOM 1127 C C   ? VAL A 1 144 ?  15.250   0.822  -6.757 1.000 92.170 ? 144 VAL A C   1 
ATOM 1128 C CB  ? VAL A 1 144 ?  14.039   2.409  -5.220 1.000 92.170 ? 144 VAL A CB  1 
ATOM 1129 O O   ? VAL A 1 144 ?  16.460   0.982  -6.578 1.000 92.170 ? 144 VAL A O   1 
ATOM 1130 C CG1 ? VAL A 1 144 ?  13.628   3.214  -6.452 1.000 92.170 ? 144 VAL A CG1 1 
ATOM 1131 C CG2 ? VAL A 1 144 ?  12.981   2.526  -4.124 1.000 92.170 ? 144 VAL A CG2 1 
ATOM 1132 N N   ? LEU A 1 145 ?  14.667   0.603  -7.949 1.000 90.930 ? 145 LEU A N   1 
ATOM 1133 C CA  ? LEU A 1 145 ?  15.485   0.449  -9.148 1.000 90.930 ? 145 LEU A CA  1 
ATOM 1134 C C   ? LEU A 1 145 ?  15.528   1.747  -9.947 1.000 90.930 ? 145 LEU A C   1 
ATOM 1135 C CB  ? LEU A 1 145 ?  14.945  -0.685 -10.023 1.000 90.930 ? 145 LEU A CB  1 
ATOM 1136 O O   ? LEU A 1 145 ?  14.552   2.501  -9.968 1.000 90.930 ? 145 LEU A O   1 
ATOM 1137 C CG  ? LEU A 1 145 ?  14.846  -2.062  -9.364 1.000 90.930 ? 145 LEU A CG  1 
ATOM 1138 C CD1 ? LEU A 1 145 ?  14.235  -3.070 -10.331 1.000 90.930 ? 145 LEU A CD1 1 
ATOM 1139 C CD2 ? LEU A 1 145 ?  16.220  -2.529  -8.894 1.000 90.930 ? 145 LEU A CD2 1 
ATOM 1140 N N   ? PRO A 1 146 ?  16.690   1.885 -10.586 1.000 91.830 ? 146 PRO A N   1 
ATOM 1141 C CA  ? PRO A 1 146 ?  16.732   3.027 -11.503 1.000 91.830 ? 146 PRO A CA  1 
ATOM 1142 C C   ? PRO A 1 146 ?  15.721   2.908 -12.640 1.000 91.830 ? 146 PRO A C   1 
ATOM 1143 C CB  ? PRO A 1 146 ?  18.165   2.994 -12.041 1.000 91.830 ? 146 PRO A CB  1 
ATOM 1144 O O   ? PRO A 1 146 ?  15.407   1.799 -13.079 1.000 91.830 ? 146 PRO A O   1 
ATOM 1145 C CG  ? PRO A 1 146 ?  18.932   2.198 -11.035 1.000 91.830 ? 146 PRO A CG  1 
ATOM 1146 C CD  ? PRO A 1 146 ?  18.001   1.205 -10.401 1.000 91.830 ? 146 PRO A CD  1 
ATOM 1147 N N   ? ASP A 1 147 ?  15.249   4.021 -13.149 1.000 90.060 ? 147 ASP A N   1 
ATOM 1148 C CA  ? ASP A 1 147 ?  14.213   4.075 -14.175 1.000 90.060 ? 147 ASP A CA  1 
ATOM 1149 C C   ? ASP A 1 147 ?  14.623   3.278 -15.412 1.000 90.060 ? 147 ASP A C   1 
ATOM 1150 C CB  ? ASP A 1 147 ?  13.913   5.525 -14.560 1.000 90.060 ? 147 ASP A CB  1 
ATOM 1151 O O   ? ASP A 1 147 ?  13.799   2.580 -16.008 1.000 90.060 ? 147 ASP A O   1 
ATOM 1152 C CG  ? ASP A 1 147 ?  13.095   6.259 -13.512 1.000 90.060 ? 147 ASP A CG  1 
ATOM 1153 O OD1 ? ASP A 1 147 ?  12.661   5.628 -12.524 1.000 90.060 ? 147 ASP A OD1 1 
ATOM 1154 O OD2 ? ASP A 1 147 ?  12.879   7.479 -13.678 1.000 90.060 ? 147 ASP A OD2 1 
ATOM 1155 N N   ? ASP A 1 148 ?  15.898   3.345 -15.811 1.000 90.090 ? 148 ASP A N   1 
ATOM 1156 C CA  ? ASP A 1 148 ?  16.370   2.652 -17.006 1.000 90.090 ? 148 ASP A CA  1 
ATOM 1157 C C   ? ASP A 1 148 ?  16.253   1.138 -16.844 1.000 90.090 ? 148 ASP A C   1 
ATOM 1158 C CB  ? ASP A 1 148 ?  17.819   3.038 -17.313 1.000 90.090 ? 148 ASP A CB  1 
ATOM 1159 O O   ? ASP A 1 148 ?  15.871   0.436 -17.782 1.000 90.090 ? 148 ASP A O   1 
ATOM 1160 C CG  ? ASP A 1 148 ?  18.752   2.825 -16.134 1.000 90.090 ? 148 ASP A CG  1 
ATOM 1161 O OD1 ? ASP A 1 148 ?  18.281   2.817 -14.977 1.000 90.090 ? 148 ASP A OD1 1 
ATOM 1162 O OD2 ? ASP A 1 148 ?  19.971   2.667 -16.365 1.000 90.090 ? 148 ASP A OD2 1 
ATOM 1163 N N   ? LEU A 1 149 ?  16.603   0.739 -15.652 1.000 87.310 ? 149 LEU A N   1 
ATOM 1164 C CA  ? LEU A 1 149 ?  16.502  -0.686 -15.353 1.000 87.310 ? 149 LEU A CA  1 
ATOM 1165 C C   ? LEU A 1 149 ?  15.044  -1.131 -15.316 1.000 87.310 ? 149 LEU A C   1 
ATOM 1166 C CB  ? LEU A 1 149 ?  17.178  -1.002 -14.017 1.000 87.310 ? 149 LEU A CB  1 
ATOM 1167 O O   ? LEU A 1 149 ?  14.709  -2.214 -15.801 1.000 87.310 ? 149 LEU A O   1 
ATOM 1168 C CG  ? LEU A 1 149 ?  17.208  -2.475 -13.604 1.000 87.310 ? 149 LEU A CG  1 
ATOM 1169 C CD1 ? LEU A 1 149 ?  17.908  -3.310 -14.670 1.000 87.310 ? 149 LEU A CD1 1 
ATOM 1170 C CD2 ? LEU A 1 149 ?  17.895  -2.637 -12.252 1.000 87.310 ? 149 LEU A CD2 1 
ATOM 1171 N N   ? CYS A 1 150 ?  14.183  -0.294 -14.763 1.000 87.770 ? 150 CYS A N   1 
ATOM 1172 C CA  ? CYS A 1 150 ?  12.748  -0.552 -14.724 1.000 87.770 ? 150 CYS A CA  1 
ATOM 1173 C C   ? CYS A 1 150 ?  12.180  -0.687 -16.132 1.000 87.770 ? 150 CYS A C   1 
ATOM 1174 C CB  ? CYS A 1 150 ?  12.023   0.566 -13.976 1.000 87.770 ? 150 CYS A CB  1 
ATOM 1175 O O   ? CYS A 1 150 ?  11.467  -1.647 -16.429 1.000 87.770 ? 150 CYS A O   1 
ATOM 1176 S SG  ? CYS A 1 150 ?  10.333   0.144 -13.496 1.000 87.770 ? 150 CYS A SG  1 
ATOM 1177 N N   ? ARG A 1 151 ?  12.552   0.125 -17.050 1.000 89.530 ? 151 ARG A N   1 
ATOM 1178 C CA  ? ARG A 1 151 ?  12.083   0.138 -18.432 1.000 89.530 ? 151 ARG A CA  1 
ATOM 1179 C C   ? ARG A 1 151 ?  12.652  -1.040 -19.215 1.000 89.530 ? 151 ARG A C   1 
ATOM 1180 C CB  ? ARG A 1 151 ?  12.461   1.453 -19.116 1.000 89.530 ? 151 ARG A CB  1 
ATOM 1181 O O   ? ARG A 1 151 ?  12.001  -1.562 -20.123 1.000 89.530 ? 151 ARG A O   1 
ATOM 1182 C CG  ? ARG A 1 151 ?  11.613   2.639 -18.683 1.000 89.530 ? 151 ARG A CG  1 
ATOM 1183 C CD  ? ARG A 1 151 ?  11.844   3.852 -19.573 1.000 89.530 ? 151 ARG A CD  1 
ATOM 1184 N NE  ? ARG A 1 151 ?  13.143   4.468 -19.319 1.000 89.530 ? 151 ARG A NE  1 
ATOM 1185 N NH1 ? ARG A 1 151 ?  12.382   5.873 -17.650 1.000 89.530 ? 151 ARG A NH1 1 
ATOM 1186 N NH2 ? ARG A 1 151 ?  14.591   5.904 -18.263 1.000 89.530 ? 151 ARG A NH2 1 
ATOM 1187 C CZ  ? ARG A 1 151 ?  13.369   5.414 -18.411 1.000 89.530 ? 151 ARG A CZ  1 
ATOM 1188 N N   ? ASP A 1 152 ?  13.871  -1.378 -18.827 1.000 86.400 ? 152 ASP A N   1 
ATOM 1189 C CA  ? ASP A 1 152 ?  14.521  -2.510 -19.481 1.000 86.400 ? 152 ASP A CA  1 
ATOM 1190 C C   ? ASP A 1 152 ?  13.815  -3.821 -19.140 1.000 86.400 ? 152 ASP A C   1 
ATOM 1191 C CB  ? ASP A 1 152 ?  15.995  -2.587 -19.080 1.000 86.400 ? 152 ASP A CB  1 
ATOM 1192 O O   ? ASP A 1 152 ?  13.649  -4.685 -20.003 1.000 86.400 ? 152 ASP A O   1 
ATOM 1193 C CG  ? ASP A 1 152 ?  16.849  -1.526 -19.752 1.000 86.400 ? 152 ASP A CG  1 
ATOM 1194 O OD1 ? ASP A 1 152 ?  16.362  -0.855 -20.688 1.000 86.400 ? 152 ASP A OD1 1 
ATOM 1195 O OD2 ? ASP A 1 152 ?  18.019  -1.361 -19.344 1.000 86.400 ? 152 ASP A OD2 1 
ATOM 1196 N N   ? THR A 1 153 ?  13.337  -3.884 -17.865 1.000 79.470 ? 153 THR A N   1 
ATOM 1197 C CA  ? THR A 1 153 ?  12.703  -5.099 -17.366 1.000 79.470 ? 153 THR A CA  1 
ATOM 1198 C C   ? THR A 1 153 ?  11.259  -5.193 -17.850 1.000 79.470 ? 153 THR A C   1 
ATOM 1199 C CB  ? THR A 1 153 ?  12.736  -5.155 -15.827 1.000 79.470 ? 153 THR A CB  1 
ATOM 1200 O O   ? THR A 1 153 ?  10.737  -6.291 -18.054 1.000 79.470 ? 153 THR A O   1 
ATOM 1201 C CG2 ? THR A 1 153 ?  12.181  -6.479 -15.313 1.000 79.470 ? 153 THR A CG2 1 
ATOM 1202 O OG1 ? THR A 1 153 ?  14.089  -5.010 -15.378 1.000 79.470 ? 153 THR A OG1 1 
ATOM 1203 N N   ? HIS A 1 154 ?  10.602  -4.085 -18.072 1.000 81.590 ? 154 HIS A N   1 
ATOM 1204 C CA  ? HIS A 1 154 ?   9.225  -3.974 -18.540 1.000 81.590 ? 154 HIS A CA  1 
ATOM 1205 C C   ? HIS A 1 154 ?   9.120  -3.016 -19.721 1.000 81.590 ? 154 HIS A C   1 
ATOM 1206 C CB  ? HIS A 1 154 ?   8.309  -3.511 -17.405 1.000 81.590 ? 154 HIS A CB  1 
ATOM 1207 O O   ? HIS A 1 154 ?   8.614  -1.900 -19.578 1.000 81.590 ? 154 HIS A O   1 
ATOM 1208 C CG  ? HIS A 1 154 ?   8.345  -4.401 -16.204 1.000 81.590 ? 154 HIS A CG  1 
ATOM 1209 C CD2 ? HIS A 1 154 ?   7.541  -5.425 -15.831 1.000 81.590 ? 154 HIS A CD2 1 
ATOM 1210 N ND1 ? HIS A 1 154 ?   9.299  -4.280 -15.216 1.000 81.590 ? 154 HIS A ND1 1 
ATOM 1211 C CE1 ? HIS A 1 154 ?   9.079  -5.195 -14.286 1.000 81.590 ? 154 HIS A CE1 1 
ATOM 1212 N NE2 ? HIS A 1 154 ?   8.018  -5.902 -14.636 1.000 81.590 ? 154 HIS A NE2 1 
ATOM 1213 N N   ? PRO A 1 155 ?   9.603  -3.468 -20.902 1.000 83.170 ? 155 PRO A N   1 
ATOM 1214 C CA  ? PRO A 1 155 ?   9.635  -2.531 -22.027 1.000 83.170 ? 155 PRO A CA  1 
ATOM 1215 C C   ? PRO A 1 155 ?   8.242  -2.071 -22.452 1.000 83.170 ? 155 PRO A C   1 
ATOM 1216 C CB  ? PRO A 1 155 ?  10.305  -3.340 -23.141 1.000 83.170 ? 155 PRO A CB  1 
ATOM 1217 O O   ? PRO A 1 155 ?   7.326  -2.889 -22.567 1.000 83.170 ? 155 PRO A O   1 
ATOM 1218 C CG  ? PRO A 1 155 ?  10.120  -4.768 -22.740 1.000 83.170 ? 155 PRO A CG  1 
ATOM 1219 C CD  ? PRO A 1 155 ?   9.961  -4.828 -21.248 1.000 83.170 ? 155 PRO A CD  1 
ATOM 1220 N N   ? ARG A 1 156 ?   7.983  -0.719 -22.519 1.000 83.350 ? 156 ARG A N   1 
ATOM 1221 C CA  ? ARG A 1 156 ?   6.803  -0.082 -23.095 1.000 83.350 ? 156 ARG A CA  1 
ATOM 1222 C C   ? ARG A 1 156 ?   5.626  -0.133 -22.127 1.000 83.350 ? 156 ARG A C   1 
ATOM 1223 C CB  ? ARG A 1 156 ?   6.423  -0.752 -24.418 1.000 83.350 ? 156 ARG A CB  1 
ATOM 1224 O O   ? ARG A 1 156 ?   4.499   0.206 -22.494 1.000 83.350 ? 156 ARG A O   1 
ATOM 1225 C CG  ? ARG A 1 156 ?   7.463  -0.585 -25.514 1.000 83.350 ? 156 ARG A CG  1 
ATOM 1226 C CD  ? ARG A 1 156 ?   6.985  -1.165 -26.838 1.000 83.350 ? 156 ARG A CD  1 
ATOM 1227 N NE  ? ARG A 1 156 ?   8.011  -1.064 -27.872 1.000 83.350 ? 156 ARG A NE  1 
ATOM 1228 N NH1 ? ARG A 1 156 ?   6.693  -1.939 -29.556 1.000 83.350 ? 156 ARG A NH1 1 
ATOM 1229 N NH2 ? ARG A 1 156 ?   8.849  -1.298 -29.997 1.000 83.350 ? 156 ARG A NH2 1 
ATOM 1230 C CZ  ? ARG A 1 156 ?   7.849  -1.434 -29.139 1.000 83.350 ? 156 ARG A CZ  1 
ATOM 1231 N N   ? LEU A 1 157 ?   5.911  -0.602 -20.900 1.000 86.820 ? 157 LEU A N   1 
ATOM 1232 C CA  ? LEU A 1 157 ?   4.823  -0.777 -19.943 1.000 86.820 ? 157 LEU A CA  1 
ATOM 1233 C C   ? LEU A 1 157 ?   4.978   0.178 -18.764 1.000 86.820 ? 157 LEU A C   1 
ATOM 1234 C CB  ? LEU A 1 157 ?   4.778  -2.223 -19.442 1.000 86.820 ? 157 LEU A CB  1 
ATOM 1235 O O   ? LEU A 1 157 ?   4.004   0.474 -18.068 1.000 86.820 ? 157 LEU A O   1 
ATOM 1236 C CG  ? LEU A 1 157 ?   4.433  -3.290 -20.481 1.000 86.820 ? 157 LEU A CG  1 
ATOM 1237 C CD1 ? LEU A 1 157 ?   4.527  -4.682 -19.864 1.000 86.820 ? 157 LEU A CD1 1 
ATOM 1238 C CD2 ? LEU A 1 157 ?   3.041  -3.048 -21.056 1.000 86.820 ? 157 LEU A CD2 1 
ATOM 1239 N N   ? ILE A 1 158 ?   6.255   0.738 -18.608 1.000 91.540 ? 158 ILE A N   1 
ATOM 1240 C CA  ? ILE A 1 158 ?   6.568   1.600 -17.473 1.000 91.540 ? 158 ILE A CA  1 
ATOM 1241 C C   ? ILE A 1 158 ?   6.263   3.053 -17.830 1.000 91.540 ? 158 ILE A C   1 
ATOM 1242 C CB  ? ILE A 1 158 ?   8.044   1.453 -17.042 1.000 91.540 ? 158 ILE A CB  1 
ATOM 1243 O O   ? ILE A 1 158 ?   6.744   3.565 -18.844 1.000 91.540 ? 158 ILE A O   1 
ATOM 1244 C CG1 ? ILE A 1 158 ?   8.347  -0.001 -16.662 1.000 91.540 ? 158 ILE A CG1 1 
ATOM 1245 C CG2 ? ILE A 1 158 ?   8.366   2.400 -15.883 1.000 91.540 ? 158 ILE A CG2 1 
ATOM 1246 C CD1 ? ILE A 1 158 ?   7.482  -0.538 -15.531 1.000 91.540 ? 158 ILE A CD1 1 
ATOM 1247 N N   ? THR A 1 159 ?   5.495   3.761 -17.014 1.000 93.220 ? 159 THR A N   1 
ATOM 1248 C CA  ? THR A 1 159 ?   5.161   5.173 -17.160 1.000 93.220 ? 159 THR A CA  1 
ATOM 1249 C C   ? THR A 1 159 ?   5.840   6.004 -16.075 1.000 93.220 ? 159 THR A C   1 
ATOM 1250 C CB  ? THR A 1 159 ?   3.639   5.396 -17.104 1.000 93.220 ? 159 THR A CB  1 
ATOM 1251 O O   ? THR A 1 159 ?   6.374   5.456 -15.109 1.000 93.220 ? 159 THR A O   1 
ATOM 1252 C CG2 ? THR A 1 159 ?   2.903   4.395 -17.990 1.000 93.220 ? 159 THR A CG2 1 
ATOM 1253 O OG1 ? THR A 1 159 ?   3.189   5.242 -15.752 1.000 93.220 ? 159 THR A OG1 1 
ATOM 1254 N N   ? PRO A 1 160 ?   5.833   7.391 -16.253 1.000 94.410 ? 160 PRO A N   1 
ATOM 1255 C CA  ? PRO A 1 160 ?   6.424   8.261 -15.233 1.000 94.410 ? 160 PRO A CA  1 
ATOM 1256 C C   ? PRO A 1 160 ?   5.693   8.181 -13.894 1.000 94.410 ? 160 PRO A C   1 
ATOM 1257 C CB  ? PRO A 1 160 ?   6.294   9.658 -15.843 1.000 94.410 ? 160 PRO A CB  1 
ATOM 1258 O O   ? PRO A 1 160 ?   6.214   8.638 -12.874 1.000 94.410 ? 160 PRO A O   1 
ATOM 1259 C CG  ? PRO A 1 160 ?   6.298   9.432 -17.321 1.000 94.410 ? 160 PRO A CG  1 
ATOM 1260 C CD  ? PRO A 1 160 ?   5.589   8.139 -17.607 1.000 94.410 ? 160 PRO A CD  1 
ATOM 1261 N N   ? ASN A 1 161 ?   4.509   7.566 -13.871 1.000 96.130 ? 161 ASN A N   1 
ATOM 1262 C CA  ? ASN A 1 161 ?   3.722   7.437 -12.649 1.000 96.130 ? 161 ASN A CA  1 
ATOM 1263 C C   ? ASN A 1 161 ?   4.007   6.118 -11.936 1.000 96.130 ? 161 ASN A C   1 
ATOM 1264 C CB  ? ASN A 1 161 ?   2.228   7.562 -12.957 1.000 96.130 ? 161 ASN A CB  1 
ATOM 1265 O O   ? ASN A 1 161 ?   3.322   5.768 -10.973 1.000 96.130 ? 161 ASN A O   1 
ATOM 1266 C CG  ? ASN A 1 161 ?   1.844   8.951 -13.427 1.000 96.130 ? 161 ASN A CG  1 
ATOM 1267 N ND2 ? ASN A 1 161 ?   0.951   9.020 -14.407 1.000 96.130 ? 161 ASN A ND2 1 
ATOM 1268 O OD1 ? ASN A 1 161 ?   2.345   9.955 -12.914 1.000 96.130 ? 161 ASN A OD1 1 
ATOM 1269 N N   ? MET A 1 162 ?   4.988   5.373 -12.424 1.000 96.170 ? 162 MET A N   1 
ATOM 1270 C CA  ? MET A 1 162 ?   5.336   4.074 -11.856 1.000 96.170 ? 162 MET A CA  1 
ATOM 1271 C C   ? MET A 1 162 ?   6.792   4.050 -11.403 1.000 96.170 ? 162 MET A C   1 
ATOM 1272 C CB  ? MET A 1 162 ?   5.087   2.958 -12.873 1.000 96.170 ? 162 MET A CB  1 
ATOM 1273 O O   ? MET A 1 162 ?   7.631   4.760 -11.960 1.000 96.170 ? 162 MET A O   1 
ATOM 1274 C CG  ? MET A 1 162 ?   3.631   2.820 -13.287 1.000 96.170 ? 162 MET A CG  1 
ATOM 1275 S SD  ? MET A 1 162 ?   3.399   1.615 -14.651 1.000 96.170 ? 162 MET A SD  1 
ATOM 1276 C CE  ? MET A 1 162 ?   1.597   1.698 -14.848 1.000 96.170 ? 162 MET A CE  1 
ATOM 1277 N N   ? VAL A 1 163 ?   7.045   3.228 -10.367 1.000 94.660 ? 163 VAL A N   1 
ATOM 1278 C CA  ? VAL A 1 163 ?   8.391   2.990  -9.857 1.000 94.660 ? 163 VAL A CA  1 
ATOM 1279 C C   ? VAL A 1 163 ?   8.610   1.492  -9.658 1.000 94.660 ? 163 VAL A C   1 
ATOM 1280 C CB  ? VAL A 1 163 ?   8.638   3.745  -8.532 1.000 94.660 ? 163 VAL A CB  1 
ATOM 1281 O O   ? VAL A 1 163 ?   7.681   0.764  -9.299 1.000 94.660 ? 163 VAL A O   1 
ATOM 1282 C CG1 ? VAL A 1 163 ?   7.641   3.301  -7.463 1.000 94.660 ? 163 VAL A CG1 1 
ATOM 1283 C CG2 ? VAL A 1 163 ?  10.072   3.527  -8.053 1.000 94.660 ? 163 VAL A CG2 1 
ATOM 1284 N N   ? CYS A 1 164 ?   9.846   1.035  -9.941 1.000 92.240 ? 164 CYS A N   1 
ATOM 1285 C CA  ? CYS A 1 164 ?  10.181  -0.377  -9.793 1.000 92.240 ? 164 CYS A CA  1 
ATOM 1286 C C   ? CYS A 1 164 ?  11.059  -0.604  -8.569 1.000 92.240 ? 164 CYS A C   1 
ATOM 1287 C CB  ? CYS A 1 164 ?  10.891  -0.894 -11.044 1.000 92.240 ? 164 CYS A CB  1 
ATOM 1288 O O   ? CYS A 1 164 ?  11.898   0.235  -8.237 1.000 92.240 ? 164 CYS A O   1 
ATOM 1289 S SG  ? CYS A 1 164 ?   9.862  -0.865 -12.529 1.000 92.240 ? 164 CYS A SG  1 
ATOM 1290 N N   ? ALA A 1 165 ?  10.834  -1.668  -7.965 1.000 89.100 ? 165 ALA A N   1 
ATOM 1291 C CA  ? ALA A 1 165 ?  11.657  -2.117  -6.846 1.000 89.100 ? 165 ALA A CA  1 
ATOM 1292 C C   ? ALA A 1 165 ?  11.831  -3.633  -6.867 1.000 89.100 ? 165 ALA A C   1 
ATOM 1293 C CB  ? ALA A 1 165 ?  11.042  -1.673  -5.521 1.000 89.100 ? 165 ALA A CB  1 
ATOM 1294 O O   ? ALA A 1 165 ?  10.940  -4.360  -7.312 1.000 89.100 ? 165 ALA A O   1 
ATOM 1295 N N   ? GLY A 1 166 ?  12.882  -3.917  -6.549 1.000 80.940 ? 166 GLY A N   1 
ATOM 1296 C CA  ? GLY A 1 166 ?  13.179  -5.340  -6.535 1.000 80.940 ? 166 GLY A CA  1 
ATOM 1297 C C   ? GLY A 1 166 ?  14.370  -5.693  -5.663 1.000 80.940 ? 166 GLY A C   1 
ATOM 1298 O O   ? GLY A 1 166 ?  14.947  -4.821  -5.011 1.000 80.940 ? 166 GLY A O   1 
ATOM 1299 N N   ? VAL A 1 167 ?  14.756  -6.870  -5.574 1.000 69.570 ? 167 VAL A N   1 
ATOM 1300 C CA  ? VAL A 1 167 ?  15.867  -7.333  -4.750 1.000 69.570 ? 167 VAL A CA  1 
ATOM 1301 C C   ? VAL A 1 167 ?  17.129  -7.447  -5.602 1.000 69.570 ? 167 VAL A C   1 
ATOM 1302 C CB  ? VAL A 1 167 ?  15.552  -8.689  -4.080 1.000 69.570 ? 167 VAL A CB  1 
ATOM 1303 O O   ? VAL A 1 167 ?  17.147  -8.166  -6.604 1.000 69.570 ? 167 VAL A O   1 
ATOM 1304 C CG1 ? VAL A 1 167 ?  16.699  -9.121  -3.168 1.000 69.570 ? 167 VAL A CG1 1 
ATOM 1305 C CG2 ? VAL A 1 167 ?  14.244  -8.604  -3.295 1.000 69.570 ? 167 VAL A CG2 1 
ATOM 1306 N N   ? VAL A 1 168 ?  18.050  -6.531  -5.681 1.000 57.770 ? 168 VAL A N   1 
ATOM 1307 C CA  ? VAL A 1 168 ?  19.266  -6.330  -6.462 1.000 57.770 ? 168 VAL A CA  1 
ATOM 1308 C C   ? VAL A 1 168 ?  20.291  -7.406  -6.110 1.000 57.770 ? 168 VAL A C   1 
ATOM 1309 C CB  ? VAL A 1 168 ?  19.866  -4.925  -6.226 1.000 57.770 ? 168 VAL A CB  1 
ATOM 1310 O O   ? VAL A 1 168 ?  21.014  -7.893  -6.983 1.000 57.770 ? 168 VAL A O   1 
ATOM 1311 C CG1 ? VAL A 1 168 ?  21.106  -4.716  -7.093 1.000 57.770 ? 168 VAL A CG1 1 
ATOM 1312 C CG2 ? VAL A 1 168 ?  18.823  -3.846  -6.511 1.000 57.770 ? 168 VAL A CG2 1 
ATOM 1313 N N   ? HIS A 1 169 ?  20.010  -8.351  -4.952 1.000 51.610 ? 169 HIS A N   1 
ATOM 1314 C CA  ? HIS A 1 169 ?  20.995  -9.353  -4.561 1.000 51.610 ? 169 HIS A CA  1 
ATOM 1315 C C   ? HIS A 1 169 ?  20.329 -10.694  -4.268 1.000 51.610 ? 169 HIS A C   1 
ATOM 1316 C CB  ? HIS A 1 169 ?  21.784  -8.881  -3.339 1.000 51.610 ? 169 HIS A CB  1 
ATOM 1317 O O   ? HIS A 1 169 ?  20.980 -11.622  -3.782 1.000 51.610 ? 169 HIS A O   1 
ATOM 1318 C CG  ? HIS A 1 169 ?  22.629  -7.675  -3.600 1.000 51.610 ? 169 HIS A CG  1 
ATOM 1319 C CD2 ? HIS A 1 169 ?  22.577  -6.424  -3.084 1.000 51.610 ? 169 HIS A CD2 1 
ATOM 1320 N ND1 ? HIS A 1 169 ?  23.677  -7.680  -4.494 1.000 51.610 ? 169 HIS A ND1 1 
ATOM 1321 C CE1 ? HIS A 1 169 ?  24.235  -6.481  -4.516 1.000 51.610 ? 169 HIS A CE1 1 
ATOM 1322 N NE2 ? HIS A 1 169 ?  23.586  -5.701  -3.669 1.000 51.610 ? 169 HIS A NE2 1 
ATOM 1323 N N   ? GLY A 1 170 ?  19.335 -11.120  -5.086 1.000 49.170 ? 170 GLY A N   1 
ATOM 1324 C CA  ? GLY A 1 170 ?  18.931 -12.501  -4.875 1.000 49.170 ? 170 GLY A CA  1 
ATOM 1325 C C   ? GLY A 1 170 ?  18.601 -12.811  -3.427 1.000 49.170 ? 170 GLY A C   1 
ATOM 1326 O O   ? GLY A 1 170 ?  18.972 -12.058  -2.525 1.000 49.170 ? 170 GLY A O   1 
ATOM 1327 N N   ? GLY A 1 171 ?  17.220 -13.101  -3.009 1.000 48.640 ? 171 GLY A N   1 
ATOM 1328 C CA  ? GLY A 1 171 ?  16.977 -13.566  -1.653 1.000 48.640 ? 171 GLY A CA  1 
ATOM 1329 C C   ? GLY A 1 171 ?  15.760 -12.926  -1.011 1.000 48.640 ? 171 GLY A C   1 
ATOM 1330 O O   ? GLY A 1 171 ?  15.502 -13.125   0.178 1.000 48.640 ? 171 GLY A O   1 
ATOM 1331 N N   ? THR A 1 172 ?  14.663 -12.521  -1.691 1.000 45.920 ? 172 THR A N   1 
ATOM 1332 C CA  ? THR A 1 172 ?  13.346 -12.310  -1.102 1.000 45.920 ? 172 THR A CA  1 
ATOM 1333 C C   ? THR A 1 172 ?  12.249 -12.821  -2.031 1.000 45.920 ? 172 THR A C   1 
ATOM 1334 C CB  ? THR A 1 172 ?  13.105 -10.821  -0.791 1.000 45.920 ? 172 THR A CB  1 
ATOM 1335 O O   ? THR A 1 172 ?  12.311 -12.616  -3.245 1.000 45.920 ? 172 THR A O   1 
ATOM 1336 C CG2 ? THR A 1 172 ?  11.912 -10.639   0.142 1.000 45.920 ? 172 THR A CG2 1 
ATOM 1337 O OG1 ? THR A 1 172 ?  14.274 -10.275  -0.165 1.000 45.920 ? 172 THR A OG1 1 
ATOM 1338 N N   ? ASP A 1 173 ?  11.622 -13.843  -1.569 1.000 49.180 ? 173 ASP A N   1 
ATOM 1339 C CA  ? ASP A 1 173 ?  10.496 -14.658  -2.014 1.000 49.180 ? 173 ASP A CA  1 
ATOM 1340 C C   ? ASP A 1 173 ?   9.189 -13.870  -1.950 1.000 49.180 ? 173 ASP A C   1 
ATOM 1341 C CB  ? ASP A 1 173 ?  10.386 -15.929  -1.170 1.000 49.180 ? 173 ASP A CB  1 
ATOM 1342 O O   ? ASP A 1 173 ?   8.251 -14.269  -1.257 1.000 49.180 ? 173 ASP A O   1 
ATOM 1343 C CG  ? ASP A 1 173 ?  11.340 -17.022  -1.617 1.000 49.180 ? 173 ASP A CG  1 
ATOM 1344 O OD1 ? ASP A 1 173 ?  11.881 -16.938  -2.741 1.000 49.180 ? 173 ASP A OD1 1 
ATOM 1345 O OD2 ? ASP A 1 173 ?  11.550 -17.979  -0.840 1.000 49.180 ? 173 ASP A OD2 1 
ATOM 1346 N N   ? PHE A 1 174 ?   9.240 -12.376  -1.957 1.000 50.120 ? 174 PHE A N   1 
ATOM 1347 C CA  ? PHE A 1 174 ?   7.890 -11.848  -2.115 1.000 50.120 ? 174 PHE A CA  1 
ATOM 1348 C C   ? PHE A 1 174 ?   7.366 -12.115  -3.521 1.000 50.120 ? 174 PHE A C   1 
ATOM 1349 C CB  ? PHE A 1 174 ?   7.862 -10.344  -1.822 1.000 50.120 ? 174 PHE A CB  1 
ATOM 1350 O O   ? PHE A 1 174 ?   7.962 -11.675  -4.506 1.000 50.120 ? 174 PHE A O   1 
ATOM 1351 C CG  ? PHE A 1 174 ?   6.757  -9.929  -0.888 1.000 50.120 ? 174 PHE A CG  1 
ATOM 1352 C CD1 ? PHE A 1 174 ?   5.554  -9.443  -1.386 1.000 50.120 ? 174 PHE A CD1 1 
ATOM 1353 C CD2 ? PHE A 1 174 ?   6.921 -10.025   0.487 1.000 50.120 ? 174 PHE A CD2 1 
ATOM 1354 C CE1 ? PHE A 1 174 ?   4.530  -9.058  -0.524 1.000 50.120 ? 174 PHE A CE1 1 
ATOM 1355 C CE2 ? PHE A 1 174 ?   5.902  -9.642   1.355 1.000 50.120 ? 174 PHE A CE2 1 
ATOM 1356 C CZ  ? PHE A 1 174 ?   4.707  -9.158   0.847 1.000 50.120 ? 174 PHE A CZ  1 
ATOM 1357 N N   ? CYS A 1 175 ?   6.881 -13.278  -3.766 1.000 52.670 ? 175 CYS A N   1 
ATOM 1358 C CA  ? CYS A 1 175 ?   6.435 -13.752  -5.072 1.000 52.670 ? 175 CYS A CA  1 
ATOM 1359 C C   ? CYS A 1 175 ?   5.233 -12.953  -5.561 1.000 52.670 ? 175 CYS A C   1 
ATOM 1360 C CB  ? CYS A 1 175 ?   6.080 -15.237  -5.009 1.000 52.670 ? 175 CYS A CB  1 
ATOM 1361 O O   ? CYS A 1 175 ?   5.164 -12.584  -6.735 1.000 52.670 ? 175 CYS A O   1 
ATOM 1362 S SG  ? CYS A 1 175 ?   7.491 -16.335  -5.268 1.000 52.670 ? 175 CYS A SG  1 
ATOM 1363 N N   ? GLN A 1 176 ?   4.444 -12.416  -4.615 1.000 55.280 ? 176 GLN A N   1 
ATOM 1364 C CA  ? GLN A 1 176 ?   3.255 -11.653  -4.981 1.000 55.280 ? 176 GLN A CA  1 
ATOM 1365 C C   ? GLN A 1 176 ?   2.961 -10.566  -3.952 1.000 55.280 ? 176 GLN A C   1 
ATOM 1366 C CB  ? GLN A 1 176 ?   2.047 -12.579  -5.128 1.000 55.280 ? 176 GLN A CB  1 
ATOM 1367 O O   ? GLN A 1 176 ?   2.841 -10.850  -2.758 1.000 55.280 ? 176 GLN A O   1 
ATOM 1368 C CG  ? GLN A 1 176 ?   2.116 -13.494  -6.343 1.000 55.280 ? 176 GLN A CG  1 
ATOM 1369 C CD  ? GLN A 1 176 ?   0.865 -14.333  -6.519 1.000 55.280 ? 176 GLN A CD  1 
ATOM 1370 N NE2 ? GLN A 1 176 ?   0.812 -15.099  -7.603 1.000 55.280 ? 176 GLN A NE2 1 
ATOM 1371 O OE1 ? GLN A 1 176 ?  -0.047 -14.294  -5.686 1.000 55.280 ? 176 GLN A OE1 1 
ATOM 1372 N N   ? GLY A 1 177 ?   3.673  -9.433  -4.070 1.000 60.210 ? 177 GLY A N   1 
ATOM 1373 C CA  ? GLY A 1 177 ?   3.115  -8.325  -3.311 1.000 60.210 ? 177 GLY A CA  1 
ATOM 1374 C C   ? GLY A 1 177 ?   1.613  -8.186  -3.475 1.000 60.210 ? 177 GLY A C   1 
ATOM 1375 O O   ? GLY A 1 177 ?   1.054  -8.596  -4.494 1.000 60.210 ? 177 GLY A O   1 
ATOM 1376 N N   ? ASP A 1 178 ?   0.900  -8.360  -2.297 1.000 76.710 ? 178 ASP A N   1 
ATOM 1377 C CA  ? ASP A 1 178 ?  -0.540  -8.150  -2.416 1.000 76.710 ? 178 ASP A CA  1 
ATOM 1378 C C   ? ASP A 1 178 ?  -0.850  -6.746  -2.930 1.000 76.710 ? 178 ASP A C   1 
ATOM 1379 C CB  ? ASP A 1 178 ?  -1.229  -8.381  -1.069 1.000 76.710 ? 178 ASP A CB  1 
ATOM 1380 O O   ? ASP A 1 178 ?  -0.158  -5.786  -2.586 1.000 76.710 ? 178 ASP A O   1 
ATOM 1381 C CG  ? ASP A 1 178 ?  -0.711  -7.465   0.026 1.000 76.710 ? 178 ASP A CG  1 
ATOM 1382 O OD1 ? ASP A 1 178 ?   0.512  -7.213   0.084 1.000 76.710 ? 178 ASP A OD1 1 
ATOM 1383 O OD2 ? ASP A 1 178 ?  -1.534  -6.992   0.841 1.000 76.710 ? 178 ASP A OD2 1 
ATOM 1384 N N   ? PRO A 1 179 ?  -1.582  -6.640  -4.056 1.000 88.960 ? 179 PRO A N   1 
ATOM 1385 C CA  ? PRO A 1 179 ?  -1.985  -5.303  -4.500 1.000 88.960 ? 179 PRO A CA  1 
ATOM 1386 C C   ? PRO A 1 179 ?  -2.290  -4.362  -3.338 1.000 88.960 ? 179 PRO A C   1 
ATOM 1387 C CB  ? PRO A 1 179 ?  -3.243  -5.573  -5.329 1.000 88.960 ? 179 PRO A CB  1 
ATOM 1388 O O   ? PRO A 1 179 ?  -2.933  -4.764  -2.365 1.000 88.960 ? 179 PRO A O   1 
ATOM 1389 C CG  ? PRO A 1 179 ?  -3.097  -6.984  -5.798 1.000 88.960 ? 179 PRO A CG  1 
ATOM 1390 C CD  ? PRO A 1 179 ?  -2.414  -7.777  -4.721 1.000 88.960 ? 179 PRO A CD  1 
ATOM 1391 N N   ? GLY A 1 180 ?  -1.663  -3.168  -3.404 1.000 93.560 ? 180 GLY A N   1 
ATOM 1392 C CA  ? GLY A 1 180 ?  -2.016  -2.163  -2.413 1.000 93.560 ? 180 GLY A CA  1 
ATOM 1393 C C   ? GLY A 1 180 ?  -1.057  -2.120  -1.239 1.000 93.560 ? 180 GLY A C   1 
ATOM 1394 O O   ? GLY A 1 180 ?  -1.160  -1.244  -0.377 1.000 93.560 ? 180 GLY A O   1 
ATOM 1395 N N   ? SER A 1 181 ?  -0.185  -3.048  -1.210 1.000 93.660 ? 181 SER A N   1 
ATOM 1396 C CA  ? SER A 1 181 ?   0.840  -3.071  -0.171 1.000 93.660 ? 181 SER A CA  1 
ATOM 1397 C C   ? SER A 1 181 ?   1.747  -1.849  -0.262 1.000 93.660 ? 181 SER A C   1 
ATOM 1398 C CB  ? SER A 1 181 ?   1.677  -4.347  -0.273 1.000 93.660 ? 181 SER A CB  1 
ATOM 1399 O O   ? SER A 1 181 ?   2.106  -1.416  -1.360 1.000 93.660 ? 181 SER A O   1 
ATOM 1400 O OG  ? SER A 1 181 ?   0.901  -5.486   0.054 1.000 93.660 ? 181 SER A OG  1 
ATOM 1401 N N   ? PRO A 1 182 ?   2.163  -1.384   0.875 1.000 95.810 ? 182 PRO A N   1 
ATOM 1402 C CA  ? PRO A 1 182 ?   2.973  -0.164   0.890 1.000 95.810 ? 182 PRO A CA  1 
ATOM 1403 C C   ? PRO A 1 182 ?   4.457  -0.438   0.651 1.000 95.810 ? 182 PRO A C   1 
ATOM 1404 C CB  ? PRO A 1 182 ?   2.741   0.396   2.295 1.000 95.810 ? 182 PRO A CB  1 
ATOM 1405 O O   ? PRO A 1 182 ?   5.001  -1.411   1.179 1.000 95.810 ? 182 PRO A O   1 
ATOM 1406 C CG  ? PRO A 1 182 ?   2.493  -0.805   3.149 1.000 95.810 ? 182 PRO A CG  1 
ATOM 1407 C CD  ? PRO A 1 182 ?   1.725  -1.813   2.343 1.000 95.810 ? 182 PRO A CD  1 
ATOM 1408 N N   ? LEU A 1 183 ?   5.030   0.323  -0.198 1.000 94.480 ? 183 LEU A N   1 
ATOM 1409 C CA  ? LEU A 1 183 ?   6.477   0.480  -0.290 1.000 94.480 ? 183 LEU A CA  1 
ATOM 1410 C C   ? LEU A 1 183 ?   6.958   1.617   0.605 1.000 94.480 ? 183 LEU A C   1 
ATOM 1411 C CB  ? LEU A 1 183 ?   6.898   0.742  -1.738 1.000 94.480 ? 183 LEU A CB  1 
ATOM 1412 O O   ? LEU A 1 183 ?   6.751   2.791   0.290 1.000 94.480 ? 183 LEU A O   1 
ATOM 1413 C CG  ? LEU A 1 183 ?   8.400   0.716  -2.023 1.000 94.480 ? 183 LEU A CG  1 
ATOM 1414 C CD1 ? LEU A 1 183 ?   8.948  -0.697  -1.854 1.000 94.480 ? 183 LEU A CD1 1 
ATOM 1415 C CD2 ? LEU A 1 183 ?   8.688   1.242  -3.425 1.000 94.480 ? 183 LEU A CD2 1 
ATOM 1416 N N   ? ILE A 1 184 ?   7.662   1.209   1.708 1.000 95.540 ? 184 ILE A N   1 
ATOM 1417 C CA  ? ILE A 1 184 ?   8.020   2.163   2.751 1.000 95.540 ? 184 ILE A CA  1 
ATOM 1418 C C   ? ILE A 1 184 ?   9.515   2.467   2.681 1.000 95.540 ? 184 ILE A C   1 
ATOM 1419 C CB  ? ILE A 1 184 ?   7.646   1.634   4.154 1.000 95.540 ? 184 ILE A CB  1 
ATOM 1420 O O   ? ILE A 1 184 ?  10.346   1.585   2.910 1.000 95.540 ? 184 ILE A O   1 
ATOM 1421 C CG1 ? ILE A 1 184 ?   6.170   1.223   4.194 1.000 95.540 ? 184 ILE A CG1 1 
ATOM 1422 C CG2 ? ILE A 1 184 ?   7.952   2.685   5.226 1.000 95.540 ? 184 ILE A CG2 1 
ATOM 1423 C CD1 ? ILE A 1 184 ?   5.856   0.145   5.222 1.000 95.540 ? 184 ILE A CD1 1 
ATOM 1424 N N   ? CYS A 1 185 ?   9.837   3.722   2.388 1.000 95.240 ? 185 CYS A N   1 
ATOM 1425 C CA  ? CYS A 1 185 ?  11.208   4.220   2.360 1.000 95.240 ? 185 CYS A CA  1 
ATOM 1426 C C   ? CYS A 1 185 ?  11.370   5.422   3.284 1.000 95.240 ? 185 CYS A C   1 
ATOM 1427 C CB  ? CYS A 1 185 ?  11.610   4.602   0.936 1.000 95.240 ? 185 CYS A CB  1 
ATOM 1428 O O   ? CYS A 1 185 ?  10.567   6.356   3.240 1.000 95.240 ? 185 CYS A O   1 
ATOM 1429 S SG  ? CYS A 1 185 ?  11.307   3.301  -0.280 1.000 95.240 ? 185 CYS A SG  1 
ATOM 1430 N N   ? GLN A 1 186 ?  12.394   5.317   4.140 1.000 93.520 ? 186 GLN A N   1 
ATOM 1431 C CA  ? GLN A 1 186 ?  12.621   6.415   5.074 1.000 93.520 ? 186 GLN A CA  1 
ATOM 1432 C C   ? GLN A 1 186 ?  11.341   6.773   5.824 1.000 93.520 ? 186 GLN A C   1 
ATOM 1433 C CB  ? GLN A 1 186 ?  13.160   7.643   4.339 1.000 93.520 ? 186 GLN A CB  1 
ATOM 1434 O O   ? GLN A 1 186 ?  11.007   7.951   5.965 1.000 93.520 ? 186 GLN A O   1 
ATOM 1435 C CG  ? GLN A 1 186 ?  14.518   7.422   3.686 1.000 93.520 ? 186 GLN A CG  1 
ATOM 1436 C CD  ? GLN A 1 186 ?  14.983   8.620   2.879 1.000 93.520 ? 186 GLN A CD  1 
ATOM 1437 N NE2 ? GLN A 1 186 ?  16.079   8.453   2.147 1.000 93.520 ? 186 GLN A NE2 1 
ATOM 1438 O OE1 ? GLN A 1 186 ?  14.361   9.687   2.913 1.000 93.520 ? 186 GLN A OE1 1 
ATOM 1439 N N   ? GLN A 1 187 ?  10.532   5.839   6.144 1.000 94.280 ? 187 GLN A N   1 
ATOM 1440 C CA  ? GLN A 1 187 ?   9.335   5.929   6.974 1.000 94.280 ? 187 GLN A CA  1 
ATOM 1441 C C   ? GLN A 1 187 ?   8.231   6.707   6.265 1.000 94.280 ? 187 GLN A C   1 
ATOM 1442 C CB  ? GLN A 1 187 ?   9.661   6.587   8.316 1.000 94.280 ? 187 GLN A CB  1 
ATOM 1443 O O   ? GLN A 1 187 ?   7.398   7.344   6.913 1.000 94.280 ? 187 GLN A O   1 
ATOM 1444 C CG  ? GLN A 1 187 ?  10.481   5.706   9.250 1.000 94.280 ? 187 GLN A CG  1 
ATOM 1445 C CD  ? GLN A 1 187 ?  10.714   6.345  10.606 1.000 94.280 ? 187 GLN A CD  1 
ATOM 1446 N NE2 ? GLN A 1 187 ?  11.874   6.971  10.775 1.000 94.280 ? 187 GLN A NE2 1 
ATOM 1447 O OE1 ? GLN A 1 187 ?   9.858   6.278  11.494 1.000 94.280 ? 187 GLN A OE1 1 
ATOM 1448 N N   ? GLU A 1 188 ?   8.302   6.766   4.960 1.000 97.790 ? 188 GLU A N   1 
ATOM 1449 C CA  ? GLU A 1 188 ?   7.261   7.381   4.142 1.000 97.790 ? 188 GLU A CA  1 
ATOM 1450 C C   ? GLU A 1 188 ?   6.702   6.392   3.124 1.000 97.790 ? 188 GLU A C   1 
ATOM 1451 C CB  ? GLU A 1 188 ?   7.802   8.623   3.428 1.000 97.790 ? 188 GLU A CB  1 
ATOM 1452 O O   ? GLU A 1 188 ?   7.398   5.466   2.703 1.000 97.790 ? 188 GLU A O   1 
ATOM 1453 C CG  ? GLU A 1 188 ?   8.200   9.750   4.370 1.000 97.790 ? 188 GLU A CG  1 
ATOM 1454 C CD  ? GLU A 1 188 ?   8.806  10.945   3.652 1.000 97.790 ? 188 GLU A CD  1 
ATOM 1455 O OE1 ? GLU A 1 188 ?   8.852  12.048   4.242 1.000 97.790 ? 188 GLU A OE1 1 
ATOM 1456 O OE2 ? GLU A 1 188 ?   9.238  10.778   2.490 1.000 97.790 ? 188 GLU A OE2 1 
ATOM 1457 N N   ? LEU A 1 189 ?   5.505   6.654   2.725 1.000 98.290 ? 189 LEU A N   1 
ATOM 1458 C CA  ? LEU A 1 189 ?   4.874   5.852   1.683 1.000 98.290 ? 189 LEU A CA  1 
ATOM 1459 C C   ? LEU A 1 189 ?   5.389   6.250   0.304 1.000 98.290 ? 189 LEU A C   1 
ATOM 1460 C CB  ? LEU A 1 189 ?   3.352   6.007   1.736 1.000 98.290 ? 189 LEU A CB  1 
ATOM 1461 O O   ? LEU A 1 189 ?   4.993   7.285  -0.237 1.000 98.290 ? 189 LEU A O   1 
ATOM 1462 C CG  ? LEU A 1 189 ?   2.555   5.241   0.678 1.000 98.290 ? 189 LEU A CG  1 
ATOM 1463 C CD1 ? LEU A 1 189 ?   2.771   3.739   0.837 1.000 98.290 ? 189 LEU A CD1 1 
ATOM 1464 C CD2 ? LEU A 1 189 ?   1.073   5.585   0.772 1.000 98.290 ? 189 LEU A CD2 1 
ATOM 1465 N N   ? GLN A 1 190 ?   6.181   5.453  -0.240 1.000 98.030 ? 190 GLN A N   1 
ATOM 1466 C CA  ? GLN A 1 190 ?   6.824   5.811  -1.500 1.000 98.030 ? 190 GLN A CA  1 
ATOM 1467 C C   ? GLN A 1 190 ?   6.177   5.083  -2.674 1.000 98.030 ? 190 GLN A C   1 
ATOM 1468 C CB  ? GLN A 1 190 ?   8.320   5.499  -1.447 1.000 98.030 ? 190 GLN A CB  1 
ATOM 1469 O O   ? GLN A 1 190 ?   6.288   5.522  -3.821 1.000 98.030 ? 190 GLN A O   1 
ATOM 1470 C CG  ? GLN A 1 190 ?   9.095   6.363  -0.462 1.000 98.030 ? 190 GLN A CG  1 
ATOM 1471 C CD  ? GLN A 1 190 ?   9.285   7.786  -0.952 1.000 98.030 ? 190 GLN A CD  1 
ATOM 1472 N NE2 ? GLN A 1 190 ?   9.707   8.671  -0.055 1.000 98.030 ? 190 GLN A NE2 1 
ATOM 1473 O OE1 ? GLN A 1 190 ?   9.056   8.087  -2.128 1.000 98.030 ? 190 GLN A OE1 1 
ATOM 1474 N N   ? GLY A 1 191 ?   5.512   4.032  -2.440 1.000 97.110 ? 191 GLY A N   1 
ATOM 1475 C CA  ? GLY A 1 191 ?   4.877   3.264  -3.499 1.000 97.110 ? 191 GLY A CA  1 
ATOM 1476 C C   ? GLY A 1 191 ?   3.711   2.426  -3.012 1.000 97.110 ? 191 GLY A C   1 
ATOM 1477 O O   ? GLY A 1 191 ?   3.598   2.145  -1.817 1.000 97.110 ? 191 GLY A O   1 
ATOM 1478 N N   ? ILE A 1 192 ?   2.868   2.073  -3.928 1.000 96.650 ? 192 ILE A N   1 
ATOM 1479 C CA  ? ILE A 1 192 ?   1.765   1.137  -3.740 1.000 96.650 ? 192 ILE A CA  1 
ATOM 1480 C C   ? ILE A 1 192 ?   1.904  -0.028  -4.717 1.000 96.650 ? 192 ILE A C   1 
ATOM 1481 C CB  ? ILE A 1 192 ?   0.397   1.831  -3.924 1.000 96.650 ? 192 ILE A CB  1 
ATOM 1482 O O   ? ILE A 1 192 ?   1.964   0.177  -5.932 1.000 96.650 ? 192 ILE A O   1 
ATOM 1483 C CG1 ? ILE A 1 192 ?   0.247   2.987  -2.929 1.000 96.650 ? 192 ILE A CG1 1 
ATOM 1484 C CG2 ? ILE A 1 192 ?  -0.745   0.822  -3.767 1.000 96.650 ? 192 ILE A CG2 1 
ATOM 1485 C CD1 ? ILE A 1 192 ?  -0.930   3.907  -3.222 1.000 96.650 ? 192 ILE A CD1 1 
ATOM 1486 N N   ? SER A 1 193 ?   2.020  -1.185  -4.085 1.000 93.210 ? 193 SER A N   1 
ATOM 1487 C CA  ? SER A 1 193 ?   2.195  -2.346  -4.951 1.000 93.210 ? 193 SER A CA  1 
ATOM 1488 C C   ? SER A 1 193 ?   1.068  -2.448  -5.973 1.000 93.210 ? 193 SER A C   1 
ATOM 1489 C CB  ? SER A 1 193 ?   2.260  -3.629  -4.122 1.000 93.210 ? 193 SER A CB  1 
ATOM 1490 O O   ? SER A 1 193 ?  -0.110  -2.428  -5.610 1.000 93.210 ? 193 SER A O   1 
ATOM 1491 O OG  ? SER A 1 193 ?   2.434  -4.760  -4.958 1.000 93.210 ? 193 SER A OG  1 
ATOM 1492 N N   ? SER A 1 194 ?   1.433  -2.591  -7.251 1.000 92.040 ? 194 SER A N   1 
ATOM 1493 C CA  ? SER A 1 194 ?   0.485  -2.562  -8.360 1.000 92.040 ? 194 SER A CA  1 
ATOM 1494 C C   ? SER A 1 194 ?   0.549  -3.850  -9.175 1.000 92.040 ? 194 SER A C   1 
ATOM 1495 C CB  ? SER A 1 194 ?   0.757  -1.361  -9.266 1.000 92.040 ? 194 SER A CB  1 
ATOM 1496 O O   ? SER A 1 194 ?  -0.402  -4.635  -9.180 1.000 92.040 ? 194 SER A O   1 
ATOM 1497 O OG  ? SER A 1 194 ?  -0.257  -1.234 -10.249 1.000 92.040 ? 194 SER A OG  1 
ATOM 1498 N N   ? TRP A 1 195 ?   1.763  -4.194  -9.906 1.000 86.270 ? 195 TRP A N   1 
ATOM 1499 C CA  ? TRP A 1 195 ?   1.920  -5.379 -10.742 1.000 86.270 ? 195 TRP A CA  1 
ATOM 1500 C C   ? TRP A 1 195 ?   3.393  -5.738 -10.906 1.000 86.270 ? 195 TRP A C   1 
ATOM 1501 C CB  ? TRP A 1 195 ?   1.279  -5.159 -12.115 1.000 86.270 ? 195 TRP A CB  1 
ATOM 1502 O O   ? TRP A 1 195 ?   4.268  -5.056 -10.368 1.000 86.270 ? 195 TRP A O   1 
ATOM 1503 C CG  ? TRP A 1 195 ?   1.810  -3.964 -12.850 1.000 86.270 ? 195 TRP A CG  1 
ATOM 1504 C CD1 ? TRP A 1 195 ?   1.439  -2.659 -12.677 1.000 86.270 ? 195 TRP A CD1 1 
ATOM 1505 C CD2 ? TRP A 1 195 ?   2.805  -3.966 -13.878 1.000 86.270 ? 195 TRP A CD2 1 
ATOM 1506 C CE2 ? TRP A 1 195 ?   2.989  -2.625 -14.284 1.000 86.270 ? 195 TRP A CE2 1 
ATOM 1507 C CE3 ? TRP A 1 195 ?   3.560  -4.972 -14.495 1.000 86.270 ? 195 TRP A CE3 1 
ATOM 1508 N NE1 ? TRP A 1 195 ?   2.145  -1.849 -13.537 1.000 86.270 ? 195 TRP A NE1 1 
ATOM 1509 C CH2 ? TRP A 1 195 ?   4.625  -3.269 -15.868 1.000 86.270 ? 195 TRP A CH2 1 
ATOM 1510 C CZ2 ? TRP A 1 195 ?   3.899  -2.266 -15.280 1.000 86.270 ? 195 TRP A CZ2 1 
ATOM 1511 C CZ3 ? TRP A 1 195 ?   4.465  -4.611 -15.487 1.000 86.270 ? 195 TRP A CZ3 1 
ATOM 1512 N N   ? GLY A 1 196 ?   3.662  -6.925 -11.605 1.000 75.590 ? 196 GLY A N   1 
ATOM 1513 C CA  ? GLY A 1 196 ?   5.044  -7.098 -12.026 1.000 75.590 ? 196 GLY A CA  1 
ATOM 1514 C C   ? GLY A 1 196 ?   5.774  -8.176 -11.247 1.000 75.590 ? 196 GLY A C   1 
ATOM 1515 O O   ? GLY A 1 196 ?   6.949  -8.446 -11.504 1.000 75.590 ? 196 GLY A O   1 
ATOM 1516 N N   ? PHE A 1 197 ?   4.931  -8.880 -10.275 1.000 65.090 ? 197 PHE A N   1 
ATOM 1517 C CA  ? PHE A 1 197 ?   5.596  -9.916  -9.494 1.000 65.090 ? 197 PHE A CA  1 
ATOM 1518 C C   ? PHE A 1 197 ?   5.260 -11.301 -10.035 1.000 65.090 ? 197 PHE A C   1 
ATOM 1519 C CB  ? PHE A 1 197 ?   5.196  -9.818  -8.019 1.000 65.090 ? 197 PHE A CB  1 
ATOM 1520 O O   ? PHE A 1 197 ?   5.413 -12.301  -9.332 1.000 65.090 ? 197 PHE A O   1 
ATOM 1521 C CG  ? PHE A 1 197 ?   5.796  -8.637  -7.305 1.000 65.090 ? 197 PHE A CG  1 
ATOM 1522 C CD1 ? PHE A 1 197 ?   7.120  -8.661  -6.883 1.000 65.090 ? 197 PHE A CD1 1 
ATOM 1523 C CD2 ? PHE A 1 197 ?   5.036  -7.502  -7.055 1.000 65.090 ? 197 PHE A CD2 1 
ATOM 1524 C CE1 ? PHE A 1 197 ?   7.678  -7.569  -6.222 1.000 65.090 ? 197 PHE A CE1 1 
ATOM 1525 C CE2 ? PHE A 1 197 ?   5.586  -6.407  -6.395 1.000 65.090 ? 197 PHE A CE2 1 
ATOM 1526 C CZ  ? PHE A 1 197 ?   6.907  -6.443  -5.978 1.000 65.090 ? 197 PHE A CZ  1 
ATOM 1527 N N   ? GLU A 1 198 ?   4.858 -11.452 -11.391 1.000 58.340 ? 198 GLU A N   1 
ATOM 1528 C CA  ? GLU A 1 198 ?   4.545 -12.773 -11.928 1.000 58.340 ? 198 GLU A CA  1 
ATOM 1529 C C   ? GLU A 1 198 ?   5.812 -13.600 -12.130 1.000 58.340 ? 198 GLU A C   1 
ATOM 1530 C CB  ? GLU A 1 198 ?   3.781 -12.650 -13.248 1.000 58.340 ? 198 GLU A CB  1 
ATOM 1531 O O   ? GLU A 1 198 ?   6.820 -13.090 -12.624 1.000 58.340 ? 198 GLU A O   1 
ATOM 1532 C CG  ? GLU A 1 198 ?   2.337 -12.199 -13.084 1.000 58.340 ? 198 GLU A CG  1 
ATOM 1533 C CD  ? GLU A 1 198 ?   1.574 -12.140 -14.397 1.000 58.340 ? 198 GLU A CD  1 
ATOM 1534 O OE1 ? GLU A 1 198 ?   0.386 -11.744 -14.391 1.000 58.340 ? 198 GLU A OE1 1 
ATOM 1535 O OE2 ? GLU A 1 198 ?   2.167 -12.494 -15.440 1.000 58.340 ? 198 GLU A OE2 1 
ATOM 1536 N N   ? GLY A 1 199 ?   5.888 -14.924 -11.307 1.000 52.990 ? 199 GLY A N   1 
ATOM 1537 C CA  ? GLY A 1 199 ?   6.986 -15.849 -11.536 1.000 52.990 ? 199 GLY A CA  1 
ATOM 1538 C C   ? GLY A 1 199 ?   8.180 -15.594 -10.635 1.000 52.990 ? 199 GLY A C   1 
ATOM 1539 O O   ? GLY A 1 199 ?   9.314 -15.506 -11.109 1.000 52.990 ? 199 GLY A O   1 
ATOM 1540 N N   ? CYS A 1 200 ?   8.010 -15.304  -9.255 1.000 52.720 ? 200 CYS A N   1 
ATOM 1541 C CA  ? CYS A 1 200 ?   8.739 -14.955  -8.041 1.000 52.720 ? 200 CYS A CA  1 
ATOM 1542 C C   ? CYS A 1 200 ?   9.956 -15.855  -7.858 1.000 52.720 ? 200 CYS A C   1 
ATOM 1543 C CB  ? CYS A 1 200 ?   7.828 -15.060  -6.819 1.000 52.720 ? 200 CYS A CB  1 
ATOM 1544 O O   ? CYS A 1 200 ?  10.841 -15.553  -7.056 1.000 52.720 ? 200 CYS A O   1 
ATOM 1545 S SG  ? CYS A 1 200 ?   6.414 -13.937  -6.866 1.000 52.720 ? 200 CYS A SG  1 
ATOM 1546 N N   ? SER A 1 201 ?  10.419 -16.529  -8.958 1.000 47.040 ? 201 SER A N   1 
ATOM 1547 C CA  ? SER A 1 201 ?  11.561 -17.427  -8.815 1.000 47.040 ? 201 SER A CA  1 
ATOM 1548 C C   ? SER A 1 201 ?  12.570 -17.221  -9.940 1.000 47.040 ? 201 SER A C   1 
ATOM 1549 C CB  ? SER A 1 201 ?  11.098 -18.884  -8.794 1.000 47.040 ? 201 SER A CB  1 
ATOM 1550 O O   ? SER A 1 201 ?  13.547 -17.965 -10.048 1.000 47.040 ? 201 SER A O   1 
ATOM 1551 O OG  ? SER A 1 201 ?  10.240 -19.123  -7.692 1.000 47.040 ? 201 SER A OG  1 
ATOM 1552 N N   ? ARG A 1 202 ?  12.490 -15.959 -10.671 1.000 53.370 ? 202 ARG A N   1 
ATOM 1553 C CA  ? ARG A 1 202 ?  13.463 -15.715 -11.730 1.000 53.370 ? 202 ARG A CA  1 
ATOM 1554 C C   ? ARG A 1 202 ?  14.321 -14.494 -11.415 1.000 53.370 ? 202 ARG A C   1 
ATOM 1555 C CB  ? ARG A 1 202 ?  12.759 -15.527 -13.075 1.000 53.370 ? 202 ARG A CB  1 
ATOM 1556 O O   ? ARG A 1 202 ?  13.867 -13.567 -10.741 1.000 53.370 ? 202 ARG A O   1 
ATOM 1557 C CG  ? ARG A 1 202 ?  12.047 -16.773 -13.577 1.000 53.370 ? 202 ARG A CG  1 
ATOM 1558 C CD  ? ARG A 1 202 ?  11.480 -16.574 -14.976 1.000 53.370 ? 202 ARG A CD  1 
ATOM 1559 N NE  ? ARG A 1 202 ?  10.802 -17.774 -15.459 1.000 53.370 ? 202 ARG A NE  1 
ATOM 1560 N NH1 ? ARG A 1 202 ?  10.238 -16.879 -17.513 1.000 53.370 ? 202 ARG A NH1 1 
ATOM 1561 N NH2 ? ARG A 1 202 ?   9.638 -19.029 -16.990 1.000 53.370 ? 202 ARG A NH2 1 
ATOM 1562 C CZ  ? ARG A 1 202 ?  10.227 -17.891 -16.653 1.000 53.370 ? 202 ARG A CZ  1 
ATOM 1563 N N   ? PRO A 1 203 ?  15.673 -14.579 -11.581 1.000 51.970 ? 203 PRO A N   1 
ATOM 1564 C CA  ? PRO A 1 203 ?  16.600 -13.456 -11.423 1.000 51.970 ? 203 PRO A CA  1 
ATOM 1565 C C   ? PRO A 1 203 ?  16.159 -12.215 -12.195 1.000 51.970 ? 203 PRO A C   1 
ATOM 1566 C CB  ? PRO A 1 203 ?  17.917 -14.006 -11.977 1.000 51.970 ? 203 PRO A CB  1 
ATOM 1567 O O   ? PRO A 1 203 ?  15.512 -12.330 -13.239 1.000 51.970 ? 203 PRO A O   1 
ATOM 1568 C CG  ? PRO A 1 203 ?  17.681 -15.473 -12.138 1.000 51.970 ? 203 PRO A CG  1 
ATOM 1569 C CD  ? PRO A 1 203 ?  16.201 -15.725 -12.100 1.000 51.970 ? 203 PRO A CD  1 
ATOM 1570 N N   ? ASN A 1 204 ?  16.068 -10.851 -11.359 1.000 56.050 ? 204 ASN A N   1 
ATOM 1571 C CA  ? ASN A 1 204 ?  15.884  -9.578 -12.048 1.000 56.050 ? 204 ASN A CA  1 
ATOM 1572 C C   ? ASN A 1 204 ?  14.406  -9.244 -12.225 1.000 56.050 ? 204 ASN A C   1 
ATOM 1573 C CB  ? ASN A 1 204 ?  16.591  -9.595 -13.405 1.000 56.050 ? 204 ASN A CB  1 
ATOM 1574 O O   ? ASN A 1 204 ?  14.033  -8.532 -13.159 1.000 56.050 ? 204 ASN A O   1 
ATOM 1575 C CG  ? ASN A 1 204 ?  18.090  -9.404 -13.285 1.000 56.050 ? 204 ASN A CG  1 
ATOM 1576 N ND2 ? ASN A 1 204 ?  18.815  -9.721 -14.352 1.000 56.050 ? 204 ASN A ND2 1 
ATOM 1577 O OD1 ? ASN A 1 204 ?  18.593  -8.977 -12.243 1.000 56.050 ? 204 ASN A OD1 1 
ATOM 1578 N N   ? ARG A 1 205 ?  13.571  -9.917 -11.350 1.000 62.830 ? 205 ARG A N   1 
ATOM 1579 C CA  ? ARG A 1 205 ?  12.149  -9.603 -11.454 1.000 62.830 ? 205 ARG A CA  1 
ATOM 1580 C C   ? ARG A 1 205 ?  11.739  -8.570 -10.410 1.000 62.830 ? 205 ARG A C   1 
ATOM 1581 C CB  ? ARG A 1 205 ?  11.306 -10.870 -11.298 1.000 62.830 ? 205 ARG A CB  1 
ATOM 1582 O O   ? ARG A 1 205 ?  12.150  -8.654  -9.251 1.000 62.830 ? 205 ARG A O   1 
ATOM 1583 C CG  ? ARG A 1 205 ?  11.462 -11.859 -12.442 1.000 62.830 ? 205 ARG A CG  1 
ATOM 1584 C CD  ? ARG A 1 205 ?  10.681 -11.424 -13.674 1.000 62.830 ? 205 ARG A CD  1 
ATOM 1585 N NE  ? ARG A 1 205 ?  10.691 -12.453 -14.710 1.000 62.830 ? 205 ARG A NE  1 
ATOM 1586 N NH1 ? ARG A 1 205 ?   9.578 -11.176 -16.280 1.000 62.830 ? 205 ARG A NH1 1 
ATOM 1587 N NH2 ? ARG A 1 205 ?  10.231 -13.314 -16.789 1.000 62.830 ? 205 ARG A NH2 1 
ATOM 1588 C CZ  ? ARG A 1 205 ?  10.166 -12.312 -15.924 1.000 62.830 ? 205 ARG A CZ  1 
ATOM 1589 N N   ? THR A 1 206 ?  11.186  -7.532 -10.874 1.000 77.370 ? 206 THR A N   1 
ATOM 1590 C CA  ? THR A 1 206 ?  10.899  -6.258 -10.224 1.000 77.370 ? 206 THR A CA  1 
ATOM 1591 C C   ? THR A 1 206 ?   9.395  -6.066 -10.053 1.000 77.370 ? 206 THR A C   1 
ATOM 1592 C CB  ? THR A 1 206 ?  11.483  -5.079 -11.023 1.000 77.370 ? 206 THR A CB  1 
ATOM 1593 O O   ? THR A 1 206 ?   8.603  -6.600 -10.831 1.000 77.370 ? 206 THR A O   1 
ATOM 1594 C CG2 ? THR A 1 206 ?  12.985  -5.244 -11.230 1.000 77.370 ? 206 THR A CG2 1 
ATOM 1595 O OG1 ? THR A 1 206 ?  10.840  -5.011 -12.302 1.000 77.370 ? 206 THR A OG1 1 
ATOM 1596 N N   ? GLY A 1 207 ?   8.957  -5.683  -8.931 1.000 85.910 ? 207 GLY A N   1 
ATOM 1597 C CA  ? GLY A 1 207 ?   7.603  -5.183  -8.749 1.000 85.910 ? 207 GLY A CA  1 
ATOM 1598 C C   ? GLY A 1 207 ?   7.434  -3.744  -9.199 1.000 85.910 ? 207 GLY A C   1 
ATOM 1599 O O   ? GLY A 1 207 ?   8.372  -2.948  -9.119 1.000 85.910 ? 207 GLY A O   1 
ATOM 1600 N N   ? VAL A 1 208 ?   6.237  -3.594  -9.749 1.000 91.440 ? 208 VAL A N   1 
ATOM 1601 C CA  ? VAL A 1 208 ?   5.913  -2.233 -10.165 1.000 91.440 ? 208 VAL A CA  1 
ATOM 1602 C C   ? VAL A 1 208 ?   4.924  -1.614  -9.179 1.000 91.440 ? 208 VAL A C   1 
ATOM 1603 C CB  ? VAL A 1 208 ?   5.331  -2.199 -11.596 1.000 91.440 ? 208 VAL A CB  1 
ATOM 1604 O O   ? VAL A 1 208 ?   3.935  -2.247  -8.802 1.000 91.440 ? 208 VAL A O   1 
ATOM 1605 C CG1 ? VAL A 1 208 ?   4.963  -0.772 -11.996 1.000 91.440 ? 208 VAL A CG1 1 
ATOM 1606 C CG2 ? VAL A 1 208 ?   6.326  -2.796 -12.589 1.000 91.440 ? 208 VAL A CG2 1 
ATOM 1607 N N   ? PHE A 1 209 ?   5.212  -0.429  -8.786 1.000 94.960 ? 209 PHE A N   1 
ATOM 1608 C CA  ? PHE A 1 209 ?   4.434   0.292  -7.786 1.000 94.960 ? 209 PHE A CA  1 
ATOM 1609 C C   ? PHE A 1 209 ?   3.935   1.621  -8.342 1.000 94.960 ? 209 PHE A C   1 
ATOM 1610 C CB  ? PHE A 1 209 ?   5.268   0.531  -6.523 1.000 94.960 ? 209 PHE A CB  1 
ATOM 1611 O O   ? PHE A 1 209 ?   4.518   2.163  -9.283 1.000 94.960 ? 209 PHE A O   1 
ATOM 1612 C CG  ? PHE A 1 209 ?   5.813  -0.729  -5.908 1.000 94.960 ? 209 PHE A CG  1 
ATOM 1613 C CD1 ? PHE A 1 209 ?   5.228  -1.273  -4.770 1.000 94.960 ? 209 PHE A CD1 1 
ATOM 1614 C CD2 ? PHE A 1 209 ?   6.910  -1.371  -6.467 1.000 94.960 ? 209 PHE A CD2 1 
ATOM 1615 C CE1 ? PHE A 1 209 ?   5.730  -2.439  -4.198 1.000 94.960 ? 209 PHE A CE1 1 
ATOM 1616 C CE2 ? PHE A 1 209 ?   7.417  -2.538  -5.901 1.000 94.960 ? 209 PHE A CE2 1 
ATOM 1617 C CZ  ? PHE A 1 209 ?   6.826  -3.069  -4.766 1.000 94.960 ? 209 PHE A CZ  1 
ATOM 1618 N N   ? VAL A 1 210 ?   2.880   2.010  -7.776 1.000 97.230 ? 210 VAL A N   1 
ATOM 1619 C CA  ? VAL A 1 210 ?   2.477   3.396  -7.990 1.000 97.230 ? 210 VAL A CA  1 
ATOM 1620 C C   ? VAL A 1 210 ?   3.506   4.336  -7.365 1.000 97.230 ? 210 VAL A C   1 
ATOM 1621 C CB  ? VAL A 1 210 ?   1.075   3.676  -7.404 1.000 97.230 ? 210 VAL A CB  1 
ATOM 1622 O O   ? VAL A 1 210 ?   3.915   4.144  -6.217 1.000 97.230 ? 210 VAL A O   1 
ATOM 1623 C CG1 ? VAL A 1 210 ?   0.703   5.148  -7.572 1.000 97.230 ? 210 VAL A CG1 1 
ATOM 1624 C CG2 ? VAL A 1 210 ?   0.031   2.779  -8.068 1.000 97.230 ? 210 VAL A CG2 1 
ATOM 1625 N N   ? LYS A 1 211 ?   4.000   5.306  -8.141 1.000 97.670 ? 211 LYS A N   1 
ATOM 1626 C CA  ? LYS A 1 211 ?   4.909   6.329  -7.633 1.000 97.670 ? 211 LYS A CA  1 
ATOM 1627 C C   ? LYS A 1 211 ?   4.147   7.418  -6.883 1.000 97.670 ? 211 LYS A C   1 
ATOM 1628 C CB  ? LYS A 1 211 ?   5.715   6.947  -8.776 1.000 97.670 ? 211 LYS A CB  1 
ATOM 1629 O O   ? LYS A 1 211 ?   3.662   8.375  -7.491 1.000 97.670 ? 211 LYS A O   1 
ATOM 1630 C CG  ? LYS A 1 211 ?   6.892   7.795  -8.316 1.000 97.670 ? 211 LYS A CG  1 
ATOM 1631 C CD  ? LYS A 1 211 ?   7.673   8.355  -9.498 1.000 97.670 ? 211 LYS A CD  1 
ATOM 1632 C CE  ? LYS A 1 211 ?   8.696   7.355 -10.019 1.000 97.670 ? 211 LYS A CE  1 
ATOM 1633 N NZ  ? LYS A 1 211 ?   9.422   7.876 -11.215 1.000 97.670 ? 211 LYS A NZ  1 
ATOM 1634 N N   ? VAL A 1 212 ?   3.965   7.290  -5.594 1.000 98.360 ? 212 VAL A N   1 
ATOM 1635 C CA  ? VAL A 1 212 ?   3.031   8.028  -4.750 1.000 98.360 ? 212 VAL A CA  1 
ATOM 1636 C C   ? VAL A 1 212 ?   3.361   9.518  -4.795 1.000 98.360 ? 212 VAL A C   1 
ATOM 1637 C CB  ? VAL A 1 212 ?   3.060   7.519  -3.292 1.000 98.360 ? 212 VAL A CB  1 
ATOM 1638 O O   ? VAL A 1 212 ?   2.461  10.361  -4.774 1.000 98.360 ? 212 VAL A O   1 
ATOM 1639 C CG1 ? VAL A 1 212 ?   2.266   8.452  -2.379 1.000 98.360 ? 212 VAL A CG1 1 
ATOM 1640 C CG2 ? VAL A 1 212 ?   2.513   6.095  -3.213 1.000 98.360 ? 212 VAL A CG2 1 
ATOM 1641 N N   ? CYS A 1 213 ?   4.621   9.886  -4.843 1.000 98.220 ? 213 CYS A N   1 
ATOM 1642 C CA  ? CYS A 1 213 ?   4.983  11.299  -4.849 1.000 98.220 ? 213 CYS A CA  1 
ATOM 1643 C C   ? CYS A 1 213 ?   4.273  12.039  -5.976 1.000 98.220 ? 213 CYS A C   1 
ATOM 1644 C CB  ? CYS A 1 213 ?   6.496  11.464  -4.993 1.000 98.220 ? 213 CYS A CB  1 
ATOM 1645 O O   ? CYS A 1 213 ?   3.968  13.226  -5.850 1.000 98.220 ? 213 CYS A O   1 
ATOM 1646 S SG  ? CYS A 1 213 ?   7.146  10.872  -6.570 1.000 98.220 ? 213 CYS A SG  1 
ATOM 1647 N N   ? ASN A 1 214 ?   3.939  11.357  -7.087 1.000 98.060 ? 214 ASN A N   1 
ATOM 1648 C CA  ? ASN A 1 214 ?   3.262  11.978  -8.220 1.000 98.060 ? 214 ASN A CA  1 
ATOM 1649 C C   ? ASN A 1 214 ?   1.776  12.185  -7.940 1.000 98.060 ? 214 ASN A C   1 
ATOM 1650 C CB  ? ASN A 1 214 ?   3.452  11.140  -9.486 1.000 98.060 ? 214 ASN A CB  1 
ATOM 1651 O O   ? ASN A 1 214 ?   1.088  12.875  -8.695 1.000 98.060 ? 214 ASN A O   1 
ATOM 1652 C CG  ? ASN A 1 214 ?   4.845  11.271 -10.070 1.000 98.060 ? 214 ASN A CG  1 
ATOM 1653 N ND2 ? ASN A 1 214 ?   5.202  10.357 -10.964 1.000 98.060 ? 214 ASN A ND2 1 
ATOM 1654 O OD1 ? ASN A 1 214 ?   5.594  12.187  -9.719 1.000 98.060 ? 214 ASN A OD1 1 
ATOM 1655 N N   ? TYR A 1 215 ?   1.258  11.610  -6.865 1.000 98.450 ? 215 TYR A N   1 
ATOM 1656 C CA  ? TYR A 1 215 ?  -0.179  11.623  -6.617 1.000 98.450 ? 215 TYR A CA  1 
ATOM 1657 C C   ? TYR A 1 215 ?  -0.502  12.359  -5.322 1.000 98.450 ? 215 TYR A C   1 
ATOM 1658 C CB  ? TYR A 1 215 ?  -0.727  10.195  -6.556 1.000 98.450 ? 215 TYR A CB  1 
ATOM 1659 O O   ? TYR A 1 215 ?  -1.659  12.403  -4.897 1.000 98.450 ? 215 TYR A O   1 
ATOM 1660 C CG  ? TYR A 1 215 ?  -0.681   9.470  -7.879 1.000 98.450 ? 215 TYR A CG  1 
ATOM 1661 C CD1 ? TYR A 1 215 ?  -1.736   9.564  -8.784 1.000 98.450 ? 215 TYR A CD1 1 
ATOM 1662 C CD2 ? TYR A 1 215 ?   0.416   8.688  -8.226 1.000 98.450 ? 215 TYR A CD2 1 
ATOM 1663 C CE1 ? TYR A 1 215 ?  -1.699   8.897 -10.004 1.000 98.450 ? 215 TYR A CE1 1 
ATOM 1664 C CE2 ? TYR A 1 215 ?   0.463   8.016  -9.443 1.000 98.450 ? 215 TYR A CE2 1 
ATOM 1665 O OH  ? TYR A 1 215 ?  -0.555   7.464 -11.530 1.000 98.450 ? 215 TYR A OH  1 
ATOM 1666 C CZ  ? TYR A 1 215 ?  -0.597   8.127 -10.324 1.000 98.450 ? 215 TYR A CZ  1 
ATOM 1667 N N   ? VAL A 1 216 ?   0.482  12.929  -4.699 1.000 98.470 ? 216 VAL A N   1 
ATOM 1668 C CA  ? VAL A 1 216 ?   0.276  13.581  -3.410 1.000 98.470 ? 216 VAL A CA  1 
ATOM 1669 C C   ? VAL A 1 216 ?  -0.766  14.688  -3.551 1.000 98.470 ? 216 VAL A C   1 
ATOM 1670 C CB  ? VAL A 1 216 ?   1.595  14.158  -2.849 1.000 98.470 ? 216 VAL A CB  1 
ATOM 1671 O O   ? VAL A 1 216 ?  -1.689  14.788  -2.739 1.000 98.470 ? 216 VAL A O   1 
ATOM 1672 C CG1 ? VAL A 1 216 ?   1.315  15.138  -1.712 1.000 98.470 ? 216 VAL A CG1 1 
ATOM 1673 C CG2 ? VAL A 1 216 ?   2.511  13.031  -2.374 1.000 98.470 ? 216 VAL A CG2 1 
ATOM 1674 N N   ? PRO A 1 217 ?  -0.621  15.537  -4.584 1.000 97.950 ? 217 PRO A N   1 
ATOM 1675 C CA  ? PRO A 1 217 ?  -1.652  16.565  -4.748 1.000 97.950 ? 217 PRO A CA  1 
ATOM 1676 C C   ? PRO A 1 217 ?  -3.057  15.978  -4.866 1.000 97.950 ? 217 PRO A C   1 
ATOM 1677 C CB  ? PRO A 1 217 ?  -1.244  17.270  -6.043 1.000 97.950 ? 217 PRO A CB  1 
ATOM 1678 O O   ? PRO A 1 217 ?  -3.996  16.485  -4.246 1.000 97.950 ? 217 PRO A O   1 
ATOM 1679 C CG  ? PRO A 1 217 ?   0.243  17.138  -6.099 1.000 97.950 ? 217 PRO A CG  1 
ATOM 1680 C CD  ? PRO A 1 217 ?   0.621  15.783  -5.572 1.000 97.950 ? 217 PRO A CD  1 
ATOM 1681 N N   ? TRP A 1 218 ?  -3.218  14.971  -5.669 1.000 98.110 ? 218 TRP A N   1 
ATOM 1682 C CA  ? TRP A 1 218 ?  -4.514  14.320  -5.829 1.000 98.110 ? 218 TRP A CA  1 
ATOM 1683 C C   ? TRP A 1 218 ?  -5.008  13.759  -4.500 1.000 98.110 ? 218 TRP A C   1 
ATOM 1684 C CB  ? TRP A 1 218 ?  -4.429  13.201  -6.870 1.000 98.110 ? 218 TRP A CB  1 
ATOM 1685 O O   ? TRP A 1 218 ?  -6.183  13.909  -4.154 1.000 98.110 ? 218 TRP A O   1 
ATOM 1686 C CG  ? TRP A 1 218 ?  -5.685  12.392  -6.998 1.000 98.110 ? 218 TRP A CG  1 
ATOM 1687 C CD1 ? TRP A 1 218 ?  -6.806  12.717  -7.711 1.000 98.110 ? 218 TRP A CD1 1 
ATOM 1688 C CD2 ? TRP A 1 218 ?  -5.950  11.124  -6.391 1.000 98.110 ? 218 TRP A CD2 1 
ATOM 1689 C CE2 ? TRP A 1 218 ?  -7.252  10.738  -6.780 1.000 98.110 ? 218 TRP A CE2 1 
ATOM 1690 C CE3 ? TRP A 1 218 ?  -5.211  10.275  -5.555 1.000 98.110 ? 218 TRP A CE3 1 
ATOM 1691 N NE1 ? TRP A 1 218 ?  -7.751  11.726  -7.584 1.000 98.110 ? 218 TRP A NE1 1 
ATOM 1692 C CH2 ? TRP A 1 218 ?  -7.087   8.726  -5.544 1.000 98.110 ? 218 TRP A CH2 1 
ATOM 1693 C CZ2 ? TRP A 1 218 ?  -7.831   9.538  -6.360 1.000 98.110 ? 218 TRP A CZ2 1 
ATOM 1694 C CZ3 ? TRP A 1 218 ?  -5.790   9.082  -5.139 1.000 98.110 ? 218 TRP A CZ3 1 
ATOM 1695 N N   ? LEU A 1 219 ?  -4.122  13.059  -3.743 1.000 98.340 ? 219 LEU A N   1 
ATOM 1696 C CA  ? LEU A 1 219 ?  -4.482  12.471  -2.457 1.000 98.340 ? 219 LEU A CA  1 
ATOM 1697 C C   ? LEU A 1 219 ?  -4.982  13.541  -1.492 1.000 98.340 ? 219 LEU A C   1 
ATOM 1698 C CB  ? LEU A 1 219 ?  -3.284  11.737  -1.848 1.000 98.340 ? 219 LEU A CB  1 
ATOM 1699 O O   ? LEU A 1 219 ?  -6.029  13.375  -0.863 1.000 98.340 ? 219 LEU A O   1 
ATOM 1700 C CG  ? LEU A 1 219 ?  -2.841  10.457  -2.559 1.000 98.340 ? 219 LEU A CG  1 
ATOM 1701 C CD1 ? LEU A 1 219 ?  -1.509   9.973  -1.996 1.000 98.340 ? 219 LEU A CD1 1 
ATOM 1702 C CD2 ? LEU A 1 219 ?  -3.908   9.376  -2.428 1.000 98.340 ? 219 LEU A CD2 1 
ATOM 1703 N N   ? LEU A 1 220 ?  -4.277  14.625  -1.389 1.000 98.080 ? 220 LEU A N   1 
ATOM 1704 C CA  ? LEU A 1 220 ?  -4.610  15.688  -0.447 1.000 98.080 ? 220 LEU A CA  1 
ATOM 1705 C C   ? LEU A 1 220 ?  -5.907  16.382  -0.847 1.000 98.080 ? 220 LEU A C   1 
ATOM 1706 C CB  ? LEU A 1 220 ?  -3.474  16.710  -0.368 1.000 98.080 ? 220 LEU A CB  1 
ATOM 1707 O O   ? LEU A 1 220 ?  -6.750  16.672   0.005 1.000 98.080 ? 220 LEU A O   1 
ATOM 1708 C CG  ? LEU A 1 220 ?  -2.169  16.226   0.266 1.000 98.080 ? 220 LEU A CG  1 
ATOM 1709 C CD1 ? LEU A 1 220 ?  -1.101  17.311   0.175 1.000 98.080 ? 220 LEU A CD1 1 
ATOM 1710 C CD2 ? LEU A 1 220 ?  -2.399  15.816   1.717 1.000 98.080 ? 220 LEU A CD2 1 
ATOM 1711 N N   ? GLN A 1 221 ?  -6.023  16.679  -2.114 1.000 97.540 ? 221 GLN A N   1 
ATOM 1712 C CA  ? GLN A 1 221 ?  -7.231  17.321  -2.622 1.000 97.540 ? 221 GLN A CA  1 
ATOM 1713 C C   ? GLN A 1 221 ?  -8.456  16.437  -2.405 1.000 97.540 ? 221 GLN A C   1 
ATOM 1714 C CB  ? GLN A 1 221 ?  -7.080  17.652  -4.108 1.000 97.540 ? 221 GLN A CB  1 
ATOM 1715 O O   ? GLN A 1 221 ?  -9.510  16.920  -1.986 1.000 97.540 ? 221 GLN A O   1 
ATOM 1716 C CG  ? GLN A 1 221 ?  -8.267  18.402  -4.695 1.000 97.540 ? 221 GLN A CG  1 
ATOM 1717 C CD  ? GLN A 1 221 ?  -8.087  18.728  -6.165 1.000 97.540 ? 221 GLN A CD  1 
ATOM 1718 N NE2 ? GLN A 1 221 ?  -8.819  19.728  -6.645 1.000 97.540 ? 221 GLN A NE2 1 
ATOM 1719 O OE1 ? GLN A 1 221 ?  -7.295  18.088  -6.864 1.000 97.540 ? 221 GLN A OE1 1 
ATOM 1720 N N   ? THR A 1 222 ?  -8.360  15.225  -2.706 1.000 97.080 ? 222 THR A N   1 
ATOM 1721 C CA  ? THR A 1 222 ?  -9.464  14.278  -2.586 1.000 97.080 ? 222 THR A CA  1 
ATOM 1722 C C   ? THR A 1 222 ?  -9.864  14.096  -1.125 1.000 97.080 ? 222 THR A C   1 
ATOM 1723 C CB  ? THR A 1 222 ?  -9.097  12.912  -3.196 1.000 97.080 ? 222 THR A CB  1 
ATOM 1724 O O   ? THR A 1 222 ? -11.052  14.019  -0.806 1.000 97.080 ? 222 THR A O   1 
ATOM 1725 C CG2 ? THR A 1 222 ? -10.281  11.952  -3.146 1.000 97.080 ? 222 THR A CG2 1 
ATOM 1726 O OG1 ? THR A 1 222 ?  -8.701  13.095  -4.561 1.000 97.080 ? 222 THR A OG1 1 
ATOM 1727 N N   ? MET A 1 223 ?  -8.894  14.039  -0.200 1.000 96.860 ? 223 MET A N   1 
ATOM 1728 C CA  ? MET A 1 223 ?  -9.156  13.896   1.229 1.000 96.860 ? 223 MET A CA  1 
ATOM 1729 C C   ? MET A 1 223 ?  -9.878  15.123   1.776 1.000 96.860 ? 223 MET A C   1 
ATOM 1730 C CB  ? MET A 1 223 ?  -7.851  13.672   1.995 1.000 96.860 ? 223 MET A CB  1 
ATOM 1731 O O   ? MET A 1 223 ? -10.738  15.005   2.650 1.000 96.860 ? 223 MET A O   1 
ATOM 1732 C CG  ? MET A 1 223 ?  -7.217  12.314   1.743 1.000 96.860 ? 223 MET A CG  1 
ATOM 1733 S SD  ? MET A 1 223 ?  -5.551  12.165   2.497 1.000 96.860 ? 223 MET A SD  1 
ATOM 1734 C CE  ? MET A 1 223 ?  -5.966  12.427   4.244 1.000 96.860 ? 223 MET A CE  1 
ATOM 1735 N N   ? ASN A 1 224 ?  -9.644  16.297   1.244 1.000 93.490 ? 224 ASN A N   1 
ATOM 1736 C CA  ? ASN A 1 224 ? -10.234  17.553   1.694 1.000 93.490 ? 224 ASN A CA  1 
ATOM 1737 C C   ? ASN A 1 224 ? -11.666  17.712   1.191 1.000 93.490 ? 224 ASN A C   1 
ATOM 1738 C CB  ? ASN A 1 224 ?  -9.379  18.740   1.244 1.000 93.490 ? 224 ASN A CB  1 
ATOM 1739 O O   ? ASN A 1 224 ? -12.474  18.402   1.815 1.000 93.490 ? 224 ASN A O   1 
ATOM 1740 C CG  ? ASN A 1 224 ?  -8.096  18.870   2.041 1.000 93.490 ? 224 ASN A CG  1 
ATOM 1741 N ND2 ? ASN A 1 224 ?  -7.118  19.571   1.479 1.000 93.490 ? 224 ASN A ND2 1 
ATOM 1742 O OD1 ? ASN A 1 224 ?  -7.984  18.345   3.152 1.000 93.490 ? 224 ASN A OD1 1 
ATOM 1743 N N   ? SER A 1 225 ? -11.943  17.155   0.069 1.000 86.260 ? 225 SER A N   1 
ATOM 1744 C CA  ? SER A 1 225 ? -13.244  17.301  -0.575 1.000 86.260 ? 225 SER A CA  1 
ATOM 1745 C C   ? SER A 1 225 ? -14.231  16.254  -0.070 1.000 86.260 ? 225 SER A C   1 
ATOM 1746 C CB  ? SER A 1 225 ? -13.106  17.192  -2.094 1.000 86.260 ? 225 SER A CB  1 
ATOM 1747 O O   ? SER A 1 225 ? -15.444  16.408  -0.230 1.000 86.260 ? 225 SER A O   1 
ATOM 1748 O OG  ? SER A 1 225 ? -12.674  15.895  -2.468 1.000 86.260 ? 225 SER A OG  1 
ATOM 1749 N N   ? GLY A 1 226 ? -13.831  15.249   0.608 1.000 66.440 ? 226 GLY A N   1 
ATOM 1750 C CA  ? GLY A 1 226 ? -14.617  14.126   1.094 1.000 66.440 ? 226 GLY A CA  1 
ATOM 1751 C C   ? GLY A 1 226 ? -14.821  14.147   2.597 1.000 66.440 ? 226 GLY A C   1 
ATOM 1752 O O   ? GLY A 1 226 ? -14.186  14.932   3.304 1.000 66.440 ? 226 GLY A O   1 
# 
loop_
_struct_sheet_range.sheet_id 
_struct_sheet_range.id 
_struct_sheet_range.beg_label_comp_id 
_struct_sheet_range.beg_label_asym_id 
_struct_sheet_range.beg_label_seq_id 
_struct_sheet_range.pdbx_beg_PDB_ins_code 
_struct_sheet_range.end_label_comp_id 
_struct_sheet_range.end_label_asym_id 
_struct_sheet_range.end_label_seq_id 
_struct_sheet_range.pdbx_end_PDB_ins_code 
_struct_sheet_range.beg_auth_comp_id 
_struct_sheet_range.beg_auth_asym_id 
_struct_sheet_range.beg_auth_seq_id 
_struct_sheet_range.end_auth_comp_id 
_struct_sheet_range.end_auth_asym_id 
_struct_sheet_range.end_auth_seq_id 
A A PHE A   6 ? GLN A   7 ? PHE A 6   GLN A 7   
A B THR A 117 ? GLY A 122 ? THR A 117 GLY A 122 
A C LEU A 138 ? VAL A 144 ? LEU A 138 VAL A 144 
A D MET A 162 ? GLY A 166 ? MET A 162 GLY A 166 
A E PRO A 182 ? CYS A 185 ? PRO A 182 CYS A 185 
A F GLU A 188 ? TRP A 195 ? GLU A 188 TRP A 195 
A G THR A 206 ? LYS A 211 ? THR A 206 LYS A 211 
B H VAL A  16 ? ASP A  21 ? VAL A 16  ASP A 21  
B I GLN A  24 ? HIS A  33 ? GLN A 24  HIS A 33  
B J TRP A  36 ? THR A  39 ? TRP A 36  THR A 39  
B K HIS A  49 ? LEU A  52 ? HIS A 49  LEU A 52  
B L GLN A  65 ? THR A  74 ? GLN A 65  THR A 74  
B M MET A  88 ? LEU A  92 ? MET A 88  LEU A 92  
C N ASN A  56 ? ASN A  56 ? ASN A 56  ASN A 56  
C O VAL A 136 ? VAL A 136 ? VAL A 136 VAL A 136 
D P ASP A  79 ? ASP A  79 ? ASP A 79  ASP A 79  
D Q GLN A  84 ? GLN A  84 ? GLN A 84  GLN A 84  
E R ASN A  99 ? ASN A  99 ? ASN A 99  ASN A 99  
E S VAL A 102 ? VAL A 102 ? VAL A 102 VAL A 102 
# 
loop_
_struct_conf.id 
_struct_conf.conf_type_id 
_struct_conf.beg_label_comp_id 
_struct_conf.beg_label_asym_id 
_struct_conf.beg_label_seq_id 
_struct_conf.pdbx_beg_PDB_ins_code 
_struct_conf.end_label_comp_id 
_struct_conf.end_label_asym_id 
_struct_conf.end_label_seq_id 
_struct_conf.pdbx_end_PDB_ins_code 
_struct_conf.beg_auth_comp_id 
_struct_conf.beg_auth_asym_id 
_struct_conf.beg_auth_seq_id 
_struct_conf.end_auth_comp_id 
_struct_conf.end_auth_asym_id 
_struct_conf.end_auth_seq_id 
STRN1         STRN         PHE A   6 ? GLN A   7 ? PHE A 6   GLN A 7   
HELX_LH_PP_P1 HELX_LH_PP_P CYS A   8 ? GLN A   9 ? CYS A 8   GLN A 9   
TURN_TY1_P1   TURN_TY1_P   LEU A  10 ? HIS A  11 ? LEU A 10  HIS A 11  
BEND1         BEND         SER A  12 ? SER A  12 ? SER A 12  SER A 12  
TURN_TY1_P2   TURN_TY1_P   PRO A  14 ? TRP A  15 ? PRO A 14  TRP A 15  
STRN2         STRN         VAL A  16 ? ASP A  21 ? VAL A 16  ASP A 21  
TURN_TY1_P3   TURN_TY1_P   GLY A  22 ? THR A  23 ? GLY A 22  THR A 23  
STRN3         STRN         GLN A  24 ? HIS A  33 ? GLN A 24  HIS A 33  
TURN_TY1_P4   TURN_TY1_P   LYS A  34 ? LYS A  35 ? LYS A 34  LYS A 35  
STRN4         STRN         TRP A  36 ? THR A  39 ? TRP A 36  THR A 39  
HELX_RH_3T_P1 HELX_RH_3T_P ALA A  41 ? CYS A  43 ? ALA A 41  CYS A 43  
BEND2         BEND         GLY A  46 ? ARG A  47 ? GLY A 46  ARG A 47  
STRN5         STRN         HIS A  49 ? LEU A  52 ? HIS A 49  LEU A 52  
BEND3         BEND         GLY A  53 ? GLY A  53 ? GLY A 53  GLY A 53  
BEND4         BEND         HIS A  55 ? HIS A  55 ? HIS A 55  HIS A 55  
STRN6         STRN         ASN A  56 ? ASN A  56 ? ASN A 56  ASN A 56  
TURN_TY1_P5   TURN_TY1_P   LEU A  57 ? ARG A  58 ? LEU A 57  ARG A 58  
BEND5         BEND         TRP A  62 ? TRP A  62 ? TRP A 62  TRP A 62  
STRN7         STRN         GLN A  65 ? THR A  74 ? GLN A 65  THR A 74  
TURN_TY1_P6   TURN_TY1_P   PRO A  76 ? LEU A  77 ? PRO A 76  LEU A 77  
STRN8         STRN         ASP A  79 ? ASP A  79 ? ASP A 79  ASP A 79  
TURN_TY1_P7   TURN_TY1_P   PRO A  80 ? SER A  83 ? PRO A 80  SER A 83  
STRN9         STRN         GLN A  84 ? GLN A  84 ? GLN A 84  GLN A 84  
TURN_TY1_P8   TURN_TY1_P   ASN A  85 ? ASN A  85 ? ASN A 85  ASN A 85  
STRN10        STRN         MET A  88 ? LEU A  92 ? MET A 88  LEU A 92  
BEND6         BEND         LEU A  93 ? VAL A  94 ? LEU A 93  VAL A 94  
STRN11        STRN         ASN A  99 ? ASN A  99 ? ASN A 99  ASN A 99  
TURN_TY1_P9   TURN_TY1_P   ARG A 100 ? ASN A 101 ? ARG A 100 ASN A 101 
STRN12        STRN         VAL A 102 ? VAL A 102 ? VAL A 102 VAL A 102 
HELX_LH_PP_P2 HELX_LH_PP_P PRO A 104 ? PRO A 108 ? PRO A 104 PRO A 108 
BEND7         BEND         SER A 109 ? THR A 110 ? SER A 109 THR A 110 
HELX_LH_PP_P3 HELX_LH_PP_P CYS A 111 ? ILE A 113 ? CYS A 111 ILE A 113 
TURN_TY1_P10  TURN_TY1_P   PRO A 114 ? ASP A 115 ? PRO A 114 ASP A 115 
STRN13        STRN         THR A 117 ? GLY A 122 ? THR A 117 GLY A 122 
BEND8         BEND         TRP A 123 ? TRP A 123 ? TRP A 123 TRP A 123 
BEND9         BEND         ASN A 126 ? ALA A 127 ? ASN A 126 ALA A 127 
TURN_TY1_P11  TURN_TY1_P   PHE A 128 ? LYS A 130 ? PHE A 128 LYS A 130 
BEND10        BEND         ASP A 135 ? ASP A 135 ? ASP A 135 ASP A 135 
STRN14        STRN         VAL A 136 ? VAL A 136 ? VAL A 136 VAL A 136 
STRN15        STRN         LEU A 138 ? VAL A 144 ? LEU A 138 VAL A 144 
HELX_LH_PP_P4 HELX_LH_PP_P LEU A 145 ? PRO A 146 ? LEU A 145 PRO A 146 
HELX_RH_AL_P1 HELX_RH_AL_P ASP A 147 ? THR A 153 ? ASP A 147 THR A 153 
BEND11        BEND         HIS A 154 ? HIS A 154 ? HIS A 154 HIS A 154 
TURN_TY1_P12  TURN_TY1_P   PRO A 155 ? LEU A 157 ? PRO A 155 LEU A 157 
TURN_TY1_P13  TURN_TY1_P   PRO A 160 ? ASN A 161 ? PRO A 160 ASN A 161 
STRN16        STRN         MET A 162 ? GLY A 166 ? MET A 162 GLY A 166 
TURN_TY1_P14  TURN_TY1_P   VAL A 168 ? HIS A 169 ? VAL A 168 HIS A 169 
BEND12        BEND         GLY A 170 ? GLY A 170 ? GLY A 170 GLY A 170 
TURN_TY1_P15  TURN_TY1_P   PRO A 179 ? GLY A 180 ? PRO A 179 GLY A 180 
STRN17        STRN         PRO A 182 ? CYS A 185 ? PRO A 182 CYS A 185 
TURN_TY1_P16  TURN_TY1_P   GLN A 186 ? GLN A 187 ? GLN A 186 GLN A 187 
STRN18        STRN         GLU A 188 ? TRP A 195 ? GLU A 188 TRP A 195 
BEND13        BEND         GLU A 198 ? GLY A 199 ? GLU A 198 GLY A 199 
TURN_TY1_P17  TURN_TY1_P   CYS A 200 ? SER A 201 ? CYS A 200 SER A 201 
BEND14        BEND         ARG A 202 ? ARG A 202 ? ARG A 202 ARG A 202 
TURN_TY1_P18  TURN_TY1_P   PRO A 203 ? ASN A 204 ? PRO A 203 ASN A 204 
STRN19        STRN         THR A 206 ? LYS A 211 ? THR A 206 LYS A 211 
HELX_RH_3T_P2 HELX_RH_3T_P VAL A 212 ? TYR A 215 ? VAL A 212 TYR A 215 
HELX_RH_AL_P2 HELX_RH_AL_P VAL A 216 ? SER A 225 ? VAL A 216 SER A 225 
# 
