# Supplementary material for: FlatProt: 2D visualization eases protein structure comparison
Source: BMC Bioinformatics. 2025 Aug 13;26:210. doi: 10.1186/s12859-025-06233-x (PMC12344939; doi:10.1186/s12859-025-06233-x)
Supplement: Supplementary file 1 — Supplementary Material 1 [file 12859_2025_6233_MOESM1_ESM.zip › KLK/structures/Laag_TKL6.cif]

data_Laag_TKL6
# 
_entry.id   Laag_TKL6 
# 
_entity.id                         1      
_entity.type                       polymer 
_entity.pdbx_description           polymer-1 
_entity.formula_weight             25084.8 
_entity.pdbx_number_of_molecules        1 
# 
loop_
_struct_sheet.id 
_struct_sheet.number_strands 
A 2 
B 8 
C 6 
D 2 
E 2 
# 
loop_
_struct_conf_type.id 
_struct_conf_type.criteria 
STRN         DSSP 
TURN_TY1_P   DSSP 
HELX_LH_PP_P DSSP 
BEND         DSSP 
HELX_RH_3T_P DSSP 
HELX_RH_AL_P DSSP 
# 
_struct_asym.id          A 
_struct_asym.entity_id   1 
# 
_software.pdbx_ordinal     1 
_software.name             dssp 
_software.version          4.4.10 
_software.date             ? 
_software.classification   'model annotation' 
# 
_entity_poly.entity_id                      1 
_entity_poly.type                           polypeptide(L) 
_entity_poly.nstd_linkage                   n 
_entity_poly.nstd_monomer                   n 
_entity_poly.pdbx_seq_one_letter_code       
;MLRGFHCNKNSQPWTAALFDGWKFHCTGTLIDSQWLVTAAQCFTNRFYVSLGENSLMSFEGTEQLKIGIKAIRHPFYNSF
NKDNDIMLVKLLTPIRVTDSVRPLALPRNCVDPGSYCVLAGWGTTILRQEYEPDILYCGNITTLTDQECLAVYPAIHLGH
MLCATVKMGGSDSCQGDPGSPLVCDNALQGITSWGFEKCSEVETPSVFVKVCNYINWLRETMALA
;
_entity_poly.pdbx_seq_one_letter_code_can   
;MLRGFHCNKNSQPWTAALFDGWKFHCTGTLIDSQWLVTAAQCFTNRFYVSLGENSLMSFEGTEQLKIGIKAIRHPFYNSF
NKDNDIMLVKLLTPIRVTDSVRPLALPRNCVDPGSYCVLAGWGTTILRQEYEPDILYCGNITTLTDQECLAVYPAIHLGH
MLCATVKMGGSDSCQGDPGSPLVCDNALQGITSWGFEKCSEVETPSVFVKVCNYINWLRETMALA
;
_entity_poly.pdbx_strand_id                 A 
# 
loop_
_dssp_struct_summary.entry_id 
_dssp_struct_summary.label_comp_id 
_dssp_struct_summary.label_asym_id 
_dssp_struct_summary.label_seq_id 
_dssp_struct_summary.secondary_structure 
_dssp_struct_summary.ss_bridge 
_dssp_struct_summary.helix_3_10 
_dssp_struct_summary.helix_alpha 
_dssp_struct_summary.helix_pi 
_dssp_struct_summary.helix_pp 
_dssp_struct_summary.bend 
_dssp_struct_summary.chirality 
_dssp_struct_summary.sheet 
_dssp_struct_summary.strand 
_dssp_struct_summary.ladder_1 
_dssp_struct_summary.ladder_2 
_dssp_struct_summary.accessibility 
_dssp_struct_summary.TCO 
_dssp_struct_summary.kappa 
_dssp_struct_summary.alpha 
_dssp_struct_summary.phi 
_dssp_struct_summary.psi 
_dssp_struct_summary.x_ca 
_dssp_struct_summary.y_ca 
_dssp_struct_summary.z_ca 
Laag_TKL6 MET A 1   . . > . . . . . . . . . ? .      .     .      .      109.9  8.1   8.4   -4.8  
Laag_TKL6 LEU A 2   B . 3 . . . . - A A A . ? -0.836 .     -0.8   -73.3  101.1  11.7  9.1   -6.2  
Laag_TKL6 ARG A 3   T . 3 . . . S + . . . . ? 0.731  95.1  143.7  95.6   18.4   11.3  9.4   -10.1 
Laag_TKL6 GLY A 4   P . < . . > . - . . . . ? -0.362 41.6  -132.5 -82.1  152.7  7.5   8.9   -10.3 
Laag_TKL6 PHE A 5   E . . . . P . - B C B . ? -0.879 32.1  -86.5  -103.6 153.4  5.3   10.8  -12.8 
Laag_TKL6 HIS A 6   E . . . . P . - B C B . ? -0.453 49.4  -120.2 -54.9  127.7  2.0   12.5  -12.2 
Laag_TKL6 CYS A 7   P . . . . P . - . . . . ? -0.518 28.5  -104.1 -68.6  138.5  -0.7  10.1  -12.5 
Laag_TKL6 ASN A 8   P . > . . P . - . . . . ? -0.464 53.3  -87.9  -56.5  138.9  -3.3  10.7  -15.2 
Laag_TKL6 LYS A 9   T . 3 . . < S + . . . . ? -0.256 111.2 1.3    -50.8  128.8  -6.5  12.1  -13.5 
Laag_TKL6 ASN A 10  T . 3 . . . S + . . . . ? 0.554  93.9  122.0  71.8   7.5    -8.8  9.1   -12.4 
Laag_TKL6 SER A 11  S . < . . . S + . . . . ? 0.686  79.5  40.2   -73.1  -18.2  -6.2  6.6   -13.8 
Laag_TKL6 GLN A 12  . . > . . . . + . . . . ? -0.542 68.0  162.6  -126.9 69.9   -6.0  5.0   -10.2 
Laag_TKL6 PRO A 13  T . 3 . . . S + . . . . ? 0.586  72.6  59.5   -73.5  -4.7   -9.7  5.0   -9.1  
Laag_TKL6 TRP A 14  T . 3 . . . S + . . . . ? 0.492  78.9  108.5  -99.1  -10.0  -8.9  2.5   -6.3  
Laag_TKL6 THR A 15  E . < . . . . - C K J . ? -0.567 49.3  -169.2 -79.0  130.3  -6.3  4.6   -4.5  
Laag_TKL6 ALA A 16  E . . . . . . - C K J K ? -0.933 17.5  -139.7 -121.7 141.8  -7.3  6.0   -1.1  
Laag_TKL6 ALA A 17  E . . . . . . - C K J K ? -0.906 17.7  -154.6 -97.6  125.7  -5.8  8.5   1.2   
Laag_TKL6 LEU A 18  E . . . . . . - C K J K ? -0.902 10.0  -163.9 -102.7 129.3  -5.9  7.7   4.8   
Laag_TKL6 PHE A 19  E . . . . . . - C K J K ? -0.886 21.5  -155.3 -115.8 132.8  -5.8  10.5  7.3   
Laag_TKL6 ASP A 20  E . > . . . S - C K J . ? -0.926 85.2  -46.8  -93.7  95.0   -5.1  10.5  11.0  
Laag_TKL6 GLY A 21  T . 3 . . . S - . . . . ? -0.635 122.2 -25.3  69.9   -120.5 -6.9  13.7  11.7  
Laag_TKL6 TRP A 22  T . 3 . . . S + . . . . ? 0.429  119.1 95.3   -105.4 2.9    -5.8  16.3  9.1   
Laag_TKL6 LYS A 23  E . < . . . S - C L J . ? -0.793 82.1  -114.7 -103.5 128.5  -2.5  14.7  8.4   
Laag_TKL6 PHE A 24  E . . . . . . + C L J . ? -0.446 40.5  169.3  -57.5  128.5  -1.9  12.2  5.7   
Laag_TKL6 HIS A 25  E . . . . . . - C L . . ? 0.815  50.3  -22.9  -111.2 -55.0  -1.1  8.9   7.3   
Laag_TKL6 CYS A 26  E . . . . . . - C L J . ? -0.960 56.4  -103.6 -152.9 166.2  -1.1  6.1   4.6   
Laag_TKL6 THR A 27  E . . . . . . - C L J . ? -0.726 34.8  -167.5 -94.6  148.9  -2.3  5.0   1.3   
Laag_TKL6 GLY A 28  E . . . . . . - C L J . ? -0.898 15.8  -134.0 -131.0 161.8  -5.1  2.4   0.9   
Laag_TKL6 THR A 29  E . . . . . . - C L J L ? -0.986 17.1  -134.2 -120.6 122.2  -6.6  0.3   -1.8  
Laag_TKL6 LEU A 30  E . . . . . . + C L . L ? -0.623 32.1  165.5  -71.1  117.9  -10.4 0.1   -2.3  
Laag_TKL6 ILE A 31  . . . . . . . + . . . . ? 0.478  65.9  0.9    -118.4 -5.8   -11.1 -3.7  -2.8  
Laag_TKL6 ASP A 32  S . . . . . S - . . . . ? -0.916 92.9  -73.9  -163.9 -176.0 -15.0 -3.4  -2.4  
Laag_TKL6 SER A 33  S . . . . . S + . . . . ? 0.741  129.6 12.3   -64.5  -13.4  -17.9 -0.9  -1.7  
Laag_TKL6 GLN A 34  S . . . . . S + . . . . ? 0.235  110.2 87.7   -144.5 7.7    -16.8 -0.6  2.0   
Laag_TKL6 TRP A 35  E . . . . . . - C M . M ? -0.973 43.9  -172.3 -127.1 134.6  -13.4 -2.1  2.4   
Laag_TKL6 LEU A 36  E . . . . . . - C M L M ? -0.932 12.9  -148.8 -113.0 143.0  -9.9  -0.9  2.0   
Laag_TKL6 VAL A 37  E . . . . . . + C M L M ? -0.935 32.3  146.9  -107.9 135.1  -6.7  -2.9  2.2   
Laag_TKL6 THR A 38  E . . . . . . - C M . M ? -0.855 50.7  -63.8  -149.6 -179.3 -3.5  -1.2  3.5   
Laag_TKL6 ALA A 39  . . > . . . . - . . . . ? -0.597 35.9  -133.2 -76.4  141.1  -0.3  -1.9  5.5   
Laag_TKL6 ALA A 40  G . > . . . S + . . . . ? 0.788  105.2 67.2   -61.6  -31.7  -0.6  -3.1  9.1   
Laag_TKL6 GLN A 41  G . 3 . . . S + . . . . ? 0.627  88.3  69.8   -67.1  -6.7   2.0   -0.6  10.1  
Laag_TKL6 CYS A 42  G . < . . . S + . . . . ? 0.307  73.2  144.7  -91.7  10.1   -0.5  2.1   9.2   
Laag_TKL6 PHE A 43  . . < . . . . + . . . . ? -0.243 14.3  152.3  -65.7  132.3  -2.7  1.2   12.2  
Laag_TKL6 THR A 44  . . . . . . . - . . . . ? -0.912 52.8  -109.9 -145.9 170.4  -4.6  4.0   14.1  
Laag_TKL6 ASN A 45  S . . . . . S + . . . . ? 0.822  100.3 16.7   -75.5  -26.1  -7.9  4.3   16.1  
Laag_TKL6 ARG A 46  . . . . . . . - . . . . ? -0.998 66.2  -159.2 -153.2 136.2  -9.7  6.3   13.5  
Laag_TKL6 PHE A 47  E . . . . . . - C N . N ? -0.968 10.8  -154.2 -121.4 132.5  -9.3  7.1   9.8   
Laag_TKL6 TYR A 48  E . . . . . . - C N K N ? -0.947 26.3  -156.3 -91.8  125.0  -10.6 9.8   7.5   
Laag_TKL6 VAL A 49  E . . . . . . - C N K N ? -0.922 12.1  -168.5 -110.4 125.9  -10.6 8.4   4.1   
Laag_TKL6 SER A 50  E . . . . . . - C N K N ? -0.972 9.9   -177.9 -110.3 126.5  -10.5 10.4  0.9   
Laag_TKL6 LEU A 51  E . . . . . . + C N K N ? -0.849 61.6  32.6   -117.7 154.1  -11.3 8.7   -2.5  
Laag_TKL6 GLY A 52  S . . . . . S + . . . . ? 0.729  82.8  149.7  77.9   19.7   -11.2 10.1  -6.0  
Laag_TKL6 GLU A 53  . . . . . . . + . . . . ? -0.735 28.1  164.2  -93.6  132.8  -8.4  12.4  -5.2  
Laag_TKL6 ASN A 54  S . . . . . S + . . . . ? 0.620  84.2  29.7   -99.7  -36.2  -5.7  13.6  -7.6  
Laag_TKL6 SER A 55  B . > . . . . - D Q P . ? -0.994 63.1  -157.3 -125.4 129.6  -4.6  16.4  -5.3  
Laag_TKL6 LEU A 56  T . 3 . . . S + . . . . ? 0.622  97.4  51.5   -78.4  -4.5   -4.8  16.3  -1.5  
Laag_TKL6 MET A 57  T . 3 . . . S + . . . . ? 0.527  105.8 60.3   -108.9 -9.5   -4.8  20.2  -1.4  
Laag_TKL6 SER A 58  S . < . . . S - . . . . ? -0.974 72.9  -133.0 -130.9 136.5  -7.6  20.8  -3.9  
Laag_TKL6 PHE A 59  . . . . . . . + . . . . ? -0.811 26.6  177.4  -79.5  114.6  -11.4 19.8  -4.1  
Laag_TKL6 GLU A 60  . . . . . . . - . . . . ? 0.419  46.9  -111.5 -103.9 -0.7   -11.7 18.5  -7.6  
Laag_TKL6 GLY A 61  S . . . . . S + . . . . ? 0.324  103.7 81.7   92.1   -6.5   -15.4 17.5  -7.4  
Laag_TKL6 THR A 62  . . . . . . . + . . . . ? 0.456  63.4  121.5  -109.6 -2.1   -14.8 13.7  -7.5  
Laag_TKL6 GLU A 63  . . . . . . . - . . . . ? -0.306 43.2  -164.4 -74.7  135.1  -13.9 13.2  -3.9  
Laag_TKL6 GLN A 64  E . . . . . . - C O N . ? -0.988 11.1  -154.7 -113.5 111.1  -15.8 10.9  -1.6  
Laag_TKL6 LEU A 65  E . . . . . . + C O N . ? -0.838 22.1  173.6  -91.7  121.0  -15.0 11.6  2.1   
Laag_TKL6 LYS A 66  E . . . . . . - C O N . ? -0.836 28.0  -128.3 -124.0 163.0  -15.5 8.6   4.3   
Laag_TKL6 ILE A 67  E . . . . . . - C O N . ? -0.958 17.1  -137.2 -112.8 130.7  -15.0 7.5   7.9   
Laag_TKL6 GLY A 68  E . . . . . . + C O N O ? -0.783 22.5  177.1  -81.8  125.2  -13.1 4.3   8.8   
Laag_TKL6 ILE A 69  E . . . . . . + C O . . ? 0.627  65.9  30.9   -106.5 -11.7  -15.1 2.7   11.7  
Laag_TKL6 LYS A 70  E . . . . . . - C O . O ? -0.990 54.3  -170.5 -152.7 135.1  -12.9 -0.4  11.9  
Laag_TKL6 ALA A 71  E . . . . . . - C O . O ? -0.990 11.3  -168.9 -125.4 119.5  -9.2  -1.3  11.4  
Laag_TKL6 ILE A 72  E . . . . . . - C O . O ? -0.917 5.7   -157.8 -115.0 110.3  -8.3  -5.0  11.5  
Laag_TKL6 ARG A 73  E . . . . . . - C O . O ? -0.535 37.8  -94.3  -79.9  145.4  -4.6  -5.9  11.6  
Laag_TKL6 HIS A 74  . . > . . . . - . . . . ? -0.375 36.8  -127.7 -52.8  134.4  -3.5  -9.3  10.5  
Laag_TKL6 PRO A 75  T . 3 . . . S + . . . . ? 0.750  107.2 47.5   -61.9  -23.6  -3.4  -11.4 13.7  
Laag_TKL6 PHE A 76  T . 3 . . . S + . . . . ? 0.103  78.6  144.3  -108.4 19.5   0.1   -12.6 13.1  
Laag_TKL6 TYR A 77  . . < . . . . - . . . . ? -0.436 34.6  -157.9 -57.6  132.2  1.5   -9.1  12.2  
Laag_TKL6 ASN A 78  B . . > > . . - E S Q . ? -0.947 11.2  -166.8 -118.4 112.9  5.1   -8.8  13.4  
Laag_TKL6 SER A 79  T . . 4 5 . S + . . . . ? 0.703  84.6  62.0   -75.8  -18.3  6.4   -5.2  13.9  
Laag_TKL6 PHE A 80  T . . 4 5 . S + . . . . ? 0.958  125.3 11.8   -72.5  -45.6  10.0  -6.4  14.2  
Laag_TKL6 ASN A 81  T . . 4 5 . S - . . . . ? 0.317  99.1  -120.1 -118.9 7.1    10.3  -7.9  10.8  
Laag_TKL6 LYS A 82  T . > < 5 . . + . . . . ? 0.731  52.9  166.0  60.1   22.9   7.1   -6.5  9.2   
Laag_TKL6 ASP A 83  B . 3 . < . . + E T Q . ? -0.489 66.4  11.8   -64.2  138.8  5.9   -10.0 8.6   
Laag_TKL6 ASN A 84  T . 3 . . . S + . . . . ? 0.884  80.4  173.0  60.5   34.9   2.2   -10.2 7.7   
Laag_TKL6 ASP A 85  . . < . . . . + . . . . ? -0.526 31.3  118.2  -74.4  68.2   2.1   -6.4  7.3   
Laag_TKL6 ILE A 86  . . . . . . . + . . . . ? -0.996 35.9  177.9  -141.0 139.4  -1.6  -6.2  6.0   
Laag_TKL6 MET A 87  E . . . . . . - C P M O ? -0.996 19.5  -138.0 -145.3 148.0  -4.7  -4.6  7.4   
Laag_TKL6 LEU A 88  E . . . . . . - C P M O ? -0.874 10.8  -161.7 -106.9 137.3  -8.4  -4.0  6.5   
Laag_TKL6 VAL A 89  E . . . . . . - C P M O ? -0.990 8.2   -152.3 -117.1 120.9  -10.2 -0.8  7.0   
Laag_TKL6 LYS A 90  E . . . . . . - C P M O ? -0.809 14.7  -136.6 -91.7  129.0  -14.1 -0.8  7.0   
Laag_TKL6 LEU A 91  E . . . . . . - C P . O ? -0.564 10.3  -130.7 -83.8  148.3  -15.8 2.3   5.9   
Laag_TKL6 LEU A 92  S . . . . . S + . . . . ? 0.903  93.9  22.1   -62.5  -44.0  -18.8 3.7   7.9   
Laag_TKL6 THR A 93  S . . . . . S - . . . . ? -0.920 92.7  -99.6  -125.7 149.4  -20.8 4.1   4.6   
Laag_TKL6 PRO A 94  P . . . . > . - . . . . ? -0.342 40.1  -114.3 -64.4  152.6  -20.6 2.4   1.2   
Laag_TKL6 ILE A 95  P . . . . P . - . . . . ? -0.451 19.0  -121.2 -81.1  155.3  -18.8 4.2   -1.6  
Laag_TKL6 ARG A 96  P . . . . P . - . . . . ? -0.913 30.3  -127.5 -92.6  116.6  -20.6 5.4   -4.8  
Laag_TKL6 VAL A 97  P . . . . < . + . . . . ? -0.489 46.0  150.2  -71.2  124.0  -18.9 3.7   -7.8  
Laag_TKL6 THR A 98  . . . . . . . - . . . . ? -0.776 63.9  -86.8  -135.0 -178.0 -17.8 6.4   -10.4 
Laag_TKL6 ASP A 99  S . . . . . S + . . . . ? 0.763  131.4 42.7   -65.5  -18.7  -15.1 6.8   -13.1 
Laag_TKL6 SER A 100 S . . . . . S + . . . . ? 0.552  118.3 43.7   -108.5 -7.7   -13.0 8.3   -10.3 
Laag_TKL6 VAL A 101 . . . . . . . + . . . . ? -0.923 68.3  137.6  -144.0 109.6  -13.8 5.8   -7.5  
Laag_TKL6 ARG A 102 . . . . . . . - . . . . ? -0.985 49.9  -101.1 -153.3 146.8  -13.9 2.0   -8.1  
Laag_TKL6 PRO A 103 P . . . . > . - . . . . ? -0.375 30.3  -131.8 -69.5  147.9  -12.8 -1.1  -6.4  
Laag_TKL6 LEU A 104 P . . . . P . - . . . . ? -0.782 29.0  -111.6 -94.0  135.5  -9.6  -3.0  -7.5  
Laag_TKL6 ALA A 105 B . . . . P . - B D C . ? -0.364 24.4  -119.0 -67.7  143.1  -9.9  -6.7  -7.9  
Laag_TKL6 LEU A 106 P . . . . P . - . . . . ? -0.598 41.9  -98.3  -73.7  144.6  -8.1  -9.1  -5.6  
Laag_TKL6 PRO A 107 P . . . . < . - . . . . ? -0.366 21.4  -157.4 -67.7  143.6  -5.6  -11.4 -7.3  
Laag_TKL6 ARG A 108 S . . . . . S + . . . . ? 0.760  80.5  12.9   -84.9  -32.2  -6.6  -14.9 -8.3  
Laag_TKL6 ASN A 109 S . . . . . S - . . . . ? -0.931 91.7  -85.9  -139.0 163.7  -3.0  -16.0 -8.4  
Laag_TKL6 CYS A 110 P . . . . > . - . . . . ? -0.415 51.4  -105.9 -70.9  147.8  0.4   -14.8 -7.4  
Laag_TKL6 VAL A 111 P . . . . P . - . . . . ? -0.443 33.4  -117.8 -75.4  142.3  2.2   -12.5 -9.9  
Laag_TKL6 ASP A 112 P . > . . P . - . . . . ? -0.539 34.6  -95.8  -76.9  146.6  5.2   -13.9 -12.0 
Laag_TKL6 PRO A 113 T . 3 . . < S + . . . . ? -0.347 112.1 32.4   -58.2  139.7  8.7   -12.5 -11.6 
Laag_TKL6 GLY A 114 T . 3 . . . S + . . . . ? 0.420  85.1  145.8  93.6   -4.0   9.4   -9.9  -14.4 
Laag_TKL6 SER A 115 . . < . . . . - . . . . ? -0.452 51.8  -119.0 -67.5  140.9  5.8   -8.8  -14.5 
Laag_TKL6 TYR A 116 E . . . . . . + B E D . ? -0.710 39.7  179.1  -81.4  133.8  5.2   -5.1  -15.2 
Laag_TKL6 CYS A 117 E . . . . . . - B E D E ? -0.900 23.5  -135.8 -138.9 158.0  3.4   -3.3  -12.4 
Laag_TKL6 VAL A 118 E . . . . . . - B E D E ? -0.951 14.1  -161.9 -116.4 135.8  2.1   0.1   -11.5 
Laag_TKL6 LEU A 119 E . . . . . . - B E D E ? -0.918 8.7   -174.4 -111.6 141.6  2.5   1.8   -8.1  
Laag_TKL6 ALA A 120 E . . . . . . + B E D . ? -0.998 18.8  120.6  -141.9 138.1  0.4   4.8   -6.9  
Laag_TKL6 GLY A 121 E . . . . . . - B E D . ? -0.981 57.9  -113.0 179.8  169.7  0.5   7.0   -3.8  
Laag_TKL6 TRP A 122 . . . . . . . + . . . . ? 0.072  65.8  135.1  -105.6 24.0   0.9   10.5  -2.2  
Laag_TKL6 GLY A 123 . . . . . . . - . . . . ? 0.186  65.1  -70.4  -69.2  175.4  4.3   9.8   -0.5  
Laag_TKL6 THR A 124 . . . . . . . - . . . . ? -0.623 30.2  -160.0 -85.9  122.5  7.4   12.3  -0.5  
Laag_TKL6 THR A 125 S . . . . . S + . . . . ? 0.453  72.4  56.1   -80.2  14.9   9.4   12.8  -3.8  
Laag_TKL6 ILE A 126 S . . . . . S - . . . . ? -0.969 81.6  -119.7 -164.5 128.6  12.5  14.2  -2.0  
Laag_TKL6 LEU A 127 S . . . . . S + . . . . ? 0.539  99.4  73.4   -26.9  24.1   15.2  13.3  0.8   
Laag_TKL6 ARG A 128 S . . . . . S - . . . . ? -0.839 87.9  -129.5 -159.0 52.0   14.0  16.4  2.8   
Laag_TKL6 GLN A 129 . . . . . . . + . . . . ? 0.159  69.4  122.4  31.8   29.7   10.6  16.2  4.5   
Laag_TKL6 GLU A 130 . . . . . . . + . . . . ? -0.909 55.2  39.3   -136.3 72.2   9.5   19.6  2.9   
Laag_TKL6 TYR A 131 S . . . . . S - . . . . ? 0.470  74.5  -124.7 169.8  91.3   6.3   19.4  0.8   
Laag_TKL6 GLU A 132 . . . . . . . - . . . . ? -0.439 45.9  -100.4 -16.8  106.8  3.1   17.3  1.6   
Laag_TKL6 PRO A 133 . . . . . . . + . . . . ? -0.546 51.8  174.0  -42.4  104.1  2.5   15.2  -1.5  
Laag_TKL6 ASP A 134 . . . . . . . + . . . . ? 0.754  59.8  52.3   -89.8  -27.8  -0.3  17.3  -3.1  
Laag_TKL6 ILE A 135 B . . . . . S - D R P . ? -0.806 89.3  -110.9 -122.7 136.9  -0.5  15.4  -6.3  
Laag_TKL6 LEU A 136 . . . . . . . - . . . . ? -0.501 37.4  -155.5 -60.3  128.4  -1.0  11.6  -6.8  
Laag_TKL6 TYR A 137 E . . . . . . - B F B D ? -0.821 7.1   -159.3 -110.6 149.8  2.2   10.0  -8.3  
Laag_TKL6 CYS A 138 E . . . . . . - B F B D ? -0.910 6.4   -171.4 -126.4 150.0  2.7   6.8   -10.4 
Laag_TKL6 GLY A 139 E . . . . . . - B F . D ? -0.998 21.6  -129.3 -142.3 144.0  5.6   4.6   -11.0 
Laag_TKL6 ASN A 140 E . . . . . . + B F . D ? -0.809 35.2  173.2  -91.1  132.6  6.5   1.7   -13.2 
Laag_TKL6 ILE A 141 E . . . . . . - B F . D ? -0.959 23.4  -141.7 -141.6 152.1  8.1   -1.3  -11.4 
Laag_TKL6 THR A 142 E . . . . . . - B F F D ? -0.954 23.1  -122.1 -117.8 134.9  9.1   -4.8  -12.2 
Laag_TKL6 THR A 143 E . . . . . . - B F F . ? -0.424 28.0  -143.1 -73.8  149.3  8.7   -7.8  -9.9  
Laag_TKL6 LEU A 144 . . . . . . . - . . . . ? -0.732 15.2  -105.7 -111.3 159.5  11.8  -9.9  -8.9  
Laag_TKL6 THR A 145 . . . > . . . - . . . . ? -0.401 33.7  -112.3 -73.5  160.7  12.6  -13.5 -8.3  
Laag_TKL6 ASP A 146 H . . > . . S + . . . . ? 0.879  119.9 53.1   -58.9  -37.3  13.0  -14.8 -4.7  
Laag_TKL6 GLN A 147 H . . > . . S + . . . . ? 0.903  108.2 48.3   -65.1  -44.0  16.7  -15.3 -5.5  
Laag_TKL6 GLU A 148 H . . > . . S + . . . . ? 0.886  113.5 48.8   -63.1  -37.1  17.1  -11.8 -6.7  
Laag_TKL6 CYS A 149 H . > X . . S + . . . . ? 0.916  110.3 49.3   -70.6  -40.5  15.4  -10.6 -3.6  
Laag_TKL6 LEU A 150 H . 3 < . . S + . . . . ? 0.744  99.6  66.4   -71.6  -29.1  17.5  -12.7 -1.2  
Laag_TKL6 ALA A 151 H . 3 < . . S + . . . . ? 0.857  115.7 28.7   -61.8  -28.7  20.6  -11.6 -2.8  
Laag_TKL6 VAL A 152 H . < < . . S + . . . . ? 0.847  133.9 32.1   -99.0  -40.4  19.8  -8.1  -1.4  
Laag_TKL6 TYR A 153 . . > < . . . + . . . . ? -0.780 62.8  173.4  -120.5 86.9   17.8  -9.1  1.7   
Laag_TKL6 PRO A 154 T . 3 . . . S + . . . . ? 0.770  80.9  51.3   -70.6  -14.4  19.1  -12.4 3.1   
Laag_TKL6 ALA A 155 T . 3 . . . S + . . . . ? 0.353  83.9  117.1  -106.3 6.7    16.9  -12.2 6.2   
Laag_TKL6 ILE A 156 . . < . . . . - . . . . ? -0.497 66.8  -127.8 -83.0  142.5  13.5  -11.6 4.3   
Laag_TKL6 HIS A 157 . . > > . . . - . . . . ? -0.814 22.8  -169.9 -84.5  103.5  10.7  -14.1 4.5   
Laag_TKL6 LEU A 158 T . 3 4 . . S + . . . . ? 0.695  74.9  74.2   -79.2  -9.6   9.9   -14.7 0.8   
Laag_TKL6 GLY A 159 T . 3 4 . . S + . . . . ? 0.822  113.2 22.0   -74.2  -20.0  6.7   -16.7 1.6   
Laag_TKL6 HIS A 160 T . < 4 . . S + . . . . ? 0.357  116.1 76.1   -126.1 3.2    4.8   -13.5 2.5   
Laag_TKL6 MET A 161 E . . < . . . - B G . G ? -0.888 54.4  -159.8 -127.8 150.7  6.8   -10.9 0.7   
Laag_TKL6 LEU A 162 E . . . . . . - B G . G ? -0.977 11.9  -150.9 -124.7 131.6  7.3   -9.7  -2.9  
Laag_TKL6 CYS A 163 E . . . . . . + B G . G ? -0.873 17.1  173.9  -105.6 146.4  10.2  -7.7  -4.2  
Laag_TKL6 ALA A 164 E . . . . . . - B G F G ? -0.985 8.4   -166.5 -149.4 147.5  10.2  -5.2  -7.0  
Laag_TKL6 THR A 165 E . . . . . . - B G F . ? -0.951 30.4  -115.1 -131.6 161.1  12.5  -2.9  -8.5  
Laag_TKL6 VAL A 166 . . . . . . . - . . . . ? -0.780 37.8  -143.2 -91.6  89.2   12.5  0.1   -11.0 
Laag_TKL6 LYS A 167 . . . . . . . - . . . . ? -0.790 58.5  -33.8  -66.3  112.2  14.6  -1.3  -14.0 
Laag_TKL6 MET A 168 S . . . . . S + . . . . ? 0.688  132.5 5.5    55.9   98.1   17.0  1.6   -15.7 
Laag_TKL6 GLY A 169 S . . . . . S + . . . . ? 0.497  103.9 121.7  80.0   32.4   15.7  5.2   -15.7 
Laag_TKL6 GLY A 170 . . . . . . . - . . . . ? -0.449 67.3  -87.6  -144.9 142.5  12.4  4.5   -13.6 
Laag_TKL6 SER A 171 . . . . . . . - . . . . ? -0.549 33.1  -157.1 -60.6  107.8  10.7  5.6   -10.2 
Laag_TKL6 ASP A 172 B . . . . . . - A B A . ? -0.853 29.7  -113.7 -81.2  121.9  11.7  3.7   -6.8  
Laag_TKL6 SER A 173 . . . . . . . - . . . . ? -0.759 44.7  -171.8 -55.5  74.1   9.2   3.9   -3.8  
Laag_TKL6 CYS A 174 . . . . . . . - . . . . ? -0.762 47.3  -50.9  -60.1  132.6  11.5  6.0   -1.5  
Laag_TKL6 GLN A 175 S . . . . . S + . . . . ? 0.026  111.5 68.9   4.2    94.2   10.3  6.5   2.2   
Laag_TKL6 GLY A 176 S . . . . . S + . . . . ? 0.523  70.7  65.1   153.5  21.0   6.7   7.7   2.2   
Laag_TKL6 ASP A 177 . . > . . . . + . . . . ? -0.189 48.4  178.8  -147.2 46.8   3.8   5.7   1.1   
Laag_TKL6 PRO A 178 T . 3 . . . S + . . . . ? -0.316 78.0  27.0   -37.6  131.3  3.1   2.7   3.4   
Laag_TKL6 GLY A 179 T . 3 . . . S + . . . . ? 0.409  82.4  149.6  97.1   -3.3   0.1   0.9   2.0   
Laag_TKL6 SER A 180 . . < . . . . - . . . . ? -0.434 48.2  -112.1 -67.4  141.2  0.5   2.0   -1.6  
Laag_TKL6 PRO A 181 E . . . . . . - B H . H ? -0.524 15.7  -152.6 -83.3  132.5  -0.9  -0.6  -4.1  
Laag_TKL6 LEU A 182 E . . . . . . - B H E H ? -0.950 22.0  -163.6 -96.8  110.2  1.3   -2.6  -6.5  
Laag_TKL6 VAL A 183 E . . . . . . + B H E H ? -0.862 15.0  170.8  -108.7 121.8  -1.0  -3.3  -9.4  
Laag_TKL6 CYS A 184 E . > . . . S - B H E H ? -0.992 72.4  -5.7   -127.5 132.3  -0.2  -6.0  -12.0 
Laag_TKL6 ASP A 185 T . 3 . . . S - . . . . ? 0.902  129.6 -58.8  53.2   34.1   -2.5  -7.3  -14.7 
Laag_TKL6 ASN A 186 T . 3 . . . S + . . . . ? 0.762  117.1 103.7  71.1   24.0   -5.3  -5.1  -13.2 
Laag_TKL6 ALA A 187 E . < . . . S - B I C H ? -0.987 81.3  -101.6 -133.2 153.8  -5.1  -6.8  -9.8  
Laag_TKL6 LEU A 188 E . . . . . . + B I . H ? -0.611 46.6  160.7  -73.2  112.0  -3.7  -5.9  -6.4  
Laag_TKL6 GLN A 189 E . . . . . . + B I . . ? 0.690  58.2  13.4   -108.2 -23.8  -0.5  -7.9  -6.1  
Laag_TKL6 GLY A 190 E . . . . . . - B I I H ? -0.989 52.0  -145.3 -154.6 155.0  1.3   -6.0  -3.4  
Laag_TKL6 ILE A 191 E . . . . . . - B I I H ? -0.998 40.0  -108.6 -121.9 127.0  1.1   -3.5  -0.6  
Laag_TKL6 THR A 192 E . . . . . . + B I I . ? -0.366 51.9  157.0  -58.0  118.8  4.0   -1.3  0.1   
Laag_TKL6 SER A 193 E . . . . . . - B I . . ? 0.785  54.2  -33.0  -110.5 -57.0  5.5   -2.6  3.5   
Laag_TKL6 TRP A 194 E . . . . . . + B I I . ? -0.963 51.3  161.8  -165.6 163.3  9.2   -1.6  3.7   
Laag_TKL6 GLY A 195 . . . . . . . - . . . . ? -0.964 52.5  -42.3  -176.9 171.2  12.5  -0.9  1.9   
Laag_TKL6 PHE A 196 . . . . . . . - . . . . ? -0.461 44.3  -135.7 -61.1  126.4  16.0  0.9   2.2   
Laag_TKL6 GLU A 197 S . . . . . S + . . . . ? 0.616  91.6  72.6   -53.0  -4.5   15.9  4.4   4.0   
Laag_TKL6 LYS A 198 . . > . . . . - . . . . ? -0.827 58.0  -178.1 -130.4 72.9   18.3  5.9   1.3   
Laag_TKL6 CYS A 199 T . 3 . . . . + . . . . ? 0.628  68.5  73.5   -41.1  17.4   16.4  6.2   -2.0  
Laag_TKL6 SER A 200 T . 3 . . . S + . . . . ? 0.599  85.5  33.4   -155.9 65.2   19.7  7.4   -3.6  
Laag_TKL6 GLU A 201 S . < . . . S + . . . . ? 0.788  99.2  30.9   170.2  37.9   22.6  5.1   -4.4  
Laag_TKL6 VAL A 202 S . . . . . S - . . . . ? -0.958 77.6  -100.6 165.9  100.7  21.9  1.4   -5.5  
Laag_TKL6 GLU A 203 . . . . . . . + . . . . ? -0.274 58.7  169.9  10.4   41.3   19.1  -0.7  -7.5  
Laag_TKL6 THR A 204 P . . . . > . - . . . . ? -0.895 32.6  -122.0 -88.9  124.2  17.7  -1.9  -4.1  
Laag_TKL6 PRO A 205 P . . . . P . - . . . . ? -0.303 17.6  -124.2 -61.6  141.3  14.4  -3.6  -4.4  
Laag_TKL6 SER A 206 E . . . . < . - B J G . ? -0.701 24.5  -131.7 -76.8  145.9  11.2  -2.4  -2.6  
Laag_TKL6 VAL A 207 E . . . . . . - B J G I ? -0.899 25.7  -175.6 -108.6 133.0  9.5   -4.9  -0.4  
Laag_TKL6 PHE A 208 E . . . . . . - B J G I ? -0.861 35.2  -104.3 -121.8 149.7  5.7   -5.5  -0.6  
Laag_TKL6 VAL A 209 E . . . . . . - B J G I ? -0.666 39.9  -125.4 -67.6  127.8  3.2   -7.5  1.3   
Laag_TKL6 LYS A 210 E . > . . . . - B J . I ? -0.696 26.1  -168.9 -79.7  97.4   2.4   -10.5 -1.1  
Laag_TKL6 VAL A 211 G . > . . . S + . . . . ? 0.823  77.6  68.0   -64.1  -36.6  -1.5  -10.1 -1.3  
Laag_TKL6 CYS A 212 G . > . . . S + . . . . ? 0.783  95.5  59.4   -59.0  -19.4  -2.1  -13.5 -3.1  
Laag_TKL6 ASN A 213 G . < . . . S + . . . . ? 0.589  108.3 44.0   -82.2  -8.6   -1.0  -15.1 0.2   
Laag_TKL6 TYR A 214 G . < > . . S + . . . . ? 0.161  74.3  109.6  -124.4 16.1   -3.8  -13.4 2.2   
Laag_TKL6 ILE A 215 H . < > . . S + . . . . ? 0.926  82.9  48.6   -63.6  -41.9  -6.8  -13.8 -0.1  
Laag_TKL6 ASN A 216 H . . > . . S + . . . . ? 0.930  113.4 46.2   -63.7  -45.4  -8.4  -16.3 2.3   
Laag_TKL6 TRP A 217 H . . > . . S + . . . . ? 0.915  111.9 52.6   -61.0  -44.3  -7.8  -14.1 5.3   
Laag_TKL6 LEU A 218 H . . X . . S + . . . . ? 0.938  113.0 43.1   -59.9  -44.9  -9.1  -11.0 3.4   
Laag_TKL6 ARG A 219 H . . X . . S + . . . . ? 0.907  115.5 47.5   -69.8  -45.1  -12.3 -12.7 2.4   
Laag_TKL6 GLU A 220 H . . X . . S + . . . . ? 0.900  113.1 48.3   -63.9  -44.3  -13.0 -14.3 5.8   
Laag_TKL6 THR A 221 H . . X . . S + . . . . ? 0.896  110.3 51.4   -64.8  -41.4  -12.3 -11.1 7.6   
Laag_TKL6 MET A 222 H . . < . . S + . . . . ? 0.869  111.7 48.5   -64.6  -31.4  -14.6 -9.1  5.3   
Laag_TKL6 ALA A 223 H . . < . . S + . . . . ? 0.818  111.5 48.7   -77.3  -33.6  -17.4 -11.6 5.8   
Laag_TKL6 LEU A 224 H . . < . . . . . . . . ? 0.731  .     .      -83.5  -24.5  -17.1 -11.6 9.7   
Laag_TKL6 ALA A 225 . . . < . . . . . . . . ? -0.509 .     .      -90.3  .      -17.1 -7.8  10.2  
# 
loop_
_dssp_struct_ladder.id 
_dssp_struct_ladder.sheet_id 
_dssp_struct_ladder.range_id_1 
_dssp_struct_ladder.range_id_2 
_dssp_struct_ladder.type 
_dssp_struct_ladder.beg_1_label_comp_id 
_dssp_struct_ladder.beg_1_label_asym_id 
_dssp_struct_ladder.beg_1_label_seq_id 
_dssp_struct_ladder.pdbx_beg_1_PDB_ins_code 
_dssp_struct_ladder.end_1_label_comp_id 
_dssp_struct_ladder.end_1_label_asym_id 
_dssp_struct_ladder.end_1_label_seq_id 
_dssp_struct_ladder.pdbx_end_1_PDB_ins_code 
_dssp_struct_ladder.beg_1_auth_comp_id 
_dssp_struct_ladder.beg_1_auth_asym_id 
_dssp_struct_ladder.beg_1_auth_seq_id 
_dssp_struct_ladder.end_1_auth_comp_id 
_dssp_struct_ladder.end_1_auth_asym_id 
_dssp_struct_ladder.end_1_auth_seq_id 
_dssp_struct_ladder.beg_2_label_comp_id 
_dssp_struct_ladder.beg_2_label_asym_id 
_dssp_struct_ladder.beg_2_label_seq_id 
_dssp_struct_ladder.pdbx_beg_2_PDB_ins_code 
_dssp_struct_ladder.end_2_label_comp_id 
_dssp_struct_ladder.end_2_label_asym_id 
_dssp_struct_ladder.end_2_label_seq_id 
_dssp_struct_ladder.pdbx_end_2_PDB_ins_code 
_dssp_struct_ladder.beg_2_auth_comp_id 
_dssp_struct_ladder.beg_2_auth_asym_id 
_dssp_struct_ladder.beg_2_auth_seq_id 
_dssp_struct_ladder.end_2_auth_comp_id 
_dssp_struct_ladder.end_2_auth_asym_id 
_dssp_struct_ladder.end_2_auth_seq_id 
A A A B anti-parallel LEU A 2   ? LEU A 2   ? LEU A 2   LEU A 2   ASP A 172 ? ASP A 172 ? ASP A 172 ASP A 172 
B B C F anti-parallel PHE A 5   ? HIS A 6   ? PHE A 5   HIS A 6   CYS A 138 ? TYR A 137 ? CYS A 138 TYR A 137 
C B D I parallel      ALA A 105 ? ALA A 105 ? ALA A 105 ALA A 105 ALA A 187 ? ALA A 187 ? ALA A 187 ALA A 187 
D B E F anti-parallel TYR A 116 ? GLY A 121 ? TYR A 116 GLY A 121 THR A 142 ? TYR A 137 ? THR A 142 TYR A 137 
E B E H anti-parallel CYS A 117 ? LEU A 119 ? CYS A 117 LEU A 119 CYS A 184 ? LEU A 182 ? CYS A 184 LEU A 182 
F B F G anti-parallel THR A 142 ? THR A 143 ? THR A 142 THR A 143 THR A 165 ? ALA A 164 ? THR A 165 ALA A 164 
G B G J anti-parallel MET A 161 ? ALA A 164 ? MET A 161 ALA A 164 VAL A 209 ? SER A 206 ? VAL A 209 SER A 206 
H B H I anti-parallel PRO A 181 ? CYS A 184 ? PRO A 181 CYS A 184 ILE A 191 ? ALA A 187 ? ILE A 191 ALA A 187 
I B I J anti-parallel GLY A 190 ? TRP A 194 ? GLY A 190 TRP A 194 LYS A 210 ? VAL A 207 ? LYS A 210 VAL A 207 
J C K L anti-parallel THR A 15  ? ASP A 20  ? THR A 15  ASP A 20  THR A 29  ? LYS A 23  ? THR A 29  LYS A 23  
K C K N anti-parallel ALA A 16  ? PHE A 19  ? ALA A 16  PHE A 19  LEU A 51  ? TYR A 48  ? LEU A 51  TYR A 48  
L C L M anti-parallel THR A 29  ? LEU A 30  ? THR A 29  LEU A 30  VAL A 37  ? LEU A 36  ? VAL A 37  LEU A 36  
M C M P anti-parallel TRP A 35  ? THR A 38  ? TRP A 35  THR A 38  LYS A 90  ? MET A 87  ? LYS A 90  MET A 87  
N C N O anti-parallel PHE A 47  ? LEU A 51  ? PHE A 47  LEU A 51  GLY A 68  ? GLN A 64  ? GLY A 68  GLN A 64  
O C O P anti-parallel GLY A 68  ? ARG A 73  ? GLY A 68  ARG A 73  LEU A 91  ? MET A 87  ? LEU A 91  MET A 87  
P D Q R anti-parallel SER A 55  ? SER A 55  ? SER A 55  SER A 55  ILE A 135 ? ILE A 135 ? ILE A 135 ILE A 135 
Q E S T anti-parallel ASN A 78  ? ASN A 78  ? ASN A 78  ASN A 78  ASP A 83  ? ASP A 83  ? ASP A 83  ASP A 83  
# 
loop_
_dssp_struct_bridge_pairs.id 
_dssp_struct_bridge_pairs.label_comp_id 
_dssp_struct_bridge_pairs.label_seq_id 
_dssp_struct_bridge_pairs.label_asym_id 
_dssp_struct_bridge_pairs.auth_seq_id 
_dssp_struct_bridge_pairs.auth_asym_id 
_dssp_struct_bridge_pairs.pdbx_PDB_ins_code 
_dssp_struct_bridge_pairs.acceptor_1_label_comp_id 
_dssp_struct_bridge_pairs.acceptor_1_label_seq_id 
_dssp_struct_bridge_pairs.acceptor_1_label_asym_id 
_dssp_struct_bridge_pairs.acceptor_1_auth_seq_id 
_dssp_struct_bridge_pairs.acceptor_1_auth_asym_id 
_dssp_struct_bridge_pairs.acceptor_1_pdbx_PDB_ins_code 
_dssp_struct_bridge_pairs.acceptor_1_energy 
_dssp_struct_bridge_pairs.acceptor_2_label_comp_id 
_dssp_struct_bridge_pairs.acceptor_2_label_seq_id 
_dssp_struct_bridge_pairs.acceptor_2_label_asym_id 
_dssp_struct_bridge_pairs.acceptor_2_auth_seq_id 
_dssp_struct_bridge_pairs.acceptor_2_auth_asym_id 
_dssp_struct_bridge_pairs.acceptor_2_pdbx_PDB_ins_code 
_dssp_struct_bridge_pairs.acceptor_2_energy 
_dssp_struct_bridge_pairs.donor_1_label_comp_id 
_dssp_struct_bridge_pairs.donor_1_label_seq_id 
_dssp_struct_bridge_pairs.donor_1_label_asym_id 
_dssp_struct_bridge_pairs.donor_1_auth_seq_id 
_dssp_struct_bridge_pairs.donor_1_auth_asym_id 
_dssp_struct_bridge_pairs.donor_1_pdbx_PDB_ins_code 
_dssp_struct_bridge_pairs.donor_1_energy 
_dssp_struct_bridge_pairs.donor_2_label_comp_id 
_dssp_struct_bridge_pairs.donor_2_label_seq_id 
_dssp_struct_bridge_pairs.donor_2_label_asym_id 
_dssp_struct_bridge_pairs.donor_2_auth_seq_id 
_dssp_struct_bridge_pairs.donor_2_auth_asym_id 
_dssp_struct_bridge_pairs.donor_2_pdbx_PDB_ins_code 
_dssp_struct_bridge_pairs.donor_2_energy 
1   MET 1   A 1   A ? ?   ?   ? ?   ? ? ?    ?   ?   ? ?   ? ? ?    ARG 3   A 3   A ? -0.6 GLY 4   A 4   A ? -0.6 
2   LEU 2   A 2   A ? ASP 172 A 172 A ? -2.0 ARG 3   A 3   A ? -0.2 ASP 172 A 172 A ? -2.0 ILE 126 A 126 A ? -0.1 
3   ARG 3   A 3   A ? MET 1   A 1   A ? -0.6 SER 171 A 171 A ? -0.3 SER 171 A 171 A ? -0.3 LEU 2   A 2   A ? -0.2 
4   GLY 4   A 4   A ? MET 1   A 1   A ? -0.6 ASP 172 A 172 A ? -0.1 HIS 6   A 6   A ? -0.3 GLY 139 A 139 A ? -0.2 
5   PHE 5   A 5   A ? CYS 138 A 138 A ? -2.8 ARG 3   A 3   A ? -0.1 CYS 138 A 138 A ? -3.4 CYS 7   A 7   A ? -0.1 
6   HIS 6   A 6   A ? GLY 4   A 4   A ? -0.3 TYR 137 A 137 A ? -0.2 TYR 137 A 137 A ? -0.2 ASN 8   A 8   A ? -0.2 
7   CYS 7   A 7   A ? LEU 136 A 136 A ? -2.3 PHE 5   A 5   A ? -0.1 LEU 136 A 136 A ? -0.1 LYS 9   A 9   A ? -0.1 
8   ASN 8   A 8   A ? HIS 6   A 6   A ? -0.2 LYS 9   A 9   A ? -0.1 SER 11  A 11  A ? -2.2 GLN 12  A 12  A ? -0.3 
9   LYS 9   A 9   A ? ASN 10  A 10  A ? -0.3 SER 11  A 11  A ? -0.1 ASN 8   A 8   A ? -0.1 ASN 54  A 54  A ? -0.1 
10  ASN 10  A 10  A ? GLN 12  A 12  A ? -0.1 SER 11  A 11  A ? -0.1 LYS 9   A 9   A ? -0.3 ASN 8   A 8   A ? -0.1 
11  SER 11  A 11  A ? ASN 8   A 8   A ? -2.2 GLN 12  A 12  A ? -0.3 LYS 9   A 9   A ? -0.1 ASN 10  A 10  A ? -0.1 
12  GLN 12  A 12  A ? ASN 8   A 8   A ? -0.3 PRO 13  A 13  A ? -0.1 THR 15  A 15  A ? -1.7 SER 11  A 11  A ? -0.3 
13  PRO 13  A 13  A ? ?   ?   ? ?   ? ? ?    ?   ?   ? ?   ? ? ?    ARG 102 A 102 A ? -1.3 GLY 52  A 52  A ? -0.2 
14  TRP 14  A 14  A ? VAL 101 A 101 A ? -0.2 PRO 103 A 103 A ? -0.1 LEU 30  A 30  A ? -3.2 ALA 16  A 16  A ? -0.3 
15  THR 15  A 15  A ? GLN 12  A 12  A ? -1.7 THR 29  A 29  A ? -0.2 GLY 52  A 52  A ? -0.6 GLU 53  A 53  A ? -0.4 
16  ALA 16  A 16  A ? GLY 28  A 28  A ? -3.2 TRP 14  A 14  A ? -0.3 GLY 28  A 28  A ? -2.8 LEU 18  A 18  A ? -0.5 
17  ALA 17  A 17  A ? SER 50  A 50  A ? -2.7 THR 15  A 15  A ? -0.4 SER 50  A 50  A ? -2.6 PHE 19  A 19  A ? -0.5 
18  LEU 18  A 18  A ? CYS 26  A 26  A ? -3.2 ALA 16  A 16  A ? -0.5 HIS 25  A 25  A ? -3.5 CYS 26  A 26  A ? -1.5 
19  PHE 19  A 19  A ? TYR 48  A 48  A ? -3.3 ALA 17  A 17  A ? -0.5 TYR 48  A 48  A ? -2.3 GLY 21  A 21  A ? -0.7 
20  ASP 20  A 20  A ? LYS 23  A 23  A ? -2.1 LEU 18  A 18  A ? -0.4 LYS 23  A 23  A ? -1.2 TRP 22  A 22  A ? -0.5 
21  GLY 21  A 21  A ? PHE 19  A 19  A ? -0.7 TRP 22  A 22  A ? -0.2 TYR 48  A 48  A ? -0.1 HIS 25  A 25  A ? -0.1 
22  TRP 22  A 22  A ? ASP 20  A 20  A ? -0.5 PHE 19  A 19  A ? -0.1 PHE 24  A 24  A ? -0.5 GLY 21  A 21  A ? -0.2 
23  LYS 23  A 23  A ? ASP 20  A 20  A ? -1.2 PHE 24  A 24  A ? -0.0 ASP 20  A 20  A ? -2.1 HIS 25  A 25  A ? -0.2 
24  PHE 24  A 24  A ? TRP 22  A 22  A ? -0.5 PHE 19  A 19  A ? -0.2 PHE 19  A 19  A ? -0.2 THR 27  A 27  A ? -0.1 
25  HIS 25  A 25  A ? LEU 18  A 18  A ? -3.5 CYS 26  A 26  A ? -0.4 THR 27  A 27  A ? -0.3 PHE 19  A 19  A ? -0.2 
26  CYS 26  A 26  A ? LEU 18  A 18  A ? -1.5 ASP 177 A 177 A ? -0.1 LEU 18  A 18  A ? -3.2 HIS 25  A 25  A ? -0.4 
27  THR 27  A 27  A ? PRO 178 A 178 A ? -2.5 HIS 25  A 25  A ? -0.3 ALA 39  A 39  A ? -0.5 THR 29  A 29  A ? -0.3 
28  GLY 28  A 28  A ? ALA 16  A 16  A ? -2.8 CYS 26  A 26  A ? -0.3 ALA 16  A 16  A ? -3.2 LEU 30  A 30  A ? -0.5 
29  THR 29  A 29  A ? VAL 37  A 37  A ? -2.5 THR 27  A 27  A ? -0.3 VAL 37  A 37  A ? -2.9 ILE 31  A 31  A ? -0.5 
30  LEU 30  A 30  A ? TRP 14  A 14  A ? -3.2 GLY 28  A 28  A ? -0.5 LEU 104 A 104 A ? -3.3 LEU 36  A 36  A ? -0.2 
31  ILE 31  A 31  A ? TRP 35  A 35  A ? -2.4 THR 29  A 29  A ? -0.5 SER 33  A 33  A ? -0.2 LEU 106 A 106 A ? -0.2 
32  ASP 32  A 32  A ? TRP 35  A 35  A ? -1.2 ALA 105 A 105 A ? -0.1 TRP 35  A 35  A ? -0.4 ILE 31  A 31  A ? -0.2 
33  SER 33  A 33  A ? GLN 34  A 34  A ? -0.2 ILE 31  A 31  A ? -0.2 ILE 95  A 95  A ? -2.9 THR 93  A 93  A ? -0.0 
34  GLN 34  A 34  A ? PRO 94  A 94  A ? -0.2 TRP 35  A 35  A ? -0.1 LEU 91  A 91  A ? -2.5 LEU 36  A 36  A ? -0.5 
35  TRP 35  A 35  A ? ASP 32  A 32  A ? -0.4 LYS 90  A 90  A ? -0.2 ILE 31  A 31  A ? -2.4 ASP 32  A 32  A ? -1.2 
36  LEU 36  A 36  A ? VAL 89  A 89  A ? -2.5 GLN 34  A 34  A ? -0.5 VAL 89  A 89  A ? -2.7 THR 38  A 38  A ? -0.4 
37  VAL 37  A 37  A ? THR 29  A 29  A ? -2.9 TRP 35  A 35  A ? -0.4 THR 29  A 29  A ? -2.5 ALA 39  A 39  A ? -0.2 
38  THR 38  A 38  A ? MET 87  A 87  A ? -2.6 LEU 36  A 36  A ? -0.4 MET 87  A 87  A ? -2.6 ALA 40  A 40  A ? -0.2 
39  ALA 39  A 39  A ? THR 27  A 27  A ? -0.5 VAL 37  A 37  A ? -0.2 CYS 42  A 42  A ? -1.8 ILE 86  A 86  A ? -0.3 
40  ALA 40  A 40  A ? GLN 41  A 41  A ? -0.3 THR 38  A 38  A ? -0.2 PHE 43  A 43  A ? -1.6 ALA 39  A 39  A ? -0.1 
41  GLN 41  A 41  A ? CYS 42  A 42  A ? -0.3 LYS 82  A 82  A ? -0.1 ALA 40  A 40  A ? -0.3 SER 193 A 193 A ? -0.0 
42  CYS 42  A 42  A ? ALA 39  A 39  A ? -1.8 THR 27  A 27  A ? -0.1 GLN 41  A 41  A ? -0.3 ALA 40  A 40  A ? -0.2 
43  PHE 43  A 43  A ? ALA 40  A 40  A ? -1.6 ASN 45  A 45  A ? -0.0 ASN 45  A 45  A ? -0.2 ALA 40  A 40  A ? -0.0 
44  THR 44  A 44  A ? ASN 45  A 45  A ? -0.0 PHE 47  A 47  A ? -0.0 PHE 47  A 47  A ? -0.1 CYS 42  A 42  A ? -0.0 
45  ASN 45  A 45  A ? PHE 43  A 43  A ? -0.2 ARG 46  A 46  A ? -0.2 PHE 47  A 47  A ? -0.3 ALA 71  A 71  A ? -0.1 
46  ARG 46  A 46  A ? LYS 70  A 70  A ? -0.1 TYR 48  A 48  A ? -0.0 TYR 48  A 48  A ? -0.4 ASN 45  A 45  A ? -0.2 
47  PHE 47  A 47  A ? GLY 68  A 68  A ? -0.8 ASN 45  A 45  A ? -0.3 GLY 68  A 68  A ? -3.2 VAL 49  A 49  A ? -0.5 
48  TYR 48  A 48  A ? PHE 19  A 19  A ? -2.3 ARG 46  A 46  A ? -0.4 PHE 19  A 19  A ? -3.3 SER 50  A 50  A ? -0.5 
49  VAL 49  A 49  A ? LYS 66  A 66  A ? -3.3 PHE 47  A 47  A ? -0.5 LYS 66  A 66  A ? -3.3 LEU 51  A 51  A ? -0.5 
50  SER 50  A 50  A ? ALA 17  A 17  A ? -2.6 TYR 48  A 48  A ? -0.5 ALA 17  A 17  A ? -2.7 GLY 52  A 52  A ? -0.3 
51  LEU 51  A 51  A ? GLN 64  A 64  A ? -2.0 VAL 49  A 49  A ? -0.5 GLN 64  A 64  A ? -1.8 ALA 16  A 16  A ? -0.1 
52  GLY 52  A 52  A ? THR 15  A 15  A ? -0.6 SER 100 A 100 A ? -0.3 ASN 54  A 54  A ? -0.4 THR 62  A 62  A ? -0.3 
53  GLU 53  A 53  A ? THR 15  A 15  A ? -0.4 SER 50  A 50  A ? -0.2 GLY 52  A 52  A ? -0.3 LEU 56  A 56  A ? -0.1 
54  ASN 54  A 54  A ? GLY 52  A 52  A ? -0.4 SER 55  A 55  A ? -0.4 LEU 136 A 136 A ? -3.1 LEU 56  A 56  A ? -0.4 
55  SER 55  A 55  A ? SER 58  A 58  A ? -0.4 ILE 135 A 135 A ? -0.2 SER 58  A 58  A ? -0.7 ASN 54  A 54  A ? -0.4 
56  LEU 56  A 56  A ? ASP 134 A 134 A ? -2.4 ASN 54  A 54  A ? -0.4 ILE 135 A 135 A ? -0.1 ASP 134 A 134 A ? -0.1 
57  MET 57  A 57  A ? ASP 134 A 134 A ? -0.5 SER 58  A 58  A ? -0.1 PHE 59  A 59  A ? -0.4 LEU 56  A 56  A ? -0.2 
58  SER 58  A 58  A ? SER 55  A 55  A ? -0.7 ASP 134 A 134 A ? -0.3 GLU 60  A 60  A ? -0.7 SER 55  A 55  A ? -0.4 
59  PHE 59  A 59  A ? MET 57  A 57  A ? -0.4 GLU 60  A 60  A ? -0.1 LEU 56  A 56  A ? -0.1 GLU 53  A 53  A ? -0.1 
60  GLU 60  A 60  A ? SER 58  A 58  A ? -0.7 SER 55  A 55  A ? -0.2 PHE 59  A 59  A ? -0.1 GLU 53  A 53  A ? -0.0 
61  GLY 61  A 61  A ? THR 62  A 62  A ? -0.0 ?   ?   ? ?   ? ? ?    GLU 53  A 53  A ? -0.1 PHE 59  A 59  A ? -0.1 
62  THR 62  A 62  A ? GLY 52  A 52  A ? -0.3 SER 100 A 100 A ? -0.1 GLU 53  A 53  A ? -0.1 SER 100 A 100 A ? -0.1 
63  GLU 63  A 63  A ? GLY 52  A 52  A ? -0.1 SER 50  A 50  A ? -0.1 LEU 65  A 65  A ? -0.5 GLY 52  A 52  A ? -0.2 
64  GLN 64  A 64  A ? LEU 51  A 51  A ? -1.8 THR 62  A 62  A ? -0.0 LEU 51  A 51  A ? -2.0 LYS 66  A 66  A ? -0.6 
65  LEU 65  A 65  A ? GLU 63  A 63  A ? -0.5 SER 50  A 50  A ? -0.2 ILE 67  A 67  A ? -0.3 SER 50  A 50  A ? -0.2 
66  LYS 66  A 66  A ? VAL 49  A 49  A ? -3.3 GLN 64  A 64  A ? -0.6 VAL 49  A 49  A ? -3.3 GLY 68  A 68  A ? -0.4 
67  ILE 67  A 67  A ? LEU 65  A 65  A ? -0.3 TYR 48  A 48  A ? -0.2 LEU 92  A 92  A ? -3.7 ILE 69  A 69  A ? -0.6 
68  GLY 68  A 68  A ? PHE 47  A 47  A ? -3.2 LYS 66  A 66  A ? -0.4 PHE 47  A 47  A ? -0.8 LEU 91  A 91  A ? -0.3 
69  ILE 69  A 69  A ? LYS 90  A 90  A ? -2.5 ILE 67  A 67  A ? -0.6 ALA 71  A 71  A ? -0.3 LEU 91  A 91  A ? -0.2 
70  LYS 70  A 70  A ? LYS 90  A 90  A ? -1.2 PHE 47  A 47  A ? -0.0 LYS 90  A 90  A ? -2.7 ILE 72  A 72  A ? -0.4 
71  ALA 71  A 71  A ? ILE 69  A 69  A ? -0.3 VAL 89  A 89  A ? -0.2 ARG 73  A 73  A ? -0.6 VAL 89  A 89  A ? -0.2 
72  ILE 72  A 72  A ? LEU 88  A 88  A ? -3.0 LYS 70  A 70  A ? -0.4 LEU 88  A 88  A ? -2.3 HIS 74  A 74  A ? -0.2 
73  ARG 73  A 73  A ? ALA 71  A 71  A ? -0.6 MET 87  A 87  A ? -0.2 MET 87  A 87  A ? -0.2 ASP 85  A 85  A ? -0.1 
74  HIS 74  A 74  A ? ILE 86  A 86  A ? -2.3 ASN 84  A 84  A ? -0.3 TYR 77  A 77  A ? -2.0 ARG 73  A 73  A ? -0.1 
75  PRO 75  A 75  A ? ?   ?   ? ?   ? ? ?    ?   ?   ? ?   ? ? ?    HIS 74  A 74  A ? -0.1 ARG 73  A 73  A ? -0.1 
76  PHE 76  A 76  A ? ASN 84  A 84  A ? -0.1 ASN 78  A 78  A ? -0.1 ASN 78  A 78  A ? -0.1 HIS 74  A 74  A ? -0.1 
77  TYR 77  A 77  A ? HIS 74  A 74  A ? -2.0 ILE 86  A 86  A ? -0.1 SER 79  A 79  A ? -0.5 ASN 84  A 84  A ? -0.2 
78  ASN 78  A 78  A ? ASP 83  A 83  A ? -2.5 PHE 76  A 76  A ? -0.1 LYS 82  A 82  A ? -1.6 ASP 83  A 83  A ? -0.7 
79  SER 79  A 79  A ? TYR 77  A 77  A ? -0.5 PHE 80  A 80  A ? -0.2 ASN 78  A 78  A ? -0.1 TYR 77  A 77  A ? -0.0 
80  PHE 80  A 80  A ? ASN 81  A 81  A ? -0.2 ASP 83  A 83  A ? -0.1 SER 79  A 79  A ? -0.2 ASN 78  A 78  A ? -0.0 
81  ASN 81  A 81  A ? ASN 78  A 78  A ? -0.2 ASP 83  A 83  A ? -0.1 HIS 157 A 157 A ? -0.2 SER 79  A 79  A ? -0.2 
82  LYS 82  A 82  A ? ASN 78  A 78  A ? -1.6 ASP 83  A 83  A ? -0.2 ASP 85  A 85  A ? -0.9 SER 79  A 79  A ? -0.2 
83  ASP 83  A 83  A ? ASN 78  A 78  A ? -0.7 ASN 84  A 84  A ? -0.2 ASN 78  A 78  A ? -2.5 LYS 82  A 82  A ? -0.2 
84  ASN 84  A 84  A ? TYR 77  A 77  A ? -0.2 ASP 85  A 85  A ? -0.2 ILE 86  A 86  A ? -1.9 HIS 74  A 74  A ? -0.3 
85  ASP 85  A 85  A ? LYS 82  A 82  A ? -0.9 TYR 77  A 77  A ? -0.1 MET 87  A 87  A ? -0.3 ASN 84  A 84  A ? -0.2 
86  ILE 86  A 86  A ? ASN 84  A 84  A ? -1.9 ALA 39  A 39  A ? -0.3 HIS 74  A 74  A ? -2.3 LEU 88  A 88  A ? -0.3 
87  MET 87  A 87  A ? THR 38  A 38  A ? -2.6 ASP 85  A 85  A ? -0.3 THR 38  A 38  A ? -2.6 VAL 89  A 89  A ? -0.4 
88  LEU 88  A 88  A ? ILE 72  A 72  A ? -2.3 ILE 86  A 86  A ? -0.3 ILE 72  A 72  A ? -3.0 LYS 90  A 90  A ? -0.5 
89  VAL 89  A 89  A ? LEU 36  A 36  A ? -2.7 MET 87  A 87  A ? -0.4 LEU 36  A 36  A ? -2.5 LEU 91  A 91  A ? -0.5 
90  LYS 90  A 90  A ? LYS 70  A 70  A ? -2.7 LEU 88  A 88  A ? -0.5 ILE 69  A 69  A ? -2.5 LYS 70  A 70  A ? -1.2 
91  LEU 91  A 91  A ? GLN 34  A 34  A ? -2.5 VAL 89  A 89  A ? -0.5 GLY 68  A 68  A ? -0.2 ILE 95  A 95  A ? -0.0 
92  LEU 92  A 92  A ? ILE 67  A 67  A ? -3.7 LYS 90  A 90  A ? -0.2 LEU 91  A 91  A ? -0.1 GLY 68  A 68  A ? -0.1 
93  THR 93  A 93  A ? ILE 67  A 67  A ? -0.3 SER 33  A 33  A ? -0.0 LEU 92  A 92  A ? -0.1 ILE 67  A 67  A ? -0.1 
94  PRO 94  A 94  A ? ?   ?   ? ?   ? ? ?    ?   ?   ? ?   ? ? ?    GLN 34  A 34  A ? -0.2 ARG 96  A 96  A ? -0.1 
95  ILE 95  A 95  A ? SER 33  A 33  A ? -2.9 ASP 32  A 32  A ? -0.1 VAL 97  A 97  A ? -0.6 SER 33  A 33  A ? -0.0 
96  ARG 96  A 96  A ? PRO 94  A 94  A ? -0.1 ARG 102 A 102 A ? -0.0 THR 98  A 98  A ? -0.3 VAL 101 A 101 A ? -0.1 
97  VAL 97  A 97  A ? ILE 95  A 95  A ? -0.6 SER 100 A 100 A ? -0.1 ASP 99  A 99  A ? -0.2 ARG 102 A 102 A ? -0.2 
98  THR 98  A 98  A ? VAL 101 A 101 A ? -2.4 ARG 96  A 96  A ? -0.3 VAL 101 A 101 A ? -0.4 GLY 52  A 52  A ? -0.0 
99  ASP 99  A 99  A ? VAL 97  A 97  A ? -0.2 SER 100 A 100 A ? -0.2 ARG 102 A 102 A ? -0.1 VAL 97  A 97  A ? -0.1 
100 SER 100 A 100 A ? VAL 101 A 101 A ? -0.2 THR 62  A 62  A ? -0.1 ARG 102 A 102 A ? -0.4 GLY 52  A 52  A ? -0.3 
101 VAL 101 A 101 A ? THR 98  A 98  A ? -0.4 LEU 51  A 51  A ? -0.1 THR 98  A 98  A ? -2.4 SER 100 A 100 A ? -0.2 
102 ARG 102 A 102 A ? PRO 13  A 13  A ? -1.3 SER 100 A 100 A ? -0.4 LEU 30  A 30  A ? -0.2 LEU 104 A 104 A ? -0.1 
103 PRO 103 A 103 A ? ?   ?   ? ?   ? ? ?    ?   ?   ? ?   ? ? ?    ALA 105 A 105 A ? -0.4 ILE 31  A 31  A ? -0.3 
104 LEU 104 A 104 A ? LEU 30  A 30  A ? -3.3 TRP 14  A 14  A ? -0.2 ALA 187 A 187 A ? -0.1 LEU 106 A 106 A ? -0.0 
105 ALA 105 A 105 A ? ASN 186 A 186 A ? -0.5 PRO 103 A 103 A ? -0.4 LEU 188 A 188 A ? -2.3 ASP 32  A 32  A ? -0.1 
106 LEU 106 A 106 A ? ILE 31  A 31  A ? -0.2 ALA 187 A 187 A ? -0.2 GLN 189 A 189 A ? -0.1 ALA 105 A 105 A ? -0.1 
107 PRO 107 A 107 A ? ?   ?   ? ?   ? ? ?    ?   ?   ? ?   ? ? ?    CYS 110 A 110 A ? -0.1 LEU 106 A 106 A ? -0.1 
108 ARG 108 A 108 A ? ASN 109 A 109 A ? -0.2 LEU 106 A 106 A ? -0.1 CYS 110 A 110 A ? -0.3 LEU 106 A 106 A ? -0.0 
109 ASN 109 A 109 A ? ASN 213 A 213 A ? -0.0 ?   ?   ? ?   ? ? ?    ARG 108 A 108 A ? -0.2 VAL 111 A 111 A ? -0.1 
110 CYS 110 A 110 A ? ARG 108 A 108 A ? -0.3 CYS 212 A 212 A ? -0.1 ASP 112 A 112 A ? -0.1 GLN 189 A 189 A ? -0.1 
111 VAL 111 A 111 A ? GLN 189 A 189 A ? -0.2 ASN 109 A 109 A ? -0.1 CYS 110 A 110 A ? -0.1 GLY 114 A 114 A ? -0.1 
112 ASP 112 A 112 A ? CYS 110 A 110 A ? -0.1 PRO 113 A 113 A ? -0.1 SER 115 A 115 A ? -1.6 THR 143 A 143 A ? -0.2 
113 PRO 113 A 113 A ? ?   ?   ? ?   ? ? ?    ?   ?   ? ?   ? ? ?    LEU 144 A 144 A ? -0.2 ASP 112 A 112 A ? -0.1 
114 GLY 114 A 114 A ? THR 143 A 143 A ? -2.2 SER 115 A 115 A ? -0.3 TYR 116 A 116 A ? -0.1 LEU 144 A 144 A ? -0.1 
115 SER 115 A 115 A ? ASP 112 A 112 A ? -1.6 TYR 116 A 116 A ? -0.1 THR 143 A 143 A ? -2.0 CYS 117 A 117 A ? -0.4 
116 TYR 116 A 116 A ? THR 142 A 142 A ? -0.2 GLY 114 A 114 A ? -0.1 ASP 185 A 185 A ? -0.5 VAL 118 A 118 A ? -0.3 
117 CYS 117 A 117 A ? ILE 141 A 141 A ? -3.2 SER 115 A 115 A ? -0.4 ILE 141 A 141 A ? -2.7 LEU 119 A 119 A ? -0.4 
118 VAL 118 A 118 A ? VAL 183 A 183 A ? -2.8 TYR 116 A 116 A ? -0.3 VAL 183 A 183 A ? -3.2 ALA 120 A 120 A ? -0.4 
119 LEU 119 A 119 A ? GLY 139 A 139 A ? -2.6 CYS 117 A 117 A ? -0.4 GLY 139 A 139 A ? -1.9 GLY 121 A 121 A ? -0.4 
120 ALA 120 A 120 A ? PRO 181 A 181 A ? -1.1 VAL 118 A 118 A ? -0.4 TRP 122 A 122 A ? -0.3 CYS 138 A 138 A ? -0.2 
121 GLY 121 A 121 A ? TYR 137 A 137 A ? -1.9 LEU 119 A 119 A ? -0.4 TYR 137 A 137 A ? -2.4 ASP 177 A 177 A ? -0.1 
122 TRP 122 A 122 A ? ALA 120 A 120 A ? -0.3 LEU 136 A 136 A ? -0.2 THR 125 A 125 A ? -0.1 ASP 177 A 177 A ? -0.1 
123 GLY 123 A 123 A ? THR 124 A 124 A ? -0.1 TYR 137 A 137 A ? -0.1 THR 125 A 125 A ? -0.2 GLY 176 A 176 A ? -0.2 
124 THR 124 A 124 A ? GLN 175 A 175 A ? -0.5 THR 125 A 125 A ? -0.1 CYS 174 A 174 A ? -0.2 GLY 123 A 123 A ? -0.1 
125 THR 125 A 125 A ? GLY 123 A 123 A ? -0.2 TYR 131 A 131 A ? -0.2 LEU 127 A 127 A ? -0.3 ARG 3   A 3   A ? -0.2 
126 ILE 126 A 126 A ? TYR 131 A 131 A ? -0.2 LEU 127 A 127 A ? -0.1 GLU 130 A 130 A ? -0.2 THR 125 A 125 A ? -0.1 
127 LEU 127 A 127 A ? THR 125 A 125 A ? -0.3 GLN 129 A 129 A ? -0.1 GLN 129 A 129 A ? -0.6 ILE 126 A 126 A ? -0.1 
128 ARG 128 A 128 A ? GLU 130 A 130 A ? -0.1 GLN 129 A 129 A ? -0.1 GLU 130 A 130 A ? -7.5 ILE 126 A 126 A ? -0.1 
129 GLN 129 A 129 A ? LEU 127 A 127 A ? -0.6 THR 124 A 124 A ? -0.1 TYR 131 A 131 A ? -0.6 ARG 128 A 128 A ? -0.1 
130 GLU 130 A 130 A ? ARG 128 A 128 A ? -7.5 ILE 126 A 126 A ? -0.2 ARG 128 A 128 A ? -0.1 ILE 126 A 126 A ? -0.0 
131 TYR 131 A 131 A ? GLN 129 A 129 A ? -0.6 THR 124 A 124 A ? -0.1 THR 125 A 125 A ? -0.2 ILE 126 A 126 A ? -0.2 
132 GLU 132 A 132 A ? PRO 133 A 133 A ? -0.1 THR 124 A 124 A ? -0.1 ASP 134 A 134 A ? -0.3 ILE 135 A 135 A ? -0.2 
133 PRO 133 A 133 A ? ?   ?   ? ?   ? ? ?    ?   ?   ? ?   ? ? ?    LEU 56  A 56  A ? -0.2 LEU 136 A 136 A ? -0.1 
134 ASP 134 A 134 A ? GLU 132 A 132 A ? -0.3 ILE 135 A 135 A ? -0.2 LEU 56  A 56  A ? -2.4 MET 57  A 57  A ? -0.5 
135 ILE 135 A 135 A ? SER 55  A 55  A ? -0.2 GLU 132 A 132 A ? -0.2 SER 55  A 55  A ? -0.2 TYR 137 A 137 A ? -0.2 
136 LEU 136 A 136 A ? ASN 54  A 54  A ? -3.1 ASP 134 A 134 A ? -0.4 CYS 7   A 7   A ? -2.3 CYS 138 A 138 A ? -0.3 
137 TYR 137 A 137 A ? GLY 121 A 121 A ? -2.4 HIS 6   A 6   A ? -0.2 GLY 121 A 121 A ? -1.9 GLY 139 A 139 A ? -0.3 
138 CYS 138 A 138 A ? PHE 5   A 5   A ? -3.4 LEU 136 A 136 A ? -0.3 PHE 5   A 5   A ? -2.8 ASN 140 A 140 A ? -0.3 
139 GLY 139 A 139 A ? LEU 119 A 119 A ? -1.9 TYR 137 A 137 A ? -0.3 LEU 119 A 119 A ? -2.6 ILE 141 A 141 A ? -0.5 
140 ASN 140 A 140 A ? CYS 138 A 138 A ? -0.3 VAL 118 A 118 A ? -0.2 THR 142 A 142 A ? -0.3 SER 171 A 171 A ? -0.3 
141 ILE 141 A 141 A ? CYS 117 A 117 A ? -2.7 GLY 139 A 139 A ? -0.5 CYS 117 A 117 A ? -3.2 THR 143 A 143 A ? -0.4 
142 THR 142 A 142 A ? THR 165 A 165 A ? -3.2 ASN 140 A 140 A ? -0.3 THR 165 A 165 A ? -3.0 TYR 116 A 116 A ? -0.2 
143 THR 143 A 143 A ? SER 115 A 115 A ? -2.0 ILE 141 A 141 A ? -0.4 GLY 114 A 114 A ? -2.2 ALA 164 A 164 A ? -0.3 
144 LEU 144 A 144 A ? CYS 163 A 163 A ? -2.9 PRO 113 A 113 A ? -0.2 CYS 163 A 163 A ? -0.4 ASP 146 A 146 A ? -0.1 
145 THR 145 A 145 A ? THR 143 A 143 A ? -0.3 ASP 146 A 146 A ? -0.1 CYS 149 A 149 A ? -2.2 LEU 150 A 150 A ? -0.2 
146 ASP 146 A 146 A ? GLN 147 A 147 A ? -0.2 GLU 148 A 148 A ? -0.2 LEU 150 A 150 A ? -2.6 ALA 151 A 151 A ? -0.2 
147 GLN 147 A 147 A ? CYS 149 A 149 A ? -0.2 GLU 148 A 148 A ? -0.2 ALA 151 A 151 A ? -1.5 ASP 146 A 146 A ? -0.2 
148 GLU 148 A 148 A ? CYS 149 A 149 A ? -0.2 LEU 150 A 150 A ? -0.2 VAL 152 A 152 A ? -0.7 GLN 147 A 147 A ? -0.2 
149 CYS 149 A 149 A ? THR 145 A 145 A ? -2.2 LEU 150 A 150 A ? -0.2 TYR 153 A 153 A ? -3.0 VAL 152 A 152 A ? -0.9 
150 LEU 150 A 150 A ? ASP 146 A 146 A ? -2.6 ALA 151 A 151 A ? -0.3 CYS 149 A 149 A ? -0.2 GLU 148 A 148 A ? -0.2 
151 ALA 151 A 151 A ? GLN 147 A 147 A ? -1.5 ASP 146 A 146 A ? -0.2 LEU 150 A 150 A ? -0.3 CYS 149 A 149 A ? -0.2 
152 VAL 152 A 152 A ? CYS 149 A 149 A ? -0.9 GLU 148 A 148 A ? -0.7 LEU 150 A 150 A ? -0.2 ALA 151 A 151 A ? -0.2 
153 TYR 153 A 153 A ? CYS 149 A 149 A ? -3.0 PRO 154 A 154 A ? -0.1 ILE 156 A 156 A ? -1.7 VAL 152 A 152 A ? -0.2 
154 PRO 154 A 154 A ? ?   ?   ? ?   ? ? ?    ?   ?   ? ?   ? ? ?    TYR 153 A 153 A ? -0.1 LEU 150 A 150 A ? -0.1 
155 ALA 155 A 155 A ? HIS 157 A 157 A ? -0.1 LEU 150 A 150 A ? -0.0 HIS 157 A 157 A ? -0.2 LEU 150 A 150 A ? -0.1 
156 ILE 156 A 156 A ? TYR 153 A 153 A ? -1.7 CYS 149 A 149 A ? -0.1 LEU 158 A 158 A ? -0.9 GLY 159 A 159 A ? -0.1 
157 HIS 157 A 157 A ? ASN 81  A 81  A ? -0.2 ALA 155 A 155 A ? -0.2 HIS 160 A 160 A ? -1.2 MET 161 A 161 A ? -0.6 
158 LEU 158 A 158 A ? ILE 156 A 156 A ? -0.9 GLY 159 A 159 A ? -0.3 HIS 157 A 157 A ? -0.1 MET 161 A 161 A ? -0.1 
159 GLY 159 A 159 A ? HIS 160 A 160 A ? -0.2 ILE 156 A 156 A ? -0.1 LEU 158 A 158 A ? -0.3 HIS 157 A 157 A ? -0.0 
160 HIS 160 A 160 A ? HIS 157 A 157 A ? -1.2 CYS 212 A 212 A ? -0.0 LYS 210 A 210 A ? -2.3 LEU 162 A 162 A ? -0.3 
161 MET 161 A 161 A ? HIS 157 A 157 A ? -0.6 VAL 209 A 209 A ? -0.2 CYS 163 A 163 A ? -0.4 VAL 209 A 209 A ? -0.2 
162 LEU 162 A 162 A ? PHE 208 A 208 A ? -2.3 HIS 160 A 160 A ? -0.3 PHE 208 A 208 A ? -3.0 ALA 164 A 164 A ? -0.4 
163 CYS 163 A 163 A ? LEU 144 A 144 A ? -0.4 MET 161 A 161 A ? -0.4 LEU 144 A 144 A ? -2.9 THR 165 A 165 A ? -0.3 
164 ALA 164 A 164 A ? SER 206 A 206 A ? -2.0 LEU 162 A 162 A ? -0.4 SER 206 A 206 A ? -3.0 VAL 166 A 166 A ? -0.3 
165 THR 165 A 165 A ? THR 142 A 142 A ? -3.0 CYS 163 A 163 A ? -0.3 THR 142 A 142 A ? -3.2 LYS 167 A 167 A ? -0.7 
166 VAL 166 A 166 A ? ALA 164 A 164 A ? -0.3 ILE 141 A 141 A ? -0.2 MET 168 A 168 A ? -0.4 ILE 141 A 141 A ? -0.1 
167 LYS 167 A 167 A ? THR 165 A 165 A ? -0.7 MET 168 A 168 A ? -0.2 GLY 170 A 170 A ? -0.1 SER 171 A 171 A ? -0.1 
168 MET 168 A 168 A ? VAL 166 A 166 A ? -0.4 GLY 169 A 169 A ? -0.3 LYS 167 A 167 A ? -0.2 ?   ?   ? ?   ? ? ?    
169 GLY 169 A 169 A ? GLY 170 A 170 A ? -0.2 VAL 166 A 166 A ? -0.1 MET 168 A 168 A ? -0.3 SER 171 A 171 A ? -0.1 
170 GLY 170 A 170 A ? LYS 167 A 167 A ? -0.1 SER 171 A 171 A ? -0.1 ASP 172 A 172 A ? -0.2 GLY 169 A 169 A ? -0.2 
171 SER 171 A 171 A ? ARG 3   A 3   A ? -0.3 ASN 140 A 140 A ? -0.3 SER 173 A 173 A ? -0.3 ARG 3   A 3   A ? -0.3 
172 ASP 172 A 172 A ? LEU 2   A 2   A ? -2.0 GLY 170 A 170 A ? -0.2 LEU 2   A 2   A ? -2.0 CYS 174 A 174 A ? -0.9 
173 SER 173 A 173 A ? SER 171 A 171 A ? -0.3 MET 1   A 1   A ? -0.2 GLN 175 A 175 A ? -0.3 GLY 176 A 176 A ? -0.1 
174 CYS 174 A 174 A ? ASP 172 A 172 A ? -0.9 THR 124 A 124 A ? -0.2 ASP 177 A 177 A ? -0.2 THR 124 A 124 A ? -0.1 
175 GLN 175 A 175 A ? SER 173 A 173 A ? -0.3 PHE 196 A 196 A ? -0.2 THR 124 A 124 A ? -0.5 CYS 174 A 174 A ? -0.2 
176 GLY 176 A 176 A ? GLY 123 A 123 A ? -0.2 SER 173 A 173 A ? -0.1 GLN 175 A 175 A ? -0.2 TRP 122 A 122 A ? -0.1 
177 ASP 177 A 177 A ? GLY 123 A 123 A ? -0.2 CYS 174 A 174 A ? -0.2 SER 180 A 180 A ? -2.2 THR 192 A 192 A ? -0.2 
178 PRO 178 A 178 A ? ?   ?   ? ?   ? ? ?    ?   ?   ? ?   ? ? ?    THR 27  A 27  A ? -2.5 SER 193 A 193 A ? -0.2 
179 GLY 179 A 179 A ? THR 192 A 192 A ? -2.6 SER 180 A 180 A ? -0.3 SER 193 A 193 A ? -0.1 VAL 37  A 37  A ? -0.1 
180 SER 180 A 180 A ? ASP 177 A 177 A ? -2.2 THR 192 A 192 A ? -0.1 THR 192 A 192 A ? -2.4 GLY 179 A 179 A ? -0.3 
181 PRO 181 A 181 A ? ?   ?   ? ?   ? ? ?    ?   ?   ? ?   ? ? ?    ALA 120 A 120 A ? -1.1 VAL 183 A 183 A ? -0.7 
182 LEU 182 A 182 A ? GLY 190 A 190 A ? -2.8 SER 180 A 180 A ? -0.2 GLN 189 A 189 A ? -3.0 GLY 190 A 190 A ? -1.5 
183 VAL 183 A 183 A ? VAL 118 A 118 A ? -3.2 PRO 181 A 181 A ? -0.7 VAL 118 A 118 A ? -2.8 ASP 185 A 185 A ? -0.4 
184 CYS 184 A 184 A ? ALA 187 A 187 A ? -2.2 LEU 182 A 182 A ? -0.5 ALA 187 A 187 A ? -1.3 CYS 117 A 117 A ? -0.1 
185 ASP 185 A 185 A ? TYR 116 A 116 A ? -0.5 VAL 183 A 183 A ? -0.4 CYS 184 A 184 A ? -0.2 LEU 188 A 188 A ? -0.1 
186 ASN 186 A 186 A ? ALA 187 A 187 A ? -0.2 VAL 183 A 183 A ? -0.1 ALA 105 A 105 A ? -0.5 LEU 188 A 188 A ? -0.3 
187 ALA 187 A 187 A ? CYS 184 A 184 A ? -1.3 LEU 104 A 104 A ? -0.1 CYS 184 A 184 A ? -2.2 GLN 189 A 189 A ? -0.7 
188 LEU 188 A 188 A ? ALA 105 A 105 A ? -2.3 ASN 186 A 186 A ? -0.3 VAL 183 A 183 A ? -0.2 ILE 191 A 191 A ? -0.1 
189 GLN 189 A 189 A ? LEU 182 A 182 A ? -3.0 ALA 187 A 187 A ? -0.7 VAL 211 A 211 A ? -1.3 CYS 212 A 212 A ? -0.5 
190 GLY 190 A 190 A ? LEU 182 A 182 A ? -1.5 LYS 210 A 210 A ? -0.2 LEU 182 A 182 A ? -2.8 THR 192 A 192 A ? -0.4 
191 ILE 191 A 191 A ? VAL 209 A 209 A ? -1.2 GLN 189 A 189 A ? -0.3 VAL 209 A 209 A ? -3.2 SER 193 A 193 A ? -0.2 
192 THR 192 A 192 A ? SER 180 A 180 A ? -2.4 GLY 190 A 190 A ? -0.4 GLY 179 A 179 A ? -2.6 PHE 208 A 208 A ? -0.2 
193 SER 193 A 193 A ? VAL 207 A 207 A ? -1.9 TRP 194 A 194 A ? -0.4 GLY 195 A 195 A ? -0.3 PHE 208 A 208 A ? -0.2 
194 TRP 194 A 194 A ? VAL 207 A 207 A ? -1.5 GLN 175 A 175 A ? -0.0 VAL 207 A 207 A ? -2.4 SER 193 A 193 A ? -0.4 
195 GLY 195 A 195 A ? SER 193 A 193 A ? -0.3 SER 206 A 206 A ? -0.2 SER 206 A 206 A ? -0.1 GLU 197 A 197 A ? -0.1 
196 PHE 196 A 196 A ? PRO 205 A 205 A ? -0.4 TRP 194 A 194 A ? -0.2 GLN 175 A 175 A ? -0.2 THR 204 A 204 A ? -0.1 
197 GLU 197 A 197 A ? CYS 174 A 174 A ? -0.1 LYS 198 A 198 A ? -0.1 CYS 199 A 199 A ? -0.8 PHE 196 A 196 A ? -0.1 
198 LYS 198 A 198 A ? CYS 199 A 199 A ? -0.2 CYS 174 A 174 A ? -0.1 GLU 201 A 201 A ? -0.5 VAL 202 A 202 A ? -0.3 
199 CYS 199 A 199 A ? GLU 197 A 197 A ? -0.8 SER 200 A 200 A ? -0.2 LYS 198 A 198 A ? -0.2 THR 204 A 204 A ? -0.1 
200 SER 200 A 200 A ? GLU 201 A 201 A ? -0.1 GLU 197 A 197 A ? -0.1 CYS 199 A 199 A ? -0.2 GLU 203 A 203 A ? -0.1 
201 GLU 201 A 201 A ? LYS 198 A 198 A ? -0.5 VAL 202 A 202 A ? -0.3 GLU 203 A 203 A ? -0.3 SER 200 A 200 A ? -0.1 
202 VAL 202 A 202 A ? LYS 198 A 198 A ? -0.3 THR 204 A 204 A ? -0.1 THR 204 A 204 A ? -2.3 GLU 201 A 201 A ? -0.3 
203 GLU 203 A 203 A ? GLU 201 A 201 A ? -0.3 SER 200 A 200 A ? -0.1 SER 200 A 200 A ? -0.1 LYS 167 A 167 A ? -0.0 
204 THR 204 A 204 A ? VAL 202 A 202 A ? -2.3 CYS 199 A 199 A ? -0.1 VAL 166 A 166 A ? -0.2 VAL 202 A 202 A ? -0.1 
205 PRO 205 A 205 A ? ?   ?   ? ?   ? ? ?    ?   ?   ? ?   ? ? ?    PHE 196 A 196 A ? -0.4 VAL 207 A 207 A ? -0.3 
206 SER 206 A 206 A ? ALA 164 A 164 A ? -3.0 GLY 195 A 195 A ? -0.1 ALA 164 A 164 A ? -2.0 PHE 208 A 208 A ? -0.5 
207 VAL 207 A 207 A ? TRP 194 A 194 A ? -2.4 PRO 205 A 205 A ? -0.3 SER 193 A 193 A ? -1.9 TRP 194 A 194 A ? -1.5 
208 PHE 208 A 208 A ? LEU 162 A 162 A ? -3.0 SER 206 A 206 A ? -0.5 LEU 162 A 162 A ? -2.3 LYS 210 A 210 A ? -0.4 
209 VAL 209 A 209 A ? ILE 191 A 191 A ? -3.2 VAL 207 A 207 A ? -0.3 ILE 191 A 191 A ? -1.2 VAL 211 A 211 A ? -1.0 
210 LYS 210 A 210 A ? HIS 160 A 160 A ? -2.3 PHE 208 A 208 A ? -0.4 ASN 213 A 213 A ? -1.5 GLY 190 A 190 A ? -0.2 
211 VAL 211 A 211 A ? GLN 189 A 189 A ? -1.3 VAL 209 A 209 A ? -1.0 TYR 214 A 214 A ? -2.9 ILE 215 A 215 A ? -0.2 
212 CYS 212 A 212 A ? GLN 189 A 189 A ? -0.5 ASN 213 A 213 A ? -0.3 ILE 215 A 215 A ? -0.6 VAL 211 A 211 A ? -0.3 
213 ASN 213 A 213 A ? LYS 210 A 210 A ? -1.5 TYR 214 A 214 A ? -0.2 CYS 212 A 212 A ? -0.3 VAL 211 A 211 A ? -0.2 
214 TYR 214 A 214 A ? VAL 211 A 211 A ? -2.9 LYS 210 A 210 A ? -0.2 LEU 218 A 218 A ? -3.0 ASN 213 A 213 A ? -0.2 
215 ILE 215 A 215 A ? CYS 212 A 212 A ? -0.6 VAL 211 A 211 A ? -0.2 ARG 219 A 219 A ? -2.4 GLU 220 A 220 A ? -0.2 
216 ASN 216 A 216 A ? CYS 212 A 212 A ? -0.2 TRP 217 A 217 A ? -0.2 GLU 220 A 220 A ? -2.4 THR 221 A 221 A ? -0.2 
217 TRP 217 A 217 A ? ARG 219 A 219 A ? -0.2 LEU 218 A 218 A ? -0.2 THR 221 A 221 A ? -2.6 MET 222 A 222 A ? -0.2 
218 LEU 218 A 218 A ? TYR 214 A 214 A ? -3.0 ARG 219 A 219 A ? -0.2 MET 222 A 222 A ? -2.1 ASN 216 A 216 A ? -0.2 
219 ARG 219 A 219 A ? ILE 215 A 215 A ? -2.4 TYR 214 A 214 A ? -0.2 ALA 223 A 223 A ? -1.7 LEU 218 A 218 A ? -0.2 
220 GLU 220 A 220 A ? ASN 216 A 216 A ? -2.4 ILE 215 A 215 A ? -0.2 LEU 224 A 224 A ? -1.6 ARG 219 A 219 A ? -0.2 
221 THR 221 A 221 A ? TRP 217 A 217 A ? -2.6 ASN 216 A 216 A ? -0.2 ALA 225 A 225 A ? -1.3 ARG 219 A 219 A ? -0.2 
222 MET 222 A 222 A ? LEU 218 A 218 A ? -2.1 TRP 217 A 217 A ? -0.2 THR 221 A 221 A ? -0.2 GLU 220 A 220 A ? -0.2 
223 ALA 223 A 223 A ? ARG 219 A 219 A ? -1.7 LEU 224 A 224 A ? -0.2 MET 222 A 222 A ? -0.2 THR 221 A 221 A ? -0.2 
224 LEU 224 A 224 A ? GLU 220 A 220 A ? -1.6 ARG 219 A 219 A ? -0.1 ALA 223 A 223 A ? -0.2 MET 222 A 222 A ? -0.2 
225 ALA 225 A 225 A ? THR 221 A 221 A ? -1.3 GLU 220 A 220 A ? -0.2 LYS 70  A 70  A ? -0.0 ?   ?   ? ?   ? ? ?    
# 
loop_
_dssp_statistics_histogram.entry_id 
_dssp_statistics_histogram.type 
_dssp_statistics_histogram.1 
_dssp_statistics_histogram.2 
_dssp_statistics_histogram.3 
_dssp_statistics_histogram.4 
_dssp_statistics_histogram.5 
_dssp_statistics_histogram.6 
_dssp_statistics_histogram.7 
_dssp_statistics_histogram.8 
_dssp_statistics_histogram.9 
_dssp_statistics_histogram.10 
_dssp_statistics_histogram.11 
_dssp_statistics_histogram.12 
_dssp_statistics_histogram.13 
_dssp_statistics_histogram.14 
_dssp_statistics_histogram.15 
_dssp_statistics_histogram.16 
_dssp_statistics_histogram.17 
_dssp_statistics_histogram.18 
_dssp_statistics_histogram.19 
_dssp_statistics_histogram.20 
_dssp_statistics_histogram.21 
_dssp_statistics_histogram.22 
_dssp_statistics_histogram.23 
_dssp_statistics_histogram.24 
_dssp_statistics_histogram.25 
_dssp_statistics_histogram.26 
_dssp_statistics_histogram.27 
_dssp_statistics_histogram.28 
_dssp_statistics_histogram.29 
_dssp_statistics_histogram.30 
Laag_TKL6 residues_per_alpha_helix        0 0 0 0 0 0 1 0 0 1 0 0 0 0 0 0 0 0 0 0 0 0 0 0 0 0 0 0 0 0 
Laag_TKL6 parallel_bridges_per_ladder     1 0 0 0 0 0 0 0 0 0 0 0 0 0 0 0 0 0 0 0 0 0 0 0 0 0 0 0 0 0 
Laag_TKL6 antiparallel_bridges_per_ladder 3 3 1 5 2 2 0 0 0 0 0 0 0 0 0 0 0 0 0 0 0 0 0 0 0 0 0 0 0 0 
Laag_TKL6 ladders_per_sheet               0 0 0 0 0 1 0 1 0 0 0 0 0 0 0 0 0 0 0 0 0 0 0 0 0 0 0 0 0 0 
# 
loop_
_dssp_statistics_hbond.entry_id 
_dssp_statistics_hbond.type 
_dssp_statistics_hbond.count 
_dssp_statistics_hbond.count_per_100 
Laag_TKL6 O(I)-->H-N(J)          139 61.8 
Laag_TKL6 'PARALLEL BRIDGES'     2   0.9  
Laag_TKL6 'ANTIPARALLEL BRIDGES' 72  32.0 
Laag_TKL6 O(I)-->H-N(I-5)        1   0.4  
Laag_TKL6 O(I)-->H-N(I-4)        1   0.4  
Laag_TKL6 O(I)-->H-N(I-3)        4   1.8  
Laag_TKL6 O(I)-->H-N(I-2)        0   0.0  
Laag_TKL6 O(I)-->H-N(I-1)        0   0.0  
Laag_TKL6 O(I)-->H-N(I+0)        0   0.0  
Laag_TKL6 O(I)-->H-N(I+1)        0   0.0  
Laag_TKL6 O(I)-->H-N(I+2)        23  10.2 
Laag_TKL6 O(I)-->H-N(I+3)        19  8.4  
Laag_TKL6 O(I)-->H-N(I+4)        15  6.7  
Laag_TKL6 O(I)-->H-N(I+5)        1   0.4  
# 
_dssp_statistics.entry_id                       Laag_TKL6 
_dssp_statistics.nr_of_residues                 225 
_dssp_statistics.nr_of_chains                   1 
_dssp_statistics.nr_of_ss_bridges_total         0 
_dssp_statistics.nr_of_ss_bridges_intra_chain   0 
_dssp_statistics.nr_of_ss_bridges_inter_chain   0 
# 
loop_
_chem_comp.id 
_chem_comp.type 
_chem_comp.mon_nstd_flag 
_chem_comp.name 
_chem_comp.formula 
_chem_comp.formula_weight 
ALA 'L-PEPTIDE LINKING' y ALANINE         'C3 H7 N O2'     89.093 
ARG 'L-PEPTIDE LINKING' y ARGININE        'C6 H15 N4 O2'  175.209 
ASN 'L-PEPTIDE LINKING' y ASPARAGINE      'C4 H8 N2 O3'   132.118 
ASP 'L-PEPTIDE LINKING' y 'ASPARTIC ACID' 'C4 H7 N O4'    133.103 
CYS 'L-PEPTIDE LINKING' y CYSTEINE        'C3 H7 N O2 S'  121.158 
GLN 'L-PEPTIDE LINKING' y GLUTAMINE       'C5 H10 N2 O3'  146.144 
GLU 'L-PEPTIDE LINKING' y 'GLUTAMIC ACID' 'C5 H9 N O4'    147.129 
GLY 'PEPTIDE LINKING'   y GLYCINE         'C2 H5 N O2'     75.067 
HIS 'L-PEPTIDE LINKING' y HISTIDINE       'C6 H10 N3 O2'  156.162 
ILE 'L-PEPTIDE LINKING' y ISOLEUCINE      'C6 H13 N O2'   131.173 
LEU 'L-PEPTIDE LINKING' y LEUCINE         'C6 H13 N O2'   131.173 
LYS 'L-PEPTIDE LINKING' y LYSINE          'C6 H15 N2 O2'  147.195 
MET 'L-PEPTIDE LINKING' y METHIONINE      'C5 H11 N O2 S' 149.211 
PHE 'L-PEPTIDE LINKING' y PHENYLALANINE   'C9 H11 N O2'   165.189 
PRO 'L-PEPTIDE LINKING' y PROLINE         'C5 H9 N O2'     115.13 
SER 'L-PEPTIDE LINKING' y SERINE          'C3 H7 N O3'    105.093 
THR 'L-PEPTIDE LINKING' y THREONINE       'C4 H9 N O3'    119.119 
TRP 'L-PEPTIDE LINKING' y TRYPTOPHAN      'C11 H12 N2 O2' 204.225 
TYR 'L-PEPTIDE LINKING' y TYROSINE        'C9 H11 N O3'   181.189 
VAL 'L-PEPTIDE LINKING' y VALINE          'C5 H11 N O2'   117.146 
# 
loop_
_atom_type.symbol 
N 
C 
O 
S 
# 
loop_
_entity_poly_seq.entity_id 
_entity_poly_seq.num 
_entity_poly_seq.mon_id 
_entity_poly_seq.hetero 
1   1 MET n 
1   2 LEU n 
1   3 ARG n 
1   4 GLY n 
1   5 PHE n 
1   6 HIS n 
1   7 CYS n 
1   8 ASN n 
1   9 LYS n 
1  10 ASN n 
1  11 SER n 
1  12 GLN n 
1  13 PRO n 
1  14 TRP n 
1  15 THR n 
1  16 ALA n 
1  17 ALA n 
1  18 LEU n 
1  19 PHE n 
1  20 ASP n 
1  21 GLY n 
1  22 TRP n 
1  23 LYS n 
1  24 PHE n 
1  25 HIS n 
1  26 CYS n 
1  27 THR n 
1  28 GLY n 
1  29 THR n 
1  30 LEU n 
1  31 ILE n 
1  32 ASP n 
1  33 SER n 
1  34 GLN n 
1  35 TRP n 
1  36 LEU n 
1  37 VAL n 
1  38 THR n 
1  39 ALA n 
1  40 ALA n 
1  41 GLN n 
1  42 CYS n 
1  43 PHE n 
1  44 THR n 
1  45 ASN n 
1  46 ARG n 
1  47 PHE n 
1  48 TYR n 
1  49 VAL n 
1  50 SER n 
1  51 LEU n 
1  52 GLY n 
1  53 GLU n 
1  54 ASN n 
1  55 SER n 
1  56 LEU n 
1  57 MET n 
1  58 SER n 
1  59 PHE n 
1  60 GLU n 
1  61 GLY n 
1  62 THR n 
1  63 GLU n 
1  64 GLN n 
1  65 LEU n 
1  66 LYS n 
1  67 ILE n 
1  68 GLY n 
1  69 ILE n 
1  70 LYS n 
1  71 ALA n 
1  72 ILE n 
1  73 ARG n 
1  74 HIS n 
1  75 PRO n 
1  76 PHE n 
1  77 TYR n 
1  78 ASN n 
1  79 SER n 
1  80 PHE n 
1  81 ASN n 
1  82 LYS n 
1  83 ASP n 
1  84 ASN n 
1  85 ASP n 
1  86 ILE n 
1  87 MET n 
1  88 LEU n 
1  89 VAL n 
1  90 LYS n 
1  91 LEU n 
1  92 LEU n 
1  93 THR n 
1  94 PRO n 
1  95 ILE n 
1  96 ARG n 
1  97 VAL n 
1  98 THR n 
1  99 ASP n 
1 100 SER n 
1 101 VAL n 
1 102 ARG n 
1 103 PRO n 
1 104 LEU n 
1 105 ALA n 
1 106 LEU n 
1 107 PRO n 
1 108 ARG n 
1 109 ASN n 
1 110 CYS n 
1 111 VAL n 
1 112 ASP n 
1 113 PRO n 
1 114 GLY n 
1 115 SER n 
1 116 TYR n 
1 117 CYS n 
1 118 VAL n 
1 119 LEU n 
1 120 ALA n 
1 121 GLY n 
1 122 TRP n 
1 123 GLY n 
1 124 THR n 
1 125 THR n 
1 126 ILE n 
1 127 LEU n 
1 128 ARG n 
1 129 GLN n 
1 130 GLU n 
1 131 TYR n 
1 132 GLU n 
1 133 PRO n 
1 134 ASP n 
1 135 ILE n 
1 136 LEU n 
1 137 TYR n 
1 138 CYS n 
1 139 GLY n 
1 140 ASN n 
1 141 ILE n 
1 142 THR n 
1 143 THR n 
1 144 LEU n 
1 145 THR n 
1 146 ASP n 
1 147 GLN n 
1 148 GLU n 
1 149 CYS n 
1 150 LEU n 
1 151 ALA n 
1 152 VAL n 
1 153 TYR n 
1 154 PRO n 
1 155 ALA n 
1 156 ILE n 
1 157 HIS n 
1 158 LEU n 
1 159 GLY n 
1 160 HIS n 
1 161 MET n 
1 162 LEU n 
1 163 CYS n 
1 164 ALA n 
1 165 THR n 
1 166 VAL n 
1 167 LYS n 
1 168 MET n 
1 169 GLY n 
1 170 GLY n 
1 171 SER n 
1 172 ASP n 
1 173 SER n 
1 174 CYS n 
1 175 GLN n 
1 176 GLY n 
1 177 ASP n 
1 178 PRO n 
1 179 GLY n 
1 180 SER n 
1 181 PRO n 
1 182 LEU n 
1 183 VAL n 
1 184 CYS n 
1 185 ASP n 
1 186 ASN n 
1 187 ALA n 
1 188 LEU n 
1 189 GLN n 
1 190 GLY n 
1 191 ILE n 
1 192 THR n 
1 193 SER n 
1 194 TRP n 
1 195 GLY n 
1 196 PHE n 
1 197 GLU n 
1 198 LYS n 
1 199 CYS n 
1 200 SER n 
1 201 GLU n 
1 202 VAL n 
1 203 GLU n 
1 204 THR n 
1 205 PRO n 
1 206 SER n 
1 207 VAL n 
1 208 PHE n 
1 209 VAL n 
1 210 LYS n 
1 211 VAL n 
1 212 CYS n 
1 213 ASN n 
1 214 TYR n 
1 215 ILE n 
1 216 ASN n 
1 217 TRP n 
1 218 LEU n 
1 219 ARG n 
1 220 GLU n 
1 221 THR n 
1 222 MET n 
1 223 ALA n 
1 224 LEU n 
1 225 ALA n 
# 
loop_
_pdbx_poly_seq_scheme.asym_id 
_pdbx_poly_seq_scheme.entity_id 
_pdbx_poly_seq_scheme.seq_id 
_pdbx_poly_seq_scheme.mon_id 
_pdbx_poly_seq_scheme.ndb_seq_num 
_pdbx_poly_seq_scheme.pdb_seq_num 
_pdbx_poly_seq_scheme.auth_seq_num 
_pdbx_poly_seq_scheme.pdb_mon_id 
_pdbx_poly_seq_scheme.auth_mon_id 
_pdbx_poly_seq_scheme.pdb_strand_id 
_pdbx_poly_seq_scheme.pdb_ins_code 
_pdbx_poly_seq_scheme.hetero 
A 1   1 MET   1 1   1   MET MET A ? n 
A 1   2 LEU   2 2   2   LEU LEU A ? n 
A 1   3 ARG   3 3   3   ARG ARG A ? n 
A 1   4 GLY   4 4   4   GLY GLY A ? n 
A 1   5 PHE   5 5   5   PHE PHE A ? n 
A 1   6 HIS   6 6   6   HIS HIS A ? n 
A 1   7 CYS   7 7   7   CYS CYS A ? n 
A 1   8 ASN   8 8   8   ASN ASN A ? n 
A 1   9 LYS   9 9   9   LYS LYS A ? n 
A 1  10 ASN  10 10  10  ASN ASN A ? n 
A 1  11 SER  11 11  11  SER SER A ? n 
A 1  12 GLN  12 12  12  GLN GLN A ? n 
A 1  13 PRO  13 13  13  PRO PRO A ? n 
A 1  14 TRP  14 14  14  TRP TRP A ? n 
A 1  15 THR  15 15  15  THR THR A ? n 
A 1  16 ALA  16 16  16  ALA ALA A ? n 
A 1  17 ALA  17 17  17  ALA ALA A ? n 
A 1  18 LEU  18 18  18  LEU LEU A ? n 
A 1  19 PHE  19 19  19  PHE PHE A ? n 
A 1  20 ASP  20 20  20  ASP ASP A ? n 
A 1  21 GLY  21 21  21  GLY GLY A ? n 
A 1  22 TRP  22 22  22  TRP TRP A ? n 
A 1  23 LYS  23 23  23  LYS LYS A ? n 
A 1  24 PHE  24 24  24  PHE PHE A ? n 
A 1  25 HIS  25 25  25  HIS HIS A ? n 
A 1  26 CYS  26 26  26  CYS CYS A ? n 
A 1  27 THR  27 27  27  THR THR A ? n 
A 1  28 GLY  28 28  28  GLY GLY A ? n 
A 1  29 THR  29 29  29  THR THR A ? n 
A 1  30 LEU  30 30  30  LEU LEU A ? n 
A 1  31 ILE  31 31  31  ILE ILE A ? n 
A 1  32 ASP  32 32  32  ASP ASP A ? n 
A 1  33 SER  33 33  33  SER SER A ? n 
A 1  34 GLN  34 34  34  GLN GLN A ? n 
A 1  35 TRP  35 35  35  TRP TRP A ? n 
A 1  36 LEU  36 36  36  LEU LEU A ? n 
A 1  37 VAL  37 37  37  VAL VAL A ? n 
A 1  38 THR  38 38  38  THR THR A ? n 
A 1  39 ALA  39 39  39  ALA ALA A ? n 
A 1  40 ALA  40 40  40  ALA ALA A ? n 
A 1  41 GLN  41 41  41  GLN GLN A ? n 
A 1  42 CYS  42 42  42  CYS CYS A ? n 
A 1  43 PHE  43 43  43  PHE PHE A ? n 
A 1  44 THR  44 44  44  THR THR A ? n 
A 1  45 ASN  45 45  45  ASN ASN A ? n 
A 1  46 ARG  46 46  46  ARG ARG A ? n 
A 1  47 PHE  47 47  47  PHE PHE A ? n 
A 1  48 TYR  48 48  48  TYR TYR A ? n 
A 1  49 VAL  49 49  49  VAL VAL A ? n 
A 1  50 SER  50 50  50  SER SER A ? n 
A 1  51 LEU  51 51  51  LEU LEU A ? n 
A 1  52 GLY  52 52  52  GLY GLY A ? n 
A 1  53 GLU  53 53  53  GLU GLU A ? n 
A 1  54 ASN  54 54  54  ASN ASN A ? n 
A 1  55 SER  55 55  55  SER SER A ? n 
A 1  56 LEU  56 56  56  LEU LEU A ? n 
A 1  57 MET  57 57  57  MET MET A ? n 
A 1  58 SER  58 58  58  SER SER A ? n 
A 1  59 PHE  59 59  59  PHE PHE A ? n 
A 1  60 GLU  60 60  60  GLU GLU A ? n 
A 1  61 GLY  61 61  61  GLY GLY A ? n 
A 1  62 THR  62 62  62  THR THR A ? n 
A 1  63 GLU  63 63  63  GLU GLU A ? n 
A 1  64 GLN  64 64  64  GLN GLN A ? n 
A 1  65 LEU  65 65  65  LEU LEU A ? n 
A 1  66 LYS  66 66  66  LYS LYS A ? n 
A 1  67 ILE  67 67  67  ILE ILE A ? n 
A 1  68 GLY  68 68  68  GLY GLY A ? n 
A 1  69 ILE  69 69  69  ILE ILE A ? n 
A 1  70 LYS  70 70  70  LYS LYS A ? n 
A 1  71 ALA  71 71  71  ALA ALA A ? n 
A 1  72 ILE  72 72  72  ILE ILE A ? n 
A 1  73 ARG  73 73  73  ARG ARG A ? n 
A 1  74 HIS  74 74  74  HIS HIS A ? n 
A 1  75 PRO  75 75  75  PRO PRO A ? n 
A 1  76 PHE  76 76  76  PHE PHE A ? n 
A 1  77 TYR  77 77  77  TYR TYR A ? n 
A 1  78 ASN  78 78  78  ASN ASN A ? n 
A 1  79 SER  79 79  79  SER SER A ? n 
A 1  80 PHE  80 80  80  PHE PHE A ? n 
A 1  81 ASN  81 81  81  ASN ASN A ? n 
A 1  82 LYS  82 82  82  LYS LYS A ? n 
A 1  83 ASP  83 83  83  ASP ASP A ? n 
A 1  84 ASN  84 84  84  ASN ASN A ? n 
A 1  85 ASP  85 85  85  ASP ASP A ? n 
A 1  86 ILE  86 86  86  ILE ILE A ? n 
A 1  87 MET  87 87  87  MET MET A ? n 
A 1  88 LEU  88 88  88  LEU LEU A ? n 
A 1  89 VAL  89 89  89  VAL VAL A ? n 
A 1  90 LYS  90 90  90  LYS LYS A ? n 
A 1  91 LEU  91 91  91  LEU LEU A ? n 
A 1  92 LEU  92 92  92  LEU LEU A ? n 
A 1  93 THR  93 93  93  THR THR A ? n 
A 1  94 PRO  94 94  94  PRO PRO A ? n 
A 1  95 ILE  95 95  95  ILE ILE A ? n 
A 1  96 ARG  96 96  96  ARG ARG A ? n 
A 1  97 VAL  97 97  97  VAL VAL A ? n 
A 1  98 THR  98 98  98  THR THR A ? n 
A 1  99 ASP  99 99  99  ASP ASP A ? n 
A 1 100 SER 100 100 100 SER SER A ? n 
A 1 101 VAL 101 101 101 VAL VAL A ? n 
A 1 102 ARG 102 102 102 ARG ARG A ? n 
A 1 103 PRO 103 103 103 PRO PRO A ? n 
A 1 104 LEU 104 104 104 LEU LEU A ? n 
A 1 105 ALA 105 105 105 ALA ALA A ? n 
A 1 106 LEU 106 106 106 LEU LEU A ? n 
A 1 107 PRO 107 107 107 PRO PRO A ? n 
A 1 108 ARG 108 108 108 ARG ARG A ? n 
A 1 109 ASN 109 109 109 ASN ASN A ? n 
A 1 110 CYS 110 110 110 CYS CYS A ? n 
A 1 111 VAL 111 111 111 VAL VAL A ? n 
A 1 112 ASP 112 112 112 ASP ASP A ? n 
A 1 113 PRO 113 113 113 PRO PRO A ? n 
A 1 114 GLY 114 114 114 GLY GLY A ? n 
A 1 115 SER 115 115 115 SER SER A ? n 
A 1 116 TYR 116 116 116 TYR TYR A ? n 
A 1 117 CYS 117 117 117 CYS CYS A ? n 
A 1 118 VAL 118 118 118 VAL VAL A ? n 
A 1 119 LEU 119 119 119 LEU LEU A ? n 
A 1 120 ALA 120 120 120 ALA ALA A ? n 
A 1 121 GLY 121 121 121 GLY GLY A ? n 
A 1 122 TRP 122 122 122 TRP TRP A ? n 
A 1 123 GLY 123 123 123 GLY GLY A ? n 
A 1 124 THR 124 124 124 THR THR A ? n 
A 1 125 THR 125 125 125 THR THR A ? n 
A 1 126 ILE 126 126 126 ILE ILE A ? n 
A 1 127 LEU 127 127 127 LEU LEU A ? n 
A 1 128 ARG 128 128 128 ARG ARG A ? n 
A 1 129 GLN 129 129 129 GLN GLN A ? n 
A 1 130 GLU 130 130 130 GLU GLU A ? n 
A 1 131 TYR 131 131 131 TYR TYR A ? n 
A 1 132 GLU 132 132 132 GLU GLU A ? n 
A 1 133 PRO 133 133 133 PRO PRO A ? n 
A 1 134 ASP 134 134 134 ASP ASP A ? n 
A 1 135 ILE 135 135 135 ILE ILE A ? n 
A 1 136 LEU 136 136 136 LEU LEU A ? n 
A 1 137 TYR 137 137 137 TYR TYR A ? n 
A 1 138 CYS 138 138 138 CYS CYS A ? n 
A 1 139 GLY 139 139 139 GLY GLY A ? n 
A 1 140 ASN 140 140 140 ASN ASN A ? n 
A 1 141 ILE 141 141 141 ILE ILE A ? n 
A 1 142 THR 142 142 142 THR THR A ? n 
A 1 143 THR 143 143 143 THR THR A ? n 
A 1 144 LEU 144 144 144 LEU LEU A ? n 
A 1 145 THR 145 145 145 THR THR A ? n 
A 1 146 ASP 146 146 146 ASP ASP A ? n 
A 1 147 GLN 147 147 147 GLN GLN A ? n 
A 1 148 GLU 148 148 148 GLU GLU A ? n 
A 1 149 CYS 149 149 149 CYS CYS A ? n 
A 1 150 LEU 150 150 150 LEU LEU A ? n 
A 1 151 ALA 151 151 151 ALA ALA A ? n 
A 1 152 VAL 152 152 152 VAL VAL A ? n 
A 1 153 TYR 153 153 153 TYR TYR A ? n 
A 1 154 PRO 154 154 154 PRO PRO A ? n 
A 1 155 ALA 155 155 155 ALA ALA A ? n 
A 1 156 ILE 156 156 156 ILE ILE A ? n 
A 1 157 HIS 157 157 157 HIS HIS A ? n 
A 1 158 LEU 158 158 158 LEU LEU A ? n 
A 1 159 GLY 159 159 159 GLY GLY A ? n 
A 1 160 HIS 160 160 160 HIS HIS A ? n 
A 1 161 MET 161 161 161 MET MET A ? n 
A 1 162 LEU 162 162 162 LEU LEU A ? n 
A 1 163 CYS 163 163 163 CYS CYS A ? n 
A 1 164 ALA 164 164 164 ALA ALA A ? n 
A 1 165 THR 165 165 165 THR THR A ? n 
A 1 166 VAL 166 166 166 VAL VAL A ? n 
A 1 167 LYS 167 167 167 LYS LYS A ? n 
A 1 168 MET 168 168 168 MET MET A ? n 
A 1 169 GLY 169 169 169 GLY GLY A ? n 
A 1 170 GLY 170 170 170 GLY GLY A ? n 
A 1 171 SER 171 171 171 SER SER A ? n 
A 1 172 ASP 172 172 172 ASP ASP A ? n 
A 1 173 SER 173 173 173 SER SER A ? n 
A 1 174 CYS 174 174 174 CYS CYS A ? n 
A 1 175 GLN 175 175 175 GLN GLN A ? n 
A 1 176 GLY 176 176 176 GLY GLY A ? n 
A 1 177 ASP 177 177 177 ASP ASP A ? n 
A 1 178 PRO 178 178 178 PRO PRO A ? n 
A 1 179 GLY 179 179 179 GLY GLY A ? n 
A 1 180 SER 180 180 180 SER SER A ? n 
A 1 181 PRO 181 181 181 PRO PRO A ? n 
A 1 182 LEU 182 182 182 LEU LEU A ? n 
A 1 183 VAL 183 183 183 VAL VAL A ? n 
A 1 184 CYS 184 184 184 CYS CYS A ? n 
A 1 185 ASP 185 185 185 ASP ASP A ? n 
A 1 186 ASN 186 186 186 ASN ASN A ? n 
A 1 187 ALA 187 187 187 ALA ALA A ? n 
A 1 188 LEU 188 188 188 LEU LEU A ? n 
A 1 189 GLN 189 189 189 GLN GLN A ? n 
A 1 190 GLY 190 190 190 GLY GLY A ? n 
A 1 191 ILE 191 191 191 ILE ILE A ? n 
A 1 192 THR 192 192 192 THR THR A ? n 
A 1 193 SER 193 193 193 SER SER A ? n 
A 1 194 TRP 194 194 194 TRP TRP A ? n 
A 1 195 GLY 195 195 195 GLY GLY A ? n 
A 1 196 PHE 196 196 196 PHE PHE A ? n 
A 1 197 GLU 197 197 197 GLU GLU A ? n 
A 1 198 LYS 198 198 198 LYS LYS A ? n 
A 1 199 CYS 199 199 199 CYS CYS A ? n 
A 1 200 SER 200 200 200 SER SER A ? n 
A 1 201 GLU 201 201 201 GLU GLU A ? n 
A 1 202 VAL 202 202 202 VAL VAL A ? n 
A 1 203 GLU 203 203 203 GLU GLU A ? n 
A 1 204 THR 204 204 204 THR THR A ? n 
A 1 205 PRO 205 205 205 PRO PRO A ? n 
A 1 206 SER 206 206 206 SER SER A ? n 
A 1 207 VAL 207 207 207 VAL VAL A ? n 
A 1 208 PHE 208 208 208 PHE PHE A ? n 
A 1 209 VAL 209 209 209 VAL VAL A ? n 
A 1 210 LYS 210 210 210 LYS LYS A ? n 
A 1 211 VAL 211 211 211 VAL VAL A ? n 
A 1 212 CYS 212 212 212 CYS CYS A ? n 
A 1 213 ASN 213 213 213 ASN ASN A ? n 
A 1 214 TYR 214 214 214 TYR TYR A ? n 
A 1 215 ILE 215 215 215 ILE ILE A ? n 
A 1 216 ASN 216 216 216 ASN ASN A ? n 
A 1 217 TRP 217 217 217 TRP TRP A ? n 
A 1 218 LEU 218 218 218 LEU LEU A ? n 
A 1 219 ARG 219 219 219 ARG ARG A ? n 
A 1 220 GLU 220 220 220 GLU GLU A ? n 
A 1 221 THR 221 221 221 THR THR A ? n 
A 1 222 MET 222 222 222 MET MET A ? n 
A 1 223 ALA 223 223 223 ALA ALA A ? n 
A 1 224 LEU 224 224 224 LEU LEU A ? n 
A 1 225 ALA 225 225 225 ALA ALA A ? n 
# 
loop_
_atom_site.group_PDB 
_atom_site.id 
_atom_site.type_symbol 
_atom_site.label_atom_id 
_atom_site.label_alt_id 
_atom_site.label_comp_id 
_atom_site.label_asym_id 
_atom_site.label_entity_id 
_atom_site.label_seq_id 
_atom_site.pdbx_PDB_ins_code 
_atom_site.Cartn_x 
_atom_site.Cartn_y 
_atom_site.Cartn_z 
_atom_site.occupancy 
_atom_site.B_iso_or_equiv 
_atom_site.pdbx_formal_charge 
_atom_site.auth_seq_id 
_atom_site.auth_comp_id 
_atom_site.auth_asym_id 
_atom_site.auth_atom_id 
_atom_site.pdbx_PDB_model_num 
ATOM 1    N N   ? MET A 1   1 ?   7.603   9.335  -3.727 1.000 50.580 ? 1   MET A N   1 
ATOM 2    C CA  ? MET A 1   1 ?   8.072   8.442  -4.782 1.000 50.580 ? 1   MET A CA  1 
ATOM 3    C C   ? MET A 1   1 ?   9.204   9.085  -5.577 1.000 50.580 ? 1   MET A C   1 
ATOM 4    C CB  ? MET A 1   1 ?   6.923   8.065  -5.719 1.000 50.580 ? 1   MET A CB  1 
ATOM 5    O O   ? MET A 1   1 ?   9.136  10.267  -5.916 1.000 50.580 ? 1   MET A O   1 
ATOM 6    C CG  ? MET A 1   1 ?   6.004   6.991  -5.161 1.000 50.580 ? 1   MET A CG  1 
ATOM 7    S SD  ? MET A 1   1 ?   4.896   6.280  -6.439 1.000 50.580 ? 1   MET A SD  1 
ATOM 8    C CE  ? MET A 1   1 ?   3.900   7.740  -6.848 1.000 50.580 ? 1   MET A CE  1 
ATOM 9    N N   ? LEU A 1   2 ?  10.490   8.590  -5.453 1.000 46.270 ? 2   LEU A N   1 
ATOM 10   C CA  ? LEU A 1   2 ?  11.676   9.067  -6.156 1.000 46.270 ? 2   LEU A CA  1 
ATOM 11   C C   ? LEU A 1   2 ?  11.648   8.642  -7.621 1.000 46.270 ? 2   LEU A C   1 
ATOM 12   C CB  ? LEU A 1   2 ?  12.947   8.540  -5.484 1.000 46.270 ? 2   LEU A CB  1 
ATOM 13   O O   ? LEU A 1   2 ?  11.427   7.468  -7.926 1.000 46.270 ? 2   LEU A O   1 
ATOM 14   C CG  ? LEU A 1   2 ?  13.399   9.273  -4.220 1.000 46.270 ? 2   LEU A CG  1 
ATOM 15   C CD1 ? LEU A 1   2 ?  14.033   8.293  -3.238 1.000 46.270 ? 2   LEU A CD1 1 
ATOM 16   C CD2 ? LEU A 1   2 ?  14.372  10.393  -4.570 1.000 46.270 ? 2   LEU A CD2 1 
ATOM 17   N N   ? ARG A 1   3 ?  11.246   9.616  -8.660 1.000 52.620 ? 3   ARG A N   1 
ATOM 18   C CA  ? ARG A 1   3 ?  11.289   9.445 -10.109 1.000 52.620 ? 3   ARG A CA  1 
ATOM 19   C C   ? ARG A 1   3 ?   9.937   8.990 -10.648 1.000 52.620 ? 3   ARG A C   1 
ATOM 20   C CB  ? ARG A 1   3 ?  12.375   8.440 -10.500 1.000 52.620 ? 3   ARG A CB  1 
ATOM 21   O O   ? ARG A 1   3 ?   9.868   8.326 -11.684 1.000 52.620 ? 3   ARG A O   1 
ATOM 22   C CG  ? ARG A 1   3 ?  13.790   8.932 -10.244 1.000 52.620 ? 3   ARG A CG  1 
ATOM 23   C CD  ? ARG A 1   3 ?  14.831   7.957 -10.776 1.000 52.620 ? 3   ARG A CD  1 
ATOM 24   N NE  ? ARG A 1   3 ?  16.187   8.473 -10.612 1.000 52.620 ? 3   ARG A NE  1 
ATOM 25   N NH1 ? ARG A 1   3 ?  17.215   6.684 -11.651 1.000 52.620 ? 3   ARG A NH1 1 
ATOM 26   N NH2 ? ARG A 1   3 ?  18.473   8.416 -10.830 1.000 52.620 ? 3   ARG A NH2 1 
ATOM 27   C CZ  ? ARG A 1   3 ?  17.289   7.857 -11.032 1.000 52.620 ? 3   ARG A CZ  1 
ATOM 28   N N   ? GLY A 1   4 ?   8.847   9.161  -9.889 1.000 61.750 ? 4   GLY A N   1 
ATOM 29   C CA  ? GLY A 1   4 ?   7.483   8.910 -10.327 1.000 61.750 ? 4   GLY A CA  1 
ATOM 30   C C   ? GLY A 1   4 ?   6.889  10.061 -11.117 1.000 61.750 ? 4   GLY A C   1 
ATOM 31   O O   ? GLY A 1   4 ?   7.532  11.097 -11.293 1.000 61.750 ? 4   GLY A O   1 
ATOM 32   N N   ? PHE A 1   5 ?   5.969   9.766 -11.978 1.000 72.920 ? 5   PHE A N   1 
ATOM 33   C CA  ? PHE A 1   5 ?   5.274  10.765 -12.782 1.000 72.920 ? 5   PHE A CA  1 
ATOM 34   C C   ? PHE A 1   5 ?   3.873  11.018 -12.239 1.000 72.920 ? 5   PHE A C   1 
ATOM 35   C CB  ? PHE A 1   5 ?   5.197  10.320 -14.246 1.000 72.920 ? 5   PHE A CB  1 
ATOM 36   O O   ? PHE A 1   5 ?   3.328  10.193 -11.503 1.000 72.920 ? 5   PHE A O   1 
ATOM 37   C CG  ? PHE A 1   5 ?   4.499   9.001 -14.444 1.000 72.920 ? 5   PHE A CG  1 
ATOM 38   C CD1 ? PHE A 1   5 ?   5.209   7.808 -14.384 1.000 72.920 ? 5   PHE A CD1 1 
ATOM 39   C CD2 ? PHE A 1   5 ?   3.133   8.955 -14.689 1.000 72.920 ? 5   PHE A CD2 1 
ATOM 40   C CE1 ? PHE A 1   5 ?   4.565   6.586 -14.567 1.000 72.920 ? 5   PHE A CE1 1 
ATOM 41   C CE2 ? PHE A 1   5 ?   2.483   7.738 -14.872 1.000 72.920 ? 5   PHE A CE2 1 
ATOM 42   C CZ  ? PHE A 1   5 ?   3.201   6.554 -14.812 1.000 72.920 ? 5   PHE A CZ  1 
ATOM 43   N N   ? HIS A 1   6 ?   3.418  12.255 -12.535 1.000 83.380 ? 6   HIS A N   1 
ATOM 44   C CA  ? HIS A 1   6 ?   2.025  12.527 -12.199 1.000 83.380 ? 6   HIS A CA  1 
ATOM 45   C C   ? HIS A 1   6 ?   1.094  11.498 -12.832 1.000 83.380 ? 6   HIS A C   1 
ATOM 46   C CB  ? HIS A 1   6 ?   1.631  13.936 -12.647 1.000 83.380 ? 6   HIS A CB  1 
ATOM 47   O O   ? HIS A 1   6 ?   1.216  11.192 -14.020 1.000 83.380 ? 6   HIS A O   1 
ATOM 48   C CG  ? HIS A 1   6 ?   2.329  15.022 -11.892 1.000 83.380 ? 6   HIS A CG  1 
ATOM 49   C CD2 ? HIS A 1   6 ?   3.376  14.978 -11.036 1.000 83.380 ? 6   HIS A CD2 1 
ATOM 50   N ND1 ? HIS A 1   6 ?   1.955  16.346 -11.978 1.000 83.380 ? 6   HIS A ND1 1 
ATOM 51   C CE1 ? HIS A 1   6 ?   2.746  17.071 -11.205 1.000 83.380 ? 6   HIS A CE1 1 
ATOM 52   N NE2 ? HIS A 1   6 ?   3.617  16.265 -10.622 1.000 83.380 ? 6   HIS A NE2 1 
ATOM 53   N N   ? CYS A 1   7 ?   0.308  10.972 -11.957 1.000 86.990 ? 7   CYS A N   1 
ATOM 54   C CA  ? CYS A 1   7 ?  -0.706  10.068 -12.490 1.000 86.990 ? 7   CYS A CA  1 
ATOM 55   C C   ? CYS A 1   7 ?  -1.740  10.831 -13.308 1.000 86.990 ? 7   CYS A C   1 
ATOM 56   C CB  ? CYS A 1   7 ?  -1.397   9.310 -11.357 1.000 86.990 ? 7   CYS A CB  1 
ATOM 57   O O   ? CYS A 1   7 ?  -2.090  11.964 -12.974 1.000 86.990 ? 7   CYS A O   1 
ATOM 58   S SG  ? CYS A 1   7 ?  -0.300   8.196 -10.451 1.000 86.990 ? 7   CYS A SG  1 
ATOM 59   N N   ? ASN A 1   8 ?  -2.121  10.173 -14.495 1.000 88.300 ? 8   ASN A N   1 
ATOM 60   C CA  ? ASN A 1   8 ?  -3.288  10.744 -15.159 1.000 88.300 ? 8   ASN A CA  1 
ATOM 61   C C   ? ASN A 1   8 ?  -4.496  10.789 -14.229 1.000 88.300 ? 8   ASN A C   1 
ATOM 62   C CB  ? ASN A 1   8 ?  -3.623   9.956 -16.427 1.000 88.300 ? 8   ASN A CB  1 
ATOM 63   O O   ? ASN A 1   8 ?  -4.713   9.867 -13.440 1.000 88.300 ? 8   ASN A O   1 
ATOM 64   C CG  ? ASN A 1   8 ?  -2.552  10.082 -17.494 1.000 88.300 ? 8   ASN A CG  1 
ATOM 65   N ND2 ? ASN A 1   8 ?  -2.407   9.048 -18.314 1.000 88.300 ? 8   ASN A ND2 1 
ATOM 66   O OD1 ? ASN A 1   8 ?  -1.862  11.101 -17.579 1.000 88.300 ? 8   ASN A OD1 1 
ATOM 67   N N   ? LYS A 1   9 ?  -5.255  11.942 -14.306 1.000 87.090 ? 9   LYS A N   1 
ATOM 68   C CA  ? LYS A 1   9 ?  -6.461  12.071 -13.493 1.000 87.090 ? 9   LYS A CA  1 
ATOM 69   C C   ? LYS A 1   9 ?  -7.367  10.855 -13.657 1.000 87.090 ? 9   LYS A C   1 
ATOM 70   C CB  ? LYS A 1   9 ?  -7.223  13.346 -13.860 1.000 87.090 ? 9   LYS A CB  1 
ATOM 71   O O   ? LYS A 1   9 ?  -7.571  10.371 -14.773 1.000 87.090 ? 9   LYS A O   1 
ATOM 72   C CG  ? LYS A 1   9 ?  -8.330  13.709 -12.881 1.000 87.090 ? 9   LYS A CG  1 
ATOM 73   C CD  ? LYS A 1   9 ?  -8.970  15.045 -13.233 1.000 87.090 ? 9   LYS A CD  1 
ATOM 74   C CE  ? LYS A 1   9 ? -10.124  15.377 -12.296 1.000 87.090 ? 9   LYS A CE  1 
ATOM 75   N NZ  ? LYS A 1   9 ? -10.719  16.712 -12.602 1.000 87.090 ? 9   LYS A NZ  1 
ATOM 76   N N   ? ASN A 1  10 ?  -7.798  10.237 -12.516 1.000 88.000 ? 10  ASN A N   1 
ATOM 77   C CA  ? ASN A 1  10 ?  -8.760   9.142 -12.446 1.000 88.000 ? 10  ASN A CA  1 
ATOM 78   C C   ? ASN A 1  10 ?  -8.162   7.836 -12.963 1.000 88.000 ? 10  ASN A C   1 
ATOM 79   C CB  ? ASN A 1  10 ? -10.028   9.491 -13.228 1.000 88.000 ? 10  ASN A CB  1 
ATOM 80   O O   ? ASN A 1  10 ?  -8.881   6.855 -13.161 1.000 88.000 ? 10  ASN A O   1 
ATOM 81   C CG  ? ASN A 1  10 ? -10.761  10.685 -12.649 1.000 88.000 ? 10  ASN A CG  1 
ATOM 82   N ND2 ? ASN A 1  10 ? -11.402  11.464 -13.513 1.000 88.000 ? 10  ASN A ND2 1 
ATOM 83   O OD1 ? ASN A 1  10 ? -10.751  10.907 -11.436 1.000 88.000 ? 10  ASN A OD1 1 
ATOM 84   N N   ? SER A 1  11 ?  -6.864   7.753 -13.266 1.000 91.770 ? 11  SER A N   1 
ATOM 85   C CA  ? SER A 1  11 ?  -6.187   6.557 -13.757 1.000 91.770 ? 11  SER A CA  1 
ATOM 86   C C   ? SER A 1  11 ?  -6.012   5.526 -12.647 1.000 91.770 ? 11  SER A C   1 
ATOM 87   C CB  ? SER A 1  11 ?  -4.824   6.917 -14.349 1.000 91.770 ? 11  SER A CB  1 
ATOM 88   O O   ? SER A 1  11 ?  -5.777   4.347 -12.919 1.000 91.770 ? 11  SER A O   1 
ATOM 89   O OG  ? SER A 1  11 ?  -3.984   7.492 -13.364 1.000 91.770 ? 11  SER A OG  1 
ATOM 90   N N   ? GLN A 1  12 ?  -6.104   5.855 -11.411 1.000 94.820 ? 12  GLN A N   1 
ATOM 91   C CA  ? GLN A 1  12 ?  -6.028   4.993 -10.236 1.000 94.820 ? 12  GLN A CA  1 
ATOM 92   C C   ? GLN A 1  12 ?  -7.240   5.190  -9.330 1.000 94.820 ? 12  GLN A C   1 
ATOM 93   C CB  ? GLN A 1  12 ?  -4.740   5.260  -9.456 1.000 94.820 ? 12  GLN A CB  1 
ATOM 94   O O   ? GLN A 1  12 ?  -7.105   5.653  -8.196 1.000 94.820 ? 12  GLN A O   1 
ATOM 95   C CG  ? GLN A 1  12 ?  -3.471   4.998 -10.255 1.000 94.820 ? 12  GLN A CG  1 
ATOM 96   C CD  ? GLN A 1  12 ?  -3.618   5.351 -11.723 1.000 94.820 ? 12  GLN A CD  1 
ATOM 97   N NE2 ? GLN A 1  12 ?  -2.514   5.296 -12.460 1.000 94.820 ? 12  GLN A NE2 1 
ATOM 98   O OE1 ? GLN A 1  12 ?  -4.716   5.670 -12.192 1.000 94.820 ? 12  GLN A OE1 1 
ATOM 99   N N   ? PRO A 1  13 ?  -8.433   4.764  -9.735 1.000 95.880 ? 13  PRO A N   1 
ATOM 100  C CA  ? PRO A 1  13 ?  -9.698   5.047  -9.054 1.000 95.880 ? 13  PRO A CA  1 
ATOM 101  C C   ? PRO A 1  13 ?  -9.864   4.252  -7.761 1.000 95.880 ? 13  PRO A C   1 
ATOM 102  C CB  ? PRO A 1  13 ? -10.753   4.639 -10.085 1.000 95.880 ? 13  PRO A CB  1 
ATOM 103  O O   ? PRO A 1  13 ? -10.777   4.523  -6.978 1.000 95.880 ? 13  PRO A O   1 
ATOM 104  C CG  ? PRO A 1  13 ? -10.090   3.586 -10.913 1.000 95.880 ? 13  PRO A CG  1 
ATOM 105  C CD  ? PRO A 1  13 ?  -8.633   3.928 -11.042 1.000 95.880 ? 13  PRO A CD  1 
ATOM 106  N N   ? TRP A 1  14 ?  -8.899   3.344  -7.473 1.000 97.210 ? 14  TRP A N   1 
ATOM 107  C CA  ? TRP A 1  14 ?  -8.944   2.465  -6.309 1.000 97.210 ? 14  TRP A CA  1 
ATOM 108  C C   ? TRP A 1  14 ?  -8.079   3.014  -5.179 1.000 97.210 ? 14  TRP A C   1 
ATOM 109  C CB  ? TRP A 1  14 ?  -8.483   1.053  -6.682 1.000 97.210 ? 14  TRP A CB  1 
ATOM 110  O O   ? TRP A 1  14 ?  -8.097   2.488  -4.063 1.000 97.210 ? 14  TRP A O   1 
ATOM 111  C CG  ? TRP A 1  14 ?  -7.191   1.015  -7.441 1.000 97.210 ? 14  TRP A CG  1 
ATOM 112  C CD1 ? TRP A 1  14 ?  -5.928   0.998  -6.917 1.000 97.210 ? 14  TRP A CD1 1 
ATOM 113  C CD2 ? TRP A 1  14 ?  -7.036   0.995  -8.863 1.000 97.210 ? 14  TRP A CD2 1 
ATOM 114  C CE2 ? TRP A 1  14 ?  -5.650   0.965  -9.132 1.000 97.210 ? 14  TRP A CE2 1 
ATOM 115  C CE3 ? TRP A 1  14 ?  -7.936   0.998  -9.937 1.000 97.210 ? 14  TRP A CE3 1 
ATOM 116  N NE1 ? TRP A 1  14 ?  -4.997   0.967  -7.929 1.000 97.210 ? 14  TRP A NE1 1 
ATOM 117  C CH2 ? TRP A 1  14 ?  -6.044   0.942 -11.466 1.000 97.210 ? 14  TRP A CH2 1 
ATOM 118  C CZ2 ? TRP A 1  14 ?  -5.142   0.938 -10.433 1.000 97.210 ? 14  TRP A CZ2 1 
ATOM 119  C CZ3 ? TRP A 1  14 ?  -7.428   0.972 -11.231 1.000 97.210 ? 14  TRP A CZ3 1 
ATOM 120  N N   ? THR A 1  15 ?  -7.287   4.032  -5.464 1.000 95.980 ? 15  THR A N   1 
ATOM 121  C CA  ? THR A 1  15 ?  -6.323   4.553  -4.501 1.000 95.980 ? 15  THR A CA  1 
ATOM 122  C C   ? THR A 1  15 ?  -7.013   5.449  -3.476 1.000 95.980 ? 15  THR A C   1 
ATOM 123  C CB  ? THR A 1  15 ?  -5.202   5.341  -5.203 1.000 95.980 ? 15  THR A CB  1 
ATOM 124  O O   ? THR A 1  15 ?  -7.782   6.341  -3.841 1.000 95.980 ? 15  THR A O   1 
ATOM 125  C CG2 ? THR A 1  15 ?  -4.157   5.822  -4.202 1.000 95.980 ? 15  THR A CG2 1 
ATOM 126  O OG1 ? THR A 1  15 ?  -4.567   4.497  -6.172 1.000 95.980 ? 15  THR A OG1 1 
ATOM 127  N N   ? ALA A 1  16 ?  -6.758   5.211  -2.200 1.000 95.660 ? 16  ALA A N   1 
ATOM 128  C CA  ? ALA A 1  16 ?  -7.345   5.984  -1.108 1.000 95.660 ? 16  ALA A CA  1 
ATOM 129  C C   ? ALA A 1  16 ?  -6.262   6.624  -0.245 1.000 95.660 ? 16  ALA A C   1 
ATOM 130  C CB  ? ALA A 1  16 ?  -8.248   5.099  -0.254 1.000 95.660 ? 16  ALA A CB  1 
ATOM 131  O O   ? ALA A 1  16 ?  -5.198   6.035  -0.035 1.000 95.660 ? 16  ALA A O   1 
ATOM 132  N N   ? ALA A 1  17 ?  -6.598   7.857   0.166 1.000 94.420 ? 17  ALA A N   1 
ATOM 133  C CA  ? ALA A 1  17 ?  -5.760   8.519   1.161 1.000 94.420 ? 17  ALA A CA  1 
ATOM 134  C C   ? ALA A 1  17 ?  -6.342   8.360   2.563 1.000 94.420 ? 17  ALA A C   1 
ATOM 135  C CB  ? ALA A 1  17 ?  -5.597   9.999   0.821 1.000 94.420 ? 17  ALA A CB  1 
ATOM 136  O O   ? ALA A 1  17 ?  -7.516   8.660   2.791 1.000 94.420 ? 17  ALA A O   1 
ATOM 137  N N   ? LEU A 1  18 ?  -5.509   7.852   3.435 1.000 94.420 ? 18  LEU A N   1 
ATOM 138  C CA  ? LEU A 1  18 ?  -5.918   7.702   4.827 1.000 94.420 ? 18  LEU A CA  1 
ATOM 139  C C   ? LEU A 1  18 ?  -5.306   8.798   5.694 1.000 94.420 ? 18  LEU A C   1 
ATOM 140  C CB  ? LEU A 1  18 ?  -5.511   6.326   5.361 1.000 94.420 ? 18  LEU A CB  1 
ATOM 141  O O   ? LEU A 1  18 ?  -4.090   8.997   5.684 1.000 94.420 ? 18  LEU A O   1 
ATOM 142  C CG  ? LEU A 1  18 ?  -6.400   5.151   4.952 1.000 94.420 ? 18  LEU A CG  1 
ATOM 143  C CD1 ? LEU A 1  18 ?  -6.217   4.839   3.470 1.000 94.420 ? 18  LEU A CD1 1 
ATOM 144  C CD2 ? LEU A 1  18 ?  -6.090   3.924   5.803 1.000 94.420 ? 18  LEU A CD2 1 
ATOM 145  N N   ? PHE A 1  19 ?  -6.209   9.419   6.447 1.000 92.790 ? 19  PHE A N   1 
ATOM 146  C CA  ? PHE A 1  19 ?  -5.779  10.514   7.310 1.000 92.790 ? 19  PHE A CA  1 
ATOM 147  C C   ? PHE A 1  19 ?  -5.984  10.160   8.778 1.000 92.790 ? 19  PHE A C   1 
ATOM 148  C CB  ? PHE A 1  19 ?  -6.540  11.799   6.968 1.000 92.790 ? 19  PHE A CB  1 
ATOM 149  O O   ? PHE A 1  19 ?  -6.987   9.539   9.137 1.000 92.790 ? 19  PHE A O   1 
ATOM 150  C CG  ? PHE A 1  19 ?  -6.257  12.324   5.587 1.000 92.790 ? 19  PHE A CG  1 
ATOM 151  C CD1 ? PHE A 1  19 ?  -5.257  13.267   5.378 1.000 92.790 ? 19  PHE A CD1 1 
ATOM 152  C CD2 ? PHE A 1  19 ?  -6.990  11.874   4.496 1.000 92.790 ? 19  PHE A CD2 1 
ATOM 153  C CE1 ? PHE A 1  19 ?  -4.992  13.754   4.100 1.000 92.790 ? 19  PHE A CE1 1 
ATOM 154  C CE2 ? PHE A 1  19 ?  -6.731  12.357   3.217 1.000 92.790 ? 19  PHE A CE2 1 
ATOM 155  C CZ  ? PHE A 1  19 ?  -5.732  13.298   3.021 1.000 92.790 ? 19  PHE A CZ  1 
ATOM 156  N N   ? ASP A 1  20 ?  -4.948  10.413   9.579 1.000 89.270 ? 20  ASP A N   1 
ATOM 157  C CA  ? ASP A 1  20 ?  -5.083  10.492  11.030 1.000 89.270 ? 20  ASP A CA  1 
ATOM 158  C C   ? ASP A 1  20 ?  -5.306  11.933  11.483 1.000 89.270 ? 20  ASP A C   1 
ATOM 159  C CB  ? ASP A 1  20 ?  -3.846   9.910  11.717 1.000 89.270 ? 20  ASP A CB  1 
ATOM 160  O O   ? ASP A 1  20 ?  -4.359  12.718  11.565 1.000 89.270 ? 20  ASP A O   1 
ATOM 161  C CG  ? ASP A 1  20 ?  -3.973   9.868  13.230 1.000 89.270 ? 20  ASP A CG  1 
ATOM 162  O OD1 ? ASP A 1  20 ?  -5.053  10.204  13.761 1.000 89.270 ? 20  ASP A OD1 1 
ATOM 163  O OD2 ? ASP A 1  20 ?  -2.982   9.498  13.897 1.000 89.270 ? 20  ASP A OD2 1 
ATOM 164  N N   ? GLY A 1  21 ?  -6.589  12.331  11.663 1.000 88.460 ? 21  GLY A N   1 
ATOM 165  C CA  ? GLY A 1  21 ?  -6.950  13.738  11.736 1.000 88.460 ? 21  GLY A CA  1 
ATOM 166  C C   ? GLY A 1  21 ?  -6.814  14.459  10.408 1.000 88.460 ? 21  GLY A C   1 
ATOM 167  O O   ? GLY A 1  21 ?  -7.401  14.043   9.407 1.000 88.460 ? 21  GLY A O   1 
ATOM 168  N N   ? TRP A 1  22 ?  -5.992  15.506  10.292 1.000 84.080 ? 22  TRP A N   1 
ATOM 169  C CA  ? TRP A 1  22 ?  -5.826  16.309   9.085 1.000 84.080 ? 22  TRP A CA  1 
ATOM 170  C C   ? TRP A 1  22 ?  -4.505  15.988   8.395 1.000 84.080 ? 22  TRP A C   1 
ATOM 171  C CB  ? TRP A 1  22 ?  -5.893  17.802   9.419 1.000 84.080 ? 22  TRP A CB  1 
ATOM 172  O O   ? TRP A 1  22 ?  -4.201  16.541   7.335 1.000 84.080 ? 22  TRP A O   1 
ATOM 173  C CG  ? TRP A 1  22 ?  -7.170  18.221  10.084 1.000 84.080 ? 22  TRP A CG  1 
ATOM 174  C CD1 ? TRP A 1  22 ?  -7.374  18.428  11.420 1.000 84.080 ? 22  TRP A CD1 1 
ATOM 175  C CD2 ? TRP A 1  22 ?  -8.423  18.479   9.442 1.000 84.080 ? 22  TRP A CD2 1 
ATOM 176  C CE2 ? TRP A 1  22 ?  -9.343  18.839  10.451 1.000 84.080 ? 22  TRP A CE2 1 
ATOM 177  C CE3 ? TRP A 1  22 ?  -8.856  18.441   8.110 1.000 84.080 ? 22  TRP A CE3 1 
ATOM 178  N NE1 ? TRP A 1  22 ?  -8.679  18.800  11.647 1.000 84.080 ? 22  TRP A NE1 1 
ATOM 179  C CH2 ? TRP A 1  22 ? -11.071  19.115   8.857 1.000 84.080 ? 22  TRP A CH2 1 
ATOM 180  C CZ2 ? TRP A 1  22 ? -10.673  19.159  10.168 1.000 84.080 ? 22  TRP A CZ2 1 
ATOM 181  C CZ3 ? TRP A 1  22 ? -10.180  18.760   7.831 1.000 84.080 ? 22  TRP A CZ3 1 
ATOM 182  N N   ? LYS A 1  23 ?  -3.791  15.032   8.951 1.000 86.520 ? 23  LYS A N   1 
ATOM 183  C CA  ? LYS A 1  23 ?  -2.472  14.671   8.438 1.000 86.520 ? 23  LYS A CA  1 
ATOM 184  C C   ? LYS A 1  23 ?  -2.531  13.375   7.634 1.000 86.520 ? 23  LYS A C   1 
ATOM 185  C CB  ? LYS A 1  23 ?  -1.471  14.531   9.585 1.000 86.520 ? 23  LYS A CB  1 
ATOM 186  O O   ? LYS A 1  23 ?  -3.099  12.380   8.090 1.000 86.520 ? 23  LYS A O   1 
ATOM 187  C CG  ? LYS A 1  23 ?  -0.051  14.223   9.133 1.000 86.520 ? 23  LYS A CG  1 
ATOM 188  C CD  ? LYS A 1  23 ?   0.883  14.020  10.319 1.000 86.520 ? 23  LYS A CD  1 
ATOM 189  C CE  ? LYS A 1  23 ?   2.261  13.552   9.874 1.000 86.520 ? 23  LYS A CE  1 
ATOM 190  N NZ  ? LYS A 1  23 ?   3.175  13.334  11.035 1.000 86.520 ? 23  LYS A NZ  1 
ATOM 191  N N   ? PHE A 1  24 ?  -1.998  13.447   6.458 1.000 88.210 ? 24  PHE A N   1 
ATOM 192  C CA  ? PHE A 1  24 ?  -1.881  12.239   5.650 1.000 88.210 ? 24  PHE A CA  1 
ATOM 193  C C   ? PHE A 1  24 ?  -1.083  11.170   6.387 1.000 88.210 ? 24  PHE A C   1 
ATOM 194  C CB  ? PHE A 1  24 ?  -1.221  12.553   4.304 1.000 88.210 ? 24  PHE A CB  1 
ATOM 195  O O   ? PHE A 1  24 ?   0.030  11.427   6.849 1.000 88.210 ? 24  PHE A O   1 
ATOM 196  C CG  ? PHE A 1  24 ?  -0.958  11.336   3.459 1.000 88.210 ? 24  PHE A CG  1 
ATOM 197  C CD1 ? PHE A 1  24 ?   0.320  10.798   3.370 1.000 88.210 ? 24  PHE A CD1 1 
ATOM 198  C CD2 ? PHE A 1  24 ?  -1.989  10.731   2.753 1.000 88.210 ? 24  PHE A CD2 1 
ATOM 199  C CE1 ? PHE A 1  24 ?   0.566   9.671   2.588 1.000 88.210 ? 24  PHE A CE1 1 
ATOM 200  C CE2 ? PHE A 1  24 ?  -1.750   9.605   1.969 1.000 88.210 ? 24  PHE A CE2 1 
ATOM 201  C CZ  ? PHE A 1  24 ?  -0.472   9.078   1.888 1.000 88.210 ? 24  PHE A CZ  1 
ATOM 202  N N   ? HIS A 1  25 ?  -1.687   9.922   6.467 1.000 88.910 ? 25  HIS A N   1 
ATOM 203  C CA  ? HIS A 1  25 ?  -1.082   8.852   7.252 1.000 88.910 ? 25  HIS A CA  1 
ATOM 204  C C   ? HIS A 1  25 ?  -0.560   7.736   6.354 1.000 88.910 ? 25  HIS A C   1 
ATOM 205  C CB  ? HIS A 1  25 ?  -2.089   8.290   8.257 1.000 88.910 ? 25  HIS A CB  1 
ATOM 206  O O   ? HIS A 1  25 ?   0.599   7.331   6.469 1.000 88.910 ? 25  HIS A O   1 
ATOM 207  C CG  ? HIS A 1  25 ?  -1.530   7.207   9.125 1.000 88.910 ? 25  HIS A CG  1 
ATOM 208  C CD2 ? HIS A 1  25 ?  -1.830   5.889   9.206 1.000 88.910 ? 25  HIS A CD2 1 
ATOM 209  N ND1 ? HIS A 1  25 ?  -0.537   7.435  10.052 1.000 88.910 ? 25  HIS A ND1 1 
ATOM 210  C CE1 ? HIS A 1  25 ?  -0.248   6.300  10.667 1.000 88.910 ? 25  HIS A CE1 1 
ATOM 211  N NE2 ? HIS A 1  25 ?  -1.019   5.347  10.172 1.000 88.910 ? 25  HIS A NE2 1 
ATOM 212  N N   ? CYS A 1  26 ?  -1.403   7.179   5.503 1.000 92.080 ? 26  CYS A N   1 
ATOM 213  C CA  ? CYS A 1  26 ?  -1.087   6.058   4.625 1.000 92.080 ? 26  CYS A CA  1 
ATOM 214  C C   ? CYS A 1  26 ?  -1.957   6.082   3.375 1.000 92.080 ? 26  CYS A C   1 
ATOM 215  C CB  ? CYS A 1  26 ?  -1.273   4.732   5.362 1.000 92.080 ? 26  CYS A CB  1 
ATOM 216  O O   ? CYS A 1  26 ?  -2.963   6.793   3.327 1.000 92.080 ? 26  CYS A O   1 
ATOM 217  S SG  ? CYS A 1  26 ?   0.041   4.367   6.547 1.000 92.080 ? 26  CYS A SG  1 
ATOM 218  N N   ? THR A 1  27 ?  -1.458   5.259   2.492 1.000 93.450 ? 27  THR A N   1 
ATOM 219  C CA  ? THR A 1  27 ?  -2.285   4.962   1.329 1.000 93.450 ? 27  THR A CA  1 
ATOM 220  C C   ? THR A 1  27 ?  -3.093   3.686   1.551 1.000 93.450 ? 27  THR A C   1 
ATOM 221  C CB  ? THR A 1  27 ?  -1.429   4.815   0.057 1.000 93.450 ? 27  THR A CB  1 
ATOM 222  O O   ? THR A 1  27 ?  -2.662   2.792   2.283 1.000 93.450 ? 27  THR A O   1 
ATOM 223  C CG2 ? THR A 1  27 ?  -2.303   4.583  -1.171 1.000 93.450 ? 27  THR A CG2 1 
ATOM 224  O OG1 ? THR A 1  27 ?  -0.661   6.009  -0.135 1.000 93.450 ? 27  THR A OG1 1 
ATOM 225  N N   ? GLY A 1  28 ?  -4.284   3.622   0.949 1.000 95.470 ? 28  GLY A N   1 
ATOM 226  C CA  ? GLY A 1  28 ?  -5.126   2.436   0.933 1.000 95.470 ? 28  GLY A CA  1 
ATOM 227  C C   ? GLY A 1  28 ?  -5.632   2.083  -0.453 1.000 95.470 ? 28  GLY A C   1 
ATOM 228  O O   ? GLY A 1  28 ?  -5.546   2.894  -1.377 1.000 95.470 ? 28  GLY A O   1 
ATOM 229  N N   ? THR A 1  29 ?  -6.063   0.821  -0.537 1.000 97.970 ? 29  THR A N   1 
ATOM 230  C CA  ? THR A 1  29 ?  -6.629   0.347  -1.795 1.000 97.970 ? 29  THR A CA  1 
ATOM 231  C C   ? THR A 1  29 ?  -8.067  -0.125  -1.597 1.000 97.970 ? 29  THR A C   1 
ATOM 232  C CB  ? THR A 1  29 ?  -5.787  -0.798  -2.390 1.000 97.970 ? 29  THR A CB  1 
ATOM 233  O O   ? THR A 1  29 ?  -8.332  -0.991  -0.760 1.000 97.970 ? 29  THR A O   1 
ATOM 234  C CG2 ? THR A 1  29 ?  -6.324  -1.223  -3.752 1.000 97.970 ? 29  THR A CG2 1 
ATOM 235  O OG1 ? THR A 1  29 ?  -4.432  -0.359  -2.538 1.000 97.970 ? 29  THR A OG1 1 
ATOM 236  N N   ? LEU A 1  30 ?  -8.971   0.502  -2.358 1.000 98.180 ? 30  LEU A N   1 
ATOM 237  C CA  ? LEU A 1  30 ? -10.374   0.101  -2.346 1.000 98.180 ? 30  LEU A CA  1 
ATOM 238  C C   ? LEU A 1  30 ? -10.559  -1.247  -3.035 1.000 98.180 ? 30  LEU A C   1 
ATOM 239  C CB  ? LEU A 1  30 ? -11.240   1.161  -3.032 1.000 98.180 ? 30  LEU A CB  1 
ATOM 240  O O   ? LEU A 1  30 ? -10.247  -1.393  -4.219 1.000 98.180 ? 30  LEU A O   1 
ATOM 241  C CG  ? LEU A 1  30 ? -12.749   0.909  -3.028 1.000 98.180 ? 30  LEU A CG  1 
ATOM 242  C CD1 ? LEU A 1  30 ? -13.290   0.957  -1.603 1.000 98.180 ? 30  LEU A CD1 1 
ATOM 243  C CD2 ? LEU A 1  30 ? -13.463   1.927  -3.911 1.000 98.180 ? 30  LEU A CD2 1 
ATOM 244  N N   ? ILE A 1  31 ? -11.050  -2.307  -2.280 1.000 97.780 ? 31  ILE A N   1 
ATOM 245  C CA  ? ILE A 1  31 ? -11.114  -3.655  -2.835 1.000 97.780 ? 31  ILE A CA  1 
ATOM 246  C C   ? ILE A 1  31 ? -12.565  -4.128  -2.875 1.000 97.780 ? 31  ILE A C   1 
ATOM 247  C CB  ? ILE A 1  31 ? -10.250  -4.643  -2.019 1.000 97.780 ? 31  ILE A CB  1 
ATOM 248  O O   ? ILE A 1  31 ? -12.864  -5.185  -3.438 1.000 97.780 ? 31  ILE A O   1 
ATOM 249  C CG1 ? ILE A 1  31 ? -10.634  -4.588  -0.535 1.000 97.780 ? 31  ILE A CG1 1 
ATOM 250  C CG2 ? ILE A 1  31 ?  -8.760  -4.344  -2.211 1.000 97.780 ? 31  ILE A CG2 1 
ATOM 251  C CD1 ? ILE A 1  31 ? -10.040  -5.714   0.300 1.000 97.780 ? 31  ILE A CD1 1 
ATOM 252  N N   ? ASP A 1  32 ? -13.529  -3.282  -2.279 1.000 96.190 ? 32  ASP A N   1 
ATOM 253  C CA  ? ASP A 1  32 ? -14.978  -3.430  -2.372 1.000 96.190 ? 32  ASP A CA  1 
ATOM 254  C C   ? ASP A 1  32 ? -15.689  -2.145  -1.954 1.000 96.190 ? 32  ASP A C   1 
ATOM 255  C CB  ? ASP A 1  32 ? -15.455  -4.600  -1.509 1.000 96.190 ? 32  ASP A CB  1 
ATOM 256  O O   ? ASP A 1  32 ? -15.049  -1.108  -1.765 1.000 96.190 ? 32  ASP A O   1 
ATOM 257  C CG  ? ASP A 1  32 ? -16.911  -4.959  -1.750 1.000 96.190 ? 32  ASP A CG  1 
ATOM 258  O OD1 ? ASP A 1  32 ? -17.489  -4.515  -2.765 1.000 96.190 ? 32  ASP A OD1 1 
ATOM 259  O OD2 ? ASP A 1  32 ? -17.485  -5.692  -0.915 1.000 96.190 ? 32  ASP A OD2 1 
ATOM 260  N N   ? SER A 1  33 ? -17.122  -2.160  -1.907 1.000 95.800 ? 33  SER A N   1 
ATOM 261  C CA  ? SER A 1  33 ? -17.905  -0.945  -1.708 1.000 95.800 ? 33  SER A CA  1 
ATOM 262  C C   ? SER A 1  33 ? -17.643  -0.337  -0.334 1.000 95.800 ? 33  SER A C   1 
ATOM 263  C CB  ? SER A 1  33 ? -19.397  -1.236  -1.870 1.000 95.800 ? 33  SER A CB  1 
ATOM 264  O O   ? SER A 1  33 ? -17.876   0.854  -0.122 1.000 95.800 ? 33  SER A O   1 
ATOM 265  O OG  ? SER A 1  33 ? -19.840  -2.156  -0.887 1.000 95.800 ? 33  SER A OG  1 
ATOM 266  N N   ? GLN A 1  34 ? -16.966  -1.136   0.609 1.000 96.450 ? 34  GLN A N   1 
ATOM 267  C CA  ? GLN A 1  34 ? -16.815  -0.616   1.964 1.000 96.450 ? 34  GLN A CA  1 
ATOM 268  C C   ? GLN A 1  34 ? -15.476  -1.031   2.566 1.000 96.450 ? 34  GLN A C   1 
ATOM 269  C CB  ? GLN A 1  34 ? -17.962  -1.094   2.855 1.000 96.450 ? 34  GLN A CB  1 
ATOM 270  O O   ? GLN A 1  34 ? -15.267  -0.906   3.775 1.000 96.450 ? 34  GLN A O   1 
ATOM 271  C CG  ? GLN A 1  34 ? -19.310  -0.479   2.504 1.000 96.450 ? 34  GLN A CG  1 
ATOM 272  C CD  ? GLN A 1  34 ? -20.417  -0.917   3.445 1.000 96.450 ? 34  GLN A CD  1 
ATOM 273  N NE2 ? GLN A 1  34 ? -20.759  -0.057   4.399 1.000 96.450 ? 34  GLN A NE2 1 
ATOM 274  O OE1 ? GLN A 1  34 ? -20.962  -2.017   3.315 1.000 96.450 ? 34  GLN A OE1 1 
ATOM 275  N N   ? TRP A 1  35 ? -14.616  -1.624   1.786 1.000 97.830 ? 35  TRP A N   1 
ATOM 276  C CA  ? TRP A 1  35 ? -13.394  -2.147   2.387 1.000 97.830 ? 35  TRP A CA  1 
ATOM 277  C C   ? TRP A 1  35 ? -12.161  -1.628   1.656 1.000 97.830 ? 35  TRP A C   1 
ATOM 278  C CB  ? TRP A 1  35 ? -13.402  -3.678   2.377 1.000 97.830 ? 35  TRP A CB  1 
ATOM 279  O O   ? TRP A 1  35 ? -12.132  -1.593   0.423 1.000 97.830 ? 35  TRP A O   1 
ATOM 280  C CG  ? TRP A 1  35 ? -14.398  -4.288   3.318 1.000 97.830 ? 35  TRP A CG  1 
ATOM 281  C CD1 ? TRP A 1  35 ? -15.653  -4.738   3.012 1.000 97.830 ? 35  TRP A CD1 1 
ATOM 282  C CD2 ? TRP A 1  35 ? -14.223  -4.511   4.720 1.000 97.830 ? 35  TRP A CD2 1 
ATOM 283  C CE2 ? TRP A 1  35 ? -15.413  -5.101   5.201 1.000 97.830 ? 35  TRP A CE2 1 
ATOM 284  C CE3 ? TRP A 1  35 ? -13.174  -4.270   5.617 1.000 97.830 ? 35  TRP A CE3 1 
ATOM 285  N NE1 ? TRP A 1  35 ? -16.268  -5.228   4.140 1.000 97.830 ? 35  TRP A NE1 1 
ATOM 286  C CH2 ? TRP A 1  35 ? -14.540  -5.206   7.399 1.000 97.830 ? 35  TRP A CH2 1 
ATOM 287  C CZ2 ? TRP A 1  35 ? -15.582  -5.453   6.543 1.000 97.830 ? 35  TRP A CZ2 1 
ATOM 288  C CZ3 ? TRP A 1  35 ? -13.344  -4.622   6.952 1.000 97.830 ? 35  TRP A CZ3 1 
ATOM 289  N N   ? LEU A 1  36 ? -11.204  -1.206   2.493 1.000 97.850 ? 36  LEU A N   1 
ATOM 290  C CA  ? LEU A 1  36 ?  -9.866  -0.860   2.025 1.000 97.850 ? 36  LEU A CA  1 
ATOM 291  C C   ? LEU A 1  36 ?  -8.832  -1.846   2.557 1.000 97.850 ? 36  LEU A C   1 
ATOM 292  C CB  ? LEU A 1  36 ?  -9.500   0.563   2.455 1.000 97.850 ? 36  LEU A CB  1 
ATOM 293  O O   ? LEU A 1  36 ?  -8.943  -2.317   3.692 1.000 97.850 ? 36  LEU A O   1 
ATOM 294  C CG  ? LEU A 1  36 ? -10.433   1.677   1.978 1.000 97.850 ? 36  LEU A CG  1 
ATOM 295  C CD1 ? LEU A 1  36 ? -10.115   2.982   2.701 1.000 97.850 ? 36  LEU A CD1 1 
ATOM 296  C CD2 ? LEU A 1  36 ? -10.324   1.857   0.467 1.000 97.850 ? 36  LEU A CD2 1 
ATOM 297  N N   ? VAL A 1  37 ?  -7.865  -2.128   1.692 1.000 97.870 ? 37  VAL A N   1 
ATOM 298  C CA  ? VAL A 1  37 ?  -6.692  -2.858   2.161 1.000 97.870 ? 37  VAL A CA  1 
ATOM 299  C C   ? VAL A 1  37 ?  -5.489  -1.920   2.223 1.000 97.870 ? 37  VAL A C   1 
ATOM 300  C CB  ? VAL A 1  37 ?  -6.377  -4.069   1.254 1.000 97.870 ? 37  VAL A CB  1 
ATOM 301  O O   ? VAL A 1  37 ?  -5.298  -1.086   1.335 1.000 97.870 ? 37  VAL A O   1 
ATOM 302  C CG1 ? VAL A 1  37 ?  -5.049  -4.710   1.651 1.000 97.870 ? 37  VAL A CG1 1 
ATOM 303  C CG2 ? VAL A 1  37 ?  -7.509  -5.093   1.320 1.000 97.870 ? 37  VAL A CG2 1 
ATOM 304  N N   ? THR A 1  38 ?  -4.687  -1.977   3.350 1.000 96.900 ? 38  THR A N   1 
ATOM 305  C CA  ? THR A 1  38 ?  -3.484  -1.173   3.540 1.000 96.900 ? 38  THR A CA  1 
ATOM 306  C C   ? THR A 1  38 ?  -2.469  -1.915   4.405 1.000 96.900 ? 38  THR A C   1 
ATOM 307  C CB  ? THR A 1  38 ?  -3.816   0.186   4.184 1.000 96.900 ? 38  THR A CB  1 
ATOM 308  O O   ? THR A 1  38 ?  -2.658  -3.091   4.723 1.000 96.900 ? 38  THR A O   1 
ATOM 309  C CG2 ? THR A 1  38 ?  -4.234   0.017   5.641 1.000 96.900 ? 38  THR A CG2 1 
ATOM 310  O OG1 ? THR A 1  38 ?  -2.660   1.031   4.125 1.000 96.900 ? 38  THR A OG1 1 
ATOM 311  N N   ? ALA A 1  39 ?  -1.348  -1.298   4.665 1.000 95.910 ? 39  ALA A N   1 
ATOM 312  C CA  ? ALA A 1  39 ?  -0.310  -1.924   5.480 1.000 95.910 ? 39  ALA A CA  1 
ATOM 313  C C   ? ALA A 1  39 ?  -0.677  -1.886   6.961 1.000 95.910 ? 39  ALA A C   1 
ATOM 314  C CB  ? ALA A 1  39 ?   1.034  -1.238   5.250 1.000 95.910 ? 39  ALA A CB  1 
ATOM 315  O O   ? ALA A 1  39 ?  -1.230  -0.895   7.444 1.000 95.910 ? 39  ALA A O   1 
ATOM 316  N N   ? ALA A 1  40 ?  -0.363  -2.986   7.671 1.000 96.180 ? 40  ALA A N   1 
ATOM 317  C CA  ? ALA A 1  40 ?  -0.645  -3.092   9.100 1.000 96.180 ? 40  ALA A CA  1 
ATOM 318  C C   ? ALA A 1  40 ?   0.105  -2.022   9.888 1.000 96.180 ? 40  ALA A C   1 
ATOM 319  C CB  ? ALA A 1  40 ?  -0.278  -4.482   9.613 1.000 96.180 ? 40  ALA A CB  1 
ATOM 320  O O   ? ALA A 1  40 ?  -0.354  -1.584  10.945 1.000 96.180 ? 40  ALA A O   1 
ATOM 321  N N   ? GLN A 1  41 ?   1.199  -1.644   9.469 1.000 92.780 ? 41  GLN A N   1 
ATOM 322  C CA  ? GLN A 1  41 ?   2.019  -0.646  10.149 1.000 92.780 ? 41  GLN A CA  1 
ATOM 323  C C   ? GLN A 1  41 ?   1.353   0.726  10.118 1.000 92.780 ? 41  GLN A C   1 
ATOM 324  C CB  ? GLN A 1  41 ?   3.408  -0.570   9.514 1.000 92.780 ? 41  GLN A CB  1 
ATOM 325  O O   ? GLN A 1  41 ?   1.777   1.644  10.823 1.000 92.780 ? 41  GLN A O   1 
ATOM 326  C CG  ? GLN A 1  41 ?   3.400  -0.075   8.074 1.000 92.780 ? 41  GLN A CG  1 
ATOM 327  C CD  ? GLN A 1  41 ?   4.784  -0.053   7.453 1.000 92.780 ? 41  GLN A CD  1 
ATOM 328  N NE2 ? GLN A 1  41 ?   5.021   0.905   6.564 1.000 92.780 ? 41  GLN A NE2 1 
ATOM 329  O OE1 ? GLN A 1  41 ?   5.635  -0.891   7.771 1.000 92.780 ? 41  GLN A OE1 1 
ATOM 330  N N   ? CYS A 1  42 ?   0.222   0.837   9.371 1.000 92.720 ? 42  CYS A N   1 
ATOM 331  C CA  ? CYS A 1  42 ?  -0.518   2.086   9.231 1.000 92.720 ? 42  CYS A CA  1 
ATOM 332  C C   ? CYS A 1  42 ?  -1.607   2.197  10.291 1.000 92.720 ? 42  CYS A C   1 
ATOM 333  C CB  ? CYS A 1  42 ?  -1.138   2.189   7.838 1.000 92.720 ? 42  CYS A CB  1 
ATOM 334  O O   ? CYS A 1  42 ?  -2.428   3.115  10.250 1.000 92.720 ? 42  CYS A O   1 
ATOM 335  S SG  ? CYS A 1  42 ?   0.075   2.387   6.514 1.000 92.720 ? 42  CYS A SG  1 
ATOM 336  N N   ? PHE A 1  43 ?  -1.603   1.329  11.249 1.000 94.010 ? 43  PHE A N   1 
ATOM 337  C CA  ? PHE A 1  43 ?  -2.711   1.192  12.187 1.000 94.010 ? 43  PHE A CA  1 
ATOM 338  C C   ? PHE A 1  43 ?  -2.851   2.443  13.046 1.000 94.010 ? 43  PHE A C   1 
ATOM 339  C CB  ? PHE A 1  43 ?  -2.512  -0.038  13.079 1.000 94.010 ? 43  PHE A CB  1 
ATOM 340  O O   ? PHE A 1  43 ?  -1.862   2.950  13.579 1.000 94.010 ? 43  PHE A O   1 
ATOM 341  C CG  ? PHE A 1  43 ?  -3.633  -0.266  14.056 1.000 94.010 ? 43  PHE A CG  1 
ATOM 342  C CD1 ? PHE A 1  43 ?  -3.561   0.237  15.349 1.000 94.010 ? 43  PHE A CD1 1 
ATOM 343  C CD2 ? PHE A 1  43 ?  -4.761  -0.985  13.682 1.000 94.010 ? 43  PHE A CD2 1 
ATOM 344  C CE1 ? PHE A 1  43 ?  -4.597   0.027  16.256 1.000 94.010 ? 43  PHE A CE1 1 
ATOM 345  C CE2 ? PHE A 1  43 ?  -5.801  -1.199  14.582 1.000 94.010 ? 43  PHE A CE2 1 
ATOM 346  C CZ  ? PHE A 1  43 ?  -5.716  -0.693  15.869 1.000 94.010 ? 43  PHE A CZ  1 
ATOM 347  N N   ? THR A 1  44 ?  -4.161   2.928  13.134 1.000 90.110 ? 44  THR A N   1 
ATOM 348  C CA  ? THR A 1  44 ?  -4.603   3.972  14.052 1.000 90.110 ? 44  THR A CA  1 
ATOM 349  C C   ? THR A 1  44 ?  -6.034   3.714  14.515 1.000 90.110 ? 44  THR A C   1 
ATOM 350  C CB  ? THR A 1  44 ?  -4.515   5.364  13.399 1.000 90.110 ? 44  THR A CB  1 
ATOM 351  O O   ? THR A 1  44 ?  -6.699   2.804  14.016 1.000 90.110 ? 44  THR A O   1 
ATOM 352  C CG2 ? THR A 1  44 ?  -5.457   5.472  12.205 1.000 90.110 ? 44  THR A CG2 1 
ATOM 353  O OG1 ? THR A 1  44 ?  -4.870   6.361  14.365 1.000 90.110 ? 44  THR A OG1 1 
ATOM 354  N N   ? ASN A 1  45 ?  -6.543   4.488  15.540 1.000 84.100 ? 45  ASN A N   1 
ATOM 355  C CA  ? ASN A 1  45 ?  -7.862   4.289  16.132 1.000 84.100 ? 45  ASN A CA  1 
ATOM 356  C C   ? ASN A 1  45 ?  -8.970   4.803  15.217 1.000 84.100 ? 45  ASN A C   1 
ATOM 357  C CB  ? ASN A 1  45 ?  -7.945   4.968  17.500 1.000 84.100 ? 45  ASN A CB  1 
ATOM 358  O O   ? ASN A 1  45 ? -10.070   4.247  15.194 1.000 84.100 ? 45  ASN A O   1 
ATOM 359  C CG  ? ASN A 1  45 ?  -7.179   4.218  18.572 1.000 84.100 ? 45  ASN A CG  1 
ATOM 360  N ND2 ? ASN A 1  45 ?  -6.767   4.930  19.614 1.000 84.100 ? 45  ASN A ND2 1 
ATOM 361  O OD1 ? ASN A 1  45 ?  -6.959   3.009  18.464 1.000 84.100 ? 45  ASN A OD1 1 
ATOM 362  N N   ? ARG A 1  46 ?  -8.755   5.732  14.366 1.000 87.280 ? 46  ARG A N   1 
ATOM 363  C CA  ? ARG A 1  46 ?  -9.734   6.349  13.477 1.000 87.280 ? 46  ARG A CA  1 
ATOM 364  C C   ? ARG A 1  46 ?  -9.066   6.892  12.218 1.000 87.280 ? 46  ARG A C   1 
ATOM 365  C CB  ? ARG A 1  46 ? -10.483   7.473  14.198 1.000 87.280 ? 46  ARG A CB  1 
ATOM 366  O O   ? ARG A 1  46 ?  -7.990   7.490  12.289 1.000 87.280 ? 46  ARG A O   1 
ATOM 367  C CG  ? ARG A 1  46 ? -11.688   7.999  13.435 1.000 87.280 ? 46  ARG A CG  1 
ATOM 368  C CD  ? ARG A 1  46 ? -12.431   9.069  14.222 1.000 87.280 ? 46  ARG A CD  1 
ATOM 369  N NE  ? ARG A 1  46 ? -13.272   8.486  15.263 1.000 87.280 ? 46  ARG A NE  1 
ATOM 370  N NH1 ? ARG A 1  46 ? -14.513  10.401  15.622 1.000 87.280 ? 46  ARG A NH1 1 
ATOM 371  N NH2 ? ARG A 1  46 ? -14.947   8.505  16.835 1.000 87.280 ? 46  ARG A NH2 1 
ATOM 372  C CZ  ? ARG A 1  46 ? -14.242   9.132  15.904 1.000 87.280 ? 46  ARG A CZ  1 
ATOM 373  N N   ? PHE A 1  47 ?  -9.788   6.590  11.050 1.000 90.460 ? 47  PHE A N   1 
ATOM 374  C CA  ? PHE A 1  47 ?  -9.293   7.077   9.768 1.000 90.460 ? 47  PHE A CA  1 
ATOM 375  C C   ? PHE A 1  47 ? -10.332   7.958   9.086 1.000 90.460 ? 47  PHE A C   1 
ATOM 376  C CB  ? PHE A 1  47 ?  -8.916   5.906   8.855 1.000 90.460 ? 47  PHE A CB  1 
ATOM 377  O O   ? PHE A 1  47 ? -11.523   7.641   9.093 1.000 90.460 ? 47  PHE A O   1 
ATOM 378  C CG  ? PHE A 1  47 ?  -7.794   5.057   9.389 1.000 90.460 ? 47  PHE A CG  1 
ATOM 379  C CD1 ? PHE A 1  47 ?  -6.472   5.461   9.250 1.000 90.460 ? 47  PHE A CD1 1 
ATOM 380  C CD2 ? PHE A 1  47 ?  -8.062   3.855  10.029 1.000 90.460 ? 47  PHE A CD2 1 
ATOM 381  C CE1 ? PHE A 1  47 ?  -5.431   4.677   9.743 1.000 90.460 ? 47  PHE A CE1 1 
ATOM 382  C CE2 ? PHE A 1  47 ?  -7.027   3.066  10.524 1.000 90.460 ? 47  PHE A CE2 1 
ATOM 383  C CZ  ? PHE A 1  47 ?  -5.713   3.478  10.379 1.000 90.460 ? 47  PHE A CZ  1 
ATOM 384  N N   ? TYR A 1  48 ?  -9.835   9.134   8.605 1.000 95.280 ? 48  TYR A N   1 
ATOM 385  C CA  ? TYR A 1  48 ? -10.555   9.816   7.536 1.000 95.280 ? 48  TYR A CA  1 
ATOM 386  C C   ? TYR A 1  48 ? -10.036   9.387   6.169 1.000 95.280 ? 48  TYR A C   1 
ATOM 387  C CB  ? TYR A 1  48 ? -10.432  11.335   7.688 1.000 95.280 ? 48  TYR A CB  1 
ATOM 388  O O   ? TYR A 1  48 ?  -8.825   9.377   5.933 1.000 95.280 ? 48  TYR A O   1 
ATOM 389  C CG  ? TYR A 1  48 ? -11.051  11.870   8.957 1.000 95.280 ? 48  TYR A CG  1 
ATOM 390  C CD1 ? TYR A 1  48 ? -12.414  12.150   9.025 1.000 95.280 ? 48  TYR A CD1 1 
ATOM 391  C CD2 ? TYR A 1  48 ? -10.275  12.097  10.088 1.000 95.280 ? 48  TYR A CD2 1 
ATOM 392  C CE1 ? TYR A 1  48 ? -12.989  12.645  10.191 1.000 95.280 ? 48  TYR A CE1 1 
ATOM 393  C CE2 ? TYR A 1  48 ? -10.839  12.592  11.260 1.000 95.280 ? 48  TYR A CE2 1 
ATOM 394  O OH  ? TYR A 1  48 ? -12.758  13.352  12.458 1.000 95.280 ? 48  TYR A OH  1 
ATOM 395  C CZ  ? TYR A 1  48 ? -12.195  12.862  11.301 1.000 95.280 ? 48  TYR A CZ  1 
ATOM 396  N N   ? VAL A 1  49 ? -11.038   8.921   5.383 1.000 96.070 ? 49  VAL A N   1 
ATOM 397  C CA  ? VAL A 1  49 ? -10.650   8.356   4.095 1.000 96.070 ? 49  VAL A CA  1 
ATOM 398  C C   ? VAL A 1  49 ? -11.113   9.276   2.967 1.000 96.070 ? 49  VAL A C   1 
ATOM 399  C CB  ? VAL A 1  49 ? -11.231   6.938   3.899 1.000 96.070 ? 49  VAL A CB  1 
ATOM 400  O O   ? VAL A 1  49 ? -12.275   9.688   2.932 1.000 96.070 ? 49  VAL A O   1 
ATOM 401  C CG1 ? VAL A 1  49 ? -10.824   6.371   2.540 1.000 96.070 ? 49  VAL A CG1 1 
ATOM 402  C CG2 ? VAL A 1  49 ? -10.773   6.014   5.026 1.000 96.070 ? 49  VAL A CG2 1 
ATOM 403  N N   ? SER A 1  50 ? -10.188   9.637   2.153 1.000 95.310 ? 50  SER A N   1 
ATOM 404  C CA  ? SER A 1  50 ? -10.507  10.386   0.942 1.000 95.310 ? 50  SER A CA  1 
ATOM 405  C C   ? SER A 1  50 ? -10.294   9.537  -0.306 1.000 95.310 ? 50  SER A C   1 
ATOM 406  C CB  ? SER A 1  50 ?  -9.658  11.655   0.857 1.000 95.310 ? 50  SER A CB  1 
ATOM 407  O O   ? SER A 1  50 ?  -9.217   8.969  -0.501 1.000 95.310 ? 50  SER A O   1 
ATOM 408  O OG  ? SER A 1  50 ? -10.019  12.427  -0.276 1.000 95.310 ? 50  SER A OG  1 
ATOM 409  N N   ? LEU A 1  51 ? -11.331   9.417  -1.199 1.000 96.010 ? 51  LEU A N   1 
ATOM 410  C CA  ? LEU A 1  51 ? -11.288   8.720  -2.480 1.000 96.010 ? 51  LEU A CA  1 
ATOM 411  C C   ? LEU A 1  51 ? -11.541   9.685  -3.633 1.000 96.010 ? 51  LEU A C   1 
ATOM 412  C CB  ? LEU A 1  51 ? -12.319   7.589  -2.510 1.000 96.010 ? 51  LEU A CB  1 
ATOM 413  O O   ? LEU A 1  51 ? -12.149  10.741  -3.443 1.000 96.010 ? 51  LEU A O   1 
ATOM 414  C CG  ? LEU A 1  51 ? -12.112   6.456  -1.503 1.000 96.010 ? 51  LEU A CG  1 
ATOM 415  C CD1 ? LEU A 1  51 ? -13.454   5.976  -0.962 1.000 96.010 ? 51  LEU A CD1 1 
ATOM 416  C CD2 ? LEU A 1  51 ? -11.344   5.304  -2.143 1.000 96.010 ? 51  LEU A CD2 1 
ATOM 417  N N   ? GLY A 1  52 ? -10.976   9.272  -4.836 1.000 94.050 ? 52  GLY A N   1 
ATOM 418  C CA  ? GLY A 1  52 ? -11.245  10.069  -6.022 1.000 94.050 ? 52  GLY A CA  1 
ATOM 419  C C   ? GLY A 1  52 ? -10.415  11.337  -6.090 1.000 94.050 ? 52  GLY A C   1 
ATOM 420  O O   ? GLY A 1  52 ? -10.789  12.295  -6.771 1.000 94.050 ? 52  GLY A O   1 
ATOM 421  N N   ? GLU A 1  53 ?  -9.238  11.276  -5.242 1.000 90.460 ? 53  GLU A N   1 
ATOM 422  C CA  ? GLU A 1  53 ?  -8.358  12.438  -5.160 1.000 90.460 ? 53  GLU A CA  1 
ATOM 423  C C   ? GLU A 1  53 ?  -7.212  12.334  -6.163 1.000 90.460 ? 53  GLU A C   1 
ATOM 424  C CB  ? GLU A 1  53 ?  -7.803  12.593  -3.742 1.000 90.460 ? 53  GLU A CB  1 
ATOM 425  O O   ? GLU A 1  53 ?  -6.638  11.259  -6.349 1.000 90.460 ? 53  GLU A O   1 
ATOM 426  C CG  ? GLU A 1  53 ?  -8.860  12.934  -2.702 1.000 90.460 ? 53  GLU A CG  1 
ATOM 427  C CD  ? GLU A 1  53 ?  -9.301  14.388  -2.749 1.000 90.460 ? 53  GLU A CD  1 
ATOM 428  O OE1 ? GLU A 1  53 ? -10.269  14.752  -2.042 1.000 90.460 ? 53  GLU A OE1 1 
ATOM 429  O OE2 ? GLU A 1  53 ?  -8.675  15.170  -3.499 1.000 90.460 ? 53  GLU A OE2 1 
ATOM 430  N N   ? ASN A 1  54 ?  -6.953  13.416  -6.907 1.000 89.020 ? 54  ASN A N   1 
ATOM 431  C CA  ? ASN A 1  54 ?  -5.697  13.591  -7.628 1.000 89.020 ? 54  ASN A CA  1 
ATOM 432  C C   ? ASN A 1  54 ?  -4.738  14.505  -6.870 1.000 89.020 ? 54  ASN A C   1 
ATOM 433  C CB  ? ASN A 1  54 ?  -5.956  14.141  -9.033 1.000 89.020 ? 54  ASN A CB  1 
ATOM 434  O O   ? ASN A 1  54 ?  -3.528  14.274  -6.865 1.000 89.020 ? 54  ASN A O   1 
ATOM 435  C CG  ? ASN A 1  54 ?  -4.699  14.197  -9.879 1.000 89.020 ? 54  ASN A CG  1 
ATOM 436  N ND2 ? ASN A 1  54 ?  -4.335  15.396 -10.320 1.000 89.020 ? 54  ASN A ND2 1 
ATOM 437  O OD1 ? ASN A 1  54 ?  -4.061  13.173 -10.134 1.000 89.020 ? 54  ASN A OD1 1 
ATOM 438  N N   ? SER A 1  55 ?  -5.322  15.529  -6.207 1.000 89.040 ? 55  SER A N   1 
ATOM 439  C CA  ? SER A 1  55 ?  -4.601  16.444  -5.329 1.000 89.040 ? 55  SER A CA  1 
ATOM 440  C C   ? SER A 1  55 ?  -5.234  16.494  -3.943 1.000 89.040 ? 55  SER A C   1 
ATOM 441  C CB  ? SER A 1  55 ?  -4.564  17.849  -5.932 1.000 89.040 ? 55  SER A CB  1 
ATOM 442  O O   ? SER A 1  55 ?  -6.441  16.709  -3.813 1.000 89.040 ? 55  SER A O   1 
ATOM 443  O OG  ? SER A 1  55 ?  -3.994  18.773  -5.021 1.000 89.040 ? 55  SER A OG  1 
ATOM 444  N N   ? LEU A 1  56 ?  -4.328  16.312  -2.883 1.000 87.650 ? 56  LEU A N   1 
ATOM 445  C CA  ? LEU A 1  56 ?  -4.837  16.325  -1.516 1.000 87.650 ? 56  LEU A CA  1 
ATOM 446  C C   ? LEU A 1  56 ?  -5.089  17.753  -1.044 1.000 87.650 ? 56  LEU A C   1 
ATOM 447  C CB  ? LEU A 1  56 ?  -3.854  15.628  -0.571 1.000 87.650 ? 56  LEU A CB  1 
ATOM 448  O O   ? LEU A 1  56 ?  -5.723  17.966  -0.007 1.000 87.650 ? 56  LEU A O   1 
ATOM 449  C CG  ? LEU A 1  56 ?  -3.658  14.126  -0.784 1.000 87.650 ? 56  LEU A CG  1 
ATOM 450  C CD1 ? LEU A 1  56 ?  -2.633  13.581   0.204 1.000 87.650 ? 56  LEU A CD1 1 
ATOM 451  C CD2 ? LEU A 1  56 ?  -4.986  13.389  -0.646 1.000 87.650 ? 56  LEU A CD2 1 
ATOM 452  N N   ? MET A 1  57 ?  -4.759  18.778  -1.821 1.000 84.290 ? 57  MET A N   1 
ATOM 453  C CA  ? MET A 1  57 ?  -4.829  20.178  -1.415 1.000 84.290 ? 57  MET A CA  1 
ATOM 454  C C   ? MET A 1  57 ?  -5.969  20.896  -2.130 1.000 84.290 ? 57  MET A C   1 
ATOM 455  C CB  ? MET A 1  57 ?  -3.504  20.888  -1.700 1.000 84.290 ? 57  MET A CB  1 
ATOM 456  O O   ? MET A 1  57 ?  -6.300  22.034  -1.793 1.000 84.290 ? 57  MET A O   1 
ATOM 457  C CG  ? MET A 1  57 ?  -2.336  20.356  -0.886 1.000 84.290 ? 57  MET A CG  1 
ATOM 458  S SD  ? MET A 1  57 ?  -2.500  20.723   0.904 1.000 84.290 ? 57  MET A SD  1 
ATOM 459  C CE  ? MET A 1  57 ?  -2.291  22.526   0.881 1.000 84.290 ? 57  MET A CE  1 
ATOM 460  N N   ? SER A 1  58 ?  -6.571  20.132  -3.178 1.000 85.740 ? 58  SER A N   1 
ATOM 461  C CA  ? SER A 1  58 ?  -7.644  20.767  -3.936 1.000 85.740 ? 58  SER A CA  1 
ATOM 462  C C   ? SER A 1  58 ?  -8.860  19.852  -4.044 1.000 85.740 ? 58  SER A C   1 
ATOM 463  C CB  ? SER A 1  58 ?  -7.159  21.150  -5.335 1.000 85.740 ? 58  SER A CB  1 
ATOM 464  O O   ? SER A 1  58 ?  -8.718  18.636  -4.186 1.000 85.740 ? 58  SER A O   1 
ATOM 465  O OG  ? SER A 1  58 ?  -6.849  19.994  -6.094 1.000 85.740 ? 58  SER A OG  1 
ATOM 466  N N   ? PHE A 1  59 ? -10.122  20.514  -3.827 1.000 85.990 ? 59  PHE A N   1 
ATOM 467  C CA  ? PHE A 1  59 ? -11.363  19.801  -4.106 1.000 85.990 ? 59  PHE A CA  1 
ATOM 468  C C   ? PHE A 1  59 ? -11.665  19.804  -5.600 1.000 85.990 ? 59  PHE A C   1 
ATOM 469  C CB  ? PHE A 1  59 ? -12.529  20.426  -3.334 1.000 85.990 ? 59  PHE A CB  1 
ATOM 470  O O   ? PHE A 1  59 ? -11.857  20.865  -6.198 1.000 85.990 ? 59  PHE A O   1 
ATOM 471  C CG  ? PHE A 1  59 ? -13.746  19.545  -3.254 1.000 85.990 ? 59  PHE A CG  1 
ATOM 472  C CD1 ? PHE A 1  59 ? -14.843  19.774  -4.077 1.000 85.990 ? 59  PHE A CD1 1 
ATOM 473  C CD2 ? PHE A 1  59 ? -13.794  18.486  -2.356 1.000 85.990 ? 59  PHE A CD2 1 
ATOM 474  C CE1 ? PHE A 1  59 ? -15.971  18.960  -4.005 1.000 85.990 ? 59  PHE A CE1 1 
ATOM 475  C CE2 ? PHE A 1  59 ? -14.918  17.668  -2.279 1.000 85.990 ? 59  PHE A CE2 1 
ATOM 476  C CZ  ? PHE A 1  59 ? -16.005  17.907  -3.104 1.000 85.990 ? 59  PHE A CZ  1 
ATOM 477  N N   ? GLU A 1  60 ? -11.632  18.585  -6.193 1.000 87.320 ? 60  GLU A N   1 
ATOM 478  C CA  ? GLU A 1  60 ? -11.698  18.464  -7.647 1.000 87.320 ? 60  GLU A CA  1 
ATOM 479  C C   ? GLU A 1  60 ? -13.082  18.008  -8.101 1.000 87.320 ? 60  GLU A C   1 
ATOM 480  C CB  ? GLU A 1  60 ? -10.630  17.492  -8.155 1.000 87.320 ? 60  GLU A CB  1 
ATOM 481  O O   ? GLU A 1  60 ? -13.339  17.886  -9.300 1.000 87.320 ? 60  GLU A O   1 
ATOM 482  C CG  ? GLU A 1  60 ?  -9.204  17.951  -7.888 1.000 87.320 ? 60  GLU A CG  1 
ATOM 483  C CD  ? GLU A 1  60 ?  -8.162  16.894  -8.217 1.000 87.320 ? 60  GLU A CD  1 
ATOM 484  O OE1 ? GLU A 1  60 ?  -6.983  17.252  -8.436 1.000 87.320 ? 60  GLU A OE1 1 
ATOM 485  O OE2 ? GLU A 1  60 ?  -8.529  15.698  -8.256 1.000 87.320 ? 60  GLU A OE2 1 
ATOM 486  N N   ? GLY A 1  61 ? -14.017  17.780  -7.023 1.000 90.220 ? 61  GLY A N   1 
ATOM 487  C CA  ? GLY A 1  61 ? -15.394  17.469  -7.376 1.000 90.220 ? 61  GLY A CA  1 
ATOM 488  C C   ? GLY A 1  61 ? -15.659  15.980  -7.488 1.000 90.220 ? 61  GLY A C   1 
ATOM 489  O O   ? GLY A 1  61 ? -16.811  15.557  -7.609 1.000 90.220 ? 61  GLY A O   1 
ATOM 490  N N   ? THR A 1  62 ? -14.656  15.144  -7.397 1.000 92.110 ? 62  THR A N   1 
ATOM 491  C CA  ? THR A 1  62 ? -14.785  13.699  -7.544 1.000 92.110 ? 62  THR A CA  1 
ATOM 492  C C   ? THR A 1  62 ? -14.579  12.998  -6.204 1.000 92.110 ? 62  THR A C   1 
ATOM 493  C CB  ? THR A 1  62 ? -13.780  13.150  -8.573 1.000 92.110 ? 62  THR A CB  1 
ATOM 494  O O   ? THR A 1  62 ? -14.745  11.781  -6.101 1.000 92.110 ? 62  THR A O   1 
ATOM 495  C CG2 ? THR A 1  62 ? -14.025  13.747  -9.955 1.000 92.110 ? 62  THR A CG2 1 
ATOM 496  O OG1 ? THR A 1  62 ? -12.449  13.476  -8.153 1.000 92.110 ? 62  THR A OG1 1 
ATOM 497  N N   ? GLU A 1  63 ? -14.285  13.757  -5.164 1.000 93.810 ? 63  GLU A N   1 
ATOM 498  C CA  ? GLU A 1  63 ? -13.872  13.222  -3.870 1.000 93.810 ? 63  GLU A CA  1 
ATOM 499  C C   ? GLU A 1  63 ? -15.058  12.629  -3.115 1.000 93.810 ? 63  GLU A C   1 
ATOM 500  C CB  ? GLU A 1  63 ? -13.202  14.310  -3.027 1.000 93.810 ? 63  GLU A CB  1 
ATOM 501  O O   ? GLU A 1  63 ? -16.170  13.157  -3.180 1.000 93.810 ? 63  GLU A O   1 
ATOM 502  C CG  ? GLU A 1  63 ? -11.902  14.834  -3.619 1.000 93.810 ? 63  GLU A CG  1 
ATOM 503  C CD  ? GLU A 1  63 ? -12.110  15.961  -4.618 1.000 93.810 ? 63  GLU A CD  1 
ATOM 504  O OE1 ? GLU A 1  63 ? -11.108  16.537  -5.100 1.000 93.810 ? 63  GLU A OE1 1 
ATOM 505  O OE2 ? GLU A 1  63 ? -13.283  16.272  -4.921 1.000 93.810 ? 63  GLU A OE2 1 
ATOM 506  N N   ? GLN A 1  64 ? -14.890  11.512  -2.564 1.000 96.450 ? 64  GLN A N   1 
ATOM 507  C CA  ? GLN A 1  64 ? -15.760  10.902  -1.564 1.000 96.450 ? 64  GLN A CA  1 
ATOM 508  C C   ? GLN A 1  64 ? -15.056  10.793  -0.215 1.000 96.450 ? 64  GLN A C   1 
ATOM 509  C CB  ? GLN A 1  64 ? -16.225   9.521  -2.027 1.000 96.450 ? 64  GLN A CB  1 
ATOM 510  O O   ? GLN A 1  64 ? -14.040  10.106  -0.093 1.000 96.450 ? 64  GLN A O   1 
ATOM 511  C CG  ? GLN A 1  64 ? -17.013   9.542  -3.330 1.000 96.450 ? 64  GLN A CG  1 
ATOM 512  C CD  ? GLN A 1  64 ? -17.588   8.185  -3.690 1.000 96.450 ? 64  GLN A CD  1 
ATOM 513  N NE2 ? GLN A 1  64 ? -17.408   7.778  -4.942 1.000 96.450 ? 64  GLN A NE2 1 
ATOM 514  O OE1 ? GLN A 1  64 ? -18.189   7.508  -2.850 1.000 96.450 ? 64  GLN A OE1 1 
ATOM 515  N N   ? LEU A 1  65 ? -15.554  11.602   0.738 1.000 95.980 ? 65  LEU A N   1 
ATOM 516  C CA  ? LEU A 1  65 ? -14.987  11.583   2.082 1.000 95.980 ? 65  LEU A CA  1 
ATOM 517  C C   ? LEU A 1  65 ? -15.729  10.591   2.971 1.000 95.980 ? 65  LEU A C   1 
ATOM 518  C CB  ? LEU A 1  65 ? -15.036  12.980   2.704 1.000 95.980 ? 65  LEU A CB  1 
ATOM 519  O O   ? LEU A 1  65 ? -16.955  10.655   3.092 1.000 95.980 ? 65  LEU A O   1 
ATOM 520  C CG  ? LEU A 1  65 ? -14.314  14.090   1.938 1.000 95.980 ? 65  LEU A CG  1 
ATOM 521  C CD1 ? LEU A 1  65 ? -14.531  15.435   2.624 1.000 95.980 ? 65  LEU A CD1 1 
ATOM 522  C CD2 ? LEU A 1  65 ? -12.827  13.778   1.819 1.000 95.980 ? 65  LEU A CD2 1 
ATOM 523  N N   ? LYS A 1  66 ? -14.946   9.630   3.476 1.000 96.510 ? 66  LYS A N   1 
ATOM 524  C CA  ? LYS A 1  66 ? -15.518   8.569   4.299 1.000 96.510 ? 66  LYS A CA  1 
ATOM 525  C C   ? LYS A 1  66 ? -14.833   8.499   5.660 1.000 96.510 ? 66  LYS A C   1 
ATOM 526  C CB  ? LYS A 1  66 ? -15.408   7.219   3.587 1.000 96.510 ? 66  LYS A CB  1 
ATOM 527  O O   ? LYS A 1  66 ? -13.749   9.056   5.845 1.000 96.510 ? 66  LYS A O   1 
ATOM 528  C CG  ? LYS A 1  66 ? -16.081   7.182   2.223 1.000 96.510 ? 66  LYS A CG  1 
ATOM 529  C CD  ? LYS A 1  66 ? -17.594   7.313   2.342 1.000 96.510 ? 66  LYS A CD  1 
ATOM 530  C CE  ? LYS A 1  66 ? -18.276   7.176   0.987 1.000 96.510 ? 66  LYS A CE  1 
ATOM 531  N NZ  ? LYS A 1  66 ? -19.761   7.290   1.101 1.000 96.510 ? 66  LYS A NZ  1 
ATOM 532  N N   ? ILE A 1  67 ? -15.555   7.799   6.576 1.000 96.050 ? 67  ILE A N   1 
ATOM 533  C CA  ? ILE A 1  67 ? -14.971   7.519   7.883 1.000 96.050 ? 67  ILE A CA  1 
ATOM 534  C C   ? ILE A 1  67 ? -14.724   6.019   8.028 1.000 96.050 ? 67  ILE A C   1 
ATOM 535  C CB  ? ILE A 1  67 ? -15.877   8.026   9.027 1.000 96.050 ? 67  ILE A CB  1 
ATOM 536  O O   ? ILE A 1  67 ? -15.595   5.207   7.709 1.000 96.050 ? 67  ILE A O   1 
ATOM 537  C CG1 ? ILE A 1  67 ? -16.074   9.543   8.921 1.000 96.050 ? 67  ILE A CG1 1 
ATOM 538  C CG2 ? ILE A 1  67 ? -15.291   7.644  10.390 1.000 96.050 ? 67  ILE A CG2 1 
ATOM 539  C CD1 ? ILE A 1  67 ? -17.105  10.103   9.891 1.000 96.050 ? 67  ILE A CD1 1 
ATOM 540  N N   ? GLY A 1  68 ? -13.417   5.702   8.482 1.000 95.870 ? 68  GLY A N   1 
ATOM 541  C CA  ? GLY A 1  68 ? -13.145   4.320   8.845 1.000 95.870 ? 68  GLY A CA  1 
ATOM 542  C C   ? GLY A 1  68 ? -13.608   3.968  10.246 1.000 95.870 ? 68  GLY A C   1 
ATOM 543  O O   ? GLY A 1  68 ? -13.171   4.581  11.223 1.000 95.870 ? 68  GLY A O   1 
ATOM 544  N N   ? ILE A 1  69 ? -14.418   2.942  10.383 1.000 94.410 ? 69  ILE A N   1 
ATOM 545  C CA  ? ILE A 1  69 ? -15.054   2.664  11.666 1.000 94.410 ? 69  ILE A CA  1 
ATOM 546  C C   ? ILE A 1  69 ? -14.398   1.447  12.314 1.000 94.410 ? 69  ILE A C   1 
ATOM 547  C CB  ? ILE A 1  69 ? -16.573   2.433  11.506 1.000 94.410 ? 69  ILE A CB  1 
ATOM 548  O O   ? ILE A 1  69 ? -14.564   1.210  13.513 1.000 94.410 ? 69  ILE A O   1 
ATOM 549  C CG1 ? ILE A 1  69 ? -16.840   1.316  10.491 1.000 94.410 ? 69  ILE A CG1 1 
ATOM 550  C CG2 ? ILE A 1  69 ? -17.276   3.729  11.092 1.000 94.410 ? 69  ILE A CG2 1 
ATOM 551  C CD1 ? ILE A 1  69 ? -18.259   0.767  10.532 1.000 94.410 ? 69  ILE A CD1 1 
ATOM 552  N N   ? LYS A 1  70 ? -13.592   0.796  11.440 1.000 94.400 ? 70  LYS A N   1 
ATOM 553  C CA  ? LYS A 1  70 ? -12.881  -0.378  11.939 1.000 94.400 ? 70  LYS A CA  1 
ATOM 554  C C   ? LYS A 1  70 ? -11.584  -0.603  11.168 1.000 94.400 ? 70  LYS A C   1 
ATOM 555  C CB  ? LYS A 1  70 ? -13.768  -1.621  11.847 1.000 94.400 ? 70  LYS A CB  1 
ATOM 556  O O   ? LYS A 1  70 ? -11.552  -0.471   9.943 1.000 94.400 ? 70  LYS A O   1 
ATOM 557  C CG  ? LYS A 1  70 ? -13.230  -2.822  12.610 1.000 94.400 ? 70  LYS A CG  1 
ATOM 558  C CD  ? LYS A 1  70 ? -14.253  -3.950  12.670 1.000 94.400 ? 70  LYS A CD  1 
ATOM 559  C CE  ? LYS A 1  70 ? -13.768  -5.100  13.542 1.000 94.400 ? 70  LYS A CE  1 
ATOM 560  N NZ  ? LYS A 1  70 ? -14.778  -6.197  13.625 1.000 94.400 ? 70  LYS A NZ  1 
ATOM 561  N N   ? ALA A 1  71 ? -10.532  -0.885  11.971 1.000 95.340 ? 71  ALA A N   1 
ATOM 562  C CA  ? ALA A 1  71 ?  -9.250  -1.285  11.397 1.000 95.340 ? 71  ALA A CA  1 
ATOM 563  C C   ? ALA A 1  71 ?  -8.779  -2.615  11.979 1.000 95.340 ? 71  ALA A C   1 
ATOM 564  C CB  ? ALA A 1  71 ?  -8.200  -0.202  11.635 1.000 95.340 ? 71  ALA A CB  1 
ATOM 565  O O   ? ALA A 1  71 ?  -8.641  -2.753  13.197 1.000 95.340 ? 71  ALA A O   1 
ATOM 566  N N   ? ILE A 1  72 ?  -8.620  -3.602  11.075 1.000 96.380 ? 72  ILE A N   1 
ATOM 567  C CA  ? ILE A 1  72 ?  -8.286  -4.959  11.494 1.000 96.380 ? 72  ILE A CA  1 
ATOM 568  C C   ? ILE A 1  72 ?  -6.901  -5.334  10.974 1.000 96.380 ? 72  ILE A C   1 
ATOM 569  C CB  ? ILE A 1  72 ?  -9.338  -5.978  11.002 1.000 96.380 ? 72  ILE A CB  1 
ATOM 570  O O   ? ILE A 1  72 ?  -6.727  -5.589   9.779 1.000 96.380 ? 72  ILE A O   1 
ATOM 571  C CG1 ? ILE A 1  72 ? -10.744  -5.544  11.431 1.000 96.380 ? 72  ILE A CG1 1 
ATOM 572  C CG2 ? ILE A 1  72 ?  -9.015  -7.382  11.523 1.000 96.380 ? 72  ILE A CG2 1 
ATOM 573  C CD1 ? ILE A 1  72 ? -11.865  -6.330  10.764 1.000 96.380 ? 72  ILE A CD1 1 
ATOM 574  N N   ? ARG A 1  73 ?  -5.910  -5.445  11.977 1.000 96.700 ? 73  ARG A N   1 
ATOM 575  C CA  ? ARG A 1  73 ?  -4.586  -5.925  11.596 1.000 96.700 ? 73  ARG A CA  1 
ATOM 576  C C   ? ARG A 1  73 ?  -4.570  -7.445  11.470 1.000 96.700 ? 73  ARG A C   1 
ATOM 577  C CB  ? ARG A 1  73 ?  -3.536  -5.472  12.613 1.000 96.700 ? 73  ARG A CB  1 
ATOM 578  O O   ? ARG A 1  73 ?  -5.283  -8.141  12.195 1.000 96.700 ? 73  ARG A O   1 
ATOM 579  C CG  ? ARG A 1  73 ?  -3.251  -3.979  12.580 1.000 96.700 ? 73  ARG A CG  1 
ATOM 580  C CD  ? ARG A 1  73 ?  -2.087  -3.608  13.488 1.000 96.700 ? 73  ARG A CD  1 
ATOM 581  N NE  ? ARG A 1  73 ?  -2.357  -3.956  14.880 1.000 96.700 ? 73  ARG A NE  1 
ATOM 582  N NH1 ? ARG A 1  73 ?  -0.399  -3.046  15.703 1.000 96.700 ? 73  ARG A NH1 1 
ATOM 583  N NH2 ? ARG A 1  73 ?  -1.892  -4.045  17.128 1.000 96.700 ? 73  ARG A NH2 1 
ATOM 584  C CZ  ? ARG A 1  73 ?  -1.549  -3.682  15.901 1.000 96.700 ? 73  ARG A CZ  1 
ATOM 585  N N   ? HIS A 1  74 ?  -3.745  -7.826  10.489 1.000 97.170 ? 74  HIS A N   1 
ATOM 586  C CA  ? HIS A 1  74 ?  -3.549  -9.271  10.477 1.000 97.170 ? 74  HIS A CA  1 
ATOM 587  C C   ? HIS A 1  74 ?  -3.115  -9.780  11.848 1.000 97.170 ? 74  HIS A C   1 
ATOM 588  C CB  ? HIS A 1  74 ?  -2.515  -9.662   9.420 1.000 97.170 ? 74  HIS A CB  1 
ATOM 589  O O   ? HIS A 1  74 ?  -2.245  -9.185  12.488 1.000 97.170 ? 74  HIS A O   1 
ATOM 590  C CG  ? HIS A 1  74 ?  -2.529 -11.118   9.077 1.000 97.170 ? 74  HIS A CG  1 
ATOM 591  C CD2 ? HIS A 1  74 ?  -3.087 -11.780   8.036 1.000 97.170 ? 74  HIS A CD2 1 
ATOM 592  N ND1 ? HIS A 1  74 ?  -1.914 -12.072   9.857 1.000 97.170 ? 74  HIS A ND1 1 
ATOM 593  C CE1 ? HIS A 1  74 ?  -2.094 -13.263   9.309 1.000 97.170 ? 74  HIS A CE1 1 
ATOM 594  N NE2 ? HIS A 1  74 ?  -2.802 -13.113   8.203 1.000 97.170 ? 74  HIS A NE2 1 
ATOM 595  N N   ? PRO A 1  75 ?  -3.684 -10.879  12.391 1.000 96.110 ? 75  PRO A N   1 
ATOM 596  C CA  ? PRO A 1  75 ?  -3.445 -11.386  13.744 1.000 96.110 ? 75  PRO A CA  1 
ATOM 597  C C   ? PRO A 1  75 ?  -1.989 -11.786  13.975 1.000 96.110 ? 75  PRO A C   1 
ATOM 598  C CB  ? PRO A 1  75 ?  -4.367 -12.605  13.833 1.000 96.110 ? 75  PRO A CB  1 
ATOM 599  O O   ? PRO A 1  75 ?  -1.518 -11.784  15.115 1.000 96.110 ? 75  PRO A O   1 
ATOM 600  C CG  ? PRO A 1  75 ?  -5.427 -12.356  12.810 1.000 96.110 ? 75  PRO A CG  1 
ATOM 601  C CD  ? PRO A 1  75 ?  -4.832 -11.550  11.692 1.000 96.110 ? 75  PRO A CD  1 
ATOM 602  N N   ? PHE A 1  76 ?  -1.293 -12.092  12.879 1.000 95.700 ? 76  PHE A N   1 
ATOM 603  C CA  ? PHE A 1  76 ?   0.077 -12.560  13.051 1.000 95.700 ? 76  PHE A CA  1 
ATOM 604  C C   ? PHE A 1  76 ?   1.073 -11.501  12.595 1.000 95.700 ? 76  PHE A C   1 
ATOM 605  C CB  ? PHE A 1  76 ?   0.303 -13.862  12.275 1.000 95.700 ? 76  PHE A CB  1 
ATOM 606  O O   ? PHE A 1  76 ?   2.216 -11.819  12.261 1.000 95.700 ? 76  PHE A O   1 
ATOM 607  C CG  ? PHE A 1  76 ?  -0.524 -15.016  12.773 1.000 95.700 ? 76  PHE A CG  1 
ATOM 608  C CD1 ? PHE A 1  76 ?  -0.363 -15.499  14.066 1.000 95.700 ? 76  PHE A CD1 1 
ATOM 609  C CD2 ? PHE A 1  76 ?  -1.464 -15.620  11.947 1.000 95.700 ? 76  PHE A CD2 1 
ATOM 610  C CE1 ? PHE A 1  76 ?  -1.127 -16.568  14.529 1.000 95.700 ? 76  PHE A CE1 1 
ATOM 611  C CE2 ? PHE A 1  76 ?  -2.231 -16.688  12.403 1.000 95.700 ? 76  PHE A CE2 1 
ATOM 612  C CZ  ? PHE A 1  76 ?  -2.060 -17.161  13.694 1.000 95.700 ? 76  PHE A CZ  1 
ATOM 613  N N   ? TYR A 1  77 ?   0.591 -10.219  12.516 1.000 95.410 ? 77  TYR A N   1 
ATOM 614  C CA  ? TYR A 1  77 ?   1.502  -9.126  12.196 1.000 95.410 ? 77  TYR A CA  1 
ATOM 615  C C   ? TYR A 1  77 ?   2.644  -9.056  13.203 1.000 95.410 ? 77  TYR A C   1 
ATOM 616  C CB  ? TYR A 1  77 ?   0.752  -7.792  12.164 1.000 95.410 ? 77  TYR A CB  1 
ATOM 617  O O   ? TYR A 1  77 ?   2.414  -9.073  14.414 1.000 95.410 ? 77  TYR A O   1 
ATOM 618  C CG  ? TYR A 1  77 ?   1.657  -6.589  12.055 1.000 95.410 ? 77  TYR A CG  1 
ATOM 619  C CD1 ? TYR A 1  77 ?   1.673  -5.612  13.047 1.000 95.410 ? 77  TYR A CD1 1 
ATOM 620  C CD2 ? TYR A 1  77 ?   2.497  -6.426  10.958 1.000 95.410 ? 77  TYR A CD2 1 
ATOM 621  C CE1 ? TYR A 1  77 ?   2.504  -4.501  12.950 1.000 95.410 ? 77  TYR A CE1 1 
ATOM 622  C CE2 ? TYR A 1  77 ?   3.333  -5.319  10.850 1.000 95.410 ? 77  TYR A CE2 1 
ATOM 623  O OH  ? TYR A 1  77 ?   4.154  -3.266  11.748 1.000 95.410 ? 77  TYR A OH  1 
ATOM 624  C CZ  ? TYR A 1  77 ?   3.329  -4.364  11.850 1.000 95.410 ? 77  TYR A CZ  1 
ATOM 625  N N   ? ASN A 1  78 ?   3.873  -8.944  12.655 1.000 92.190 ? 78  ASN A N   1 
ATOM 626  C CA  ? ASN A 1  78 ?   5.100  -8.816  13.435 1.000 92.190 ? 78  ASN A CA  1 
ATOM 627  C C   ? ASN A 1  78 ?   5.811  -7.496  13.149 1.000 92.190 ? 78  ASN A C   1 
ATOM 628  C CB  ? ASN A 1  78 ?   6.037  -9.994  13.159 1.000 92.190 ? 78  ASN A CB  1 
ATOM 629  O O   ? ASN A 1  78 ?   6.383  -7.314  12.073 1.000 92.190 ? 78  ASN A O   1 
ATOM 630  C CG  ? ASN A 1  78 ?   7.248 -10.003  14.071 1.000 92.190 ? 78  ASN A CG  1 
ATOM 631  N ND2 ? ASN A 1  78 ?   7.693 -11.194  14.454 1.000 92.190 ? 78  ASN A ND2 1 
ATOM 632  O OD1 ? ASN A 1  78 ?   7.778  -8.949  14.429 1.000 92.190 ? 78  ASN A OD1 1 
ATOM 633  N N   ? SER A 1  79 ?   5.868  -6.595  14.148 1.000 90.720 ? 79  SER A N   1 
ATOM 634  C CA  ? SER A 1  79 ?   6.352  -5.233  13.947 1.000 90.720 ? 79  SER A CA  1 
ATOM 635  C C   ? SER A 1  79 ?   7.873  -5.199  13.831 1.000 90.720 ? 79  SER A C   1 
ATOM 636  C CB  ? SER A 1  79 ?   5.899  -4.328  15.093 1.000 90.720 ? 79  SER A CB  1 
ATOM 637  O O   ? SER A 1  79 ?   8.439  -4.241  13.302 1.000 90.720 ? 79  SER A O   1 
ATOM 638  O OG  ? SER A 1  79 ?   6.390  -4.804  16.334 1.000 90.720 ? 79  SER A OG  1 
ATOM 639  N N   ? PHE A 1  80 ?   8.540  -6.292  14.302 1.000 86.310 ? 80  PHE A N   1 
ATOM 640  C CA  ? PHE A 1  80 ?   9.995  -6.365  14.248 1.000 86.310 ? 80  PHE A CA  1 
ATOM 641  C C   ? PHE A 1  80 ?  10.475  -6.580  12.818 1.000 86.310 ? 80  PHE A C   1 
ATOM 642  C CB  ? PHE A 1  80 ?  10.512  -7.490  15.150 1.000 86.310 ? 80  PHE A CB  1 
ATOM 643  O O   ? PHE A 1  80 ?  11.325  -5.837  12.324 1.000 86.310 ? 80  PHE A O   1 
ATOM 644  C CG  ? PHE A 1  80 ?  12.010  -7.637  15.139 1.000 86.310 ? 80  PHE A CG  1 
ATOM 645  C CD1 ? PHE A 1  80 ?  12.617  -8.652  14.410 1.000 86.310 ? 80  PHE A CD1 1 
ATOM 646  C CD2 ? PHE A 1  80 ?  12.810  -6.760  15.859 1.000 86.310 ? 80  PHE A CD2 1 
ATOM 647  C CE1 ? PHE A 1  80 ?  14.003  -8.790  14.398 1.000 86.310 ? 80  PHE A CE1 1 
ATOM 648  C CE2 ? PHE A 1  80 ?  14.196  -6.892  15.853 1.000 86.310 ? 80  PHE A CE2 1 
ATOM 649  C CZ  ? PHE A 1  80 ?  14.791  -7.908  15.122 1.000 86.310 ? 80  PHE A CZ  1 
ATOM 650  N N   ? ASN A 1  81 ?   9.838  -7.509  12.093 1.000 85.860 ? 81  ASN A N   1 
ATOM 651  C CA  ? ASN A 1  81 ?  10.329  -7.855  10.763 1.000 85.860 ? 81  ASN A CA  1 
ATOM 652  C C   ? ASN A 1  81 ?   9.288  -7.561   9.687 1.000 85.860 ? 81  ASN A C   1 
ATOM 653  C CB  ? ASN A 1  81 ?  10.745  -9.327  10.711 1.000 85.860 ? 81  ASN A CB  1 
ATOM 654  O O   ? ASN A 1  81 ?   9.480  -7.909   8.520 1.000 85.860 ? 81  ASN A O   1 
ATOM 655  C CG  ? ASN A 1  81 ?   9.603 -10.269  11.040 1.000 85.860 ? 81  ASN A CG  1 
ATOM 656  N ND2 ? ASN A 1  81 ?   9.933 -11.521  11.331 1.000 85.860 ? 81  ASN A ND2 1 
ATOM 657  O OD1 ? ASN A 1  81 ?   8.434  -9.874  11.031 1.000 85.860 ? 81  ASN A OD1 1 
ATOM 658  N N   ? LYS A 1  82 ?   8.209  -6.922  10.109 1.000 88.950 ? 82  LYS A N   1 
ATOM 659  C CA  ? LYS A 1  82 ?   7.116  -6.482   9.247 1.000 88.950 ? 82  LYS A CA  1 
ATOM 660  C C   ? LYS A 1  82 ?   6.468  -7.664   8.532 1.000 88.950 ? 82  LYS A C   1 
ATOM 661  C CB  ? LYS A 1  82 ?   7.617  -5.461   8.223 1.000 88.950 ? 82  LYS A CB  1 
ATOM 662  O O   ? LYS A 1  82 ?   5.913  -7.509   7.442 1.000 88.950 ? 82  LYS A O   1 
ATOM 663  C CG  ? LYS A 1  82 ?   8.251  -4.224   8.842 1.000 88.950 ? 82  LYS A CG  1 
ATOM 664  C CD  ? LYS A 1  82 ?   7.238  -3.418   9.644 1.000 88.950 ? 82  LYS A CD  1 
ATOM 665  C CE  ? LYS A 1  82 ?   7.835  -2.112  10.150 1.000 88.950 ? 82  LYS A CE  1 
ATOM 666  N NZ  ? LYS A 1  82 ?   6.935  -1.434  11.130 1.000 88.950 ? 82  LYS A NZ  1 
ATOM 667  N N   ? ASP A 1  83 ?   6.609  -8.866   9.087 1.000 91.020 ? 83  ASP A N   1 
ATOM 668  C CA  ? ASP A 1  83 ?   5.914 -10.049   8.589 1.000 91.020 ? 83  ASP A CA  1 
ATOM 669  C C   ? ASP A 1  83 ?   4.402  -9.904   8.745 1.000 91.020 ? 83  ASP A C   1 
ATOM 670  C CB  ? ASP A 1  83 ?   6.400 -11.303   9.319 1.000 91.020 ? 83  ASP A CB  1 
ATOM 671  O O   ? ASP A 1  83 ?   3.925  -9.365   9.746 1.000 91.020 ? 83  ASP A O   1 
ATOM 672  C CG  ? ASP A 1  83 ?   6.153 -12.579   8.533 1.000 91.020 ? 83  ASP A CG  1 
ATOM 673  O OD1 ? ASP A 1  83 ?   5.956 -12.508   7.301 1.000 91.020 ? 83  ASP A OD1 1 
ATOM 674  O OD2 ? ASP A 1  83 ?   6.154 -13.665   9.152 1.000 91.020 ? 83  ASP A OD2 1 
ATOM 675  N N   ? ASN A 1  84 ?   3.614 -10.339   7.715 1.000 94.840 ? 84  ASN A N   1 
ATOM 676  C CA  ? ASN A 1  84 ?   2.158 -10.239   7.728 1.000 94.840 ? 84  ASN A CA  1 
ATOM 677  C C   ? ASN A 1  84 ?   1.698  -8.788   7.840 1.000 94.840 ? 84  ASN A C   1 
ATOM 678  C CB  ? ASN A 1  84 ?   1.573 -11.071   8.871 1.000 94.840 ? 84  ASN A CB  1 
ATOM 679  O O   ? ASN A 1  84 ?   0.750  -8.488   8.569 1.000 94.840 ? 84  ASN A O   1 
ATOM 680  C CG  ? ASN A 1  84 ?   1.919 -12.543   8.757 1.000 94.840 ? 84  ASN A CG  1 
ATOM 681  N ND2 ? ASN A 1  84 ?   2.481 -13.104   9.822 1.000 94.840 ? 84  ASN A ND2 1 
ATOM 682  O OD1 ? ASN A 1  84 ?   1.684 -13.171   7.722 1.000 94.840 ? 84  ASN A OD1 1 
ATOM 683  N N   ? ASP A 1  85 ?   2.336  -7.822   7.289 1.000 95.430 ? 85  ASP A N   1 
ATOM 684  C CA  ? ASP A 1  85 ?   2.054  -6.390   7.308 1.000 95.430 ? 85  ASP A CA  1 
ATOM 685  C C   ? ASP A 1  85 ?   0.871  -6.051   6.404 1.000 95.430 ? 85  ASP A C   1 
ATOM 686  C CB  ? ASP A 1  85 ?   3.289  -5.594   6.878 1.000 95.430 ? 85  ASP A CB  1 
ATOM 687  O O   ? ASP A 1  85 ?   1.052  -5.499   5.316 1.000 95.430 ? 85  ASP A O   1 
ATOM 688  C CG  ? ASP A 1  85 ?   3.147  -4.102   7.121 1.000 95.430 ? 85  ASP A CG  1 
ATOM 689  O OD1 ? ASP A 1  85 ?   2.232  -3.690   7.866 1.000 95.430 ? 85  ASP A OD1 1 
ATOM 690  O OD2 ? ASP A 1  85 ?   3.955  -3.331   6.559 1.000 95.430 ? 85  ASP A OD2 1 
ATOM 691  N N   ? ILE A 1  86 ?  -0.343  -6.452   6.719 1.000 97.270 ? 86  ILE A N   1 
ATOM 692  C CA  ? ILE A 1  86 ?  -1.572  -6.243   5.960 1.000 97.270 ? 86  ILE A CA  1 
ATOM 693  C C   ? ILE A 1  86 ?  -2.724  -5.945   6.916 1.000 97.270 ? 86  ILE A C   1 
ATOM 694  C CB  ? ILE A 1  86 ?  -1.908  -7.468   5.081 1.000 97.270 ? 86  ILE A CB  1 
ATOM 695  O O   ? ILE A 1  86 ?  -2.804  -6.524   8.002 1.000 97.270 ? 86  ILE A O   1 
ATOM 696  C CG1 ? ILE A 1  86 ?  -3.067  -7.143   4.133 1.000 97.270 ? 86  ILE A CG1 1 
ATOM 697  C CG2 ? ILE A 1  86 ?  -2.237  -8.684   5.952 1.000 97.270 ? 86  ILE A CG2 1 
ATOM 698  C CD1 ? ILE A 1  86 ?  -3.251  -8.153   3.009 1.000 97.270 ? 86  ILE A CD1 1 
ATOM 699  N N   ? MET A 1  87 ?  -3.562  -5.011   6.537 1.000 97.100 ? 87  MET A N   1 
ATOM 700  C CA  ? MET A 1  87 ?  -4.659  -4.552   7.384 1.000 97.100 ? 87  MET A CA  1 
ATOM 701  C C   ? MET A 1  87 ?  -5.880  -4.192   6.545 1.000 97.100 ? 87  MET A C   1 
ATOM 702  C CB  ? MET A 1  87 ?  -4.226  -3.347   8.221 1.000 97.100 ? 87  MET A CB  1 
ATOM 703  O O   ? MET A 1  87 ?  -5.745  -3.699   5.424 1.000 97.100 ? 87  MET A O   1 
ATOM 704  C CG  ? MET A 1  87 ?  -5.327  -2.789   9.108 1.000 97.100 ? 87  MET A CG  1 
ATOM 705  S SD  ? MET A 1  87 ?  -4.821  -1.253   9.974 1.000 97.100 ? 87  MET A SD  1 
ATOM 706  C CE  ? MET A 1  87 ?  -4.867  -0.077   8.594 1.000 97.100 ? 87  MET A CE  1 
ATOM 707  N N   ? LEU A 1  88 ?  -7.140  -4.396   7.111 1.000 97.580 ? 88  LEU A N   1 
ATOM 708  C CA  ? LEU A 1  88 ?  -8.400  -3.976   6.507 1.000 97.580 ? 88  LEU A CA  1 
ATOM 709  C C   ? LEU A 1  88 ?  -8.983  -2.776   7.246 1.000 97.580 ? 88  LEU A C   1 
ATOM 710  C CB  ? LEU A 1  88 ?  -9.406  -5.129   6.507 1.000 97.580 ? 88  LEU A CB  1 
ATOM 711  O O   ? LEU A 1  88 ?  -8.902  -2.700   8.474 1.000 97.580 ? 88  LEU A O   1 
ATOM 712  C CG  ? LEU A 1  88 ?  -9.189  -6.219   5.456 1.000 97.580 ? 88  LEU A CG  1 
ATOM 713  C CD1 ? LEU A 1  88 ? -10.098  -7.411   5.732 1.000 97.580 ? 88  LEU A CD1 1 
ATOM 714  C CD2 ? LEU A 1  88 ?  -9.433  -5.667   4.055 1.000 97.580 ? 88  LEU A CD2 1 
ATOM 715  N N   ? VAL A 1  89 ?  -9.443  -1.899   6.452 1.000 97.210 ? 89  VAL A N   1 
ATOM 716  C CA  ? VAL A 1  89 ? -10.188  -0.766   6.990 1.000 97.210 ? 89  VAL A CA  1 
ATOM 717  C C   ? VAL A 1  89 ? -11.624  -0.797   6.470 1.000 97.210 ? 89  VAL A C   1 
ATOM 718  C CB  ? VAL A 1  89 ?  -9.519   0.578   6.626 1.000 97.210 ? 89  VAL A CB  1 
ATOM 719  O O   ? VAL A 1  89 ? -11.852  -0.778   5.258 1.000 97.210 ? 89  VAL A O   1 
ATOM 720  C CG1 ? VAL A 1  89 ? -10.335   1.751   7.165 1.000 97.210 ? 89  VAL A CG1 1 
ATOM 721  C CG2 ? VAL A 1  89 ?  -8.090   0.624   7.164 1.000 97.210 ? 89  VAL A CG2 1 
ATOM 722  N N   ? LYS A 1  90 ? -12.647  -0.868   7.403 1.000 96.930 ? 90  LYS A N   1 
ATOM 723  C CA  ? LYS A 1  90 ? -14.061  -0.816   7.043 1.000 96.930 ? 90  LYS A CA  1 
ATOM 724  C C   ? LYS A 1  90 ? -14.585   0.617   7.077 1.000 96.930 ? 90  LYS A C   1 
ATOM 725  C CB  ? LYS A 1  90 ? -14.887  -1.698   7.981 1.000 96.930 ? 90  LYS A CB  1 
ATOM 726  O O   ? LYS A 1  90 ? -14.406   1.325   8.069 1.000 96.930 ? 90  LYS A O   1 
ATOM 727  C CG  ? LYS A 1  90 ? -16.353  -1.813   7.592 1.000 96.930 ? 90  LYS A CG  1 
ATOM 728  C CD  ? LYS A 1  90 ? -17.095  -2.796   8.488 1.000 96.930 ? 90  LYS A CD  1 
ATOM 729  C CE  ? LYS A 1  90 ? -18.540  -2.978   8.045 1.000 96.930 ? 90  LYS A CE  1 
ATOM 730  N NZ  ? LYS A 1  90 ? -19.260  -3.972   8.896 1.000 96.930 ? 90  LYS A NZ  1 
ATOM 731  N N   ? LEU A 1  91 ? -15.204   0.972   6.016 1.000 97.080 ? 91  LEU A N   1 
ATOM 732  C CA  ? LEU A 1  91 ? -15.782   2.310   5.941 1.000 97.080 ? 91  LEU A CA  1 
ATOM 733  C C   ? LEU A 1  91 ? -17.158   2.345   6.597 1.000 97.080 ? 91  LEU A C   1 
ATOM 734  C CB  ? LEU A 1  91 ? -15.886   2.768   4.484 1.000 97.080 ? 91  LEU A CB  1 
ATOM 735  O O   ? LEU A 1  91 ? -17.887   1.350   6.574 1.000 97.080 ? 91  LEU A O   1 
ATOM 736  C CG  ? LEU A 1  91 ? -14.585   2.775   3.680 1.000 97.080 ? 91  LEU A CG  1 
ATOM 737  C CD1 ? LEU A 1  91 ? -14.855   3.192   2.238 1.000 97.080 ? 91  LEU A CD1 1 
ATOM 738  C CD2 ? LEU A 1  91 ? -13.562   3.702   4.328 1.000 97.080 ? 91  LEU A CD2 1 
ATOM 739  N N   ? LEU A 1  92 ? -17.514   3.533   7.197 1.000 96.030 ? 92  LEU A N   1 
ATOM 740  C CA  ? LEU A 1  92 ? -18.803   3.723   7.854 1.000 96.030 ? 92  LEU A CA  1 
ATOM 741  C C   ? LEU A 1  92 ? -19.948   3.579   6.857 1.000 96.030 ? 92  LEU A C   1 
ATOM 742  C CB  ? LEU A 1  92 ? -18.865   5.098   8.525 1.000 96.030 ? 92  LEU A CB  1 
ATOM 743  O O   ? LEU A 1  92 ? -20.953   2.929   7.150 1.000 96.030 ? 92  LEU A O   1 
ATOM 744  C CG  ? LEU A 1  92 ? -20.167   5.439   9.252 1.000 96.030 ? 92  LEU A CG  1 
ATOM 745  C CD1 ? LEU A 1  92 ? -20.429   4.434  10.369 1.000 96.030 ? 92  LEU A CD1 1 
ATOM 746  C CD2 ? LEU A 1  92 ? -20.114   6.859   9.806 1.000 96.030 ? 92  LEU A CD2 1 
ATOM 747  N N   ? THR A 1  93 ? -19.831   4.166   5.677 1.000 96.490 ? 93  THR A N   1 
ATOM 748  C CA  ? THR A 1  93 ? -20.839   4.088   4.626 1.000 96.490 ? 93  THR A CA  1 
ATOM 749  C C   ? THR A 1  93 ? -20.224   3.584   3.323 1.000 96.490 ? 93  THR A C   1 
ATOM 750  C CB  ? THR A 1  93 ? -21.503   5.457   4.387 1.000 96.490 ? 93  THR A CB  1 
ATOM 751  O O   ? THR A 1  93 ? -19.032   3.781   3.077 1.000 96.490 ? 93  THR A O   1 
ATOM 752  C CG2 ? THR A 1  93 ? -22.171   5.973   5.657 1.000 96.490 ? 93  THR A CG2 1 
ATOM 753  O OG1 ? THR A 1  93 ? -20.508   6.398   3.967 1.000 96.490 ? 93  THR A OG1 1 
ATOM 754  N N   ? PRO A 1  94 ? -21.075   2.856   2.493 1.000 97.070 ? 94  PRO A N   1 
ATOM 755  C CA  ? PRO A 1  94 ? -20.560   2.384   1.206 1.000 97.070 ? 94  PRO A CA  1 
ATOM 756  C C   ? PRO A 1  94 ? -20.200   3.527   0.260 1.000 97.070 ? 94  PRO A C   1 
ATOM 757  C CB  ? PRO A 1  94 ? -21.718   1.555   0.645 1.000 97.070 ? 94  PRO A CB  1 
ATOM 758  O O   ? PRO A 1  94 ? -20.801   4.603   0.328 1.000 97.070 ? 94  PRO A O   1 
ATOM 759  C CG  ? PRO A 1  94 ? -22.600   1.287   1.822 1.000 97.070 ? 94  PRO A CG  1 
ATOM 760  C CD  ? PRO A 1  94 ? -22.411   2.391   2.822 1.000 97.070 ? 94  PRO A CD  1 
ATOM 761  N N   ? ILE A 1  95 ? -19.217   3.216  -0.646 1.000 97.440 ? 95  ILE A N   1 
ATOM 762  C CA  ? ILE A 1  95 ? -18.832   4.205  -1.646 1.000 97.440 ? 95  ILE A CA  1 
ATOM 763  C C   ? ILE A 1  95 ? -19.826   4.182  -2.804 1.000 97.440 ? 95  ILE A C   1 
ATOM 764  C CB  ? ILE A 1  95 ? -17.398   3.956  -2.165 1.000 97.440 ? 95  ILE A CB  1 
ATOM 765  O O   ? ILE A 1  95 ? -20.507   3.178  -3.026 1.000 97.440 ? 95  ILE A O   1 
ATOM 766  C CG1 ? ILE A 1  95 ? -17.285   2.551  -2.768 1.000 97.440 ? 95  ILE A CG1 1 
ATOM 767  C CG2 ? ILE A 1  95 ? -16.375   4.155  -1.043 1.000 97.440 ? 95  ILE A CG2 1 
ATOM 768  C CD1 ? ILE A 1  95 ? -17.002   2.540  -4.264 1.000 97.440 ? 95  ILE A CD1 1 
ATOM 769  N N   ? ARG A 1  96 ? -19.910   5.297  -3.488 1.000 97.080 ? 96  ARG A N   1 
ATOM 770  C CA  ? ARG A 1  96 ? -20.572   5.370  -4.787 1.000 97.080 ? 96  ARG A CA  1 
ATOM 771  C C   ? ARG A 1  96 ? -19.576   5.158  -5.922 1.000 97.080 ? 96  ARG A C   1 
ATOM 772  C CB  ? ARG A 1  96 ? -21.279   6.717  -4.955 1.000 97.080 ? 96  ARG A CB  1 
ATOM 773  O O   ? ARG A 1  96 ? -18.670   5.970  -6.119 1.000 97.080 ? 96  ARG A O   1 
ATOM 774  C CG  ? ARG A 1  96 ? -22.107   6.823  -6.226 1.000 97.080 ? 96  ARG A CG  1 
ATOM 775  C CD  ? ARG A 1  96 ? -22.845   8.153  -6.309 1.000 97.080 ? 96  ARG A CD  1 
ATOM 776  N NE  ? ARG A 1  96 ? -21.929   9.263  -6.552 1.000 97.080 ? 96  ARG A NE  1 
ATOM 777  N NH1 ? ARG A 1  96 ? -23.408  10.469  -7.854 1.000 97.080 ? 96  ARG A NH1 1 
ATOM 778  N NH2 ? ARG A 1  96 ? -21.308  11.290  -7.438 1.000 97.080 ? 96  ARG A NH2 1 
ATOM 779  C CZ  ? ARG A 1  96 ? -22.217  10.338  -7.281 1.000 97.080 ? 96  ARG A CZ  1 
ATOM 780  N N   ? VAL A 1  97 ? -19.801   4.038  -6.691 1.000 96.740 ? 97  VAL A N   1 
ATOM 781  C CA  ? VAL A 1  97 ? -18.874   3.718  -7.772 1.000 96.740 ? 97  VAL A CA  1 
ATOM 782  C C   ? VAL A 1  97 ? -19.043   4.720  -8.911 1.000 96.740 ? 97  VAL A C   1 
ATOM 783  C CB  ? VAL A 1  97 ? -19.085   2.278  -8.292 1.000 96.740 ? 97  VAL A CB  1 
ATOM 784  O O   ? VAL A 1  97 ? -20.153   4.923  -9.409 1.000 96.740 ? 97  VAL A O   1 
ATOM 785  C CG1 ? VAL A 1  97 ? -18.162   1.992  -9.476 1.000 96.740 ? 97  VAL A CG1 1 
ATOM 786  C CG2 ? VAL A 1  97 ? -18.851   1.267  -7.171 1.000 96.740 ? 97  VAL A CG2 1 
ATOM 787  N N   ? THR A 1  98 ? -17.935   5.401  -9.305 1.000 95.960 ? 98  THR A N   1 
ATOM 788  C CA  ? THR A 1  98 ? -17.828   6.353 -10.405 1.000 95.960 ? 98  THR A CA  1 
ATOM 789  C C   ? THR A 1  98 ? -16.571   6.088 -11.229 1.000 95.960 ? 98  THR A C   1 
ATOM 790  C CB  ? THR A 1  98 ? -17.810   7.804  -9.888 1.000 95.960 ? 98  THR A CB  1 
ATOM 791  O O   ? THR A 1  98 ? -15.811   5.165 -10.931 1.000 95.960 ? 98  THR A O   1 
ATOM 792  C CG2 ? THR A 1  98 ? -18.949   8.051  -8.904 1.000 95.960 ? 98  THR A CG2 1 
ATOM 793  O OG1 ? THR A 1  98 ? -16.562   8.056  -9.231 1.000 95.960 ? 98  THR A OG1 1 
ATOM 794  N N   ? ASP A 1  99 ? -16.347   6.934 -12.248 1.000 94.370 ? 99  ASP A N   1 
ATOM 795  C CA  ? ASP A 1  99 ? -15.132   6.842 -13.052 1.000 94.370 ? 99  ASP A CA  1 
ATOM 796  C C   ? ASP A 1  99 ? -13.895   7.168 -12.218 1.000 94.370 ? 99  ASP A C   1 
ATOM 797  C CB  ? ASP A 1  99 ? -15.214   7.778 -14.259 1.000 94.370 ? 99  ASP A CB  1 
ATOM 798  O O   ? ASP A 1  99 ? -12.791   6.720 -12.533 1.000 94.370 ? 99  ASP A O   1 
ATOM 799  C CG  ? ASP A 1  99 ? -16.206   7.308 -15.308 1.000 94.370 ? 99  ASP A CG  1 
ATOM 800  O OD1 ? ASP A 1  99 ? -16.550   6.107 -15.327 1.000 94.370 ? 99  ASP A OD1 1 
ATOM 801  O OD2 ? ASP A 1  99 ? -16.646   8.147 -16.124 1.000 94.370 ? 99  ASP A OD2 1 
ATOM 802  N N   ? SER A 1 100 ? -14.092   7.820 -11.105 1.000 94.890 ? 100 SER A N   1 
ATOM 803  C CA  ? SER A 1 100 ? -12.987   8.310 -10.288 1.000 94.890 ? 100 SER A CA  1 
ATOM 804  C C   ? SER A 1 100 ? -12.853   7.505  -9.000 1.000 94.890 ? 100 SER A C   1 
ATOM 805  C CB  ? SER A 1 100 ? -13.181   9.790  -9.956 1.000 94.890 ? 100 SER A CB  1 
ATOM 806  O O   ? SER A 1 100 ? -11.847   7.615  -8.295 1.000 94.890 ? 100 SER A O   1 
ATOM 807  O OG  ? SER A 1 100 ? -13.226  10.569 -11.139 1.000 94.890 ? 100 SER A OG  1 
ATOM 808  N N   ? VAL A 1 101 ? -13.816   6.612  -8.725 1.000 97.040 ? 101 VAL A N   1 
ATOM 809  C CA  ? VAL A 1 101 ? -13.794   5.777  -7.529 1.000 97.040 ? 101 VAL A CA  1 
ATOM 810  C C   ? VAL A 1 101 ? -14.358   4.395  -7.853 1.000 97.040 ? 101 VAL A C   1 
ATOM 811  C CB  ? VAL A 1 101 ? -14.592   6.420  -6.373 1.000 97.040 ? 101 VAL A CB  1 
ATOM 812  O O   ? VAL A 1 101 ? -15.555   4.251  -8.115 1.000 97.040 ? 101 VAL A O   1 
ATOM 813  C CG1 ? VAL A 1 101 ? -14.495   5.567  -5.109 1.000 97.040 ? 101 VAL A CG1 1 
ATOM 814  C CG2 ? VAL A 1 101 ? -14.092   7.838  -6.105 1.000 97.040 ? 101 VAL A CG2 1 
ATOM 815  N N   ? ARG A 1 102 ? -13.517   3.372  -7.877 1.000 97.200 ? 102 ARG A N   1 
ATOM 816  C CA  ? ARG A 1 102 ? -13.934   1.993  -8.112 1.000 97.200 ? 102 ARG A CA  1 
ATOM 817  C C   ? ARG A 1 102 ? -12.966   1.010  -7.463 1.000 97.200 ? 102 ARG A C   1 
ATOM 818  C CB  ? ARG A 1 102 ? -14.039   1.712  -9.613 1.000 97.200 ? 102 ARG A CB  1 
ATOM 819  O O   ? ARG A 1 102 ? -11.766   1.276  -7.378 1.000 97.200 ? 102 ARG A O   1 
ATOM 820  C CG  ? ARG A 1 102 ? -12.718   1.831 -10.356 1.000 97.200 ? 102 ARG A CG  1 
ATOM 821  C CD  ? ARG A 1 102 ? -12.899   1.668 -11.858 1.000 97.200 ? 102 ARG A CD  1 
ATOM 822  N NE  ? ARG A 1 102 ? -11.623   1.725 -12.565 1.000 97.200 ? 102 ARG A NE  1 
ATOM 823  N NH1 ? ARG A 1 102 ? -12.513   2.539 -14.535 1.000 97.200 ? 102 ARG A NH1 1 
ATOM 824  N NH2 ? ARG A 1 102 ? -10.261   2.148 -14.365 1.000 97.200 ? 102 ARG A NH2 1 
ATOM 825  C CZ  ? ARG A 1 102 ? -11.468   2.137 -13.820 1.000 97.200 ? 102 ARG A CZ  1 
ATOM 826  N N   ? PRO A 1 103 ? -13.646  -0.131  -7.018 1.000 97.710 ? 103 PRO A N   1 
ATOM 827  C CA  ? PRO A 1 103 ? -12.801  -1.129  -6.358 1.000 97.710 ? 103 PRO A CA  1 
ATOM 828  C C   ? PRO A 1 103 ? -11.847  -1.827  -7.325 1.000 97.710 ? 103 PRO A C   1 
ATOM 829  C CB  ? PRO A 1 103 ? -13.814  -2.121  -5.780 1.000 97.710 ? 103 PRO A CB  1 
ATOM 830  O O   ? PRO A 1 103 ? -12.192  -2.043  -8.489 1.000 97.710 ? 103 PRO A O   1 
ATOM 831  C CG  ? PRO A 1 103 ? -15.089  -1.348  -5.677 1.000 97.710 ? 103 PRO A CG  1 
ATOM 832  C CD  ? PRO A 1 103 ? -15.137  -0.355  -6.802 1.000 97.710 ? 103 PRO A CD  1 
ATOM 833  N N   ? LEU A 1 104 ? -10.586  -2.231  -6.784 1.000 97.830 ? 104 LEU A N   1 
ATOM 834  C CA  ? LEU A 1 104 ?  -9.581  -3.034  -7.474 1.000 97.830 ? 104 LEU A CA  1 
ATOM 835  C C   ? LEU A 1 104 ?  -9.747  -4.513  -7.143 1.000 97.830 ? 104 LEU A C   1 
ATOM 836  C CB  ? LEU A 1 104 ?  -8.172  -2.569  -7.097 1.000 97.830 ? 104 LEU A CB  1 
ATOM 837  O O   ? LEU A 1 104 ?  -9.978  -4.873  -5.987 1.000 97.830 ? 104 LEU A O   1 
ATOM 838  C CG  ? LEU A 1 104 ?  -7.016  -3.237  -7.843 1.000 97.830 ? 104 LEU A CG  1 
ATOM 839  C CD1 ? LEU A 1 104 ?  -7.092  -2.920  -9.333 1.000 97.830 ? 104 LEU A CD1 1 
ATOM 840  C CD2 ? LEU A 1 104 ?  -5.677  -2.792  -7.264 1.000 97.830 ? 104 LEU A CD2 1 
ATOM 841  N N   ? ALA A 1 105 ?  -9.669  -5.303  -8.121 1.000 96.940 ? 105 ALA A N   1 
ATOM 842  C CA  ? ALA A 1 105 ?  -9.868  -6.736  -7.923 1.000 96.940 ? 105 ALA A CA  1 
ATOM 843  C C   ? ALA A 1 105 ?  -8.734  -7.339  -7.098 1.000 96.940 ? 105 ALA A C   1 
ATOM 844  C CB  ? ALA A 1 105 ?  -9.979  -7.449  -9.268 1.000 96.940 ? 105 ALA A CB  1 
ATOM 845  O O   ? ALA A 1 105 ?  -7.581  -6.917  -7.215 1.000 96.940 ? 105 ALA A O   1 
ATOM 846  N N   ? LEU A 1 106 ?  -9.106  -8.320  -6.222 1.000 97.220 ? 106 LEU A N   1 
ATOM 847  C CA  ? LEU A 1 106 ?  -8.100  -9.146  -5.565 1.000 97.220 ? 106 LEU A CA  1 
ATOM 848  C C   ? LEU A 1 106 ?  -7.499 -10.152  -6.541 1.000 97.220 ? 106 LEU A C   1 
ATOM 849  C CB  ? LEU A 1 106 ?  -8.708  -9.880  -4.367 1.000 97.220 ? 106 LEU A CB  1 
ATOM 850  O O   ? LEU A 1 106 ?  -8.194 -10.654  -7.427 1.000 97.220 ? 106 LEU A O   1 
ATOM 851  C CG  ? LEU A 1 106 ?  -9.146  -9.009  -3.188 1.000 97.220 ? 106 LEU A CG  1 
ATOM 852  C CD1 ? LEU A 1 106 ?  -9.882  -9.851  -2.152 1.000 97.220 ? 106 LEU A CD1 1 
ATOM 853  C CD2 ? LEU A 1 106 ?  -7.942  -8.313  -2.562 1.000 97.220 ? 106 LEU A CD2 1 
ATOM 854  N N   ? PRO A 1 107 ?  -6.214 -10.445  -6.408 1.000 96.770 ? 107 PRO A N   1 
ATOM 855  C CA  ? PRO A 1 107 ?  -5.571 -11.366  -7.349 1.000 96.770 ? 107 PRO A CA  1 
ATOM 856  C C   ? PRO A 1 107 ?  -6.084 -12.798  -7.216 1.000 96.770 ? 107 PRO A C   1 
ATOM 857  C CB  ? PRO A 1 107 ?  -4.090 -11.279  -6.970 1.000 96.770 ? 107 PRO A CB  1 
ATOM 858  O O   ? PRO A 1 107 ?  -6.367 -13.256  -6.106 1.000 96.770 ? 107 PRO A O   1 
ATOM 859  C CG  ? PRO A 1 107 ?  -4.087 -10.901  -5.524 1.000 96.770 ? 107 PRO A CG  1 
ATOM 860  C CD  ? PRO A 1 107 ?  -5.277 -10.024  -5.258 1.000 96.770 ? 107 PRO A CD  1 
ATOM 861  N N   ? ARG A 1 108 ?  -6.195 -13.483  -8.315 1.000 94.600 ? 108 ARG A N   1 
ATOM 862  C CA  ? ARG A 1 108 ?  -6.576 -14.892  -8.331 1.000 94.600 ? 108 ARG A CA  1 
ATOM 863  C C   ? ARG A 1 108 ?  -5.361 -15.790  -8.118 1.000 94.600 ? 108 ARG A C   1 
ATOM 864  C CB  ? ARG A 1 108 ?  -7.265 -15.247  -9.650 1.000 94.600 ? 108 ARG A CB  1 
ATOM 865  O O   ? ARG A 1 108 ?  -5.481 -16.881  -7.557 1.000 94.600 ? 108 ARG A O   1 
ATOM 866  C CG  ? ARG A 1 108 ?  -8.629 -14.600  -9.826 1.000 94.600 ? 108 ARG A CG  1 
ATOM 867  C CD  ? ARG A 1 108 ?  -9.294 -15.029 -11.127 1.000 94.600 ? 108 ARG A CD  1 
ATOM 868  N NE  ? ARG A 1 108 ? -10.572 -14.352 -11.329 1.000 94.600 ? 108 ARG A NE  1 
ATOM 869  N NH1 ? ARG A 1 108 ? -10.912 -15.183 -13.457 1.000 94.600 ? 108 ARG A NH1 1 
ATOM 870  N NH2 ? ARG A 1 108 ? -12.458 -13.781 -12.508 1.000 94.600 ? 108 ARG A NH2 1 
ATOM 871  C CZ  ? ARG A 1 108 ? -11.311 -14.440 -12.431 1.000 94.600 ? 108 ARG A CZ  1 
ATOM 872  N N   ? ASN A 1 109 ?  -4.241 -15.329  -8.597 1.000 95.410 ? 109 ASN A N   1 
ATOM 873  C CA  ? ASN A 1 109 ?  -2.952 -15.995  -8.444 1.000 95.410 ? 109 ASN A CA  1 
ATOM 874  C C   ? ASN A 1 109 ?  -1.838 -14.996  -8.144 1.000 95.410 ? 109 ASN A C   1 
ATOM 875  C CB  ? ASN A 1 109 ?  -2.614 -16.806  -9.697 1.000 95.410 ? 109 ASN A CB  1 
ATOM 876  O O   ? ASN A 1 109 ?  -2.001 -13.794  -8.361 1.000 95.410 ? 109 ASN A O   1 
ATOM 877  C CG  ? ASN A 1 109 ?  -3.694 -17.810 -10.051 1.000 95.410 ? 109 ASN A CG  1 
ATOM 878  N ND2 ? ASN A 1 109 ?  -4.346 -17.602 -11.189 1.000 95.410 ? 109 ASN A ND2 1 
ATOM 879  O OD1 ? ASN A 1 109 ?  -3.941 -18.763  -9.308 1.000 95.410 ? 109 ASN A OD1 1 
ATOM 880  N N   ? CYS A 1 110 ?  -0.740 -15.648  -7.656 1.000 95.660 ? 110 CYS A N   1 
ATOM 881  C CA  ? CYS A 1 110 ?   0.425 -14.805  -7.408 1.000 95.660 ? 110 CYS A CA  1 
ATOM 882  C C   ? CYS A 1 110 ?   1.048 -14.338  -8.718 1.000 95.660 ? 110 CYS A C   1 
ATOM 883  C CB  ? CYS A 1 110 ?   1.465 -15.558  -6.579 1.000 95.660 ? 110 CYS A CB  1 
ATOM 884  O O   ? CYS A 1 110 ?   1.000 -15.050  -9.723 1.000 95.660 ? 110 CYS A O   1 
ATOM 885  S SG  ? CYS A 1 110 ?   0.910 -15.960  -4.908 1.000 95.660 ? 110 CYS A SG  1 
ATOM 886  N N   ? VAL A 1 111 ?   1.634 -13.116  -8.713 1.000 95.130 ? 111 VAL A N   1 
ATOM 887  C CA  ? VAL A 1 111 ?   2.227 -12.497  -9.894 1.000 95.130 ? 111 VAL A CA  1 
ATOM 888  C C   ? VAL A 1 111 ?   3.569 -13.155 -10.204 1.000 95.130 ? 111 VAL A C   1 
ATOM 889  C CB  ? VAL A 1 111 ?   2.411 -10.975  -9.705 1.000 95.130 ? 111 VAL A CB  1 
ATOM 890  O O   ? VAL A 1 111 ?   4.302 -13.546  -9.291 1.000 95.130 ? 111 VAL A O   1 
ATOM 891  C CG1 ? VAL A 1 111 ?   3.473 -10.686  -8.646 1.000 95.130 ? 111 VAL A CG1 1 
ATOM 892  C CG2 ? VAL A 1 111 ?   2.781 -10.314 -11.032 1.000 95.130 ? 111 VAL A CG2 1 
ATOM 893  N N   ? ASP A 1 112 ?   3.944 -13.366 -11.540 1.000 94.170 ? 112 ASP A N   1 
ATOM 894  C CA  ? ASP A 1 112 ?   5.215 -13.941 -11.970 1.000 94.170 ? 112 ASP A CA  1 
ATOM 895  C C   ? ASP A 1 112 ?   6.344 -12.918 -11.866 1.000 94.170 ? 112 ASP A C   1 
ATOM 896  C CB  ? ASP A 1 112 ?   5.109 -14.465 -13.403 1.000 94.170 ? 112 ASP A CB  1 
ATOM 897  O O   ? ASP A 1 112 ?   6.128 -11.724 -12.079 1.000 94.170 ? 112 ASP A O   1 
ATOM 898  C CG  ? ASP A 1 112 ?   4.180 -15.659 -13.531 1.000 94.170 ? 112 ASP A CG  1 
ATOM 899  O OD1 ? ASP A 1 112 ?   4.009 -16.408 -12.545 1.000 94.170 ? 112 ASP A OD1 1 
ATOM 900  O OD2 ? ASP A 1 112 ?   3.616 -15.855 -14.630 1.000 94.170 ? 112 ASP A OD2 1 
ATOM 901  N N   ? PRO A 1 113 ?   7.551 -13.456 -11.543 1.000 92.910 ? 113 PRO A N   1 
ATOM 902  C CA  ? PRO A 1 113 ?   8.692 -12.542 -11.634 1.000 92.910 ? 113 PRO A CA  1 
ATOM 903  C C   ? PRO A 1 113 ?   8.862 -11.947 -13.030 1.000 92.910 ? 113 PRO A C   1 
ATOM 904  C CB  ? PRO A 1 113 ?   9.885 -13.430 -11.270 1.000 92.910 ? 113 PRO A CB  1 
ATOM 905  O O   ? PRO A 1 113 ?   8.585 -12.617 -14.028 1.000 92.910 ? 113 PRO A O   1 
ATOM 906  C CG  ? PRO A 1 113 ?   9.297 -14.555 -10.481 1.000 92.910 ? 113 PRO A CG  1 
ATOM 907  C CD  ? PRO A 1 113 ?   7.919 -14.838 -11.007 1.000 92.910 ? 113 PRO A CD  1 
ATOM 908  N N   ? GLY A 1 114 ?   9.211 -10.603 -13.088 1.000 92.000 ? 114 GLY A N   1 
ATOM 909  C CA  ? GLY A 1 114 ?   9.415  -9.934 -14.363 1.000 92.000 ? 114 GLY A CA  1 
ATOM 910  C C   ? GLY A 1 114 ?   8.169  -9.236 -14.876 1.000 92.000 ? 114 GLY A C   1 
ATOM 911  O O   ? GLY A 1 114 ?   8.194  -8.614 -15.940 1.000 92.000 ? 114 GLY A O   1 
ATOM 912  N N   ? SER A 1 115 ?   7.050  -9.415 -14.119 1.000 94.130 ? 115 SER A N   1 
ATOM 913  C CA  ? SER A 1 115 ?   5.795  -8.761 -14.477 1.000 94.130 ? 115 SER A CA  1 
ATOM 914  C C   ? SER A 1 115 ?   5.893  -7.249 -14.310 1.000 94.130 ? 115 SER A C   1 
ATOM 915  C CB  ? SER A 1 115 ?   4.646  -9.304 -13.625 1.000 94.130 ? 115 SER A CB  1 
ATOM 916  O O   ? SER A 1 115 ?   6.518  -6.763 -13.365 1.000 94.130 ? 115 SER A O   1 
ATOM 917  O OG  ? SER A 1 115 ?   4.457 -10.689 -13.859 1.000 94.130 ? 115 SER A OG  1 
ATOM 918  N N   ? TYR A 1 116 ?   5.292  -6.579 -15.236 1.000 91.620 ? 116 TYR A N   1 
ATOM 919  C CA  ? TYR A 1 116 ?   5.198  -5.125 -15.167 1.000 91.620 ? 116 TYR A CA  1 
ATOM 920  C C   ? TYR A 1 116 ?   4.058  -4.694 -14.252 1.000 91.620 ? 116 TYR A C   1 
ATOM 921  C CB  ? TYR A 1 116 ?   4.997  -4.532 -16.565 1.000 91.620 ? 116 TYR A CB  1 
ATOM 922  O O   ? TYR A 1 116 ?   2.922  -5.147 -14.410 1.000 91.620 ? 116 TYR A O   1 
ATOM 923  C CG  ? TYR A 1 116 ?   4.924  -3.025 -16.580 1.000 91.620 ? 116 TYR A CG  1 
ATOM 924  C CD1 ? TYR A 1 116 ?   3.696  -2.367 -16.574 1.000 91.620 ? 116 TYR A CD1 1 
ATOM 925  C CD2 ? TYR A 1 116 ?   6.082  -2.255 -16.602 1.000 91.620 ? 116 TYR A CD2 1 
ATOM 926  C CE1 ? TYR A 1 116 ?   3.623  -0.978 -16.590 1.000 91.620 ? 116 TYR A CE1 1 
ATOM 927  C CE2 ? TYR A 1 116 ?   6.022  -0.865 -16.618 1.000 91.620 ? 116 TYR A CE2 1 
ATOM 928  O OH  ? TYR A 1 116 ?   4.724   1.138 -16.628 1.000 91.620 ? 116 TYR A OH  1 
ATOM 929  C CZ  ? TYR A 1 116 ?   4.790  -0.237 -16.612 1.000 91.620 ? 116 TYR A CZ  1 
ATOM 930  N N   ? CYS A 1 117 ?   4.383  -3.708 -13.369 1.000 92.810 ? 117 CYS A N   1 
ATOM 931  C CA  ? CYS A 1 117 ?   3.392  -3.276 -12.390 1.000 92.810 ? 117 CYS A CA  1 
ATOM 932  C C   ? CYS A 1 117 ?   3.407  -1.760 -12.232 1.000 92.810 ? 117 CYS A C   1 
ATOM 933  C CB  ? CYS A 1 117 ?   3.650  -3.940 -11.038 1.000 92.810 ? 117 CYS A CB  1 
ATOM 934  O O   ? CYS A 1 117 ?   4.396  -1.106 -12.567 1.000 92.810 ? 117 CYS A O   1 
ATOM 935  S SG  ? CYS A 1 117 ?   3.694  -5.744 -11.110 1.000 92.810 ? 117 CYS A SG  1 
ATOM 936  N N   ? VAL A 1 118 ?   2.261  -1.290 -11.739 1.000 90.800 ? 118 VAL A N   1 
ATOM 937  C CA  ? VAL A 1 118 ?   2.124   0.140 -11.483 1.000 90.800 ? 118 VAL A CA  1 
ATOM 938  C C   ? VAL A 1 118 ?   1.924   0.381  -9.989 1.000 90.800 ? 118 VAL A C   1 
ATOM 939  C CB  ? VAL A 1 118 ?   0.950   0.749 -12.283 1.000 90.800 ? 118 VAL A CB  1 
ATOM 940  O O   ? VAL A 1 118 ?   1.150  -0.324  -9.338 1.000 90.800 ? 118 VAL A O   1 
ATOM 941  C CG1 ? VAL A 1 118 ?   0.737   2.212 -11.899 1.000 90.800 ? 118 VAL A CG1 1 
ATOM 942  C CG2 ? VAL A 1 118 ?   1.204   0.619 -13.784 1.000 90.800 ? 118 VAL A CG2 1 
ATOM 943  N N   ? LEU A 1 119 ?   2.627   1.367  -9.496 1.000 89.150 ? 119 LEU A N   1 
ATOM 944  C CA  ? LEU A 1 119 ?   2.504   1.827  -8.117 1.000 89.150 ? 119 LEU A CA  1 
ATOM 945  C C   ? LEU A 1 119 ?   1.883   3.219  -8.062 1.000 89.150 ? 119 LEU A C   1 
ATOM 946  C CB  ? LEU A 1 119 ?   3.873   1.839  -7.432 1.000 89.150 ? 119 LEU A CB  1 
ATOM 947  O O   ? LEU A 1 119 ?   2.213   4.083  -8.876 1.000 89.150 ? 119 LEU A O   1 
ATOM 948  C CG  ? LEU A 1 119 ?   3.890   2.248  -5.958 1.000 89.150 ? 119 LEU A CG  1 
ATOM 949  C CD1 ? LEU A 1 119 ?   3.322   1.129  -5.091 1.000 89.150 ? 119 LEU A CD1 1 
ATOM 950  C CD2 ? LEU A 1 119 ?   5.305   2.605  -5.518 1.000 89.150 ? 119 LEU A CD2 1 
ATOM 951  N N   ? ALA A 1 120 ?   1.046   3.442  -7.089 1.000 89.450 ? 120 ALA A N   1 
ATOM 952  C CA  ? ALA A 1 120 ?   0.434   4.760  -6.946 1.000 89.450 ? 120 ALA A CA  1 
ATOM 953  C C   ? ALA A 1 120 ?   0.310   5.151  -5.476 1.000 89.450 ? 120 ALA A C   1 
ATOM 954  C CB  ? ALA A 1 120 ?  -0.937   4.786  -7.617 1.000 89.450 ? 120 ALA A CB  1 
ATOM 955  O O   ? ALA A 1 120 ?  -0.084   4.333  -4.641 1.000 89.450 ? 120 ALA A O   1 
ATOM 956  N N   ? GLY A 1 121 ?   0.643   6.513  -5.189 1.000 88.410 ? 121 GLY A N   1 
ATOM 957  C CA  ? GLY A 1 121 ?   0.539   7.017  -3.830 1.000 88.410 ? 121 GLY A CA  1 
ATOM 958  C C   ? GLY A 1 121 ?   0.934   8.476  -3.703 1.000 88.410 ? 121 GLY A C   1 
ATOM 959  O O   ? GLY A 1 121 ?   1.350   9.099  -4.682 1.000 88.410 ? 121 GLY A O   1 
ATOM 960  N N   ? TRP A 1 122 ?   0.661   9.101  -2.502 1.000 84.540 ? 122 TRP A N   1 
ATOM 961  C CA  ? TRP A 1 122 ?   0.885  10.519  -2.237 1.000 84.540 ? 122 TRP A CA  1 
ATOM 962  C C   ? TRP A 1 122 ?   2.107  10.721  -1.347 1.000 84.540 ? 122 TRP A C   1 
ATOM 963  C CB  ? TRP A 1 122 ?  -0.349  11.145  -1.582 1.000 84.540 ? 122 TRP A CB  1 
ATOM 964  O O   ? TRP A 1 122 ?   2.261  11.774  -0.724 1.000 84.540 ? 122 TRP A O   1 
ATOM 965  C CG  ? TRP A 1 122 ?  -1.522  11.289  -2.505 1.000 84.540 ? 122 TRP A CG  1 
ATOM 966  C CD1 ? TRP A 1 122 ?  -1.802  12.349  -3.322 1.000 84.540 ? 122 TRP A CD1 1 
ATOM 967  C CD2 ? TRP A 1 122 ?  -2.576  10.342  -2.700 1.000 84.540 ? 122 TRP A CD2 1 
ATOM 968  C CE2 ? TRP A 1 122 ?  -3.462  10.893  -3.652 1.000 84.540 ? 122 TRP A CE2 1 
ATOM 969  C CE3 ? TRP A 1 122 ?  -2.858   9.079  -2.162 1.000 84.540 ? 122 TRP A CE3 1 
ATOM 970  N NE1 ? TRP A 1 122 ?  -2.968  12.116  -4.015 1.000 84.540 ? 122 TRP A NE1 1 
ATOM 971  C CH2 ? TRP A 1 122 ?  -4.864   8.989  -3.536 1.000 84.540 ? 122 TRP A CH2 1 
ATOM 972  C CZ2 ? TRP A 1 122 ?  -4.612  10.223  -4.078 1.000 84.540 ? 122 TRP A CZ2 1 
ATOM 973  C CZ3 ? TRP A 1 122 ?  -4.002   8.414  -2.587 1.000 84.540 ? 122 TRP A CZ3 1 
ATOM 974  N N   ? GLY A 1 123 ?   3.094   9.775  -1.301 1.000 68.080 ? 123 GLY A N   1 
ATOM 975  C CA  ? GLY A 1 123 ?   4.305   9.824  -0.498 1.000 68.080 ? 123 GLY A CA  1 
ATOM 976  C C   ? GLY A 1 123 ?   5.286  10.884  -0.961 1.000 68.080 ? 123 GLY A C   1 
ATOM 977  O O   ? GLY A 1 123 ?   4.959  11.707  -1.818 1.000 68.080 ? 123 GLY A O   1 
ATOM 978  N N   ? THR A 1 124 ?   6.488  11.203  -0.307 1.000 55.940 ? 124 THR A N   1 
ATOM 979  C CA  ? THR A 1 124 ?   7.426  12.304  -0.498 1.000 55.940 ? 124 THR A CA  1 
ATOM 980  C C   ? THR A 1 124 ?   8.438  11.969  -1.590 1.000 55.940 ? 124 THR A C   1 
ATOM 981  C CB  ? THR A 1 124 ?   8.170  12.637   0.809 1.000 55.940 ? 124 THR A CB  1 
ATOM 982  O O   ? THR A 1 124 ?   8.828  10.810  -1.748 1.000 55.940 ? 124 THR A O   1 
ATOM 983  C CG2 ? THR A 1 124 ?   7.189  12.933   1.939 1.000 55.940 ? 124 THR A CG2 1 
ATOM 984  O OG1 ? THR A 1 124 ?   8.990  11.523   1.183 1.000 55.940 ? 124 THR A OG1 1 
ATOM 985  N N   ? THR A 1 125 ?   8.530  12.807  -2.660 1.000 48.890 ? 125 THR A N   1 
ATOM 986  C CA  ? THR A 1 125 ?   9.386  12.843  -3.840 1.000 48.890 ? 125 THR A CA  1 
ATOM 987  C C   ? THR A 1 125 ?  10.747  13.446  -3.503 1.000 48.890 ? 125 THR A C   1 
ATOM 988  C CB  ? THR A 1 125 ?   8.733  13.646  -4.980 1.000 48.890 ? 125 THR A CB  1 
ATOM 989  O O   ? THR A 1 125 ?  11.710  13.278  -4.255 1.000 48.890 ? 125 THR A O   1 
ATOM 990  C CG2 ? THR A 1 125 ?   7.448  12.979  -5.457 1.000 48.890 ? 125 THR A CG2 1 
ATOM 991  O OG1 ? THR A 1 125 ?   8.429  14.966  -4.512 1.000 48.890 ? 125 THR A OG1 1 
ATOM 992  N N   ? ILE A 1 126 ?  11.174  13.600  -2.178 1.000 43.260 ? 126 ILE A N   1 
ATOM 993  C CA  ? ILE A 1 126 ?  12.509  14.159  -1.997 1.000 43.260 ? 126 ILE A CA  1 
ATOM 994  C C   ? ILE A 1 126 ?  12.982  13.913  -0.566 1.000 43.260 ? 126 ILE A C   1 
ATOM 995  C CB  ? ILE A 1 126 ?  12.537  15.671  -2.318 1.000 43.260 ? 126 ILE A CB  1 
ATOM 996  O O   ? ILE A 1 126 ?  12.175  13.884   0.365 1.000 43.260 ? 126 ILE A O   1 
ATOM 997  C CG1 ? ILE A 1 126 ?  11.716  15.965  -3.578 1.000 43.260 ? 126 ILE A CG1 1 
ATOM 998  C CG2 ? ILE A 1 126 ?  13.979  16.162  -2.477 1.000 43.260 ? 126 ILE A CG2 1 
ATOM 999  C CD1 ? ILE A 1 126 ?  11.458  17.446  -3.818 1.000 43.260 ? 126 ILE A CD1 1 
ATOM 1000 N N   ? LEU A 1 127 ?  14.183  13.350  -0.307 1.000 42.680 ? 127 LEU A N   1 
ATOM 1001 C CA  ? LEU A 1 127 ?  15.159  13.272   0.774 1.000 42.680 ? 127 LEU A CA  1 
ATOM 1002 C C   ? LEU A 1 127 ?  15.075  14.501   1.672 1.000 42.680 ? 127 LEU A C   1 
ATOM 1003 C CB  ? LEU A 1 127 ?  16.575  13.134   0.210 1.000 42.680 ? 127 LEU A CB  1 
ATOM 1004 O O   ? LEU A 1 127 ?  15.424  14.438   2.853 1.000 42.680 ? 127 LEU A O   1 
ATOM 1005 C CG  ? LEU A 1 127 ?  16.962  11.752  -0.321 1.000 42.680 ? 127 LEU A CG  1 
ATOM 1006 C CD1 ? LEU A 1 127 ?  18.163  11.860  -1.254 1.000 42.680 ? 127 LEU A CD1 1 
ATOM 1007 C CD2 ? LEU A 1 127 ?  17.258  10.799   0.832 1.000 42.680 ? 127 LEU A CD2 1 
ATOM 1008 N N   ? ARG A 1 128 ?  13.951  15.312   1.822 1.000 35.550 ? 128 ARG A N   1 
ATOM 1009 C CA  ? ARG A 1 128 ?  13.984  16.414   2.778 1.000 35.550 ? 128 ARG A CA  1 
ATOM 1010 C C   ? ARG A 1 128 ?  12.573  16.837   3.173 1.000 35.550 ? 128 ARG A C   1 
ATOM 1011 C CB  ? ARG A 1 128 ?  14.745  17.608   2.197 1.000 35.550 ? 128 ARG A CB  1 
ATOM 1012 O O   ? ARG A 1 128 ?  11.816  17.347   2.344 1.000 35.550 ? 128 ARG A O   1 
ATOM 1013 C CG  ? ARG A 1 128 ?  16.257  17.456   2.245 1.000 35.550 ? 128 ARG A CG  1 
ATOM 1014 C CD  ? ARG A 1 128 ?  16.966  18.737   1.829 1.000 35.550 ? 128 ARG A CD  1 
ATOM 1015 N NE  ? ARG A 1 128 ?  18.413  18.632   1.998 1.000 35.550 ? 128 ARG A NE  1 
ATOM 1016 N NH1 ? ARG A 1 128 ?  18.837  20.854   1.531 1.000 35.550 ? 128 ARG A NH1 1 
ATOM 1017 N NH2 ? ARG A 1 128 ?  20.565  19.433   2.029 1.000 35.550 ? 128 ARG A NH2 1 
ATOM 1018 C CZ  ? ARG A 1 128 ?  19.268  19.640   1.852 1.000 35.550 ? 128 ARG A CZ  1 
ATOM 1019 N N   ? GLN A 1 129 ?  11.707  15.891   3.607 1.000 43.790 ? 129 GLN A N   1 
ATOM 1020 C CA  ? GLN A 1 129 ?  10.592  16.170   4.505 1.000 43.790 ? 129 GLN A CA  1 
ATOM 1021 C C   ? GLN A 1 129 ?  10.043  17.577   4.281 1.000 43.790 ? 129 GLN A C   1 
ATOM 1022 C CB  ? GLN A 1 129 ?  11.020  16.000   5.963 1.000 43.790 ? 129 GLN A CB  1 
ATOM 1023 O O   ? GLN A 1 129 ?   9.203  18.051   5.048 1.000 43.790 ? 129 GLN A O   1 
ATOM 1024 C CG  ? GLN A 1 129 ?  10.941  14.565   6.464 1.000 43.790 ? 129 GLN A CG  1 
ATOM 1025 C CD  ? GLN A 1 129 ?  11.394  14.420   7.905 1.000 43.790 ? 129 GLN A CD  1 
ATOM 1026 N NE2 ? GLN A 1 129 ?  11.248  13.219   8.454 1.000 43.790 ? 129 GLN A NE2 1 
ATOM 1027 O OE1 ? GLN A 1 129 ?  11.872  15.379   8.519 1.000 43.790 ? 129 GLN A OE1 1 
ATOM 1028 N N   ? GLU A 1 130 ?  10.086  18.252   3.021 1.000 40.880 ? 130 GLU A N   1 
ATOM 1029 C CA  ? GLU A 1 130 ?   9.474  19.572   2.906 1.000 40.880 ? 130 GLU A CA  1 
ATOM 1030 C C   ? GLU A 1 130 ?   8.663  19.695   1.619 1.000 40.880 ? 130 GLU A C   1 
ATOM 1031 C CB  ? GLU A 1 130 ?  10.542  20.667   2.962 1.000 40.880 ? 130 GLU A CB  1 
ATOM 1032 O O   ? GLU A 1 130 ?   9.192  19.489   0.525 1.000 40.880 ? 130 GLU A O   1 
ATOM 1033 C CG  ? GLU A 1 130 ?  10.932  21.075   4.375 1.000 40.880 ? 130 GLU A CG  1 
ATOM 1034 C CD  ? GLU A 1 130 ?  11.881  22.262   4.417 1.000 40.880 ? 130 GLU A CD  1 
ATOM 1035 O OE1 ? GLU A 1 130 ?  12.237  22.716   5.528 1.000 40.880 ? 130 GLU A OE1 1 
ATOM 1036 O OE2 ? GLU A 1 130 ?  12.272  22.741   3.329 1.000 40.880 ? 130 GLU A OE2 1 
ATOM 1037 N N   ? TYR A 1 131 ?   7.460  19.027   1.494 1.000 51.450 ? 131 TYR A N   1 
ATOM 1038 C CA  ? TYR A 1 131 ?   6.271  19.441   0.759 1.000 51.450 ? 131 TYR A CA  1 
ATOM 1039 C C   ? TYR A 1 131 ?   5.259  18.305   0.673 1.000 51.450 ? 131 TYR A C   1 
ATOM 1040 C CB  ? TYR A 1 131 ?   6.646  19.914  -0.649 1.000 51.450 ? 131 TYR A CB  1 
ATOM 1041 O O   ? TYR A 1 131 ?   5.627  17.156   0.414 1.000 51.450 ? 131 TYR A O   1 
ATOM 1042 C CG  ? TYR A 1 131 ?   6.928  21.394  -0.737 1.000 51.450 ? 131 TYR A CG  1 
ATOM 1043 C CD1 ? TYR A 1 131 ?   5.897  22.310  -0.931 1.000 51.450 ? 131 TYR A CD1 1 
ATOM 1044 C CD2 ? TYR A 1 131 ?   8.227  21.880  -0.628 1.000 51.450 ? 131 TYR A CD2 1 
ATOM 1045 C CE1 ? TYR A 1 131 ?   6.153  23.675  -1.015 1.000 51.450 ? 131 TYR A CE1 1 
ATOM 1046 C CE2 ? TYR A 1 131 ?   8.495  23.242  -0.710 1.000 51.450 ? 131 TYR A CE2 1 
ATOM 1047 O OH  ? TYR A 1 131 ?   7.712  25.480  -0.985 1.000 51.450 ? 131 TYR A OH  1 
ATOM 1048 C CZ  ? TYR A 1 131 ?   7.453  24.130  -0.903 1.000 51.450 ? 131 TYR A CZ  1 
ATOM 1049 N N   ? GLU A 1 132 ?   4.287  18.167   1.624 1.000 55.270 ? 132 GLU A N   1 
ATOM 1050 C CA  ? GLU A 1 132 ?   3.079  17.347   1.604 1.000 55.270 ? 132 GLU A CA  1 
ATOM 1051 C C   ? GLU A 1 132 ?   2.741  16.898   0.185 1.000 55.270 ? 132 GLU A C   1 
ATOM 1052 C CB  ? GLU A 1 132 ?   1.899  18.112   2.209 1.000 55.270 ? 132 GLU A CB  1 
ATOM 1053 O O   ? GLU A 1 132 ?   2.773  17.700  -0.750 1.000 55.270 ? 132 GLU A O   1 
ATOM 1054 C CG  ? GLU A 1 132 ?   2.032  18.366   3.703 1.000 55.270 ? 132 GLU A CG  1 
ATOM 1055 C CD  ? GLU A 1 132 ?   0.699  18.619   4.390 1.000 55.270 ? 132 GLU A CD  1 
ATOM 1056 O OE1 ? GLU A 1 132 ?   0.654  18.630   5.641 1.000 55.270 ? 132 GLU A OE1 1 
ATOM 1057 O OE2 ? GLU A 1 132 ?  -0.307  18.807   3.671 1.000 55.270 ? 132 GLU A OE2 1 
ATOM 1058 N N   ? PRO A 1 133 ?   2.942  15.658  -0.151 1.000 60.120 ? 133 PRO A N   1 
ATOM 1059 C CA  ? PRO A 1 133 ?   2.510  15.197  -1.473 1.000 60.120 ? 133 PRO A CA  1 
ATOM 1060 C C   ? PRO A 1 133 ?   1.134  15.731  -1.863 1.000 60.120 ? 133 PRO A C   1 
ATOM 1061 C CB  ? PRO A 1 133 ?   2.483  13.674  -1.324 1.000 60.120 ? 133 PRO A CB  1 
ATOM 1062 O O   ? PRO A 1 133 ?   0.191  15.657  -1.071 1.000 60.120 ? 133 PRO A O   1 
ATOM 1063 C CG  ? PRO A 1 133 ?   2.478  13.434   0.152 1.000 60.120 ? 133 PRO A CG  1 
ATOM 1064 C CD  ? PRO A 1 133 ?   2.909  14.697   0.841 1.000 60.120 ? 133 PRO A CD  1 
ATOM 1065 N N   ? ASP A 1 134 ?   0.950  16.671  -2.697 1.000 78.080 ? 134 ASP A N   1 
ATOM 1066 C CA  ? ASP A 1 134 ?  -0.296  17.323  -3.087 1.000 78.080 ? 134 ASP A CA  1 
ATOM 1067 C C   ? ASP A 1 134 ?  -0.943  16.608  -4.270 1.000 78.080 ? 134 ASP A C   1 
ATOM 1068 C CB  ? ASP A 1 134 ?  -0.047  18.793  -3.433 1.000 78.080 ? 134 ASP A CB  1 
ATOM 1069 O O   ? ASP A 1 134 ?  -2.159  16.402  -4.289 1.000 78.080 ? 134 ASP A O   1 
ATOM 1070 C CG  ? ASP A 1 134 ?  -1.325  19.555  -3.740 1.000 78.080 ? 134 ASP A CG  1 
ATOM 1071 O OD1 ? ASP A 1 134 ?  -2.419  19.092  -3.351 1.000 78.080 ? 134 ASP A OD1 1 
ATOM 1072 O OD2 ? ASP A 1 134 ?  -1.237  20.626  -4.377 1.000 78.080 ? 134 ASP A OD2 1 
ATOM 1073 N N   ? ILE A 1 135 ?   0.007  15.962  -5.073 1.000 84.430 ? 135 ILE A N   1 
ATOM 1074 C CA  ? ILE A 1 135 ?  -0.528  15.361  -6.290 1.000 84.430 ? 135 ILE A CA  1 
ATOM 1075 C C   ? ILE A 1 135 ?  -0.204  13.869  -6.315 1.000 84.430 ? 135 ILE A C   1 
ATOM 1076 C CB  ? ILE A 1 135 ?   0.031  16.053  -7.554 1.000 84.430 ? 135 ILE A CB  1 
ATOM 1077 O O   ? ILE A 1 135 ?   0.868  13.453  -5.869 1.000 84.430 ? 135 ILE A O   1 
ATOM 1078 C CG1 ? ILE A 1 135 ?  -0.320  17.545  -7.546 1.000 84.430 ? 135 ILE A CG1 1 
ATOM 1079 C CG2 ? ILE A 1 135 ?  -0.498  15.373  -8.820 1.000 84.430 ? 135 ILE A CG2 1 
ATOM 1080 C CD1 ? ILE A 1 135 ?   0.315  18.336  -8.681 1.000 84.430 ? 135 ILE A CD1 1 
ATOM 1081 N N   ? LEU A 1 136 ?  -1.166  13.014  -6.703 1.000 87.860 ? 136 LEU A N   1 
ATOM 1082 C CA  ? LEU A 1 136 ?  -0.989  11.572  -6.832 1.000 87.860 ? 136 LEU A CA  1 
ATOM 1083 C C   ? LEU A 1 136 ?   0.094  11.247  -7.855 1.000 87.860 ? 136 LEU A C   1 
ATOM 1084 C CB  ? LEU A 1 136 ?  -2.306  10.904  -7.237 1.000 87.860 ? 136 LEU A CB  1 
ATOM 1085 O O   ? LEU A 1 136 ?   0.038  11.713  -8.995 1.000 87.860 ? 136 LEU A O   1 
ATOM 1086 C CG  ? LEU A 1 136 ?  -2.329   9.375  -7.207 1.000 87.860 ? 136 LEU A CG  1 
ATOM 1087 C CD1 ? LEU A 1 136 ?  -2.144   8.871  -5.779 1.000 87.860 ? 136 LEU A CD1 1 
ATOM 1088 C CD2 ? LEU A 1 136 ?  -3.630   8.847  -7.802 1.000 87.860 ? 136 LEU A CD2 1 
ATOM 1089 N N   ? TYR A 1 137 ?   1.082  10.387  -7.433 1.000 86.060 ? 137 TYR A N   1 
ATOM 1090 C CA  ? TYR A 1 137 ?   2.191   9.969  -8.284 1.000 86.060 ? 137 TYR A CA  1 
ATOM 1091 C C   ? TYR A 1 137 ?   2.068   8.496  -8.656 1.000 86.060 ? 137 TYR A C   1 
ATOM 1092 C CB  ? TYR A 1 137 ?   3.530  10.221  -7.585 1.000 86.060 ? 137 TYR A CB  1 
ATOM 1093 O O   ? TYR A 1 137 ?   1.570   7.690  -7.866 1.000 86.060 ? 137 TYR A O   1 
ATOM 1094 C CG  ? TYR A 1 137 ?   4.005  11.650  -7.681 1.000 86.060 ? 137 TYR A CG  1 
ATOM 1095 C CD1 ? TYR A 1 137 ?   4.913  12.039  -8.664 1.000 86.060 ? 137 TYR A CD1 1 
ATOM 1096 C CD2 ? TYR A 1 137 ?   3.549  12.615  -6.789 1.000 86.060 ? 137 TYR A CD2 1 
ATOM 1097 C CE1 ? TYR A 1 137 ?   5.355  13.355  -8.756 1.000 86.060 ? 137 TYR A CE1 1 
ATOM 1098 C CE2 ? TYR A 1 137 ?   3.985  13.934  -6.871 1.000 86.060 ? 137 TYR A CE2 1 
ATOM 1099 O OH  ? TYR A 1 137 ?   5.320  15.597  -7.942 1.000 86.060 ? 137 TYR A OH  1 
ATOM 1100 C CZ  ? TYR A 1 137 ?   4.886  14.293  -7.856 1.000 86.060 ? 137 TYR A CZ  1 
ATOM 1101 N N   ? CYS A 1 138 ?   2.598   8.159  -9.875 1.000 86.500 ? 138 CYS A N   1 
ATOM 1102 C CA  ? CYS A 1 138 ?   2.659   6.782 -10.351 1.000 86.500 ? 138 CYS A CA  1 
ATOM 1103 C C   ? CYS A 1 138 ?   4.078   6.409 -10.762 1.000 86.500 ? 138 CYS A C   1 
ATOM 1104 C CB  ? CYS A 1 138 ?   1.707   6.579 -11.529 1.000 86.500 ? 138 CYS A CB  1 
ATOM 1105 O O   ? CYS A 1 138 ?   4.872   7.278 -11.125 1.000 86.500 ? 138 CYS A O   1 
ATOM 1106 S SG  ? CYS A 1 138 ?  -0.038   6.744 -11.092 1.000 86.500 ? 138 CYS A SG  1 
ATOM 1107 N N   ? GLY A 1 139 ?   4.350   5.082 -10.588 1.000 82.200 ? 139 GLY A N   1 
ATOM 1108 C CA  ? GLY A 1 139 ?   5.639   4.555 -11.004 1.000 82.200 ? 139 GLY A CA  1 
ATOM 1109 C C   ? GLY A 1 139 ?   5.550   3.167 -11.609 1.000 82.200 ? 139 GLY A C   1 
ATOM 1110 O O   ? GLY A 1 139 ?   4.715   2.358 -11.198 1.000 82.200 ? 139 GLY A O   1 
ATOM 1111 N N   ? ASN A 1 140 ?   6.423   3.028 -12.599 1.000 84.340 ? 140 ASN A N   1 
ATOM 1112 C CA  ? ASN A 1 140 ?   6.528   1.694 -13.181 1.000 84.340 ? 140 ASN A CA  1 
ATOM 1113 C C   ? ASN A 1 140 ?   7.600   0.861 -12.483 1.000 84.340 ? 140 ASN A C   1 
ATOM 1114 C CB  ? ASN A 1 140 ?   6.819   1.783 -14.681 1.000 84.340 ? 140 ASN A CB  1 
ATOM 1115 O O   ? ASN A 1 140 ?   8.720   1.331 -12.275 1.000 84.340 ? 140 ASN A O   1 
ATOM 1116 C CG  ? ASN A 1 140 ?   5.681   2.415 -15.459 1.000 84.340 ? 140 ASN A CG  1 
ATOM 1117 N ND2 ? ASN A 1 140 ?   6.011   3.066 -16.568 1.000 84.340 ? 140 ASN A ND2 1 
ATOM 1118 O OD1 ? ASN A 1 140 ?   4.516   2.321 -15.066 1.000 84.340 ? 140 ASN A OD1 1 
ATOM 1119 N N   ? ILE A 1 141 ?   7.158  -0.424 -12.153 1.000 84.480 ? 141 ILE A N   1 
ATOM 1120 C CA  ? ILE A 1 141 ?   8.063  -1.297 -11.412 1.000 84.480 ? 141 ILE A CA  1 
ATOM 1121 C C   ? ILE A 1 141 ?   7.933  -2.729 -11.926 1.000 84.480 ? 141 ILE A C   1 
ATOM 1122 C CB  ? ILE A 1 141 ?   7.782  -1.244  -9.894 1.000 84.480 ? 141 ILE A CB  1 
ATOM 1123 O O   ? ILE A 1 141 ?   6.893  -3.109 -12.468 1.000 84.480 ? 141 ILE A O   1 
ATOM 1124 C CG1 ? ILE A 1 141 ?   8.888  -1.971  -9.121 1.000 84.480 ? 141 ILE A CG1 1 
ATOM 1125 C CG2 ? ILE A 1 141 ?   6.408  -1.842  -9.578 1.000 84.480 ? 141 ILE A CG2 1 
ATOM 1126 C CD1 ? ILE A 1 141 ?   8.897  -1.674  -7.627 1.000 84.480 ? 141 ILE A CD1 1 
ATOM 1127 N N   ? THR A 1 142 ?   9.084  -3.448 -11.762 1.000 89.470 ? 142 THR A N   1 
ATOM 1128 C CA  ? THR A 1 142 ?   9.124  -4.836 -12.207 1.000 89.470 ? 142 THR A CA  1 
ATOM 1129 C C   ? THR A 1 142 ?   9.374  -5.775 -11.030 1.000 89.470 ? 142 THR A C   1 
ATOM 1130 C CB  ? THR A 1 142 ?  10.212  -5.049 -13.276 1.000 89.470 ? 142 THR A CB  1 
ATOM 1131 O O   ? THR A 1 142 ?  10.227  -5.503 -10.183 1.000 89.470 ? 142 THR A O   1 
ATOM 1132 C CG2 ? THR A 1 142 ?  10.203  -6.484 -13.793 1.000 89.470 ? 142 THR A CG2 1 
ATOM 1133 O OG1 ? THR A 1 142 ?   9.977  -4.157 -14.373 1.000 89.470 ? 142 THR A OG1 1 
ATOM 1134 N N   ? THR A 1 143 ?   8.580  -6.852 -11.019 1.000 92.230 ? 143 THR A N   1 
ATOM 1135 C CA  ? THR A 1 143 ?   8.711  -7.827  -9.942 1.000 92.230 ? 143 THR A CA  1 
ATOM 1136 C C   ? THR A 1 143 ?   9.977  -8.662 -10.119 1.000 92.230 ? 143 THR A C   1 
ATOM 1137 C CB  ? THR A 1 143 ?   7.485  -8.757  -9.877 1.000 92.230 ? 143 THR A CB  1 
ATOM 1138 O O   ? THR A 1 143 ?  10.417  -8.899 -11.246 1.000 92.230 ? 143 THR A O   1 
ATOM 1139 C CG2 ? THR A 1 143 ?   6.211  -7.968  -9.593 1.000 92.230 ? 143 THR A CG2 1 
ATOM 1140 O OG1 ? THR A 1 143 ?   7.343  -9.438 -11.130 1.000 92.230 ? 143 THR A OG1 1 
ATOM 1141 N N   ? LEU A 1 144 ?  10.558  -9.104  -8.926 1.000 91.140 ? 144 LEU A N   1 
ATOM 1142 C CA  ? LEU A 1 144 ?  11.808  -9.857  -8.901 1.000 91.140 ? 144 LEU A CA  1 
ATOM 1143 C C   ? LEU A 1 144 ?  11.566 -11.297  -8.463 1.000 91.140 ? 144 LEU A C   1 
ATOM 1144 C CB  ? LEU A 1 144 ?  12.818  -9.188  -7.965 1.000 91.140 ? 144 LEU A CB  1 
ATOM 1145 O O   ? LEU A 1 144 ?  10.566 -11.590  -7.804 1.000 91.140 ? 144 LEU A O   1 
ATOM 1146 C CG  ? LEU A 1 144 ?  13.187  -7.740  -8.289 1.000 91.140 ? 144 LEU A CG  1 
ATOM 1147 C CD1 ? LEU A 1 144 ?  14.130  -7.183  -7.227 1.000 91.140 ? 144 LEU A CD1 1 
ATOM 1148 C CD2 ? LEU A 1 144 ?  13.818  -7.645  -9.674 1.000 91.140 ? 144 LEU A CD2 1 
ATOM 1149 N N   ? THR A 1 145 ?  12.573 -12.096  -8.849 1.000 92.070 ? 145 THR A N   1 
ATOM 1150 C CA  ? THR A 1 145 ?  12.568 -13.453  -8.313 1.000 92.070 ? 145 THR A CA  1 
ATOM 1151 C C   ? THR A 1 145 ?  12.970 -13.454  -6.841 1.000 92.070 ? 145 THR A C   1 
ATOM 1152 C CB  ? THR A 1 145 ?  13.514 -14.371  -9.108 1.000 92.070 ? 145 THR A CB  1 
ATOM 1153 O O   ? THR A 1 145 ?  13.616 -12.517  -6.368 1.000 92.070 ? 145 THR A O   1 
ATOM 1154 C CG2 ? THR A 1 145 ?  13.186 -14.343 -10.597 1.000 92.070 ? 145 THR A CG2 1 
ATOM 1155 O OG1 ? THR A 1 145 ?  14.866 -13.933  -8.919 1.000 92.070 ? 145 THR A OG1 1 
ATOM 1156 N N   ? ASP A 1 146 ?  12.600 -14.600  -6.127 1.000 89.730 ? 146 ASP A N   1 
ATOM 1157 C CA  ? ASP A 1 146 ?  12.993 -14.755  -4.729 1.000 89.730 ? 146 ASP A CA  1 
ATOM 1158 C C   ? ASP A 1 146 ?  14.512 -14.712  -4.578 1.000 89.730 ? 146 ASP A C   1 
ATOM 1159 C CB  ? ASP A 1 146 ?  12.445 -16.066  -4.160 1.000 89.730 ? 146 ASP A CB  1 
ATOM 1160 O O   ? ASP A 1 146 ?  15.030 -14.124  -3.627 1.000 89.730 ? 146 ASP A O   1 
ATOM 1161 C CG  ? ASP A 1 146 ?  10.954 -16.011  -3.875 1.000 89.730 ? 146 ASP A CG  1 
ATOM 1162 O OD1 ? ASP A 1 146 ?  10.349 -14.925  -4.001 1.000 89.730 ? 146 ASP A OD1 1 
ATOM 1163 O OD2 ? ASP A 1 146 ?  10.381 -17.063  -3.518 1.000 89.730 ? 146 ASP A OD2 1 
ATOM 1164 N N   ? GLN A 1 147 ?  15.197 -15.285  -5.531 1.000 89.660 ? 147 GLN A N   1 
ATOM 1165 C CA  ? GLN A 1 147 ?  16.655 -15.338  -5.503 1.000 89.660 ? 147 GLN A CA  1 
ATOM 1166 C C   ? GLN A 1 147 ?  17.259 -13.941  -5.607 1.000 89.660 ? 147 GLN A C   1 
ATOM 1167 C CB  ? GLN A 1 147 ?  17.182 -16.224  -6.633 1.000 89.660 ? 147 GLN A CB  1 
ATOM 1168 O O   ? GLN A 1 147 ?  18.199 -13.610  -4.881 1.000 89.660 ? 147 GLN A O   1 
ATOM 1169 C CG  ? GLN A 1 147 ?  18.690 -16.428  -6.602 1.000 89.660 ? 147 GLN A CG  1 
ATOM 1170 C CD  ? GLN A 1 147 ?  19.183 -17.334  -7.714 1.000 89.660 ? 147 GLN A CD  1 
ATOM 1171 N NE2 ? GLN A 1 147 ?  20.500 -17.415  -7.874 1.000 89.660 ? 147 GLN A NE2 1 
ATOM 1172 O OE1 ? GLN A 1 147 ?  18.387 -17.958  -8.424 1.000 89.660 ? 147 GLN A OE1 1 
ATOM 1173 N N   ? GLU A 1 148 ?  16.670 -13.181  -6.533 1.000 89.510 ? 148 GLU A N   1 
ATOM 1174 C CA  ? GLU A 1 148 ?  17.129 -11.805  -6.693 1.000 89.510 ? 148 GLU A CA  1 
ATOM 1175 C C   ? GLU A 1 148 ?  16.882 -10.990  -5.427 1.000 89.510 ? 148 GLU A C   1 
ATOM 1176 C CB  ? GLU A 1 148 ?  16.439 -11.142  -7.888 1.000 89.510 ? 148 GLU A CB  1 
ATOM 1177 O O   ? GLU A 1 148 ?  17.723 -10.181  -5.028 1.000 89.510 ? 148 GLU A O   1 
ATOM 1178 C CG  ? GLU A 1 148 ?  16.922 -11.653  -9.238 1.000 89.510 ? 148 GLU A CG  1 
ATOM 1179 C CD  ? GLU A 1 148 ?  16.098 -11.134 -10.406 1.000 89.510 ? 148 GLU A CD  1 
ATOM 1180 O OE1 ? GLU A 1 148 ?  16.678 -10.852 -11.479 1.000 89.510 ? 148 GLU A OE1 1 
ATOM 1181 O OE2 ? GLU A 1 148 ?  14.864 -11.007 -10.245 1.000 89.510 ? 148 GLU A OE2 1 
ATOM 1182 N N   ? CYS A 1 149 ?  15.766 -11.269  -4.796 1.000 87.690 ? 149 CYS A N   1 
ATOM 1183 C CA  ? CYS A 1 149 ?  15.383 -10.562  -3.580 1.000 87.690 ? 149 CYS A CA  1 
ATOM 1184 C C   ? CYS A 1 149 ?  16.281 -10.956  -2.414 1.000 87.690 ? 149 CYS A C   1 
ATOM 1185 C CB  ? CYS A 1 149 ?  13.923 -10.848  -3.230 1.000 87.690 ? 149 CYS A CB  1 
ATOM 1186 O O   ? CYS A 1 149 ?  16.755 -10.095  -1.670 1.000 87.690 ? 149 CYS A O   1 
ATOM 1187 S SG  ? CYS A 1 149 ?  13.215  -9.682  -2.046 1.000 87.690 ? 149 CYS A SG  1 
ATOM 1188 N N   ? LEU A 1 150 ?  16.644 -12.159  -2.242 1.000 88.090 ? 150 LEU A N   1 
ATOM 1189 C CA  ? LEU A 1 150 ?  17.450 -12.704  -1.155 1.000 88.090 ? 150 LEU A CA  1 
ATOM 1190 C C   ? LEU A 1 150 ?  18.904 -12.260  -1.282 1.000 88.090 ? 150 LEU A C   1 
ATOM 1191 C CB  ? LEU A 1 150 ?  17.370 -14.233  -1.142 1.000 88.090 ? 150 LEU A CB  1 
ATOM 1192 O O   ? LEU A 1 150 ?  19.630 -12.206  -0.286 1.000 88.090 ? 150 LEU A O   1 
ATOM 1193 C CG  ? LEU A 1 150 ?  16.084 -14.839  -0.580 1.000 88.090 ? 150 LEU A CG  1 
ATOM 1194 C CD1 ? LEU A 1 150 ?  16.031 -16.335  -0.872 1.000 88.090 ? 150 LEU A CD1 1 
ATOM 1195 C CD2 ? LEU A 1 150 ?  15.980 -14.578   0.919 1.000 88.090 ? 150 LEU A CD2 1 
ATOM 1196 N N   ? ALA A 1 151 ?  19.260 -12.050  -2.531 1.000 88.380 ? 151 ALA A N   1 
ATOM 1197 C CA  ? ALA A 1 151 ?  20.622 -11.573  -2.761 1.000 88.380 ? 151 ALA A CA  1 
ATOM 1198 C C   ? ALA A 1 151 ?  20.846 -10.216  -2.100 1.000 88.380 ? 151 ALA A C   1 
ATOM 1199 C CB  ? ALA A 1 151 ?  20.910 -11.487  -4.258 1.000 88.380 ? 151 ALA A CB  1 
ATOM 1200 O O   ? ALA A 1 151 ?  21.939  -9.934  -1.603 1.000 88.380 ? 151 ALA A O   1 
ATOM 1201 N N   ? VAL A 1 152 ?  19.731  -9.457  -1.990 1.000 82.360 ? 152 VAL A N   1 
ATOM 1202 C CA  ? VAL A 1 152 ?  19.813  -8.115  -1.423 1.000 82.360 ? 152 VAL A CA  1 
ATOM 1203 C C   ? VAL A 1 152 ?  19.386  -8.146   0.043 1.000 82.360 ? 152 VAL A C   1 
ATOM 1204 C CB  ? VAL A 1 152 ?  18.942  -7.111  -2.211 1.000 82.360 ? 152 VAL A CB  1 
ATOM 1205 O O   ? VAL A 1 152 ?  20.015  -7.511   0.893 1.000 82.360 ? 152 VAL A O   1 
ATOM 1206 C CG1 ? VAL A 1 152 ?  19.008  -5.724  -1.576 1.000 82.360 ? 152 VAL A CG1 1 
ATOM 1207 C CG2 ? VAL A 1 152 ?  19.384  -7.055  -3.672 1.000 82.360 ? 152 VAL A CG2 1 
ATOM 1208 N N   ? TYR A 1 153 ?  18.341  -8.917   0.358 1.000 83.510 ? 153 TYR A N   1 
ATOM 1209 C CA  ? TYR A 1 153 ?  17.793  -9.072   1.701 1.000 83.510 ? 153 TYR A CA  1 
ATOM 1210 C C   ? TYR A 1 153 ?  17.845 -10.529   2.146 1.000 83.510 ? 153 TYR A C   1 
ATOM 1211 C CB  ? TYR A 1 153 ?  16.351  -8.561   1.755 1.000 83.510 ? 153 TYR A CB  1 
ATOM 1212 O O   ? TYR A 1 153 ?  16.857 -11.257   2.025 1.000 83.510 ? 153 TYR A O   1 
ATOM 1213 C CG  ? TYR A 1 153 ?  16.205  -7.112   1.357 1.000 83.510 ? 153 TYR A CG  1 
ATOM 1214 C CD1 ? TYR A 1 153 ?  16.729  -6.095   2.152 1.000 83.510 ? 153 TYR A CD1 1 
ATOM 1215 C CD2 ? TYR A 1 153 ?  15.542  -6.757   0.187 1.000 83.510 ? 153 TYR A CD2 1 
ATOM 1216 C CE1 ? TYR A 1 153 ?  16.595  -4.758   1.790 1.000 83.510 ? 153 TYR A CE1 1 
ATOM 1217 C CE2 ? TYR A 1 153 ?  15.403  -5.424  -0.185 1.000 83.510 ? 153 TYR A CE2 1 
ATOM 1218 O OH  ? TYR A 1 153 ?  15.797  -3.112   0.259 1.000 83.510 ? 153 TYR A OH  1 
ATOM 1219 C CZ  ? TYR A 1 153 ?  15.932  -4.433   0.622 1.000 83.510 ? 153 TYR A CZ  1 
ATOM 1220 N N   ? PRO A 1 154 ?  18.976 -10.954   2.732 1.000 81.920 ? 154 PRO A N   1 
ATOM 1221 C CA  ? PRO A 1 154 ?  19.147 -12.368   3.074 1.000 81.920 ? 154 PRO A CA  1 
ATOM 1222 C C   ? PRO A 1 154 ?  18.257 -12.806   4.234 1.000 81.920 ? 154 PRO A C   1 
ATOM 1223 C CB  ? PRO A 1 154 ?  20.627 -12.461   3.456 1.000 81.920 ? 154 PRO A CB  1 
ATOM 1224 O O   ? PRO A 1 154 ?  17.928 -13.990   4.351 1.000 81.920 ? 154 PRO A O   1 
ATOM 1225 C CG  ? PRO A 1 154 ?  21.265 -11.278   2.803 1.000 81.920 ? 154 PRO A CG  1 
ATOM 1226 C CD  ? PRO A 1 154 ?  20.235 -10.194   2.668 1.000 81.920 ? 154 PRO A CD  1 
ATOM 1227 N N   ? ALA A 1 155 ?  17.667 -11.889   4.990 1.000 78.380 ? 155 ALA A N   1 
ATOM 1228 C CA  ? ALA A 1 155 ?  16.917 -12.186   6.207 1.000 78.380 ? 155 ALA A CA  1 
ATOM 1229 C C   ? ALA A 1 155 ?  15.416 -12.036   5.977 1.000 78.380 ? 155 ALA A C   1 
ATOM 1230 C CB  ? ALA A 1 155 ?  17.371 -11.276   7.347 1.000 78.380 ? 155 ALA A CB  1 
ATOM 1231 O O   ? ALA A 1 155 ?  14.622 -12.177   6.911 1.000 78.380 ? 155 ALA A O   1 
ATOM 1232 N N   ? ILE A 1 156 ?  14.929 -11.775   4.557 1.000 77.030 ? 156 ILE A N   1 
ATOM 1233 C CA  ? ILE A 1 156 ?  13.512 -11.560   4.284 1.000 77.030 ? 156 ILE A CA  1 
ATOM 1234 C C   ? ILE A 1 156 ?  12.800 -12.905   4.159 1.000 77.030 ? 156 ILE A C   1 
ATOM 1235 C CB  ? ILE A 1 156 ?  13.304 -10.723   3.001 1.000 77.030 ? 156 ILE A CB  1 
ATOM 1236 O O   ? ILE A 1 156 ?  13.391 -13.887   3.704 1.000 77.030 ? 156 ILE A O   1 
ATOM 1237 C CG1 ? ILE A 1 156 ?  11.871 -10.181   2.944 1.000 77.030 ? 156 ILE A CG1 1 
ATOM 1238 C CG2 ? ILE A 1 156 ?  13.625 -11.554   1.756 1.000 77.030 ? 156 ILE A CG2 1 
ATOM 1239 C CD1 ? ILE A 1 156 ?  11.662  -9.091   1.902 1.000 77.030 ? 156 ILE A CD1 1 
ATOM 1240 N N   ? HIS A 1 157 ?  11.534 -12.984   4.674 1.000 77.600 ? 157 HIS A N   1 
ATOM 1241 C CA  ? HIS A 1 157 ?  10.658 -14.140   4.519 1.000 77.600 ? 157 HIS A CA  1 
ATOM 1242 C C   ? HIS A 1 157 ?   9.904 -14.087   3.195 1.000 77.600 ? 157 HIS A C   1 
ATOM 1243 C CB  ? HIS A 1 157 ?   9.670 -14.223   5.684 1.000 77.600 ? 157 HIS A CB  1 
ATOM 1244 O O   ? HIS A 1 157 ?   8.912 -13.366   3.069 1.000 77.600 ? 157 HIS A O   1 
ATOM 1245 C CG  ? HIS A 1 157 ?  10.325 -14.395   7.017 1.000 77.600 ? 157 HIS A CG  1 
ATOM 1246 C CD2 ? HIS A 1 157 ?  10.549 -13.512   8.018 1.000 77.600 ? 157 HIS A CD2 1 
ATOM 1247 N ND1 ? HIS A 1 157 ?  10.844 -15.600   7.441 1.000 77.600 ? 157 HIS A ND1 1 
ATOM 1248 C CE1 ? HIS A 1 157 ?  11.358 -15.449   8.650 1.000 77.600 ? 157 HIS A CE1 1 
ATOM 1249 N NE2 ? HIS A 1 157 ?  11.193 -14.191   9.023 1.000 77.600 ? 157 HIS A NE2 1 
ATOM 1250 N N   ? LEU A 1 158 ?  10.320 -14.891   2.175 1.000 76.170 ? 158 LEU A N   1 
ATOM 1251 C CA  ? LEU A 1 158 ?   9.880 -14.741   0.792 1.000 76.170 ? 158 LEU A CA  1 
ATOM 1252 C C   ? LEU A 1 158 ?   8.494 -15.345   0.594 1.000 76.170 ? 158 LEU A C   1 
ATOM 1253 C CB  ? LEU A 1 158 ?  10.878 -15.401  -0.163 1.000 76.170 ? 158 LEU A CB  1 
ATOM 1254 O O   ? LEU A 1 158 ?   7.796 -15.008  -0.365 1.000 76.170 ? 158 LEU A O   1 
ATOM 1255 C CG  ? LEU A 1 158 ?  12.249 -14.733  -0.279 1.000 76.170 ? 158 LEU A CG  1 
ATOM 1256 C CD1 ? LEU A 1 158 ?  13.200 -15.611  -1.086 1.000 76.170 ? 158 LEU A CD1 1 
ATOM 1257 C CD2 ? LEU A 1 158 ?  12.120 -13.352  -0.912 1.000 76.170 ? 158 LEU A CD2 1 
ATOM 1258 N N   ? GLY A 1 159 ?   8.035 -16.087   1.685 1.000 84.910 ? 159 GLY A N   1 
ATOM 1259 C CA  ? GLY A 1 159 ?   6.725 -16.707   1.567 1.000 84.910 ? 159 GLY A CA  1 
ATOM 1260 C C   ? GLY A 1 159 ?   5.583 -15.715   1.680 1.000 84.910 ? 159 GLY A C   1 
ATOM 1261 O O   ? GLY A 1 159 ?   4.523 -15.909   1.080 1.000 84.910 ? 159 GLY A O   1 
ATOM 1262 N N   ? HIS A 1 160 ?   5.858 -14.524   2.273 1.000 89.910 ? 160 HIS A N   1 
ATOM 1263 C CA  ? HIS A 1 160 ?   4.819 -13.531   2.522 1.000 89.910 ? 160 HIS A CA  1 
ATOM 1264 C C   ? HIS A 1 160 ?   5.196 -12.179   1.926 1.000 89.910 ? 160 HIS A C   1 
ATOM 1265 C CB  ? HIS A 1 160 ?   4.560 -13.391   4.023 1.000 89.910 ? 160 HIS A CB  1 
ATOM 1266 O O   ? HIS A 1 160 ?   4.440 -11.212   2.043 1.000 89.910 ? 160 HIS A O   1 
ATOM 1267 C CG  ? HIS A 1 160 ?   4.117 -14.661   4.677 1.000 89.910 ? 160 HIS A CG  1 
ATOM 1268 C CD2 ? HIS A 1 160 ?   3.448 -15.729   4.183 1.000 89.910 ? 160 HIS A CD2 1 
ATOM 1269 N ND1 ? HIS A 1 160 ?   4.355 -14.935   6.006 1.000 89.910 ? 160 HIS A ND1 1 
ATOM 1270 C CE1 ? HIS A 1 160 ?   3.850 -16.121   6.302 1.000 89.910 ? 160 HIS A CE1 1 
ATOM 1271 N NE2 ? HIS A 1 160 ?   3.294 -16.624   5.212 1.000 89.910 ? 160 HIS A NE2 1 
ATOM 1272 N N   ? MET A 1 161 ?   6.358 -12.185   1.241 1.000 91.130 ? 161 MET A N   1 
ATOM 1273 C CA  ? MET A 1 161 ?   6.841 -10.911   0.715 1.000 91.130 ? 161 MET A CA  1 
ATOM 1274 C C   ? MET A 1 161 ?   7.155 -11.021  -0.774 1.000 91.130 ? 161 MET A C   1 
ATOM 1275 C CB  ? MET A 1 161 ?   8.084 -10.450   1.479 1.000 91.130 ? 161 MET A CB  1 
ATOM 1276 O O   ? MET A 1 161 ?   7.480 -12.102  -1.266 1.000 91.130 ? 161 MET A O   1 
ATOM 1277 C CG  ? MET A 1 161 ?   7.827 -10.158   2.948 1.000 91.130 ? 161 MET A CG  1 
ATOM 1278 S SD  ? MET A 1 161 ?   9.321  -9.538   3.814 1.000 91.130 ? 161 MET A SD  1 
ATOM 1279 C CE  ? MET A 1 161 ?   8.633  -9.236   5.465 1.000 91.130 ? 161 MET A CE  1 
ATOM 1280 N N   ? LEU A 1 162 ?   6.997  -9.855  -1.471 1.000 91.340 ? 162 LEU A N   1 
ATOM 1281 C CA  ? LEU A 1 162 ?   7.270  -9.659  -2.891 1.000 91.340 ? 162 LEU A CA  1 
ATOM 1282 C C   ? LEU A 1 162 ?   8.249  -8.509  -3.102 1.000 91.340 ? 162 LEU A C   1 
ATOM 1283 C CB  ? LEU A 1 162 ?   5.971  -9.385  -3.654 1.000 91.340 ? 162 LEU A CB  1 
ATOM 1284 O O   ? LEU A 1 162 ?   8.136  -7.465  -2.455 1.000 91.340 ? 162 LEU A O   1 
ATOM 1285 C CG  ? LEU A 1 162 ?   6.120  -8.954  -5.114 1.000 91.340 ? 162 LEU A CG  1 
ATOM 1286 C CD1 ? LEU A 1 162 ?   6.445 -10.159  -5.991 1.000 91.340 ? 162 LEU A CD1 1 
ATOM 1287 C CD2 ? LEU A 1 162 ?   4.852  -8.259  -5.599 1.000 91.340 ? 162 LEU A CD2 1 
ATOM 1288 N N   ? CYS A 1 163 ?   9.271  -8.756  -3.913 1.000 90.580 ? 163 CYS A N   1 
ATOM 1289 C CA  ? CYS A 1 163 ?  10.237  -7.705  -4.211 1.000 90.580 ? 163 CYS A CA  1 
ATOM 1290 C C   ? CYS A 1 163 ?  10.035  -7.162  -5.621 1.000 90.580 ? 163 CYS A C   1 
ATOM 1291 C CB  ? CYS A 1 163 ?  11.665  -8.228  -4.056 1.000 90.580 ? 163 CYS A CB  1 
ATOM 1292 O O   ? CYS A 1 163 ?   9.671  -7.909  -6.532 1.000 90.580 ? 163 CYS A O   1 
ATOM 1293 S SG  ? CYS A 1 163 ?  12.118  -8.613  -2.351 1.000 90.580 ? 163 CYS A SG  1 
ATOM 1294 N N   ? ALA A 1 164 ?  10.304  -5.865  -5.747 1.000 89.030 ? 164 ALA A N   1 
ATOM 1295 C CA  ? ALA A 1 164 ?  10.187  -5.198  -7.041 1.000 89.030 ? 164 ALA A CA  1 
ATOM 1296 C C   ? ALA A 1 164 ?  11.183  -4.048  -7.158 1.000 89.030 ? 164 ALA A C   1 
ATOM 1297 C CB  ? ALA A 1 164 ?   8.764  -4.688  -7.250 1.000 89.030 ? 164 ALA A CB  1 
ATOM 1298 O O   ? ALA A 1 164 ?  11.605  -3.479  -6.148 1.000 89.030 ? 164 ALA A O   1 
ATOM 1299 N N   ? THR A 1 165 ?  11.550  -3.920  -8.308 1.000 82.750 ? 165 THR A N   1 
ATOM 1300 C CA  ? THR A 1 165 ?  12.548  -2.881  -8.539 1.000 82.750 ? 165 THR A CA  1 
ATOM 1301 C C   ? THR A 1 165 ?  12.146  -1.998  -9.717 1.000 82.750 ? 165 THR A C   1 
ATOM 1302 C CB  ? THR A 1 165 ?  13.938  -3.490  -8.801 1.000 82.750 ? 165 THR A CB  1 
ATOM 1303 O O   ? THR A 1 165 ?  11.391  -2.426 -10.592 1.000 82.750 ? 165 THR A O   1 
ATOM 1304 C CG2 ? THR A 1 165 ?  13.971  -4.233 -10.132 1.000 82.750 ? 165 THR A CG2 1 
ATOM 1305 O OG1 ? THR A 1 165 ?  14.915  -2.442  -8.827 1.000 82.750 ? 165 THR A OG1 1 
ATOM 1306 N N   ? VAL A 1 166 ?  12.709  -0.809  -9.834 1.000 72.310 ? 166 VAL A N   1 
ATOM 1307 C CA  ? VAL A 1 166 ?  12.538   0.106 -10.958 1.000 72.310 ? 166 VAL A CA  1 
ATOM 1308 C C   ? VAL A 1 166 ?  13.630  -0.142 -11.996 1.000 72.310 ? 166 VAL A C   1 
ATOM 1309 C CB  ? VAL A 1 166 ?  12.564   1.581 -10.498 1.000 72.310 ? 166 VAL A CB  1 
ATOM 1310 O O   ? VAL A 1 166 ?  14.819  -0.139 -11.669 1.000 72.310 ? 166 VAL A O   1 
ATOM 1311 C CG1 ? VAL A 1 166 ?  12.389   2.521 -11.689 1.000 72.310 ? 166 VAL A CG1 1 
ATOM 1312 C CG2 ? VAL A 1 166 ?  11.481   1.832  -9.451 1.000 72.310 ? 166 VAL A CG2 1 
ATOM 1313 N N   ? LYS A 1 167 ?  13.551  -1.050 -13.062 1.000 56.070 ? 167 LYS A N   1 
ATOM 1314 C CA  ? LYS A 1 167 ?  14.608  -1.334 -14.029 1.000 56.070 ? 167 LYS A CA  1 
ATOM 1315 C C   ? LYS A 1 167 ?  14.894  -0.117 -14.903 1.000 56.070 ? 167 LYS A C   1 
ATOM 1316 C CB  ? LYS A 1 167 ?  14.229  -2.530 -14.903 1.000 56.070 ? 167 LYS A CB  1 
ATOM 1317 O O   ? LYS A 1 167 ?  13.979   0.631 -15.254 1.000 56.070 ? 167 LYS A O   1 
ATOM 1318 C CG  ? LYS A 1 167 ?  14.322  -3.872 -14.191 1.000 56.070 ? 167 LYS A CG  1 
ATOM 1319 C CD  ? LYS A 1 167 ?  14.215  -5.033 -15.171 1.000 56.070 ? 167 LYS A CD  1 
ATOM 1320 C CE  ? LYS A 1 167 ?  14.349  -6.376 -14.464 1.000 56.070 ? 167 LYS A CE  1 
ATOM 1321 N NZ  ? LYS A 1 167 ?  14.265  -7.517 -15.424 1.000 56.070 ? 167 LYS A NZ  1 
ATOM 1322 N N   ? MET A 1 168 ?  16.241   0.685 -14.832 1.000 41.270 ? 168 MET A N   1 
ATOM 1323 C CA  ? MET A 1 168 ?  16.988   1.586 -15.705 1.000 41.270 ? 168 MET A CA  1 
ATOM 1324 C C   ? MET A 1 168 ?  16.127   2.772 -16.128 1.000 41.270 ? 168 MET A C   1 
ATOM 1325 C CB  ? MET A 1 168 ?  17.494   0.840 -16.941 1.000 41.270 ? 168 MET A CB  1 
ATOM 1326 O O   ? MET A 1 168 ?  15.068   2.591 -16.732 1.000 41.270 ? 168 MET A O   1 
ATOM 1327 C CG  ? MET A 1 168 ?  18.889   0.259 -16.777 1.000 41.270 ? 168 MET A CG  1 
ATOM 1328 S SD  ? MET A 1 168 ?  19.673  -0.152 -18.385 1.000 41.270 ? 168 MET A SD  1 
ATOM 1329 C CE  ? MET A 1 168 ?  19.868  -1.946 -18.197 1.000 41.270 ? 168 MET A CE  1 
ATOM 1330 N N   ? GLY A 1 169 ?  16.292   3.942 -15.419 1.000 41.860 ? 169 GLY A N   1 
ATOM 1331 C CA  ? GLY A 1 169 ?  15.699   5.232 -15.730 1.000 41.860 ? 169 GLY A CA  1 
ATOM 1332 C C   ? GLY A 1 169 ?  14.256   5.351 -15.277 1.000 41.860 ? 169 GLY A C   1 
ATOM 1333 O O   ? GLY A 1 169 ?  13.571   6.318 -15.617 1.000 41.860 ? 169 GLY A O   1 
ATOM 1334 N N   ? GLY A 1 170 ?  13.754   4.687 -14.101 1.000 41.670 ? 170 GLY A N   1 
ATOM 1335 C CA  ? GLY A 1 170 ?  12.417   4.468 -13.572 1.000 41.670 ? 170 GLY A CA  1 
ATOM 1336 C C   ? GLY A 1 170 ?  12.361   4.505 -12.057 1.000 41.670 ? 170 GLY A C   1 
ATOM 1337 O O   ? GLY A 1 170 ?  13.375   4.749 -11.399 1.000 41.670 ? 170 GLY A O   1 
ATOM 1338 N N   ? SER A 1 171 ?  11.217   5.104 -11.442 1.000 42.420 ? 171 SER A N   1 
ATOM 1339 C CA  ? SER A 1 171 ?  10.718   5.618 -10.171 1.000 42.420 ? 171 SER A CA  1 
ATOM 1340 C C   ? SER A 1 171 ?  10.701   4.529  -9.103 1.000 42.420 ? 171 SER A C   1 
ATOM 1341 C CB  ? SER A 1 171 ?   9.314   6.199 -10.341 1.000 42.420 ? 171 SER A CB  1 
ATOM 1342 O O   ? SER A 1 171 ?  10.333   3.386  -9.381 1.000 42.420 ? 171 SER A O   1 
ATOM 1343 O OG  ? SER A 1 171 ?   8.810   5.924 -11.637 1.000 42.420 ? 171 SER A OG  1 
ATOM 1344 N N   ? ASP A 1 172 ?  11.585   4.475  -8.036 1.000 44.130 ? 172 ASP A N   1 
ATOM 1345 C CA  ? ASP A 1 172 ?  11.743   3.719  -6.798 1.000 44.130 ? 172 ASP A CA  1 
ATOM 1346 C C   ? ASP A 1 172 ?  10.852   4.283  -5.693 1.000 44.130 ? 172 ASP A C   1 
ATOM 1347 C CB  ? ASP A 1 172 ?  13.206   3.726  -6.349 1.000 44.130 ? 172 ASP A CB  1 
ATOM 1348 O O   ? ASP A 1 172 ?  10.597   5.488  -5.648 1.000 44.130 ? 172 ASP A O   1 
ATOM 1349 C CG  ? ASP A 1 172 ?  13.537   2.594  -5.391 1.000 44.130 ? 172 ASP A CG  1 
ATOM 1350 O OD1 ? ASP A 1 172 ?  12.634   1.802  -5.047 1.000 44.130 ? 172 ASP A OD1 1 
ATOM 1351 O OD2 ? ASP A 1 172 ?  14.712   2.496  -4.975 1.000 44.130 ? 172 ASP A OD2 1 
ATOM 1352 N N   ? SER A 1 173 ?   9.878   3.503  -5.030 1.000 43.530 ? 173 SER A N   1 
ATOM 1353 C CA  ? SER A 1 173 ?   9.163   3.867  -3.811 1.000 43.530 ? 173 SER A CA  1 
ATOM 1354 C C   ? SER A 1 173 ?  10.131   4.200  -2.681 1.000 43.530 ? 173 SER A C   1 
ATOM 1355 C CB  ? SER A 1 173 ?   8.230   2.735  -3.378 1.000 43.530 ? 173 SER A CB  1 
ATOM 1356 O O   ? SER A 1 173 ?  11.047   3.426  -2.393 1.000 43.530 ? 173 SER A O   1 
ATOM 1357 O OG  ? SER A 1 173 ?   8.960   1.542  -3.149 1.000 43.530 ? 173 SER A OG  1 
ATOM 1358 N N   ? CYS A 1 174 ?  10.837   5.333  -2.628 1.000 49.220 ? 174 CYS A N   1 
ATOM 1359 C CA  ? CYS A 1 174 ?  11.514   5.993  -1.517 1.000 49.220 ? 174 CYS A CA  1 
ATOM 1360 C C   ? CYS A 1 174 ?  10.527   6.351  -0.412 1.000 49.220 ? 174 CYS A C   1 
ATOM 1361 C CB  ? CYS A 1 174 ?  12.233   7.252  -2.000 1.000 49.220 ? 174 CYS A CB  1 
ATOM 1362 O O   ? CYS A 1 174 ?   9.314   6.331  -0.627 1.000 49.220 ? 174 CYS A O   1 
ATOM 1363 S SG  ? CYS A 1 174 ?  13.343   7.973  -0.771 1.000 49.220 ? 174 CYS A SG  1 
ATOM 1364 N N   ? GLN A 1 175 ?  10.870   6.015   1.007 1.000 49.040 ? 175 GLN A N   1 
ATOM 1365 C CA  ? GLN A 1 175 ?  10.251   6.488   2.241 1.000 49.040 ? 175 GLN A CA  1 
ATOM 1366 C C   ? GLN A 1 175 ?   9.042   7.372   1.947 1.000 49.040 ? 175 GLN A C   1 
ATOM 1367 C CB  ? GLN A 1 175 ?  11.266   7.252   3.093 1.000 49.040 ? 175 GLN A CB  1 
ATOM 1368 O O   ? GLN A 1 175 ?   9.134   8.315   1.159 1.000 49.040 ? 175 GLN A O   1 
ATOM 1369 C CG  ? GLN A 1 175 ?  12.131   6.356   3.969 1.000 49.040 ? 175 GLN A CG  1 
ATOM 1370 C CD  ? GLN A 1 175 ?  13.067   7.143   4.868 1.000 49.040 ? 175 GLN A CD  1 
ATOM 1371 N NE2 ? GLN A 1 175 ?  13.930   6.435   5.590 1.000 49.040 ? 175 GLN A NE2 1 
ATOM 1372 O OE1 ? GLN A 1 175 ?  13.017   8.376   4.912 1.000 49.040 ? 175 GLN A OE1 1 
ATOM 1373 N N   ? GLY A 1 176 ?   7.737   6.673   1.937 1.000 52.530 ? 176 GLY A N   1 
ATOM 1374 C CA  ? GLY A 1 176 ?   6.735   7.699   2.182 1.000 52.530 ? 176 GLY A CA  1 
ATOM 1375 C C   ? GLY A 1 176 ?   5.376   7.356   1.601 1.000 52.530 ? 176 GLY A C   1 
ATOM 1376 O O   ? GLY A 1 176 ?   4.496   8.215   1.518 1.000 52.530 ? 176 GLY A O   1 
ATOM 1377 N N   ? ASP A 1 177 ?   5.210   5.860   1.354 1.000 67.760 ? 177 ASP A N   1 
ATOM 1378 C CA  ? ASP A 1 177 ?   3.790   5.654   1.080 1.000 67.760 ? 177 ASP A CA  1 
ATOM 1379 C C   ? ASP A 1 177 ?   3.324   4.294   1.593 1.000 67.760 ? 177 ASP A C   1 
ATOM 1380 C CB  ? ASP A 1 177 ?   3.510   5.776  -0.419 1.000 67.760 ? 177 ASP A CB  1 
ATOM 1381 O O   ? ASP A 1 177 ?   2.894   3.443   0.810 1.000 67.760 ? 177 ASP A O   1 
ATOM 1382 C CG  ? ASP A 1 177 ?   3.513   7.214  -0.908 1.000 67.760 ? 177 ASP A CG  1 
ATOM 1383 O OD1 ? ASP A 1 177 ?   3.185   8.127  -0.120 1.000 67.760 ? 177 ASP A OD1 1 
ATOM 1384 O OD2 ? ASP A 1 177 ?   3.844   7.435  -2.093 1.000 67.760 ? 177 ASP A OD2 1 
ATOM 1385 N N   ? PRO A 1 178 ?   3.720   3.946   2.904 1.000 85.970 ? 178 PRO A N   1 
ATOM 1386 C CA  ? PRO A 1 178 ?   3.129   2.687   3.362 1.000 85.970 ? 178 PRO A CA  1 
ATOM 1387 C C   ? PRO A 1 178 ?   1.689   2.504   2.888 1.000 85.970 ? 178 PRO A C   1 
ATOM 1388 C CB  ? PRO A 1 178 ?   3.191   2.802   4.887 1.000 85.970 ? 178 PRO A CB  1 
ATOM 1389 O O   ? PRO A 1 178 ?   0.907   3.459   2.894 1.000 85.970 ? 178 PRO A O   1 
ATOM 1390 C CG  ? PRO A 1 178 ?   4.268   3.804   5.151 1.000 85.970 ? 178 PRO A CG  1 
ATOM 1391 C CD  ? PRO A 1 178 ?   4.287   4.793   4.021 1.000 85.970 ? 178 PRO A CD  1 
ATOM 1392 N N   ? GLY A 1 179 ?   1.508   1.231   2.326 1.000 90.380 ? 179 GLY A N   1 
ATOM 1393 C CA  ? GLY A 1 179 ?   0.116   0.937   2.027 1.000 90.380 ? 179 GLY A CA  1 
ATOM 1394 C C   ? GLY A 1 179 ?  -0.251   1.199   0.578 1.000 90.380 ? 179 GLY A C   1 
ATOM 1395 O O   ? GLY A 1 179 ?  -1.379   0.929   0.160 1.000 90.380 ? 179 GLY A O   1 
ATOM 1396 N N   ? SER A 1 180 ?   0.670   1.700  -0.180 1.000 91.400 ? 180 SER A N   1 
ATOM 1397 C CA  ? SER A 1 180 ?   0.456   1.954  -1.601 1.000 91.400 ? 180 SER A CA  1 
ATOM 1398 C C   ? SER A 1 180 ?   0.292   0.651  -2.377 1.000 91.400 ? 180 SER A C   1 
ATOM 1399 C CB  ? SER A 1 180 ?   1.618   2.760  -2.183 1.000 91.400 ? 180 SER A CB  1 
ATOM 1400 O O   ? SER A 1 180 ?   1.019  -0.316  -2.137 1.000 91.400 ? 180 SER A O   1 
ATOM 1401 O OG  ? SER A 1 180 ?   1.638   4.072  -1.646 1.000 91.400 ? 180 SER A OG  1 
ATOM 1402 N N   ? PRO A 1 181 ?  -0.592   0.655  -3.322 1.000 94.690 ? 181 PRO A N   1 
ATOM 1403 C CA  ? PRO A 1 181 ?  -0.905  -0.565  -4.071 1.000 94.690 ? 181 PRO A CA  1 
ATOM 1404 C C   ? PRO A 1 181 ?   0.075  -0.824  -5.213 1.000 94.690 ? 181 PRO A C   1 
ATOM 1405 C CB  ? PRO A 1 181 ?  -2.312  -0.296  -4.610 1.000 94.690 ? 181 PRO A CB  1 
ATOM 1406 O O   ? PRO A 1 181 ?   0.453   0.107  -5.930 1.000 94.690 ? 181 PRO A O   1 
ATOM 1407 C CG  ? PRO A 1 181 ?  -2.383   1.188  -4.770 1.000 94.690 ? 181 PRO A CG  1 
ATOM 1408 C CD  ? PRO A 1 181 ?  -1.585   1.825  -3.669 1.000 94.690 ? 181 PRO A CD  1 
ATOM 1409 N N   ? LEU A 1 182 ?   0.559  -2.042  -5.310 1.000 94.110 ? 182 LEU A N   1 
ATOM 1410 C CA  ? LEU A 1 182 ?   1.251  -2.575  -6.479 1.000 94.110 ? 182 LEU A CA  1 
ATOM 1411 C C   ? LEU A 1 182 ?   0.293  -3.370  -7.360 1.000 94.110 ? 182 LEU A C   1 
ATOM 1412 C CB  ? LEU A 1 182 ?   2.423  -3.462  -6.050 1.000 94.110 ? 182 LEU A CB  1 
ATOM 1413 O O   ? LEU A 1 182 ?  -0.128  -4.469  -6.993 1.000 94.110 ? 182 LEU A O   1 
ATOM 1414 C CG  ? LEU A 1 182 ?   3.384  -3.897  -7.157 1.000 94.110 ? 182 LEU A CG  1 
ATOM 1415 C CD1 ? LEU A 1 182 ?   4.203  -2.707  -7.646 1.000 94.110 ? 182 LEU A CD1 1 
ATOM 1416 C CD2 ? LEU A 1 182 ?   4.297  -5.015  -6.664 1.000 94.110 ? 182 LEU A CD2 1 
ATOM 1417 N N   ? VAL A 1 183 ?   0.017  -2.759  -8.546 1.000 96.030 ? 183 VAL A N   1 
ATOM 1418 C CA  ? VAL A 1 183 ?  -1.014  -3.320  -9.413 1.000 96.030 ? 183 VAL A CA  1 
ATOM 1419 C C   ? VAL A 1 183 ?  -0.367  -3.955 -10.641 1.000 96.030 ? 183 VAL A C   1 
ATOM 1420 C CB  ? VAL A 1 183 ?  -2.038  -2.247  -9.845 1.000 96.030 ? 183 VAL A CB  1 
ATOM 1421 O O   ? VAL A 1 183 ?   0.355  -3.288 -11.386 1.000 96.030 ? 183 VAL A O   1 
ATOM 1422 C CG1 ? VAL A 1 183 ?  -3.146  -2.868 -10.693 1.000 96.030 ? 183 VAL A CG1 1 
ATOM 1423 C CG2 ? VAL A 1 183 ?  -2.626  -1.547  -8.621 1.000 96.030 ? 183 VAL A CG2 1 
ATOM 1424 N N   ? CYS A 1 184 ?  -0.628  -5.243 -10.822 1.000 95.790 ? 184 CYS A N   1 
ATOM 1425 C CA  ? CYS A 1 184 ?  -0.180  -6.028 -11.967 1.000 95.790 ? 184 CYS A CA  1 
ATOM 1426 C C   ? CYS A 1 184 ?  -1.350  -6.752 -12.623 1.000 95.790 ? 184 CYS A C   1 
ATOM 1427 C CB  ? CYS A 1 184 ?   0.884  -7.039 -11.541 1.000 95.790 ? 184 CYS A CB  1 
ATOM 1428 O O   ? CYS A 1 184 ?  -2.193  -7.329 -11.933 1.000 95.790 ? 184 CYS A O   1 
ATOM 1429 S SG  ? CYS A 1 184 ?   2.201  -6.327 -10.531 1.000 95.790 ? 184 CYS A SG  1 
ATOM 1430 N N   ? ASP A 1 185 ?  -1.415  -6.634 -14.001 1.000 93.280 ? 185 ASP A N   1 
ATOM 1431 C CA  ? ASP A 1 185 ?  -2.493  -7.313 -14.713 1.000 93.280 ? 185 ASP A CA  1 
ATOM 1432 C C   ? ASP A 1 185 ?  -3.855  -6.942 -14.130 1.000 93.280 ? 185 ASP A C   1 
ATOM 1433 C CB  ? ASP A 1 185 ?  -2.296  -8.830 -14.664 1.000 93.280 ? 185 ASP A CB  1 
ATOM 1434 O O   ? ASP A 1 185 ?  -4.695  -7.814 -13.898 1.000 93.280 ? 185 ASP A O   1 
ATOM 1435 C CG  ? ASP A 1 185 ?  -1.032  -9.286 -15.372 1.000 93.280 ? 185 ASP A CG  1 
ATOM 1436 O OD1 ? ASP A 1 185 ?  -0.644  -8.668 -16.387 1.000 93.280 ? 185 ASP A OD1 1 
ATOM 1437 O OD2 ? ASP A 1 185 ?  -0.421 -10.275 -14.913 1.000 93.280 ? 185 ASP A OD2 1 
ATOM 1438 N N   ? ASN A 1 186 ?  -4.049  -5.690 -13.642 1.000 93.250 ? 186 ASN A N   1 
ATOM 1439 C CA  ? ASN A 1 186 ?  -5.293  -5.081 -13.181 1.000 93.250 ? 186 ASN A CA  1 
ATOM 1440 C C   ? ASN A 1 186 ?  -5.754  -5.683 -11.857 1.000 93.250 ? 186 ASN A C   1 
ATOM 1441 C CB  ? ASN A 1 186 ?  -6.387  -5.227 -14.241 1.000 93.250 ? 186 ASN A CB  1 
ATOM 1442 O O   ? ASN A 1 186 ?  -6.956  -5.786 -11.602 1.000 93.250 ? 186 ASN A O   1 
ATOM 1443 C CG  ? ASN A 1 186 ?  -6.197  -4.282 -15.411 1.000 93.250 ? 186 ASN A CG  1 
ATOM 1444 N ND2 ? ASN A 1 186 ?  -6.797  -4.616 -16.547 1.000 93.250 ? 186 ASN A ND2 1 
ATOM 1445 O OD1 ? ASN A 1 186 ?  -5.517  -3.259 -15.294 1.000 93.250 ? 186 ASN A OD1 1 
ATOM 1446 N N   ? ALA A 1 187 ?  -4.832  -6.236 -11.096 1.000 97.360 ? 187 ALA A N   1 
ATOM 1447 C CA  ? ALA A 1 187 ?  -5.143  -6.774  -9.774 1.000 97.360 ? 187 ALA A CA  1 
ATOM 1448 C C   ? ALA A 1 187 ?  -4.122  -6.310  -8.739 1.000 97.360 ? 187 ALA A C   1 
ATOM 1449 C CB  ? ALA A 1 187 ?  -5.196  -8.299  -9.819 1.000 97.360 ? 187 ALA A CB  1 
ATOM 1450 O O   ? ALA A 1 187 ?  -2.967  -6.036  -9.076 1.000 97.360 ? 187 ALA A O   1 
ATOM 1451 N N   ? LEU A 1 188 ?  -4.582  -6.270  -7.492 1.000 97.740 ? 188 LEU A N   1 
ATOM 1452 C CA  ? LEU A 1 188 ?  -3.720  -5.913  -6.371 1.000 97.740 ? 188 LEU A CA  1 
ATOM 1453 C C   ? LEU A 1 188 ?  -2.752  -7.047  -6.048 1.000 97.740 ? 188 LEU A C   1 
ATOM 1454 C CB  ? LEU A 1 188 ?  -4.559  -5.575  -5.136 1.000 97.740 ? 188 LEU A CB  1 
ATOM 1455 O O   ? LEU A 1 188 ?  -3.168  -8.108  -5.576 1.000 97.740 ? 188 LEU A O   1 
ATOM 1456 C CG  ? LEU A 1 188 ?  -3.783  -5.195  -3.873 1.000 97.740 ? 188 LEU A CG  1 
ATOM 1457 C CD1 ? LEU A 1 188 ?  -2.947  -3.945  -4.121 1.000 97.740 ? 188 LEU A CD1 1 
ATOM 1458 C CD2 ? LEU A 1 188 ?  -4.738  -4.983  -2.703 1.000 97.740 ? 188 LEU A CD2 1 
ATOM 1459 N N   ? GLN A 1 189 ?  -1.474  -6.818  -6.292 1.000 97.310 ? 189 GLN A N   1 
ATOM 1460 C CA  ? GLN A 1 189 ?  -0.484  -7.875  -6.117 1.000 97.310 ? 189 GLN A CA  1 
ATOM 1461 C C   ? GLN A 1 189 ?   0.388  -7.616  -4.892 1.000 97.310 ? 189 GLN A C   1 
ATOM 1462 C CB  ? GLN A 1 189 ?   0.390  -8.005  -7.366 1.000 97.310 ? 189 GLN A CB  1 
ATOM 1463 O O   ? GLN A 1 189 ?   0.928  -8.552  -4.298 1.000 97.310 ? 189 GLN A O   1 
ATOM 1464 C CG  ? GLN A 1 189 ?  -0.356  -8.521  -8.588 1.000 97.310 ? 189 GLN A CG  1 
ATOM 1465 C CD  ? GLN A 1 189 ?  -0.735  -9.986  -8.470 1.000 97.310 ? 189 GLN A CD  1 
ATOM 1466 N NE2 ? GLN A 1 189 ?  -1.700 -10.416  -9.275 1.000 97.310 ? 189 GLN A NE2 1 
ATOM 1467 O OE1 ? GLN A 1 189 ?  -0.163 -10.725  -7.662 1.000 97.310 ? 189 GLN A OE1 1 
ATOM 1468 N N   ? GLY A 1 190 ?   0.485  -6.389  -4.497 1.000 94.950 ? 190 GLY A N   1 
ATOM 1469 C CA  ? GLY A 1 190 ?   1.341  -6.037  -3.375 1.000 94.950 ? 190 GLY A CA  1 
ATOM 1470 C C   ? GLY A 1 190 ?   0.906  -4.767  -2.667 1.000 94.950 ? 190 GLY A C   1 
ATOM 1471 O O   ? GLY A 1 190 ?   0.215  -3.931  -3.252 1.000 94.950 ? 190 GLY A O   1 
ATOM 1472 N N   ? ILE A 1 191 ?   1.295  -4.684  -1.374 1.000 94.690 ? 191 ILE A N   1 
ATOM 1473 C CA  ? ILE A 1 191 ?   1.131  -3.492  -0.551 1.000 94.690 ? 191 ILE A CA  1 
ATOM 1474 C C   ? ILE A 1 191 ?   2.491  -3.034  -0.028 1.000 94.690 ? 191 ILE A C   1 
ATOM 1475 C CB  ? ILE A 1 191 ?   0.162  -3.746   0.626 1.000 94.690 ? 191 ILE A CB  1 
ATOM 1476 O O   ? ILE A 1 191 ?   3.247  -3.830   0.533 1.000 94.690 ? 191 ILE A O   1 
ATOM 1477 C CG1 ? ILE A 1 191 ?  -1.221  -4.147   0.102 1.000 94.690 ? 191 ILE A CG1 1 
ATOM 1478 C CG2 ? ILE A 1 191 ?   0.070  -2.511   1.527 1.000 94.690 ? 191 ILE A CG2 1 
ATOM 1479 C CD1 ? ILE A 1 191 ?  -2.155  -4.693   1.174 1.000 94.690 ? 191 ILE A CD1 1 
ATOM 1480 N N   ? THR A 1 192 ?   2.728  -1.780  -0.290 1.000 90.880 ? 192 THR A N   1 
ATOM 1481 C CA  ? THR A 1 192 ?   4.032  -1.281   0.135 1.000 90.880 ? 192 THR A CA  1 
ATOM 1482 C C   ? THR A 1 192 ?   4.219  -1.468   1.638 1.000 90.880 ? 192 THR A C   1 
ATOM 1483 C CB  ? THR A 1 192 ?   4.206   0.206  -0.226 1.000 90.880 ? 192 THR A CB  1 
ATOM 1484 O O   ? THR A 1 192 ?   3.429  -0.959   2.435 1.000 90.880 ? 192 THR A O   1 
ATOM 1485 C CG2 ? THR A 1 192 ?   5.587   0.711   0.177 1.000 90.880 ? 192 THR A CG2 1 
ATOM 1486 O OG1 ? THR A 1 192 ?   4.042   0.371  -1.640 1.000 90.880 ? 192 THR A OG1 1 
ATOM 1487 N N   ? SER A 1 193 ?   5.222  -2.242   2.070 1.000 86.850 ? 193 SER A N   1 
ATOM 1488 C CA  ? SER A 1 193 ?   5.482  -2.591   3.462 1.000 86.850 ? 193 SER A CA  1 
ATOM 1489 C C   ? SER A 1 193 ?   6.751  -1.916   3.973 1.000 86.850 ? 193 SER A C   1 
ATOM 1490 C CB  ? SER A 1 193 ?   5.602  -4.107   3.622 1.000 86.850 ? 193 SER A CB  1 
ATOM 1491 O O   ? SER A 1 193 ?   6.701  -1.115   4.909 1.000 86.850 ? 193 SER A O   1 
ATOM 1492 O OG  ? SER A 1 193 ?   5.669  -4.465   4.991 1.000 86.850 ? 193 SER A OG  1 
ATOM 1493 N N   ? TRP A 1 194 ?   7.942  -2.128   3.318 1.000 78.690 ? 194 TRP A N   1 
ATOM 1494 C CA  ? TRP A 1 194 ?   9.212  -1.551   3.747 1.000 78.690 ? 194 TRP A CA  1 
ATOM 1495 C C   ? TRP A 1 194 ?  10.263  -1.669   2.648 1.000 78.690 ? 194 TRP A C   1 
ATOM 1496 C CB  ? TRP A 1 194 ?   9.710  -2.234   5.023 1.000 78.690 ? 194 TRP A CB  1 
ATOM 1497 O O   ? TRP A 1 194 ?  10.028  -2.313   1.623 1.000 78.690 ? 194 TRP A O   1 
ATOM 1498 C CG  ? TRP A 1 194 ?   9.960  -3.704   4.869 1.000 78.690 ? 194 TRP A CG  1 
ATOM 1499 C CD1 ? TRP A 1 194 ?   9.025  -4.702   4.845 1.000 78.690 ? 194 TRP A CD1 1 
ATOM 1500 C CD2 ? TRP A 1 194 ?  11.232  -4.343   4.722 1.000 78.690 ? 194 TRP A CD2 1 
ATOM 1501 C CE2 ? TRP A 1 194 ?  10.993  -5.731   4.613 1.000 78.690 ? 194 TRP A CE2 1 
ATOM 1502 C CE3 ? TRP A 1 194 ?  12.552  -3.876   4.670 1.000 78.690 ? 194 TRP A CE3 1 
ATOM 1503 N NE1 ? TRP A 1 194 ?   9.640  -5.923   4.691 1.000 78.690 ? 194 TRP A NE1 1 
ATOM 1504 C CH2 ? TRP A 1 194 ?  13.309  -6.173   4.409 1.000 78.690 ? 194 TRP A CH2 1 
ATOM 1505 C CZ2 ? TRP A 1 194 ?  12.027  -6.657   4.455 1.000 78.690 ? 194 TRP A CZ2 1 
ATOM 1506 C CZ3 ? TRP A 1 194 ?  13.580  -4.799   4.514 1.000 78.690 ? 194 TRP A CZ3 1 
ATOM 1507 N N   ? GLY A 1 195 ?  11.373  -0.862   2.782 1.000 66.050 ? 195 GLY A N   1 
ATOM 1508 C CA  ? GLY A 1 195 ?  12.535  -0.850   1.908 1.000 66.050 ? 195 GLY A CA  1 
ATOM 1509 C C   ? GLY A 1 195 ?  13.620   0.104   2.371 1.000 66.050 ? 195 GLY A C   1 
ATOM 1510 O O   ? GLY A 1 195 ?  13.555   0.634   3.482 1.000 66.050 ? 195 GLY A O   1 
ATOM 1511 N N   ? PHE A 1 196 ?  14.829   0.114   1.785 1.000 52.230 ? 196 PHE A N   1 
ATOM 1512 C CA  ? PHE A 1 196 ?  15.990   0.866   2.246 1.000 52.230 ? 196 PHE A CA  1 
ATOM 1513 C C   ? PHE A 1 196 ?  15.704   2.363   2.239 1.000 52.230 ? 196 PHE A C   1 
ATOM 1514 C CB  ? PHE A 1 196 ?  17.211   0.561   1.372 1.000 52.230 ? 196 PHE A CB  1 
ATOM 1515 O O   ? PHE A 1 196 ?  15.046   2.870   1.328 1.000 52.230 ? 196 PHE A O   1 
ATOM 1516 C CG  ? PHE A 1 196 ?  18.388   0.022   2.140 1.000 52.230 ? 196 PHE A CG  1 
ATOM 1517 C CD1 ? PHE A 1 196 ?  19.395   0.871   2.583 1.000 52.230 ? 196 PHE A CD1 1 
ATOM 1518 C CD2 ? PHE A 1 196 ?  18.486  -1.335   2.420 1.000 52.230 ? 196 PHE A CD2 1 
ATOM 1519 C CE1 ? PHE A 1 196 ?  20.485   0.375   3.294 1.000 52.230 ? 196 PHE A CE1 1 
ATOM 1520 C CE2 ? PHE A 1 196 ?  19.573  -1.838   3.130 1.000 52.230 ? 196 PHE A CE2 1 
ATOM 1521 C CZ  ? PHE A 1 196 ?  20.571  -0.982   3.565 1.000 52.230 ? 196 PHE A CZ  1 
ATOM 1522 N N   ? GLU A 1 197 ?  15.931   3.082   3.440 1.000 47.090 ? 197 GLU A N   1 
ATOM 1523 C CA  ? GLU A 1 197 ?  15.919   4.447   3.956 1.000 47.090 ? 197 GLU A CA  1 
ATOM 1524 C C   ? GLU A 1 197 ?  16.785   5.368   3.103 1.000 47.090 ? 197 GLU A C   1 
ATOM 1525 C CB  ? GLU A 1 197 ?  16.395   4.476   5.411 1.000 47.090 ? 197 GLU A CB  1 
ATOM 1526 O O   ? GLU A 1 197 ?  16.481   6.554   2.954 1.000 47.090 ? 197 GLU A O   1 
ATOM 1527 C CG  ? GLU A 1 197 ?  15.349   4.003   6.410 1.000 47.090 ? 197 GLU A CG  1 
ATOM 1528 C CD  ? GLU A 1 197 ?  15.813   4.099   7.855 1.000 47.090 ? 197 GLU A CD  1 
ATOM 1529 O OE1 ? GLU A 1 197 ?  15.054   3.693   8.764 1.000 47.090 ? 197 GLU A OE1 1 
ATOM 1530 O OE2 ? GLU A 1 197 ?  16.944   4.586   8.080 1.000 47.090 ? 197 GLU A OE2 1 
ATOM 1531 N N   ? LYS A 1 198 ?  17.556   4.908   2.034 1.000 44.540 ? 198 LYS A N   1 
ATOM 1532 C CA  ? LYS A 1 198 ?  18.345   5.865   1.264 1.000 44.540 ? 198 LYS A CA  1 
ATOM 1533 C C   ? LYS A 1 198 ?  18.109   5.694  -0.233 1.000 44.540 ? 198 LYS A C   1 
ATOM 1534 C CB  ? LYS A 1 198 ?  19.834   5.711   1.581 1.000 44.540 ? 198 LYS A CB  1 
ATOM 1535 O O   ? LYS A 1 198 ?  18.406   4.639  -0.798 1.000 44.540 ? 198 LYS A O   1 
ATOM 1536 C CG  ? LYS A 1 198 ?  20.230   6.222   2.958 1.000 44.540 ? 198 LYS A CG  1 
ATOM 1537 C CD  ? LYS A 1 198 ?  21.741   6.200   3.149 1.000 44.540 ? 198 LYS A CD  1 
ATOM 1538 C CE  ? LYS A 1 198 ?  22.137   6.680   4.539 1.000 44.540 ? 198 LYS A CE  1 
ATOM 1539 N NZ  ? LYS A 1 198 ?  23.616   6.632   4.741 1.000 44.540 ? 198 LYS A NZ  1 
ATOM 1540 N N   ? CYS A 1 199 ?  16.972   6.097  -0.699 1.000 50.820 ? 199 CYS A N   1 
ATOM 1541 C CA  ? CYS A 1 199 ?  16.426   6.227  -2.045 1.000 50.820 ? 199 CYS A CA  1 
ATOM 1542 C C   ? CYS A 1 199 ?  17.472   6.779  -3.007 1.000 50.820 ? 199 CYS A C   1 
ATOM 1543 C CB  ? CYS A 1 199 ?  15.196   7.135  -2.039 1.000 50.820 ? 199 CYS A CB  1 
ATOM 1544 O O   ? CYS A 1 199 ?  17.424   6.503  -4.207 1.000 50.820 ? 199 CYS A O   1 
ATOM 1545 S SG  ? CYS A 1 199 ?  13.803   6.467  -1.104 1.000 50.820 ? 199 CYS A SG  1 
ATOM 1546 N N   ? SER A 1 200 ?  18.806   6.743  -2.661 1.000 42.040 ? 200 SER A N   1 
ATOM 1547 C CA  ? SER A 1 200 ?  19.672   7.432  -3.612 1.000 42.040 ? 200 SER A CA  1 
ATOM 1548 C C   ? SER A 1 200 ?  21.098   6.897  -3.550 1.000 42.040 ? 200 SER A C   1 
ATOM 1549 C CB  ? SER A 1 200 ?  19.671   8.938  -3.344 1.000 42.040 ? 200 SER A CB  1 
ATOM 1550 O O   ? SER A 1 200 ?  21.922   7.208  -4.412 1.000 42.040 ? 200 SER A O   1 
ATOM 1551 O OG  ? SER A 1 200 ?  20.677   9.282  -2.406 1.000 42.040 ? 200 SER A OG  1 
ATOM 1552 N N   ? GLU A 1 201 ?  21.240   5.539  -3.958 1.000 46.500 ? 201 GLU A N   1 
ATOM 1553 C CA  ? GLU A 1 201 ?  22.571   5.138  -4.405 1.000 46.500 ? 201 GLU A CA  1 
ATOM 1554 C C   ? GLU A 1 201 ?  22.661   3.625  -4.583 1.000 46.500 ? 201 GLU A C   1 
ATOM 1555 C CB  ? GLU A 1 201 ?  23.637   5.616  -3.415 1.000 46.500 ? 201 GLU A CB  1 
ATOM 1556 O O   ? GLU A 1 201 ?  23.461   3.136  -5.383 1.000 46.500 ? 201 GLU A O   1 
ATOM 1557 C CG  ? GLU A 1 201 ?  23.961   7.098  -3.529 1.000 46.500 ? 201 GLU A CG  1 
ATOM 1558 C CD  ? GLU A 1 201 ?  25.180   7.510  -2.720 1.000 46.500 ? 201 GLU A CD  1 
ATOM 1559 O OE1 ? GLU A 1 201 ?  25.522   8.714  -2.706 1.000 46.500 ? 201 GLU A OE1 1 
ATOM 1560 O OE2 ? GLU A 1 201 ?  25.800   6.620  -2.095 1.000 46.500 ? 201 GLU A OE2 1 
ATOM 1561 N N   ? VAL A 1 202 ?  21.580   2.814  -5.113 1.000 47.860 ? 202 VAL A N   1 
ATOM 1562 C CA  ? VAL A 1 202 ?  21.859   1.438  -5.511 1.000 47.860 ? 202 VAL A CA  1 
ATOM 1563 C C   ? VAL A 1 202 ?  20.548   0.679  -5.700 1.000 47.860 ? 202 VAL A C   1 
ATOM 1564 C CB  ? VAL A 1 202 ?  22.748   0.716  -4.473 1.000 47.860 ? 202 VAL A CB  1 
ATOM 1565 O O   ? VAL A 1 202 ?  19.612   0.837  -4.912 1.000 47.860 ? 202 VAL A O   1 
ATOM 1566 C CG1 ? VAL A 1 202 ?  23.171  -0.659  -4.988 1.000 47.860 ? 202 VAL A CG1 1 
ATOM 1567 C CG2 ? VAL A 1 202 ?  23.973   1.565  -4.138 1.000 47.860 ? 202 VAL A CG2 1 
ATOM 1568 N N   ? GLU A 1 203 ?  19.932   0.408  -6.973 1.000 59.270 ? 203 GLU A N   1 
ATOM 1569 C CA  ? GLU A 1 203 ?  19.073  -0.667  -7.460 1.000 59.270 ? 203 GLU A CA  1 
ATOM 1570 C C   ? GLU A 1 203 ?  18.588  -1.548  -6.312 1.000 59.270 ? 203 GLU A C   1 
ATOM 1571 C CB  ? GLU A 1 203 ?  19.810  -1.515  -8.500 1.000 59.270 ? 203 GLU A CB  1 
ATOM 1572 O O   ? GLU A 1 203 ?  18.838  -2.756  -6.302 1.000 59.270 ? 203 GLU A O   1 
ATOM 1573 C CG  ? GLU A 1 203 ?  20.115  -0.773  -9.793 1.000 59.270 ? 203 GLU A CG  1 
ATOM 1574 C CD  ? GLU A 1 203 ?  20.698  -1.669 -10.875 1.000 59.270 ? 203 GLU A CD  1 
ATOM 1575 O OE1 ? GLU A 1 203 ?  20.742  -1.247 -12.053 1.000 59.270 ? 203 GLU A OE1 1 
ATOM 1576 O OE2 ? GLU A 1 203 ?  21.113  -2.801 -10.542 1.000 59.270 ? 203 GLU A OE2 1 
ATOM 1577 N N   ? THR A 1 204 ?  18.188  -1.002  -5.113 1.000 70.270 ? 204 THR A N   1 
ATOM 1578 C CA  ? THR A 1 204 ?  17.678  -1.862  -4.051 1.000 70.270 ? 204 THR A CA  1 
ATOM 1579 C C   ? THR A 1 204 ?  16.169  -2.049  -4.184 1.000 70.270 ? 204 THR A C   1 
ATOM 1580 C CB  ? THR A 1 204 ?  18.006  -1.288  -2.661 1.000 70.270 ? 204 THR A CB  1 
ATOM 1581 O O   ? THR A 1 204 ?  15.430  -1.077  -4.354 1.000 70.270 ? 204 THR A O   1 
ATOM 1582 C CG2 ? THR A 1 204 ?  18.345  -2.399  -1.673 1.000 70.270 ? 204 THR A CG2 1 
ATOM 1583 O OG1 ? THR A 1 204 ?  19.127  -0.402  -2.769 1.000 70.270 ? 204 THR A OG1 1 
ATOM 1584 N N   ? PRO A 1 205 ?  15.790  -3.318  -4.256 1.000 80.610 ? 205 PRO A N   1 
ATOM 1585 C CA  ? PRO A 1 205 ?  14.373  -3.642  -4.434 1.000 80.610 ? 205 PRO A CA  1 
ATOM 1586 C C   ? PRO A 1 205 ?  13.505  -3.145  -3.280 1.000 80.610 ? 205 PRO A C   1 
ATOM 1587 C CB  ? PRO A 1 205 ?  14.366  -5.171  -4.503 1.000 80.610 ? 205 PRO A CB  1 
ATOM 1588 O O   ? PRO A 1 205 ?  13.972  -3.064  -2.142 1.000 80.610 ? 205 PRO A O   1 
ATOM 1589 C CG  ? PRO A 1 205 ?  15.791  -5.548  -4.750 1.000 80.610 ? 205 PRO A CG  1 
ATOM 1590 C CD  ? PRO A 1 205 ?  16.673  -4.451  -4.225 1.000 80.610 ? 205 PRO A CD  1 
ATOM 1591 N N   ? SER A 1 206 ?  12.264  -2.633  -3.581 1.000 83.670 ? 206 SER A N   1 
ATOM 1592 C CA  ? SER A 1 206 ?  11.206  -2.401  -2.603 1.000 83.670 ? 206 SER A CA  1 
ATOM 1593 C C   ? SER A 1 206 ?  10.521  -3.705  -2.209 1.000 83.670 ? 206 SER A C   1 
ATOM 1594 C CB  ? SER A 1 206 ?  10.171  -1.420  -3.156 1.000 83.670 ? 206 SER A CB  1 
ATOM 1595 O O   ? SER A 1 206 ?  10.395  -4.618  -3.028 1.000 83.670 ? 206 SER A O   1 
ATOM 1596 O OG  ? SER A 1 206 ?  10.771  -0.170  -3.453 1.000 83.670 ? 206 SER A OG  1 
ATOM 1597 N N   ? VAL A 1 207 ?  10.106  -3.737  -0.887 1.000 88.150 ? 207 VAL A N   1 
ATOM 1598 C CA  ? VAL A 1 207 ?   9.454  -4.941  -0.384 1.000 88.150 ? 207 VAL A CA  1 
ATOM 1599 C C   ? VAL A 1 207 ?   7.968  -4.670  -0.162 1.000 88.150 ? 207 VAL A C   1 
ATOM 1600 C CB  ? VAL A 1 207 ?  10.107  -5.435   0.927 1.000 88.150 ? 207 VAL A CB  1 
ATOM 1601 O O   ? VAL A 1 207 ?   7.597  -3.657   0.435 1.000 88.150 ? 207 VAL A O   1 
ATOM 1602 C CG1 ? VAL A 1 207 ?   9.378  -6.665   1.464 1.000 88.150 ? 207 VAL A CG1 1 
ATOM 1603 C CG2 ? VAL A 1 207 ?  11.586  -5.742   0.703 1.000 88.150 ? 207 VAL A CG2 1 
ATOM 1604 N N   ? PHE A 1 208 ?   7.174  -5.583  -0.641 1.000 92.310 ? 208 PHE A N   1 
ATOM 1605 C CA  ? PHE A 1 208 ?   5.720  -5.511  -0.557 1.000 92.310 ? 208 PHE A CA  1 
ATOM 1606 C C   ? PHE A 1 208 ?   5.160  -6.725   0.175 1.000 92.310 ? 208 PHE A C   1 
ATOM 1607 C CB  ? PHE A 1 208 ?   5.104  -5.411  -1.956 1.000 92.310 ? 208 PHE A CB  1 
ATOM 1608 O O   ? PHE A 1 208 ?   5.775  -7.793   0.179 1.000 92.310 ? 208 PHE A O   1 
ATOM 1609 C CG  ? PHE A 1 208 ?   5.627  -4.257  -2.768 1.000 92.310 ? 208 PHE A CG  1 
ATOM 1610 C CD1 ? PHE A 1 208 ?   4.893  -3.083  -2.887 1.000 92.310 ? 208 PHE A CD1 1 
ATOM 1611 C CD2 ? PHE A 1 208 ?   6.854  -4.345  -3.413 1.000 92.310 ? 208 PHE A CD2 1 
ATOM 1612 C CE1 ? PHE A 1 208 ?   5.374  -2.013  -3.638 1.000 92.310 ? 208 PHE A CE1 1 
ATOM 1613 C CE2 ? PHE A 1 208 ?   7.342  -3.281  -4.165 1.000 92.310 ? 208 PHE A CE2 1 
ATOM 1614 C CZ  ? PHE A 1 208 ?   6.600  -2.116  -4.277 1.000 92.310 ? 208 PHE A CZ  1 
ATOM 1615 N N   ? VAL A 1 209 ?   4.010  -6.385   0.827 1.000 94.450 ? 209 VAL A N   1 
ATOM 1616 C CA  ? VAL A 1 209 ?   3.219  -7.531   1.263 1.000 94.450 ? 209 VAL A CA  1 
ATOM 1617 C C   ? VAL A 1 209 ?   2.660  -8.266   0.047 1.000 94.450 ? 209 VAL A C   1 
ATOM 1618 C CB  ? VAL A 1 209 ?   2.068  -7.102   2.201 1.000 94.450 ? 209 VAL A CB  1 
ATOM 1619 O O   ? VAL A 1 209 ?   2.097  -7.645  -0.858 1.000 94.450 ? 209 VAL A O   1 
ATOM 1620 C CG1 ? VAL A 1 209 ?   1.191  -8.299   2.563 1.000 94.450 ? 209 VAL A CG1 1 
ATOM 1621 C CG2 ? VAL A 1 209 ?   2.626  -6.444   3.462 1.000 94.450 ? 209 VAL A CG2 1 
ATOM 1622 N N   ? LYS A 1 210 ?   2.895  -9.637  -0.020 1.000 95.480 ? 210 LYS A N   1 
ATOM 1623 C CA  ? LYS A 1 210 ?   2.404 -10.478  -1.108 1.000 95.480 ? 210 LYS A CA  1 
ATOM 1624 C C   ? LYS A 1 210 ?   0.932 -10.829  -0.911 1.000 95.480 ? 210 LYS A C   1 
ATOM 1625 C CB  ? LYS A 1 210 ?   3.238 -11.755  -1.217 1.000 95.480 ? 210 LYS A CB  1 
ATOM 1626 O O   ? LYS A 1 210 ?   0.605 -11.767  -0.181 1.000 95.480 ? 210 LYS A O   1 
ATOM 1627 C CG  ? LYS A 1 210 ?   3.000 -12.542  -2.498 1.000 95.480 ? 210 LYS A CG  1 
ATOM 1628 C CD  ? LYS A 1 210 ?   3.942 -13.735  -2.604 1.000 95.480 ? 210 LYS A CD  1 
ATOM 1629 C CE  ? LYS A 1 210 ?   3.807 -14.437  -3.948 1.000 95.480 ? 210 LYS A CE  1 
ATOM 1630 N NZ  ? LYS A 1 210 ?   4.767 -15.573  -4.078 1.000 95.480 ? 210 LYS A NZ  1 
ATOM 1631 N N   ? VAL A 1 211 ?  -0.029 -10.095  -1.564 1.000 96.970 ? 211 VAL A N   1 
ATOM 1632 C CA  ? VAL A 1 211 ?  -1.466 -10.112  -1.315 1.000 96.970 ? 211 VAL A CA  1 
ATOM 1633 C C   ? VAL A 1 211 ?  -2.031 -11.493  -1.637 1.000 96.970 ? 211 VAL A C   1 
ATOM 1634 C CB  ? VAL A 1 211 ?  -2.198  -9.031  -2.142 1.000 96.970 ? 211 VAL A CB  1 
ATOM 1635 O O   ? VAL A 1 211 ?  -2.933 -11.978  -0.949 1.000 96.970 ? 211 VAL A O   1 
ATOM 1636 C CG1 ? VAL A 1 211 ?  -3.712  -9.193  -2.023 1.000 96.970 ? 211 VAL A CG1 1 
ATOM 1637 C CG2 ? VAL A 1 211 ?  -1.770  -7.635  -1.692 1.000 96.970 ? 211 VAL A CG2 1 
ATOM 1638 N N   ? CYS A 1 212 ?  -1.558 -12.215  -2.671 1.000 96.820 ? 212 CYS A N   1 
ATOM 1639 C CA  ? CYS A 1 212 ?  -2.090 -13.514  -3.067 1.000 96.820 ? 212 CYS A CA  1 
ATOM 1640 C C   ? CYS A 1 212 ?  -1.987 -14.517  -1.924 1.000 96.820 ? 212 CYS A C   1 
ATOM 1641 C CB  ? CYS A 1 212 ?  -1.347 -14.046  -4.293 1.000 96.820 ? 212 CYS A CB  1 
ATOM 1642 O O   ? CYS A 1 212 ?  -2.748 -15.486  -1.873 1.000 96.820 ? 212 CYS A O   1 
ATOM 1643 S SG  ? CYS A 1 212 ?   0.382 -14.457  -3.974 1.000 96.820 ? 212 CYS A SG  1 
ATOM 1644 N N   ? ASN A 1 213 ?  -1.134 -14.258  -0.945 1.000 95.990 ? 213 ASN A N   1 
ATOM 1645 C CA  ? ASN A 1 213 ?  -0.966 -15.144   0.202 1.000 95.990 ? 213 ASN A CA  1 
ATOM 1646 C C   ? ASN A 1 213 ?  -2.039 -14.901   1.260 1.000 95.990 ? 213 ASN A C   1 
ATOM 1647 C CB  ? ASN A 1 213 ?   0.428 -14.978   0.811 1.000 95.990 ? 213 ASN A CB  1 
ATOM 1648 O O   ? ASN A 1 213 ?  -2.166 -15.675   2.210 1.000 95.990 ? 213 ASN A O   1 
ATOM 1649 C CG  ? ASN A 1 213 ?   1.505 -15.671   0.001 1.000 95.990 ? 213 ASN A CG  1 
ATOM 1650 N ND2 ? ASN A 1 213 ?   2.761 -15.440   0.364 1.000 95.990 ? 213 ASN A ND2 1 
ATOM 1651 O OD1 ? ASN A 1 213 ?   1.211 -16.409  -0.944 1.000 95.990 ? 213 ASN A OD1 1 
ATOM 1652 N N   ? TYR A 1 214 ?  -2.850 -13.819   1.084 1.000 97.070 ? 214 TYR A N   1 
ATOM 1653 C CA  ? TYR A 1 214 ?  -3.757 -13.418   2.153 1.000 97.070 ? 214 TYR A CA  1 
ATOM 1654 C C   ? TYR A 1 214 ?  -5.196 -13.358   1.654 1.000 97.070 ? 214 TYR A C   1 
ATOM 1655 C CB  ? TYR A 1 214 ?  -3.346 -12.058   2.725 1.000 97.070 ? 214 TYR A CB  1 
ATOM 1656 O O   ? TYR A 1 214 ?  -6.056 -12.749   2.293 1.000 97.070 ? 214 TYR A O   1 
ATOM 1657 C CG  ? TYR A 1 214 ?  -1.984 -12.059   3.377 1.000 97.070 ? 214 TYR A CG  1 
ATOM 1658 C CD1 ? TYR A 1 214 ?  -1.831 -12.414   4.715 1.000 97.070 ? 214 TYR A CD1 1 
ATOM 1659 C CD2 ? TYR A 1 214 ?  -0.849 -11.706   2.656 1.000 97.070 ? 214 TYR A CD2 1 
ATOM 1660 C CE1 ? TYR A 1 214 ?  -0.579 -12.415   5.320 1.000 97.070 ? 214 TYR A CE1 1 
ATOM 1661 C CE2 ? TYR A 1 214 ?   0.409 -11.704   3.250 1.000 97.070 ? 214 TYR A CE2 1 
ATOM 1662 O OH  ? TYR A 1 214 ?   1.776 -12.059   5.175 1.000 97.070 ? 214 TYR A OH  1 
ATOM 1663 C CZ  ? TYR A 1 214 ?   0.533 -12.059   4.581 1.000 97.070 ? 214 TYR A CZ  1 
ATOM 1664 N N   ? ILE A 1 215 ?  -5.470 -13.957   0.515 1.000 96.760 ? 215 ILE A N   1 
ATOM 1665 C CA  ? ILE A 1 215 ?  -6.793 -13.844  -0.089 1.000 96.760 ? 215 ILE A CA  1 
ATOM 1666 C C   ? ILE A 1 215 ?  -7.834 -14.483   0.827 1.000 96.760 ? 215 ILE A C   1 
ATOM 1667 C CB  ? ILE A 1 215 ?  -6.834 -14.500  -1.487 1.000 96.760 ? 215 ILE A CB  1 
ATOM 1668 O O   ? ILE A 1 215 ?  -8.909 -13.918   1.045 1.000 96.760 ? 215 ILE A O   1 
ATOM 1669 C CG1 ? ILE A 1 215 ?  -5.946 -13.725  -2.467 1.000 96.760 ? 215 ILE A CG1 1 
ATOM 1670 C CG2 ? ILE A 1 215 ?  -8.274 -14.585  -2.002 1.000 96.760 ? 215 ILE A CG2 1 
ATOM 1671 C CD1 ? ILE A 1 215 ?  -6.371 -12.278  -2.676 1.000 96.760 ? 215 ILE A CD1 1 
ATOM 1672 N N   ? ASN A 1 216 ?  -7.456 -15.640   1.383 1.000 96.170 ? 216 ASN A N   1 
ATOM 1673 C CA  ? ASN A 1 216 ?  -8.391 -16.309   2.281 1.000 96.170 ? 216 ASN A CA  1 
ATOM 1674 C C   ? ASN A 1 216 ?  -8.674 -15.468   3.523 1.000 96.170 ? 216 ASN A C   1 
ATOM 1675 C CB  ? ASN A 1 216 ?  -7.857 -17.686   2.683 1.000 96.170 ? 216 ASN A CB  1 
ATOM 1676 O O   ? ASN A 1 216 ?  -9.829 -15.317   3.925 1.000 96.170 ? 216 ASN A O   1 
ATOM 1677 C CG  ? ASN A 1 216 ?  -7.913 -18.688   1.547 1.000 96.170 ? 216 ASN A CG  1 
ATOM 1678 N ND2 ? ASN A 1 216 ?  -7.107 -19.739   1.644 1.000 96.170 ? 216 ASN A ND2 1 
ATOM 1679 O OD1 ? ASN A 1 216 ?  -8.673 -18.519   0.591 1.000 96.170 ? 216 ASN A OD1 1 
ATOM 1680 N N   ? TRP A 1 217 ?  -7.646 -14.935   4.103 1.000 97.160 ? 217 TRP A N   1 
ATOM 1681 C CA  ? TRP A 1 217 ?  -7.804 -14.083   5.277 1.000 97.160 ? 217 TRP A CA  1 
ATOM 1682 C C   ? TRP A 1 217 ?  -8.648 -12.855   4.950 1.000 97.160 ? 217 TRP A C   1 
ATOM 1683 C CB  ? TRP A 1 217 ?  -6.438 -13.649   5.815 1.000 97.160 ? 217 TRP A CB  1 
ATOM 1684 O O   ? TRP A 1 217 ?  -9.534 -12.479   5.721 1.000 97.160 ? 217 TRP A O   1 
ATOM 1685 C CG  ? TRP A 1 217 ?  -6.512 -12.666   6.944 1.000 97.160 ? 217 TRP A CG  1 
ATOM 1686 C CD1 ? TRP A 1 217 ?  -6.740 -12.941   8.264 1.000 97.160 ? 217 TRP A CD1 1 
ATOM 1687 C CD2 ? TRP A 1 217 ?  -6.361 -11.246   6.851 1.000 97.160 ? 217 TRP A CD2 1 
ATOM 1688 C CE2 ? TRP A 1 217 ?  -6.510 -10.723   8.155 1.000 97.160 ? 217 TRP A CE2 1 
ATOM 1689 C CE3 ? TRP A 1 217 ?  -6.114 -10.364   5.790 1.000 97.160 ? 217 TRP A CE3 1 
ATOM 1690 N NE1 ? TRP A 1 217 ?  -6.740 -11.777   8.997 1.000 97.160 ? 217 TRP A NE1 1 
ATOM 1691 C CH2 ? TRP A 1 217 ?  -6.177  -8.515   7.371 1.000 97.160 ? 217 TRP A CH2 1 
ATOM 1692 C CZ2 ? TRP A 1 217 ?  -6.419  -9.356   8.426 1.000 97.160 ? 217 TRP A CZ2 1 
ATOM 1693 C CZ3 ? TRP A 1 217 ?  -6.025  -9.003   6.063 1.000 97.160 ? 217 TRP A CZ3 1 
ATOM 1694 N N   ? LEU A 1 218 ?  -8.371 -12.206   3.779 1.000 97.290 ? 218 LEU A N   1 
ATOM 1695 C CA  ? LEU A 1 218 ?  -9.107 -11.017   3.365 1.000 97.290 ? 218 LEU A CA  1 
ATOM 1696 C C   ? LEU A 1 218 ? -10.594 -11.321   3.217 1.000 97.290 ? 218 LEU A C   1 
ATOM 1697 C CB  ? LEU A 1 218 ?  -8.551 -10.476   2.044 1.000 97.290 ? 218 LEU A CB  1 
ATOM 1698 O O   ? LEU A 1 218 ? -11.436 -10.590   3.741 1.000 97.290 ? 218 LEU A O   1 
ATOM 1699 C CG  ? LEU A 1 218 ?  -7.175  -9.812   2.109 1.000 97.290 ? 218 LEU A CG  1 
ATOM 1700 C CD1 ? LEU A 1 218 ?  -6.643  -9.558   0.702 1.000 97.290 ? 218 LEU A CD1 1 
ATOM 1701 C CD2 ? LEU A 1 218 ?  -7.245  -8.512   2.903 1.000 97.290 ? 218 LEU A CD2 1 
ATOM 1702 N N   ? ARG A 1 219 ? -10.953 -12.354   2.631 1.000 96.160 ? 219 ARG A N   1 
ATOM 1703 C CA  ? ARG A 1 219 ? -12.344 -12.711   2.368 1.000 96.160 ? 219 ARG A CA  1 
ATOM 1704 C C   ? ARG A 1 219 ? -13.069 -13.075   3.659 1.000 96.160 ? 219 ARG A C   1 
ATOM 1705 C CB  ? ARG A 1 219 ? -12.422 -13.875   1.377 1.000 96.160 ? 219 ARG A CB  1 
ATOM 1706 O O   ? ARG A 1 219 ? -14.209 -12.659   3.874 1.000 96.160 ? 219 ARG A O   1 
ATOM 1707 C CG  ? ARG A 1 219 ? -12.092 -13.488  -0.056 1.000 96.160 ? 219 ARG A CG  1 
ATOM 1708 C CD  ? ARG A 1 219 ? -12.272 -14.659  -1.012 1.000 96.160 ? 219 ARG A CD  1 
ATOM 1709 N NE  ? ARG A 1 219 ? -12.087 -14.253  -2.402 1.000 96.160 ? 219 ARG A NE  1 
ATOM 1710 N NH1 ? ARG A 1 219 ? -11.935 -16.405  -3.227 1.000 96.160 ? 219 ARG A NH1 1 
ATOM 1711 N NH2 ? ARG A 1 219 ? -11.771 -14.614  -4.648 1.000 96.160 ? 219 ARG A NH2 1 
ATOM 1712 C CZ  ? ARG A 1 219 ? -11.932 -15.091  -3.423 1.000 96.160 ? 219 ARG A CZ  1 
ATOM 1713 N N   ? GLU A 1 220 ? -12.413 -13.878   4.488 1.000 96.280 ? 220 GLU A N   1 
ATOM 1714 C CA  ? GLU A 1 220 ? -13.001 -14.298   5.757 1.000 96.280 ? 220 GLU A CA  1 
ATOM 1715 C C   ? GLU A 1 220 ? -13.220 -13.106   6.685 1.000 96.280 ? 220 GLU A C   1 
ATOM 1716 C CB  ? GLU A 1 220 ? -12.115 -15.342   6.441 1.000 96.280 ? 220 GLU A CB  1 
ATOM 1717 O O   ? GLU A 1 220 ? -14.259 -13.006   7.340 1.000 96.280 ? 220 GLU A O   1 
ATOM 1718 C CG  ? GLU A 1 220 ? -12.150 -16.710   5.776 1.000 96.280 ? 220 GLU A CG  1 
ATOM 1719 C CD  ? GLU A 1 220 ? -11.173 -17.701   6.388 1.000 96.280 ? 220 GLU A CD  1 
ATOM 1720 O OE1 ? GLU A 1 220 ? -11.039 -18.827   5.859 1.000 96.280 ? 220 GLU A OE1 1 
ATOM 1721 O OE2 ? GLU A 1 220 ? -10.538 -17.348   7.407 1.000 96.280 ? 220 GLU A OE2 1 
ATOM 1722 N N   ? THR A 1 221 ? -12.240 -12.264   6.755 1.000 95.840 ? 221 THR A N   1 
ATOM 1723 C CA  ? THR A 1 221 ? -12.318 -11.095   7.625 1.000 95.840 ? 221 THR A CA  1 
ATOM 1724 C C   ? THR A 1 221 ? -13.421 -10.148   7.160 1.000 95.840 ? 221 THR A C   1 
ATOM 1725 C CB  ? THR A 1 221 ? -10.976 -10.342   7.670 1.000 95.840 ? 221 THR A CB  1 
ATOM 1726 O O   ? THR A 1 221 ? -14.161  -9.600   7.978 1.000 95.840 ? 221 THR A O   1 
ATOM 1727 C CG2 ? THR A 1 221 ? -11.035  -9.172   8.647 1.000 95.840 ? 221 THR A CG2 1 
ATOM 1728 O OG1 ? THR A 1 221 ?  -9.942 -11.244   8.084 1.000 95.840 ? 221 THR A OG1 1 
ATOM 1729 N N   ? MET A 1 222 ? -13.559  -9.930   5.831 1.000 95.540 ? 222 MET A N   1 
ATOM 1730 C CA  ? MET A 1 222 ? -14.599  -9.072   5.271 1.000 95.540 ? 222 MET A CA  1 
ATOM 1731 C C   ? MET A 1 222 ? -15.985  -9.649   5.542 1.000 95.540 ? 222 MET A C   1 
ATOM 1732 C CB  ? MET A 1 222 ? -14.394  -8.888   3.766 1.000 95.540 ? 222 MET A CB  1 
ATOM 1733 O O   ? MET A 1 222 ? -16.933  -8.904   5.798 1.000 95.540 ? 222 MET A O   1 
ATOM 1734 C CG  ? MET A 1 222 ? -13.208  -8.004   3.413 1.000 95.540 ? 222 MET A CG  1 
ATOM 1735 S SD  ? MET A 1 222 ? -13.091  -7.673   1.612 1.000 95.540 ? 222 MET A SD  1 
ATOM 1736 C CE  ? MET A 1 222 ? -12.690  -9.335   1.006 1.000 95.540 ? 222 MET A CE  1 
ATOM 1737 N N   ? ALA A 1 223 ? -16.155 -10.941   5.613 1.000 92.910 ? 223 ALA A N   1 
ATOM 1738 C CA  ? ALA A 1 223 ? -17.426 -11.627   5.837 1.000 92.910 ? 223 ALA A CA  1 
ATOM 1739 C C   ? ALA A 1 223 ? -17.833 -11.561   7.306 1.000 92.910 ? 223 ALA A C   1 
ATOM 1740 C CB  ? ALA A 1 223 ? -17.334 -13.080   5.378 1.000 92.910 ? 223 ALA A CB  1 
ATOM 1741 O O   ? ALA A 1 223 ? -19.024 -11.516   7.625 1.000 92.910 ? 223 ALA A O   1 
ATOM 1742 N N   ? LEU A 1 224 ? -16.896 -11.579   8.250 1.000 84.580 ? 224 LEU A N   1 
ATOM 1743 C CA  ? LEU A 1 224 ? -17.108 -11.644   9.692 1.000 84.580 ? 224 LEU A CA  1 
ATOM 1744 C C   ? LEU A 1 224 ? -17.380 -10.256  10.264 1.000 84.580 ? 224 LEU A C   1 
ATOM 1745 C CB  ? LEU A 1 224 ? -15.893 -12.266  10.385 1.000 84.580 ? 224 LEU A CB  1 
ATOM 1746 O O   ? LEU A 1 224 ? -18.031 -10.125  11.303 1.000 84.580 ? 224 LEU A O   1 
ATOM 1747 C CG  ? LEU A 1 224 ? -15.676 -13.763  10.159 1.000 84.580 ? 224 LEU A CG  1 
ATOM 1748 C CD1 ? LEU A 1 224 ? -14.333 -14.197  10.736 1.000 84.580 ? 224 LEU A CD1 1 
ATOM 1749 C CD2 ? LEU A 1 224 ? -16.815 -14.568  10.775 1.000 84.580 ? 224 LEU A CD2 1 
ATOM 1750 N N   ? ALA A 1 225 ? -16.998  -9.223   9.719 1.000 77.450 ? 225 ALA A N   1 
ATOM 1751 C CA  ? ALA A 1 225 ? -17.092  -7.848  10.203 1.000 77.450 ? 225 ALA A CA  1 
ATOM 1752 C C   ? ALA A 1 225 ? -18.393  -7.193   9.748 1.000 77.450 ? 225 ALA A C   1 
ATOM 1753 C CB  ? ALA A 1 225 ? -15.893  -7.032   9.724 1.000 77.450 ? 225 ALA A CB  1 
ATOM 1754 O O   ? ALA A 1 225 ? -18.943  -7.552   8.704 1.000 77.450 ? 225 ALA A O   1 
# 
loop_
_struct_sheet_range.sheet_id 
_struct_sheet_range.id 
_struct_sheet_range.beg_label_comp_id 
_struct_sheet_range.beg_label_asym_id 
_struct_sheet_range.beg_label_seq_id 
_struct_sheet_range.pdbx_beg_PDB_ins_code 
_struct_sheet_range.end_label_comp_id 
_struct_sheet_range.end_label_asym_id 
_struct_sheet_range.end_label_seq_id 
_struct_sheet_range.pdbx_end_PDB_ins_code 
_struct_sheet_range.beg_auth_comp_id 
_struct_sheet_range.beg_auth_asym_id 
_struct_sheet_range.beg_auth_seq_id 
_struct_sheet_range.end_auth_comp_id 
_struct_sheet_range.end_auth_asym_id 
_struct_sheet_range.end_auth_seq_id 
A A LEU A   2 ? LEU A   2 ? LEU A 2   LEU A 2   
A B ASP A 172 ? ASP A 172 ? ASP A 172 ASP A 172 
B C PHE A   5 ? HIS A   6 ? PHE A 5   HIS A 6   
B D ALA A 105 ? ALA A 105 ? ALA A 105 ALA A 105 
B E TYR A 116 ? GLY A 121 ? TYR A 116 GLY A 121 
B F TYR A 137 ? THR A 143 ? TYR A 137 THR A 143 
B G MET A 161 ? THR A 165 ? MET A 161 THR A 165 
B H PRO A 181 ? CYS A 184 ? PRO A 181 CYS A 184 
B I ALA A 187 ? TRP A 194 ? ALA A 187 TRP A 194 
B J SER A 206 ? LYS A 210 ? SER A 206 LYS A 210 
C K THR A  15 ? ASP A  20 ? THR A 15  ASP A 20  
C L LYS A  23 ? LEU A  30 ? LYS A 23  LEU A 30  
C M TRP A  35 ? THR A  38 ? TRP A 35  THR A 38  
C N PHE A  47 ? LEU A  51 ? PHE A 47  LEU A 51  
C O GLN A  64 ? ARG A  73 ? GLN A 64  ARG A 73  
C P MET A  87 ? LEU A  91 ? MET A 87  LEU A 91  
D Q SER A  55 ? SER A  55 ? SER A 55  SER A 55  
D R ILE A 135 ? ILE A 135 ? ILE A 135 ILE A 135 
E S ASN A  78 ? ASN A  78 ? ASN A 78  ASN A 78  
E T ASP A  83 ? ASP A  83 ? ASP A 83  ASP A 83  
# 
loop_
_struct_conf.id 
_struct_conf.conf_type_id 
_struct_conf.beg_label_comp_id 
_struct_conf.beg_label_asym_id 
_struct_conf.beg_label_seq_id 
_struct_conf.pdbx_beg_PDB_ins_code 
_struct_conf.end_label_comp_id 
_struct_conf.end_label_asym_id 
_struct_conf.end_label_seq_id 
_struct_conf.pdbx_end_PDB_ins_code 
_struct_conf.beg_auth_comp_id 
_struct_conf.beg_auth_asym_id 
_struct_conf.beg_auth_seq_id 
_struct_conf.end_auth_comp_id 
_struct_conf.end_auth_asym_id 
_struct_conf.end_auth_seq_id 
STRN1         STRN         LEU A   2 ? LEU A   2 ? LEU A 2   LEU A 2   
TURN_TY1_P1   TURN_TY1_P   ARG A   3 ? ARG A   3 ? ARG A 3   ARG A 3   
HELX_LH_PP_P1 HELX_LH_PP_P GLY A   4 ? GLY A   4 ? GLY A 4   GLY A 4   
STRN2         STRN         PHE A   5 ? HIS A   6 ? PHE A 5   HIS A 6   
HELX_LH_PP_P2 HELX_LH_PP_P CYS A   7 ? ASN A   8 ? CYS A 7   ASN A 8   
TURN_TY1_P2   TURN_TY1_P   LYS A   9 ? ASN A  10 ? LYS A 9   ASN A 10  
BEND1         BEND         SER A  11 ? SER A  11 ? SER A 11  SER A 11  
TURN_TY1_P3   TURN_TY1_P   PRO A  13 ? TRP A  14 ? PRO A 13  TRP A 14  
STRN3         STRN         THR A  15 ? ASP A  20 ? THR A 15  ASP A 20  
TURN_TY1_P4   TURN_TY1_P   GLY A  21 ? TRP A  22 ? GLY A 21  TRP A 22  
STRN4         STRN         LYS A  23 ? LEU A  30 ? LYS A 23  LEU A 30  
BEND2         BEND         ASP A  32 ? GLN A  34 ? ASP A 32  GLN A 34  
STRN5         STRN         TRP A  35 ? THR A  38 ? TRP A 35  THR A 38  
HELX_RH_3T_P1 HELX_RH_3T_P ALA A  40 ? CYS A  42 ? ALA A 40  CYS A 42  
BEND3         BEND         ASN A  45 ? ASN A  45 ? ASN A 45  ASN A 45  
STRN6         STRN         PHE A  47 ? LEU A  51 ? PHE A 47  LEU A 51  
BEND4         BEND         GLY A  52 ? GLY A  52 ? GLY A 52  GLY A 52  
BEND5         BEND         ASN A  54 ? ASN A  54 ? ASN A 54  ASN A 54  
STRN7         STRN         SER A  55 ? SER A  55 ? SER A 55  SER A 55  
TURN_TY1_P5   TURN_TY1_P   LEU A  56 ? MET A  57 ? LEU A 56  MET A 57  
BEND6         BEND         SER A  58 ? SER A  58 ? SER A 58  SER A 58  
BEND7         BEND         GLY A  61 ? GLY A  61 ? GLY A 61  GLY A 61  
STRN8         STRN         GLN A  64 ? ARG A  73 ? GLN A 64  ARG A 73  
TURN_TY1_P6   TURN_TY1_P   PRO A  75 ? PHE A  76 ? PRO A 75  PHE A 76  
STRN9         STRN         ASN A  78 ? ASN A  78 ? ASN A 78  ASN A 78  
TURN_TY1_P7   TURN_TY1_P   SER A  79 ? LYS A  82 ? SER A 79  LYS A 82  
STRN10        STRN         ASP A  83 ? ASP A  83 ? ASP A 83  ASP A 83  
TURN_TY1_P8   TURN_TY1_P   ASN A  84 ? ASN A  84 ? ASN A 84  ASN A 84  
STRN11        STRN         MET A  87 ? LEU A  91 ? MET A 87  LEU A 91  
BEND8         BEND         LEU A  92 ? THR A  93 ? LEU A 92  THR A 93  
HELX_LH_PP_P3 HELX_LH_PP_P PRO A  94 ? VAL A  97 ? PRO A 94  VAL A 97  
BEND9         BEND         ASP A  99 ? SER A 100 ? ASP A 99  SER A 100 
HELX_LH_PP_P4 HELX_LH_PP_P PRO A 103 ? LEU A 104 ? PRO A 103 LEU A 104 
STRN12        STRN         ALA A 105 ? ALA A 105 ? ALA A 105 ALA A 105 
HELX_LH_PP_P5 HELX_LH_PP_P LEU A 106 ? PRO A 107 ? LEU A 106 PRO A 107 
BEND10        BEND         ARG A 108 ? ASN A 109 ? ARG A 108 ASN A 109 
HELX_LH_PP_P6 HELX_LH_PP_P CYS A 110 ? ASP A 112 ? CYS A 110 ASP A 112 
TURN_TY1_P9   TURN_TY1_P   PRO A 113 ? GLY A 114 ? PRO A 113 GLY A 114 
STRN13        STRN         TYR A 116 ? GLY A 121 ? TYR A 116 GLY A 121 
BEND11        BEND         THR A 125 ? ARG A 128 ? THR A 125 ARG A 128 
BEND12        BEND         TYR A 131 ? TYR A 131 ? TYR A 131 TYR A 131 
STRN14        STRN         ILE A 135 ? ILE A 135 ? ILE A 135 ILE A 135 
STRN15        STRN         TYR A 137 ? THR A 143 ? TYR A 137 THR A 143 
HELX_RH_AL_P1 HELX_RH_AL_P ASP A 146 ? VAL A 152 ? ASP A 146 VAL A 152 
TURN_TY1_P10  TURN_TY1_P   PRO A 154 ? ALA A 155 ? PRO A 154 ALA A 155 
TURN_TY1_P11  TURN_TY1_P   LEU A 158 ? HIS A 160 ? LEU A 158 HIS A 160 
STRN16        STRN         MET A 161 ? THR A 165 ? MET A 161 THR A 165 
BEND13        BEND         MET A 168 ? GLY A 169 ? MET A 168 GLY A 169 
STRN17        STRN         ASP A 172 ? ASP A 172 ? ASP A 172 ASP A 172 
BEND14        BEND         GLN A 175 ? GLY A 176 ? GLN A 175 GLY A 176 
TURN_TY1_P12  TURN_TY1_P   PRO A 178 ? GLY A 179 ? PRO A 178 GLY A 179 
STRN18        STRN         PRO A 181 ? CYS A 184 ? PRO A 181 CYS A 184 
TURN_TY1_P13  TURN_TY1_P   ASP A 185 ? ASN A 186 ? ASP A 185 ASN A 186 
STRN19        STRN         ALA A 187 ? TRP A 194 ? ALA A 187 TRP A 194 
BEND15        BEND         GLU A 197 ? GLU A 197 ? GLU A 197 GLU A 197 
TURN_TY1_P14  TURN_TY1_P   CYS A 199 ? SER A 200 ? CYS A 199 SER A 200 
BEND16        BEND         GLU A 201 ? VAL A 202 ? GLU A 201 VAL A 202 
HELX_LH_PP_P7 HELX_LH_PP_P THR A 204 ? PRO A 205 ? THR A 204 PRO A 205 
STRN20        STRN         SER A 206 ? LYS A 210 ? SER A 206 LYS A 210 
HELX_RH_3T_P2 HELX_RH_3T_P VAL A 211 ? TYR A 214 ? VAL A 211 TYR A 214 
HELX_RH_AL_P2 HELX_RH_AL_P ILE A 215 ? LEU A 224 ? ILE A 215 LEU A 224 
# 
