# Supplementary material for: FlatProt: 2D visualization eases protein structure comparison
Source: BMC Bioinformatics. 2025 Aug 13;26:210. doi: 10.1186/s12859-025-06233-x (PMC12344939; doi:10.1186/s12859-025-06233-x)
Supplement: Supplementary file 1 — Supplementary Material 1 [file 12859_2025_6233_MOESM1_ESM.zip › KLK/structures/Danio_rerio_GeneID=561111.cif]

data_Danio_rerio_GeneID=561111
# 
_entry.id   ? 
# 
_entity.id                         1      
_entity.type                       polymer 
_entity.pdbx_description           polymer-1 
_entity.formula_weight             24448.8 
_entity.pdbx_number_of_molecules        1 
# 
loop_
_struct_sheet.id 
_struct_sheet.number_strands 
A 2 
B 8 
C 6 
D 2 
# 
loop_
_struct_conf_type.id 
_struct_conf_type.criteria 
STRN         DSSP 
TURN_TY1_P   DSSP 
HELX_LH_PP_P DSSP 
BEND         DSSP 
HELX_RH_3T_P DSSP 
HELX_RH_AL_P DSSP 
# 
_struct_asym.id          A 
_struct_asym.entity_id   1 
# 
_software.pdbx_ordinal     1 
_software.name             dssp 
_software.version          4.4.10 
_software.date             ? 
_software.classification   'model annotation' 
# 
_entity_poly.entity_id                      1 
_entity_poly.type                           polypeptide(L) 
_entity_poly.nstd_linkage                   n 
_entity_poly.nstd_monomer                   n 
_entity_poly.pdbx_seq_one_letter_code       
;GIEDGTKAKPHSRPYMVSLQKNSRHSCGGFLITEQFVLTAAHCWGDVITVGVGAHDLSGNEIYDTFEVTSYIPHPEYKLN
SDRNDIMLLKLNKKVRLSYNVGLISLPKEDVEADILCSVAGWGRLWLKGPSPDRLREAETVIVNDAECERRWNKYKASKM
ICAYGHGGSCSGDSGGPLVCNNTAVGITSFSDRLCNSRLLPNVYTRISAYLPWIHNITGNV
;
_entity_poly.pdbx_seq_one_letter_code_can   
;GIEDGTKAKPHSRPYMVSLQKNSRHSCGGFLITEQFVLTAAHCWGDVITVGVGAHDLSGNEIYDTFEVTSYIPHPEYKLN
SDRNDIMLLKLNKKVRLSYNVGLISLPKEDVEADILCSVAGWGRLWLKGPSPDRLREAETVIVNDAECERRWNKYKASKM
ICAYGHGGSCSGDSGGPLVCNNTAVGITSFSDRLCNSRLLPNVYTRISAYLPWIHNITGNV
;
_entity_poly.pdbx_strand_id                 A 
# 
loop_
_dssp_struct_summary.entry_id 
_dssp_struct_summary.label_comp_id 
_dssp_struct_summary.label_asym_id 
_dssp_struct_summary.label_seq_id 
_dssp_struct_summary.secondary_structure 
_dssp_struct_summary.ss_bridge 
_dssp_struct_summary.helix_3_10 
_dssp_struct_summary.helix_alpha 
_dssp_struct_summary.helix_pi 
_dssp_struct_summary.helix_pp 
_dssp_struct_summary.bend 
_dssp_struct_summary.chirality 
_dssp_struct_summary.sheet 
_dssp_struct_summary.strand 
_dssp_struct_summary.ladder_1 
_dssp_struct_summary.ladder_2 
_dssp_struct_summary.accessibility 
_dssp_struct_summary.TCO 
_dssp_struct_summary.kappa 
_dssp_struct_summary.alpha 
_dssp_struct_summary.phi 
_dssp_struct_summary.psi 
_dssp_struct_summary.x_ca 
_dssp_struct_summary.y_ca 
_dssp_struct_summary.z_ca 
Danio_rerio_GeneID=561111 GLY A 1   . . . . . . . . . . . . ? .      .     .      .      168.6  7.7   -6.0  4.0   
Danio_rerio_GeneID=561111 ILE A 2   E . > . . . . - A A A . ? -0.893 .     -136.6 -83.9  100.3  9.8   -3.2  2.8   
Danio_rerio_GeneID=561111 GLU A 3   E . 3 . . . S + A A A . ? -0.490 86.5  2.5    -59.9  129.5  13.1  -4.9  1.8   
Danio_rerio_GeneID=561111 ASP A 4   T . 3 . . . S + . . . . ? 0.836  105.6 135.6  63.3   21.7   16.1  -2.8  3.1   
Danio_rerio_GeneID=561111 GLY A 5   . . < . . . . - . . . . ? -0.488 50.1  -123.4 -89.5  170.6  13.6  -0.3  4.7   
Danio_rerio_GeneID=561111 THR A 6   E . . . . . . - B C B . ? -0.836 36.5  -81.8  -112.1 158.4  13.8  1.2   8.1   
Danio_rerio_GeneID=561111 LYS A 7   E . . . . > . - B C B . ? -0.413 51.6  -121.7 -58.3  128.9  11.3  1.2   10.9  
Danio_rerio_GeneID=561111 ALA A 8   P . . . . P . - . . . . ? -0.477 28.0  -100.5 -71.0  144.3  8.7   3.9   10.3  
Danio_rerio_GeneID=561111 LYS A 9   P . > . . P . - . . . . ? -0.465 58.5  -85.8  -58.9  131.8  8.3   6.6   12.8  
Danio_rerio_GeneID=561111 PRO A 10  T . 3 . . < S - . . . . ? -0.239 106.9 -8.5   -47.4  124.3  5.2   5.6   14.9  
Danio_rerio_GeneID=561111 HIS A 11  T . 3 . . . S + . . . . ? 0.648  90.5  129.4  64.3   17.0   2.0   6.8   13.2  
Danio_rerio_GeneID=561111 SER A 12  S . < . . . S + . . . . ? 0.599  76.7  48.5   -70.9  -12.6  3.9   8.8   10.6  
Danio_rerio_GeneID=561111 ARG A 13  . . > . . . . + . . . . ? -0.612 67.1  166.1  -124.5 73.9   1.7   7.0   8.0   
Danio_rerio_GeneID=561111 PRO A 14  T . 3 . . . S + . . . . ? 0.628  72.2  60.9   -74.6  -6.5   -1.8  7.4   9.4   
Danio_rerio_GeneID=561111 TYR A 15  T . 3 . . . S + . . . . ? 0.551  79.2  111.5  -93.0  -13.5  -3.4  6.2   6.1   
Danio_rerio_GeneID=561111 MET A 16  E . < . . . . - C K J . ? -0.395 46.4  -173.3 -67.5  138.0  -1.8  2.8   6.2   
Danio_rerio_GeneID=561111 VAL A 17  E . . . . . . - C K J K ? -0.964 19.3  -133.9 -131.9 152.2  -4.1  -0.2  6.8   
Danio_rerio_GeneID=561111 SER A 18  E . . . . . . - C K J K ? -0.924 11.1  -150.3 -104.2 115.4  -3.5  -3.9  7.4   
Danio_rerio_GeneID=561111 LEU A 19  E . . . . . . - C K J K ? -0.811 27.4  -159.5 -81.4  127.9  -5.5  -6.3  5.5   
Danio_rerio_GeneID=561111 GLN A 20  E . . . . . . - C K J K ? -0.857 26.1  -167.2 -125.0 138.2  -5.8  -9.3  7.7   
Danio_rerio_GeneID=561111 LYS A 21  E . > . . . S - C K J . ? -0.995 91.2  -13.1  -113.3 120.4  -6.6  -13.0 7.4   
Danio_rerio_GeneID=561111 ASN A 22  T . 3 . . . S - . . . . ? 0.901  130.8 -55.7  52.9   36.7   -7.3  -14.8 10.7  
Danio_rerio_GeneID=561111 SER A 23  T . 3 . . . S + . . . . ? 0.625  116.1 115.9  77.6   9.7    -5.8  -11.6 12.5  
Danio_rerio_GeneID=561111 ARG A 24  E . < . . . S - C L J . ? -0.953 75.0  -105.2 -111.5 141.5  -2.6  -11.9 10.6  
Danio_rerio_GeneID=561111 HIS A 25  E . . . . . . + C L J . ? -0.371 46.7  157.1  -62.1  134.3  -1.3  -9.4  8.1   
Danio_rerio_GeneID=561111 SER A 26  E . . . . . . - C L . . ? 0.644  61.8  -2.0   -127.4 -39.8  -1.7  -10.5 4.5   
Danio_rerio_GeneID=561111 CYS A 27  E . . . . . . - C L J . ? -0.941 65.4  -117.8 -148.0 164.0  -1.8  -7.3  2.4   
Danio_rerio_GeneID=561111 GLY A 28  E . . . . . . + C L J . ? -0.510 29.4  163.0  -101.0 173.4  -1.6  -3.6  2.7   
Danio_rerio_GeneID=561111 GLY A 29  E . . . . . . - C L J . ? -0.942 22.6  -130.7 -167.7 176.8  -4.0  -0.8  1.8   
Danio_rerio_GeneID=561111 PHE A 30  E . . . . . . - C L J L ? -0.995 22.4  -109.1 -149.3 147.5  -4.7  2.8   2.5   
Danio_rerio_GeneID=561111 LEU A 31  E . . . . . . + C L . L ? -0.636 32.9  165.8  -75.9  127.6  -7.6  5.0   3.5   
Danio_rerio_GeneID=561111 ILE A 32  S . . . . . S + . . . . ? 0.553  77.0  7.7    -116.6 -13.8  -8.9  7.3   0.7   
Danio_rerio_GeneID=561111 THR A 33  S . . . . . S - . . . . ? -0.891 89.5  -93.5  -145.6 175.6  -12.2 8.1   2.6   
Danio_rerio_GeneID=561111 GLU A 34  S . . . . . S + . . . . ? 0.643  127.8 27.9   -68.3  -6.4   -13.6 7.4   6.1   
Danio_rerio_GeneID=561111 GLN A 35  S . . . . . S + . . . . ? 0.371  109.0 76.5   -134.1 -1.8   -15.2 4.3   4.6   
Danio_rerio_GeneID=561111 PHE A 36  E . . . . . . - C M . M ? -0.972 50.4  -167.7 -126.2 134.8  -13.1 3.3   1.6   
Danio_rerio_GeneID=561111 VAL A 37  E . . . . . . - C M L M ? -0.951 13.7  -146.5 -112.4 129.6  -9.7  1.5   1.4   
Danio_rerio_GeneID=561111 LEU A 38  E . . . . . . + C M L M ? -0.867 35.2  143.3  -95.4  134.8  -7.7  1.3   -1.7  
Danio_rerio_GeneID=561111 THR A 39  E . . . . . . - C M . M ? -0.870 51.5  -69.2  -154.4 178.9  -5.7  -1.9  -2.3  
Danio_rerio_GeneID=561111 ALA A 40  . . > . . . . - . . . . ? -0.652 32.6  -135.9 -81.2  143.5  -4.5  -4.3  -5.0  
Danio_rerio_GeneID=561111 ALA A 41  G . > . . . S + . . . . ? 0.793  103.6 65.6   -67.3  -29.7  -7.1  -6.6  -6.7  
Danio_rerio_GeneID=561111 HIS A 42  G . 3 . . . S + . . . . ? 0.609  85.0  74.4   -71.7  -4.2   -4.8  -9.5  -6.4  
Danio_rerio_GeneID=561111 CYS A 43  G . X . . . S + . . . . ? 0.478  73.0  127.3  -82.9  0.6    -5.2  -9.2  -2.6  
Danio_rerio_GeneID=561111 TRP A 44  T . < . . . . + . . . . ? -0.234 66.9  14.8   -62.7  141.1  -8.7  -10.7 -3.1  
Danio_rerio_GeneID=561111 GLY A 45  T . 3 . . . S + . . . . ? 0.219  106.8 81.8   89.3   -16.0  -9.8  -13.8 -1.0  
Danio_rerio_GeneID=561111 ASP A 46  S . < . . . S + . . . . ? 0.443  76.3  86.2   -102.1 4.1    -6.9  -13.5 1.6   
Danio_rerio_GeneID=561111 VAL A 47  . . . . . . . + . . . . ? -0.852 32.4  161.1  -121.4 136.1  -8.7  -10.8 3.8   
Danio_rerio_GeneID=561111 ILE A 48  S . . . . . S + . . . . ? 0.633  74.6  6.1    -114.1 -30.5  -11.2 -11.2 6.7   
Danio_rerio_GeneID=561111 THR A 49  E . . . . . . - C N K N ? -0.949 63.9  -123.4 -149.9 164.3  -10.8 -7.7  8.3   
Danio_rerio_GeneID=561111 VAL A 50  E . . . . . . - C N K N ? -0.976 20.3  -152.7 -115.1 119.7  -9.1  -4.3  7.9   
Danio_rerio_GeneID=561111 GLY A 51  E . . . . . . - C N K N ? -0.870 15.2  -172.2 -92.2  127.5  -6.9  -3.0  10.7  
Danio_rerio_GeneID=561111 VAL A 52  E . . . . . . + C N K N ? -0.900 60.3  21.9   -121.9 138.1  -6.6  0.8   11.0  
Danio_rerio_GeneID=561111 GLY A 53  S . . . . . S + . . . . ? 0.552  81.0  142.2  94.1   8.1    -4.3  2.9   13.2  
Danio_rerio_GeneID=561111 ALA A 54  . . . . . . . + . . . . ? -0.699 23.2  162.5  -91.0  130.3  -1.6  0.2   13.8  
Danio_rerio_GeneID=561111 HIS A 55  S . . . . . S + . . . . ? 0.609  81.6  37.3   -99.4  -30.4  2.2   1.0   13.9  
Danio_rerio_GeneID=561111 ASP A 56  B . . . . . . - D Q P . ? -0.988 57.3  -173.4 -129.8 125.9  2.9   -2.4  15.7  
Danio_rerio_GeneID=561111 LEU A 57  . . . . . . . + . . . . ? 0.332  62.6  101.1  -100.0 5.2    1.1   -5.7  14.9  
Danio_rerio_GeneID=561111 SER A 58  S . . . . . S - . . . . ? 0.518  103.1 -102.6 -78.2  6.8    2.8   -7.8  17.7  
Danio_rerio_GeneID=561111 GLY A 59  S . . . . . S + . . . . ? 0.385  101.4 99.7   92.5   -1.5   -0.5  -7.3  19.9  
Danio_rerio_GeneID=561111 ASN A 60  S . . . . . S + . . . . ? 0.682  70.7  71.5   -97.2  -10.9  0.8   -4.5  22.3  
Danio_rerio_GeneID=561111 GLU A 61  S . . . . . S - . . . . ? -0.835 78.8  -131.7 -114.7 132.0  -0.9  -1.7  20.3  
Danio_rerio_GeneID=561111 ILE A 62  . . . . . . . + . . . . ? -0.745 37.7  160.7  -81.2  117.0  -4.7  -1.0  20.2  
Danio_rerio_GeneID=561111 TYR A 63  . . . . . . . - . . . . ? -0.938 39.3  -105.8 -128.3 158.0  -6.0  -0.5  16.6  
Danio_rerio_GeneID=561111 ASP A 64  E . . . . . . - C O N . ? -0.719 25.9  -153.6 -86.1  135.5  -9.4  -0.7  15.2  
Danio_rerio_GeneID=561111 THR A 65  E . . . . . . - C O N . ? -0.920 10.9  -164.7 -109.4 138.4  -10.5 -3.6  13.1  
Danio_rerio_GeneID=561111 PHE A 66  E . . . . . . - C O N . ? -0.976 17.2  -126.9 -124.3 139.9  -13.3 -3.2  10.6  
Danio_rerio_GeneID=561111 GLU A 67  E . . . . . . - C O N . ? -0.580 26.8  -126.2 -76.8  145.8  -15.4 -5.7  8.6   
Danio_rerio_GeneID=561111 VAL A 68  E . . . . . . - C O O . ? -0.845 23.2  -176.1 -94.8  126.8  -15.4 -5.4  4.9   
Danio_rerio_GeneID=561111 THR A 69  E . . . . . S + C O . . ? 0.729  71.2  23.3   -93.5  -25.9  -19.0 -5.1  3.4   
Danio_rerio_GeneID=561111 SER A 70  E . . . . . . - C O O . ? -0.988 55.4  -158.8 -146.5 134.0  -18.0 -5.0  -0.2  
Danio_rerio_GeneID=561111 TYR A 71  E . . . . . . - C O O . ? -0.963 19.0  -177.0 -104.0 111.3  -14.9 -6.1  -2.3  
Danio_rerio_GeneID=561111 ILE A 72  E . . . . . . - C O O . ? -0.767 1.2   -177.3 -117.6 82.8   -15.0 -4.2  -5.5  
Danio_rerio_GeneID=561111 PRO A 73  E . . . . . . - C O O . ? -0.484 46.5  -84.0  -71.9  151.6  -12.2 -5.2  -8.0  
Danio_rerio_GeneID=561111 HIS A 74  . . > . . . . - . . . . ? -0.350 41.7  -124.4 -50.6  136.2  -11.7 -3.4  -11.2 
Danio_rerio_GeneID=561111 PRO A 75  T . 3 . . . S + . . . . ? 0.756  110.4 50.1   -60.5  -25.3  -14.2 -5.0  -13.7 
Danio_rerio_GeneID=561111 GLU A 76  T . 3 . . . S + . . . . ? 0.337  81.6  123.1  -97.1  5.5    -11.5 -5.8  -16.1 
Danio_rerio_GeneID=561111 TYR A 77  . . < . . . . - . . . . ? -0.537 43.4  -165.5 -68.5  128.9  -9.2  -7.4  -13.5 
Danio_rerio_GeneID=561111 LYS A 78  . . > . . . . - . . . . ? -0.972 29.3  -104.7 -117.8 137.2  -8.2  -11.0 -14.5 
Danio_rerio_GeneID=561111 LEU A 79  T . 3 . . . S + . . . . ? -0.288 109.6 17.2   -58.7  119.2  -6.7  -13.6 -12.1 
Danio_rerio_GeneID=561111 ASN A 80  T . 3 . . . S + . . . . ? 0.646  100.6 115.9  94.8   4.8    -2.8  -13.8 -13.1 
Danio_rerio_GeneID=561111 SER A 81  . . < . . . . - . . . . ? -0.927 58.5  -155.3 -103.2 133.3  -2.9  -10.6 -14.9 
Danio_rerio_GeneID=561111 ASP A 82  . . > . . . . + . . . . ? 0.372  68.4  106.2  -83.2  12.9   -0.8  -7.7  -13.6 
Danio_rerio_GeneID=561111 ARG A 83  T . 3 . . . S + . . . . ? -0.630 86.5  0.8    -96.6  143.2  -3.4  -5.4  -15.5 
Danio_rerio_GeneID=561111 ASN A 84  T . 3 . . . S + . . . . ? 0.845  77.5  170.2  56.8   27.2   -6.1  -3.4  -13.7 
Danio_rerio_GeneID=561111 ASP A 85  . . < . . . . + . . . . ? -0.560 31.5  115.8  -70.1  70.3   -4.7  -4.7  -10.4 
Danio_rerio_GeneID=561111 ILE A 86  . . . . . . . + . . . . ? -0.993 36.7  177.2  -144.2 139.0  -6.9  -2.2  -8.2  
Danio_rerio_GeneID=561111 MET A 87  E . . . . . . - C P M O ? -0.997 18.3  -144.6 -146.2 140.4  -9.7  -2.9  -5.7  
Danio_rerio_GeneID=561111 LEU A 88  E . . . . . . - C P M O ? -0.884 12.1  -155.0 -102.4 134.9  -11.8 -0.8  -3.4  
Danio_rerio_GeneID=561111 LEU A 89  E . . . . . . - C P M O ? -0.972 4.7   -151.1 -109.7 125.3  -12.9 -2.1  -0.0  
Danio_rerio_GeneID=561111 LYS A 90  E . . . . . . - C P M O ? -0.879 16.8  -141.0 -93.8  122.4  -16.1 -0.7  1.6   
Danio_rerio_GeneID=561111 LEU A 91  E . . . . . . - C P . O ? -0.520 16.8  -123.6 -82.3  149.0  -15.9 -0.8  5.4   
Danio_rerio_GeneID=561111 ASN A 92  S . . . . . S + . . . . ? 0.662  95.5  15.3   -69.1  -9.8   -19.1 -1.8  7.4   
Danio_rerio_GeneID=561111 LYS A 93  S . . . . . S - . . . . ? -0.981 91.5  -87.3  -154.8 161.9  -18.6 1.6   9.3   
Danio_rerio_GeneID=561111 LYS A 94  P . . . . > . - . . . . ? -0.478 42.2  -121.5 -73.3  137.4  -16.8 5.0   9.0   
Danio_rerio_GeneID=561111 VAL A 95  P . . . . P . - . . . . ? -0.560 22.5  -123.8 -75.5  139.6  -13.4 5.2   10.5  
Danio_rerio_GeneID=561111 ARG A 96  P . . . . P . - . . . . ? -0.805 26.7  -130.9 -84.2  116.9  -12.9 7.8   13.2  
Danio_rerio_GeneID=561111 LEU A 97  P . . . . < . + . . . . ? -0.449 43.8  142.8  -69.5  142.4  -10.1 10.1  12.1  
Danio_rerio_GeneID=561111 SER A 98  . . . . . . . - . . . . ? -0.815 67.2  -68.9  -155.8 -171.9 -7.4  10.8  14.8  
Danio_rerio_GeneID=561111 TYR A 99  S . . . . . S + . . . . ? 0.849  135.5 38.1   -61.6  -29.5  -3.7  11.3  15.3  
Danio_rerio_GeneID=561111 ASN A 100 S . . . . . S + . . . . ? 0.570  115.0 58.8   -100.1 -12.5  -3.1  7.6   14.3  
Danio_rerio_GeneID=561111 VAL A 101 . . . . . . . + . . . . ? -0.973 66.1  147.9  -129.3 117.0  -5.8  7.4   11.6  
Danio_rerio_GeneID=561111 GLY A 102 . . . . . . . - . . . . ? -0.897 39.4  -110.0 -142.8 170.0  -5.8  9.6   8.6   
Danio_rerio_GeneID=561111 LEU A 103 . . . . . . . - . . . . ? -0.744 21.1  -144.5 -99.7  147.6  -6.6  9.9   4.8   
Danio_rerio_GeneID=561111 ILE A 104 . . . . . . . - . . . . ? -0.917 22.5  -120.1 -109.6 140.9  -4.2  10.1  1.9   
Danio_rerio_GeneID=561111 SER A 105 B . . . . > . - B D C . ? -0.462 19.5  -126.7 -76.7  152.5  -5.0  12.3  -1.1  
Danio_rerio_GeneID=561111 LEU A 106 P . . . . P . - . . . . ? -0.688 34.0  -97.5  -94.9  150.5  -5.3  10.9  -4.6  
Danio_rerio_GeneID=561111 PRO A 107 P . . . . < . - . . . . ? -0.342 18.0  -157.4 -68.7  144.1  -3.3  12.4  -7.5  
Danio_rerio_GeneID=561111 LYS A 108 S . . . . . S + . . . . ? 0.771  80.5  8.0    -83.2  -32.5  -4.8  15.0  -9.8  
Danio_rerio_GeneID=561111 GLU A 109 S . . . . . S - . . . . ? -0.867 94.2  -72.5  -138.6 175.4  -2.3  14.2  -12.5 
Danio_rerio_GeneID=561111 ASP A 110 P . . . . > . - . . . . ? -0.257 47.6  -116.6 -69.7  155.4  0.4   11.8  -13.4 
Danio_rerio_GeneID=561111 VAL A 111 P . . . . P . - . . . . ? -0.718 26.0  -124.1 -96.9  145.1  3.7   11.9  -11.6 
Danio_rerio_GeneID=561111 GLU A 112 P . > . . P . - . . . . ? -0.480 30.8  -94.0  -83.1  159.4  6.9   12.6  -13.4 
Danio_rerio_GeneID=561111 ALA A 113 T . 3 . . < S + . . . . ? -0.234 105.0 32.4   -64.2  153.3  10.0  10.5  -13.5 
Danio_rerio_GeneID=561111 ASP A 114 T . 3 . . . S + . . . . ? 0.650  82.4  139.1  76.6   13.7   12.9  11.1  -11.0 
Danio_rerio_GeneID=561111 ILE A 115 . . < . . . . - . . . . ? -0.798 57.2  -115.9 -87.8  137.3  10.5  12.3  -8.3  
Danio_rerio_GeneID=561111 LEU A 116 E . . . . . . + B E D . ? -0.593 44.0  168.5  -73.3  132.7  11.2  11.0  -4.7  
Danio_rerio_GeneID=561111 CYS A 117 E . . . . . . - B E D E ? -0.787 21.8  -138.5 -135.0 173.5  8.6   8.8   -3.3  
Danio_rerio_GeneID=561111 SER A 118 E . . . . . . - B E D E ? -0.974 6.2   -162.2 -138.8 154.1  8.0   6.5   -0.4  
Danio_rerio_GeneID=561111 VAL A 119 E . . . . . . - B E D E ? -0.969 9.1   -171.0 -132.2 146.5  6.5   3.1   0.3   
Danio_rerio_GeneID=561111 ALA A 120 E . . . . . . + B E D . ? -0.984 16.5  133.0  -139.2 149.4  5.4   1.5   3.5   
Danio_rerio_GeneID=561111 GLY A 121 E . . . . . . - B E D . ? -0.970 51.8  -122.2 179.1  170.0  4.2   -1.9  4.7   
Danio_rerio_GeneID=561111 TRP A 122 . . . . . . . + . . . . ? -0.008 69.3  122.3  -110.3 14.4   4.2   -4.9  7.1   
Danio_rerio_GeneID=561111 GLY A 123 S . . . . . S - . . . . ? 0.108  73.1  -52.6  -64.7  -168.0 5.1   -7.5  4.5   
Danio_rerio_GeneID=561111 ARG A 124 . . . . . . . - . . . . ? -0.373 39.1  -132.8 -70.1  149.3  8.2   -9.8  4.5   
Danio_rerio_GeneID=561111 LEU A 125 S . . . . . S - . . . . ? 0.742  86.8  -16.5  -77.3  -19.2  11.8  -8.4  5.0   
Danio_rerio_GeneID=561111 TRP A 126 S . > . . . S - . . . . ? -0.948 105.0 -45.4  -166.4 175.2  13.0  -10.6 2.1   
Danio_rerio_GeneID=561111 LEU A 127 T . 3 . . . S - . . . . ? -0.293 129.6 -8.4   -58.4  113.6  11.8  -13.6 0.0   
Danio_rerio_GeneID=561111 LYS A 128 T . 3 . . . S + . . . . ? 0.706  109.5 132.5  78.2   3.7    10.6  -16.2 2.6   
Danio_rerio_GeneID=561111 GLY A 129 . . < . . . . - . . . . ? -0.297 63.3  -70.3  -77.5  178.0  11.9  -14.0 5.5   
Danio_rerio_GeneID=561111 PRO A 130 P . . . . > . - . . . . ? -0.281 41.9  -116.3 -68.9  158.2  10.1  -13.0 8.6   
Danio_rerio_GeneID=561111 SER A 131 P . . . . P . - . . . . ? -0.864 32.3  -129.2 -91.8  116.8  7.2   -10.6 8.8   
Danio_rerio_GeneID=561111 PRO A 132 P . . . . < . - . . . . ? -0.406 4.6   -147.0 -62.3  150.8  8.1   -7.5  10.8  
Danio_rerio_GeneID=561111 ASP A 133 S . . . . . S + . . . . ? 0.701  81.3  64.9   -89.0  -21.2  5.8   -6.4  13.6  
Danio_rerio_GeneID=561111 ARG A 134 B . . . . . S - D R P . ? -0.838 96.7  -98.1  -108.0 141.9  6.5   -2.8  13.1  
Danio_rerio_GeneID=561111 LEU A 135 . . . . . . . - . . . . ? -0.268 41.0  -156.9 -55.8  136.1  5.7   -0.7  10.0  
Danio_rerio_GeneID=561111 ARG A 136 E . . . . . . - B F B D ? -0.851 9.3   -169.8 -116.8 156.9  8.5   -0.3  7.7   
Danio_rerio_GeneID=561111 GLU A 137 E . . . . . . - B F B D ? -0.986 4.2   -172.3 -144.8 151.2  9.3   2.4   5.0   
Danio_rerio_GeneID=561111 ALA A 138 E . . . . . . - B F . D ? -0.989 23.9  -121.6 -141.5 147.9  11.7  3.0   2.2   
Danio_rerio_GeneID=561111 GLU A 139 E . . . . . . + B F . D ? -0.746 35.8  174.8  -88.5  136.4  12.5  5.8   -0.1  
Danio_rerio_GeneID=561111 THR A 140 E . . . . . . - B F F D ? -0.904 22.3  -135.4 -137.1 167.8  12.2  5.2   -3.8  
Danio_rerio_GeneID=561111 VAL A 141 E . . . . . . - B F F D ? -0.978 26.7  -112.4 -127.4 140.5  12.4  7.1   -7.1  
Danio_rerio_GeneID=561111 ILE A 142 E . . . . > . - B F F . ? -0.496 31.7  -142.4 -72.1  135.6  10.1  7.0   -10.1 
Danio_rerio_GeneID=561111 VAL A 143 E . . . . P . - B F F . ? -0.711 23.6  -98.5  -99.5  149.0  11.7  5.4   -13.2 
Danio_rerio_GeneID=561111 ASN A 144 P . . > . < . - . . . . ? -0.370 29.9  -124.4 -65.7  146.3  11.1  6.6   -16.7 
Danio_rerio_GeneID=561111 ASP A 145 H . . > . . S + . . . . ? 0.831  107.1 58.1   -62.7  -38.1  8.5   4.5   -18.7 
Danio_rerio_GeneID=561111 ALA A 146 H . . > . . S + . . . . ? 0.905  107.4 47.4   -60.7  -42.6  10.9  3.6   -21.5 
Danio_rerio_GeneID=561111 GLU A 147 H . . > . . S + . . . . ? 0.906  111.4 50.4   -65.0  -42.5  13.2  2.0   -19.2 
Danio_rerio_GeneID=561111 CYS A 148 H . . X . . S + . . . . ? 0.893  108.1 53.1   -66.2  -34.9  10.4  0.1   -17.4 
Danio_rerio_GeneID=561111 GLU A 149 H . . < . . S + . . . . ? 0.862  107.3 52.4   -67.8  -33.7  9.2   -1.2  -20.7 
Danio_rerio_GeneID=561111 ARG A 150 H . . < . . S + . . . . ? 0.838  116.9 38.8   -71.4  -26.5  12.7  -2.4  -21.5 
Danio_rerio_GeneID=561111 ARG A 151 H . . < . . S + . . . . ? 0.795  117.9 48.5   -96.7  -33.1  12.9  -4.3  -18.3 
Danio_rerio_GeneID=561111 TRP A 152 . . > < . . . - . . . . ? -0.963 59.3  -164.2 -115.4 120.9  9.3   -5.6  -18.1 
Danio_rerio_GeneID=561111 ASN A 153 T . 3 . . . S + . . . . ? 0.867  96.4  45.1   -68.1  -21.9  7.7   -7.3  -21.1 
Danio_rerio_GeneID=561111 LYS A 154 T . 3 . . . S + . . . . ? 0.373  85.5  124.9  -106.7 6.4    4.2   -6.8  -19.6 
Danio_rerio_GeneID=561111 TYR A 155 . . < . . . . - . . . . ? -0.515 38.2  -170.5 -78.0  130.4  4.7   -3.1  -18.5 
Danio_rerio_GeneID=561111 LYS A 156 . . > > . . . - . . . . ? -0.961 14.6  -157.2 -124.4 116.9  2.2   -0.5  -19.7 
Danio_rerio_GeneID=561111 ALA A 157 T . 3 4 . . S + . . . . ? 0.777  92.8  61.0   -61.5  -28.9  3.0   3.1   -19.0 
Danio_rerio_GeneID=561111 SER A 158 T . 3 4 . . S + . . . . ? 0.704  121.3 22.1   -70.7  -15.1  -0.6  4.0   -19.3 
Danio_rerio_GeneID=561111 LYS A 159 T . < 4 . . S + . . . . ? 0.519  119.3 54.3   -130.7 -7.9   -1.5  1.8   -16.4 
Danio_rerio_GeneID=561111 MET A 160 E . . < . . . - B G . G ? -0.898 52.0  -156.8 -139.4 157.1  1.6   1.3   -14.4 
Danio_rerio_GeneID=561111 ILE A 161 E . . . . . . - B G . G ? -0.987 13.0  -149.7 -131.1 140.3  4.5   3.1   -12.6 
Danio_rerio_GeneID=561111 CYS A 162 E . . . . . . - B G F G ? -0.873 14.7  -175.1 -109.2 143.5  8.1   1.8   -11.8 
Danio_rerio_GeneID=561111 ALA A 163 E . . . . . . - B G F G ? -0.996 10.2  -165.0 -141.7 143.0  10.2  2.8   -9.0  
Danio_rerio_GeneID=561111 TYR A 164 E . . . . . . + B G F . ? -0.938 24.7  135.5  -117.5 150.4  13.6  2.1   -7.7  
Danio_rerio_GeneID=561111 GLY A 165 E . . . . . . - B G F . ? -0.969 67.5  -67.8  -174.8 173.2  15.2  2.8   -4.3  
Danio_rerio_GeneID=561111 HIS A 166 S . . . . . S + . . . . ? -0.687 118.0 7.6    -68.1  58.3   17.3  1.7   -1.4  
Danio_rerio_GeneID=561111 GLY A 167 S . . . . . S - . . . . ? -0.458 70.4  -156.6 142.5  165.4  14.5  -0.9  -0.7  
Danio_rerio_GeneID=561111 GLY A 168 E . . . . . . - A B A . ? -0.960 30.4  -72.7  -162.9 170.8  11.3  -2.3  -2.2  
Danio_rerio_GeneID=561111 SER A 169 E . . . . . . - A B A . ? -0.460 44.4  -178.7 -74.1  145.6  8.1   -4.1  -1.6  
Danio_rerio_GeneID=561111 CYS A 170 . . > . . . . - . . . . ? -0.728 44.1  -40.5  -127.8 -176.1 8.0   -7.6  -0.8  
Danio_rerio_GeneID=561111 SER A 171 T . 3 . . . S + . . . . ? -0.211 126.5 25.6   -54.7  131.8  5.4   -10.3 -0.1  
Danio_rerio_GeneID=561111 GLY A 172 T . 3 . . . S + . . . . ? 0.111  98.6  88.2   101.7  -16.0  2.6   -8.9  2.0   
Danio_rerio_GeneID=561111 ASP A 173 . . X . . . . + . . . . ? 0.387  56.2  130.1  -93.0  -6.2   3.0   -5.3  0.9   
Danio_rerio_GeneID=561111 SER A 174 T . 3 . . . S + . . . . ? -0.295 71.0  23.2   -47.1  134.3  0.7   -5.8  -2.0  
Danio_rerio_GeneID=561111 GLY A 175 T . 3 . . . S + . . . . ? 0.191  91.2  129.7  95.2   -17.7  -1.9  -3.1  -2.0  
Danio_rerio_GeneID=561111 GLY A 176 P . < . . > . - . . . . ? -0.279 61.4  -93.3  -69.7  164.6  0.1   -0.6  -0.0  
Danio_rerio_GeneID=561111 PRO A 177 E . . . . P . - B H . H ? -0.524 15.1  -148.8 -91.0  133.2  0.6   3.0   -1.3  
Danio_rerio_GeneID=561111 LEU A 178 E . . . . < . - B H E H ? -0.939 31.7  -158.4 -82.1  117.1  3.4   4.5   -3.3  
Danio_rerio_GeneID=561111 VAL A 179 E . . . . . . + B H E H ? -0.889 19.3  177.9  -115.9 124.8  3.5   8.1   -1.9  
Danio_rerio_GeneID=561111 CYS A 180 E . > . . . S - B H E H ? -0.993 77.2  -14.3  -123.3 126.3  4.9   11.2  -3.7  
Danio_rerio_GeneID=561111 ASN A 181 T . 3 . . . S - . . . . ? 0.912  130.5 -53.2  49.9   39.1   4.7   14.6  -2.1  
Danio_rerio_GeneID=561111 ASN A 182 T . 3 . . . S + . . . . ? 0.751  117.8 113.2  73.0   20.2   2.1   13.2  0.4   
Danio_rerio_GeneID=561111 THR A 183 E . < . . . S - B I C H ? -0.997 71.5  -123.9 -124.4 133.8  -0.1  11.9  -2.4  
Danio_rerio_GeneID=561111 ALA A 184 E . . . . . . + B I . H ? -0.697 38.1  163.2  -76.6  114.7  -0.8  8.3   -3.2  
Danio_rerio_GeneID=561111 VAL A 185 E . . . . . . + B I . . ? 0.568  59.0  21.6   -111.7 -10.1  0.3   7.9   -6.8  
Danio_rerio_GeneID=561111 GLY A 186 E . . . . . . - B I I H ? -0.974 59.9  -131.3 -154.0 164.1  0.5   4.0   -7.0  
Danio_rerio_GeneID=561111 ILE A 187 E . . . . . . - B I I H ? -0.983 40.3  -108.6 -119.3 123.2  -0.6  0.7   -5.5  
Danio_rerio_GeneID=561111 THR A 188 E . . . . . . + B I I . ? -0.365 55.7  156.2  -51.5  116.2  2.0   -2.0  -4.8  
Danio_rerio_GeneID=561111 SER A 189 E . . . . . . - B I . . ? 0.806  49.3  -20.4  -114.1 -67.3  1.3   -4.5  -7.5  
Danio_rerio_GeneID=561111 PHE A 190 E . . . . . . + B I I . ? -0.978 49.8  177.7  -150.1 158.8  4.2   -6.8  -8.5  
Danio_rerio_GeneID=561111 SER A 191 . . . . . . . - . . . . ? -0.867 42.7  -67.2  -146.9 175.3  8.0   -7.1  -8.3  
Danio_rerio_GeneID=561111 ASP A 192 . . > . . . . - . . . . ? -0.299 50.5  -108.0 -64.1  158.9  10.8  -9.4  -9.2  
Danio_rerio_GeneID=561111 ARG A 193 T . 3 . . . S + . . . . ? 0.690  117.0 61.6   -66.1  -21.4  11.1  -12.8 -7.3  
Danio_rerio_GeneID=561111 LEU A 194 T . 3 . . . S - . . . . ? 0.339  110.0 -122.6 -91.6  20.2   14.2  -11.5 -5.4  
Danio_rerio_GeneID=561111 CYS A 195 S . < . . . S + . . . . ? 0.571  87.8  11.6   42.1   129.2  12.2  -8.7  -3.9  
Danio_rerio_GeneID=561111 ASN A 196 S . . . . . S - . . . . ? 0.791  88.6  -171.9 45.0   49.6   13.6  -5.3  -4.7  
Danio_rerio_GeneID=561111 SER A 197 . . . . . . . - . . . . ? -0.429 31.3  -135.9 -67.4  141.2  16.0  -6.5  -7.4  
Danio_rerio_GeneID=561111 ARG A 198 S . . . . . S + . . . . ? 0.702  107.2 51.9   -69.8  -14.6  18.6  -4.1  -8.9  
Danio_rerio_GeneID=561111 LEU A 199 S . . . . . S + . . . . ? 0.826  113.9 38.4   -92.1  -36.3  17.6  -5.6  -12.3 
Danio_rerio_GeneID=561111 LEU A 200 S . . . . . S - . . . . ? -0.976 78.3  -137.5 -124.4 126.2  13.8  -5.2  -12.1 
Danio_rerio_GeneID=561111 PRO A 201 . . . . . . . - . . . . ? -0.275 31.4  -97.2  -71.7  156.8  12.0  -2.2  -10.5 
Danio_rerio_GeneID=561111 ASN A 202 E . . . . . . - B J G . ? -0.593 41.2  -141.0 -65.0  139.1  9.0   -2.5  -8.3  
Danio_rerio_GeneID=561111 VAL A 203 E . . . . . . - B J G I ? -0.908 17.4  -169.7 -112.6 134.9  5.8   -2.0  -10.2 
Danio_rerio_GeneID=561111 TYR A 204 E . . . . . . - B J G I ? -0.898 30.2  -108.7 -120.8 143.2  2.8   -0.1  -9.0  
Danio_rerio_GeneID=561111 THR A 205 E . . . . . . - B J G I ? -0.639 40.7  -119.1 -67.5  127.5  -0.7  0.2   -10.3 
Danio_rerio_GeneID=561111 ARG A 206 E . . . . . . - B J . I ? -0.639 22.8  -163.8 -73.6  113.5  -1.1  3.8   -11.6 
Danio_rerio_GeneID=561111 ILE A 207 S . > . . . S + . . . . ? 0.898  84.8  61.6   -68.3  -39.8  -3.8  5.5   -9.6  
Danio_rerio_GeneID=561111 SER A 208 G . > . . . S + . . . . ? 0.822  96.7  61.2   -58.9  -28.0  -4.4  8.4   -12.0 
Danio_rerio_GeneID=561111 ALA A 209 G . 3 . . . S + . . . . ? 0.689  111.9 37.9   -71.3  -14.4  -5.3  5.9   -14.7 
Danio_rerio_GeneID=561111 TYR A 210 G . < > . . S + . . . . ? 0.155  78.6  110.2  -125.9 15.5   -8.3  4.8   -12.5 
Danio_rerio_GeneID=561111 LEU A 211 H . < > . . S + . . . . ? 0.911  79.6  52.6   -60.9  -46.6  -9.5  8.0   -11.0 
Danio_rerio_GeneID=561111 PRO A 212 H . . > . . S + . . . . ? 0.926  112.9 45.2   -55.7  -43.5  -12.7 8.0   -13.0 
Danio_rerio_GeneID=561111 TRP A 213 H . . > . . S + . . . . ? 0.917  113.8 49.2   -63.4  -43.9  -13.4 4.5   -11.8 
Danio_rerio_GeneID=561111 ILE A 214 H . . X . . S + . . . . ? 0.936  112.2 48.4   -62.5  -43.6  -12.5 5.3   -8.2  
Danio_rerio_GeneID=561111 HIS A 215 H . . X . . S + . . . . ? 0.850  106.0 58.1   -69.1  -35.2  -14.8 8.4   -8.2  
Danio_rerio_GeneID=561111 ASN A 216 H . . < . . S + . . . . ? 0.877  115.2 35.1   -62.7  -35.6  -17.7 6.5   -9.7  
Danio_rerio_GeneID=561111 ILE A 217 H . . < . . S + . . . . ? 0.891  124.8 38.1   -88.4  -42.8  -17.7 4.1   -6.8  
Danio_rerio_GeneID=561111 THR A 218 H . . < . . S - . . . . ? 0.664  110.4 -111.4 -93.5  -3.5   -16.7 6.3   -3.8  
Danio_rerio_GeneID=561111 GLY A 219 . . . < . . . - . . . . ? -0.246 69.5  -31.9  71.2   134.7  -18.6 9.5   -4.9  
Danio_rerio_GeneID=561111 ASN A 220 . . . . . . . . . . . . ? -0.241 .     .      -25.9  60.2   -16.6 12.8  -6.0  
Danio_rerio_GeneID=561111 VAL A 221 . . . . . . . . . . . . ? -0.792 .     .      -61.8  .      -13.6 11.9  -3.6  
# 
loop_
_dssp_struct_ladder.id 
_dssp_struct_ladder.sheet_id 
_dssp_struct_ladder.range_id_1 
_dssp_struct_ladder.range_id_2 
_dssp_struct_ladder.type 
_dssp_struct_ladder.beg_1_label_comp_id 
_dssp_struct_ladder.beg_1_label_asym_id 
_dssp_struct_ladder.beg_1_label_seq_id 
_dssp_struct_ladder.pdbx_beg_1_PDB_ins_code 
_dssp_struct_ladder.end_1_label_comp_id 
_dssp_struct_ladder.end_1_label_asym_id 
_dssp_struct_ladder.end_1_label_seq_id 
_dssp_struct_ladder.pdbx_end_1_PDB_ins_code 
_dssp_struct_ladder.beg_1_auth_comp_id 
_dssp_struct_ladder.beg_1_auth_asym_id 
_dssp_struct_ladder.beg_1_auth_seq_id 
_dssp_struct_ladder.end_1_auth_comp_id 
_dssp_struct_ladder.end_1_auth_asym_id 
_dssp_struct_ladder.end_1_auth_seq_id 
_dssp_struct_ladder.beg_2_label_comp_id 
_dssp_struct_ladder.beg_2_label_asym_id 
_dssp_struct_ladder.beg_2_label_seq_id 
_dssp_struct_ladder.pdbx_beg_2_PDB_ins_code 
_dssp_struct_ladder.end_2_label_comp_id 
_dssp_struct_ladder.end_2_label_asym_id 
_dssp_struct_ladder.end_2_label_seq_id 
_dssp_struct_ladder.pdbx_end_2_PDB_ins_code 
_dssp_struct_ladder.beg_2_auth_comp_id 
_dssp_struct_ladder.beg_2_auth_asym_id 
_dssp_struct_ladder.beg_2_auth_seq_id 
_dssp_struct_ladder.end_2_auth_comp_id 
_dssp_struct_ladder.end_2_auth_asym_id 
_dssp_struct_ladder.end_2_auth_seq_id 
A A A B anti-parallel ILE A 2   ? GLU A 3   ? ILE A 2   GLU A 3   SER A 169 ? GLY A 168 ? SER A 169 GLY A 168 
B B C F anti-parallel THR A 6   ? LYS A 7   ? THR A 6   LYS A 7   GLU A 137 ? ARG A 136 ? GLU A 137 ARG A 136 
C B D I parallel      SER A 105 ? SER A 105 ? SER A 105 SER A 105 THR A 183 ? THR A 183 ? THR A 183 THR A 183 
D B E F anti-parallel LEU A 116 ? GLY A 121 ? LEU A 116 GLY A 121 VAL A 141 ? ARG A 136 ? VAL A 141 ARG A 136 
E B E H anti-parallel CYS A 117 ? VAL A 119 ? CYS A 117 VAL A 119 CYS A 180 ? LEU A 178 ? CYS A 180 LEU A 178 
F B F G anti-parallel THR A 140 ? VAL A 143 ? THR A 140 VAL A 143 GLY A 165 ? CYS A 162 ? GLY A 165 CYS A 162 
G B G J anti-parallel MET A 160 ? ALA A 163 ? MET A 160 ALA A 163 THR A 205 ? ASN A 202 ? THR A 205 ASN A 202 
H B H I anti-parallel PRO A 177 ? CYS A 180 ? PRO A 177 CYS A 180 ILE A 187 ? THR A 183 ? ILE A 187 THR A 183 
I B I J anti-parallel GLY A 186 ? PHE A 190 ? GLY A 186 PHE A 190 ARG A 206 ? VAL A 203 ? ARG A 206 VAL A 203 
J C K L anti-parallel MET A 16  ? LYS A 21  ? MET A 16  LYS A 21  PHE A 30  ? ARG A 24  ? PHE A 30  ARG A 24  
K C K N anti-parallel VAL A 17  ? GLN A 20  ? VAL A 17  GLN A 20  VAL A 52  ? THR A 49  ? VAL A 52  THR A 49  
L C L M anti-parallel PHE A 30  ? LEU A 31  ? PHE A 30  LEU A 31  LEU A 38  ? VAL A 37  ? LEU A 38  VAL A 37  
M C M P anti-parallel PHE A 36  ? THR A 39  ? PHE A 36  THR A 39  LYS A 90  ? MET A 87  ? LYS A 90  MET A 87  
N C N O anti-parallel THR A 49  ? VAL A 52  ? THR A 49  VAL A 52  GLU A 67  ? ASP A 64  ? GLU A 67  ASP A 64  
O C O P anti-parallel VAL A 68  ? PRO A 73  ? VAL A 68  PRO A 73  LEU A 91  ? MET A 87  ? LEU A 91  MET A 87  
P D Q R anti-parallel ASP A 56  ? ASP A 56  ? ASP A 56  ASP A 56  ARG A 134 ? ARG A 134 ? ARG A 134 ARG A 134 
# 
loop_
_dssp_struct_bridge_pairs.id 
_dssp_struct_bridge_pairs.label_comp_id 
_dssp_struct_bridge_pairs.label_seq_id 
_dssp_struct_bridge_pairs.label_asym_id 
_dssp_struct_bridge_pairs.auth_seq_id 
_dssp_struct_bridge_pairs.auth_asym_id 
_dssp_struct_bridge_pairs.pdbx_PDB_ins_code 
_dssp_struct_bridge_pairs.acceptor_1_label_comp_id 
_dssp_struct_bridge_pairs.acceptor_1_label_seq_id 
_dssp_struct_bridge_pairs.acceptor_1_label_asym_id 
_dssp_struct_bridge_pairs.acceptor_1_auth_seq_id 
_dssp_struct_bridge_pairs.acceptor_1_auth_asym_id 
_dssp_struct_bridge_pairs.acceptor_1_pdbx_PDB_ins_code 
_dssp_struct_bridge_pairs.acceptor_1_energy 
_dssp_struct_bridge_pairs.acceptor_2_label_comp_id 
_dssp_struct_bridge_pairs.acceptor_2_label_seq_id 
_dssp_struct_bridge_pairs.acceptor_2_label_asym_id 
_dssp_struct_bridge_pairs.acceptor_2_auth_seq_id 
_dssp_struct_bridge_pairs.acceptor_2_auth_asym_id 
_dssp_struct_bridge_pairs.acceptor_2_pdbx_PDB_ins_code 
_dssp_struct_bridge_pairs.acceptor_2_energy 
_dssp_struct_bridge_pairs.donor_1_label_comp_id 
_dssp_struct_bridge_pairs.donor_1_label_seq_id 
_dssp_struct_bridge_pairs.donor_1_label_asym_id 
_dssp_struct_bridge_pairs.donor_1_auth_seq_id 
_dssp_struct_bridge_pairs.donor_1_auth_asym_id 
_dssp_struct_bridge_pairs.donor_1_pdbx_PDB_ins_code 
_dssp_struct_bridge_pairs.donor_1_energy 
_dssp_struct_bridge_pairs.donor_2_label_comp_id 
_dssp_struct_bridge_pairs.donor_2_label_seq_id 
_dssp_struct_bridge_pairs.donor_2_label_asym_id 
_dssp_struct_bridge_pairs.donor_2_auth_seq_id 
_dssp_struct_bridge_pairs.donor_2_auth_asym_id 
_dssp_struct_bridge_pairs.donor_2_pdbx_PDB_ins_code 
_dssp_struct_bridge_pairs.donor_2_energy 
1   GLY 1   A 1   A ? ?   ?   ? ?   ? ? ?    ?   ?   ? ?   ? ? ?    CYS 170 A 170 A ? -1.4 GLU 3   A 3   A ? -1.0 
2   ILE 2   A 2   A ? GLY 121 A 121 A ? -0.5 GLY 123 A 123 A ? -0.3 GLY 5   A 5   A ? -1.5 SER 169 A 169 A ? -0.2 
3   GLU 3   A 3   A ? GLY 168 A 168 A ? -3.3 GLY 1   A 1   A ? -1.0 GLY 168 A 168 A ? -1.4 TRP 126 A 126 A ? -0.1 
4   ASP 4   A 4   A ? LEU 125 A 125 A ? -0.4 GLY 167 A 167 A ? -0.2 GLU 3   A 3   A ? -0.3 THR 6   A 6   A ? -0.2 
5   GLY 5   A 5   A ? ILE 2   A 2   A ? -1.5 GLY 168 A 168 A ? -0.1 LYS 7   A 7   A ? -0.3 ALA 138 A 138 A ? -0.2 
6   THR 6   A 6   A ? GLU 137 A 137 A ? -2.6 ASP 4   A 4   A ? -0.2 GLU 137 A 137 A ? -2.6 ALA 8   A 8   A ? -0.1 
7   LYS 7   A 7   A ? GLY 5   A 5   A ? -0.3 ARG 136 A 136 A ? -0.2 ARG 136 A 136 A ? -0.2 LYS 9   A 9   A ? -0.1 
8   ALA 8   A 8   A ? LEU 135 A 135 A ? -2.9 HIS 55  A 55  A ? -0.1 HIS 11  A 11  A ? -0.1 LEU 135 A 135 A ? -0.1 
9   LYS 9   A 9   A ? LYS 7   A 7   A ? -0.1 PRO 10  A 10  A ? -0.1 SER 12  A 12  A ? -2.2 ARG 13  A 13  A ? -0.3 
10  PRO 10  A 10  A ? ?   ?   ? ?   ? ? ?    ?   ?   ? ?   ? ? ?    LYS 9   A 9   A ? -0.1 HIS 55  A 55  A ? -0.1 
11  HIS 11  A 11  A ? ARG 13  A 13  A ? -0.2 SER 12  A 12  A ? -0.1 LYS 9   A 9   A ? -0.1 HIS 55  A 55  A ? -0.1 
12  SER 12  A 12  A ? LYS 9   A 9   A ? -2.2 ARG 13  A 13  A ? -0.2 HIS 11  A 11  A ? -0.1 TYR 15  A 15  A ? -0.1 
13  ARG 13  A 13  A ? LYS 9   A 9   A ? -0.3 PRO 14  A 14  A ? -0.1 MET 16  A 16  A ? -1.8 SER 12  A 12  A ? -0.2 
14  PRO 14  A 14  A ? ?   ?   ? ?   ? ? ?    ?   ?   ? ?   ? ? ?    GLY 102 A 102 A ? -2.4 GLY 53  A 53  A ? -0.2 
15  TYR 15  A 15  A ? VAL 101 A 101 A ? -0.2 LEU 103 A 103 A ? -0.1 LEU 31  A 31  A ? -2.0 ILE 104 A 104 A ? -0.2 
16  MET 16  A 16  A ? ARG 13  A 13  A ? -1.8 PHE 30  A 30  A ? -0.2 GLY 53  A 53  A ? -0.7 SER 18  A 18  A ? -0.3 
17  VAL 17  A 17  A ? GLY 29  A 29  A ? -2.4 VAL 52  A 52  A ? -0.1 GLY 29  A 29  A ? -1.2 LEU 19  A 19  A ? -0.6 
18  SER 18  A 18  A ? GLY 51  A 51  A ? -2.5 MET 16  A 16  A ? -0.3 GLY 51  A 51  A ? -3.3 GLN 20  A 20  A ? -0.6 
19  LEU 19  A 19  A ? CYS 27  A 27  A ? -3.0 VAL 17  A 17  A ? -0.6 SER 26  A 26  A ? -3.3 CYS 27  A 27  A ? -1.5 
20  GLN 20  A 20  A ? THR 49  A 49  A ? -3.2 SER 18  A 18  A ? -0.6 ILE 48  A 48  A ? -4.3 THR 49  A 49  A ? -1.8 
21  LYS 21  A 21  A ? ARG 24  A 24  A ? -2.6 LEU 19  A 19  A ? -0.4 ARG 24  A 24  A ? -1.5 VAL 47  A 47  A ? -0.1 
22  ASN 22  A 22  A ? GLN 20  A 20  A ? -0.5 SER 23  A 23  A ? -0.2 LYS 21  A 21  A ? -0.1 HIS 25  A 25  A ? -0.1 
23  SER 23  A 23  A ? ARG 24  A 24  A ? -0.2 GLN 20  A 20  A ? -0.1 HIS 25  A 25  A ? -0.4 ASN 22  A 22  A ? -0.2 
24  ARG 24  A 24  A ? LYS 21  A 21  A ? -1.5 SER 18  A 18  A ? -0.0 LYS 21  A 21  A ? -2.6 SER 23  A 23  A ? -0.2 
25  HIS 25  A 25  A ? SER 23  A 23  A ? -0.4 GLN 20  A 20  A ? -0.2 GLN 20  A 20  A ? -0.2 GLY 28  A 28  A ? -0.1 
26  SER 26  A 26  A ? LEU 19  A 19  A ? -3.3 CYS 27  A 27  A ? -0.5 GLY 28  A 28  A ? -0.3 SER 174 A 174 A ? -0.3 
27  CYS 27  A 27  A ? LEU 19  A 19  A ? -1.5 ASP 173 A 173 A ? -0.1 LEU 19  A 19  A ? -3.0 SER 26  A 26  A ? -0.5 
28  GLY 28  A 28  A ? SER 174 A 174 A ? -3.5 SER 26  A 26  A ? -0.3 ALA 40  A 40  A ? -0.4 PHE 30  A 30  A ? -0.3 
29  GLY 29  A 29  A ? VAL 17  A 17  A ? -1.2 CYS 27  A 27  A ? -0.2 VAL 17  A 17  A ? -2.4 LEU 31  A 31  A ? -0.3 
30  PHE 30  A 30  A ? LEU 38  A 38  A ? -1.9 GLY 28  A 28  A ? -0.3 LEU 38  A 38  A ? -3.1 ILE 32  A 32  A ? -0.4 
31  LEU 31  A 31  A ? TYR 15  A 15  A ? -2.0 GLY 102 A 102 A ? -0.4 ILE 104 A 104 A ? -2.3 VAL 37  A 37  A ? -0.2 
32  ILE 32  A 32  A ? PHE 36  A 36  A ? -2.1 PHE 30  A 30  A ? -0.4 GLU 34  A 34  A ? -0.2 VAL 37  A 37  A ? -0.2 
33  THR 33  A 33  A ? PHE 36  A 36  A ? -1.4 GLY 102 A 102 A ? -0.1 PHE 36  A 36  A ? -0.3 ILE 32  A 32  A ? -0.3 
34  GLU 34  A 34  A ? ILE 32  A 32  A ? -0.2 GLN 35  A 35  A ? -0.2 VAL 95  A 95  A ? -4.0 LYS 93  A 93  A ? -0.1 
35  GLN 35  A 35  A ? LYS 94  A 94  A ? -0.2 PHE 36  A 36  A ? -0.1 LEU 91  A 91  A ? -2.4 VAL 37  A 37  A ? -0.4 
36  PHE 36  A 36  A ? THR 33  A 33  A ? -0.3 LYS 90  A 90  A ? -0.2 ILE 32  A 32  A ? -2.1 THR 33  A 33  A ? -1.4 
37  VAL 37  A 37  A ? LEU 89  A 89  A ? -2.2 GLN 35  A 35  A ? -0.4 LEU 89  A 89  A ? -2.8 THR 39  A 39  A ? -0.5 
38  LEU 38  A 38  A ? PHE 30  A 30  A ? -3.1 PHE 36  A 36  A ? -0.4 PHE 30  A 30  A ? -1.9 ALA 40  A 40  A ? -0.3 
39  THR 39  A 39  A ? MET 87  A 87  A ? -2.5 VAL 37  A 37  A ? -0.5 MET 87  A 87  A ? -2.5 ALA 41  A 41  A ? -0.3 
40  ALA 40  A 40  A ? GLY 28  A 28  A ? -0.4 LEU 38  A 38  A ? -0.3 CYS 43  A 43  A ? -1.4 ILE 86  A 86  A ? -0.2 
41  ALA 41  A 41  A ? THR 39  A 39  A ? -0.3 HIS 42  A 42  A ? -0.3 TRP 44  A 44  A ? -1.9 ALA 40  A 40  A ? -0.1 
42  HIS 42  A 42  A ? CYS 43  A 43  A ? -0.3 GLY 45  A 45  A ? -0.0 ALA 41  A 41  A ? -0.3 SER 174 A 174 A ? -0.1 
43  CYS 43  A 43  A ? ALA 40  A 40  A ? -1.4 GLY 45  A 45  A ? -0.1 ASP 46  A 46  A ? -1.1 HIS 42  A 42  A ? -0.3 
44  TRP 44  A 44  A ? ALA 41  A 41  A ? -1.9 GLY 45  A 45  A ? -0.2 ALA 41  A 41  A ? -0.0 MET 87  A 87  A ? -0.0 
45  GLY 45  A 45  A ? VAL 47  A 47  A ? -0.2 ASP 46  A 46  A ? -0.1 TRP 44  A 44  A ? -0.2 CYS 43  A 43  A ? -0.1 
46  ASP 46  A 46  A ? CYS 43  A 43  A ? -1.1 LYS 21  A 21  A ? -0.0 ILE 48  A 48  A ? -0.4 TRP 44  A 44  A ? -0.1 
47  VAL 47  A 47  A ? CYS 43  A 43  A ? -0.2 ILE 48  A 48  A ? -0.1 LYS 21  A 21  A ? -0.3 GLY 45  A 45  A ? -0.2 
48  ILE 48  A 48  A ? GLN 20  A 20  A ? -4.3 THR 49  A 49  A ? -0.4 VAL 68  A 68  A ? -0.5 VAL 50  A 50  A ? -0.3 
49  THR 49  A 49  A ? GLN 20  A 20  A ? -1.8 GLU 67  A 67  A ? -0.2 GLN 20  A 20  A ? -3.2 GLY 51  A 51  A ? -0.5 
50  VAL 50  A 50  A ? PHE 66  A 66  A ? -2.8 ILE 48  A 48  A ? -0.3 PHE 66  A 66  A ? -2.8 VAL 52  A 52  A ? -0.5 
51  GLY 51  A 51  A ? SER 18  A 18  A ? -3.3 THR 49  A 49  A ? -0.5 SER 18  A 18  A ? -2.5 GLY 53  A 53  A ? -0.3 
52  VAL 52  A 52  A ? ASP 64  A 64  A ? -3.3 VAL 50  A 50  A ? -0.5 ASP 64  A 64  A ? -1.8 VAL 17  A 17  A ? -0.1 
53  GLY 53  A 53  A ? MET 16  A 16  A ? -0.7 GLY 51  A 51  A ? -0.3 HIS 55  A 55  A ? -0.4 VAL 52  A 52  A ? -0.1 
54  ALA 54  A 54  A ? MET 16  A 16  A ? -0.3 GLY 51  A 51  A ? -0.2 GLY 53  A 53  A ? -0.3 LEU 57  A 57  A ? -0.1 
55  HIS 55  A 55  A ? GLY 53  A 53  A ? -0.4 ASP 56  A 56  A ? -0.3 LEU 135 A 135 A ? -2.6 LEU 57  A 57  A ? -0.4 
56  ASP 56  A 56  A ? ARG 134 A 134 A ? -0.2 LEU 57  A 57  A ? -0.1 GLU 61  A 61  A ? -0.5 GLY 59  A 59  A ? -0.4 
57  LEU 57  A 57  A ? ASP 133 A 133 A ? -3.5 HIS 55  A 55  A ? -0.4 ARG 134 A 134 A ? -0.1 HIS 25  A 25  A ? -0.1 
58  SER 58  A 58  A ? ASP 133 A 133 A ? -0.3 GLY 59  A 59  A ? -0.1 LEU 57  A 57  A ? -0.2 ARG 134 A 134 A ? -0.1 
59  GLY 59  A 59  A ? ASP 56  A 56  A ? -0.4 GLU 61  A 61  A ? -0.2 SER 58  A 58  A ? -0.1 LEU 57  A 57  A ? -0.1 
60  ASN 60  A 60  A ? ILE 62  A 62  A ? -0.0 ASP 56  A 56  A ? -0.0 ILE 62  A 62  A ? -0.4 LEU 57  A 57  A ? -0.1 
61  GLU 61  A 61  A ? ASP 56  A 56  A ? -0.5 TYR 63  A 63  A ? -0.0 TYR 63  A 63  A ? -0.5 GLY 59  A 59  A ? -0.2 
62  ILE 62  A 62  A ? ASN 60  A 60  A ? -0.4 GLY 53  A 53  A ? -0.1 ASP 64  A 64  A ? -0.3 ASP 56  A 56  A ? -0.0 
63  TYR 63  A 63  A ? GLU 61  A 61  A ? -0.5 ALA 54  A 54  A ? -0.1 THR 65  A 65  A ? -0.4 GLY 53  A 53  A ? -0.2 
64  ASP 64  A 64  A ? VAL 52  A 52  A ? -1.8 ILE 62  A 62  A ? -0.3 VAL 52  A 52  A ? -3.3 PHE 66  A 66  A ? -0.4 
65  THR 65  A 65  A ? TYR 63  A 63  A ? -0.4 GLY 51  A 51  A ? -0.2 GLU 67  A 67  A ? -0.4 GLY 51  A 51  A ? -0.2 
66  PHE 66  A 66  A ? VAL 50  A 50  A ? -2.8 ASP 64  A 64  A ? -0.4 VAL 50  A 50  A ? -2.8 VAL 68  A 68  A ? -0.2 
67  GLU 67  A 67  A ? THR 65  A 65  A ? -0.4 THR 49  A 49  A ? -0.2 ASN 92  A 92  A ? -2.8 THR 69  A 69  A ? -0.5 
68  VAL 68  A 68  A ? ILE 48  A 48  A ? -0.5 LEU 91  A 91  A ? -0.2 LEU 91  A 91  A ? -0.2 TYR 71  A 71  A ? -0.1 
69  THR 69  A 69  A ? LYS 90  A 90  A ? -3.1 GLU 67  A 67  A ? -0.5 TYR 71  A 71  A ? -0.3 LEU 91  A 91  A ? -0.2 
70  SER 70  A 70  A ? LYS 90  A 90  A ? -1.3 ILE 72  A 72  A ? -0.0 LYS 90  A 90  A ? -2.5 ILE 72  A 72  A ? -0.6 
71  TYR 71  A 71  A ? THR 69  A 69  A ? -0.3 LEU 89  A 89  A ? -0.2 LEU 89  A 89  A ? -0.2 ALA 41  A 41  A ? -0.0 
72  ILE 72  A 72  A ? LEU 88  A 88  A ? -2.9 SER 70  A 70  A ? -0.6 LEU 88  A 88  A ? -2.1 HIS 74  A 74  A ? -0.1 
73  PRO 73  A 73  A ? ?   ?   ? ?   ? ? ?    ?   ?   ? ?   ? ? ?    MET 87  A 87  A ? -0.2 ASP 85  A 85  A ? -0.1 
74  HIS 74  A 74  A ? ILE 86  A 86  A ? -2.5 ASN 84  A 84  A ? -0.4 TYR 77  A 77  A ? -2.4 ILE 86  A 86  A ? -0.1 
75  PRO 75  A 75  A ? ?   ?   ? ?   ? ? ?    ?   ?   ? ?   ? ? ?    HIS 74  A 74  A ? -0.1 ASN 84  A 84  A ? -0.0 
76  GLU 76  A 76  A ? ASN 84  A 84  A ? -0.1 LYS 78  A 78  A ? -0.1 LYS 78  A 78  A ? -0.3 ARG 83  A 83  A ? -0.1 
77  TYR 77  A 77  A ? HIS 74  A 74  A ? -2.4 ILE 86  A 86  A ? -0.1 LEU 79  A 79  A ? -0.4 ASN 84  A 84  A ? -0.1 
78  LYS 78  A 78  A ? ARG 83  A 83  A ? -0.5 GLU 76  A 76  A ? -0.3 SER 81  A 81  A ? -2.2 ARG 83  A 83  A ? -0.2 
79  LEU 79  A 79  A ? TYR 77  A 77  A ? -0.4 ASN 80  A 80  A ? -0.2 ASP 82  A 82  A ? -0.1 HIS 42  A 42  A ? -0.0 
80  ASN 80  A 80  A ? SER 81  A 81  A ? -0.3 ASP 82  A 82  A ? -0.0 ASP 82  A 82  A ? -0.4 LEU 79  A 79  A ? -0.2 
81  SER 81  A 81  A ? LYS 78  A 78  A ? -2.2 ARG 83  A 83  A ? -0.2 ASN 80  A 80  A ? -0.3 LYS 78  A 78  A ? -0.1 
82  ASP 82  A 82  A ? ASN 80  A 80  A ? -0.4 LEU 79  A 79  A ? -0.1 ASP 85  A 85  A ? -0.5 ASN 84  A 84  A ? -0.3 
83  ARG 83  A 83  A ? ASN 84  A 84  A ? -0.2 LYS 78  A 78  A ? -0.2 LYS 78  A 78  A ? -0.5 SER 81  A 81  A ? -0.2 
84  ASN 84  A 84  A ? ASP 82  A 82  A ? -0.3 ASP 85  A 85  A ? -0.2 ILE 86  A 86  A ? -2.0 HIS 74  A 74  A ? -0.4 
85  ASP 85  A 85  A ? ASP 82  A 82  A ? -0.5 PRO 73  A 73  A ? -0.1 MET 87  A 87  A ? -0.3 ASN 84  A 84  A ? -0.2 
86  ILE 86  A 86  A ? ASN 84  A 84  A ? -2.0 ALA 40  A 40  A ? -0.2 HIS 74  A 74  A ? -2.5 LEU 88  A 88  A ? -0.3 
87  MET 87  A 87  A ? THR 39  A 39  A ? -2.5 ASP 85  A 85  A ? -0.3 THR 39  A 39  A ? -2.5 LEU 89  A 89  A ? -0.4 
88  LEU 88  A 88  A ? ILE 72  A 72  A ? -2.1 ILE 86  A 86  A ? -0.3 ILE 72  A 72  A ? -2.9 LYS 90  A 90  A ? -0.5 
89  LEU 89  A 89  A ? VAL 37  A 37  A ? -2.8 MET 87  A 87  A ? -0.4 VAL 37  A 37  A ? -2.2 LEU 91  A 91  A ? -0.6 
90  LYS 90  A 90  A ? SER 70  A 70  A ? -2.5 LEU 88  A 88  A ? -0.5 THR 69  A 69  A ? -3.1 SER 70  A 70  A ? -1.3 
91  LEU 91  A 91  A ? GLN 35  A 35  A ? -2.4 LEU 89  A 89  A ? -0.6 VAL 68  A 68  A ? -0.2 VAL 95  A 95  A ? -0.0 
92  ASN 92  A 92  A ? GLU 67  A 67  A ? -2.8 LYS 90  A 90  A ? -0.2 LYS 94  A 94  A ? -0.3 VAL 68  A 68  A ? -0.1 
93  LYS 93  A 93  A ? GLU 67  A 67  A ? -0.3 GLU 34  A 34  A ? -0.1 VAL 95  A 95  A ? -0.2 LEU 91  A 91  A ? -0.1 
94  LYS 94  A 94  A ? ASN 92  A 92  A ? -0.3 VAL 95  A 95  A ? -0.1 ARG 96  A 96  A ? -0.2 GLN 35  A 35  A ? -0.2 
95  VAL 95  A 95  A ? GLU 34  A 34  A ? -4.0 LYS 93  A 93  A ? -0.2 LEU 97  A 97  A ? -0.7 LYS 94  A 94  A ? -0.1 
96  ARG 96  A 96  A ? LYS 94  A 94  A ? -0.2 GLY 102 A 102 A ? -0.0 SER 98  A 98  A ? -0.1 VAL 101 A 101 A ? -0.1 
97  LEU 97  A 97  A ? VAL 95  A 95  A ? -0.7 ASN 100 A 100 A ? -0.1 TYR 99  A 99  A ? -0.2 GLY 102 A 102 A ? -0.2 
98  SER 98  A 98  A ? VAL 101 A 101 A ? -2.2 ARG 96  A 96  A ? -0.1 VAL 101 A 101 A ? -0.2 GLY 53  A 53  A ? -0.0 
99  TYR 99  A 99  A ? LEU 97  A 97  A ? -0.2 ASN 100 A 100 A ? -0.2 GLY 102 A 102 A ? -0.1 GLY 53  A 53  A ? -0.0 
100 ASN 100 A 100 A ? VAL 101 A 101 A ? -0.2 VAL 52  A 52  A ? -0.0 GLY 102 A 102 A ? -0.5 GLY 53  A 53  A ? -0.3 
101 VAL 101 A 101 A ? SER 98  A 98  A ? -0.2 VAL 52  A 52  A ? -0.1 SER 98  A 98  A ? -2.2 LEU 103 A 103 A ? -0.3 
102 GLY 102 A 102 A ? PRO 14  A 14  A ? -2.4 ASN 100 A 100 A ? -0.5 LEU 31  A 31  A ? -0.4 ILE 104 A 104 A ? -0.3 
103 LEU 103 A 103 A ? VAL 101 A 101 A ? -0.3 ILE 32  A 32  A ? -0.1 SER 105 A 105 A ? -0.4 ILE 32  A 32  A ? -0.2 
104 ILE 104 A 104 A ? LEU 31  A 31  A ? -2.3 GLY 102 A 102 A ? -0.3 LEU 106 A 106 A ? -0.1 THR 183 A 183 A ? -0.1 
105 SER 105 A 105 A ? ASN 182 A 182 A ? -0.7 LEU 103 A 103 A ? -0.4 ALA 184 A 184 A ? -2.6 ILE 32  A 32  A ? -0.0 
106 LEU 106 A 106 A ? THR 183 A 183 A ? -0.2 ILE 104 A 104 A ? -0.1 VAL 185 A 185 A ? -0.1 SER 105 A 105 A ? -0.1 
107 PRO 107 A 107 A ? ?   ?   ? ?   ? ? ?    ?   ?   ? ?   ? ? ?    ASP 110 A 110 A ? -0.1 LEU 106 A 106 A ? -0.1 
108 LYS 108 A 108 A ? GLU 109 A 109 A ? -0.2 ASP 110 A 110 A ? -0.1 ASP 110 A 110 A ? -0.3 LEU 211 A 211 A ? -0.0 
109 GLU 109 A 109 A ? ASP 110 A 110 A ? -0.1 ?   ?   ? ?   ? ? ?    LYS 108 A 108 A ? -0.2 SER 208 A 208 A ? -0.1 
110 ASP 110 A 110 A ? LYS 108 A 108 A ? -0.3 PRO 107 A 107 A ? -0.1 GLU 112 A 112 A ? -0.3 LYS 108 A 108 A ? -0.1 
111 VAL 111 A 111 A ? VAL 185 A 185 A ? -0.1 GLU 112 A 112 A ? -0.0 ALA 113 A 113 A ? -0.2 ASP 110 A 110 A ? -0.1 
112 GLU 112 A 112 A ? ASP 110 A 110 A ? -0.3 ALA 113 A 113 A ? -0.1 ILE 115 A 115 A ? -0.8 ILE 142 A 142 A ? -0.2 
113 ALA 113 A 113 A ? ASP 114 A 114 A ? -0.2 VAL 111 A 111 A ? -0.2 VAL 143 A 143 A ? -0.2 GLU 112 A 112 A ? -0.1 
114 ASP 114 A 114 A ? ILE 142 A 142 A ? -2.6 ILE 115 A 115 A ? -0.3 LEU 116 A 116 A ? -0.4 ALA 113 A 113 A ? -0.2 
115 ILE 115 A 115 A ? GLU 112 A 112 A ? -0.8 ILE 142 A 142 A ? -0.0 ILE 142 A 142 A ? -1.9 CYS 117 A 117 A ? -0.3 
116 LEU 116 A 116 A ? ASP 114 A 114 A ? -0.4 VAL 141 A 141 A ? -0.2 ASN 181 A 181 A ? -0.5 SER 118 A 118 A ? -0.3 
117 CYS 117 A 117 A ? THR 140 A 140 A ? -3.6 ILE 115 A 115 A ? -0.3 THR 140 A 140 A ? -2.8 VAL 119 A 119 A ? -0.3 
118 SER 118 A 118 A ? VAL 179 A 179 A ? -2.6 LEU 116 A 116 A ? -0.3 VAL 179 A 179 A ? -3.6 ALA 120 A 120 A ? -0.3 
119 VAL 119 A 119 A ? ALA 138 A 138 A ? -2.1 CYS 117 A 117 A ? -0.3 ALA 138 A 138 A ? -2.1 GLY 121 A 121 A ? -0.3 
120 ALA 120 A 120 A ? PRO 177 A 177 A ? -0.7 SER 118 A 118 A ? -0.3 TRP 122 A 122 A ? -0.3 GLU 137 A 137 A ? -0.2 
121 GLY 121 A 121 A ? ARG 136 A 136 A ? -2.2 VAL 119 A 119 A ? -0.3 ARG 136 A 136 A ? -2.1 ILE 2   A 2   A ? -0.5 
122 TRP 122 A 122 A ? GLY 172 A 172 A ? -0.3 ALA 120 A 120 A ? -0.3 LEU 125 A 125 A ? -0.1 ASP 173 A 173 A ? -0.1 
123 GLY 123 A 123 A ? ARG 124 A 124 A ? -0.2 SER 131 A 131 A ? -0.1 ILE 2   A 2   A ? -0.3 GLY 172 A 172 A ? -0.3 
124 ARG 124 A 124 A ? SER 171 A 171 A ? -3.4 GLY 1   A 1   A ? -0.3 SER 131 A 131 A ? -0.2 GLY 123 A 123 A ? -0.2 
125 LEU 125 A 125 A ? PRO 130 A 130 A ? -2.2 TRP 126 A 126 A ? -0.2 ASP 4   A 4   A ? -0.4 LEU 127 A 127 A ? -0.3 
126 TRP 126 A 126 A ? PRO 130 A 130 A ? -0.3 GLU 3   A 3   A ? -0.1 GLY 129 A 129 A ? -2.6 LEU 125 A 125 A ? -0.2 
127 LEU 127 A 127 A ? LYS 128 A 128 A ? -0.3 LEU 125 A 125 A ? -0.3 LEU 125 A 125 A ? -0.0 LEU 194 A 194 A ? -0.0 
128 LYS 128 A 128 A ? GLY 129 A 129 A ? -0.2 TRP 126 A 126 A ? -0.0 LEU 127 A 127 A ? -0.3 ?   ?   ? ?   ? ? ?    
129 GLY 129 A 129 A ? TRP 126 A 126 A ? -2.6 PRO 130 A 130 A ? -0.2 LYS 128 A 128 A ? -0.2 ARG 124 A 124 A ? -0.0 
130 PRO 130 A 130 A ? ?   ?   ? ?   ? ? ?    ?   ?   ? ?   ? ? ?    LEU 125 A 125 A ? -2.2 TRP 126 A 126 A ? -0.3 
131 SER 131 A 131 A ? ARG 124 A 124 A ? -0.2 LEU 125 A 125 A ? -0.1 ARG 124 A 124 A ? -0.2 GLY 123 A 123 A ? -0.1 
132 PRO 132 A 132 A ? ?   ?   ? ?   ? ? ?    ?   ?   ? ?   ? ? ?    ARG 136 A 136 A ? -0.1 LEU 57  A 57  A ? -0.1 
133 ASP 133 A 133 A ? ASP 56  A 56  A ? -0.1 LEU 135 A 135 A ? -0.1 LEU 57  A 57  A ? -3.5 LEU 135 A 135 A ? -0.4 
134 ARG 134 A 134 A ? ASP 56  A 56  A ? -0.2 LEU 57  A 57  A ? -0.1 ASP 56  A 56  A ? -0.2 GLY 121 A 121 A ? -0.1 
135 LEU 135 A 135 A ? HIS 55  A 55  A ? -2.6 ASP 133 A 133 A ? -0.4 ALA 8   A 8   A ? -2.9 GLU 137 A 137 A ? -0.3 
136 ARG 136 A 136 A ? GLY 121 A 121 A ? -2.1 LYS 7   A 7   A ? -0.2 GLY 121 A 121 A ? -2.2 ALA 138 A 138 A ? -0.3 
137 GLU 137 A 137 A ? THR 6   A 6   A ? -2.6 LEU 135 A 135 A ? -0.3 THR 6   A 6   A ? -2.6 GLU 139 A 139 A ? -0.3 
138 ALA 138 A 138 A ? VAL 119 A 119 A ? -2.1 ARG 136 A 136 A ? -0.3 VAL 119 A 119 A ? -2.1 THR 140 A 140 A ? -0.4 
139 GLU 139 A 139 A ? HIS 166 A 166 A ? -0.4 GLU 137 A 137 A ? -0.3 HIS 166 A 166 A ? -0.9 VAL 141 A 141 A ? -0.3 
140 THR 140 A 140 A ? CYS 117 A 117 A ? -2.8 ALA 138 A 138 A ? -0.4 CYS 117 A 117 A ? -3.6 ILE 142 A 142 A ? -0.4 
141 VAL 141 A 141 A ? TYR 164 A 164 A ? -4.5 GLU 139 A 139 A ? -0.3 TYR 164 A 164 A ? -3.0 VAL 143 A 143 A ? -0.2 
142 ILE 142 A 142 A ? ILE 115 A 115 A ? -1.9 THR 140 A 140 A ? -0.4 ASP 114 A 114 A ? -2.6 ASN 144 A 144 A ? -0.3 
143 VAL 143 A 143 A ? CYS 162 A 162 A ? -3.0 VAL 141 A 141 A ? -0.2 CYS 162 A 162 A ? -0.5 ASP 145 A 145 A ? -0.1 
144 ASN 144 A 144 A ? ILE 142 A 142 A ? -0.3 ASP 145 A 145 A ? -0.1 CYS 148 A 148 A ? -1.7 GLU 147 A 147 A ? -0.4 
145 ASP 145 A 145 A ? ALA 146 A 146 A ? -0.2 GLU 147 A 147 A ? -0.2 GLU 149 A 149 A ? -2.6 ARG 150 A 150 A ? -0.2 
146 ALA 146 A 146 A ? GLU 147 A 147 A ? -0.2 CYS 148 A 148 A ? -0.2 ARG 150 A 150 A ? -1.5 ASP 145 A 145 A ? -0.2 
147 GLU 147 A 147 A ? ASN 144 A 144 A ? -0.4 GLU 149 A 149 A ? -0.2 ARG 151 A 151 A ? -1.4 ALA 146 A 146 A ? -0.2 
148 CYS 148 A 148 A ? ASN 144 A 144 A ? -1.7 GLU 149 A 149 A ? -0.2 TRP 152 A 152 A ? -3.0 TYR 155 A 155 A ? -0.2 
149 GLU 149 A 149 A ? ASP 145 A 145 A ? -2.6 ARG 150 A 150 A ? -0.2 CYS 148 A 148 A ? -0.2 GLU 147 A 147 A ? -0.2 
150 ARG 150 A 150 A ? ALA 146 A 146 A ? -1.5 ASP 145 A 145 A ? -0.2 GLU 149 A 149 A ? -0.2 CYS 148 A 148 A ? -0.2 
151 ARG 151 A 151 A ? GLU 147 A 147 A ? -1.4 TRP 152 A 152 A ? -0.2 ASN 153 A 153 A ? -0.5 GLU 149 A 149 A ? -0.2 
152 TRP 152 A 152 A ? CYS 148 A 148 A ? -3.0 GLU 147 A 147 A ? -0.2 TYR 155 A 155 A ? -0.8 ARG 151 A 151 A ? -0.2 
153 ASN 153 A 153 A ? ARG 151 A 151 A ? -0.5 LYS 154 A 154 A ? -0.2 TRP 152 A 152 A ? -0.1 GLU 149 A 149 A ? -0.0 
154 LYS 154 A 154 A ? LYS 156 A 156 A ? -0.0 ARG 83  A 83  A ? -0.0 LYS 156 A 156 A ? -0.2 ASN 153 A 153 A ? -0.2 
155 TYR 155 A 155 A ? TRP 152 A 152 A ? -0.8 CYS 148 A 148 A ? -0.2 ALA 157 A 157 A ? -0.5 SER 158 A 158 A ? -0.1 
156 LYS 156 A 156 A ? LYS 154 A 154 A ? -0.2 ALA 157 A 157 A ? -0.1 LYS 159 A 159 A ? -2.2 MET 160 A 160 A ? -2.2 
157 ALA 157 A 157 A ? TYR 155 A 155 A ? -0.5 SER 158 A 158 A ? -0.3 LYS 156 A 156 A ? -0.1 ASP 145 A 145 A ? -0.0 
158 SER 158 A 158 A ? LYS 159 A 159 A ? -0.2 TYR 155 A 155 A ? -0.1 ALA 157 A 157 A ? -0.3 ILE 161 A 161 A ? -0.1 
159 LYS 159 A 159 A ? LYS 156 A 156 A ? -2.2 MET 160 A 160 A ? -0.1 ARG 206 A 206 A ? -2.8 ILE 161 A 161 A ? -0.3 
160 MET 160 A 160 A ? LYS 156 A 156 A ? -2.2 THR 205 A 205 A ? -0.2 CYS 162 A 162 A ? -0.3 THR 205 A 205 A ? -0.2 
161 ILE 161 A 161 A ? TYR 204 A 204 A ? -2.4 LYS 159 A 159 A ? -0.3 TYR 204 A 204 A ? -3.0 ALA 163 A 163 A ? -0.4 
162 CYS 162 A 162 A ? VAL 143 A 143 A ? -0.5 MET 160 A 160 A ? -0.3 VAL 143 A 143 A ? -3.0 TYR 164 A 164 A ? -0.4 
163 ALA 163 A 163 A ? ASN 202 A 202 A ? -2.1 ILE 161 A 161 A ? -0.4 ASN 202 A 202 A ? -1.7 GLY 165 A 165 A ? -0.3 
164 TYR 164 A 164 A ? VAL 141 A 141 A ? -3.0 CYS 162 A 162 A ? -0.4 VAL 141 A 141 A ? -4.5 HIS 166 A 166 A ? -0.3 
165 GLY 165 A 165 A ? ALA 163 A 163 A ? -0.3 THR 140 A 140 A ? -0.3 GLY 167 A 167 A ? -2.2 THR 140 A 140 A ? -0.2 
166 HIS 166 A 166 A ? GLU 139 A 139 A ? -0.9 TYR 164 A 164 A ? -0.3 GLU 139 A 139 A ? -0.4 GLY 168 A 168 A ? -0.1 
167 GLY 167 A 167 A ? GLY 165 A 165 A ? -2.2 ASN 196 A 196 A ? -0.1 SER 169 A 169 A ? -0.3 ASP 4   A 4   A ? -0.2 
168 GLY 168 A 168 A ? GLU 3   A 3   A ? -1.4 HIS 166 A 166 A ? -0.1 GLU 3   A 3   A ? -3.3 CYS 170 A 170 A ? -0.2 
169 SER 169 A 169 A ? GLY 167 A 167 A ? -0.3 ILE 2   A 2   A ? -0.2 ASN 196 A 196 A ? -0.7 SER 171 A 171 A ? -0.2 
170 CYS 170 A 170 A ? GLY 1   A 1   A ? -1.4 GLY 168 A 168 A ? -0.2 ASP 173 A 173 A ? -2.3 SER 174 A 174 A ? -0.2 
171 SER 171 A 171 A ? GLY 172 A 172 A ? -0.3 SER 169 A 169 A ? -0.2 ARG 124 A 124 A ? -3.4 CYS 170 A 170 A ? -0.1 
172 GLY 172 A 172 A ? GLY 123 A 123 A ? -0.3 SER 26  A 26  A ? -0.1 TRP 122 A 122 A ? -0.3 SER 171 A 171 A ? -0.3 
173 ASP 173 A 173 A ? CYS 170 A 170 A ? -2.3 GLY 1   A 1   A ? -0.2 GLY 176 A 176 A ? -2.2 THR 188 A 188 A ? -0.2 
174 SER 174 A 174 A ? SER 26  A 26  A ? -0.3 GLY 175 A 175 A ? -0.2 GLY 28  A 28  A ? -3.5 SER 189 A 189 A ? -0.2 
175 GLY 175 A 175 A ? THR 188 A 188 A ? -2.9 GLY 176 A 176 A ? -0.3 SER 174 A 174 A ? -0.2 PHE 30  A 30  A ? -0.1 
176 GLY 176 A 176 A ? ASP 173 A 173 A ? -2.2 ILE 187 A 187 A ? -0.1 THR 188 A 188 A ? -3.3 GLY 175 A 175 A ? -0.3 
177 PRO 177 A 177 A ? ?   ?   ? ?   ? ? ?    ?   ?   ? ?   ? ? ?    ALA 120 A 120 A ? -0.7 VAL 179 A 179 A ? -0.6 
178 LEU 178 A 178 A ? GLY 186 A 186 A ? -2.3 GLY 176 A 176 A ? -0.2 VAL 185 A 185 A ? -2.8 GLY 186 A 186 A ? -1.3 
179 VAL 179 A 179 A ? SER 118 A 118 A ? -3.6 PRO 177 A 177 A ? -0.6 SER 118 A 118 A ? -2.6 ASN 181 A 181 A ? -0.4 
180 CYS 180 A 180 A ? THR 183 A 183 A ? -2.9 LEU 178 A 178 A ? -0.5 THR 183 A 183 A ? -1.1 CYS 117 A 117 A ? -0.2 
181 ASN 181 A 181 A ? LEU 116 A 116 A ? -0.5 VAL 179 A 179 A ? -0.4 CYS 180 A 180 A ? -0.2 ALA 184 A 184 A ? -0.1 
182 ASN 182 A 182 A ? THR 183 A 183 A ? -0.2 VAL 179 A 179 A ? -0.1 SER 105 A 105 A ? -0.7 ALA 184 A 184 A ? -0.4 
183 THR 183 A 183 A ? CYS 180 A 180 A ? -1.1 ILE 104 A 104 A ? -0.1 CYS 180 A 180 A ? -2.9 VAL 185 A 185 A ? -0.8 
184 ALA 184 A 184 A ? SER 105 A 105 A ? -2.6 ASN 182 A 182 A ? -0.4 VAL 179 A 179 A ? -0.2 ILE 187 A 187 A ? -0.1 
185 VAL 185 A 185 A ? LEU 178 A 178 A ? -2.8 THR 183 A 183 A ? -0.8 ILE 207 A 207 A ? -1.5 SER 208 A 208 A ? -0.4 
186 GLY 186 A 186 A ? LEU 178 A 178 A ? -1.3 ARG 206 A 206 A ? -0.2 LEU 178 A 178 A ? -2.3 THR 188 A 188 A ? -0.4 
187 ILE 187 A 187 A ? THR 205 A 205 A ? -1.4 VAL 185 A 185 A ? -0.3 THR 205 A 205 A ? -2.7 SER 189 A 189 A ? -0.2 
188 THR 188 A 188 A ? GLY 176 A 176 A ? -3.3 GLY 186 A 186 A ? -0.4 GLY 175 A 175 A ? -2.9 TYR 204 A 204 A ? -0.2 
189 SER 189 A 189 A ? VAL 203 A 203 A ? -2.1 PHE 190 A 190 A ? -0.3 SER 191 A 191 A ? -0.3 TYR 204 A 204 A ? -0.2 
190 PHE 190 A 190 A ? VAL 203 A 203 A ? -1.6 ASP 82  A 82  A ? -0.1 VAL 203 A 203 A ? -2.9 SER 189 A 189 A ? -0.3 
191 SER 191 A 191 A ? SER 189 A 189 A ? -0.3 ASN 202 A 202 A ? -0.2 ASN 202 A 202 A ? -0.1 ARG 193 A 193 A ? -0.0 
192 ASP 192 A 192 A ? LEU 200 A 200 A ? -0.4 PHE 190 A 190 A ? -0.3 CYS 195 A 195 A ? -1.6 ASN 196 A 196 A ? -0.2 
193 ARG 193 A 193 A ? LEU 194 A 194 A ? -0.3 CYS 195 A 195 A ? -0.1 ASP 192 A 192 A ? -0.1 LEU 127 A 127 A ? -0.0 
194 LEU 194 A 194 A ? TRP 126 A 126 A ? -0.1 CYS 170 A 170 A ? -0.0 ARG 193 A 193 A ? -0.3 LEU 127 A 127 A ? -0.2 
195 CYS 195 A 195 A ? ASP 192 A 192 A ? -1.6 TRP 126 A 126 A ? -0.1 CYS 170 A 170 A ? -0.2 ARG 193 A 193 A ? -0.1 
196 ASN 196 A 196 A ? SER 169 A 169 A ? -0.7 ASP 192 A 192 A ? -0.2 GLY 167 A 167 A ? -0.1 ARG 198 A 198 A ? -0.1 
197 SER 197 A 197 A ? LEU 200 A 200 A ? -0.4 ARG 198 A 198 A ? -0.1 ASN 196 A 196 A ? -0.1 ASP 192 A 192 A ? -0.1 
198 ARG 198 A 198 A ? LEU 199 A 199 A ? -0.2 ASN 196 A 196 A ? -0.1 SER 197 A 197 A ? -0.1 ASN 196 A 196 A ? -0.1 
199 LEU 199 A 199 A ? LEU 200 A 200 A ? -0.2 PRO 201 A 201 A ? -0.0 ARG 198 A 198 A ? -0.2 ASN 196 A 196 A ? -0.0 
200 LEU 200 A 200 A ? VAL 203 A 203 A ? -0.0 TRP 152 A 152 A ? -0.0 SER 197 A 197 A ? -0.4 ASP 192 A 192 A ? -0.4 
201 PRO 201 A 201 A ? ?   ?   ? ?   ? ? ?    ?   ?   ? ?   ? ? ?    VAL 203 A 203 A ? -0.2 TYR 164 A 164 A ? -0.2 
202 ASN 202 A 202 A ? ALA 163 A 163 A ? -1.7 SER 191 A 191 A ? -0.1 ALA 163 A 163 A ? -2.1 TYR 204 A 204 A ? -0.5 
203 VAL 203 A 203 A ? PHE 190 A 190 A ? -2.9 PRO 201 A 201 A ? -0.2 SER 189 A 189 A ? -2.1 PHE 190 A 190 A ? -1.6 
204 TYR 204 A 204 A ? ILE 161 A 161 A ? -3.0 ASN 202 A 202 A ? -0.5 ILE 161 A 161 A ? -2.4 ARG 206 A 206 A ? -0.4 
205 THR 205 A 205 A ? ILE 187 A 187 A ? -2.7 VAL 203 A 203 A ? -0.3 ILE 187 A 187 A ? -1.4 ILE 207 A 207 A ? -0.6 
206 ARG 206 A 206 A ? LYS 159 A 159 A ? -2.8 TYR 204 A 204 A ? -0.4 ALA 209 A 209 A ? -0.5 TYR 210 A 210 A ? -0.3 
207 ILE 207 A 207 A ? VAL 185 A 185 A ? -1.5 THR 205 A 205 A ? -0.6 TYR 210 A 210 A ? -2.5 LEU 211 A 211 A ? -0.2 
208 SER 208 A 208 A ? VAL 185 A 185 A ? -0.4 ALA 209 A 209 A ? -0.3 LEU 211 A 211 A ? -1.0 ILE 207 A 207 A ? -0.2 
209 ALA 209 A 209 A ? ARG 206 A 206 A ? -0.5 TYR 210 A 210 A ? -0.2 SER 208 A 208 A ? -0.3 ILE 207 A 207 A ? -0.2 
210 TYR 210 A 210 A ? ILE 207 A 207 A ? -2.5 ARG 206 A 206 A ? -0.3 ILE 214 A 214 A ? -2.8 ALA 209 A 209 A ? -0.2 
211 LEU 211 A 211 A ? SER 208 A 208 A ? -1.0 PRO 212 A 212 A ? -0.2 HIS 215 A 215 A ? -3.2 ASN 216 A 216 A ? -0.3 
212 PRO 212 A 212 A ? ?   ?   ? ?   ? ? ?    ?   ?   ? ?   ? ? ?    ASN 216 A 216 A ? -2.0 LEU 211 A 211 A ? -0.2 
213 TRP 213 A 213 A ? HIS 215 A 215 A ? -0.2 ILE 214 A 214 A ? -0.2 ILE 217 A 217 A ? -1.4 LEU 211 A 211 A ? -0.2 
214 ILE 214 A 214 A ? TYR 210 A 210 A ? -2.8 HIS 215 A 215 A ? -0.2 THR 218 A 218 A ? -2.6 ILE 217 A 217 A ? -0.3 
215 HIS 215 A 215 A ? LEU 211 A 211 A ? -3.2 ASN 216 A 216 A ? -0.2 GLY 219 A 219 A ? -1.6 ILE 214 A 214 A ? -0.2 
216 ASN 216 A 216 A ? PRO 212 A 212 A ? -2.0 LEU 211 A 211 A ? -0.3 HIS 215 A 215 A ? -0.2 ILE 214 A 214 A ? -0.2 
217 ILE 217 A 217 A ? TRP 213 A 213 A ? -1.4 ILE 214 A 214 A ? -0.3 HIS 215 A 215 A ? -0.2 ASN 216 A 216 A ? -0.2 
218 THR 218 A 218 A ? ILE 214 A 214 A ? -2.6 GLY 219 A 219 A ? -0.2 HIS 215 A 215 A ? -0.2 ASN 216 A 216 A ? -0.2 
219 GLY 219 A 219 A ? HIS 215 A 215 A ? -1.6 ILE 214 A 214 A ? -0.3 VAL 221 A 221 A ? -1.8 THR 218 A 218 A ? -0.2 
220 ASN 220 A 220 A ? THR 218 A 218 A ? -0.1 ASN 216 A 216 A ? -0.1 HIS 215 A 215 A ? -0.1 ASN 216 A 216 A ? -0.1 
221 VAL 221 A 221 A ? GLY 219 A 219 A ? -1.8 THR 33  A 33  A ? -0.0 GLY 219 A 219 A ? -0.1 THR 33  A 33  A ? -0.1 
# 
loop_
_dssp_statistics_histogram.entry_id 
_dssp_statistics_histogram.type 
_dssp_statistics_histogram.1 
_dssp_statistics_histogram.2 
_dssp_statistics_histogram.3 
_dssp_statistics_histogram.4 
_dssp_statistics_histogram.5 
_dssp_statistics_histogram.6 
_dssp_statistics_histogram.7 
_dssp_statistics_histogram.8 
_dssp_statistics_histogram.9 
_dssp_statistics_histogram.10 
_dssp_statistics_histogram.11 
_dssp_statistics_histogram.12 
_dssp_statistics_histogram.13 
_dssp_statistics_histogram.14 
_dssp_statistics_histogram.15 
_dssp_statistics_histogram.16 
_dssp_statistics_histogram.17 
_dssp_statistics_histogram.18 
_dssp_statistics_histogram.19 
_dssp_statistics_histogram.20 
_dssp_statistics_histogram.21 
_dssp_statistics_histogram.22 
_dssp_statistics_histogram.23 
_dssp_statistics_histogram.24 
_dssp_statistics_histogram.25 
_dssp_statistics_histogram.26 
_dssp_statistics_histogram.27 
_dssp_statistics_histogram.28 
_dssp_statistics_histogram.29 
_dssp_statistics_histogram.30 
Danio_rerio_GeneID=561111 residues_per_alpha_helix        0 0 0 0 0 0 1 1 0 0 0 0 0 0 0 0 0 0 0 0 0 0 0 0 0 0 0 0 0 0 
Danio_rerio_GeneID=561111 parallel_bridges_per_ladder     1 0 0 0 0 0 0 0 0 0 0 0 0 0 0 0 0 0 0 0 0 0 0 0 0 0 0 0 0 0 
Danio_rerio_GeneID=561111 antiparallel_bridges_per_ladder 1 3 1 7 1 2 0 0 0 0 0 0 0 0 0 0 0 0 0 0 0 0 0 0 0 0 0 0 0 0 
Danio_rerio_GeneID=561111 ladders_per_sheet               1 0 0 0 0 1 0 1 0 0 0 0 0 0 0 0 0 0 0 0 0 0 0 0 0 0 0 0 0 0 
# 
loop_
_dssp_statistics_hbond.entry_id 
_dssp_statistics_hbond.type 
_dssp_statistics_hbond.count 
_dssp_statistics_hbond.count_per_100 
Danio_rerio_GeneID=561111 O(I)-->H-N(J)          136 61.5 
Danio_rerio_GeneID=561111 'PARALLEL BRIDGES'     2   0.9  
Danio_rerio_GeneID=561111 'ANTIPARALLEL BRIDGES' 72  32.6 
Danio_rerio_GeneID=561111 O(I)-->H-N(I-5)        2   0.9  
Danio_rerio_GeneID=561111 O(I)-->H-N(I-4)        1   0.5  
Danio_rerio_GeneID=561111 O(I)-->H-N(I-3)        4   1.8  
Danio_rerio_GeneID=561111 O(I)-->H-N(I-2)        0   0.0  
Danio_rerio_GeneID=561111 O(I)-->H-N(I-1)        1   0.5  
Danio_rerio_GeneID=561111 O(I)-->H-N(I+0)        0   0.0  
Danio_rerio_GeneID=561111 O(I)-->H-N(I+1)        0   0.0  
Danio_rerio_GeneID=561111 O(I)-->H-N(I+2)        16  7.2  
Danio_rerio_GeneID=561111 O(I)-->H-N(I+3)        20  9.0  
Danio_rerio_GeneID=561111 O(I)-->H-N(I+4)        12  5.4  
Danio_rerio_GeneID=561111 O(I)-->H-N(I+5)        0   0.0  
# 
_dssp_statistics.entry_id                       Danio_rerio_GeneID=561111 
_dssp_statistics.nr_of_residues                 221 
_dssp_statistics.nr_of_chains                   1 
_dssp_statistics.nr_of_ss_bridges_total         0 
_dssp_statistics.nr_of_ss_bridges_intra_chain   0 
_dssp_statistics.nr_of_ss_bridges_inter_chain   0 
# 
loop_
_chem_comp.id 
_chem_comp.type 
_chem_comp.mon_nstd_flag 
_chem_comp.name 
_chem_comp.formula 
_chem_comp.formula_weight 
ALA 'L-PEPTIDE LINKING' y ALANINE         'C3 H7 N O2'     89.093 
ARG 'L-PEPTIDE LINKING' y ARGININE        'C6 H15 N4 O2'  175.209 
ASN 'L-PEPTIDE LINKING' y ASPARAGINE      'C4 H8 N2 O3'   132.118 
ASP 'L-PEPTIDE LINKING' y 'ASPARTIC ACID' 'C4 H7 N O4'    133.103 
CYS 'L-PEPTIDE LINKING' y CYSTEINE        'C3 H7 N O2 S'  121.158 
GLN 'L-PEPTIDE LINKING' y GLUTAMINE       'C5 H10 N2 O3'  146.144 
GLU 'L-PEPTIDE LINKING' y 'GLUTAMIC ACID' 'C5 H9 N O4'    147.129 
GLY 'PEPTIDE LINKING'   y GLYCINE         'C2 H5 N O2'     75.067 
HIS 'L-PEPTIDE LINKING' y HISTIDINE       'C6 H10 N3 O2'  156.162 
ILE 'L-PEPTIDE LINKING' y ISOLEUCINE      'C6 H13 N O2'   131.173 
LEU 'L-PEPTIDE LINKING' y LEUCINE         'C6 H13 N O2'   131.173 
LYS 'L-PEPTIDE LINKING' y LYSINE          'C6 H15 N2 O2'  147.195 
MET 'L-PEPTIDE LINKING' y METHIONINE      'C5 H11 N O2 S' 149.211 
PHE 'L-PEPTIDE LINKING' y PHENYLALANINE   'C9 H11 N O2'   165.189 
PRO 'L-PEPTIDE LINKING' y PROLINE         'C5 H9 N O2'     115.13 
SER 'L-PEPTIDE LINKING' y SERINE          'C3 H7 N O3'    105.093 
THR 'L-PEPTIDE LINKING' y THREONINE       'C4 H9 N O3'    119.119 
TRP 'L-PEPTIDE LINKING' y TRYPTOPHAN      'C11 H12 N2 O2' 204.225 
TYR 'L-PEPTIDE LINKING' y TYROSINE        'C9 H11 N O3'   181.189 
VAL 'L-PEPTIDE LINKING' y VALINE          'C5 H11 N O2'   117.146 
# 
loop_
_atom_type.symbol 
N 
C 
O 
S 
# 
loop_
_entity_poly_seq.entity_id 
_entity_poly_seq.num 
_entity_poly_seq.mon_id 
_entity_poly_seq.hetero 
1   1 GLY n 
1   2 ILE n 
1   3 GLU n 
1   4 ASP n 
1   5 GLY n 
1   6 THR n 
1   7 LYS n 
1   8 ALA n 
1   9 LYS n 
1  10 PRO n 
1  11 HIS n 
1  12 SER n 
1  13 ARG n 
1  14 PRO n 
1  15 TYR n 
1  16 MET n 
1  17 VAL n 
1  18 SER n 
1  19 LEU n 
1  20 GLN n 
1  21 LYS n 
1  22 ASN n 
1  23 SER n 
1  24 ARG n 
1  25 HIS n 
1  26 SER n 
1  27 CYS n 
1  28 GLY n 
1  29 GLY n 
1  30 PHE n 
1  31 LEU n 
1  32 ILE n 
1  33 THR n 
1  34 GLU n 
1  35 GLN n 
1  36 PHE n 
1  37 VAL n 
1  38 LEU n 
1  39 THR n 
1  40 ALA n 
1  41 ALA n 
1  42 HIS n 
1  43 CYS n 
1  44 TRP n 
1  45 GLY n 
1  46 ASP n 
1  47 VAL n 
1  48 ILE n 
1  49 THR n 
1  50 VAL n 
1  51 GLY n 
1  52 VAL n 
1  53 GLY n 
1  54 ALA n 
1  55 HIS n 
1  56 ASP n 
1  57 LEU n 
1  58 SER n 
1  59 GLY n 
1  60 ASN n 
1  61 GLU n 
1  62 ILE n 
1  63 TYR n 
1  64 ASP n 
1  65 THR n 
1  66 PHE n 
1  67 GLU n 
1  68 VAL n 
1  69 THR n 
1  70 SER n 
1  71 TYR n 
1  72 ILE n 
1  73 PRO n 
1  74 HIS n 
1  75 PRO n 
1  76 GLU n 
1  77 TYR n 
1  78 LYS n 
1  79 LEU n 
1  80 ASN n 
1  81 SER n 
1  82 ASP n 
1  83 ARG n 
1  84 ASN n 
1  85 ASP n 
1  86 ILE n 
1  87 MET n 
1  88 LEU n 
1  89 LEU n 
1  90 LYS n 
1  91 LEU n 
1  92 ASN n 
1  93 LYS n 
1  94 LYS n 
1  95 VAL n 
1  96 ARG n 
1  97 LEU n 
1  98 SER n 
1  99 TYR n 
1 100 ASN n 
1 101 VAL n 
1 102 GLY n 
1 103 LEU n 
1 104 ILE n 
1 105 SER n 
1 106 LEU n 
1 107 PRO n 
1 108 LYS n 
1 109 GLU n 
1 110 ASP n 
1 111 VAL n 
1 112 GLU n 
1 113 ALA n 
1 114 ASP n 
1 115 ILE n 
1 116 LEU n 
1 117 CYS n 
1 118 SER n 
1 119 VAL n 
1 120 ALA n 
1 121 GLY n 
1 122 TRP n 
1 123 GLY n 
1 124 ARG n 
1 125 LEU n 
1 126 TRP n 
1 127 LEU n 
1 128 LYS n 
1 129 GLY n 
1 130 PRO n 
1 131 SER n 
1 132 PRO n 
1 133 ASP n 
1 134 ARG n 
1 135 LEU n 
1 136 ARG n 
1 137 GLU n 
1 138 ALA n 
1 139 GLU n 
1 140 THR n 
1 141 VAL n 
1 142 ILE n 
1 143 VAL n 
1 144 ASN n 
1 145 ASP n 
1 146 ALA n 
1 147 GLU n 
1 148 CYS n 
1 149 GLU n 
1 150 ARG n 
1 151 ARG n 
1 152 TRP n 
1 153 ASN n 
1 154 LYS n 
1 155 TYR n 
1 156 LYS n 
1 157 ALA n 
1 158 SER n 
1 159 LYS n 
1 160 MET n 
1 161 ILE n 
1 162 CYS n 
1 163 ALA n 
1 164 TYR n 
1 165 GLY n 
1 166 HIS n 
1 167 GLY n 
1 168 GLY n 
1 169 SER n 
1 170 CYS n 
1 171 SER n 
1 172 GLY n 
1 173 ASP n 
1 174 SER n 
1 175 GLY n 
1 176 GLY n 
1 177 PRO n 
1 178 LEU n 
1 179 VAL n 
1 180 CYS n 
1 181 ASN n 
1 182 ASN n 
1 183 THR n 
1 184 ALA n 
1 185 VAL n 
1 186 GLY n 
1 187 ILE n 
1 188 THR n 
1 189 SER n 
1 190 PHE n 
1 191 SER n 
1 192 ASP n 
1 193 ARG n 
1 194 LEU n 
1 195 CYS n 
1 196 ASN n 
1 197 SER n 
1 198 ARG n 
1 199 LEU n 
1 200 LEU n 
1 201 PRO n 
1 202 ASN n 
1 203 VAL n 
1 204 TYR n 
1 205 THR n 
1 206 ARG n 
1 207 ILE n 
1 208 SER n 
1 209 ALA n 
1 210 TYR n 
1 211 LEU n 
1 212 PRO n 
1 213 TRP n 
1 214 ILE n 
1 215 HIS n 
1 216 ASN n 
1 217 ILE n 
1 218 THR n 
1 219 GLY n 
1 220 ASN n 
1 221 VAL n 
# 
loop_
_pdbx_poly_seq_scheme.asym_id 
_pdbx_poly_seq_scheme.entity_id 
_pdbx_poly_seq_scheme.seq_id 
_pdbx_poly_seq_scheme.mon_id 
_pdbx_poly_seq_scheme.ndb_seq_num 
_pdbx_poly_seq_scheme.pdb_seq_num 
_pdbx_poly_seq_scheme.auth_seq_num 
_pdbx_poly_seq_scheme.pdb_mon_id 
_pdbx_poly_seq_scheme.auth_mon_id 
_pdbx_poly_seq_scheme.pdb_strand_id 
_pdbx_poly_seq_scheme.pdb_ins_code 
_pdbx_poly_seq_scheme.hetero 
A 1   1 GLY   1 1   1   GLY GLY A ? n 
A 1   2 ILE   2 2   2   ILE ILE A ? n 
A 1   3 GLU   3 3   3   GLU GLU A ? n 
A 1   4 ASP   4 4   4   ASP ASP A ? n 
A 1   5 GLY   5 5   5   GLY GLY A ? n 
A 1   6 THR   6 6   6   THR THR A ? n 
A 1   7 LYS   7 7   7   LYS LYS A ? n 
A 1   8 ALA   8 8   8   ALA ALA A ? n 
A 1   9 LYS   9 9   9   LYS LYS A ? n 
A 1  10 PRO  10 10  10  PRO PRO A ? n 
A 1  11 HIS  11 11  11  HIS HIS A ? n 
A 1  12 SER  12 12  12  SER SER A ? n 
A 1  13 ARG  13 13  13  ARG ARG A ? n 
A 1  14 PRO  14 14  14  PRO PRO A ? n 
A 1  15 TYR  15 15  15  TYR TYR A ? n 
A 1  16 MET  16 16  16  MET MET A ? n 
A 1  17 VAL  17 17  17  VAL VAL A ? n 
A 1  18 SER  18 18  18  SER SER A ? n 
A 1  19 LEU  19 19  19  LEU LEU A ? n 
A 1  20 GLN  20 20  20  GLN GLN A ? n 
A 1  21 LYS  21 21  21  LYS LYS A ? n 
A 1  22 ASN  22 22  22  ASN ASN A ? n 
A 1  23 SER  23 23  23  SER SER A ? n 
A 1  24 ARG  24 24  24  ARG ARG A ? n 
A 1  25 HIS  25 25  25  HIS HIS A ? n 
A 1  26 SER  26 26  26  SER SER A ? n 
A 1  27 CYS  27 27  27  CYS CYS A ? n 
A 1  28 GLY  28 28  28  GLY GLY A ? n 
A 1  29 GLY  29 29  29  GLY GLY A ? n 
A 1  30 PHE  30 30  30  PHE PHE A ? n 
A 1  31 LEU  31 31  31  LEU LEU A ? n 
A 1  32 ILE  32 32  32  ILE ILE A ? n 
A 1  33 THR  33 33  33  THR THR A ? n 
A 1  34 GLU  34 34  34  GLU GLU A ? n 
A 1  35 GLN  35 35  35  GLN GLN A ? n 
A 1  36 PHE  36 36  36  PHE PHE A ? n 
A 1  37 VAL  37 37  37  VAL VAL A ? n 
A 1  38 LEU  38 38  38  LEU LEU A ? n 
A 1  39 THR  39 39  39  THR THR A ? n 
A 1  40 ALA  40 40  40  ALA ALA A ? n 
A 1  41 ALA  41 41  41  ALA ALA A ? n 
A 1  42 HIS  42 42  42  HIS HIS A ? n 
A 1  43 CYS  43 43  43  CYS CYS A ? n 
A 1  44 TRP  44 44  44  TRP TRP A ? n 
A 1  45 GLY  45 45  45  GLY GLY A ? n 
A 1  46 ASP  46 46  46  ASP ASP A ? n 
A 1  47 VAL  47 47  47  VAL VAL A ? n 
A 1  48 ILE  48 48  48  ILE ILE A ? n 
A 1  49 THR  49 49  49  THR THR A ? n 
A 1  50 VAL  50 50  50  VAL VAL A ? n 
A 1  51 GLY  51 51  51  GLY GLY A ? n 
A 1  52 VAL  52 52  52  VAL VAL A ? n 
A 1  53 GLY  53 53  53  GLY GLY A ? n 
A 1  54 ALA  54 54  54  ALA ALA A ? n 
A 1  55 HIS  55 55  55  HIS HIS A ? n 
A 1  56 ASP  56 56  56  ASP ASP A ? n 
A 1  57 LEU  57 57  57  LEU LEU A ? n 
A 1  58 SER  58 58  58  SER SER A ? n 
A 1  59 GLY  59 59  59  GLY GLY A ? n 
A 1  60 ASN  60 60  60  ASN ASN A ? n 
A 1  61 GLU  61 61  61  GLU GLU A ? n 
A 1  62 ILE  62 62  62  ILE ILE A ? n 
A 1  63 TYR  63 63  63  TYR TYR A ? n 
A 1  64 ASP  64 64  64  ASP ASP A ? n 
A 1  65 THR  65 65  65  THR THR A ? n 
A 1  66 PHE  66 66  66  PHE PHE A ? n 
A 1  67 GLU  67 67  67  GLU GLU A ? n 
A 1  68 VAL  68 68  68  VAL VAL A ? n 
A 1  69 THR  69 69  69  THR THR A ? n 
A 1  70 SER  70 70  70  SER SER A ? n 
A 1  71 TYR  71 71  71  TYR TYR A ? n 
A 1  72 ILE  72 72  72  ILE ILE A ? n 
A 1  73 PRO  73 73  73  PRO PRO A ? n 
A 1  74 HIS  74 74  74  HIS HIS A ? n 
A 1  75 PRO  75 75  75  PRO PRO A ? n 
A 1  76 GLU  76 76  76  GLU GLU A ? n 
A 1  77 TYR  77 77  77  TYR TYR A ? n 
A 1  78 LYS  78 78  78  LYS LYS A ? n 
A 1  79 LEU  79 79  79  LEU LEU A ? n 
A 1  80 ASN  80 80  80  ASN ASN A ? n 
A 1  81 SER  81 81  81  SER SER A ? n 
A 1  82 ASP  82 82  82  ASP ASP A ? n 
A 1  83 ARG  83 83  83  ARG ARG A ? n 
A 1  84 ASN  84 84  84  ASN ASN A ? n 
A 1  85 ASP  85 85  85  ASP ASP A ? n 
A 1  86 ILE  86 86  86  ILE ILE A ? n 
A 1  87 MET  87 87  87  MET MET A ? n 
A 1  88 LEU  88 88  88  LEU LEU A ? n 
A 1  89 LEU  89 89  89  LEU LEU A ? n 
A 1  90 LYS  90 90  90  LYS LYS A ? n 
A 1  91 LEU  91 91  91  LEU LEU A ? n 
A 1  92 ASN  92 92  92  ASN ASN A ? n 
A 1  93 LYS  93 93  93  LYS LYS A ? n 
A 1  94 LYS  94 94  94  LYS LYS A ? n 
A 1  95 VAL  95 95  95  VAL VAL A ? n 
A 1  96 ARG  96 96  96  ARG ARG A ? n 
A 1  97 LEU  97 97  97  LEU LEU A ? n 
A 1  98 SER  98 98  98  SER SER A ? n 
A 1  99 TYR  99 99  99  TYR TYR A ? n 
A 1 100 ASN 100 100 100 ASN ASN A ? n 
A 1 101 VAL 101 101 101 VAL VAL A ? n 
A 1 102 GLY 102 102 102 GLY GLY A ? n 
A 1 103 LEU 103 103 103 LEU LEU A ? n 
A 1 104 ILE 104 104 104 ILE ILE A ? n 
A 1 105 SER 105 105 105 SER SER A ? n 
A 1 106 LEU 106 106 106 LEU LEU A ? n 
A 1 107 PRO 107 107 107 PRO PRO A ? n 
A 1 108 LYS 108 108 108 LYS LYS A ? n 
A 1 109 GLU 109 109 109 GLU GLU A ? n 
A 1 110 ASP 110 110 110 ASP ASP A ? n 
A 1 111 VAL 111 111 111 VAL VAL A ? n 
A 1 112 GLU 112 112 112 GLU GLU A ? n 
A 1 113 ALA 113 113 113 ALA ALA A ? n 
A 1 114 ASP 114 114 114 ASP ASP A ? n 
A 1 115 ILE 115 115 115 ILE ILE A ? n 
A 1 116 LEU 116 116 116 LEU LEU A ? n 
A 1 117 CYS 117 117 117 CYS CYS A ? n 
A 1 118 SER 118 118 118 SER SER A ? n 
A 1 119 VAL 119 119 119 VAL VAL A ? n 
A 1 120 ALA 120 120 120 ALA ALA A ? n 
A 1 121 GLY 121 121 121 GLY GLY A ? n 
A 1 122 TRP 122 122 122 TRP TRP A ? n 
A 1 123 GLY 123 123 123 GLY GLY A ? n 
A 1 124 ARG 124 124 124 ARG ARG A ? n 
A 1 125 LEU 125 125 125 LEU LEU A ? n 
A 1 126 TRP 126 126 126 TRP TRP A ? n 
A 1 127 LEU 127 127 127 LEU LEU A ? n 
A 1 128 LYS 128 128 128 LYS LYS A ? n 
A 1 129 GLY 129 129 129 GLY GLY A ? n 
A 1 130 PRO 130 130 130 PRO PRO A ? n 
A 1 131 SER 131 131 131 SER SER A ? n 
A 1 132 PRO 132 132 132 PRO PRO A ? n 
A 1 133 ASP 133 133 133 ASP ASP A ? n 
A 1 134 ARG 134 134 134 ARG ARG A ? n 
A 1 135 LEU 135 135 135 LEU LEU A ? n 
A 1 136 ARG 136 136 136 ARG ARG A ? n 
A 1 137 GLU 137 137 137 GLU GLU A ? n 
A 1 138 ALA 138 138 138 ALA ALA A ? n 
A 1 139 GLU 139 139 139 GLU GLU A ? n 
A 1 140 THR 140 140 140 THR THR A ? n 
A 1 141 VAL 141 141 141 VAL VAL A ? n 
A 1 142 ILE 142 142 142 ILE ILE A ? n 
A 1 143 VAL 143 143 143 VAL VAL A ? n 
A 1 144 ASN 144 144 144 ASN ASN A ? n 
A 1 145 ASP 145 145 145 ASP ASP A ? n 
A 1 146 ALA 146 146 146 ALA ALA A ? n 
A 1 147 GLU 147 147 147 GLU GLU A ? n 
A 1 148 CYS 148 148 148 CYS CYS A ? n 
A 1 149 GLU 149 149 149 GLU GLU A ? n 
A 1 150 ARG 150 150 150 ARG ARG A ? n 
A 1 151 ARG 151 151 151 ARG ARG A ? n 
A 1 152 TRP 152 152 152 TRP TRP A ? n 
A 1 153 ASN 153 153 153 ASN ASN A ? n 
A 1 154 LYS 154 154 154 LYS LYS A ? n 
A 1 155 TYR 155 155 155 TYR TYR A ? n 
A 1 156 LYS 156 156 156 LYS LYS A ? n 
A 1 157 ALA 157 157 157 ALA ALA A ? n 
A 1 158 SER 158 158 158 SER SER A ? n 
A 1 159 LYS 159 159 159 LYS LYS A ? n 
A 1 160 MET 160 160 160 MET MET A ? n 
A 1 161 ILE 161 161 161 ILE ILE A ? n 
A 1 162 CYS 162 162 162 CYS CYS A ? n 
A 1 163 ALA 163 163 163 ALA ALA A ? n 
A 1 164 TYR 164 164 164 TYR TYR A ? n 
A 1 165 GLY 165 165 165 GLY GLY A ? n 
A 1 166 HIS 166 166 166 HIS HIS A ? n 
A 1 167 GLY 167 167 167 GLY GLY A ? n 
A 1 168 GLY 168 168 168 GLY GLY A ? n 
A 1 169 SER 169 169 169 SER SER A ? n 
A 1 170 CYS 170 170 170 CYS CYS A ? n 
A 1 171 SER 171 171 171 SER SER A ? n 
A 1 172 GLY 172 172 172 GLY GLY A ? n 
A 1 173 ASP 173 173 173 ASP ASP A ? n 
A 1 174 SER 174 174 174 SER SER A ? n 
A 1 175 GLY 175 175 175 GLY GLY A ? n 
A 1 176 GLY 176 176 176 GLY GLY A ? n 
A 1 177 PRO 177 177 177 PRO PRO A ? n 
A 1 178 LEU 178 178 178 LEU LEU A ? n 
A 1 179 VAL 179 179 179 VAL VAL A ? n 
A 1 180 CYS 180 180 180 CYS CYS A ? n 
A 1 181 ASN 181 181 181 ASN ASN A ? n 
A 1 182 ASN 182 182 182 ASN ASN A ? n 
A 1 183 THR 183 183 183 THR THR A ? n 
A 1 184 ALA 184 184 184 ALA ALA A ? n 
A 1 185 VAL 185 185 185 VAL VAL A ? n 
A 1 186 GLY 186 186 186 GLY GLY A ? n 
A 1 187 ILE 187 187 187 ILE ILE A ? n 
A 1 188 THR 188 188 188 THR THR A ? n 
A 1 189 SER 189 189 189 SER SER A ? n 
A 1 190 PHE 190 190 190 PHE PHE A ? n 
A 1 191 SER 191 191 191 SER SER A ? n 
A 1 192 ASP 192 192 192 ASP ASP A ? n 
A 1 193 ARG 193 193 193 ARG ARG A ? n 
A 1 194 LEU 194 194 194 LEU LEU A ? n 
A 1 195 CYS 195 195 195 CYS CYS A ? n 
A 1 196 ASN 196 196 196 ASN ASN A ? n 
A 1 197 SER 197 197 197 SER SER A ? n 
A 1 198 ARG 198 198 198 ARG ARG A ? n 
A 1 199 LEU 199 199 199 LEU LEU A ? n 
A 1 200 LEU 200 200 200 LEU LEU A ? n 
A 1 201 PRO 201 201 201 PRO PRO A ? n 
A 1 202 ASN 202 202 202 ASN ASN A ? n 
A 1 203 VAL 203 203 203 VAL VAL A ? n 
A 1 204 TYR 204 204 204 TYR TYR A ? n 
A 1 205 THR 205 205 205 THR THR A ? n 
A 1 206 ARG 206 206 206 ARG ARG A ? n 
A 1 207 ILE 207 207 207 ILE ILE A ? n 
A 1 208 SER 208 208 208 SER SER A ? n 
A 1 209 ALA 209 209 209 ALA ALA A ? n 
A 1 210 TYR 210 210 210 TYR TYR A ? n 
A 1 211 LEU 211 211 211 LEU LEU A ? n 
A 1 212 PRO 212 212 212 PRO PRO A ? n 
A 1 213 TRP 213 213 213 TRP TRP A ? n 
A 1 214 ILE 214 214 214 ILE ILE A ? n 
A 1 215 HIS 215 215 215 HIS HIS A ? n 
A 1 216 ASN 216 216 216 ASN ASN A ? n 
A 1 217 ILE 217 217 217 ILE ILE A ? n 
A 1 218 THR 218 218 218 THR THR A ? n 
A 1 219 GLY 219 219 219 GLY GLY A ? n 
A 1 220 ASN 220 220 220 ASN ASN A ? n 
A 1 221 VAL 221 221 221 VAL VAL A ? n 
# 
loop_
_atom_site.group_PDB 
_atom_site.id 
_atom_site.type_symbol 
_atom_site.label_atom_id 
_atom_site.label_alt_id 
_atom_site.label_comp_id 
_atom_site.label_asym_id 
_atom_site.label_entity_id 
_atom_site.label_seq_id 
_atom_site.pdbx_PDB_ins_code 
_atom_site.Cartn_x 
_atom_site.Cartn_y 
_atom_site.Cartn_z 
_atom_site.occupancy 
_atom_site.B_iso_or_equiv 
_atom_site.pdbx_formal_charge 
_atom_site.auth_seq_id 
_atom_site.auth_comp_id 
_atom_site.auth_asym_id 
_atom_site.auth_atom_id 
_atom_site.pdbx_PDB_model_num 
ATOM 1    N N   ? GLY A 1   1 ?   6.969  -7.111   3.323 1.000 78.830 ? 1   GLY A N   1 
ATOM 2    C CA  ? GLY A 1   1 ?   7.651  -6.005   3.976 1.000 78.830 ? 1   GLY A CA  1 
ATOM 3    C C   ? GLY A 1   1 ?   8.510  -5.191   3.027 1.000 78.830 ? 1   GLY A C   1 
ATOM 4    O O   ? GLY A 1   1 ?   8.460  -5.388   1.811 1.000 78.830 ? 1   GLY A O   1 
ATOM 5    N N   ? ILE A 1   2 ?   8.926  -4.100   3.524 1.000 89.590 ? 2   ILE A N   1 
ATOM 6    C CA  ? ILE A 1   2 ?   9.804  -3.228   2.752 1.000 89.590 ? 2   ILE A CA  1 
ATOM 7    C C   ? ILE A 1   2 ?  11.251  -3.695   2.895 1.000 89.590 ? 2   ILE A C   1 
ATOM 8    C CB  ? ILE A 1   2 ?   9.671  -1.754   3.198 1.000 89.590 ? 2   ILE A CB  1 
ATOM 9    O O   ? ILE A 1   2 ?  11.848  -3.571   3.967 1.000 89.590 ? 2   ILE A O   1 
ATOM 10   C CG1 ? ILE A 1   2 ?   8.204  -1.312   3.146 1.000 89.590 ? 2   ILE A CG1 1 
ATOM 11   C CG2 ? ILE A 1   2 ?  10.547  -0.846   2.330 1.000 89.590 ? 2   ILE A CG2 1 
ATOM 12   C CD1 ? ILE A 1   2 ?   7.552  -1.488   1.782 1.000 89.590 ? 2   ILE A CD1 1 
ATOM 13   N N   ? GLU A 1   3 ?  11.718  -4.412   1.869 1.000 88.930 ? 3   GLU A N   1 
ATOM 14   C CA  ? GLU A 1   3 ?  13.098  -4.888   1.842 1.000 88.930 ? 3   GLU A CA  1 
ATOM 15   C C   ? GLU A 1   3 ?  14.084  -3.724   1.899 1.000 88.930 ? 3   GLU A C   1 
ATOM 16   C CB  ? GLU A 1   3 ?  13.352  -5.731   0.590 1.000 88.930 ? 3   GLU A CB  1 
ATOM 17   O O   ? GLU A 1   3 ?  13.931  -2.738   1.176 1.000 88.930 ? 3   GLU A O   1 
ATOM 18   C CG  ? GLU A 1   3 ?  14.724  -6.388   0.559 1.000 88.930 ? 3   GLU A CG  1 
ATOM 19   C CD  ? GLU A 1   3 ?  14.941  -7.267  -0.663 1.000 88.930 ? 3   GLU A CD  1 
ATOM 20   O OE1 ? GLU A 1   3 ?  16.014  -7.903  -0.770 1.000 88.930 ? 3   GLU A OE1 1 
ATOM 21   O OE2 ? GLU A 1   3 ?  14.031  -7.320  -1.520 1.000 88.930 ? 3   GLU A OE2 1 
ATOM 22   N N   ? ASP A 1   4 ?  15.092  -3.867   2.895 1.000 88.200 ? 4   ASP A N   1 
ATOM 23   C CA  ? ASP A 1   4 ?  16.121  -2.845   3.058 1.000 88.200 ? 4   ASP A CA  1 
ATOM 24   C C   ? ASP A 1   4 ?  15.508  -1.511   3.479 1.000 88.200 ? 4   ASP A C   1 
ATOM 25   C CB  ? ASP A 1   4 ?  16.916  -2.672   1.762 1.000 88.200 ? 4   ASP A CB  1 
ATOM 26   O O   ? ASP A 1   4 ?  15.982  -0.448   3.072 1.000 88.200 ? 4   ASP A O   1 
ATOM 27   C CG  ? ASP A 1   4 ?  17.852  -3.835   1.481 1.000 88.200 ? 4   ASP A CG  1 
ATOM 28   O OD1 ? ASP A 1   4 ?  18.237  -4.551   2.430 1.000 88.200 ? 4   ASP A OD1 1 
ATOM 29   O OD2 ? ASP A 1   4 ?  18.208  -4.036   0.300 1.000 88.200 ? 4   ASP A OD2 1 
ATOM 30   N N   ? GLY A 1   5 ?  14.275  -1.505   4.072 1.000 91.300 ? 5   GLY A N   1 
ATOM 31   C CA  ? GLY A 1   5 ?  13.630  -0.340   4.656 1.000 91.300 ? 5   GLY A CA  1 
ATOM 32   C C   ? GLY A 1   5 ?  13.965  -0.144   6.123 1.000 91.300 ? 5   GLY A C   1 
ATOM 33   O O   ? GLY A 1   5 ?  14.697  -0.944   6.709 1.000 91.300 ? 5   GLY A O   1 
ATOM 34   N N   ? THR A 1   6 ?  13.594   0.940   6.648 1.000 94.670 ? 6   THR A N   1 
ATOM 35   C CA  ? THR A 1   6 ?  13.784   1.236   8.064 1.000 94.670 ? 6   THR A CA  1 
ATOM 36   C C   ? THR A 1   6 ?  12.443   1.291   8.790 1.000 94.670 ? 6   THR A C   1 
ATOM 37   C CB  ? THR A 1   6 ?  14.532   2.568   8.261 1.000 94.670 ? 6   THR A CB  1 
ATOM 38   O O   ? THR A 1   6 ?  11.397   1.460   8.160 1.000 94.670 ? 6   THR A O   1 
ATOM 39   C CG2 ? THR A 1   6 ?  15.915   2.523   7.620 1.000 94.670 ? 6   THR A CG2 1 
ATOM 40   O OG1 ? THR A 1   6 ?  13.775   3.627   7.662 1.000 94.670 ? 6   THR A OG1 1 
ATOM 41   N N   ? LYS A 1   7 ?  12.554   1.098  10.111 1.000 95.710 ? 7   LYS A N   1 
ATOM 42   C CA  ? LYS A 1   7 ?  11.340   1.250  10.908 1.000 95.710 ? 7   LYS A CA  1 
ATOM 43   C C   ? LYS A 1   7 ?  10.742   2.643  10.739 1.000 95.710 ? 7   LYS A C   1 
ATOM 44   C CB  ? LYS A 1   7 ?  11.630   0.979  12.385 1.000 95.710 ? 7   LYS A CB  1 
ATOM 45   O O   ? LYS A 1   7 ?  11.456   3.645  10.819 1.000 95.710 ? 7   LYS A O   1 
ATOM 46   C CG  ? LYS A 1   7 ?  11.952  -0.475  12.696 1.000 95.710 ? 7   LYS A CG  1 
ATOM 47   C CD  ? LYS A 1   7 ?  12.190  -0.688  14.186 1.000 95.710 ? 7   LYS A CD  1 
ATOM 48   C CE  ? LYS A 1   7 ?  12.702  -2.092  14.476 1.000 95.710 ? 7   LYS A CE  1 
ATOM 49   N NZ  ? LYS A 1   7 ?  13.058  -2.266  15.916 1.000 95.710 ? 7   LYS A NZ  1 
ATOM 50   N N   ? ALA A 1   8 ?   9.422   2.617  10.424 1.000 95.810 ? 8   ALA A N   1 
ATOM 51   C CA  ? ALA A 1   8 ?   8.720   3.892  10.305 1.000 95.810 ? 8   ALA A CA  1 
ATOM 52   C C   ? ALA A 1   8 ?   8.537   4.548  11.671 1.000 95.810 ? 8   ALA A C   1 
ATOM 53   C CB  ? ALA A 1   8 ?   7.366   3.693   9.629 1.000 95.810 ? 8   ALA A CB  1 
ATOM 54   O O   ? ALA A 1   8 ?   8.375   3.858  12.681 1.000 95.810 ? 8   ALA A O   1 
ATOM 55   N N   ? LYS A 1   9 ?   8.641   5.901  11.593 1.000 95.850 ? 9   LYS A N   1 
ATOM 56   C CA  ? LYS A 1   9 ?   8.251   6.605  12.811 1.000 95.850 ? 9   LYS A CA  1 
ATOM 57   C C   ? LYS A 1   9 ?   6.806   6.291  13.188 1.000 95.850 ? 9   LYS A C   1 
ATOM 58   C CB  ? LYS A 1   9 ?   8.431   8.115  12.639 1.000 95.850 ? 9   LYS A CB  1 
ATOM 59   O O   ? LYS A 1   9 ?   5.926   6.261  12.326 1.000 95.850 ? 9   LYS A O   1 
ATOM 60   C CG  ? LYS A 1   9 ?   8.192   8.915  13.911 1.000 95.850 ? 9   LYS A CG  1 
ATOM 61   C CD  ? LYS A 1   9 ?   8.395  10.407  13.680 1.000 95.850 ? 9   LYS A CD  1 
ATOM 62   C CE  ? LYS A 1   9 ?   8.064  11.217  14.926 1.000 95.850 ? 9   LYS A CE  1 
ATOM 63   N NZ  ? LYS A 1   9 ?   8.233  12.683  14.694 1.000 95.850 ? 9   LYS A NZ  1 
ATOM 64   N N   ? PRO A 1  10 ?   6.584   5.950  14.472 1.000 94.690 ? 10  PRO A N   1 
ATOM 65   C CA  ? PRO A 1  10 ?   5.212   5.641  14.883 1.000 94.690 ? 10  PRO A CA  1 
ATOM 66   C C   ? PRO A 1  10 ?   4.203   6.680  14.399 1.000 94.690 ? 10  PRO A C   1 
ATOM 67   C CB  ? PRO A 1  10 ?   5.296   5.632  16.412 1.000 94.690 ? 10  PRO A CB  1 
ATOM 68   O O   ? PRO A 1  10 ?   4.433   7.884  14.544 1.000 94.690 ? 10  PRO A O   1 
ATOM 69   C CG  ? PRO A 1  10 ?   6.705   5.239  16.715 1.000 94.690 ? 10  PRO A CG  1 
ATOM 70   C CD  ? PRO A 1  10 ?   7.605   5.852  15.680 1.000 94.690 ? 10  PRO A CD  1 
ATOM 71   N N   ? HIS A 1  11 ?   3.172   6.078  13.647 1.000 94.110 ? 11  HIS A N   1 
ATOM 72   C CA  ? HIS A 1  11 ?   1.985   6.809  13.219 1.000 94.110 ? 11  HIS A CA  1 
ATOM 73   C C   ? HIS A 1  11 ?   2.347   7.928  12.248 1.000 94.110 ? 11  HIS A C   1 
ATOM 74   C CB  ? HIS A 1  11 ?   1.244   7.383  14.428 1.000 94.110 ? 11  HIS A CB  1 
ATOM 75   O O   ? HIS A 1  11 ?   1.606   8.905  12.116 1.000 94.110 ? 11  HIS A O   1 
ATOM 76   C CG  ? HIS A 1  11 ?   0.854   6.350  15.438 1.000 94.110 ? 11  HIS A CG  1 
ATOM 77   C CD2 ? HIS A 1  11 ?   1.164   6.229  16.750 1.000 94.110 ? 11  HIS A CD2 1 
ATOM 78   N ND1 ? HIS A 1  11 ?   0.047   5.276  15.131 1.000 94.110 ? 11  HIS A ND1 1 
ATOM 79   C CE1 ? HIS A 1  11 ?  -0.123   4.537  16.214 1.000 94.110 ? 11  HIS A CE1 1 
ATOM 80   N NE2 ? HIS A 1  11 ?   0.544   5.093  17.210 1.000 94.110 ? 11  HIS A NE2 1 
ATOM 81   N N   ? SER A 1  12 ?   3.513   7.931  11.646 1.000 96.040 ? 12  SER A N   1 
ATOM 82   C CA  ? SER A 1  12 ?   3.931   8.830  10.575 1.000 96.040 ? 12  SER A CA  1 
ATOM 83   C C   ? SER A 1  12 ?   3.206   8.512   9.272 1.000 96.040 ? 12  SER A C   1 
ATOM 84   C CB  ? SER A 1  12 ?   5.443   8.743  10.362 1.000 96.040 ? 12  SER A CB  1 
ATOM 85   O O   ? SER A 1  12 ?   3.208   9.321   8.341 1.000 96.040 ? 12  SER A O   1 
ATOM 86   O OG  ? SER A 1  12 ?   5.825   7.429   9.994 1.000 96.040 ? 12  SER A OG  1 
ATOM 87   N N   ? ARG A 1  13 ?   2.531   7.406   9.146 1.000 96.690 ? 13  ARG A N   1 
ATOM 88   C CA  ? ARG A 1  13 ?   1.701   6.974   8.026 1.000 96.690 ? 13  ARG A CA  1 
ATOM 89   C C   ? ARG A 1  13 ?   0.287   6.640   8.489 1.000 96.690 ? 13  ARG A C   1 
ATOM 90   C CB  ? ARG A 1  13 ?   2.324   5.761   7.331 1.000 96.690 ? 13  ARG A CB  1 
ATOM 91   O O   ? ARG A 1  13 ?  -0.118   5.476   8.476 1.000 96.690 ? 13  ARG A O   1 
ATOM 92   C CG  ? ARG A 1  13 ?   3.759   5.980   6.879 1.000 96.690 ? 13  ARG A CG  1 
ATOM 93   C CD  ? ARG A 1  13 ?   3.846   7.006   5.757 1.000 96.690 ? 13  ARG A CD  1 
ATOM 94   N NE  ? ARG A 1  13 ?   5.214   7.155   5.268 1.000 96.690 ? 13  ARG A NE  1 
ATOM 95   N NH1 ? ARG A 1  13 ?   5.848   8.672   6.891 1.000 96.690 ? 13  ARG A NH1 1 
ATOM 96   N NH2 ? ARG A 1  13 ?   7.348   8.003   5.291 1.000 96.690 ? 13  ARG A NH2 1 
ATOM 97   C CZ  ? ARG A 1  13 ?   6.134   7.943   5.818 1.000 96.690 ? 13  ARG A CZ  1 
ATOM 98   N N   ? PRO A 1  14 ?  -0.481   7.588   8.786 1.000 96.850 ? 14  PRO A N   1 
ATOM 99   C CA  ? PRO A 1  14 ?  -1.780   7.386   9.432 1.000 96.850 ? 14  PRO A CA  1 
ATOM 100  C C   ? PRO A 1  14 ?  -2.837   6.838   8.476 1.000 96.850 ? 14  PRO A C   1 
ATOM 101  C CB  ? PRO A 1  14 ?  -2.155   8.790   9.914 1.000 96.850 ? 14  PRO A CB  1 
ATOM 102  O O   ? PRO A 1  14 ?  -3.895   6.380   8.916 1.000 96.850 ? 14  PRO A O   1 
ATOM 103  C CG  ? PRO A 1  14 ?  -1.444   9.717   8.982 1.000 96.850 ? 14  PRO A CG  1 
ATOM 104  C CD  ? PRO A 1  14 ?  -0.116   9.110   8.627 1.000 96.850 ? 14  PRO A CD  1 
ATOM 105  N N   ? TYR A 1  15 ?  -2.506   6.740   7.171 1.000 98.060 ? 15  TYR A N   1 
ATOM 106  C CA  ? TYR A 1  15 ?  -3.408   6.244   6.138 1.000 98.060 ? 15  TYR A CA  1 
ATOM 107  C C   ? TYR A 1  15 ?  -3.218   4.748   5.919 1.000 98.060 ? 15  TYR A C   1 
ATOM 108  C CB  ? TYR A 1  15 ?  -3.184   6.997   4.822 1.000 98.060 ? 15  TYR A CB  1 
ATOM 109  O O   ? TYR A 1  15 ?  -4.019   4.108   5.233 1.000 98.060 ? 15  TYR A O   1 
ATOM 110  C CG  ? TYR A 1  15 ?  -1.730   7.121   4.435 1.000 98.060 ? 15  TYR A CG  1 
ATOM 111  C CD1 ? TYR A 1  15 ?  -1.028   8.304   4.657 1.000 98.060 ? 15  TYR A CD1 1 
ATOM 112  C CD2 ? TYR A 1  15 ?  -1.056   6.057   3.844 1.000 98.060 ? 15  TYR A CD2 1 
ATOM 113  C CE1 ? TYR A 1  15 ?   0.310   8.424   4.300 1.000 98.060 ? 15  TYR A CE1 1 
ATOM 114  C CE2 ? TYR A 1  15 ?   0.283   6.166   3.483 1.000 98.060 ? 15  TYR A CE2 1 
ATOM 115  O OH  ? TYR A 1  15 ?   2.282   7.464   3.359 1.000 98.060 ? 15  TYR A OH  1 
ATOM 116  C CZ  ? TYR A 1  15 ?   0.956   7.351   3.715 1.000 98.060 ? 15  TYR A CZ  1 
ATOM 117  N N   ? MET A 1  16 ?  -2.111   4.182   6.460 1.000 97.800 ? 16  MET A N   1 
ATOM 118  C CA  ? MET A 1  16 ?  -1.775   2.779   6.236 1.000 97.800 ? 16  MET A CA  1 
ATOM 119  C C   ? MET A 1  16 ?  -2.789   1.862   6.910 1.000 97.800 ? 16  MET A C   1 
ATOM 120  C CB  ? MET A 1  16 ?  -0.368   2.473   6.754 1.000 97.800 ? 16  MET A CB  1 
ATOM 121  O O   ? MET A 1  16 ?  -3.212   2.119   8.039 1.000 97.800 ? 16  MET A O   1 
ATOM 122  C CG  ? MET A 1  16 ?   0.742   2.959   5.836 1.000 97.800 ? 16  MET A CG  1 
ATOM 123  S SD  ? MET A 1  16 ?   0.702   2.144   4.192 1.000 97.800 ? 16  MET A SD  1 
ATOM 124  C CE  ? MET A 1  16 ?   1.178   0.457   4.660 1.000 97.800 ? 16  MET A CE  1 
ATOM 125  N N   ? VAL A 1  17 ?  -3.168   0.811   6.203 1.000 97.720 ? 17  VAL A N   1 
ATOM 126  C CA  ? VAL A 1  17 ?  -4.053  -0.172   6.819 1.000 97.720 ? 17  VAL A CA  1 
ATOM 127  C C   ? VAL A 1  17 ?  -3.509  -1.579   6.580 1.000 97.720 ? 17  VAL A C   1 
ATOM 128  C CB  ? VAL A 1  17 ?  -5.495  -0.059   6.275 1.000 97.720 ? 17  VAL A CB  1 
ATOM 129  O O   ? VAL A 1  17 ?  -2.795  -1.817   5.603 1.000 97.720 ? 17  VAL A O   1 
ATOM 130  C CG1 ? VAL A 1  17 ?  -6.046   1.349   6.497 1.000 97.720 ? 17  VAL A CG1 1 
ATOM 131  C CG2 ? VAL A 1  17 ?  -5.535  -0.424   4.792 1.000 97.720 ? 17  VAL A CG2 1 
ATOM 132  N N   ? SER A 1  18 ?  -3.830  -2.466   7.491 1.000 97.120 ? 18  SER A N   1 
ATOM 133  C CA  ? SER A 1  18 ?  -3.471  -3.878   7.403 1.000 97.120 ? 18  SER A CA  1 
ATOM 134  C C   ? SER A 1  18 ?  -4.672  -4.730   7.007 1.000 97.120 ? 18  SER A C   1 
ATOM 135  C CB  ? SER A 1  18 ?  -2.903  -4.370   8.734 1.000 97.120 ? 18  SER A CB  1 
ATOM 136  O O   ? SER A 1  18 ?  -5.681  -4.758   7.715 1.000 97.120 ? 18  SER A O   1 
ATOM 137  O OG  ? SER A 1  18 ?  -2.566  -5.745   8.659 1.000 97.120 ? 18  SER A OG  1 
ATOM 138  N N   ? LEU A 1  19 ?  -4.542  -5.297   5.878 1.000 97.110 ? 19  LEU A N   1 
ATOM 139  C CA  ? LEU A 1  19 ?  -5.525  -6.312   5.517 1.000 97.110 ? 19  LEU A CA  1 
ATOM 140  C C   ? LEU A 1  19 ?  -5.184  -7.653   6.159 1.000 97.110 ? 19  LEU A C   1 
ATOM 141  C CB  ? LEU A 1  19 ?  -5.601  -6.467   3.995 1.000 97.110 ? 19  LEU A CB  1 
ATOM 142  O O   ? LEU A 1  19 ?  -4.087  -8.180   5.959 1.000 97.110 ? 19  LEU A O   1 
ATOM 143  C CG  ? LEU A 1  19 ?  -6.477  -5.454   3.254 1.000 97.110 ? 19  LEU A CG  1 
ATOM 144  C CD1 ? LEU A 1  19 ?  -5.986  -4.035   3.520 1.000 97.110 ? 19  LEU A CD1 1 
ATOM 145  C CD2 ? LEU A 1  19 ?  -6.488  -5.751   1.759 1.000 97.110 ? 19  LEU A CD2 1 
ATOM 146  N N   ? GLN A 1  20 ?  -6.173  -8.218   6.842 1.000 95.120 ? 20  GLN A N   1 
ATOM 147  C CA  ? GLN A 1  20 ?  -5.821  -9.331   7.717 1.000 95.120 ? 20  GLN A CA  1 
ATOM 148  C C   ? GLN A 1  20 ?  -6.650 -10.570   7.392 1.000 95.120 ? 20  GLN A C   1 
ATOM 149  C CB  ? GLN A 1  20 ?  -6.012  -8.942   9.184 1.000 95.120 ? 20  GLN A CB  1 
ATOM 150  O O   ? GLN A 1  20 ?  -7.842 -10.466   7.095 1.000 95.120 ? 20  GLN A O   1 
ATOM 151  C CG  ? GLN A 1  20 ?  -5.137  -7.778   9.631 1.000 95.120 ? 20  GLN A CG  1 
ATOM 152  C CD  ? GLN A 1  20 ?  -5.366  -7.394  11.081 1.000 95.120 ? 20  GLN A CD  1 
ATOM 153  N NE2 ? GLN A 1  20 ?  -4.575  -6.449  11.576 1.000 95.120 ? 20  GLN A NE2 1 
ATOM 154  O OE1 ? GLN A 1  20 ?  -6.248  -7.943  11.750 1.000 95.120 ? 20  GLN A OE1 1 
ATOM 155  N N   ? LYS A 1  21 ?  -6.008 -11.684   7.394 1.000 93.890 ? 21  LYS A N   1 
ATOM 156  C CA  ? LYS A 1  21 ?  -6.617 -13.011   7.390 1.000 93.890 ? 21  LYS A CA  1 
ATOM 157  C C   ? LYS A 1  21 ?  -6.341 -13.747   8.698 1.000 93.890 ? 21  LYS A C   1 
ATOM 158  C CB  ? LYS A 1  21 ?  -6.104 -13.834   6.207 1.000 93.890 ? 21  LYS A CB  1 
ATOM 159  O O   ? LYS A 1  21 ?  -5.184 -13.905   9.095 1.000 93.890 ? 21  LYS A O   1 
ATOM 160  C CG  ? LYS A 1  21 ?  -6.800 -15.177   6.039 1.000 93.890 ? 21  LYS A CG  1 
ATOM 161  C CD  ? LYS A 1  21 ?  -6.285 -15.924   4.815 1.000 93.890 ? 21  LYS A CD  1 
ATOM 162  C CE  ? LYS A 1  21 ?  -7.006 -17.251   4.625 1.000 93.890 ? 21  LYS A CE  1 
ATOM 163  N NZ  ? LYS A 1  21 ?  -6.521 -17.977   3.413 1.000 93.890 ? 21  LYS A NZ  1 
ATOM 164  N N   ? ASN A 1  22 ?  -7.420 -14.116   9.412 1.000 90.830 ? 22  ASN A N   1 
ATOM 165  C CA  ? ASN A 1  22 ?  -7.291 -14.769  10.710 1.000 90.830 ? 22  ASN A CA  1 
ATOM 166  C C   ? ASN A 1  22 ?  -6.397 -13.969  11.654 1.000 90.830 ? 22  ASN A C   1 
ATOM 167  C CB  ? ASN A 1  22 ?  -6.751 -16.191  10.545 1.000 90.830 ? 22  ASN A CB  1 
ATOM 168  O O   ? ASN A 1  22 ?  -5.513 -14.531  12.302 1.000 90.830 ? 22  ASN A O   1 
ATOM 169  C CG  ? ASN A 1  22 ?  -7.674 -17.075   9.729 1.000 90.830 ? 22  ASN A CG  1 
ATOM 170  N ND2 ? ASN A 1  22 ?  -7.093 -17.918   8.883 1.000 90.830 ? 22  ASN A ND2 1 
ATOM 171  O OD1 ? ASN A 1  22 ?  -8.899 -17.000   9.857 1.000 90.830 ? 22  ASN A OD1 1 
ATOM 172  N N   ? SER A 1  23 ?  -6.462 -12.523  11.607 1.000 88.480 ? 23  SER A N   1 
ATOM 173  C CA  ? SER A 1  23 ?  -5.816 -11.590  12.524 1.000 88.480 ? 23  SER A CA  1 
ATOM 174  C C   ? SER A 1  23 ?  -4.330 -11.447  12.212 1.000 88.480 ? 23  SER A C   1 
ATOM 175  C CB  ? SER A 1  23 ?  -6.000 -12.047  13.972 1.000 88.480 ? 23  SER A CB  1 
ATOM 176  O O   ? SER A 1  23 ?  -3.559 -10.964  13.044 1.000 88.480 ? 23  SER A O   1 
ATOM 177  O OG  ? SER A 1  23 ?  -7.371 -12.042  14.330 1.000 88.480 ? 23  SER A OG  1 
ATOM 178  N N   ? ARG A 1  24 ?  -3.976 -12.030  11.059 1.000 92.240 ? 24  ARG A N   1 
ATOM 179  C CA  ? ARG A 1  24 ?  -2.605 -11.882  10.584 1.000 92.240 ? 24  ARG A CA  1 
ATOM 180  C C   ? ARG A 1  24 ?  -2.551 -11.020   9.327 1.000 92.240 ? 24  ARG A C   1 
ATOM 181  C CB  ? ARG A 1  24 ?  -1.980 -13.251  10.307 1.000 92.240 ? 24  ARG A CB  1 
ATOM 182  O O   ? ARG A 1  24 ?  -3.408 -11.138   8.450 1.000 92.240 ? 24  ARG A O   1 
ATOM 183  C CG  ? ARG A 1  24 ?  -1.777 -14.099  11.553 1.000 92.240 ? 24  ARG A CG  1 
ATOM 184  C CD  ? ARG A 1  24 ?  -1.066 -15.407  11.235 1.000 92.240 ? 24  ARG A CD  1 
ATOM 185  N NE  ? ARG A 1  24 ?  -0.881 -16.224  12.431 1.000 92.240 ? 24  ARG A NE  1 
ATOM 186  N NH1 ? ARG A 1  24 ?   0.200 -17.948  11.337 1.000 92.240 ? 24  ARG A NH1 1 
ATOM 187  N NH2 ? ARG A 1  24 ?  -0.170 -18.071  13.596 1.000 92.240 ? 24  ARG A NH2 1 
ATOM 188  C CZ  ? ARG A 1  24 ?  -0.284 -17.413  12.452 1.000 92.240 ? 24  ARG A CZ  1 
ATOM 189  N N   ? HIS A 1  25 ?  -1.527 -10.220   9.284 1.000 94.570 ? 25  HIS A N   1 
ATOM 190  C CA  ? HIS A 1  25 ?  -1.337  -9.353   8.127 1.000 94.570 ? 25  HIS A CA  1 
ATOM 191  C C   ? HIS A 1  25 ?  -1.142 -10.170   6.853 1.000 94.570 ? 25  HIS A C   1 
ATOM 192  C CB  ? HIS A 1  25 ?  -0.140  -8.425   8.343 1.000 94.570 ? 25  HIS A CB  1 
ATOM 193  O O   ? HIS A 1  25 ?  -0.326 -11.094   6.822 1.000 94.570 ? 25  HIS A O   1 
ATOM 194  C CG  ? HIS A 1  25 ?   0.153  -7.541   7.173 1.000 94.570 ? 25  HIS A CG  1 
ATOM 195  C CD2 ? HIS A 1  25 ?   1.067  -7.653   6.181 1.000 94.570 ? 25  HIS A CD2 1 
ATOM 196  N ND1 ? HIS A 1  25 ?  -0.540  -6.374   6.931 1.000 94.570 ? 25  HIS A ND1 1 
ATOM 197  C CE1 ? HIS A 1  25 ?  -0.063  -5.806   5.836 1.000 94.570 ? 25  HIS A CE1 1 
ATOM 198  N NE2 ? HIS A 1  25 ?   0.912  -6.562   5.361 1.000 94.570 ? 25  HIS A NE2 1 
ATOM 199  N N   ? SER A 1  26 ?  -1.848  -9.750   5.809 1.000 94.900 ? 26  SER A N   1 
ATOM 200  C CA  ? SER A 1  26 ?  -1.741 -10.454   4.535 1.000 94.900 ? 26  SER A CA  1 
ATOM 201  C C   ? SER A 1  26 ?  -1.414  -9.491   3.398 1.000 94.900 ? 26  SER A C   1 
ATOM 202  C CB  ? SER A 1  26 ?  -3.039 -11.200   4.224 1.000 94.900 ? 26  SER A CB  1 
ATOM 203  O O   ? SER A 1  26 ?  -0.607  -9.809   2.522 1.000 94.900 ? 26  SER A O   1 
ATOM 204  O OG  ? SER A 1  26 ?  -2.913 -11.952   3.029 1.000 94.900 ? 26  SER A OG  1 
ATOM 205  N N   ? CYS A 1  27 ?  -1.963  -8.386   3.389 1.000 96.890 ? 27  CYS A N   1 
ATOM 206  C CA  ? CYS A 1  27 ?  -1.761  -7.333   2.401 1.000 96.890 ? 27  CYS A CA  1 
ATOM 207  C C   ? CYS A 1  27 ?  -1.911  -5.955   3.034 1.000 96.890 ? 27  CYS A C   1 
ATOM 208  C CB  ? CYS A 1  27 ?  -2.751  -7.484   1.246 1.000 96.890 ? 27  CYS A CB  1 
ATOM 209  O O   ? CYS A 1  27 ?  -2.427  -5.831   4.147 1.000 96.890 ? 27  CYS A O   1 
ATOM 210  S SG  ? CYS A 1  27 ?  -2.275  -8.739   0.038 1.000 96.890 ? 27  CYS A SG  1 
ATOM 211  N N   ? GLY A 1  28 ?  -1.413  -5.015   2.268 1.000 97.030 ? 28  GLY A N   1 
ATOM 212  C CA  ? GLY A 1  28 ?  -1.598  -3.642   2.710 1.000 97.030 ? 28  GLY A CA  1 
ATOM 213  C C   ? GLY A 1  28 ?  -2.725  -2.928   1.987 1.000 97.030 ? 28  GLY A C   1 
ATOM 214  O O   ? GLY A 1  28 ?  -3.333  -3.486   1.071 1.000 97.030 ? 28  GLY A O   1 
ATOM 215  N N   ? GLY A 1  29 ?  -3.072  -1.783   2.357 1.000 98.040 ? 29  GLY A N   1 
ATOM 216  C CA  ? GLY A 1  29 ?  -4.005  -0.813   1.807 1.000 98.040 ? 29  GLY A CA  1 
ATOM 217  C C   ? GLY A 1  29 ?  -3.879   0.561   2.438 1.000 98.040 ? 29  GLY A C   1 
ATOM 218  O O   ? GLY A 1  29 ?  -3.038   0.772   3.315 1.000 98.040 ? 29  GLY A O   1 
ATOM 219  N N   ? PHE A 1  30 ?  -4.690   1.461   1.883 1.000 98.580 ? 30  PHE A N   1 
ATOM 220  C CA  ? PHE A 1  30 ?  -4.658   2.788   2.488 1.000 98.580 ? 30  PHE A CA  1 
ATOM 221  C C   ? PHE A 1  30 ?  -6.014   3.472   2.364 1.000 98.580 ? 30  PHE A C   1 
ATOM 222  C CB  ? PHE A 1  30 ?  -3.574   3.651   1.835 1.000 98.580 ? 30  PHE A CB  1 
ATOM 223  O O   ? PHE A 1  30 ?  -6.784   3.176   1.448 1.000 98.580 ? 30  PHE A O   1 
ATOM 224  C CG  ? PHE A 1  30 ?  -3.674   3.722   0.335 1.000 98.580 ? 30  PHE A CG  1 
ATOM 225  C CD1 ? PHE A 1  30 ?  -3.097   2.741  -0.461 1.000 98.580 ? 30  PHE A CD1 1 
ATOM 226  C CD2 ? PHE A 1  30 ?  -4.347   4.770  -0.278 1.000 98.580 ? 30  PHE A CD2 1 
ATOM 227  C CE1 ? PHE A 1  30 ?  -3.188   2.803  -1.849 1.000 98.580 ? 30  PHE A CE1 1 
ATOM 228  C CE2 ? PHE A 1  30 ?  -4.443   4.840  -1.665 1.000 98.580 ? 30  PHE A CE2 1 
ATOM 229  C CZ  ? PHE A 1  30 ?  -3.862   3.856  -2.449 1.000 98.580 ? 30  PHE A CZ  1 
ATOM 230  N N   ? LEU A 1  31 ?  -6.316   4.297   3.394 1.000 98.380 ? 31  LEU A N   1 
ATOM 231  C CA  ? LEU A 1  31 ?  -7.597   4.991   3.481 1.000 98.380 ? 31  LEU A CA  1 
ATOM 232  C C   ? LEU A 1  31 ?  -7.643   6.170   2.515 1.000 98.380 ? 31  LEU A C   1 
ATOM 233  C CB  ? LEU A 1  31 ?  -7.848   5.476   4.911 1.000 98.380 ? 31  LEU A CB  1 
ATOM 234  O O   ? LEU A 1  31 ?  -6.780   7.050   2.561 1.000 98.380 ? 31  LEU A O   1 
ATOM 235  C CG  ? LEU A 1  31 ?  -8.174   4.398   5.945 1.000 98.380 ? 31  LEU A CG  1 
ATOM 236  C CD1 ? LEU A 1  31 ?  -8.103   4.977   7.354 1.000 98.380 ? 31  LEU A CD1 1 
ATOM 237  C CD2 ? LEU A 1  31 ?  -9.550   3.798   5.677 1.000 98.380 ? 31  LEU A CD2 1 
ATOM 238  N N   ? ILE A 1  32 ?  -8.749   6.215   1.646 1.000 97.800 ? 32  ILE A N   1 
ATOM 239  C CA  ? ILE A 1  32 ?  -8.911   7.328   0.717 1.000 97.800 ? 32  ILE A CA  1 
ATOM 240  C C   ? ILE A 1  32 ? -10.183   8.102   1.056 1.000 97.800 ? 32  ILE A C   1 
ATOM 241  C CB  ? ILE A 1  32 ?  -8.955   6.840  -0.749 1.000 97.800 ? 32  ILE A CB  1 
ATOM 242  O O   ? ILE A 1  32 ? -10.353   9.247   0.630 1.000 97.800 ? 32  ILE A O   1 
ATOM 243  C CG1 ? ILE A 1  32 ? -10.107   5.847  -0.946 1.000 97.800 ? 32  ILE A CG1 1 
ATOM 244  C CG2 ? ILE A 1  32 ?  -7.617   6.214  -1.150 1.000 97.800 ? 32  ILE A CG2 1 
ATOM 245  C CD1 ? ILE A 1  32 ? -10.400   5.521  -2.404 1.000 97.800 ? 32  ILE A CD1 1 
ATOM 246  N N   ? THR A 1  33 ? -11.060   7.530   1.890 1.000 96.960 ? 33  THR A N   1 
ATOM 247  C CA  ? THR A 1  33 ? -12.182   8.112   2.618 1.000 96.960 ? 33  THR A CA  1 
ATOM 248  C C   ? THR A 1  33 ? -12.357   7.435   3.975 1.000 96.960 ? 33  THR A C   1 
ATOM 249  C CB  ? THR A 1  33 ? -13.490   7.998   1.813 1.000 96.960 ? 33  THR A CB  1 
ATOM 250  O O   ? THR A 1  33 ? -11.652   6.474   4.290 1.000 96.960 ? 33  THR A O   1 
ATOM 251  C CG2 ? THR A 1  33 ? -13.274   8.390   0.355 1.000 96.960 ? 33  THR A CG2 1 
ATOM 252  O OG1 ? THR A 1  33 ? -13.962   6.646   1.867 1.000 96.960 ? 33  THR A OG1 1 
ATOM 253  N N   ? GLU A 1  34 ? -13.329   7.947   4.819 1.000 97.280 ? 34  GLU A N   1 
ATOM 254  C CA  ? GLU A 1  34 ? -13.571   7.358   6.133 1.000 97.280 ? 34  GLU A CA  1 
ATOM 255  C C   ? GLU A 1  34 ? -14.177   5.963   6.009 1.000 97.280 ? 34  GLU A C   1 
ATOM 256  C CB  ? GLU A 1  34 ? -14.487   8.259   6.965 1.000 97.280 ? 34  GLU A CB  1 
ATOM 257  O O   ? GLU A 1  34 ? -14.242   5.220   6.991 1.000 97.280 ? 34  GLU A O   1 
ATOM 258  C CG  ? GLU A 1  34 ? -13.852   9.584   7.362 1.000 97.280 ? 34  GLU A CG  1 
ATOM 259  C CD  ? GLU A 1  34 ? -14.800  10.501   8.117 1.000 97.280 ? 34  GLU A CD  1 
ATOM 260  O OE1 ? GLU A 1  34 ? -14.371  11.134   9.108 1.000 97.280 ? 34  GLU A OE1 1 
ATOM 261  O OE2 ? GLU A 1  34 ? -15.982  10.587   7.715 1.000 97.280 ? 34  GLU A OE2 1 
ATOM 262  N N   ? GLN A 1  35 ? -14.527   5.545   4.697 1.000 96.980 ? 35  GLN A N   1 
ATOM 263  C CA  ? GLN A 1  35 ? -15.220   4.269   4.556 1.000 96.980 ? 35  GLN A CA  1 
ATOM 264  C C   ? GLN A 1  35 ? -14.611   3.434   3.433 1.000 96.980 ? 35  GLN A C   1 
ATOM 265  C CB  ? GLN A 1  35 ? -16.710   4.492   4.296 1.000 96.980 ? 35  GLN A CB  1 
ATOM 266  O O   ? GLN A 1  35 ? -15.087   2.334   3.143 1.000 96.980 ? 35  GLN A O   1 
ATOM 267  C CG  ? GLN A 1  35 ? -17.576   3.276   4.599 1.000 96.980 ? 35  GLN A CG  1 
ATOM 268  C CD  ? GLN A 1  35 ? -19.061   3.576   4.508 1.000 96.980 ? 35  GLN A CD  1 
ATOM 269  N NE2 ? GLN A 1  35 ? -19.885   2.607   4.891 1.000 96.980 ? 35  GLN A NE2 1 
ATOM 270  O OE1 ? GLN A 1  35 ? -19.463   4.669   4.098 1.000 96.980 ? 35  GLN A OE1 1 
ATOM 271  N N   ? PHE A 1  36 ? -13.615   4.008   2.774 1.000 97.960 ? 36  PHE A N   1 
ATOM 272  C CA  ? PHE A 1  36 ? -13.084   3.265   1.638 1.000 97.960 ? 36  PHE A CA  1 
ATOM 273  C C   ? PHE A 1  36 ? -11.576   3.087   1.764 1.000 97.960 ? 36  PHE A C   1 
ATOM 274  C CB  ? PHE A 1  36 ? -13.421   3.977   0.324 1.000 97.960 ? 36  PHE A CB  1 
ATOM 275  O O   ? PHE A 1  36 ? -10.862   4.028   2.116 1.000 97.960 ? 36  PHE A O   1 
ATOM 276  C CG  ? PHE A 1  36 ? -14.826   3.734  -0.156 1.000 97.960 ? 36  PHE A CG  1 
ATOM 277  C CD1 ? PHE A 1  36 ? -15.124   2.632  -0.947 1.000 97.960 ? 36  PHE A CD1 1 
ATOM 278  C CD2 ? PHE A 1  36 ? -15.850   4.609   0.184 1.000 97.960 ? 36  PHE A CD2 1 
ATOM 279  C CE1 ? PHE A 1  36 ? -16.424   2.404  -1.393 1.000 97.960 ? 36  PHE A CE1 1 
ATOM 280  C CE2 ? PHE A 1  36 ? -17.151   4.388  -0.257 1.000 97.960 ? 36  PHE A CE2 1 
ATOM 281  C CZ  ? PHE A 1  36 ? -17.436   3.286  -1.046 1.000 97.960 ? 36  PHE A CZ  1 
ATOM 282  N N   ? VAL A 1  37 ? -11.142   1.864   1.498 1.000 98.320 ? 37  VAL A N   1 
ATOM 283  C CA  ? VAL A 1  37 ?  -9.744   1.452   1.439 1.000 98.320 ? 37  VAL A CA  1 
ATOM 284  C C   ? VAL A 1  37 ?  -9.373   1.087   0.003 1.000 98.320 ? 37  VAL A C   1 
ATOM 285  C CB  ? VAL A 1  37 ?  -9.462   0.260   2.381 1.000 98.320 ? 37  VAL A CB  1 
ATOM 286  O O   ? VAL A 1  37 ? -10.110   0.362  -0.670 1.000 98.320 ? 37  VAL A O   1 
ATOM 287  C CG1 ? VAL A 1  37 ?  -8.035  -0.251   2.194 1.000 98.320 ? 37  VAL A CG1 1 
ATOM 288  C CG2 ? VAL A 1  37 ?  -9.704   0.661   3.835 1.000 98.320 ? 37  VAL A CG2 1 
ATOM 289  N N   ? LEU A 1  38 ?  -8.277   1.677  -0.421 1.000 98.420 ? 38  LEU A N   1 
ATOM 290  C CA  ? LEU A 1  38 ?  -7.723   1.291  -1.714 1.000 98.420 ? 38  LEU A CA  1 
ATOM 291  C C   ? LEU A 1  38 ?  -6.633   0.237  -1.546 1.000 98.420 ? 38  LEU A C   1 
ATOM 292  C CB  ? LEU A 1  38 ?  -7.159   2.513  -2.443 1.000 98.420 ? 38  LEU A CB  1 
ATOM 293  O O   ? LEU A 1  38 ?  -5.765   0.369  -0.680 1.000 98.420 ? 38  LEU A O   1 
ATOM 294  C CG  ? LEU A 1  38 ?  -7.005   2.387  -3.960 1.000 98.420 ? 38  LEU A CG  1 
ATOM 295  C CD1 ? LEU A 1  38 ?  -8.368   2.193  -4.616 1.000 98.420 ? 38  LEU A CD1 1 
ATOM 296  C CD2 ? LEU A 1  38 ?  -6.301   3.614  -4.530 1.000 98.420 ? 38  LEU A CD2 1 
ATOM 297  N N   ? THR A 1  39 ?  -6.661  -0.817  -2.378 1.000 98.340 ? 39  THR A N   1 
ATOM 298  C CA  ? THR A 1  39 ?  -5.693  -1.906  -2.306 1.000 98.340 ? 39  THR A CA  1 
ATOM 299  C C   ? THR A 1  39 ?  -5.548  -2.591  -3.663 1.000 98.340 ? 39  THR A C   1 
ATOM 300  C CB  ? THR A 1  39 ?  -6.098  -2.946  -1.245 1.000 98.340 ? 39  THR A CB  1 
ATOM 301  O O   ? THR A 1  39 ?  -6.154  -2.163  -4.647 1.000 98.340 ? 39  THR A O   1 
ATOM 302  C CG2 ? THR A 1  39 ?  -7.331  -3.729  -1.684 1.000 98.340 ? 39  THR A CG2 1 
ATOM 303  O OG1 ? THR A 1  39 ?  -5.014  -3.859  -1.040 1.000 98.340 ? 39  THR A OG1 1 
ATOM 304  N N   ? ALA A 1  40 ?  -4.693  -3.561  -3.713 1.000 97.430 ? 40  ALA A N   1 
ATOM 305  C CA  ? ALA A 1  40 ?  -4.519  -4.313  -4.953 1.000 97.430 ? 40  ALA A CA  1 
ATOM 306  C C   ? ALA A 1  40 ?  -5.605  -5.374  -5.108 1.000 97.430 ? 40  ALA A C   1 
ATOM 307  C CB  ? ALA A 1  40 ?  -3.137  -4.960  -4.994 1.000 97.430 ? 40  ALA A CB  1 
ATOM 308  O O   ? ALA A 1  40 ?  -6.007  -6.007  -4.129 1.000 97.430 ? 40  ALA A O   1 
ATOM 309  N N   ? ALA A 1  41 ?  -6.051  -5.584  -6.373 1.000 96.570 ? 41  ALA A N   1 
ATOM 310  C CA  ? ALA A 1  41 ?  -7.100  -6.561  -6.656 1.000 96.570 ? 41  ALA A CA  1 
ATOM 311  C C   ? ALA A 1  41 ?  -6.612  -7.982  -6.394 1.000 96.570 ? 41  ALA A C   1 
ATOM 312  C CB  ? ALA A 1  41 ?  -7.580  -6.423  -8.099 1.000 96.570 ? 41  ALA A CB  1 
ATOM 313  O O   ? ALA A 1  41 ?  -7.404  -8.866  -6.058 1.000 96.570 ? 41  ALA A O   1 
ATOM 314  N N   ? HIS A 1  42 ?  -5.329  -8.202  -6.565 1.000 94.800 ? 42  HIS A N   1 
ATOM 315  C CA  ? HIS A 1  42 ?  -4.790  -9.542  -6.357 1.000 94.800 ? 42  HIS A CA  1 
ATOM 316  C C   ? HIS A 1  42 ?  -4.771  -9.905  -4.876 1.000 94.800 ? 42  HIS A C   1 
ATOM 317  C CB  ? HIS A 1  42 ?  -3.380  -9.649  -6.942 1.000 94.800 ? 42  HIS A CB  1 
ATOM 318  O O   ? HIS A 1  42 ?  -4.505 -11.054  -4.518 1.000 94.800 ? 42  HIS A O   1 
ATOM 319  C CG  ? HIS A 1  42 ?  -2.338  -8.955  -6.125 1.000 94.800 ? 42  HIS A CG  1 
ATOM 320  C CD2 ? HIS A 1  42 ?  -1.691  -9.337  -4.998 1.000 94.800 ? 42  HIS A CD2 1 
ATOM 321  N ND1 ? HIS A 1  42 ?  -1.851  -7.706  -6.444 1.000 94.800 ? 42  HIS A ND1 1 
ATOM 322  C CE1 ? HIS A 1  42 ?  -0.948  -7.349  -5.547 1.000 94.800 ? 42  HIS A CE1 1 
ATOM 323  N NE2 ? HIS A 1  42 ?  -0.832  -8.321  -4.658 1.000 94.800 ? 42  HIS A NE2 1 
ATOM 324  N N   ? CYS A 1  43 ?  -5.141  -8.975  -4.021 1.000 94.770 ? 43  CYS A N   1 
ATOM 325  C CA  ? CYS A 1  43 ?  -5.227  -9.219  -2.586 1.000 94.770 ? 43  CYS A CA  1 
ATOM 326  C C   ? CYS A 1  43 ?  -6.553  -9.875  -2.222 1.000 94.770 ? 43  CYS A C   1 
ATOM 327  C CB  ? CYS A 1  43 ?  -5.064  -7.912  -1.810 1.000 94.770 ? 43  CYS A CB  1 
ATOM 328  O O   ? CYS A 1  43 ?  -6.791 -10.199  -1.057 1.000 94.770 ? 43  CYS A O   1 
ATOM 329  S SG  ? CYS A 1  43 ?  -3.366  -7.299  -1.763 1.000 94.770 ? 43  CYS A SG  1 
ATOM 330  N N   ? TRP A 1  44 ?  -7.368 -10.107  -3.296 1.000 89.940 ? 44  TRP A N   1 
ATOM 331  C CA  ? TRP A 1  44 ?  -8.693 -10.684  -3.090 1.000 89.940 ? 44  TRP A CA  1 
ATOM 332  C C   ? TRP A 1  44 ?  -8.590 -12.082  -2.488 1.000 89.940 ? 44  TRP A C   1 
ATOM 333  C CB  ? TRP A 1  44 ?  -9.467 -10.739  -4.410 1.000 89.940 ? 44  TRP A CB  1 
ATOM 334  O O   ? TRP A 1  44 ?  -7.675 -12.841  -2.817 1.000 89.940 ? 44  TRP A O   1 
ATOM 335  C CG  ? TRP A 1  44 ? -10.860 -11.277  -4.277 1.000 89.940 ? 44  TRP A CG  1 
ATOM 336  C CD1 ? TRP A 1  44 ? -11.250 -12.394  -3.593 1.000 89.940 ? 44  TRP A CD1 1 
ATOM 337  C CD2 ? TRP A 1  44 ? -12.048 -10.720  -4.847 1.000 89.940 ? 44  TRP A CD2 1 
ATOM 338  C CE2 ? TRP A 1  44 ? -13.124 -11.552  -4.468 1.000 89.940 ? 44  TRP A CE2 1 
ATOM 339  C CE3 ? TRP A 1  44 ? -12.308  -9.596  -5.643 1.000 89.940 ? 44  TRP A CE3 1 
ATOM 340  N NE1 ? TRP A 1  44 ? -12.611 -12.566  -3.704 1.000 89.940 ? 44  TRP A NE1 1 
ATOM 341  C CH2 ? TRP A 1  44 ? -14.667 -10.189  -5.635 1.000 89.940 ? 44  TRP A CH2 1 
ATOM 342  C CZ2 ? TRP A 1  44 ? -14.441 -11.295  -4.858 1.000 89.940 ? 44  TRP A CZ2 1 
ATOM 343  C CZ3 ? TRP A 1  44 ? -13.619  -9.342  -6.030 1.000 89.940 ? 44  TRP A CZ3 1 
ATOM 344  N N   ? GLY A 1  45 ?  -9.628 -12.402  -1.454 1.000 84.980 ? 45  GLY A N   1 
ATOM 345  C CA  ? GLY A 1  45 ?  -9.771 -13.772  -0.988 1.000 84.980 ? 45  GLY A CA  1 
ATOM 346  C C   ? GLY A 1  45 ?  -8.887 -14.093   0.202 1.000 84.980 ? 45  GLY A C   1 
ATOM 347  O O   ? GLY A 1  45 ?  -9.104 -15.092   0.891 1.000 84.980 ? 45  GLY A O   1 
ATOM 348  N N   ? ASP A 1  46 ?  -7.886 -13.298   0.506 1.000 84.740 ? 46  ASP A N   1 
ATOM 349  C CA  ? ASP A 1  46 ?  -6.949 -13.521   1.603 1.000 84.740 ? 46  ASP A CA  1 
ATOM 350  C C   ? ASP A 1  46 ?  -7.285 -12.634   2.800 1.000 84.740 ? 46  ASP A C   1 
ATOM 351  C CB  ? ASP A 1  46 ?  -5.513 -13.264   1.144 1.000 84.740 ? 46  ASP A CB  1 
ATOM 352  O O   ? ASP A 1  46 ?  -6.640 -12.726   3.847 1.000 84.740 ? 46  ASP A O   1 
ATOM 353  C CG  ? ASP A 1  46 ?  -5.052 -14.231   0.068 1.000 84.740 ? 46  ASP A CG  1 
ATOM 354  O OD1 ? ASP A 1  46 ?  -5.544 -15.380   0.029 1.000 84.740 ? 46  ASP A OD1 1 
ATOM 355  O OD2 ? ASP A 1  46 ?  -4.188 -13.842  -0.748 1.000 84.740 ? 46  ASP A OD2 1 
ATOM 356  N N   ? VAL A 1  47 ?  -8.458 -11.820   2.726 1.000 89.950 ? 47  VAL A N   1 
ATOM 357  C CA  ? VAL A 1  47 ?  -8.665 -10.813   3.762 1.000 89.950 ? 47  VAL A CA  1 
ATOM 358  C C   ? VAL A 1  47 ?  -9.991 -11.070   4.475 1.000 89.950 ? 47  VAL A C   1 
ATOM 359  C CB  ? VAL A 1  47 ?  -8.644  -9.384   3.176 1.000 89.950 ? 47  VAL A CB  1 
ATOM 360  O O   ? VAL A 1  47 ? -11.000 -11.370   3.833 1.000 89.950 ? 47  VAL A O   1 
ATOM 361  C CG1 ? VAL A 1  47 ?  -8.905  -8.348   4.268 1.000 89.950 ? 47  VAL A CG1 1 
ATOM 362  C CG2 ? VAL A 1  47 ?  -7.310  -9.111   2.483 1.000 89.950 ? 47  VAL A CG2 1 
ATOM 363  N N   ? ILE A 1  48 ? -10.016 -10.977   5.850 1.000 90.390 ? 48  ILE A N   1 
ATOM 364  C CA  ? ILE A 1  48 ? -11.220 -11.167   6.651 1.000 90.390 ? 48  ILE A CA  1 
ATOM 365  C C   ? ILE A 1  48 ? -11.600  -9.853   7.332 1.000 90.390 ? 48  ILE A C   1 
ATOM 366  C CB  ? ILE A 1  48 ? -11.029 -12.280   7.705 1.000 90.390 ? 48  ILE A CB  1 
ATOM 367  O O   ? ILE A 1  48 ? -12.781  -9.586   7.565 1.000 90.390 ? 48  ILE A O   1 
ATOM 368  C CG1 ? ILE A 1  48 ? -10.720 -13.616   7.019 1.000 90.390 ? 48  ILE A CG1 1 
ATOM 369  C CG2 ? ILE A 1  48 ? -12.267 -12.397   8.598 1.000 90.390 ? 48  ILE A CG2 1 
ATOM 370  C CD1 ? ILE A 1  48 ? -10.271 -14.713   7.975 1.000 90.390 ? 48  ILE A CD1 1 
ATOM 371  N N   ? THR A 1  49 ? -10.596  -8.974   7.668 1.000 95.420 ? 49  THR A N   1 
ATOM 372  C CA  ? THR A 1  49 ? -10.804  -7.684   8.317 1.000 95.420 ? 49  THR A CA  1 
ATOM 373  C C   ? THR A 1  49 ?  -9.723  -6.690   7.903 1.000 95.420 ? 49  THR A C   1 
ATOM 374  C CB  ? THR A 1  49 ? -10.815  -7.826   9.850 1.000 95.420 ? 49  THR A CB  1 
ATOM 375  O O   ? THR A 1  49 ?  -8.702  -7.078   7.332 1.000 95.420 ? 49  THR A O   1 
ATOM 376  C CG2 ? THR A 1  49 ? -11.951  -8.733  10.311 1.000 95.420 ? 49  THR A CG2 1 
ATOM 377  O OG1 ? THR A 1  49 ?  -9.568  -8.385  10.282 1.000 95.420 ? 49  THR A OG1 1 
ATOM 378  N N   ? VAL A 1  50 ? -10.030  -5.401   8.187 1.000 97.030 ? 50  VAL A N   1 
ATOM 379  C CA  ? VAL A 1  50 ?  -9.100  -4.303   7.947 1.000 97.030 ? 50  VAL A CA  1 
ATOM 380  C C   ? VAL A 1  50 ?  -8.697  -3.666   9.275 1.000 97.030 ? 50  VAL A C   1 
ATOM 381  C CB  ? VAL A 1  50 ?  -9.708  -3.238   7.007 1.000 97.030 ? 50  VAL A CB  1 
ATOM 382  O O   ? VAL A 1  50 ?  -9.556  -3.256  10.059 1.000 97.030 ? 50  VAL A O   1 
ATOM 383  C CG1 ? VAL A 1  50 ?  -8.797  -2.016   6.914 1.000 97.030 ? 50  VAL A CG1 1 
ATOM 384  C CG2 ? VAL A 1  50 ?  -9.957  -3.830   5.621 1.000 97.030 ? 50  VAL A CG2 1 
ATOM 385  N N   ? GLY A 1  51 ?  -7.390  -3.702   9.560 1.000 96.430 ? 51  GLY A N   1 
ATOM 386  C CA  ? GLY A 1  51 ?  -6.861  -3.013  10.727 1.000 96.430 ? 51  GLY A CA  1 
ATOM 387  C C   ? GLY A 1  51 ?  -6.397  -1.600  10.426 1.000 96.430 ? 51  GLY A C   1 
ATOM 388  O O   ? GLY A 1  51 ?  -5.565  -1.389   9.541 1.000 96.430 ? 51  GLY A O   1 
ATOM 389  N N   ? VAL A 1  52 ?  -6.898  -0.635  11.215 1.000 96.940 ? 52  VAL A N   1 
ATOM 390  C CA  ? VAL A 1  52 ?  -6.553   0.770  11.025 1.000 96.940 ? 52  VAL A CA  1 
ATOM 391  C C   ? VAL A 1  52 ?  -5.928   1.327  12.303 1.000 96.940 ? 52  VAL A C   1 
ATOM 392  C CB  ? VAL A 1  52 ?  -7.787   1.609  10.626 1.000 96.940 ? 52  VAL A CB  1 
ATOM 393  O O   ? VAL A 1  52 ?  -6.295   0.920  13.408 1.000 96.940 ? 52  VAL A O   1 
ATOM 394  C CG1 ? VAL A 1  52 ?  -7.439   3.096  10.582 1.000 96.940 ? 52  VAL A CG1 1 
ATOM 395  C CG2 ? VAL A 1  52 ?  -8.334   1.145   9.278 1.000 96.940 ? 52  VAL A CG2 1 
ATOM 396  N N   ? GLY A 1  53 ?  -4.805   2.169  12.084 1.000 95.230 ? 53  GLY A N   1 
ATOM 397  C CA  ? GLY A 1  53 ?  -4.251   2.881  13.224 1.000 95.230 ? 53  GLY A CA  1 
ATOM 398  C C   ? GLY A 1  53 ?  -3.102   2.144  13.886 1.000 95.230 ? 53  GLY A C   1 
ATOM 399  O O   ? GLY A 1  53 ?  -2.630   2.548  14.951 1.000 95.230 ? 53  GLY A O   1 
ATOM 400  N N   ? ALA A 1  54 ?  -2.648   1.028  13.225 1.000 93.810 ? 54  ALA A N   1 
ATOM 401  C CA  ? ALA A 1  54 ?  -1.594   0.198  13.800 1.000 93.810 ? 54  ALA A CA  1 
ATOM 402  C C   ? ALA A 1  54 ?  -0.216   0.661  13.336 1.000 93.810 ? 54  ALA A C   1 
ATOM 403  C CB  ? ALA A 1  54 ?  -1.810  -1.268  13.434 1.000 93.810 ? 54  ALA A CB  1 
ATOM 404  O O   ? ALA A 1  54 ?  -0.010   0.922  12.148 1.000 93.810 ? 54  ALA A O   1 
ATOM 405  N N   ? HIS A 1  55 ?   0.741   0.861  14.221 1.000 94.570 ? 55  HIS A N   1 
ATOM 406  C CA  ? HIS A 1  55 ?   2.167   0.977  13.937 1.000 94.570 ? 55  HIS A CA  1 
ATOM 407  C C   ? HIS A 1  55 ?   2.892  -0.336  14.213 1.000 94.570 ? 55  HIS A C   1 
ATOM 408  C CB  ? HIS A 1  55 ?   2.787   2.103  14.766 1.000 94.570 ? 55  HIS A CB  1 
ATOM 409  O O   ? HIS A 1  55 ?   3.863  -0.668  13.529 1.000 94.570 ? 55  HIS A O   1 
ATOM 410  C CG  ? HIS A 1  55 ?   4.276   2.185  14.648 1.000 94.570 ? 55  HIS A CG  1 
ATOM 411  C CD2 ? HIS A 1  55 ?   5.255   1.912  15.542 1.000 94.570 ? 55  HIS A CD2 1 
ATOM 412  N ND1 ? HIS A 1  55 ?   4.909   2.595  13.495 1.000 94.570 ? 55  HIS A ND1 1 
ATOM 413  C CE1 ? HIS A 1  55 ?   6.218   2.569  13.685 1.000 94.570 ? 55  HIS A CE1 1 
ATOM 414  N NE2 ? HIS A 1  55 ?   6.454   2.158  14.919 1.000 94.570 ? 55  HIS A NE2 1 
ATOM 415  N N   ? ASP A 1  56 ?   2.396  -1.127  15.182 1.000 93.830 ? 56  ASP A N   1 
ATOM 416  C CA  ? ASP A 1  56 ?   2.923  -2.400  15.663 1.000 93.830 ? 56  ASP A CA  1 
ATOM 417  C C   ? ASP A 1  56 ?   1.832  -3.467  15.701 1.000 93.830 ? 56  ASP A C   1 
ATOM 418  C CB  ? ASP A 1  56 ?   3.544  -2.234  17.051 1.000 93.830 ? 56  ASP A CB  1 
ATOM 419  O O   ? ASP A 1  56 ?   0.837  -3.321  16.414 1.000 93.830 ? 56  ASP A O   1 
ATOM 420  C CG  ? ASP A 1  56 ?   4.238  -3.491  17.545 1.000 93.830 ? 56  ASP A CG  1 
ATOM 421  O OD1 ? ASP A 1  56 ?   3.985  -4.584  16.995 1.000 93.830 ? 56  ASP A OD1 1 
ATOM 422  O OD2 ? ASP A 1  56 ?   5.043  -3.388  18.496 1.000 93.830 ? 56  ASP A OD2 1 
ATOM 423  N N   ? LEU A 1  57 ?   2.146  -4.675  14.987 1.000 92.160 ? 57  LEU A N   1 
ATOM 424  C CA  ? LEU A 1  57 ?   1.129  -5.714  14.866 1.000 92.160 ? 57  LEU A CA  1 
ATOM 425  C C   ? LEU A 1  57 ?   1.364  -6.826  15.883 1.000 92.160 ? 57  LEU A C   1 
ATOM 426  C CB  ? LEU A 1  57 ?   1.122  -6.295  13.449 1.000 92.160 ? 57  LEU A CB  1 
ATOM 427  O O   ? LEU A 1  57 ?   0.684  -7.855  15.853 1.000 92.160 ? 57  LEU A O   1 
ATOM 428  C CG  ? LEU A 1  57 ?   0.704  -5.343  12.328 1.000 92.160 ? 57  LEU A CG  1 
ATOM 429  C CD1 ? LEU A 1  57 ?   0.812  -6.037  10.975 1.000 92.160 ? 57  LEU A CD1 1 
ATOM 430  C CD2 ? LEU A 1  57 ?  -0.714  -4.832  12.561 1.000 92.160 ? 57  LEU A CD2 1 
ATOM 431  N N   ? SER A 1  58 ?   2.318  -6.745  16.804 1.000 85.450 ? 58  SER A N   1 
ATOM 432  C CA  ? SER A 1  58 ?   2.791  -7.763  17.737 1.000 85.450 ? 58  SER A CA  1 
ATOM 433  C C   ? SER A 1  58 ?   1.838  -7.917  18.918 1.000 85.450 ? 58  SER A C   1 
ATOM 434  C CB  ? SER A 1  58 ?   4.192  -7.416  18.243 1.000 85.450 ? 58  SER A CB  1 
ATOM 435  O O   ? SER A 1  58 ?   2.005  -8.817  19.743 1.000 85.450 ? 58  SER A O   1 
ATOM 436  O OG  ? SER A 1  58 ?   4.172  -6.215  18.995 1.000 85.450 ? 58  SER A OG  1 
ATOM 437  N N   ? GLY A 1  59 ?   0.500  -7.124  18.849 1.000 74.260 ? 59  GLY A N   1 
ATOM 438  C CA  ? GLY A 1  59 ?  -0.529  -7.350  19.851 1.000 74.260 ? 59  GLY A CA  1 
ATOM 439  C C   ? GLY A 1  59 ?  -0.434  -6.399  21.030 1.000 74.260 ? 59  GLY A C   1 
ATOM 440  O O   ? GLY A 1  59 ?  -1.298  -6.403  21.909 1.000 74.260 ? 59  GLY A O   1 
ATOM 441  N N   ? ASN A 1  60 ?   0.535  -5.450  21.155 1.000 75.510 ? 60  ASN A N   1 
ATOM 442  C CA  ? ASN A 1  60 ?   0.764  -4.526  22.261 1.000 75.510 ? 60  ASN A CA  1 
ATOM 443  C C   ? ASN A 1  60 ?   0.145  -3.159  21.986 1.000 75.510 ? 60  ASN A C   1 
ATOM 444  C CB  ? ASN A 1  60 ?   2.262  -4.385  22.541 1.000 75.510 ? 60  ASN A CB  1 
ATOM 445  O O   ? ASN A 1  60 ?  -0.112  -2.391  22.915 1.000 75.510 ? 60  ASN A O   1 
ATOM 446  C CG  ? ASN A 1  60 ?   2.878  -5.661  23.078 1.000 75.510 ? 60  ASN A CG  1 
ATOM 447  N ND2 ? ASN A 1  60 ?   4.167  -5.852  22.820 1.000 75.510 ? 60  ASN A ND2 1 
ATOM 448  O OD1 ? ASN A 1  60 ?   2.202  -6.470  23.720 1.000 75.510 ? 60  ASN A OD1 1 
ATOM 449  N N   ? GLU A 1  61 ?  -0.293  -2.928  20.749 1.000 83.150 ? 61  GLU A N   1 
ATOM 450  C CA  ? GLU A 1  61 ?  -0.917  -1.676  20.334 1.000 83.150 ? 61  GLU A CA  1 
ATOM 451  C C   ? GLU A 1  61 ?  -2.378  -1.888  19.950 1.000 83.150 ? 61  GLU A C   1 
ATOM 452  C CB  ? GLU A 1  61 ?  -0.150  -1.054  19.164 1.000 83.150 ? 61  GLU A CB  1 
ATOM 453  O O   ? GLU A 1  61 ?  -2.720  -2.889  19.317 1.000 83.150 ? 61  GLU A O   1 
ATOM 454  C CG  ? GLU A 1  61 ?  -0.601   0.357  18.814 1.000 83.150 ? 61  GLU A CG  1 
ATOM 455  C CD  ? GLU A 1  61 ?   0.178   0.967  17.660 1.000 83.150 ? 61  GLU A CD  1 
ATOM 456  O OE1 ? GLU A 1  61 ?  -0.143   2.102  17.243 1.000 83.150 ? 61  GLU A OE1 1 
ATOM 457  O OE2 ? GLU A 1  61 ?   1.118   0.303  17.168 1.000 83.150 ? 61  GLU A OE2 1 
ATOM 458  N N   ? ILE A 1  62 ?  -3.253  -0.951  20.540 1.000 78.440 ? 62  ILE A N   1 
ATOM 459  C CA  ? ILE A 1  62 ?  -4.680  -1.002  20.242 1.000 78.440 ? 62  ILE A CA  1 
ATOM 460  C C   ? ILE A 1  62 ?  -4.953  -0.315  18.905 1.000 78.440 ? 62  ILE A C   1 
ATOM 461  C CB  ? ILE A 1  62 ?  -5.515  -0.343  21.363 1.000 78.440 ? 62  ILE A CB  1 
ATOM 462  O O   ? ILE A 1  62 ?  -4.500   0.808  18.673 1.000 78.440 ? 62  ILE A O   1 
ATOM 463  C CG1 ? ILE A 1  62 ?  -5.283  -1.065  22.695 1.000 78.440 ? 62  ILE A CG1 1 
ATOM 464  C CG2 ? ILE A 1  62 ?  -7.002  -0.336  20.995 1.000 78.440 ? 62  ILE A CG2 1 
ATOM 465  C CD1 ? ILE A 1  62 ?  -5.920  -0.373  23.893 1.000 78.440 ? 62  ILE A CD1 1 
ATOM 466  N N   ? TYR A 1  63 ?  -5.444  -1.004  17.892 1.000 91.440 ? 63  TYR A N   1 
ATOM 467  C CA  ? TYR A 1  63 ?  -5.968  -0.458  16.645 1.000 91.440 ? 63  TYR A CA  1 
ATOM 468  C C   ? TYR A 1  63 ?  -7.356  -1.012  16.348 1.000 91.440 ? 63  TYR A C   1 
ATOM 469  C CB  ? TYR A 1  63 ?  -5.022  -0.770  15.481 1.000 91.440 ? 63  TYR A CB  1 
ATOM 470  O O   ? TYR A 1  63 ?  -7.798  -1.972  16.984 1.000 91.440 ? 63  TYR A O   1 
ATOM 471  C CG  ? TYR A 1  63 ?  -4.807  -2.247  15.253 1.000 91.440 ? 63  TYR A CG  1 
ATOM 472  C CD1 ? TYR A 1  63 ?  -3.853  -2.953  15.983 1.000 91.440 ? 63  TYR A CD1 1 
ATOM 473  C CD2 ? TYR A 1  63 ?  -5.556  -2.939  14.307 1.000 91.440 ? 63  TYR A CD2 1 
ATOM 474  C CE1 ? TYR A 1  63 ?  -3.650  -4.313  15.775 1.000 91.440 ? 63  TYR A CE1 1 
ATOM 475  C CE2 ? TYR A 1  63 ?  -5.361  -4.299  14.091 1.000 91.440 ? 63  TYR A CE2 1 
ATOM 476  O OH  ? TYR A 1  63 ?  -4.211  -6.323  14.619 1.000 91.440 ? 63  TYR A OH  1 
ATOM 477  C CZ  ? TYR A 1  63 ?  -4.408  -4.977  14.829 1.000 91.440 ? 63  TYR A CZ  1 
ATOM 478  N N   ? ASP A 1  64 ?  -8.074  -0.315  15.565 1.000 94.070 ? 64  ASP A N   1 
ATOM 479  C CA  ? ASP A 1  64 ?  -9.446  -0.682  15.229 1.000 94.070 ? 64  ASP A CA  1 
ATOM 480  C C   ? ASP A 1  64 ?  -9.482  -1.654  14.051 1.000 94.070 ? 64  ASP A C   1 
ATOM 481  C CB  ? ASP A 1  64 ? -10.272   0.565  14.908 1.000 94.070 ? 64  ASP A CB  1 
ATOM 482  O O   ? ASP A 1  64 ?  -8.726  -1.500  13.090 1.000 94.070 ? 64  ASP A O   1 
ATOM 483  C CG  ? ASP A 1  64 ? -10.477   1.467  16.113 1.000 94.070 ? 64  ASP A CG  1 
ATOM 484  O OD1 ? ASP A 1  64 ? -10.654   0.951  17.238 1.000 94.070 ? 64  ASP A OD1 1 
ATOM 485  O OD2 ? ASP A 1  64 ? -10.465   2.704  15.935 1.000 94.070 ? 64  ASP A OD2 1 
ATOM 486  N N   ? THR A 1  65 ? -10.285  -2.635  14.214 1.000 95.300 ? 65  THR A N   1 
ATOM 487  C CA  ? THR A 1  65 ? -10.514  -3.557  13.106 1.000 95.300 ? 65  THR A CA  1 
ATOM 488  C C   ? THR A 1  65 ? -11.920  -3.383  12.540 1.000 95.300 ? 65  THR A C   1 
ATOM 489  C CB  ? THR A 1  65 ? -10.311  -5.019  13.545 1.000 95.300 ? 65  THR A CB  1 
ATOM 490  O O   ? THR A 1  65 ? -12.870  -3.138  13.287 1.000 95.300 ? 65  THR A O   1 
ATOM 491  C CG2 ? THR A 1  65 ?  -8.880  -5.259  14.013 1.000 95.300 ? 65  THR A CG2 1 
ATOM 492  O OG1 ? THR A 1  65 ? -11.211  -5.318  14.620 1.000 95.300 ? 65  THR A OG1 1 
ATOM 493  N N   ? PHE A 1  66 ? -11.985  -3.419  11.257 1.000 96.950 ? 66  PHE A N   1 
ATOM 494  C CA  ? PHE A 1  66 ? -13.251  -3.227  10.559 1.000 96.950 ? 66  PHE A CA  1 
ATOM 495  C C   ? PHE A 1  66 ? -13.545  -4.405   9.639 1.000 96.950 ? 66  PHE A C   1 
ATOM 496  C CB  ? PHE A 1  66 ? -13.230  -1.923   9.754 1.000 96.950 ? 66  PHE A CB  1 
ATOM 497  O O   ? PHE A 1  66 ? -12.649  -4.907   8.958 1.000 96.950 ? 66  PHE A O   1 
ATOM 498  C CG  ? PHE A 1  66 ? -13.146  -0.685  10.606 1.000 96.950 ? 66  PHE A CG  1 
ATOM 499  C CD1 ? PHE A 1  66 ? -14.276   0.087  10.846 1.000 96.950 ? 66  PHE A CD1 1 
ATOM 500  C CD2 ? PHE A 1  66 ? -11.937  -0.294  11.165 1.000 96.950 ? 66  PHE A CD2 1 
ATOM 501  C CE1 ? PHE A 1  66 ? -14.201   1.234  11.634 1.000 96.950 ? 66  PHE A CE1 1 
ATOM 502  C CE2 ? PHE A 1  66 ? -11.855   0.851  11.953 1.000 96.950 ? 66  PHE A CE2 1 
ATOM 503  C CZ  ? PHE A 1  66 ? -12.988   1.614  12.186 1.000 96.950 ? 66  PHE A CZ  1 
ATOM 504  N N   ? GLU A 1  67 ? -14.902  -4.808   9.631 1.000 96.100 ? 67  GLU A N   1 
ATOM 505  C CA  ? GLU A 1  67 ? -15.359  -5.748   8.612 1.000 96.100 ? 67  GLU A CA  1 
ATOM 506  C C   ? GLU A 1  67 ? -15.542  -5.056   7.264 1.000 96.100 ? 67  GLU A C   1 
ATOM 507  C CB  ? GLU A 1  67 ? -16.669  -6.413   9.044 1.000 96.100 ? 67  GLU A CB  1 
ATOM 508  O O   ? GLU A 1  67 ? -15.909  -3.881   7.209 1.000 96.100 ? 67  GLU A O   1 
ATOM 509  C CG  ? GLU A 1  67 ? -16.523  -7.338  10.243 1.000 96.100 ? 67  GLU A CG  1 
ATOM 510  C CD  ? GLU A 1  67 ? -17.809  -8.067  10.599 1.000 96.100 ? 67  GLU A CD  1 
ATOM 511  O OE1 ? GLU A 1  67 ? -17.751  -9.070  11.346 1.000 96.100 ? 67  GLU A OE1 1 
ATOM 512  O OE2 ? GLU A 1  67 ? -18.883  -7.631  10.127 1.000 96.100 ? 67  GLU A OE2 1 
ATOM 513  N N   ? VAL A 1  68 ? -15.238  -5.859   6.263 1.000 95.970 ? 68  VAL A N   1 
ATOM 514  C CA  ? VAL A 1  68 ? -15.435  -5.363   4.905 1.000 95.970 ? 68  VAL A CA  1 
ATOM 515  C C   ? VAL A 1  68 ? -16.801  -5.805   4.386 1.000 95.970 ? 68  VAL A C   1 
ATOM 516  C CB  ? VAL A 1  68 ? -14.320  -5.852   3.955 1.000 95.970 ? 68  VAL A CB  1 
ATOM 517  O O   ? VAL A 1  68 ? -17.120  -6.997   4.397 1.000 95.970 ? 68  VAL A O   1 
ATOM 518  C CG1 ? VAL A 1  68 ? -14.563  -5.350   2.533 1.000 95.970 ? 68  VAL A CG1 1 
ATOM 519  C CG2 ? VAL A 1  68 ? -12.952  -5.396   4.459 1.000 95.970 ? 68  VAL A CG2 1 
ATOM 520  N N   ? THR A 1  69 ? -17.638  -4.809   3.890 1.000 95.580 ? 69  THR A N   1 
ATOM 521  C CA  ? THR A 1  69 ? -18.984  -5.131   3.428 1.000 95.580 ? 69  THR A CA  1 
ATOM 522  C C   ? THR A 1  69 ? -18.991  -5.395   1.925 1.000 95.580 ? 69  THR A C   1 
ATOM 523  C CB  ? THR A 1  69 ? -19.974  -3.999   3.758 1.000 95.580 ? 69  THR A CB  1 
ATOM 524  O O   ? THR A 1  69 ? -19.870  -6.095   1.416 1.000 95.580 ? 69  THR A O   1 
ATOM 525  C CG2 ? THR A 1  69 ? -20.165  -3.856   5.264 1.000 95.580 ? 69  THR A CG2 1 
ATOM 526  O OG1 ? THR A 1  69 ? -19.471  -2.764   3.232 1.000 95.580 ? 69  THR A OG1 1 
ATOM 527  N N   ? SER A 1  70 ? -18.048  -4.825   1.204 1.000 95.170 ? 70  SER A N   1 
ATOM 528  C CA  ? SER A 1  70 ? -17.960  -5.035  -0.237 1.000 95.170 ? 70  SER A CA  1 
ATOM 529  C C   ? SER A 1  70 ? -16.509  -5.029  -0.709 1.000 95.170 ? 70  SER A C   1 
ATOM 530  C CB  ? SER A 1  70 ? -18.752  -3.962  -0.985 1.000 95.170 ? 70  SER A CB  1 
ATOM 531  O O   ? SER A 1  70 ? -15.717  -4.183  -0.288 1.000 95.170 ? 70  SER A O   1 
ATOM 532  O OG  ? SER A 1  70 ? -20.131  -4.041  -0.666 1.000 95.170 ? 70  SER A OG  1 
ATOM 533  N N   ? TYR A 1  71 ? -16.181  -6.068  -1.583 1.000 95.620 ? 71  TYR A N   1 
ATOM 534  C CA  ? TYR A 1  71 ? -14.935  -6.142  -2.339 1.000 95.620 ? 71  TYR A CA  1 
ATOM 535  C C   ? TYR A 1  71 ? -15.162  -5.779  -3.801 1.000 95.620 ? 71  TYR A C   1 
ATOM 536  C CB  ? TYR A 1  71 ? -14.328  -7.545  -2.237 1.000 95.620 ? 71  TYR A CB  1 
ATOM 537  O O   ? TYR A 1  71 ? -15.896  -6.470  -4.512 1.000 95.620 ? 71  TYR A O   1 
ATOM 538  C CG  ? TYR A 1  71 ? -14.073  -7.994  -0.818 1.000 95.620 ? 71  TYR A CG  1 
ATOM 539  C CD1 ? TYR A 1  71 ? -12.792  -7.951  -0.273 1.000 95.620 ? 71  TYR A CD1 1 
ATOM 540  C CD2 ? TYR A 1  71 ? -15.112  -8.463  -0.022 1.000 95.620 ? 71  TYR A CD2 1 
ATOM 541  C CE1 ? TYR A 1  71 ? -12.552  -8.367   1.033 1.000 95.620 ? 71  TYR A CE1 1 
ATOM 542  C CE2 ? TYR A 1  71 ? -14.884  -8.881   1.285 1.000 95.620 ? 71  TYR A CE2 1 
ATOM 543  O OH  ? TYR A 1  71 ? -13.371  -9.241   3.096 1.000 95.620 ? 71  TYR A OH  1 
ATOM 544  C CZ  ? TYR A 1  71 ? -13.603  -8.828   1.803 1.000 95.620 ? 71  TYR A CZ  1 
ATOM 545  N N   ? ILE A 1  72 ? -14.635  -4.659  -4.207 1.000 96.670 ? 72  ILE A N   1 
ATOM 546  C CA  ? ILE A 1  72 ? -14.981  -4.164  -5.535 1.000 96.670 ? 72  ILE A CA  1 
ATOM 547  C C   ? ILE A 1  72 ? -13.727  -4.101  -6.404 1.000 96.670 ? 72  ILE A C   1 
ATOM 548  C CB  ? ILE A 1  72 ? -15.654  -2.775  -5.462 1.000 96.670 ? 72  ILE A CB  1 
ATOM 549  O O   ? ILE A 1  72 ? -13.054  -3.069  -6.460 1.000 96.670 ? 72  ILE A O   1 
ATOM 550  C CG1 ? ILE A 1  72 ? -16.777  -2.779  -4.419 1.000 96.670 ? 72  ILE A CG1 1 
ATOM 551  C CG2 ? ILE A 1  72 ? -16.185  -2.360  -6.837 1.000 96.670 ? 72  ILE A CG2 1 
ATOM 552  C CD1 ? ILE A 1  72 ? -17.249  -1.390  -4.012 1.000 96.670 ? 72  ILE A CD1 1 
ATOM 553  N N   ? PRO A 1  73 ? -13.292  -5.243  -7.035 1.000 96.550 ? 73  PRO A N   1 
ATOM 554  C CA  ? PRO A 1  73 ? -12.157  -5.178  -7.959 1.000 96.550 ? 73  PRO A CA  1 
ATOM 555  C C   ? PRO A 1  73 ? -12.504  -4.482  -9.272 1.000 96.550 ? 73  PRO A C   1 
ATOM 556  C CB  ? PRO A 1  73 ? -11.811  -6.650  -8.196 1.000 96.550 ? 73  PRO A CB  1 
ATOM 557  O O   ? PRO A 1  73 ? -13.671  -4.456  -9.672 1.000 96.550 ? 73  PRO A O   1 
ATOM 558  C CG  ? PRO A 1  73 ? -13.105  -7.378  -8.028 1.000 96.550 ? 73  PRO A CG  1 
ATOM 559  C CD  ? PRO A 1  73 ? -13.899  -6.699  -6.949 1.000 96.550 ? 73  PRO A CD  1 
ATOM 560  N N   ? HIS A 1  74 ? -11.486  -3.885  -9.853 1.000 96.980 ? 74  HIS A N   1 
ATOM 561  C CA  ? HIS A 1  74 ? -11.743  -3.361 -11.190 1.000 96.980 ? 74  HIS A CA  1 
ATOM 562  C C   ? HIS A 1  74 ? -12.376  -4.421 -12.085 1.000 96.980 ? 74  HIS A C   1 
ATOM 563  C CB  ? HIS A 1  74 ? -10.449  -2.846 -11.821 1.000 96.980 ? 74  HIS A CB  1 
ATOM 564  O O   ? HIS A 1  74 ? -11.945  -5.576 -12.087 1.000 96.980 ? 74  HIS A O   1 
ATOM 565  C CG  ? HIS A 1  74 ? -10.669  -1.985 -13.024 1.000 96.980 ? 74  HIS A CG  1 
ATOM 566  C CD2 ? HIS A 1  74 ? -10.660  -0.638 -13.167 1.000 96.980 ? 74  HIS A CD2 1 
ATOM 567  N ND1 ? HIS A 1  74 ? -10.941  -2.504 -14.271 1.000 96.980 ? 74  HIS A ND1 1 
ATOM 568  C CE1 ? HIS A 1  74 ? -11.089  -1.511 -15.132 1.000 96.980 ? 74  HIS A CE1 1 
ATOM 569  N NE2 ? HIS A 1  74 ? -10.924  -0.368 -14.487 1.000 96.980 ? 74  HIS A NE2 1 
ATOM 570  N N   ? PRO A 1  75 ? -13.456  -4.065 -12.906 1.000 95.040 ? 75  PRO A N   1 
ATOM 571  C CA  ? PRO A 1  75 ? -14.224  -5.030 -13.697 1.000 95.040 ? 75  PRO A CA  1 
ATOM 572  C C   ? PRO A 1  75 ? -13.364  -5.772 -14.719 1.000 95.040 ? 75  PRO A C   1 
ATOM 573  C CB  ? PRO A 1  75 ? -15.272  -4.160 -14.395 1.000 95.040 ? 75  PRO A CB  1 
ATOM 574  O O   ? PRO A 1  75 ? -13.698  -6.892 -15.114 1.000 95.040 ? 75  PRO A O   1 
ATOM 575  C CG  ? PRO A 1  75 ? -15.381  -2.937 -13.543 1.000 95.040 ? 75  PRO A CG  1 
ATOM 576  C CD  ? PRO A 1  75 ? -14.057  -2.701 -12.875 1.000 95.040 ? 75  PRO A CD  1 
ATOM 577  N N   ? GLU A 1  76 ? -12.289  -5.135 -15.106 1.000 95.360 ? 76  GLU A N   1 
ATOM 578  C CA  ? GLU A 1  76 ? -11.464  -5.752 -16.141 1.000 95.360 ? 76  GLU A CA  1 
ATOM 579  C C   ? GLU A 1  76 ? -10.291  -6.513 -15.531 1.000 95.360 ? 76  GLU A C   1 
ATOM 580  C CB  ? GLU A 1  76 ? -10.952  -4.694 -17.122 1.000 95.360 ? 76  GLU A CB  1 
ATOM 581  O O   ? GLU A 1  76 ?  -9.406  -6.981 -16.250 1.000 95.360 ? 76  GLU A O   1 
ATOM 582  C CG  ? GLU A 1  76 ? -12.046  -4.058 -17.967 1.000 95.360 ? 76  GLU A CG  1 
ATOM 583  C CD  ? GLU A 1  76 ? -11.514  -3.072 -18.994 1.000 95.360 ? 76  GLU A CD  1 
ATOM 584  O OE1 ? GLU A 1  76 ? -12.271  -2.684 -19.913 1.000 95.360 ? 76  GLU A OE1 1 
ATOM 585  O OE2 ? GLU A 1  76 ? -10.330  -2.684 -18.879 1.000 95.360 ? 76  GLU A OE2 1 
ATOM 586  N N   ? TYR A 1  77 ? -10.263  -6.599 -14.154 1.000 94.610 ? 77  TYR A N   1 
ATOM 587  C CA  ? TYR A 1  77 ?  -9.202  -7.365 -13.510 1.000 94.610 ? 77  TYR A CA  1 
ATOM 588  C C   ? TYR A 1  77 ?  -9.358  -8.855 -13.790 1.000 94.610 ? 77  TYR A C   1 
ATOM 589  C CB  ? TYR A 1  77 ?  -9.200  -7.115 -11.999 1.000 94.610 ? 77  TYR A CB  1 
ATOM 590  O O   ? TYR A 1  77 ? -10.446  -9.412 -13.631 1.000 94.610 ? 77  TYR A O   1 
ATOM 591  C CG  ? TYR A 1  77 ?  -8.195  -7.954 -11.246 1.000 94.610 ? 77  TYR A CG  1 
ATOM 592  C CD1 ? TYR A 1  77 ?  -8.606  -9.024 -10.455 1.000 94.610 ? 77  TYR A CD1 1 
ATOM 593  C CD2 ? TYR A 1  77 ?  -6.835  -7.677 -11.324 1.000 94.610 ? 77  TYR A CD2 1 
ATOM 594  C CE1 ? TYR A 1  77 ?  -7.684  -9.798  -9.758 1.000 94.610 ? 77  TYR A CE1 1 
ATOM 595  C CE2 ? TYR A 1  77 ?  -5.904  -8.445 -10.632 1.000 94.610 ? 77  TYR A CE2 1 
ATOM 596  O OH  ? TYR A 1  77 ?  -5.421 -10.265  -9.165 1.000 94.610 ? 77  TYR A OH  1 
ATOM 597  C CZ  ? TYR A 1  77 ?  -6.338  -9.502  -9.853 1.000 94.610 ? 77  TYR A CZ  1 
ATOM 598  N N   ? LYS A 1  78 ?  -8.275  -9.533 -14.264 1.000 91.450 ? 78  LYS A N   1 
ATOM 599  C CA  ? LYS A 1  78 ?  -8.202 -10.977 -14.465 1.000 91.450 ? 78  LYS A CA  1 
ATOM 600  C C   ? LYS A 1  78 ?  -7.125 -11.602 -13.583 1.000 91.450 ? 78  LYS A C   1 
ATOM 601  C CB  ? LYS A 1  78 ?  -7.929 -11.302 -15.934 1.000 91.450 ? 78  LYS A CB  1 
ATOM 602  O O   ? LYS A 1  78 ?  -6.028 -11.054 -13.450 1.000 91.450 ? 78  LYS A O   1 
ATOM 603  C CG  ? LYS A 1  78 ?  -8.953 -10.720 -16.898 1.000 91.450 ? 78  LYS A CG  1 
ATOM 604  C CD  ? LYS A 1  78 ? -10.309 -11.397 -16.748 1.000 91.450 ? 78  LYS A CD  1 
ATOM 605  C CE  ? LYS A 1  78 ? -11.309 -10.881 -17.774 1.000 91.450 ? 78  LYS A CE  1 
ATOM 606  N NZ  ? LYS A 1  78 ? -12.680 -11.422 -17.532 1.000 91.450 ? 78  LYS A NZ  1 
ATOM 607  N N   ? LEU A 1  79 ?  -7.580 -12.808 -12.995 1.000 82.120 ? 79  LEU A N   1 
ATOM 608  C CA  ? LEU A 1  79 ?  -6.660 -13.551 -12.141 1.000 82.120 ? 79  LEU A CA  1 
ATOM 609  C C   ? LEU A 1  79 ?  -5.399 -13.937 -12.907 1.000 82.120 ? 79  LEU A C   1 
ATOM 610  C CB  ? LEU A 1  79 ?  -7.338 -14.807 -11.586 1.000 82.120 ? 79  LEU A CB  1 
ATOM 611  O O   ? LEU A 1  79 ?  -5.470 -14.310 -14.080 1.000 82.120 ? 79  LEU A O   1 
ATOM 612  C CG  ? LEU A 1  79 ?  -6.593 -15.543 -10.471 1.000 82.120 ? 79  LEU A CG  1 
ATOM 613  C CD1 ? LEU A 1  79 ?  -6.543 -14.686  -9.211 1.000 82.120 ? 79  LEU A CD1 1 
ATOM 614  C CD2 ? LEU A 1  79 ?  -7.254 -16.887 -10.184 1.000 82.120 ? 79  LEU A CD2 1 
ATOM 615  N N   ? ASN A 1  80 ?  -4.118 -13.476 -12.490 1.000 75.650 ? 80  ASN A N   1 
ATOM 616  C CA  ? ASN A 1  80 ?  -2.820 -13.820 -13.059 1.000 75.650 ? 80  ASN A CA  1 
ATOM 617  C C   ? ASN A 1  80 ?  -2.369 -12.790 -14.091 1.000 75.650 ? 80  ASN A C   1 
ATOM 618  C CB  ? ASN A 1  80 ?  -2.860 -15.216 -13.684 1.000 75.650 ? 80  ASN A CB  1 
ATOM 619  O O   ? ASN A 1  80 ?  -1.476 -13.060 -14.895 1.000 75.650 ? 80  ASN A O   1 
ATOM 620  C CG  ? ASN A 1  80 ?  -3.084 -16.309 -12.658 1.000 75.650 ? 80  ASN A CG  1 
ATOM 621  N ND2 ? ASN A 1  80 ?  -3.827 -17.340 -13.043 1.000 75.650 ? 80  ASN A ND2 1 
ATOM 622  O OD1 ? ASN A 1  80 ?  -2.595 -16.227 -11.528 1.000 75.650 ? 80  ASN A OD1 1 
ATOM 623  N N   ? SER A 1  81 ?  -3.299 -11.705 -14.136 1.000 79.770 ? 81  SER A N   1 
ATOM 624  C CA  ? SER A 1  81 ?  -2.881 -10.552 -14.928 1.000 79.770 ? 81  SER A CA  1 
ATOM 625  C C   ? SER A 1  81 ?  -2.408  -9.410 -14.036 1.000 79.770 ? 81  SER A C   1 
ATOM 626  C CB  ? SER A 1  81 ?  -4.026 -10.072 -15.821 1.000 79.770 ? 81  SER A CB  1 
ATOM 627  O O   ? SER A 1  81 ?  -2.938  -9.211 -12.941 1.000 79.770 ? 81  SER A O   1 
ATOM 628  O OG  ? SER A 1  81 ?  -3.710  -8.826 -16.418 1.000 79.770 ? 81  SER A OG  1 
ATOM 629  N N   ? ASP A 1  82 ?  -1.318  -8.865 -14.379 1.000 78.630 ? 82  ASP A N   1 
ATOM 630  C CA  ? ASP A 1  82 ?  -0.819  -7.717 -13.626 1.000 78.630 ? 82  ASP A CA  1 
ATOM 631  C C   ? ASP A 1  82 ?  -1.472  -6.422 -14.103 1.000 78.630 ? 82  ASP A C   1 
ATOM 632  C CB  ? ASP A 1  82 ?   0.703  -7.615 -13.749 1.000 78.630 ? 82  ASP A CB  1 
ATOM 633  O O   ? ASP A 1  82 ?  -1.137  -5.338 -13.621 1.000 78.630 ? 82  ASP A O   1 
ATOM 634  C CG  ? ASP A 1  82 ?   1.428  -8.804 -13.143 1.000 78.630 ? 82  ASP A CG  1 
ATOM 635  O OD1 ? ASP A 1  82 ?   0.983  -9.320 -12.095 1.000 78.630 ? 82  ASP A OD1 1 
ATOM 636  O OD2 ? ASP A 1  82 ?   2.455  -9.226 -13.718 1.000 78.630 ? 82  ASP A OD2 1 
ATOM 637  N N   ? ARG A 1  83 ?  -2.627  -6.584 -14.959 1.000 89.240 ? 83  ARG A N   1 
ATOM 638  C CA  ? ARG A 1  83 ?  -3.367  -5.442 -15.487 1.000 89.240 ? 83  ARG A CA  1 
ATOM 639  C C   ? ARG A 1  83 ?  -4.586  -5.134 -14.624 1.000 89.240 ? 83  ARG A C   1 
ATOM 640  C CB  ? ARG A 1  83 ?  -3.799  -5.702 -16.931 1.000 89.240 ? 83  ARG A CB  1 
ATOM 641  O O   ? ARG A 1  83 ?  -5.234  -6.046 -14.107 1.000 89.240 ? 83  ARG A O   1 
ATOM 642  C CG  ? ARG A 1  83 ?  -2.640  -5.871 -17.900 1.000 89.240 ? 83  ARG A CG  1 
ATOM 643  C CD  ? ARG A 1  83 ?  -3.125  -6.111 -19.323 1.000 89.240 ? 83  ARG A CD  1 
ATOM 644  N NE  ? ARG A 1  83 ?  -2.012  -6.332 -20.242 1.000 89.240 ? 83  ARG A NE  1 
ATOM 645  N NH1 ? ARG A 1  83 ?  -3.331  -6.484 -22.132 1.000 89.240 ? 83  ARG A NH1 1 
ATOM 646  N NH2 ? ARG A 1  83 ?  -1.055  -6.698 -22.297 1.000 89.240 ? 83  ARG A NH2 1 
ATOM 647  C CZ  ? ARG A 1  83 ?  -2.135  -6.504 -21.555 1.000 89.240 ? 83  ARG A CZ  1 
ATOM 648  N N   ? ASN A 1  84 ?  -4.900  -3.812 -14.462 1.000 95.240 ? 84  ASN A N   1 
ATOM 649  C CA  ? ASN A 1  84 ?  -6.075  -3.351 -13.730 1.000 95.240 ? 84  ASN A CA  1 
ATOM 650  C C   ? ASN A 1  84 ?  -6.089  -3.882 -12.300 1.000 95.240 ? 84  ASN A C   1 
ATOM 651  C CB  ? ASN A 1  84 ?  -7.356  -3.760 -14.460 1.000 95.240 ? 84  ASN A CB  1 
ATOM 652  O O   ? ASN A 1  84 ?  -7.145  -4.243 -11.777 1.000 95.240 ? 84  ASN A O   1 
ATOM 653  C CG  ? ASN A 1  84 ?  -7.422  -3.215 -15.874 1.000 95.240 ? 84  ASN A CG  1 
ATOM 654  N ND2 ? ASN A 1  84 ?  -7.605  -4.103 -16.843 1.000 95.240 ? 84  ASN A ND2 1 
ATOM 655  O OD1 ? ASN A 1  84 ?  -7.308  -2.006 -16.092 1.000 95.240 ? 84  ASN A OD1 1 
ATOM 656  N N   ? ASP A 1  85 ?  -4.921  -4.161 -11.740 1.000 96.580 ? 85  ASP A N   1 
ATOM 657  C CA  ? ASP A 1  85 ?  -4.736  -4.687 -10.391 1.000 96.580 ? 85  ASP A CA  1 
ATOM 658  C C   ? ASP A 1  85 ?  -5.078  -3.633  -9.340 1.000 96.580 ? 85  ASP A C   1 
ATOM 659  C CB  ? ASP A 1  85 ?  -3.299  -5.175 -10.198 1.000 96.580 ? 85  ASP A CB  1 
ATOM 660  O O   ? ASP A 1  85 ?  -4.184  -3.028  -8.745 1.000 96.580 ? 85  ASP A O   1 
ATOM 661  C CG  ? ASP A 1  85 ?  -3.097  -5.920  -8.889 1.000 96.580 ? 85  ASP A CG  1 
ATOM 662  O OD1 ? ASP A 1  85 ?  -4.093  -6.377  -8.287 1.000 96.580 ? 85  ASP A OD1 1 
ATOM 663  O OD2 ? ASP A 1  85 ?  -1.932  -6.048  -8.455 1.000 96.580 ? 85  ASP A OD2 1 
ATOM 664  N N   ? ILE A 1  86 ?  -6.368  -3.251  -9.149 1.000 97.670 ? 86  ILE A N   1 
ATOM 665  C CA  ? ILE A 1  86 ?  -6.866  -2.245  -8.217 1.000 97.670 ? 86  ILE A CA  1 
ATOM 666  C C   ? ILE A 1  86 ?  -8.218  -2.682  -7.659 1.000 97.670 ? 86  ILE A C   1 
ATOM 667  C CB  ? ILE A 1  86 ?  -6.988  -0.861  -8.893 1.000 97.670 ? 86  ILE A CB  1 
ATOM 668  O O   ? ILE A 1  86 ?  -9.042  -3.249  -8.382 1.000 97.670 ? 86  ILE A O   1 
ATOM 669  C CG1 ? ILE A 1  86 ?  -7.418   0.197  -7.870 1.000 97.670 ? 86  ILE A CG1 1 
ATOM 670  C CG2 ? ILE A 1  86 ?  -7.969  -0.917 -10.067 1.000 97.670 ? 86  ILE A CG2 1 
ATOM 671  C CD1 ? ILE A 1  86 ?  -7.278   1.630  -8.365 1.000 97.670 ? 86  ILE A CD1 1 
ATOM 672  N N   ? MET A 1  87 ?  -8.427  -2.471  -6.374 1.000 97.420 ? 87  MET A N   1 
ATOM 673  C CA  ? MET A 1  87 ?  -9.662  -2.867  -5.703 1.000 97.420 ? 87  MET A CA  1 
ATOM 674  C C   ? MET A 1  87 ? -10.024  -1.880  -4.599 1.000 97.420 ? 87  MET A C   1 
ATOM 675  C CB  ? MET A 1  87 ?  -9.530  -4.276  -5.122 1.000 97.420 ? 87  MET A CB  1 
ATOM 676  O O   ? MET A 1  87 ?  -9.145  -1.385  -3.890 1.000 97.420 ? 87  MET A O   1 
ATOM 677  C CG  ? MET A 1  87 ? -10.781  -4.765  -4.410 1.000 97.420 ? 87  MET A CG  1 
ATOM 678  S SD  ? MET A 1  87 ? -10.633  -6.504  -3.844 1.000 97.420 ? 87  MET A SD  1 
ATOM 679  C CE  ? MET A 1  87 ?  -9.379  -6.313  -2.547 1.000 97.420 ? 87  MET A CE  1 
ATOM 680  N N   ? LEU A 1  88 ? -11.279  -1.586  -4.471 1.000 97.950 ? 88  LEU A N   1 
ATOM 681  C CA  ? LEU A 1  88 ? -11.823  -0.806  -3.364 1.000 97.950 ? 88  LEU A CA  1 
ATOM 682  C C   ? LEU A 1  88 ? -12.506  -1.712  -2.345 1.000 97.950 ? 88  LEU A C   1 
ATOM 683  C CB  ? LEU A 1  88 ? -12.816   0.239  -3.881 1.000 97.950 ? 88  LEU A CB  1 
ATOM 684  O O   ? LEU A 1  88 ? -13.201  -2.660  -2.717 1.000 97.950 ? 88  LEU A O   1 
ATOM 685  C CG  ? LEU A 1  88 ? -12.222   1.402  -4.678 1.000 97.950 ? 88  LEU A CG  1 
ATOM 686  C CD1 ? LEU A 1  88 ? -13.314   2.115  -5.468 1.000 97.950 ? 88  LEU A CD1 1 
ATOM 687  C CD2 ? LEU A 1  88 ? -11.504   2.375  -3.749 1.000 97.950 ? 88  LEU A CD2 1 
ATOM 688  N N   ? LEU A 1  89 ? -12.202  -1.431  -1.110 1.000 97.810 ? 89  LEU A N   1 
ATOM 689  C CA  ? LEU A 1  89 ? -12.907  -2.091  -0.017 1.000 97.810 ? 89  LEU A CA  1 
ATOM 690  C C   ? LEU A 1  89 ? -13.821  -1.111   0.711 1.000 97.810 ? 89  LEU A C   1 
ATOM 691  C CB  ? LEU A 1  89 ? -11.910  -2.706   0.970 1.000 97.810 ? 89  LEU A CB  1 
ATOM 692  O O   ? LEU A 1  89 ? -13.385  -0.031   1.114 1.000 97.810 ? 89  LEU A O   1 
ATOM 693  C CG  ? LEU A 1  89 ? -10.836  -3.615   0.371 1.000 97.810 ? 89  LEU A CG  1 
ATOM 694  C CD1 ? LEU A 1  89 ?  -9.885  -4.100   1.460 1.000 97.810 ? 89  LEU A CD1 1 
ATOM 695  C CD2 ? LEU A 1  89 ? -11.476  -4.795  -0.352 1.000 97.810 ? 89  LEU A CD2 1 
ATOM 696  N N   ? LYS A 1  90 ? -15.158  -1.508   0.802 1.000 97.300 ? 90  LYS A N   1 
ATOM 697  C CA  ? LYS A 1  90 ? -16.087  -0.727   1.615 1.000 97.300 ? 90  LYS A CA  1 
ATOM 698  C C   ? LYS A 1  90 ? -16.191  -1.294   3.028 1.000 97.300 ? 90  LYS A C   1 
ATOM 699  C CB  ? LYS A 1  90 ? -17.470  -0.689   0.962 1.000 97.300 ? 90  LYS A CB  1 
ATOM 700  O O   ? LYS A 1  90 ? -16.494  -2.475   3.208 1.000 97.300 ? 90  LYS A O   1 
ATOM 701  C CG  ? LYS A 1  90 ? -18.451   0.251   1.646 1.000 97.300 ? 90  LYS A CG  1 
ATOM 702  C CD  ? LYS A 1  90 ? -19.769   0.333   0.886 1.000 97.300 ? 90  LYS A CD  1 
ATOM 703  C CE  ? LYS A 1  90 ? -20.723   1.333   1.526 1.000 97.300 ? 90  LYS A CE  1 
ATOM 704  N NZ  ? LYS A 1  90 ? -22.010   1.429   0.775 1.000 97.300 ? 90  LYS A NZ  1 
ATOM 705  N N   ? LEU A 1  91 ? -15.883  -0.423   3.966 1.000 97.460 ? 91  LEU A N   1 
ATOM 706  C CA  ? LEU A 1  91 ? -15.929  -0.847   5.361 1.000 97.460 ? 91  LEU A CA  1 
ATOM 707  C C   ? LEU A 1  91 ? -17.354  -0.783   5.902 1.000 97.460 ? 91  LEU A C   1 
ATOM 708  C CB  ? LEU A 1  91 ? -15.007   0.025   6.218 1.000 97.460 ? 91  LEU A CB  1 
ATOM 709  O O   ? LEU A 1  91 ? -18.163   0.023   5.437 1.000 97.460 ? 91  LEU A O   1 
ATOM 710  C CG  ? LEU A 1  91 ? -13.549   0.117   5.765 1.000 97.460 ? 91  LEU A CG  1 
ATOM 711  C CD1 ? LEU A 1  91 ? -12.762   1.034   6.696 1.000 97.460 ? 91  LEU A CD1 1 
ATOM 712  C CD2 ? LEU A 1  91 ? -12.916  -1.269   5.710 1.000 97.460 ? 91  LEU A CD2 1 
ATOM 713  N N   ? ASN A 1  92 ? -17.701  -1.690   6.869 1.000 96.220 ? 92  ASN A N   1 
ATOM 714  C CA  ? ASN A 1  92 ? -19.052  -1.797   7.409 1.000 96.220 ? 92  ASN A CA  1 
ATOM 715  C C   ? ASN A 1  92 ? -19.418  -0.578   8.251 1.000 96.220 ? 92  ASN A C   1 
ATOM 716  C CB  ? ASN A 1  92 ? -19.201  -3.077   8.235 1.000 96.220 ? 92  ASN A CB  1 
ATOM 717  O O   ? ASN A 1  92 ? -20.594  -0.346   8.537 1.000 96.220 ? 92  ASN A O   1 
ATOM 718  C CG  ? ASN A 1  92 ? -18.379  -3.048   9.509 1.000 96.220 ? 92  ASN A CG  1 
ATOM 719  N ND2 ? ASN A 1  92 ? -18.822  -3.791  10.517 1.000 96.220 ? 92  ASN A ND2 1 
ATOM 720  O OD1 ? ASN A 1  92 ? -17.356  -2.364   9.587 1.000 96.220 ? 92  ASN A OD1 1 
ATOM 721  N N   ? LYS A 1  93 ? -18.442   0.344   8.584 1.000 96.830 ? 93  LYS A N   1 
ATOM 722  C CA  ? LYS A 1  93 ? -18.628   1.618   9.273 1.000 96.830 ? 93  LYS A CA  1 
ATOM 723  C C   ? LYS A 1  93 ? -17.510   2.598   8.927 1.000 96.830 ? 93  LYS A C   1 
ATOM 724  C CB  ? LYS A 1  93 ? -18.689   1.407  10.786 1.000 96.830 ? 93  LYS A CB  1 
ATOM 725  O O   ? LYS A 1  93 ? -16.425   2.189   8.509 1.000 96.830 ? 93  LYS A O   1 
ATOM 726  C CG  ? LYS A 1  93 ? -17.428   0.792  11.377 1.000 96.830 ? 93  LYS A CG  1 
ATOM 727  C CD  ? LYS A 1  93 ? -17.579   0.533  12.870 1.000 96.830 ? 93  LYS A CD  1 
ATOM 728  C CE  ? LYS A 1  93 ? -16.292  -0.008  13.478 1.000 96.830 ? 93  LYS A CE  1 
ATOM 729  N NZ  ? LYS A 1  93 ? -16.433  -0.257  14.944 1.000 96.830 ? 93  LYS A NZ  1 
ATOM 730  N N   ? LYS A 1  94 ? -17.830   3.914   9.216 1.000 97.310 ? 94  LYS A N   1 
ATOM 731  C CA  ? LYS A 1  94 ? -16.830   4.955   8.999 1.000 97.310 ? 94  LYS A CA  1 
ATOM 732  C C   ? LYS A 1  94 ? -15.735   4.896  10.060 1.000 97.310 ? 94  LYS A C   1 
ATOM 733  C CB  ? LYS A 1  94 ? -17.485   6.337   8.998 1.000 97.310 ? 94  LYS A CB  1 
ATOM 734  O O   ? LYS A 1  94 ? -16.021   4.703  11.244 1.000 97.310 ? 94  LYS A O   1 
ATOM 735  C CG  ? LYS A 1  94 ? -18.405   6.586   7.811 1.000 97.310 ? 94  LYS A CG  1 
ATOM 736  C CD  ? LYS A 1  94 ? -19.001   7.986   7.850 1.000 97.310 ? 94  LYS A CD  1 
ATOM 737  C CE  ? LYS A 1  94 ? -19.897   8.247   6.647 1.000 97.310 ? 94  LYS A CE  1 
ATOM 738  N NZ  ? LYS A 1  94 ? -20.522   9.603   6.704 1.000 97.310 ? 94  LYS A NZ  1 
ATOM 739  N N   ? VAL A 1  95 ? -14.478   5.069   9.520 1.000 97.120 ? 95  VAL A N   1 
ATOM 740  C CA  ? VAL A 1  95 ? -13.358   5.160  10.451 1.000 97.120 ? 95  VAL A CA  1 
ATOM 741  C C   ? VAL A 1  95 ? -13.351   6.532  11.120 1.000 97.120 ? 95  VAL A C   1 
ATOM 742  C CB  ? VAL A 1  95 ? -12.009   4.906   9.742 1.000 97.120 ? 95  VAL A CB  1 
ATOM 743  O O   ? VAL A 1  95 ? -13.673   7.540  10.487 1.000 97.120 ? 95  VAL A O   1 
ATOM 744  C CG1 ? VAL A 1  95 ? -11.974   3.506   9.133 1.000 97.120 ? 95  VAL A CG1 1 
ATOM 745  C CG2 ? VAL A 1  95 ? -11.764   5.966   8.668 1.000 97.120 ? 95  VAL A CG2 1 
ATOM 746  N N   ? ARG A 1  96 ? -13.046   6.536  12.459 1.000 97.020 ? 96  ARG A N   1 
ATOM 747  C CA  ? ARG A 1  96 ? -12.872   7.798  13.170 1.000 97.020 ? 96  ARG A CA  1 
ATOM 748  C C   ? ARG A 1  96 ? -11.453   8.331  13.002 1.000 97.020 ? 96  ARG A C   1 
ATOM 749  C CB  ? ARG A 1  96 ? -13.195   7.627  14.656 1.000 97.020 ? 96  ARG A CB  1 
ATOM 750  O O   ? ARG A 1  96 ? -10.488   7.682  13.411 1.000 97.020 ? 96  ARG A O   1 
ATOM 751  C CG  ? ARG A 1  96 ? -14.663   7.354  14.940 1.000 97.020 ? 96  ARG A CG  1 
ATOM 752  C CD  ? ARG A 1  96 ? -14.940   7.256  16.434 1.000 97.020 ? 96  ARG A CD  1 
ATOM 753  N NE  ? ARG A 1  96 ? -16.336   6.925  16.703 1.000 97.020 ? 96  ARG A NE  1 
ATOM 754  N NH1 ? ARG A 1  96 ? -16.132   7.023  19.002 1.000 97.020 ? 96  ARG A NH1 1 
ATOM 755  N NH2 ? ARG A 1  96 ? -18.153   6.515  18.047 1.000 97.020 ? 96  ARG A NH2 1 
ATOM 756  C CZ  ? ARG A 1  96 ? -16.871   6.822  17.916 1.000 97.020 ? 96  ARG A CZ  1 
ATOM 757  N N   ? LEU A 1  97 ? -11.376   9.530  12.350 1.000 97.370 ? 97  LEU A N   1 
ATOM 758  C CA  ? LEU A 1  97 ? -10.056  10.117  12.150 1.000 97.370 ? 97  LEU A CA  1 
ATOM 759  C C   ? LEU A 1  97 ?  -9.465  10.588  13.475 1.000 97.370 ? 97  LEU A C   1 
ATOM 760  C CB  ? LEU A 1  97 ? -10.133  11.288  11.168 1.000 97.370 ? 97  LEU A CB  1 
ATOM 761  O O   ? LEU A 1  97 ? -10.184  11.109  14.330 1.000 97.370 ? 97  LEU A O   1 
ATOM 762  C CG  ? LEU A 1  97 ? -10.682  10.971   9.776 1.000 97.370 ? 97  LEU A CG  1 
ATOM 763  C CD1 ? LEU A 1  97 ? -10.645  12.214   8.895 1.000 97.370 ? 97  LEU A CD1 1 
ATOM 764  C CD2 ? LEU A 1  97 ?  -9.895   9.832   9.137 1.000 97.370 ? 97  LEU A CD2 1 
ATOM 765  N N   ? SER A 1  98 ?  -8.168  10.417  13.638 1.000 96.320 ? 98  SER A N   1 
ATOM 766  C CA  ? SER A 1  98 ?  -7.361  10.770  14.801 1.000 96.320 ? 98  SER A CA  1 
ATOM 767  C C   ? SER A 1  98 ?  -5.899  10.977  14.417 1.000 96.320 ? 98  SER A C   1 
ATOM 768  C CB  ? SER A 1  98 ?  -7.466   9.687  15.876 1.000 96.320 ? 98  SER A CB  1 
ATOM 769  O O   ? SER A 1  98 ?  -5.562  11.011  13.232 1.000 96.320 ? 98  SER A O   1 
ATOM 770  O OG  ? SER A 1  98 ?  -6.801   8.504  15.464 1.000 96.320 ? 98  SER A OG  1 
ATOM 771  N N   ? TYR A 1  99 ?  -5.097  11.132  15.493 1.000 95.130 ? 99  TYR A N   1 
ATOM 772  C CA  ? TYR A 1  99 ?  -3.664  11.289  15.273 1.000 95.130 ? 99  TYR A CA  1 
ATOM 773  C C   ? TYR A 1  99 ?  -3.079  10.057  14.592 1.000 95.130 ? 99  TYR A C   1 
ATOM 774  C CB  ? TYR A 1  99 ?  -2.941  11.544  16.599 1.000 95.130 ? 99  TYR A CB  1 
ATOM 775  O O   ? TYR A 1  99 ?  -2.171  10.170  13.765 1.000 95.130 ? 99  TYR A O   1 
ATOM 776  C CG  ? TYR A 1  99 ?  -1.438  11.591  16.472 1.000 95.130 ? 99  TYR A CG  1 
ATOM 777  C CD1 ? TYR A 1  99 ?  -0.654  10.501  16.842 1.000 95.130 ? 99  TYR A CD1 1 
ATOM 778  C CD2 ? TYR A 1  99 ?  -0.798  12.725  15.982 1.000 95.130 ? 99  TYR A CD2 1 
ATOM 779  C CE1 ? TYR A 1  99 ?   0.732  10.540  16.728 1.000 95.130 ? 99  TYR A CE1 1 
ATOM 780  C CE2 ? TYR A 1  99 ?   0.587  12.775  15.864 1.000 95.130 ? 99  TYR A CE2 1 
ATOM 781  O OH  ? TYR A 1  99 ?   2.714  11.723  16.124 1.000 95.130 ? 99  TYR A OH  1 
ATOM 782  C CZ  ? TYR A 1  99 ?   1.342  11.679  16.239 1.000 95.130 ? 99  TYR A CZ  1 
ATOM 783  N N   ? ASN A 1 100 ?  -3.634   8.883  14.801 1.000 95.220 ? 100 ASN A N   1 
ATOM 784  C CA  ? ASN A 1 100 ?  -3.089   7.616  14.325 1.000 95.220 ? 100 ASN A CA  1 
ATOM 785  C C   ? ASN A 1 100 ?  -3.798   7.141  13.060 1.000 95.220 ? 100 ASN A C   1 
ATOM 786  C CB  ? ASN A 1 100 ?  -3.178   6.549  15.417 1.000 95.220 ? 100 ASN A CB  1 
ATOM 787  O O   ? ASN A 1 100 ?  -3.334   6.213  12.394 1.000 95.220 ? 100 ASN A O   1 
ATOM 788  C CG  ? ASN A 1 100 ?  -2.461   6.954  16.690 1.000 95.220 ? 100 ASN A CG  1 
ATOM 789  N ND2 ? ASN A 1 100 ?  -2.896   6.404  17.817 1.000 95.220 ? 100 ASN A ND2 1 
ATOM 790  O OD1 ? ASN A 1 100 ?  -1.524   7.757  16.660 1.000 95.220 ? 100 ASN A OD1 1 
ATOM 791  N N   ? VAL A 1 101 ?  -4.977   7.805  12.731 1.000 97.570 ? 101 VAL A N   1 
ATOM 792  C CA  ? VAL A 1 101 ?  -5.780   7.412  11.577 1.000 97.570 ? 101 VAL A CA  1 
ATOM 793  C C   ? VAL A 1 101 ?  -6.086   8.637  10.719 1.000 97.570 ? 101 VAL A C   1 
ATOM 794  C CB  ? VAL A 1 101 ?  -7.094   6.722  12.009 1.000 97.570 ? 101 VAL A CB  1 
ATOM 795  O O   ? VAL A 1 101 ?  -6.745   9.574  11.175 1.000 97.570 ? 101 VAL A O   1 
ATOM 796  C CG1 ? VAL A 1 101 ?  -7.897   6.278  10.788 1.000 97.570 ? 101 VAL A CG1 1 
ATOM 797  C CG2 ? VAL A 1 101 ?  -6.796   5.532  12.919 1.000 97.570 ? 101 VAL A CG2 1 
ATOM 798  N N   ? GLY A 1 102 ?  -5.540   8.530   9.476 1.000 97.620 ? 102 GLY A N   1 
ATOM 799  C CA  ? GLY A 1 102 ?  -5.762   9.633   8.556 1.000 97.620 ? 102 GLY A CA  1 
ATOM 800  C C   ? GLY A 1 102 ?  -5.968   9.182   7.122 1.000 97.620 ? 102 GLY A C   1 
ATOM 801  O O   ? GLY A 1 102 ?  -5.793   8.004   6.805 1.000 97.620 ? 102 GLY A O   1 
ATOM 802  N N   ? LEU A 1 103 ?  -6.396  10.186   6.263 1.000 97.950 ? 103 LEU A N   1 
ATOM 803  C CA  ? LEU A 1 103 ?  -6.631   9.938   4.845 1.000 97.950 ? 103 LEU A CA  1 
ATOM 804  C C   ? LEU A 1 103 ?  -5.446  10.407   4.008 1.000 97.950 ? 103 LEU A C   1 
ATOM 805  C CB  ? LEU A 1 103 ?  -7.909  10.642   4.382 1.000 97.950 ? 103 LEU A CB  1 
ATOM 806  O O   ? LEU A 1 103 ?  -4.766  11.370   4.370 1.000 97.950 ? 103 LEU A O   1 
ATOM 807  C CG  ? LEU A 1 103 ?  -9.160  10.401   5.227 1.000 97.950 ? 103 LEU A CG  1 
ATOM 808  C CD1 ? LEU A 1 103 ? -10.335  11.202   4.675 1.000 97.950 ? 103 LEU A CD1 1 
ATOM 809  C CD2 ? LEU A 1 103 ?  -9.496   8.914   5.274 1.000 97.950 ? 103 LEU A CD2 1 
ATOM 810  N N   ? ILE A 1 104 ?  -5.215   9.673   2.889 1.000 98.000 ? 104 ILE A N   1 
ATOM 811  C CA  ? ILE A 1 104 ?  -4.228  10.139   1.921 1.000 98.000 ? 104 ILE A CA  1 
ATOM 812  C C   ? ILE A 1 104 ?  -4.933  10.610   0.651 1.000 98.000 ? 104 ILE A C   1 
ATOM 813  C CB  ? ILE A 1 104 ?  -3.201   9.035   1.586 1.000 98.000 ? 104 ILE A CB  1 
ATOM 814  O O   ? ILE A 1 104 ?  -5.939  10.027   0.240 1.000 98.000 ? 104 ILE A O   1 
ATOM 815  C CG1 ? ILE A 1 104 ?  -2.015   9.625   0.815 1.000 98.000 ? 104 ILE A CG1 1 
ATOM 816  C CG2 ? ILE A 1 104 ?  -3.862   7.905   0.791 1.000 98.000 ? 104 ILE A CG2 1 
ATOM 817  C CD1 ? ILE A 1 104 ?  -0.764   8.757   0.842 1.000 98.000 ? 104 ILE A CD1 1 
ATOM 818  N N   ? SER A 1 105 ?  -4.397  11.721   0.088 1.000 96.750 ? 105 SER A N   1 
ATOM 819  C CA  ? SER A 1 105 ?  -4.998  12.279  -1.118 1.000 96.750 ? 105 SER A CA  1 
ATOM 820  C C   ? SER A 1 105 ?  -4.626  11.461  -2.350 1.000 96.750 ? 105 SER A C   1 
ATOM 821  C CB  ? SER A 1 105 ?  -4.563  13.732  -1.311 1.000 96.750 ? 105 SER A CB  1 
ATOM 822  O O   ? SER A 1 105 ?  -3.556  10.852  -2.398 1.000 96.750 ? 105 SER A O   1 
ATOM 823  O OG  ? SER A 1 105 ?  -4.954  14.525  -0.204 1.000 96.750 ? 105 SER A OG  1 
ATOM 824  N N   ? LEU A 1 106 ?  -5.579  11.548  -3.324 1.000 96.960 ? 106 LEU A N   1 
ATOM 825  C CA  ? LEU A 1 106 ?  -5.311  10.936  -4.621 1.000 96.960 ? 106 LEU A CA  1 
ATOM 826  C C   ? LEU A 1 106 ?  -4.745  11.961  -5.599 1.000 96.960 ? 106 LEU A C   1 
ATOM 827  C CB  ? LEU A 1 106 ?  -6.586  10.315  -5.195 1.000 96.960 ? 106 LEU A CB  1 
ATOM 828  O O   ? LEU A 1 106 ?  -5.038  13.154  -5.492 1.000 96.960 ? 106 LEU A O   1 
ATOM 829  C CG  ? LEU A 1 106 ?  -7.241   9.214  -4.359 1.000 96.960 ? 106 LEU A CG  1 
ATOM 830  C CD1 ? LEU A 1 106 ?  -8.485   8.682  -5.063 1.000 96.960 ? 106 LEU A CD1 1 
ATOM 831  C CD2 ? LEU A 1 106 ?  -6.250   8.087  -4.088 1.000 96.960 ? 106 LEU A CD2 1 
ATOM 832  N N   ? PRO A 1 107 ?  -3.923  11.485  -6.537 1.000 95.520 ? 107 PRO A N   1 
ATOM 833  C CA  ? PRO A 1 107 ?  -3.287  12.419  -7.469 1.000 95.520 ? 107 PRO A CA  1 
ATOM 834  C C   ? PRO A 1 107 ?  -4.282  13.056  -8.436 1.000 95.520 ? 107 PRO A C   1 
ATOM 835  C CB  ? PRO A 1 107 ?  -2.284  11.539  -8.220 1.000 95.520 ? 107 PRO A CB  1 
ATOM 836  O O   ? PRO A 1 107 ?  -5.259  12.416  -8.835 1.000 95.520 ? 107 PRO A O   1 
ATOM 837  C CG  ? PRO A 1 107 ?  -2.906  10.180  -8.238 1.000 95.520 ? 107 PRO A CG  1 
ATOM 838  C CD  ? PRO A 1 107 ?  -3.623   9.966  -6.936 1.000 95.520 ? 107 PRO A CD  1 
ATOM 839  N N   ? LYS A 1 108 ?  -4.044  14.320  -8.759 1.000 91.900 ? 108 LYS A N   1 
ATOM 840  C CA  ? LYS A 1 108 ?  -4.844  15.006  -9.770 1.000 91.900 ? 108 LYS A CA  1 
ATOM 841  C C   ? LYS A 1 108 ?  -4.335  14.699 -11.175 1.000 91.900 ? 108 LYS A C   1 
ATOM 842  C CB  ? LYS A 1 108 ?  -4.837  16.516  -9.528 1.000 91.900 ? 108 LYS A CB  1 
ATOM 843  O O   ? LYS A 1 108 ?  -5.116  14.651 -12.128 1.000 91.900 ? 108 LYS A O   1 
ATOM 844  C CG  ? LYS A 1 108 ?  -5.541  16.940  -8.247 1.000 91.900 ? 108 LYS A CG  1 
ATOM 845  C CD  ? LYS A 1 108 ?  -5.553  18.456  -8.092 1.000 91.900 ? 108 LYS A CD  1 
ATOM 846  C CE  ? LYS A 1 108 ?  -6.215  18.880  -6.788 1.000 91.900 ? 108 LYS A CE  1 
ATOM 847  N NZ  ? LYS A 1 108 ?  -6.163  20.360  -6.596 1.000 91.900 ? 108 LYS A NZ  1 
ATOM 848  N N   ? GLU A 1 109 ?  -2.992  14.504 -11.249 1.000 91.300 ? 109 GLU A N   1 
ATOM 849  C CA  ? GLU A 1 109 ?  -2.312  14.161 -12.495 1.000 91.300 ? 109 GLU A CA  1 
ATOM 850  C C   ? GLU A 1 109 ?  -1.244  13.096 -12.265 1.000 91.300 ? 109 GLU A C   1 
ATOM 851  C CB  ? GLU A 1 109 ?  -1.685  15.407 -13.126 1.000 91.300 ? 109 GLU A CB  1 
ATOM 852  O O   ? GLU A 1 109 ?  -0.931  12.760 -11.121 1.000 91.300 ? 109 GLU A O   1 
ATOM 853  C CG  ? GLU A 1 109 ?  -0.698  16.126 -12.217 1.000 91.300 ? 109 GLU A CG  1 
ATOM 854  C CD  ? GLU A 1 109 ?  -0.224  17.457 -12.780 1.000 91.300 ? 109 GLU A CD  1 
ATOM 855  O OE1 ? GLU A 1 109 ?   0.535  18.172 -12.088 1.000 91.300 ? 109 GLU A OE1 1 
ATOM 856  O OE2 ? GLU A 1 109 ?  -0.617  17.787 -13.921 1.000 91.300 ? 109 GLU A OE2 1 
ATOM 857  N N   ? ASP A 1 110 ?  -0.732  12.748 -13.403 1.000 90.680 ? 110 ASP A N   1 
ATOM 858  C CA  ? ASP A 1 110 ?   0.356  11.775 -13.355 1.000 90.680 ? 110 ASP A CA  1 
ATOM 859  C C   ? ASP A 1 110 ?   1.616  12.390 -12.750 1.000 90.680 ? 110 ASP A C   1 
ATOM 860  C CB  ? ASP A 1 110 ?   0.654  11.235 -14.755 1.000 90.680 ? 110 ASP A CB  1 
ATOM 861  O O   ? ASP A 1 110 ?   1.796  13.609 -12.783 1.000 90.680 ? 110 ASP A O   1 
ATOM 862  C CG  ? ASP A 1 110 ?  -0.411  10.278 -15.260 1.000 90.680 ? 110 ASP A CG  1 
ATOM 863  O OD1 ? ASP A 1 110 ?  -1.283   9.861 -14.467 1.000 90.680 ? 110 ASP A OD1 1 
ATOM 864  O OD2 ? ASP A 1 110 ?  -0.377   9.935 -16.462 1.000 90.680 ? 110 ASP A OD2 1 
ATOM 865  N N   ? VAL A 1 111 ?   2.441  11.441 -12.198 1.000 92.170 ? 111 VAL A N   1 
ATOM 866  C CA  ? VAL A 1 111 ?   3.701  11.876 -11.605 1.000 92.170 ? 111 VAL A CA  1 
ATOM 867  C C   ? VAL A 1 111 ?   4.835  11.699 -12.612 1.000 92.170 ? 111 VAL A C   1 
ATOM 868  C CB  ? VAL A 1 111 ?   4.015  11.099 -10.307 1.000 92.170 ? 111 VAL A CB  1 
ATOM 869  O O   ? VAL A 1 111 ?   4.801  10.786 -13.441 1.000 92.170 ? 111 VAL A O   1 
ATOM 870  C CG1 ? VAL A 1 111 ?   3.040  11.486  -9.196 1.000 92.170 ? 111 VAL A CG1 1 
ATOM 871  C CG2 ? VAL A 1 111 ?   3.969   9.594 -10.562 1.000 92.170 ? 111 VAL A CG2 1 
ATOM 872  N N   ? GLU A 1 112 ?   5.789  12.671 -12.523 1.000 90.320 ? 112 GLU A N   1 
ATOM 873  C CA  ? GLU A 1 112 ?   6.922  12.635 -13.443 1.000 90.320 ? 112 GLU A CA  1 
ATOM 874  C C   ? GLU A 1 112 ?   8.008  11.687 -12.943 1.000 90.320 ? 112 GLU A C   1 
ATOM 875  C CB  ? GLU A 1 112 ?   7.499  14.039 -13.640 1.000 90.320 ? 112 GLU A CB  1 
ATOM 876  O O   ? GLU A 1 112 ?   8.085  11.398 -11.747 1.000 90.320 ? 112 GLU A O   1 
ATOM 877  C CG  ? GLU A 1 112 ?   6.528  15.018 -14.284 1.000 90.320 ? 112 GLU A CG  1 
ATOM 878  C CD  ? GLU A 1 112 ?   7.131  16.394 -14.519 1.000 90.320 ? 112 GLU A CD  1 
ATOM 879  O OE1 ? GLU A 1 112 ?   6.449  17.263 -15.109 1.000 90.320 ? 112 GLU A OE1 1 
ATOM 880  O OE2 ? GLU A 1 112 ?   8.295  16.605 -14.109 1.000 90.320 ? 112 GLU A OE2 1 
ATOM 881  N N   ? ALA A 1 113 ?   8.822  11.294 -13.911 1.000 94.040 ? 113 ALA A N   1 
ATOM 882  C CA  ? ALA A 1 113 ?   9.992  10.501 -13.546 1.000 94.040 ? 113 ALA A CA  1 
ATOM 883  C C   ? ALA A 1 113 ?  10.950  11.306 -12.673 1.000 94.040 ? 113 ALA A C   1 
ATOM 884  C CB  ? ALA A 1 113 ?  10.709  10.003 -14.799 1.000 94.040 ? 113 ALA A CB  1 
ATOM 885  O O   ? ALA A 1 113 ?  10.910  12.539 -12.670 1.000 94.040 ? 113 ALA A O   1 
ATOM 886  N N   ? ASP A 1 114 ?  11.759  10.604 -11.812 1.000 93.970 ? 114 ASP A N   1 
ATOM 887  C CA  ? ASP A 1 114 ?  12.860  11.131 -11.012 1.000 93.970 ? 114 ASP A CA  1 
ATOM 888  C C   ? ASP A 1 114 ?  12.339  11.892  -9.794 1.000 93.970 ? 114 ASP A C   1 
ATOM 889  C CB  ? ASP A 1 114 ?  13.751  12.042 -11.859 1.000 93.970 ? 114 ASP A CB  1 
ATOM 890  O O   ? ASP A 1 114 ?  13.053  12.716  -9.218 1.000 93.970 ? 114 ASP A O   1 
ATOM 891  C CG  ? ASP A 1 114 ?  14.496  11.294 -12.951 1.000 93.970 ? 114 ASP A CG  1 
ATOM 892  O OD1 ? ASP A 1 114 ?  14.968  10.163 -12.702 1.000 93.970 ? 114 ASP A OD1 1 
ATOM 893  O OD2 ? ASP A 1 114 ?  14.615  11.841 -14.068 1.000 93.970 ? 114 ASP A OD2 1 
ATOM 894  N N   ? ILE A 1 115 ?  11.027  11.712  -9.499 1.000 94.860 ? 115 ILE A N   1 
ATOM 895  C CA  ? ILE A 1 115 ?  10.460  12.269  -8.276 1.000 94.860 ? 115 ILE A CA  1 
ATOM 896  C C   ? ILE A 1 115 ?  10.633  11.277  -7.128 1.000 94.860 ? 115 ILE A C   1 
ATOM 897  C CB  ? ILE A 1 115 ?   8.967  12.624  -8.455 1.000 94.860 ? 115 ILE A CB  1 
ATOM 898  O O   ? ILE A 1 115 ?  10.481  10.068  -7.316 1.000 94.860 ? 115 ILE A O   1 
ATOM 899  C CG1 ? ILE A 1 115 ?   8.813  13.830  -9.389 1.000 94.860 ? 115 ILE A CG1 1 
ATOM 900  C CG2 ? ILE A 1 115 ?   8.309  12.895  -7.099 1.000 94.860 ? 115 ILE A CG2 1 
ATOM 901  C CD1 ? ILE A 1 115 ?   7.375  14.298  -9.565 1.000 94.860 ? 115 ILE A CD1 1 
ATOM 902  N N   ? LEU A 1 116 ?  11.032  11.851  -5.939 1.000 94.820 ? 116 LEU A N   1 
ATOM 903  C CA  ? LEU A 1 116 ?  11.217  11.045  -4.737 1.000 94.820 ? 116 LEU A CA  1 
ATOM 904  C C   ? LEU A 1 116 ?   9.874  10.615  -4.158 1.000 94.820 ? 116 LEU A C   1 
ATOM 905  C CB  ? LEU A 1 116 ?  12.013  11.825  -3.687 1.000 94.820 ? 116 LEU A CB  1 
ATOM 906  O O   ? LEU A 1 116 ?   8.980  11.444  -3.970 1.000 94.820 ? 116 LEU A O   1 
ATOM 907  C CG  ? LEU A 1 116 ?  12.414  11.053  -2.429 1.000 94.820 ? 116 LEU A CG  1 
ATOM 908  C CD1 ? LEU A 1 116 ?  13.388   9.934  -2.783 1.000 94.820 ? 116 LEU A CD1 1 
ATOM 909  C CD2 ? LEU A 1 116 ?  13.025  11.994  -1.396 1.000 94.820 ? 116 LEU A CD2 1 
ATOM 910  N N   ? CYS A 1 117 ?   9.795   9.388  -3.855 1.000 96.320 ? 117 CYS A N   1 
ATOM 911  C CA  ? CYS A 1 117 ?   8.581   8.799  -3.302 1.000 96.320 ? 117 CYS A CA  1 
ATOM 912  C C   ? CYS A 1 117 ?   8.903   7.892  -2.121 1.000 96.320 ? 117 CYS A C   1 
ATOM 913  C CB  ? CYS A 1 117 ?   7.833   8.007  -4.375 1.000 96.320 ? 117 CYS A CB  1 
ATOM 914  O O   ? CYS A 1 117 ?  10.073   7.643  -1.825 1.000 96.320 ? 117 CYS A O   1 
ATOM 915  S SG  ? CYS A 1 117 ?   7.351   8.997  -5.807 1.000 96.320 ? 117 CYS A SG  1 
ATOM 916  N N   ? SER A 1 118 ?   7.859   7.424  -1.479 1.000 95.500 ? 118 SER A N   1 
ATOM 917  C CA  ? SER A 1 118 ?   8.038   6.485  -0.376 1.000 95.500 ? 118 SER A CA  1 
ATOM 918  C C   ? SER A 1 118 ?   6.996   5.372  -0.424 1.000 95.500 ? 118 SER A C   1 
ATOM 919  C CB  ? SER A 1 118 ?   7.957   7.212   0.967 1.000 95.500 ? 118 SER A CB  1 
ATOM 920  O O   ? SER A 1 118 ?   5.910   5.554  -0.979 1.000 95.500 ? 118 SER A O   1 
ATOM 921  O OG  ? SER A 1 118 ?   6.658   7.739   1.176 1.000 95.500 ? 118 SER A OG  1 
ATOM 922  N N   ? VAL A 1 119 ?   7.364   4.230   0.152 1.000 95.570 ? 119 VAL A N   1 
ATOM 923  C CA  ? VAL A 1 119 ?   6.478   3.081   0.301 1.000 95.570 ? 119 VAL A CA  1 
ATOM 924  C C   ? VAL A 1 119 ?   6.549   2.555   1.733 1.000 95.570 ? 119 VAL A C   1 
ATOM 925  C CB  ? VAL A 1 119 ?   6.833   1.956  -0.698 1.000 95.570 ? 119 VAL A CB  1 
ATOM 926  O O   ? VAL A 1 119 ?   7.588   2.660   2.389 1.000 95.570 ? 119 VAL A O   1 
ATOM 927  C CG1 ? VAL A 1 119 ?   6.623   2.426  -2.136 1.000 95.570 ? 119 VAL A CG1 1 
ATOM 928  C CG2 ? VAL A 1 119 ?   8.274   1.493  -0.488 1.000 95.570 ? 119 VAL A CG2 1 
ATOM 929  N N   ? ALA A 1 120 ?   5.447   2.069   2.180 1.000 95.810 ? 120 ALA A N   1 
ATOM 930  C CA  ? ALA A 1 120 ?   5.384   1.539   3.540 1.000 95.810 ? 120 ALA A CA  1 
ATOM 931  C C   ? ALA A 1 120 ?   4.563   0.253   3.590 1.000 95.810 ? 120 ALA A C   1 
ATOM 932  C CB  ? ALA A 1 120 ?   4.795   2.579   4.490 1.000 95.810 ? 120 ALA A CB  1 
ATOM 933  O O   ? ALA A 1 120 ?   3.653   0.058   2.780 1.000 95.810 ? 120 ALA A O   1 
ATOM 934  N N   ? GLY A 1 121 ?   4.966  -0.659   4.584 1.000 96.080 ? 121 GLY A N   1 
ATOM 935  C CA  ? GLY A 1 121 ?   4.198  -1.887   4.710 1.000 96.080 ? 121 GLY A CA  1 
ATOM 936  C C   ? GLY A 1 121 ?   4.723  -2.811   5.793 1.000 96.080 ? 121 GLY A C   1 
ATOM 937  O O   ? GLY A 1 121 ?   5.795  -2.573   6.353 1.000 96.080 ? 121 GLY A O   1 
ATOM 938  N N   ? TRP A 1 122 ?   3.916  -3.881   6.102 1.000 95.780 ? 122 TRP A N   1 
ATOM 939  C CA  ? TRP A 1 122 ?   4.230  -4.877   7.121 1.000 95.780 ? 122 TRP A CA  1 
ATOM 940  C C   ? TRP A 1 122 ?   4.554  -6.224   6.484 1.000 95.780 ? 122 TRP A C   1 
ATOM 941  C CB  ? TRP A 1 122 ?   3.065  -5.029   8.102 1.000 95.780 ? 122 TRP A CB  1 
ATOM 942  O O   ? TRP A 1 122 ?   4.437  -7.268   7.131 1.000 95.780 ? 122 TRP A O   1 
ATOM 943  C CG  ? TRP A 1 122 ?   2.866  -3.844   8.999 1.000 95.780 ? 122 TRP A CG  1 
ATOM 944  C CD1 ? TRP A 1 122 ?   3.501  -3.590  10.183 1.000 95.780 ? 122 TRP A CD1 1 
ATOM 945  C CD2 ? TRP A 1 122 ?   1.965  -2.752   8.785 1.000 95.780 ? 122 TRP A CD2 1 
ATOM 946  C CE2 ? TRP A 1 122 ?   2.107  -1.872   9.880 1.000 95.780 ? 122 TRP A CE2 1 
ATOM 947  C CE3 ? TRP A 1 122 ?   1.052  -2.433   7.771 1.000 95.780 ? 122 TRP A CE3 1 
ATOM 948  N NE1 ? TRP A 1 122 ?   3.049  -2.406  10.718 1.000 95.780 ? 122 TRP A NE1 1 
ATOM 949  C CH2 ? TRP A 1 122 ?   0.482  -0.403   8.985 1.000 95.780 ? 122 TRP A CH2 1 
ATOM 950  C CZ2 ? TRP A 1 122 ?   1.369  -0.692   9.990 1.000 95.780 ? 122 TRP A CZ2 1 
ATOM 951  C CZ3 ? TRP A 1 122 ?   0.318  -1.258   7.883 1.000 95.780 ? 122 TRP A CZ3 1 
ATOM 952  N N   ? GLY A 1 123 ?   4.804  -6.248   5.141 1.000 94.040 ? 123 GLY A N   1 
ATOM 953  C CA  ? GLY A 1 123 ?   5.119  -7.497   4.466 1.000 94.040 ? 123 GLY A CA  1 
ATOM 954  C C   ? GLY A 1 123 ?   6.425  -8.114   4.930 1.000 94.040 ? 123 GLY A C   1 
ATOM 955  O O   ? GLY A 1 123 ?   6.984  -7.702   5.949 1.000 94.040 ? 123 GLY A O   1 
ATOM 956  N N   ? ARG A 1 124 ?   6.954  -9.136   4.219 1.000 93.160 ? 124 ARG A N   1 
ATOM 957  C CA  ? ARG A 1 124 ?   8.194  -9.839   4.532 1.000 93.160 ? 124 ARG A CA  1 
ATOM 958  C C   ? ARG A 1 124 ?   9.406  -8.945   4.291 1.000 93.160 ? 124 ARG A C   1 
ATOM 959  C CB  ? ARG A 1 124 ?   8.312 -11.117   3.699 1.000 93.160 ? 124 ARG A CB  1 
ATOM 960  O O   ? ARG A 1 124 ?   9.389  -8.094   3.400 1.000 93.160 ? 124 ARG A O   1 
ATOM 961  C CG  ? ARG A 1 124 ?   7.271 -12.172   4.039 1.000 93.160 ? 124 ARG A CG  1 
ATOM 962  C CD  ? ARG A 1 124 ?   7.500 -13.461   3.263 1.000 93.160 ? 124 ARG A CD  1 
ATOM 963  N NE  ? ARG A 1 124 ?   6.461 -14.449   3.541 1.000 93.160 ? 124 ARG A NE  1 
ATOM 964  N NH1 ? ARG A 1 124 ?   7.932 -16.168   4.010 1.000 93.160 ? 124 ARG A NH1 1 
ATOM 965  N NH2 ? ARG A 1 124 ?   5.671 -16.527   4.119 1.000 93.160 ? 124 ARG A NH2 1 
ATOM 966  C CZ  ? ARG A 1 124 ?   6.691 -15.713   3.889 1.000 93.160 ? 124 ARG A CZ  1 
ATOM 967  N N   ? LEU A 1 125 ?  10.523  -9.189   5.131 1.000 90.960 ? 125 LEU A N   1 
ATOM 968  C CA  ? LEU A 1 125 ?  11.752  -8.414   5.002 1.000 90.960 ? 125 LEU A CA  1 
ATOM 969  C C   ? LEU A 1 125 ?  12.569  -8.885   3.803 1.000 90.960 ? 125 LEU A C   1 
ATOM 970  C CB  ? LEU A 1 125 ?  12.591  -8.523   6.279 1.000 90.960 ? 125 LEU A CB  1 
ATOM 971  O O   ? LEU A 1 125 ?  13.365  -8.122   3.251 1.000 90.960 ? 125 LEU A O   1 
ATOM 972  C CG  ? LEU A 1 125 ?  11.989  -7.899   7.540 1.000 90.960 ? 125 LEU A CG  1 
ATOM 973  C CD1 ? LEU A 1 125 ?  12.915  -8.117   8.732 1.000 90.960 ? 125 LEU A CD1 1 
ATOM 974  C CD2 ? LEU A 1 125 ?  11.724  -6.413   7.327 1.000 90.960 ? 125 LEU A CD2 1 
ATOM 975  N N   ? TRP A 1 126 ?  12.428  -9.937   3.285 1.000 90.150 ? 126 TRP A N   1 
ATOM 976  C CA  ? TRP A 1 126 ?  12.975 -10.556   2.083 1.000 90.150 ? 126 TRP A CA  1 
ATOM 977  C C   ? TRP A 1 126 ?  12.193 -11.812   1.713 1.000 90.150 ? 126 TRP A C   1 
ATOM 978  C CB  ? TRP A 1 126 ?  14.454 -10.901   2.280 1.000 90.150 ? 126 TRP A CB  1 
ATOM 979  O O   ? TRP A 1 126 ?  11.306 -12.240   2.456 1.000 90.150 ? 126 TRP A O   1 
ATOM 980  C CG  ? TRP A 1 126 ?  14.711 -11.865   3.399 1.000 90.150 ? 126 TRP A CG  1 
ATOM 981  C CD1 ? TRP A 1 126 ?  14.763 -13.228   3.316 1.000 90.150 ? 126 TRP A CD1 1 
ATOM 982  C CD2 ? TRP A 1 126 ?  14.945 -11.537   4.772 1.000 90.150 ? 126 TRP A CD2 1 
ATOM 983  C CE2 ? TRP A 1 126 ?  15.133 -12.753   5.466 1.000 90.150 ? 126 TRP A CE2 1 
ATOM 984  C CE3 ? TRP A 1 126 ?  15.015 -10.332   5.483 1.000 90.150 ? 126 TRP A CE3 1 
ATOM 985  N NE1 ? TRP A 1 126 ?  15.017 -13.769   4.555 1.000 90.150 ? 126 TRP A NE1 1 
ATOM 986  C CH2 ? TRP A 1 126 ?  15.451 -11.604   7.511 1.000 90.150 ? 126 TRP A CH2 1 
ATOM 987  C CZ2 ? TRP A 1 126 ?  15.387 -12.798   6.839 1.000 90.150 ? 126 TRP A CZ2 1 
ATOM 988  C CZ3 ? TRP A 1 126 ?  15.268 -10.378   6.850 1.000 90.150 ? 126 TRP A CZ3 1 
ATOM 989  N N   ? LEU A 1 127 ?  12.571 -12.442   0.496 1.000 86.600 ? 127 LEU A N   1 
ATOM 990  C CA  ? LEU A 1 127 ?  11.844 -13.611   0.012 1.000 86.600 ? 127 LEU A CA  1 
ATOM 991  C C   ? LEU A 1 127 ?  11.883 -14.739   1.038 1.000 86.600 ? 127 LEU A C   1 
ATOM 992  C CB  ? LEU A 1 127 ?  12.430 -14.094  -1.317 1.000 86.600 ? 127 LEU A CB  1 
ATOM 993  O O   ? LEU A 1 127 ?  12.959 -15.129   1.497 1.000 86.600 ? 127 LEU A O   1 
ATOM 994  C CG  ? LEU A 1 127 ?  11.681 -15.231  -2.014 1.000 86.600 ? 127 LEU A CG  1 
ATOM 995  C CD1 ? LEU A 1 127 ?  10.283 -14.775  -2.420 1.000 86.600 ? 127 LEU A CD1 1 
ATOM 996  C CD2 ? LEU A 1 127 ?  12.463 -15.721  -3.228 1.000 86.600 ? 127 LEU A CD2 1 
ATOM 997  N N   ? LYS A 1 128 ?  10.713 -15.145   1.671 1.000 87.530 ? 128 LYS A N   1 
ATOM 998  C CA  ? LYS A 1 128 ?  10.578 -16.244   2.623 1.000 87.530 ? 128 LYS A CA  1 
ATOM 999  C C   ? LYS A 1 128 ?  11.076 -15.837   4.006 1.000 87.530 ? 128 LYS A C   1 
ATOM 1000 C CB  ? LYS A 1 128 ?  11.339 -17.476   2.132 1.000 87.530 ? 128 LYS A CB  1 
ATOM 1001 O O   ? LYS A 1 128 ?  11.414 -16.693   4.827 1.000 87.530 ? 128 LYS A O   1 
ATOM 1002 C CG  ? LYS A 1 128 ?  10.778 -18.083   0.855 1.000 87.530 ? 128 LYS A CG  1 
ATOM 1003 C CD  ? LYS A 1 128 ?  11.514 -19.361   0.473 1.000 87.530 ? 128 LYS A CD  1 
ATOM 1004 C CE  ? LYS A 1 128 ?  10.959 -19.964  -0.811 1.000 87.530 ? 128 LYS A CE  1 
ATOM 1005 N NZ  ? LYS A 1 128 ?  11.688 -21.209  -1.198 1.000 87.530 ? 128 LYS A NZ  1 
ATOM 1006 N N   ? GLY A 1 129 ?  11.486 -14.525   4.170 1.000 90.210 ? 129 GLY A N   1 
ATOM 1007 C CA  ? GLY A 1 129 ?  11.927 -14.012   5.457 1.000 90.210 ? 129 GLY A CA  1 
ATOM 1008 C C   ? GLY A 1 129 ?  10.780 -13.710   6.403 1.000 90.210 ? 129 GLY A C   1 
ATOM 1009 O O   ? GLY A 1 129 ?   9.617 -13.956   6.076 1.000 90.210 ? 129 GLY A O   1 
ATOM 1010 N N   ? PRO A 1 130 ?  11.155 -13.260   7.656 1.000 91.610 ? 130 PRO A N   1 
ATOM 1011 C CA  ? PRO A 1 130 ?  10.117 -12.977   8.650 1.000 91.610 ? 130 PRO A CA  1 
ATOM 1012 C C   ? PRO A 1 130 ?   9.274 -11.755   8.291 1.000 91.610 ? 130 PRO A C   1 
ATOM 1013 C CB  ? PRO A 1 130 ?  10.915 -12.733   9.933 1.000 91.610 ? 130 PRO A CB  1 
ATOM 1014 O O   ? PRO A 1 130 ?   9.695 -10.928   7.479 1.000 91.610 ? 130 PRO A O   1 
ATOM 1015 C CG  ? PRO A 1 130 ?  12.207 -12.139   9.472 1.000 91.610 ? 130 PRO A CG  1 
ATOM 1016 C CD  ? PRO A 1 130 ?  12.599 -12.796   8.180 1.000 91.610 ? 130 PRO A CD  1 
ATOM 1017 N N   ? SER A 1 131 ?   8.027 -11.737   8.913 1.000 91.850 ? 131 SER A N   1 
ATOM 1018 C CA  ? SER A 1 131 ?   7.171 -10.557   8.839 1.000 91.850 ? 131 SER A CA  1 
ATOM 1019 C C   ? SER A 1 131 ?   7.415  -9.622  10.020 1.000 91.850 ? 131 SER A C   1 
ATOM 1020 C CB  ? SER A 1 131 ?   5.698 -10.964   8.797 1.000 91.850 ? 131 SER A CB  1 
ATOM 1021 O O   ? SER A 1 131 ?   7.359 -10.046  11.176 1.000 91.850 ? 131 SER A O   1 
ATOM 1022 O OG  ? SER A 1 131 ?   5.435 -11.783   7.671 1.000 91.850 ? 131 SER A OG  1 
ATOM 1023 N N   ? PRO A 1 132 ?   7.881  -8.438   9.701 1.000 92.860 ? 132 PRO A N   1 
ATOM 1024 C CA  ? PRO A 1 132 ?   8.108  -7.502  10.805 1.000 92.860 ? 132 PRO A CA  1 
ATOM 1025 C C   ? PRO A 1 132 ?   6.824  -7.150  11.553 1.000 92.860 ? 132 PRO A C   1 
ATOM 1026 C CB  ? PRO A 1 132 ?   8.690  -6.270  10.109 1.000 92.860 ? 132 PRO A CB  1 
ATOM 1027 O O   ? PRO A 1 132 ?   5.740  -7.158  10.963 1.000 92.860 ? 132 PRO A O   1 
ATOM 1028 C CG  ? PRO A 1 132 ?   8.069  -6.270   8.749 1.000 92.860 ? 132 PRO A CG  1 
ATOM 1029 C CD  ? PRO A 1 132 ?   7.914  -7.693   8.296 1.000 92.860 ? 132 PRO A CD  1 
ATOM 1030 N N   ? ASP A 1 133 ?   6.929  -6.841  12.828 1.000 91.200 ? 133 ASP A N   1 
ATOM 1031 C CA  ? ASP A 1 133 ?   5.770  -6.441  13.619 1.000 91.200 ? 133 ASP A CA  1 
ATOM 1032 C C   ? ASP A 1 133 ?   5.552  -4.931  13.548 1.000 91.200 ? 133 ASP A C   1 
ATOM 1033 C CB  ? ASP A 1 133 ?   5.935  -6.880  15.076 1.000 91.200 ? 133 ASP A CB  1 
ATOM 1034 O O   ? ASP A 1 133 ?   4.440  -4.448  13.775 1.000 91.200 ? 133 ASP A O   1 
ATOM 1035 C CG  ? ASP A 1 133 ?   5.848  -8.386  15.254 1.000 91.200 ? 133 ASP A CG  1 
ATOM 1036 O OD1 ? ASP A 1 133 ?   5.146  -9.054  14.465 1.000 91.200 ? 133 ASP A OD1 1 
ATOM 1037 O OD2 ? ASP A 1 133 ?   6.486  -8.908  16.194 1.000 91.200 ? 133 ASP A OD2 1 
ATOM 1038 N N   ? ARG A 1 134 ?   6.568  -4.244  13.214 1.000 95.040 ? 134 ARG A N   1 
ATOM 1039 C CA  ? ARG A 1 134 ?   6.490  -2.791  13.102 1.000 95.040 ? 134 ARG A CA  1 
ATOM 1040 C C   ? ARG A 1 134 ?   6.538  -2.350  11.643 1.000 95.040 ? 134 ARG A C   1 
ATOM 1041 C CB  ? ARG A 1 134 ?   7.626  -2.130  13.887 1.000 95.040 ? 134 ARG A CB  1 
ATOM 1042 O O   ? ARG A 1 134 ?   7.266  -2.932  10.837 1.000 95.040 ? 134 ARG A O   1 
ATOM 1043 C CG  ? ARG A 1 134 ?   7.566  -2.378  15.385 1.000 95.040 ? 134 ARG A CG  1 
ATOM 1044 C CD  ? ARG A 1 134 ?   8.706  -1.685  16.118 1.000 95.040 ? 134 ARG A CD  1 
ATOM 1045 N NE  ? ARG A 1 134 ?   8.709  -2.011  17.542 1.000 95.040 ? 134 ARG A NE  1 
ATOM 1046 N NH1 ? ARG A 1 134 ?  10.508  -0.658  18.059 1.000 95.040 ? 134 ARG A NH1 1 
ATOM 1047 N NH2 ? ARG A 1 134 ?   9.478  -1.880  19.702 1.000 95.040 ? 134 ARG A NH2 1 
ATOM 1048 C CZ  ? ARG A 1 134 ?   9.565  -1.516  18.431 1.000 95.040 ? 134 ARG A CZ  1 
ATOM 1049 N N   ? LEU A 1 135 ?   5.711  -1.295  11.384 1.000 96.270 ? 135 LEU A N   1 
ATOM 1050 C CA  ? LEU A 1 135 ?   5.651  -0.725  10.043 1.000 96.270 ? 135 LEU A CA  1 
ATOM 1051 C C   ? LEU A 1 135 ?   7.037  -0.299   9.571 1.000 96.270 ? 135 LEU A C   1 
ATOM 1052 C CB  ? LEU A 1 135 ?   4.698   0.473  10.012 1.000 96.270 ? 135 LEU A CB  1 
ATOM 1053 O O   ? LEU A 1 135 ?   7.800   0.299  10.333 1.000 96.270 ? 135 LEU A O   1 
ATOM 1054 C CG  ? LEU A 1 135 ?   4.303   0.990   8.628 1.000 96.270 ? 135 LEU A CG  1 
ATOM 1055 C CD1 ? LEU A 1 135 ?   3.458  -0.048   7.896 1.000 96.270 ? 135 LEU A CD1 1 
ATOM 1056 C CD2 ? LEU A 1 135 ?   3.553   2.312   8.744 1.000 96.270 ? 135 LEU A CD2 1 
ATOM 1057 N N   ? ARG A 1 136 ?   7.252  -0.675   8.284 1.000 96.750 ? 136 ARG A N   1 
ATOM 1058 C CA  ? ARG A 1 136 ?   8.521  -0.297   7.670 1.000 96.750 ? 136 ARG A CA  1 
ATOM 1059 C C   ? ARG A 1 136 ?   8.301   0.643   6.491 1.000 96.750 ? 136 ARG A C   1 
ATOM 1060 C CB  ? ARG A 1 136 ?   9.288  -1.540   7.214 1.000 96.750 ? 136 ARG A CB  1 
ATOM 1061 O O   ? ARG A 1 136 ?   7.236   0.629   5.869 1.000 96.750 ? 136 ARG A O   1 
ATOM 1062 C CG  ? ARG A 1 136 ?   9.637  -2.498   8.342 1.000 96.750 ? 136 ARG A CG  1 
ATOM 1063 C CD  ? ARG A 1 136 ?  10.833  -3.372   7.990 1.000 96.750 ? 136 ARG A CD  1 
ATOM 1064 N NE  ? ARG A 1 136 ?  12.094  -2.726   8.342 1.000 96.750 ? 136 ARG A NE  1 
ATOM 1065 N NH1 ? ARG A 1 136 ?  13.300  -4.692   8.483 1.000 96.750 ? 136 ARG A NH1 1 
ATOM 1066 N NH2 ? ARG A 1 136 ?  14.326  -2.682   8.883 1.000 96.750 ? 136 ARG A NH2 1 
ATOM 1067 C CZ  ? ARG A 1 136 ?  13.237  -3.368   8.568 1.000 96.750 ? 136 ARG A CZ  1 
ATOM 1068 N N   ? GLU A 1 137 ?   9.345   1.439   6.141 1.000 95.770 ? 137 GLU A N   1 
ATOM 1069 C CA  ? GLU A 1 137 ?   9.256   2.362   5.014 1.000 95.770 ? 137 GLU A CA  1 
ATOM 1070 C C   ? GLU A 1 137 ?  10.592   2.473   4.284 1.000 95.770 ? 137 GLU A C   1 
ATOM 1071 C CB  ? GLU A 1 137 ?   8.799   3.745   5.485 1.000 95.770 ? 137 GLU A CB  1 
ATOM 1072 O O   ? GLU A 1 137 ?  11.651   2.280   4.885 1.000 95.770 ? 137 GLU A O   1 
ATOM 1073 C CG  ? GLU A 1 137 ?   9.819   4.467   6.354 1.000 95.770 ? 137 GLU A CG  1 
ATOM 1074 C CD  ? GLU A 1 137 ?   9.351   5.838   6.814 1.000 95.770 ? 137 GLU A CD  1 
ATOM 1075 O OE1 ? GLU A 1 137 ?  10.096   6.515   7.559 1.000 95.770 ? 137 GLU A OE1 1 
ATOM 1076 O OE2 ? GLU A 1 137 ?   8.230   6.239   6.428 1.000 95.770 ? 137 GLU A OE2 1 
ATOM 1077 N N   ? ALA A 1 138 ?  10.495   2.757   3.012 1.000 94.780 ? 138 ALA A N   1 
ATOM 1078 C CA  ? ALA A 1 138 ?  11.673   2.968   2.175 1.000 94.780 ? 138 ALA A CA  1 
ATOM 1079 C C   ? ALA A 1 138 ?  11.441   4.097   1.175 1.000 94.780 ? 138 ALA A C   1 
ATOM 1080 C CB  ? ALA A 1 138 ?  12.042   1.681   1.442 1.000 94.780 ? 138 ALA A CB  1 
ATOM 1081 O O   ? ALA A 1 138 ?  10.310   4.328   0.741 1.000 94.780 ? 138 ALA A O   1 
ATOM 1082 N N   ? GLU A 1 139 ?  12.522   4.758   0.899 1.000 94.030 ? 139 GLU A N   1 
ATOM 1083 C CA  ? GLU A 1 139 ?  12.494   5.789  -0.135 1.000 94.030 ? 139 GLU A CA  1 
ATOM 1084 C C   ? GLU A 1 139 ?  12.791   5.199  -1.510 1.000 94.030 ? 139 GLU A C   1 
ATOM 1085 C CB  ? GLU A 1 139 ?  13.494   6.902   0.188 1.000 94.030 ? 139 GLU A CB  1 
ATOM 1086 O O   ? GLU A 1 139 ?  13.675   4.350  -1.650 1.000 94.030 ? 139 GLU A O   1 
ATOM 1087 C CG  ? GLU A 1 139 ?  13.127   7.721   1.416 1.000 94.030 ? 139 GLU A CG  1 
ATOM 1088 C CD  ? GLU A 1 139 ?  14.078   8.880   1.671 1.000 94.030 ? 139 GLU A CD  1 
ATOM 1089 O OE1 ? GLU A 1 139 ?  13.605  10.024   1.857 1.000 94.030 ? 139 GLU A OE1 1 
ATOM 1090 O OE2 ? GLU A 1 139 ?  15.306   8.641   1.684 1.000 94.030 ? 139 GLU A OE2 1 
ATOM 1091 N N   ? THR A 1 140 ?  11.974   5.667  -2.474 1.000 94.170 ? 140 THR A N   1 
ATOM 1092 C CA  ? THR A 1 140 ?  12.179   5.214  -3.846 1.000 94.170 ? 140 THR A CA  1 
ATOM 1093 C C   ? THR A 1 140 ?  12.061   6.379  -4.824 1.000 94.170 ? 140 THR A C   1 
ATOM 1094 C CB  ? THR A 1 140 ?  11.170   4.115  -4.228 1.000 94.170 ? 140 THR A CB  1 
ATOM 1095 O O   ? THR A 1 140 ?  11.605   7.463  -4.454 1.000 94.170 ? 140 THR A O   1 
ATOM 1096 C CG2 ? THR A 1 140 ?   9.744   4.655  -4.231 1.000 94.170 ? 140 THR A CG2 1 
ATOM 1097 O OG1 ? THR A 1 140 ?  11.484   3.620  -5.535 1.000 94.170 ? 140 THR A OG1 1 
ATOM 1098 N N   ? VAL A 1 141 ?  12.503   6.078  -6.094 1.000 94.990 ? 141 VAL A N   1 
ATOM 1099 C CA  ? VAL A 1 141 ?  12.433   7.096  -7.137 1.000 94.990 ? 141 VAL A CA  1 
ATOM 1100 C C   ? VAL A 1 141 ?  11.707   6.536  -8.358 1.000 94.990 ? 141 VAL A C   1 
ATOM 1101 C CB  ? VAL A 1 141 ?  13.839   7.597  -7.537 1.000 94.990 ? 141 VAL A CB  1 
ATOM 1102 O O   ? VAL A 1 141 ?  11.913   5.380  -8.735 1.000 94.990 ? 141 VAL A O   1 
ATOM 1103 C CG1 ? VAL A 1 141 ?  13.744   8.647  -8.643 1.000 94.990 ? 141 VAL A CG1 1 
ATOM 1104 C CG2 ? VAL A 1 141 ?  14.568   8.164  -6.320 1.000 94.990 ? 141 VAL A CG2 1 
ATOM 1105 N N   ? ILE A 1 142 ?  10.901   7.377  -8.946 1.000 96.070 ? 142 ILE A N   1 
ATOM 1106 C CA  ? ILE A 1 142 ?  10.148   6.964 -10.125 1.000 96.070 ? 142 ILE A CA  1 
ATOM 1107 C C   ? ILE A 1 142 ?  11.089   6.839 -11.321 1.000 96.070 ? 142 ILE A C   1 
ATOM 1108 C CB  ? ILE A 1 142 ?   9.006   7.956 -10.443 1.000 96.070 ? 142 ILE A CB  1 
ATOM 1109 O O   ? ILE A 1 142 ?  11.921   7.718 -11.559 1.000 96.070 ? 142 ILE A O   1 
ATOM 1110 C CG1 ? ILE A 1 142 ?   8.021   8.030  -9.270 1.000 96.070 ? 142 ILE A CG1 1 
ATOM 1111 C CG2 ? ILE A 1 142 ?   8.289   7.557 -11.736 1.000 96.070 ? 142 ILE A CG2 1 
ATOM 1112 C CD1 ? ILE A 1 142 ?   7.384   6.694  -8.912 1.000 96.070 ? 142 ILE A CD1 1 
ATOM 1113 N N   ? VAL A 1 143 ?  10.858   5.734 -12.018 1.000 94.300 ? 143 VAL A N   1 
ATOM 1114 C CA  ? VAL A 1 143 ?  11.665   5.426 -13.194 1.000 94.300 ? 143 VAL A CA  1 
ATOM 1115 C C   ? VAL A 1 143 ?  10.908   5.824 -14.459 1.000 94.300 ? 143 VAL A C   1 
ATOM 1116 C CB  ? VAL A 1 143 ?  12.041   3.928 -13.247 1.000 94.300 ? 143 VAL A CB  1 
ATOM 1117 O O   ? VAL A 1 143 ?   9.678   5.746 -14.504 1.000 94.300 ? 143 VAL A O   1 
ATOM 1118 C CG1 ? VAL A 1 143 ?  12.912   3.633 -14.467 1.000 94.300 ? 143 VAL A CG1 1 
ATOM 1119 C CG2 ? VAL A 1 143 ?  12.757   3.513 -11.963 1.000 94.300 ? 143 VAL A CG2 1 
ATOM 1120 N N   ? ASN A 1 144 ?  11.722   6.208 -15.473 1.000 94.160 ? 144 ASN A N   1 
ATOM 1121 C CA  ? ASN A 1 144 ?  11.101   6.555 -16.746 1.000 94.160 ? 144 ASN A CA  1 
ATOM 1122 C C   ? ASN A 1 144 ?  10.437   5.344 -17.395 1.000 94.160 ? 144 ASN A C   1 
ATOM 1123 C CB  ? ASN A 1 144 ?  12.131   7.169 -17.697 1.000 94.160 ? 144 ASN A CB  1 
ATOM 1124 O O   ? ASN A 1 144 ?  10.963   4.231 -17.326 1.000 94.160 ? 144 ASN A O   1 
ATOM 1125 C CG  ? ASN A 1 144 ?  11.524   7.597 -19.019 1.000 94.160 ? 144 ASN A CG  1 
ATOM 1126 N ND2 ? ASN A 1 144 ?  11.692   8.868 -19.364 1.000 94.160 ? 144 ASN A ND2 1 
ATOM 1127 O OD1 ? ASN A 1 144 ?  10.908   6.792 -19.723 1.000 94.160 ? 144 ASN A OD1 1 
ATOM 1128 N N   ? ASP A 1 145 ?   9.326   5.547 -18.105 1.000 95.060 ? 145 ASP A N   1 
ATOM 1129 C CA  ? ASP A 1 145 ?   8.478   4.497 -18.660 1.000 95.060 ? 145 ASP A CA  1 
ATOM 1130 C C   ? ASP A 1 145 ?   9.241   3.659 -19.684 1.000 95.060 ? 145 ASP A C   1 
ATOM 1131 C CB  ? ASP A 1 145 ?   7.227   5.100 -19.301 1.000 95.060 ? 145 ASP A CB  1 
ATOM 1132 O O   ? ASP A 1 145 ?   9.071   2.439 -19.747 1.000 95.060 ? 145 ASP A O   1 
ATOM 1133 C CG  ? ASP A 1 145 ?   6.238   5.636 -18.281 1.000 95.060 ? 145 ASP A CG  1 
ATOM 1134 O OD1 ? ASP A 1 145 ?   6.194   5.120 -17.144 1.000 95.060 ? 145 ASP A OD1 1 
ATOM 1135 O OD2 ? ASP A 1 145 ?   5.493   6.582 -18.619 1.000 95.060 ? 145 ASP A OD2 1 
ATOM 1136 N N   ? ALA A 1 146 ?  10.110   4.314 -20.504 1.000 94.580 ? 146 ALA A N   1 
ATOM 1137 C CA  ? ALA A 1 146 ?  10.871   3.613 -21.535 1.000 94.580 ? 146 ALA A CA  1 
ATOM 1138 C C   ? ALA A 1 146 ?  11.776   2.548 -20.920 1.000 94.580 ? 146 ALA A C   1 
ATOM 1139 C CB  ? ALA A 1 146 ?  11.699   4.603 -22.351 1.000 94.580 ? 146 ALA A CB  1 
ATOM 1140 O O   ? ALA A 1 146 ?  11.873   1.433 -21.438 1.000 94.580 ? 146 ALA A O   1 
ATOM 1141 N N   ? GLU A 1 147 ?  12.354   2.966 -19.875 1.000 93.650 ? 147 GLU A N   1 
ATOM 1142 C CA  ? GLU A 1 147 ?  13.226   2.035 -19.164 1.000 93.650 ? 147 GLU A CA  1 
ATOM 1143 C C   ? GLU A 1 147 ?  12.433   0.864 -18.592 1.000 93.650 ? 147 GLU A C   1 
ATOM 1144 C CB  ? GLU A 1 147 ?  13.982   2.756 -18.045 1.000 93.650 ? 147 GLU A CB  1 
ATOM 1145 O O   ? GLU A 1 147 ?  12.859  -0.289 -18.691 1.000 93.650 ? 147 GLU A O   1 
ATOM 1146 C CG  ? GLU A 1 147 ?  14.841   1.835 -17.191 1.000 93.650 ? 147 GLU A CG  1 
ATOM 1147 C CD  ? GLU A 1 147 ?  16.030   1.256 -17.943 1.000 93.650 ? 147 GLU A CD  1 
ATOM 1148 O OE1 ? GLU A 1 147 ?  16.694   0.337 -17.413 1.000 93.650 ? 147 GLU A OE1 1 
ATOM 1149 O OE2 ? GLU A 1 147 ?  16.299   1.727 -19.071 1.000 93.650 ? 147 GLU A OE2 1 
ATOM 1150 N N   ? CYS A 1 148 ?  11.265   1.108 -18.009 1.000 94.310 ? 148 CYS A N   1 
ATOM 1151 C CA  ? CYS A 1 148 ?  10.416   0.072 -17.431 1.000 94.310 ? 148 CYS A CA  1 
ATOM 1152 C C   ? CYS A 1 148 ?   9.880  -0.860 -18.511 1.000 94.310 ? 148 CYS A C   1 
ATOM 1153 C CB  ? CYS A 1 148 ?   9.252   0.699 -16.663 1.000 94.310 ? 148 CYS A CB  1 
ATOM 1154 O O   ? CYS A 1 148 ?   9.821  -2.075 -18.315 1.000 94.310 ? 148 CYS A O   1 
ATOM 1155 S SG  ? CYS A 1 148 ?   9.690   1.250 -14.999 1.000 94.310 ? 148 CYS A SG  1 
ATOM 1156 N N   ? GLU A 1 149 ?   9.622  -0.382 -19.590 1.000 94.860 ? 149 GLU A N   1 
ATOM 1157 C CA  ? GLU A 1 149 ?   9.154  -1.185 -20.716 1.000 94.860 ? 149 GLU A CA  1 
ATOM 1158 C C   ? GLU A 1 149 ?  10.249  -2.121 -21.219 1.000 94.860 ? 149 GLU A C   1 
ATOM 1159 C CB  ? GLU A 1 149 ?   8.668  -0.284 -21.854 1.000 94.860 ? 149 GLU A CB  1 
ATOM 1160 O O   ? GLU A 1 149 ?   9.969  -3.250 -21.626 1.000 94.860 ? 149 GLU A O   1 
ATOM 1161 C CG  ? GLU A 1 149 ?   7.329   0.385 -21.580 1.000 94.860 ? 149 GLU A CG  1 
ATOM 1162 C CD  ? GLU A 1 149 ?   6.882   1.314 -22.698 1.000 94.860 ? 149 GLU A CD  1 
ATOM 1163 O OE1 ? GLU A 1 149 ?   5.797   1.927 -22.580 1.000 94.860 ? 149 GLU A OE1 1 
ATOM 1164 O OE2 ? GLU A 1 149 ?   7.622   1.427 -23.700 1.000 94.860 ? 149 GLU A OE2 1 
ATOM 1165 N N   ? ARG A 1 150 ?  11.523  -1.636 -21.128 1.000 94.510 ? 150 ARG A N   1 
ATOM 1166 C CA  ? ARG A 1 150 ?  12.665  -2.446 -21.539 1.000 94.510 ? 150 ARG A CA  1 
ATOM 1167 C C   ? ARG A 1 150 ?  12.912  -3.584 -20.554 1.000 94.510 ? 150 ARG A C   1 
ATOM 1168 C CB  ? ARG A 1 150 ?  13.920  -1.581 -21.666 1.000 94.510 ? 150 ARG A CB  1 
ATOM 1169 O O   ? ARG A 1 150 ?  13.333  -4.673 -20.948 1.000 94.510 ? 150 ARG A O   1 
ATOM 1170 C CG  ? ARG A 1 150 ?  13.943  -0.707 -22.910 1.000 94.510 ? 150 ARG A CG  1 
ATOM 1171 C CD  ? ARG A 1 150 ?  15.298  -0.043 -23.108 1.000 94.510 ? 150 ARG A CD  1 
ATOM 1172 N NE  ? ARG A 1 150 ?  15.634   0.839 -21.995 1.000 94.510 ? 150 ARG A NE  1 
ATOM 1173 N NH1 ? ARG A 1 150 ?  17.768   0.003 -21.706 1.000 94.510 ? 150 ARG A NH1 1 
ATOM 1174 N NH2 ? ARG A 1 150 ?  16.999   1.687 -20.353 1.000 94.510 ? 150 ARG A NH2 1 
ATOM 1175 C CZ  ? ARG A 1 150 ?  16.800   0.841 -21.354 1.000 94.510 ? 150 ARG A CZ  1 
ATOM 1176 N N   ? ARG A 1 151 ?  12.515  -3.390 -19.331 1.000 93.010 ? 151 ARG A N   1 
ATOM 1177 C CA  ? ARG A 1 151 ?  12.851  -4.327 -18.263 1.000 93.010 ? 151 ARG A CA  1 
ATOM 1178 C C   ? ARG A 1 151 ?  11.713  -5.313 -18.021 1.000 93.010 ? 151 ARG A C   1 
ATOM 1179 C CB  ? ARG A 1 151 ?  13.176  -3.574 -16.971 1.000 93.010 ? 151 ARG A CB  1 
ATOM 1180 O O   ? ARG A 1 151 ?  11.950  -6.464 -17.651 1.000 93.010 ? 151 ARG A O   1 
ATOM 1181 C CG  ? ARG A 1 151 ?  14.452  -2.750 -17.043 1.000 93.010 ? 151 ARG A CG  1 
ATOM 1182 C CD  ? ARG A 1 151 ?  14.971  -2.393 -15.657 1.000 93.010 ? 151 ARG A CD  1 
ATOM 1183 N NE  ? ARG A 1 151 ?  16.239  -1.673 -15.726 1.000 93.010 ? 151 ARG A NE  1 
ATOM 1184 N NH1 ? ARG A 1 151 ?  16.783  -2.001 -13.504 1.000 93.010 ? 151 ARG A NH1 1 
ATOM 1185 N NH2 ? ARG A 1 151 ?  18.199  -0.829 -14.875 1.000 93.010 ? 151 ARG A NH2 1 
ATOM 1186 C CZ  ? ARG A 1 151 ?  17.071  -1.503 -14.702 1.000 93.010 ? 151 ARG A CZ  1 
ATOM 1187 N N   ? TRP A 1 152 ?  10.484  -4.744 -18.243 1.000 92.540 ? 152 TRP A N   1 
ATOM 1188 C CA  ? TRP A 1 152 ?   9.295  -5.578 -18.102 1.000 92.540 ? 152 TRP A CA  1 
ATOM 1189 C C   ? TRP A 1 152 ?   8.575  -5.731 -19.437 1.000 92.540 ? 152 TRP A C   1 
ATOM 1190 C CB  ? TRP A 1 152 ?   8.342  -4.985 -17.059 1.000 92.540 ? 152 TRP A CB  1 
ATOM 1191 O O   ? TRP A 1 152 ?   8.182  -4.739 -20.055 1.000 92.540 ? 152 TRP A O   1 
ATOM 1192 C CG  ? TRP A 1 152 ?   8.830  -5.111 -15.647 1.000 92.540 ? 152 TRP A CG  1 
ATOM 1193 C CD1 ? TRP A 1 152 ?   9.292  -4.107 -14.842 1.000 92.540 ? 152 TRP A CD1 1 
ATOM 1194 C CD2 ? TRP A 1 152 ?   8.910  -6.313 -14.875 1.000 92.540 ? 152 TRP A CD2 1 
ATOM 1195 C CE2 ? TRP A 1 152 ?   9.428  -5.963 -13.609 1.000 92.540 ? 152 TRP A CE2 1 
ATOM 1196 C CE3 ? TRP A 1 152 ?   8.592  -7.654 -15.131 1.000 92.540 ? 152 TRP A CE3 1 
ATOM 1197 N NE1 ? TRP A 1 152 ?   9.653  -4.613 -13.615 1.000 92.540 ? 152 TRP A NE1 1 
ATOM 1198 C CH2 ? TRP A 1 152 ?   9.317  -8.211 -12.877 1.000 92.540 ? 152 TRP A CH2 1 
ATOM 1199 C CZ2 ? TRP A 1 152 ?   9.636  -6.907 -12.600 1.000 92.540 ? 152 TRP A CZ2 1 
ATOM 1200 C CZ3 ? TRP A 1 152 ?   8.799  -8.592 -14.126 1.000 92.540 ? 152 TRP A CZ3 1 
ATOM 1201 N N   ? ASN A 1 153 ?   8.440  -7.016 -19.884 1.000 89.490 ? 153 ASN A N   1 
ATOM 1202 C CA  ? ASN A 1 153 ?   7.726  -7.270 -21.131 1.000 89.490 ? 153 ASN A CA  1 
ATOM 1203 C C   ? ASN A 1 153 ?   6.238  -6.962 -20.997 1.000 89.490 ? 153 ASN A C   1 
ATOM 1204 C CB  ? ASN A 1 153 ?   7.931  -8.717 -21.581 1.000 89.490 ? 153 ASN A CB  1 
ATOM 1205 O O   ? ASN A 1 153 ?   5.614  -6.468 -21.938 1.000 89.490 ? 153 ASN A O   1 
ATOM 1206 C CG  ? ASN A 1 153 ?   7.426  -8.968 -22.989 1.000 89.490 ? 153 ASN A CG  1 
ATOM 1207 N ND2 ? ASN A 1 153 ?   6.897 -10.163 -23.225 1.000 89.490 ? 153 ASN A ND2 1 
ATOM 1208 O OD1 ? ASN A 1 153 ?   7.511  -8.095 -23.856 1.000 89.490 ? 153 ASN A OD1 1 
ATOM 1209 N N   ? LYS A 1 154 ?   5.624  -6.935 -19.833 1.000 89.490 ? 154 LYS A N   1 
ATOM 1210 C CA  ? LYS A 1 154 ?   4.193  -6.807 -19.574 1.000 89.490 ? 154 LYS A CA  1 
ATOM 1211 C C   ? LYS A 1 154 ?   3.853  -5.419 -19.039 1.000 89.490 ? 154 LYS A C   1 
ATOM 1212 C CB  ? LYS A 1 154 ?   3.728  -7.878 -18.586 1.000 89.490 ? 154 LYS A CB  1 
ATOM 1213 O O   ? LYS A 1 154 ?   2.696  -5.135 -18.725 1.000 89.490 ? 154 LYS A O   1 
ATOM 1214 C CG  ? LYS A 1 154 ?   4.386  -7.785 -17.218 1.000 89.490 ? 154 LYS A CG  1 
ATOM 1215 C CD  ? LYS A 1 154 ?   3.897  -8.887 -16.287 1.000 89.490 ? 154 LYS A CD  1 
ATOM 1216 C CE  ? LYS A 1 154 ?   4.567  -8.805 -14.922 1.000 89.490 ? 154 LYS A CE  1 
ATOM 1217 N NZ  ? LYS A 1 154 ?   4.103  -9.893 -14.010 1.000 89.490 ? 154 LYS A NZ  1 
ATOM 1218 N N   ? TYR A 1 155 ?   4.850  -4.461 -18.999 1.000 93.850 ? 155 TYR A N   1 
ATOM 1219 C CA  ? TYR A 1 155 ?   4.679  -3.114 -18.466 1.000 93.850 ? 155 TYR A CA  1 
ATOM 1220 C C   ? TYR A 1 155 ?   3.951  -2.221 -19.464 1.000 93.850 ? 155 TYR A C   1 
ATOM 1221 C CB  ? TYR A 1 155 ?   6.036  -2.500 -18.109 1.000 93.850 ? 155 TYR A CB  1 
ATOM 1222 O O   ? TYR A 1 155 ?   4.324  -2.158 -20.637 1.000 93.850 ? 155 TYR A O   1 
ATOM 1223 C CG  ? TYR A 1 155 ?   5.937  -1.129 -17.486 1.000 93.850 ? 155 TYR A CG  1 
ATOM 1224 C CD1 ? TYR A 1 155 ?   6.009   0.021 -18.270 1.000 93.850 ? 155 TYR A CD1 1 
ATOM 1225 C CD2 ? TYR A 1 155 ?   5.772  -0.980 -16.113 1.000 93.850 ? 155 TYR A CD2 1 
ATOM 1226 C CE1 ? TYR A 1 155 ?   5.920   1.286 -17.700 1.000 93.850 ? 155 TYR A CE1 1 
ATOM 1227 C CE2 ? TYR A 1 155 ?   5.682   0.281 -15.532 1.000 93.850 ? 155 TYR A CE2 1 
ATOM 1228 O OH  ? TYR A 1 155 ?   5.668   2.657 -15.763 1.000 93.850 ? 155 TYR A OH  1 
ATOM 1229 C CZ  ? TYR A 1 155 ?   5.757   1.406 -16.333 1.000 93.850 ? 155 TYR A CZ  1 
ATOM 1230 N N   ? LYS A 1 156 ?   2.878  -1.520 -18.912 1.000 94.740 ? 156 LYS A N   1 
ATOM 1231 C CA  ? LYS A 1 156 ?   2.150  -0.518 -19.684 1.000 94.740 ? 156 LYS A CA  1 
ATOM 1232 C C   ? LYS A 1 156 ?   2.133   0.827 -18.963 1.000 94.740 ? 156 LYS A C   1 
ATOM 1233 C CB  ? LYS A 1 156 ?   0.719  -0.984 -19.956 1.000 94.740 ? 156 LYS A CB  1 
ATOM 1234 O O   ? LYS A 1 156 ?   1.508   0.964 -17.909 1.000 94.740 ? 156 LYS A O   1 
ATOM 1235 C CG  ? LYS A 1 156 ?   0.630  -2.302 -20.712 1.000 94.740 ? 156 LYS A CG  1 
ATOM 1236 C CD  ? LYS A 1 156 ?   1.073  -2.146 -22.161 1.000 94.740 ? 156 LYS A CD  1 
ATOM 1237 C CE  ? LYS A 1 156 ?   0.864  -3.430 -22.952 1.000 94.740 ? 156 LYS A CE  1 
ATOM 1238 N NZ  ? LYS A 1 156 ?   1.412  -3.322 -24.337 1.000 94.740 ? 156 LYS A NZ  1 
ATOM 1239 N N   ? ALA A 1 157 ?   2.773   1.763 -19.676 1.000 94.200 ? 157 ALA A N   1 
ATOM 1240 C CA  ? ALA A 1 157 ?   2.988   3.060 -19.038 1.000 94.200 ? 157 ALA A CA  1 
ATOM 1241 C C   ? ALA A 1 157 ?   1.660   3.727 -18.691 1.000 94.200 ? 157 ALA A C   1 
ATOM 1242 C CB  ? ALA A 1 157 ?   3.815   3.968 -19.945 1.000 94.200 ? 157 ALA A CB  1 
ATOM 1243 O O   ? ALA A 1 157 ?   1.573   4.483 -17.720 1.000 94.200 ? 157 ALA A O   1 
ATOM 1244 N N   ? SER A 1 158 ?   0.654   3.402 -19.487 1.000 94.770 ? 158 SER A N   1 
ATOM 1245 C CA  ? SER A 1 158 ?  -0.648   4.026 -19.280 1.000 94.770 ? 158 SER A CA  1 
ATOM 1246 C C   ? SER A 1 158 ?  -1.309   3.517 -18.004 1.000 94.770 ? 158 SER A C   1 
ATOM 1247 C CB  ? SER A 1 158 ?  -1.564   3.766 -20.477 1.000 94.770 ? 158 SER A CB  1 
ATOM 1248 O O   ? SER A 1 158 ?  -2.226   4.151 -17.477 1.000 94.770 ? 158 SER A O   1 
ATOM 1249 O OG  ? SER A 1 158 ?  -1.776   2.376 -20.655 1.000 94.770 ? 158 SER A OG  1 
ATOM 1250 N N   ? LYS A 1 159 ?  -0.835   2.444 -17.453 1.000 95.230 ? 159 LYS A N   1 
ATOM 1251 C CA  ? LYS A 1 159 ?  -1.544   1.796 -16.353 1.000 95.230 ? 159 LYS A CA  1 
ATOM 1252 C C   ? LYS A 1 159 ?  -0.603   1.507 -15.187 1.000 95.230 ? 159 LYS A C   1 
ATOM 1253 C CB  ? LYS A 1 159 ?  -2.202   0.500 -16.829 1.000 95.230 ? 159 LYS A CB  1 
ATOM 1254 O O   ? LYS A 1 159 ?  -1.052   1.186 -14.085 1.000 95.230 ? 159 LYS A O   1 
ATOM 1255 C CG  ? LYS A 1 159 ?  -3.195   0.691 -17.966 1.000 95.230 ? 159 LYS A CG  1 
ATOM 1256 C CD  ? LYS A 1 159 ?  -4.452   1.411 -17.496 1.000 95.230 ? 159 LYS A CD  1 
ATOM 1257 C CE  ? LYS A 1 159 ?  -5.508   1.468 -18.592 1.000 95.230 ? 159 LYS A CE  1 
ATOM 1258 N NZ  ? LYS A 1 159 ?  -6.689   2.284 -18.181 1.000 95.230 ? 159 LYS A NZ  1 
ATOM 1259 N N   ? MET A 1 160 ?   0.699   1.734 -15.433 1.000 96.360 ? 160 MET A N   1 
ATOM 1260 C CA  ? MET A 1 160 ?   1.634   1.299 -14.399 1.000 96.360 ? 160 MET A CA  1 
ATOM 1261 C C   ? MET A 1 160 ?   2.743   2.327 -14.201 1.000 96.360 ? 160 MET A C   1 
ATOM 1262 C CB  ? MET A 1 160 ?   2.238  -0.060 -14.757 1.000 96.360 ? 160 MET A CB  1 
ATOM 1263 O O   ? MET A 1 160 ?   3.016   3.131 -15.093 1.000 96.360 ? 160 MET A O   1 
ATOM 1264 C CG  ? MET A 1 160 ?   1.207  -1.162 -14.933 1.000 96.360 ? 160 MET A CG  1 
ATOM 1265 S SD  ? MET A 1 160 ?   1.954  -2.742 -15.493 1.000 96.360 ? 160 MET A SD  1 
ATOM 1266 C CE  ? MET A 1 160 ?   0.459  -3.748 -15.698 1.000 96.360 ? 160 MET A CE  1 
ATOM 1267 N N   ? ILE A 1 161 ?   3.363   2.283 -12.986 1.000 96.400 ? 161 ILE A N   1 
ATOM 1268 C CA  ? ILE A 1 161 ?   4.520   3.100 -12.636 1.000 96.400 ? 161 ILE A CA  1 
ATOM 1269 C C   ? ILE A 1 161 ?   5.604   2.221 -12.017 1.000 96.400 ? 161 ILE A C   1 
ATOM 1270 C CB  ? ILE A 1 161 ?   4.134   4.238 -11.665 1.000 96.400 ? 161 ILE A CB  1 
ATOM 1271 O O   ? ILE A 1 161 ?   5.304   1.286 -11.272 1.000 96.400 ? 161 ILE A O   1 
ATOM 1272 C CG1 ? ILE A 1 161 ?   5.356   5.111 -11.353 1.000 96.400 ? 161 ILE A CG1 1 
ATOM 1273 C CG2 ? ILE A 1 161 ?   3.525   3.669 -10.380 1.000 96.400 ? 161 ILE A CG2 1 
ATOM 1274 C CD1 ? ILE A 1 161 ?   5.017   6.428 -10.668 1.000 96.400 ? 161 ILE A CD1 1 
ATOM 1275 N N   ? CYS A 1 162 ?   6.902   2.512 -12.387 1.000 95.450 ? 162 CYS A N   1 
ATOM 1276 C CA  ? CYS A 1 162 ?   8.050   1.791 -11.848 1.000 95.450 ? 162 CYS A CA  1 
ATOM 1277 C C   ? CYS A 1 162 ?   8.854   2.673 -10.902 1.000 95.450 ? 162 CYS A C   1 
ATOM 1278 C CB  ? CYS A 1 162 ?   8.947   1.290 -12.980 1.000 95.450 ? 162 CYS A CB  1 
ATOM 1279 O O   ? CYS A 1 162 ?   8.971   3.880 -11.120 1.000 95.450 ? 162 CYS A O   1 
ATOM 1280 S SG  ? CYS A 1 162 ?   8.258  -0.109 -13.891 1.000 95.450 ? 162 CYS A SG  1 
ATOM 1281 N N   ? ALA A 1 163 ?   9.339   2.067  -9.908 1.000 95.080 ? 163 ALA A N   1 
ATOM 1282 C CA  ? ALA A 1 163 ?  10.166   2.802  -8.954 1.000 95.080 ? 163 ALA A CA  1 
ATOM 1283 C C   ? ALA A 1 163 ?  11.333   1.947  -8.468 1.000 95.080 ? 163 ALA A C   1 
ATOM 1284 C CB  ? ALA A 1 163 ?   9.324   3.270  -7.770 1.000 95.080 ? 163 ALA A CB  1 
ATOM 1285 O O   ? ALA A 1 163 ?  11.210   0.725  -8.354 1.000 95.080 ? 163 ALA A O   1 
ATOM 1286 N N   ? TYR A 1 164 ?  12.422   2.722  -8.314 1.000 90.100 ? 164 TYR A N   1 
ATOM 1287 C CA  ? TYR A 1 164 ?  13.629   2.145  -7.734 1.000 90.100 ? 164 TYR A CA  1 
ATOM 1288 C C   ? TYR A 1 164 ?  13.991   2.836  -6.425 1.000 90.100 ? 164 TYR A C   1 
ATOM 1289 C CB  ? TYR A 1 164 ?  14.799   2.245  -8.718 1.000 90.100 ? 164 TYR A CB  1 
ATOM 1290 O O   ? TYR A 1 164 ?  13.773   4.040  -6.272 1.000 90.100 ? 164 TYR A O   1 
ATOM 1291 C CG  ? TYR A 1 164 ?  15.947   1.321  -8.392 1.000 90.100 ? 164 TYR A CG  1 
ATOM 1292 C CD1 ? TYR A 1 164 ?  17.035   1.767  -7.645 1.000 90.100 ? 164 TYR A CD1 1 
ATOM 1293 C CD2 ? TYR A 1 164 ?  15.947   0.001  -8.831 1.000 90.100 ? 164 TYR A CD2 1 
ATOM 1294 C CE1 ? TYR A 1 164 ?  18.097   0.920  -7.344 1.000 90.100 ? 164 TYR A CE1 1 
ATOM 1295 C CE2 ? TYR A 1 164 ?  17.003  -0.855  -8.536 1.000 90.100 ? 164 TYR A CE2 1 
ATOM 1296 O OH  ? TYR A 1 164 ?  19.119  -1.231  -7.498 1.000 90.100 ? 164 TYR A OH  1 
ATOM 1297 C CZ  ? TYR A 1 164 ?  18.071  -0.387  -7.793 1.000 90.100 ? 164 TYR A CZ  1 
ATOM 1298 N N   ? GLY A 1 165 ?  14.626   2.144  -5.493 1.000 81.250 ? 165 GLY A N   1 
ATOM 1299 C CA  ? GLY A 1 165 ?  15.151   2.796  -4.303 1.000 81.250 ? 165 GLY A CA  1 
ATOM 1300 C C   ? GLY A 1 165 ?  15.953   1.862  -3.417 1.000 81.250 ? 165 GLY A C   1 
ATOM 1301 O O   ? GLY A 1 165 ?  16.306   0.756  -3.830 1.000 81.250 ? 165 GLY A O   1 
ATOM 1302 N N   ? HIS A 1 166 ?  16.580   2.424  -2.384 1.000 76.810 ? 166 HIS A N   1 
ATOM 1303 C CA  ? HIS A 1 166 ?  17.281   1.661  -1.357 1.000 76.810 ? 166 HIS A CA  1 
ATOM 1304 C C   ? HIS A 1 166 ?  16.305   0.856  -0.505 1.000 76.810 ? 166 HIS A C   1 
ATOM 1305 C CB  ? HIS A 1 166 ?  18.108   2.592  -0.469 1.000 76.810 ? 166 HIS A CB  1 
ATOM 1306 O O   ? HIS A 1 166 ?  15.948   1.274   0.599 1.000 76.810 ? 166 HIS A O   1 
ATOM 1307 C CG  ? HIS A 1 166 ?  19.266   3.223  -1.176 1.000 76.810 ? 166 HIS A CG  1 
ATOM 1308 C CD2 ? HIS A 1 166 ?  19.377   4.412  -1.813 1.000 76.810 ? 166 HIS A CD2 1 
ATOM 1309 N ND1 ? HIS A 1 166 ?  20.496   2.611  -1.283 1.000 76.810 ? 166 HIS A ND1 1 
ATOM 1310 C CE1 ? HIS A 1 166 ?  21.316   3.399  -1.957 1.000 76.810 ? 166 HIS A CE1 1 
ATOM 1311 N NE2 ? HIS A 1 166 ?  20.662   4.498  -2.291 1.000 76.810 ? 166 HIS A NE2 1 
ATOM 1312 N N   ? GLY A 1 167 ?  15.536  -0.030  -1.249 1.000 84.780 ? 167 GLY A N   1 
ATOM 1313 C CA  ? GLY A 1 167 ?  14.510  -0.905  -0.705 1.000 84.780 ? 167 GLY A CA  1 
ATOM 1314 C C   ? GLY A 1 167 ?  13.306  -1.053  -1.617 1.000 84.780 ? 167 GLY A C   1 
ATOM 1315 O O   ? GLY A 1 167 ?  13.155  -0.300  -2.581 1.000 84.780 ? 167 GLY A O   1 
ATOM 1316 N N   ? GLY A 1 168 ?  12.506  -2.028  -1.338 1.000 86.870 ? 168 GLY A N   1 
ATOM 1317 C CA  ? GLY A 1 168 ?  11.342  -2.319  -2.159 1.000 86.870 ? 168 GLY A CA  1 
ATOM 1318 C C   ? GLY A 1 168 ?  10.326  -3.204  -1.461 1.000 86.870 ? 168 GLY A C   1 
ATOM 1319 O O   ? GLY A 1 168 ?  10.558  -3.656  -0.338 1.000 86.870 ? 168 GLY A O   1 
ATOM 1320 N N   ? SER A 1 169 ?   9.199  -3.277  -2.172 1.000 91.300 ? 169 SER A N   1 
ATOM 1321 C CA  ? SER A 1 169 ?   8.106  -4.062  -1.608 1.000 91.300 ? 169 SER A CA  1 
ATOM 1322 C C   ? SER A 1 169 ?   8.385  -5.557  -1.718 1.000 91.300 ? 169 SER A C   1 
ATOM 1323 C CB  ? SER A 1 169 ?   6.789  -3.728  -2.308 1.000 91.300 ? 169 SER A CB  1 
ATOM 1324 O O   ? SER A 1 169 ?   9.048  -6.003  -2.657 1.000 91.300 ? 169 SER A O   1 
ATOM 1325 O OG  ? SER A 1 169 ?   6.473  -2.355  -2.157 1.000 91.300 ? 169 SER A OG  1 
ATOM 1326 N N   ? CYS A 1 170 ?   7.974  -6.172  -0.832 1.000 92.460 ? 170 CYS A N   1 
ATOM 1327 C CA  ? CYS A 1 170 ?   8.022  -7.629  -0.804 1.000 92.460 ? 170 CYS A CA  1 
ATOM 1328 C C   ? CYS A 1 170 ?   6.646  -8.215  -0.509 1.000 92.460 ? 170 CYS A C   1 
ATOM 1329 C CB  ? CYS A 1 170 ?   9.027  -8.113   0.242 1.000 92.460 ? 170 CYS A CB  1 
ATOM 1330 O O   ? CYS A 1 170 ?   5.669  -7.477  -0.371 1.000 92.460 ? 170 CYS A O   1 
ATOM 1331 S SG  ? CYS A 1 170 ?   9.634  -9.788  -0.052 1.000 92.460 ? 170 CYS A SG  1 
ATOM 1332 N N   ? SER A 1 171 ?   6.633  -9.666  -0.377 1.000 92.280 ? 171 SER A N   1 
ATOM 1333 C CA  ? SER A 1 171 ?   5.361 -10.335  -0.125 1.000 92.280 ? 171 SER A CA  1 
ATOM 1334 C C   ? SER A 1 171 ?   4.668  -9.760   1.106 1.000 92.280 ? 171 SER A C   1 
ATOM 1335 C CB  ? SER A 1 171 ?   5.571 -11.839   0.054 1.000 92.280 ? 171 SER A CB  1 
ATOM 1336 O O   ? SER A 1 171 ?   5.305  -9.544   2.139 1.000 92.280 ? 171 SER A O   1 
ATOM 1337 O OG  ? SER A 1 171 ?   6.019 -12.431  -1.153 1.000 92.280 ? 171 SER A OG  1 
ATOM 1338 N N   ? GLY A 1 172 ?   3.338  -9.464   0.877 1.000 92.790 ? 172 GLY A N   1 
ATOM 1339 C CA  ? GLY A 1 172 ?   2.567  -8.931   1.990 1.000 92.790 ? 172 GLY A CA  1 
ATOM 1340 C C   ? GLY A 1 172 ?   2.368  -7.429   1.913 1.000 92.790 ? 172 GLY A C   1 
ATOM 1341 O O   ? GLY A 1 172 ?   1.448  -6.888   2.530 1.000 92.790 ? 172 GLY A O   1 
ATOM 1342 N N   ? ASP A 1 173 ?   3.146  -6.761   1.090 1.000 94.290 ? 173 ASP A N   1 
ATOM 1343 C CA  ? ASP A 1 173 ?   3.029  -5.314   0.942 1.000 94.290 ? 173 ASP A CA  1 
ATOM 1344 C C   ? ASP A 1 173 ?   2.092  -4.953  -0.208 1.000 94.290 ? 173 ASP A C   1 
ATOM 1345 C CB  ? ASP A 1 173 ?   4.405  -4.684   0.717 1.000 94.290 ? 173 ASP A CB  1 
ATOM 1346 O O   ? ASP A 1 173 ?   1.926  -3.776  -0.535 1.000 94.290 ? 173 ASP A O   1 
ATOM 1347 C CG  ? ASP A 1 173 ?   5.249  -4.637   1.979 1.000 94.290 ? 173 ASP A CG  1 
ATOM 1348 O OD1 ? ASP A 1 173 ?   4.687  -4.479   3.084 1.000 94.290 ? 173 ASP A OD1 1 
ATOM 1349 O OD2 ? ASP A 1 173 ?   6.489  -4.757   1.866 1.000 94.290 ? 173 ASP A OD2 1 
ATOM 1350 N N   ? SER A 1 174 ?   1.699  -6.086  -0.906 1.000 95.760 ? 174 SER A N   1 
ATOM 1351 C CA  ? SER A 1 174 ?   0.724  -5.834  -1.962 1.000 95.760 ? 174 SER A CA  1 
ATOM 1352 C C   ? SER A 1 174 ?  -0.411  -4.945  -1.466 1.000 95.760 ? 174 SER A C   1 
ATOM 1353 C CB  ? SER A 1 174 ?   0.156  -7.151  -2.493 1.000 95.760 ? 174 SER A CB  1 
ATOM 1354 O O   ? SER A 1 174 ?  -0.849  -5.070  -0.320 1.000 95.760 ? 174 SER A O   1 
ATOM 1355 O OG  ? SER A 1 174 ?   1.175  -7.933  -3.092 1.000 95.760 ? 174 SER A OG  1 
ATOM 1356 N N   ? GLY A 1 175 ?  -0.702  -3.937  -2.369 1.000 96.930 ? 175 GLY A N   1 
ATOM 1357 C CA  ? GLY A 1 175 ?  -1.861  -3.131  -2.018 1.000 96.930 ? 175 GLY A CA  1 
ATOM 1358 C C   ? GLY A 1 175 ?  -1.500  -1.861  -1.272 1.000 96.930 ? 175 GLY A C   1 
ATOM 1359 O O   ? GLY A 1 175 ?  -2.294  -0.919  -1.219 1.000 96.930 ? 175 GLY A O   1 
ATOM 1360 N N   ? GLY A 1 176 ?  -0.344  -1.786  -0.733 1.000 97.100 ? 176 GLY A N   1 
ATOM 1361 C CA  ? GLY A 1 176 ?   0.126  -0.592  -0.049 1.000 97.100 ? 176 GLY A CA  1 
ATOM 1362 C C   ? GLY A 1 176 ?   0.394   0.567  -0.990 1.000 97.100 ? 176 GLY A C   1 
ATOM 1363 O O   ? GLY A 1 176 ?   0.609   0.366  -2.187 1.000 97.100 ? 176 GLY A O   1 
ATOM 1364 N N   ? PRO A 1 177 ?   0.526   1.832  -0.428 1.000 97.480 ? 177 PRO A N   1 
ATOM 1365 C CA  ? PRO A 1 177 ?   0.610   3.030  -1.266 1.000 97.480 ? 177 PRO A CA  1 
ATOM 1366 C C   ? PRO A 1 177 ?   2.047   3.399  -1.626 1.000 97.480 ? 177 PRO A C   1 
ATOM 1367 C CB  ? PRO A 1 177 ?  -0.030   4.115  -0.395 1.000 97.480 ? 177 PRO A CB  1 
ATOM 1368 O O   ? PRO A 1 177 ?   2.943   3.303  -0.783 1.000 97.480 ? 177 PRO A O   1 
ATOM 1369 C CG  ? PRO A 1 177 ?   0.294   3.718   1.009 1.000 97.480 ? 177 PRO A CG  1 
ATOM 1370 C CD  ? PRO A 1 177 ?   0.244   2.220   1.105 1.000 97.480 ? 177 PRO A CD  1 
ATOM 1371 N N   ? LEU A 1 178 ?   2.308   3.689  -2.876 1.000 97.540 ? 178 LEU A N   1 
ATOM 1372 C CA  ? LEU A 1 178 ?   3.431   4.514  -3.305 1.000 97.540 ? 178 LEU A CA  1 
ATOM 1373 C C   ? LEU A 1 178 ?   3.096   5.997  -3.179 1.000 97.540 ? 178 LEU A C   1 
ATOM 1374 C CB  ? LEU A 1 178 ?   3.817   4.187  -4.750 1.000 97.540 ? 178 LEU A CB  1 
ATOM 1375 O O   ? LEU A 1 178 ?   2.203   6.496  -3.868 1.000 97.540 ? 178 LEU A O   1 
ATOM 1376 C CG  ? LEU A 1 178 ?   5.057   4.896  -5.297 1.000 97.540 ? 178 LEU A CG  1 
ATOM 1377 C CD1 ? LEU A 1 178 ?   6.315   4.360  -4.623 1.000 97.540 ? 178 LEU A CD1 1 
ATOM 1378 C CD2 ? LEU A 1 178 ?   5.143   4.729  -6.811 1.000 97.540 ? 178 LEU A CD2 1 
ATOM 1379 N N   ? VAL A 1 179 ?   3.859   6.723  -2.301 1.000 97.660 ? 179 VAL A N   1 
ATOM 1380 C CA  ? VAL A 1 179 ?   3.477   8.082  -1.935 1.000 97.660 ? 179 VAL A CA  1 
ATOM 1381 C C   ? VAL A 1 179 ?   4.540   9.066  -2.419 1.000 97.660 ? 179 VAL A C   1 
ATOM 1382 C CB  ? VAL A 1 179 ?   3.276   8.224  -0.409 1.000 97.660 ? 179 VAL A CB  1 
ATOM 1383 O O   ? VAL A 1 179 ?   5.719   8.930  -2.084 1.000 97.660 ? 179 VAL A O   1 
ATOM 1384 C CG1 ? VAL A 1 179 ?   2.919   9.664  -0.043 1.000 97.660 ? 179 VAL A CG1 1 
ATOM 1385 C CG2 ? VAL A 1 179 ?   2.193   7.262   0.077 1.000 97.660 ? 179 VAL A CG2 1 
ATOM 1386 N N   ? CYS A 1 180 ?   4.094  10.047  -3.195 1.000 97.120 ? 180 CYS A N   1 
ATOM 1387 C CA  ? CYS A 1 180 ?   4.919  11.151  -3.672 1.000 97.120 ? 180 CYS A CA  1 
ATOM 1388 C C   ? CYS A 1 180 ?   4.323  12.493  -3.264 1.000 97.120 ? 180 CYS A C   1 
ATOM 1389 C CB  ? CYS A 1 180 ?   5.069  11.091  -5.192 1.000 97.120 ? 180 CYS A CB  1 
ATOM 1390 O O   ? CYS A 1 180 ?   3.154  12.767  -3.539 1.000 97.120 ? 180 CYS A O   1 
ATOM 1391 S SG  ? CYS A 1 180 ?   5.639   9.490  -5.804 1.000 97.120 ? 180 CYS A SG  1 
ATOM 1392 N N   ? ASN A 1 181 ?   5.204  13.326  -2.581 1.000 94.110 ? 181 ASN A N   1 
ATOM 1393 C CA  ? ASN A 1 181 ?   4.734  14.634  -2.137 1.000 94.110 ? 181 ASN A CA  1 
ATOM 1394 C C   ? ASN A 1 181 ?   3.411  14.528  -1.384 1.000 94.110 ? 181 ASN A C   1 
ATOM 1395 C CB  ? ASN A 1 181 ?   4.593  15.585  -3.327 1.000 94.110 ? 181 ASN A CB  1 
ATOM 1396 O O   ? ASN A 1 181 ?   2.468  15.266  -1.671 1.000 94.110 ? 181 ASN A O   1 
ATOM 1397 C CG  ? ASN A 1 181 ?   5.920  15.890  -3.993 1.000 94.110 ? 181 ASN A CG  1 
ATOM 1398 N ND2 ? ASN A 1 181 ?   5.887  16.138  -5.297 1.000 94.110 ? 181 ASN A ND2 1 
ATOM 1399 O OD1 ? ASN A 1 181 ?   6.968  15.901  -3.340 1.000 94.110 ? 181 ASN A OD1 1 
ATOM 1400 N N   ? ASN A 1 182 ?   3.202  13.456  -0.509 1.000 93.930 ? 182 ASN A N   1 
ATOM 1401 C CA  ? ASN A 1 182 ?   2.071  13.238   0.387 1.000 93.930 ? 182 ASN A CA  1 
ATOM 1402 C C   ? ASN A 1 182 ?   0.817  12.833  -0.381 1.000 93.930 ? 182 ASN A C   1 
ATOM 1403 C CB  ? ASN A 1 182 ?   1.801  14.491   1.224 1.000 93.930 ? 182 ASN A CB  1 
ATOM 1404 O O   ? ASN A 1 182 ?  -0.301  13.117   0.053 1.000 93.930 ? 182 ASN A O   1 
ATOM 1405 C CG  ? ASN A 1 182 ?   2.891  14.759   2.243 1.000 93.930 ? 182 ASN A CG  1 
ATOM 1406 N ND2 ? ASN A 1 182 ?   3.204  16.032   2.454 1.000 93.930 ? 182 ASN A ND2 1 
ATOM 1407 O OD1 ? ASN A 1 182 ?   3.448  13.831   2.834 1.000 93.930 ? 182 ASN A OD1 1 
ATOM 1408 N N   ? THR A 1 183 ?   1.013  12.350  -1.586 1.000 97.430 ? 183 THR A N   1 
ATOM 1409 C CA  ? THR A 1 183 ?  -0.070  11.878  -2.442 1.000 97.430 ? 183 THR A CA  1 
ATOM 1410 C C   ? THR A 1 183 ?   0.178  10.437  -2.882 1.000 97.430 ? 183 THR A C   1 
ATOM 1411 C CB  ? THR A 1 183 ?  -0.233  12.775  -3.683 1.000 97.430 ? 183 THR A CB  1 
ATOM 1412 O O   ? THR A 1 183 ?   1.298  10.081  -3.254 1.000 97.430 ? 183 THR A O   1 
ATOM 1413 C CG2 ? THR A 1 183 ?  -1.385  12.295  -4.560 1.000 97.430 ? 183 THR A CG2 1 
ATOM 1414 O OG1 ? THR A 1 183 ?  -0.496  14.119  -3.262 1.000 97.430 ? 183 THR A OG1 1 
ATOM 1415 N N   ? ALA A 1 184 ?  -0.882   9.659  -2.766 1.000 97.890 ? 184 ALA A N   1 
ATOM 1416 C CA  ? ALA A 1 184 ?  -0.777   8.283  -3.247 1.000 97.890 ? 184 ALA A CA  1 
ATOM 1417 C C   ? ALA A 1 184 ?  -0.859   8.226  -4.770 1.000 97.890 ? 184 ALA A C   1 
ATOM 1418 C CB  ? ALA A 1 184 ?  -1.870   7.417  -2.625 1.000 97.890 ? 184 ALA A CB  1 
ATOM 1419 O O   ? ALA A 1 184 ?  -1.917   8.480  -5.350 1.000 97.890 ? 184 ALA A O   1 
ATOM 1420 N N   ? VAL A 1 185 ?   0.255   7.805  -5.389 1.000 98.110 ? 185 VAL A N   1 
ATOM 1421 C CA  ? VAL A 1 185 ?   0.327   7.866  -6.845 1.000 98.110 ? 185 VAL A CA  1 
ATOM 1422 C C   ? VAL A 1 185 ?   0.334   6.453  -7.422 1.000 98.110 ? 185 VAL A C   1 
ATOM 1423 C CB  ? VAL A 1 185 ?   1.575   8.643  -7.321 1.000 98.110 ? 185 VAL A CB  1 
ATOM 1424 O O   ? VAL A 1 185 ?   0.131   6.265  -8.624 1.000 98.110 ? 185 VAL A O   1 
ATOM 1425 C CG1 ? VAL A 1 185 ?   1.494  10.108  -6.896 1.000 98.110 ? 185 VAL A CG1 1 
ATOM 1426 C CG2 ? VAL A 1 185 ?   2.846   7.994  -6.775 1.000 98.110 ? 185 VAL A CG2 1 
ATOM 1427 N N   ? GLY A 1 186 ?   0.488   5.416  -6.546 1.000 97.840 ? 186 GLY A N   1 
ATOM 1428 C CA  ? GLY A 1 186 ?   0.525   4.028  -6.981 1.000 97.840 ? 186 GLY A CA  1 
ATOM 1429 C C   ? GLY A 1 186 ?   0.080   3.055  -5.906 1.000 97.840 ? 186 GLY A C   1 
ATOM 1430 O O   ? GLY A 1 186 ?   0.051   3.399  -4.722 1.000 97.840 ? 186 GLY A O   1 
ATOM 1431 N N   ? ILE A 1 187 ?  -0.225   1.796  -6.379 1.000 98.150 ? 187 ILE A N   1 
ATOM 1432 C CA  ? ILE A 1 187 ?  -0.554   0.664  -5.520 1.000 98.150 ? 187 ILE A CA  1 
ATOM 1433 C C   ? ILE A 1 187 ?   0.460  -0.458  -5.732 1.000 98.150 ? 187 ILE A C   1 
ATOM 1434 C CB  ? ILE A 1 187 ?  -1.986   0.149  -5.788 1.000 98.150 ? 187 ILE A CB  1 
ATOM 1435 O O   ? ILE A 1 187 ?   0.697  -0.882  -6.866 1.000 98.150 ? 187 ILE A O   1 
ATOM 1436 C CG1 ? ILE A 1 187 ?  -3.002   1.285  -5.621 1.000 98.150 ? 187 ILE A CG1 1 
ATOM 1437 C CG2 ? ILE A 1 187 ?  -2.320  -1.024  -4.862 1.000 98.150 ? 187 ILE A CG2 1 
ATOM 1438 C CD1 ? ILE A 1 187 ?  -4.383   0.967  -6.177 1.000 98.150 ? 187 ILE A CD1 1 
ATOM 1439 N N   ? THR A 1 188 ?   1.099  -0.855  -4.621 1.000 96.830 ? 188 THR A N   1 
ATOM 1440 C CA  ? THR A 1 188 ?   2.049  -1.953  -4.758 1.000 96.830 ? 188 THR A CA  1 
ATOM 1441 C C   ? THR A 1 188 ?   1.405  -3.140  -5.469 1.000 96.830 ? 188 THR A C   1 
ATOM 1442 C CB  ? THR A 1 188 ?   2.586  -2.402  -3.386 1.000 96.830 ? 188 THR A CB  1 
ATOM 1443 O O   ? THR A 1 188 ?   0.469  -3.749  -4.947 1.000 96.830 ? 188 THR A O   1 
ATOM 1444 C CG2 ? THR A 1 188 ?   3.622  -3.511  -3.538 1.000 96.830 ? 188 THR A CG2 1 
ATOM 1445 O OG1 ? THR A 1 188 ?   3.192  -1.284  -2.727 1.000 96.830 ? 188 THR A OG1 1 
ATOM 1446 N N   ? SER A 1 189 ?   1.930  -3.506  -6.696 1.000 95.170 ? 189 SER A N   1 
ATOM 1447 C CA  ? SER A 1 189 ?   1.313  -4.521  -7.544 1.000 95.170 ? 189 SER A CA  1 
ATOM 1448 C C   ? SER A 1 189 ?   2.211  -5.746  -7.682 1.000 95.170 ? 189 SER A C   1 
ATOM 1449 C CB  ? SER A 1 189 ?   1.003  -3.948  -8.927 1.000 95.170 ? 189 SER A CB  1 
ATOM 1450 O O   ? SER A 1 189 ?   1.884  -6.822  -7.178 1.000 95.170 ? 189 SER A O   1 
ATOM 1451 O OG  ? SER A 1 189 ?   0.208  -4.849  -9.678 1.000 95.170 ? 189 SER A OG  1 
ATOM 1452 N N   ? PHE A 1 190 ?   3.366  -5.624  -8.344 1.000 93.280 ? 190 PHE A N   1 
ATOM 1453 C CA  ? PHE A 1 190 ?   4.226  -6.792  -8.489 1.000 93.280 ? 190 PHE A CA  1 
ATOM 1454 C C   ? PHE A 1 190 ?   5.691  -6.379  -8.568 1.000 93.280 ? 190 PHE A C   1 
ATOM 1455 C CB  ? PHE A 1 190 ?   3.840  -7.595  -9.736 1.000 93.280 ? 190 PHE A CB  1 
ATOM 1456 O O   ? PHE A 1 190 ?   6.000  -5.215  -8.830 1.000 93.280 ? 190 PHE A O   1 
ATOM 1457 C CG  ? PHE A 1 190 ?   4.050  -6.850 -11.026 1.000 93.280 ? 190 PHE A CG  1 
ATOM 1458 C CD1 ? PHE A 1 190 ?   3.041  -6.059 -11.561 1.000 93.280 ? 190 PHE A CD1 1 
ATOM 1459 C CD2 ? PHE A 1 190 ?   5.259  -6.942 -11.705 1.000 93.280 ? 190 PHE A CD2 1 
ATOM 1460 C CE1 ? PHE A 1 190 ?   3.233  -5.369 -12.756 1.000 93.280 ? 190 PHE A CE1 1 
ATOM 1461 C CE2 ? PHE A 1 190 ?   5.458  -6.255 -12.899 1.000 93.280 ? 190 PHE A CE2 1 
ATOM 1462 C CZ  ? PHE A 1 190 ?   4.444  -5.470 -13.423 1.000 93.280 ? 190 PHE A CZ  1 
ATOM 1463 N N   ? SER A 1 191 ?   6.528  -7.299  -8.273 1.000 91.280 ? 191 SER A N   1 
ATOM 1464 C CA  ? SER A 1 191 ?   7.974  -7.121  -8.345 1.000 91.280 ? 191 SER A CA  1 
ATOM 1465 C C   ? SER A 1 191 ?   8.672  -8.417  -8.742 1.000 91.280 ? 191 SER A C   1 
ATOM 1466 C CB  ? SER A 1 191 ?   8.520  -6.628  -7.004 1.000 91.280 ? 191 SER A CB  1 
ATOM 1467 O O   ? SER A 1 191 ?   8.015  -9.431  -8.990 1.000 91.280 ? 191 SER A O   1 
ATOM 1468 O OG  ? SER A 1 191 ?   8.411  -7.637  -6.015 1.000 91.280 ? 191 SER A OG  1 
ATOM 1469 N N   ? ASP A 1 192 ?   9.950  -8.288  -8.913 1.000 87.050 ? 192 ASP A N   1 
ATOM 1470 C CA  ? ASP A 1 192 ?  10.794  -9.440  -9.217 1.000 87.050 ? 192 ASP A CA  1 
ATOM 1471 C C   ? ASP A 1 192 ?  10.799 -10.437  -8.060 1.000 87.050 ? 192 ASP A C   1 
ATOM 1472 C CB  ? ASP A 1 192 ?  12.222  -8.991  -9.531 1.000 87.050 ? 192 ASP A CB  1 
ATOM 1473 O O   ? ASP A 1 192 ?  10.502 -10.075  -6.920 1.000 87.050 ? 192 ASP A O   1 
ATOM 1474 C CG  ? ASP A 1 192 ?  13.093 -10.115 -10.066 1.000 87.050 ? 192 ASP A CG  1 
ATOM 1475 O OD1 ? ASP A 1 192 ?  12.827 -10.614 -11.181 1.000 87.050 ? 192 ASP A OD1 1 
ATOM 1476 O OD2 ? ASP A 1 192 ?  14.051 -10.507  -9.366 1.000 87.050 ? 192 ASP A OD2 1 
ATOM 1477 N N   ? ARG A 1 193 ?  11.134 -11.702  -8.253 1.000 84.790 ? 193 ARG A N   1 
ATOM 1478 C CA  ? ARG A 1 193 ?  11.101 -12.805  -7.298 1.000 84.790 ? 193 ARG A CA  1 
ATOM 1479 C C   ? ARG A 1 193 ?  12.115 -12.591  -6.179 1.000 84.790 ? 193 ARG A C   1 
ATOM 1480 C CB  ? ARG A 1 193 ?  11.372 -14.136  -8.004 1.000 84.790 ? 193 ARG A CB  1 
ATOM 1481 O O   ? ARG A 1 193 ?  11.994 -13.181  -5.104 1.000 84.790 ? 193 ARG A O   1 
ATOM 1482 C CG  ? ARG A 1 193 ?  10.223 -14.616  -8.875 1.000 84.790 ? 193 ARG A CG  1 
ATOM 1483 C CD  ? ARG A 1 193 ?  10.487 -16.003  -9.444 1.000 84.790 ? 193 ARG A CD  1 
ATOM 1484 N NE  ? ARG A 1 193 ?   9.353 -16.493 -10.221 1.000 84.790 ? 193 ARG A NE  1 
ATOM 1485 N NH1 ? ARG A 1 193 ?  10.640 -17.497 -11.855 1.000 84.790 ? 193 ARG A NH1 1 
ATOM 1486 N NH2 ? ARG A 1 193 ?   8.353 -17.586 -11.976 1.000 84.790 ? 193 ARG A NH2 1 
ATOM 1487 C CZ  ? ARG A 1 193 ?   9.451 -17.191 -11.349 1.000 84.790 ? 193 ARG A CZ  1 
ATOM 1488 N N   ? LEU A 1 194 ?  13.138 -11.762  -6.412 1.000 85.320 ? 194 LEU A N   1 
ATOM 1489 C CA  ? LEU A 1 194 ?  14.168 -11.472  -5.421 1.000 85.320 ? 194 LEU A CA  1 
ATOM 1490 C C   ? LEU A 1 194 ?  13.794 -10.247  -4.592 1.000 85.320 ? 194 LEU A C   1 
ATOM 1491 C CB  ? LEU A 1 194 ?  15.520 -11.248  -6.102 1.000 85.320 ? 194 LEU A CB  1 
ATOM 1492 O O   ? LEU A 1 194 ?  14.587  -9.784  -3.769 1.000 85.320 ? 194 LEU A O   1 
ATOM 1493 C CG  ? LEU A 1 194 ?  16.115 -12.449  -6.839 1.000 85.320 ? 194 LEU A CG  1 
ATOM 1494 C CD1 ? LEU A 1 194 ?  17.390 -12.043  -7.572 1.000 85.320 ? 194 LEU A CD1 1 
ATOM 1495 C CD2 ? LEU A 1 194 ?  16.392 -13.590  -5.866 1.000 85.320 ? 194 LEU A CD2 1 
ATOM 1496 N N   ? CYS A 1 195 ?  12.597  -9.956  -4.597 1.000 85.630 ? 195 CYS A N   1 
ATOM 1497 C CA  ? CYS A 1 195 ?  12.183  -8.748  -3.892 1.000 85.630 ? 195 CYS A CA  1 
ATOM 1498 C C   ? CYS A 1 195 ?  13.159  -7.606  -4.150 1.000 85.630 ? 195 CYS A C   1 
ATOM 1499 C CB  ? CYS A 1 195 ?  12.079  -9.013  -2.391 1.000 85.630 ? 195 CYS A CB  1 
ATOM 1500 O O   ? CYS A 1 195 ?  14.374  -7.810  -4.152 1.000 85.630 ? 195 CYS A O   1 
ATOM 1501 S SG  ? CYS A 1 195 ?  10.917 -10.327  -1.962 1.000 85.630 ? 195 CYS A SG  1 
ATOM 1502 N N   ? ASN A 1 196 ?  12.831  -6.511  -4.511 1.000 83.060 ? 196 ASN A N   1 
ATOM 1503 C CA  ? ASN A 1 196 ?  13.585  -5.273  -4.678 1.000 83.060 ? 196 ASN A CA  1 
ATOM 1504 C C   ? ASN A 1 196 ?  14.913  -5.517  -5.389 1.000 83.060 ? 196 ASN A C   1 
ATOM 1505 C CB  ? ASN A 1 196 ?  13.823  -4.603  -3.323 1.000 83.060 ? 196 ASN A CB  1 
ATOM 1506 O O   ? ASN A 1 196 ?  15.969  -5.121  -4.893 1.000 83.060 ? 196 ASN A O   1 
ATOM 1507 C CG  ? ASN A 1 196 ?  14.270  -3.161  -3.455 1.000 83.060 ? 196 ASN A CG  1 
ATOM 1508 N ND2 ? ASN A 1 196 ?  15.085  -2.704  -2.511 1.000 83.060 ? 196 ASN A ND2 1 
ATOM 1509 O OD1 ? ASN A 1 196 ?  13.887  -2.463  -4.397 1.000 83.060 ? 196 ASN A OD1 1 
ATOM 1510 N N   ? SER A 1 197 ?  14.894  -6.231  -6.527 1.000 85.360 ? 197 SER A N   1 
ATOM 1511 C CA  ? SER A 1 197 ?  16.027  -6.541  -7.392 1.000 85.360 ? 197 SER A CA  1 
ATOM 1512 C C   ? SER A 1 197 ?  16.565  -5.286  -8.070 1.000 85.360 ? 197 SER A C   1 
ATOM 1513 C CB  ? SER A 1 197 ?  15.628  -7.571  -8.450 1.000 85.360 ? 197 SER A CB  1 
ATOM 1514 O O   ? SER A 1 197 ?  15.795  -4.401  -8.450 1.000 85.360 ? 197 SER A O   1 
ATOM 1515 O OG  ? SER A 1 197 ?  16.621  -7.669  -9.456 1.000 85.360 ? 197 SER A OG  1 
ATOM 1516 N N   ? ARG A 1 198 ?  17.915  -5.245  -8.169 1.000 81.640 ? 198 ARG A N   1 
ATOM 1517 C CA  ? ARG A 1 198 ?  18.569  -4.140  -8.863 1.000 81.640 ? 198 ARG A CA  1 
ATOM 1518 C C   ? ARG A 1 198 ?  18.312  -4.208 -10.365 1.000 81.640 ? 198 ARG A C   1 
ATOM 1519 C CB  ? ARG A 1 198 ?  20.075  -4.149  -8.589 1.000 81.640 ? 198 ARG A CB  1 
ATOM 1520 O O   ? ARG A 1 198 ?  18.429  -3.200 -11.066 1.000 81.640 ? 198 ARG A O   1 
ATOM 1521 C CG  ? ARG A 1 198 ?  20.443  -3.773  -7.162 1.000 81.640 ? 198 ARG A CG  1 
ATOM 1522 C CD  ? ARG A 1 198 ?  21.951  -3.679  -6.975 1.000 81.640 ? 198 ARG A CD  1 
ATOM 1523 N NE  ? ARG A 1 198 ?  22.303  -3.352  -5.596 1.000 81.640 ? 198 ARG A NE  1 
ATOM 1524 N NH1 ? ARG A 1 198 ?  24.579  -3.255  -5.983 1.000 81.640 ? 198 ARG A NH1 1 
ATOM 1525 N NH2 ? ARG A 1 198 ?  23.751  -2.864  -3.881 1.000 81.640 ? 198 ARG A NH2 1 
ATOM 1526 C CZ  ? ARG A 1 198 ?  23.544  -3.158  -5.157 1.000 81.640 ? 198 ARG A CZ  1 
ATOM 1527 N N   ? LEU A 1 199 ?  17.815  -5.385 -10.870 1.000 87.170 ? 199 LEU A N   1 
ATOM 1528 C CA  ? LEU A 1 199 ?  17.605  -5.632 -12.292 1.000 87.170 ? 199 LEU A CA  1 
ATOM 1529 C C   ? LEU A 1 199 ?  16.184  -5.259 -12.703 1.000 87.170 ? 199 LEU A C   1 
ATOM 1530 C CB  ? LEU A 1 199 ?  17.877  -7.101 -12.627 1.000 87.170 ? 199 LEU A CB  1 
ATOM 1531 O O   ? LEU A 1 199 ?  15.965  -4.756 -13.807 1.000 87.170 ? 199 LEU A O   1 
ATOM 1532 C CG  ? LEU A 1 199 ?  19.328  -7.567 -12.501 1.000 87.170 ? 199 LEU A CG  1 
ATOM 1533 C CD1 ? LEU A 1 199 ?  19.423  -9.071 -12.734 1.000 87.170 ? 199 LEU A CD1 1 
ATOM 1534 C CD2 ? LEU A 1 199 ?  20.220  -6.811 -13.480 1.000 87.170 ? 199 LEU A CD2 1 
ATOM 1535 N N   ? LEU A 1 200 ?  15.237  -5.525 -11.776 1.000 91.700 ? 200 LEU A N   1 
ATOM 1536 C CA  ? LEU A 1 200 ?  13.841  -5.222 -12.070 1.000 91.700 ? 200 LEU A CA  1 
ATOM 1537 C C   ? LEU A 1 200 ?  13.246  -4.309 -11.003 1.000 91.700 ? 200 LEU A C   1 
ATOM 1538 C CB  ? LEU A 1 200 ?  13.022  -6.511 -12.170 1.000 91.700 ? 200 LEU A CB  1 
ATOM 1539 O O   ? LEU A 1 200 ?  13.286  -4.630  -9.813 1.000 91.700 ? 200 LEU A O   1 
ATOM 1540 C CG  ? LEU A 1 200 ?  13.376  -7.452 -13.323 1.000 91.700 ? 200 LEU A CG  1 
ATOM 1541 C CD1 ? LEU A 1 200 ?  12.654  -8.786 -13.160 1.000 91.700 ? 200 LEU A CD1 1 
ATOM 1542 C CD2 ? LEU A 1 200 ?  13.029  -6.811 -14.662 1.000 91.700 ? 200 LEU A CD2 1 
ATOM 1543 N N   ? PRO A 1 201 ?  12.662  -3.157 -11.496 1.000 93.950 ? 201 PRO A N   1 
ATOM 1544 C CA  ? PRO A 1 201 ?  12.034  -2.245 -10.537 1.000 93.950 ? 201 PRO A CA  1 
ATOM 1545 C C   ? PRO A 1 201 ?  10.732  -2.798  -9.962 1.000 93.950 ? 201 PRO A C   1 
ATOM 1546 C CB  ? PRO A 1 201 ?  11.773  -0.986 -11.367 1.000 93.950 ? 201 PRO A CB  1 
ATOM 1547 O O   ? PRO A 1 201 ?  10.136  -3.712 -10.540 1.000 93.950 ? 201 PRO A O   1 
ATOM 1548 C CG  ? PRO A 1 201 ?  11.666  -1.472 -12.776 1.000 93.950 ? 201 PRO A CG  1 
ATOM 1549 C CD  ? PRO A 1 201 ?  12.523  -2.696 -12.924 1.000 93.950 ? 201 PRO A CD  1 
ATOM 1550 N N   ? ASN A 1 202 ?  10.322  -2.308  -8.753 1.000 94.480 ? 202 ASN A N   1 
ATOM 1551 C CA  ? ASN A 1 202 ?   8.965  -2.539  -8.268 1.000 94.480 ? 202 ASN A CA  1 
ATOM 1552 C C   ? ASN A 1 202 ?   7.929  -1.851  -9.151 1.000 94.480 ? 202 ASN A C   1 
ATOM 1553 C CB  ? ASN A 1 202 ?   8.826  -2.066  -6.819 1.000 94.480 ? 202 ASN A CB  1 
ATOM 1554 O O   ? ASN A 1 202 ?   8.136  -0.720  -9.593 1.000 94.480 ? 202 ASN A O   1 
ATOM 1555 C CG  ? ASN A 1 202 ?   9.734  -2.821  -5.868 1.000 94.480 ? 202 ASN A CG  1 
ATOM 1556 N ND2 ? ASN A 1 202 ?   9.409  -4.083  -5.615 1.000 94.480 ? 202 ASN A ND2 1 
ATOM 1557 O OD1 ? ASN A 1 202 ?  10.719  -2.274  -5.366 1.000 94.480 ? 202 ASN A OD1 1 
ATOM 1558 N N   ? VAL A 1 203 ?   6.838  -2.566  -9.385 1.000 95.630 ? 203 VAL A N   1 
ATOM 1559 C CA  ? VAL A 1 203 ?   5.790  -2.026 -10.246 1.000 95.630 ? 203 VAL A CA  1 
ATOM 1560 C C   ? VAL A 1 203 ?   4.536  -1.747  -9.421 1.000 95.630 ? 203 VAL A C   1 
ATOM 1561 C CB  ? VAL A 1 203 ?   5.460  -2.987 -11.409 1.000 95.630 ? 203 VAL A CB  1 
ATOM 1562 O O   ? VAL A 1 203 ?   4.131  -2.571  -8.597 1.000 95.630 ? 203 VAL A O   1 
ATOM 1563 C CG1 ? VAL A 1 203 ?   4.307  -2.441 -12.251 1.000 95.630 ? 203 VAL A CG1 1 
ATOM 1564 C CG2 ? VAL A 1 203 ?   6.696  -3.219 -12.277 1.000 95.630 ? 203 VAL A CG2 1 
ATOM 1565 N N   ? TYR A 1 204 ?   3.993  -0.616  -9.664 1.000 96.810 ? 204 TYR A N   1 
ATOM 1566 C CA  ? TYR A 1 204 ?   2.791  -0.140  -8.988 1.000 96.810 ? 204 TYR A CA  1 
ATOM 1567 C C   ? TYR A 1 204 ?   1.676   0.136  -9.989 1.000 96.810 ? 204 TYR A C   1 
ATOM 1568 C CB  ? TYR A 1 204 ?   3.093   1.126  -8.181 1.000 96.810 ? 204 TYR A CB  1 
ATOM 1569 O O   ? TYR A 1 204 ?   1.939   0.524 -11.130 1.000 96.810 ? 204 TYR A O   1 
ATOM 1570 C CG  ? TYR A 1 204 ?   4.272   0.984  -7.249 1.000 96.810 ? 204 TYR A CG  1 
ATOM 1571 C CD1 ? TYR A 1 204 ?   4.089   0.655  -5.907 1.000 96.810 ? 204 TYR A CD1 1 
ATOM 1572 C CD2 ? TYR A 1 204 ?   5.571   1.179  -7.706 1.000 96.810 ? 204 TYR A CD2 1 
ATOM 1573 C CE1 ? TYR A 1 204 ?   5.172   0.526  -5.044 1.000 96.810 ? 204 TYR A CE1 1 
ATOM 1574 C CE2 ? TYR A 1 204 ?   6.661   1.052  -6.852 1.000 96.810 ? 204 TYR A CE2 1 
ATOM 1575 O OH  ? TYR A 1 204 ?   7.528   0.598  -4.675 1.000 96.810 ? 204 TYR A OH  1 
ATOM 1576 C CZ  ? TYR A 1 204 ?   6.452   0.725  -5.525 1.000 96.810 ? 204 TYR A CZ  1 
ATOM 1577 N N   ? THR A 1 205 ?   0.426  -0.197  -9.516 1.000 97.350 ? 205 THR A N   1 
ATOM 1578 C CA  ? THR A 1 205 ?  -0.726   0.240 -10.296 1.000 97.350 ? 205 THR A CA  1 
ATOM 1579 C C   ? THR A 1 205 ?  -0.859   1.760 -10.260 1.000 97.350 ? 205 THR A C   1 
ATOM 1580 C CB  ? THR A 1 205 ?  -2.027  -0.404  -9.781 1.000 97.350 ? 205 THR A CB  1 
ATOM 1581 O O   ? THR A 1 205 ?  -0.803   2.368  -9.189 1.000 97.350 ? 205 THR A O   1 
ATOM 1582 C CG2 ? THR A 1 205 ?  -3.237   0.102 -10.559 1.000 97.350 ? 205 THR A CG2 1 
ATOM 1583 O OG1 ? THR A 1 205 ?  -1.939  -1.827  -9.928 1.000 97.350 ? 205 THR A OG1 1 
ATOM 1584 N N   ? ARG A 1 206 ?  -0.957   2.384 -11.474 1.000 97.400 ? 206 ARG A N   1 
ATOM 1585 C CA  ? ARG A 1 206 ?  -1.082   3.831 -11.617 1.000 97.400 ? 206 ARG A CA  1 
ATOM 1586 C C   ? ARG A 1 206 ?  -2.477   4.303 -11.220 1.000 97.400 ? 206 ARG A C   1 
ATOM 1587 C CB  ? ARG A 1 206 ?  -0.773   4.258 -13.054 1.000 97.400 ? 206 ARG A CB  1 
ATOM 1588 O O   ? ARG A 1 206 ?  -3.458   3.999 -11.903 1.000 97.400 ? 206 ARG A O   1 
ATOM 1589 C CG  ? ARG A 1 206 ?  -0.782   5.764 -13.264 1.000 97.400 ? 206 ARG A CG  1 
ATOM 1590 C CD  ? ARG A 1 206 ?  -0.479   6.133 -14.710 1.000 97.400 ? 206 ARG A CD  1 
ATOM 1591 N NE  ? ARG A 1 206 ?   0.871   5.735 -15.096 1.000 97.400 ? 206 ARG A NE  1 
ATOM 1592 N NH1 ? ARG A 1 206 ?   1.915   7.525 -14.077 1.000 97.400 ? 206 ARG A NH1 1 
ATOM 1593 N NH2 ? ARG A 1 206 ?   3.155   5.952 -15.190 1.000 97.400 ? 206 ARG A NH2 1 
ATOM 1594 C CZ  ? ARG A 1 206 ?   1.977   6.405 -14.787 1.000 97.400 ? 206 ARG A CZ  1 
ATOM 1595 N N   ? ILE A 1 207 ?  -2.566   5.075 -10.119 1.000 97.750 ? 207 ILE A N   1 
ATOM 1596 C CA  ? ILE A 1 207 ?  -3.846   5.488  -9.555 1.000 97.750 ? 207 ILE A CA  1 
ATOM 1597 C C   ? ILE A 1 207 ?  -4.538   6.463 -10.505 1.000 97.750 ? 207 ILE A C   1 
ATOM 1598 C CB  ? ILE A 1 207 ?  -3.670   6.131  -8.161 1.000 97.750 ? 207 ILE A CB  1 
ATOM 1599 O O   ? ILE A 1 207 ?  -5.748   6.371 -10.726 1.000 97.750 ? 207 ILE A O   1 
ATOM 1600 C CG1 ? ILE A 1 207 ?  -3.243   5.074  -7.136 1.000 97.750 ? 207 ILE A CG1 1 
ATOM 1601 C CG2 ? ILE A 1 207 ?  -4.959   6.830  -7.722 1.000 97.750 ? 207 ILE A CG2 1 
ATOM 1602 C CD1 ? ILE A 1 207 ?  -2.872   5.647  -5.775 1.000 97.750 ? 207 ILE A CD1 1 
ATOM 1603 N N   ? SER A 1 208 ?  -3.779   7.400 -11.141 1.000 97.010 ? 208 SER A N   1 
ATOM 1604 C CA  ? SER A 1 208 ?  -4.354   8.409 -12.025 1.000 97.010 ? 208 SER A CA  1 
ATOM 1605 C C   ? SER A 1 208 ?  -5.107   7.765 -13.184 1.000 97.010 ? 208 SER A C   1 
ATOM 1606 C CB  ? SER A 1 208 ?  -3.263   9.333 -12.566 1.000 97.010 ? 208 SER A CB  1 
ATOM 1607 O O   ? SER A 1 208 ?  -6.093   8.319 -13.675 1.000 97.010 ? 208 SER A O   1 
ATOM 1608 O OG  ? SER A 1 208 ?  -2.282   8.594 -13.273 1.000 97.010 ? 208 SER A OG  1 
ATOM 1609 N N   ? ALA A 1 209 ?  -4.722   6.596 -13.576 1.000 96.560 ? 209 ALA A N   1 
ATOM 1610 C CA  ? ALA A 1 209 ?  -5.348   5.885 -14.688 1.000 96.560 ? 209 ALA A CA  1 
ATOM 1611 C C   ? ALA A 1 209 ?  -6.742   5.393 -14.308 1.000 96.560 ? 209 ALA A C   1 
ATOM 1612 C CB  ? ALA A 1 209 ?  -4.476   4.712 -15.128 1.000 96.560 ? 209 ALA A CB  1 
ATOM 1613 O O   ? ALA A 1 209 ?  -7.552   5.070 -15.180 1.000 96.560 ? 209 ALA A O   1 
ATOM 1614 N N   ? TYR A 1 210 ?  -7.049   5.408 -12.972 1.000 97.000 ? 210 TYR A N   1 
ATOM 1615 C CA  ? TYR A 1 210 ?  -8.286   4.780 -12.524 1.000 97.000 ? 210 TYR A CA  1 
ATOM 1616 C C   ? TYR A 1 210 ?  -9.128   5.755 -11.709 1.000 97.000 ? 210 TYR A C   1 
ATOM 1617 C CB  ? TYR A 1 210 ?  -7.985   3.530 -11.692 1.000 97.000 ? 210 TYR A CB  1 
ATOM 1618 O O   ? TYR A 1 210 ? -10.036   5.344 -10.983 1.000 97.000 ? 210 TYR A O   1 
ATOM 1619 C CG  ? TYR A 1 210 ?  -7.241   2.459 -12.454 1.000 97.000 ? 210 TYR A CG  1 
ATOM 1620 C CD1 ? TYR A 1 210 ?  -7.927   1.511 -13.210 1.000 97.000 ? 210 TYR A CD1 1 
ATOM 1621 C CD2 ? TYR A 1 210 ?  -5.853   2.393 -12.418 1.000 97.000 ? 210 TYR A CD2 1 
ATOM 1622 C CE1 ? TYR A 1 210 ?  -7.246   0.522 -13.912 1.000 97.000 ? 210 TYR A CE1 1 
ATOM 1623 C CE2 ? TYR A 1 210 ?  -5.161   1.408 -13.116 1.000 97.000 ? 210 TYR A CE2 1 
ATOM 1624 O OH  ? TYR A 1 210 ?  -5.187  -0.499 -14.552 1.000 97.000 ? 210 TYR A OH  1 
ATOM 1625 C CZ  ? TYR A 1 210 ?  -5.866   0.479 -13.860 1.000 97.000 ? 210 TYR A CZ  1 
ATOM 1626 N N   ? LEU A 1 211 ?  -8.841   7.014 -11.772 1.000 96.260 ? 211 LEU A N   1 
ATOM 1627 C CA  ? LEU A 1 211 ?  -9.525   8.019 -10.965 1.000 96.260 ? 211 LEU A CA  1 
ATOM 1628 C C   ? LEU A 1 211 ? -11.017   8.046 -11.281 1.000 96.260 ? 211 LEU A C   1 
ATOM 1629 C CB  ? LEU A 1 211 ?  -8.916   9.403 -11.202 1.000 96.260 ? 211 LEU A CB  1 
ATOM 1630 O O   ? LEU A 1 211 ? -11.847   8.116 -10.372 1.000 96.260 ? 211 LEU A O   1 
ATOM 1631 C CG  ? LEU A 1 211 ?  -7.593   9.693 -10.491 1.000 96.260 ? 211 LEU A CG  1 
ATOM 1632 C CD1 ? LEU A 1 211 ?  -7.066  11.066 -10.892 1.000 96.260 ? 211 LEU A CD1 1 
ATOM 1633 C CD2 ? LEU A 1 211 ?  -7.768   9.602  -8.979 1.000 96.260 ? 211 LEU A CD2 1 
ATOM 1634 N N   ? PRO A 1 212 ? -11.303   8.049 -12.655 1.000 95.220 ? 212 PRO A N   1 
ATOM 1635 C CA  ? PRO A 1 212 ? -12.732   8.038 -12.974 1.000 95.220 ? 212 PRO A CA  1 
ATOM 1636 C C   ? PRO A 1 212 ? -13.471   6.865 -12.333 1.000 95.220 ? 212 PRO A C   1 
ATOM 1637 C CB  ? PRO A 1 212 ? -12.751   7.927 -14.501 1.000 95.220 ? 212 PRO A CB  1 
ATOM 1638 O O   ? PRO A 1 212 ? -14.570   7.039 -11.802 1.000 95.220 ? 212 PRO A O   1 
ATOM 1639 C CG  ? PRO A 1 212 ? -11.495   8.602 -14.949 1.000 95.220 ? 212 PRO A CG  1 
ATOM 1640 C CD  ? PRO A 1 212 ? -10.404   8.278 -13.969 1.000 95.220 ? 212 PRO A CD  1 
ATOM 1641 N N   ? TRP A 1 213 ? -12.874   5.693 -12.390 1.000 96.570 ? 213 TRP A N   1 
ATOM 1642 C CA  ? TRP A 1 213 ? -13.450   4.489 -11.800 1.000 96.570 ? 213 TRP A CA  1 
ATOM 1643 C C   ? TRP A 1 213 ? -13.570   4.628 -10.286 1.000 96.570 ? 213 TRP A C   1 
ATOM 1644 C CB  ? TRP A 1 213 ? -12.603   3.262 -12.146 1.000 96.570 ? 213 TRP A CB  1 
ATOM 1645 O O   ? TRP A 1 213 ? -14.609   4.306  -9.706 1.000 96.570 ? 213 TRP A O   1 
ATOM 1646 C CG  ? TRP A 1 213 ? -13.062   1.998 -11.483 1.000 96.570 ? 213 TRP A CG  1 
ATOM 1647 C CD1 ? TRP A 1 213 ? -14.123   1.216 -11.845 1.000 96.570 ? 213 TRP A CD1 1 
ATOM 1648 C CD2 ? TRP A 1 213 ? -12.474   1.373 -10.338 1.000 96.570 ? 213 TRP A CD2 1 
ATOM 1649 C CE2 ? TRP A 1 213 ? -13.231   0.213 -10.060 1.000 96.570 ? 213 TRP A CE2 1 
ATOM 1650 C CE3 ? TRP A 1 213 ? -11.379   1.680  -9.519 1.000 96.570 ? 213 TRP A CE3 1 
ATOM 1651 N NE1 ? TRP A 1 213 ? -14.230   0.141 -10.993 1.000 96.570 ? 213 TRP A NE1 1 
ATOM 1652 C CH2 ? TRP A 1 213 ? -11.851  -0.316  -8.211 1.000 96.570 ? 213 TRP A CH2 1 
ATOM 1653 C CZ2 ? TRP A 1 213 ? -12.927  -0.640  -8.996 1.000 96.570 ? 213 TRP A CZ2 1 
ATOM 1654 C CZ3 ? TRP A 1 213 ? -11.078   0.830  -8.462 1.000 96.570 ? 213 TRP A CZ3 1 
ATOM 1655 N N   ? ILE A 1 214 ? -12.555   5.142  -9.629 1.000 96.860 ? 214 ILE A N   1 
ATOM 1656 C CA  ? ILE A 1 214 ? -12.530   5.345  -8.185 1.000 96.860 ? 214 ILE A CA  1 
ATOM 1657 C C   ? ILE A 1 214 ? -13.624   6.331  -7.783 1.000 96.860 ? 214 ILE A C   1 
ATOM 1658 C CB  ? ILE A 1 214 ? -11.150   5.853  -7.710 1.000 96.860 ? 214 ILE A CB  1 
ATOM 1659 O O   ? ILE A 1 214 ? -14.397   6.068  -6.858 1.000 96.860 ? 214 ILE A O   1 
ATOM 1660 C CG1 ? ILE A 1 214 ? -10.085   4.768  -7.908 1.000 96.860 ? 214 ILE A CG1 1 
ATOM 1661 C CG2 ? ILE A 1 214 ? -11.213   6.297  -6.246 1.000 96.860 ? 214 ILE A CG2 1 
ATOM 1662 C CD1 ? ILE A 1 214 ?  -8.656   5.266  -7.739 1.000 96.860 ? 214 ILE A CD1 1 
ATOM 1663 N N   ? HIS A 1 215 ? -13.780   7.400  -8.520 1.000 95.280 ? 215 HIS A N   1 
ATOM 1664 C CA  ? HIS A 1 215 ? -14.753   8.446  -8.225 1.000 95.280 ? 215 HIS A CA  1 
ATOM 1665 C C   ? HIS A 1 215 ? -16.178   7.947  -8.436 1.000 95.280 ? 215 HIS A C   1 
ATOM 1666 C CB  ? HIS A 1 215 ? -14.493   9.679  -9.092 1.000 95.280 ? 215 HIS A CB  1 
ATOM 1667 O O   ? HIS A 1 215 ? -17.088   8.321  -7.691 1.000 95.280 ? 215 HIS A O   1 
ATOM 1668 C CG  ? HIS A 1 215 ? -13.253  10.425  -8.719 1.000 95.280 ? 215 HIS A CG  1 
ATOM 1669 C CD2 ? HIS A 1 215 ? -12.249  10.920  -9.481 1.000 95.280 ? 215 HIS A CD2 1 
ATOM 1670 N ND1 ? HIS A 1 215 ? -12.936  10.736  -7.414 1.000 95.280 ? 215 HIS A ND1 1 
ATOM 1671 C CE1 ? HIS A 1 215 ? -11.788  11.393  -7.390 1.000 95.280 ? 215 HIS A CE1 1 
ATOM 1672 N NE2 ? HIS A 1 215 ? -11.350  11.517  -8.632 1.000 95.280 ? 215 HIS A NE2 1 
ATOM 1673 N N   ? ASN A 1 216 ? -16.365   7.123  -9.392 1.000 95.160 ? 216 ASN A N   1 
ATOM 1674 C CA  ? ASN A 1 216 ? -17.675   6.546  -9.678 1.000 95.160 ? 216 ASN A CA  1 
ATOM 1675 C C   ? ASN A 1 216 ? -18.181   5.699  -8.515 1.000 95.160 ? 216 ASN A C   1 
ATOM 1676 C CB  ? ASN A 1 216 ? -17.625   5.713 -10.961 1.000 95.160 ? 216 ASN A CB  1 
ATOM 1677 O O   ? ASN A 1 216 ? -19.370   5.728  -8.191 1.000 95.160 ? 216 ASN A O   1 
ATOM 1678 C CG  ? ASN A 1 216 ? -18.977   5.138 -11.336 1.000 95.160 ? 216 ASN A CG  1 
ATOM 1679 N ND2 ? ASN A 1 216 ? -19.070   3.814 -11.368 1.000 95.160 ? 216 ASN A ND2 1 
ATOM 1680 O OD1 ? ASN A 1 216 ? -19.929   5.878 -11.596 1.000 95.160 ? 216 ASN A OD1 1 
ATOM 1681 N N   ? ILE A 1 217 ? -17.365   5.037  -7.855 1.000 93.860 ? 217 ILE A N   1 
ATOM 1682 C CA  ? ILE A 1 217 ? -17.737   4.095  -6.805 1.000 93.860 ? 217 ILE A CA  1 
ATOM 1683 C C   ? ILE A 1 217 ? -17.837   4.825  -5.468 1.000 93.860 ? 217 ILE A C   1 
ATOM 1684 C CB  ? ILE A 1 217 ? -16.725   2.931  -6.706 1.000 93.860 ? 217 ILE A CB  1 
ATOM 1685 O O   ? ILE A 1 217 ? -18.772   4.596  -4.697 1.000 93.860 ? 217 ILE A O   1 
ATOM 1686 C CG1 ? ILE A 1 217 ? -16.767   2.078  -7.979 1.000 93.860 ? 217 ILE A CG1 1 
ATOM 1687 C CG2 ? ILE A 1 217 ? -17.004   2.077  -5.466 1.000 93.860 ? 217 ILE A CG2 1 
ATOM 1688 C CD1 ? ILE A 1 217 ? -15.666   1.028  -8.057 1.000 93.860 ? 217 ILE A CD1 1 
ATOM 1689 N N   ? THR A 1 218 ? -16.833   5.758  -5.169 1.000 92.890 ? 218 THR A N   1 
ATOM 1690 C CA  ? THR A 1 218 ? -16.730   6.346  -3.838 1.000 92.890 ? 218 THR A CA  1 
ATOM 1691 C C   ? THR A 1 218 ? -17.487   7.669  -3.770 1.000 92.890 ? 218 THR A C   1 
ATOM 1692 C CB  ? THR A 1 218 ? -15.260   6.572  -3.439 1.000 92.890 ? 218 THR A CB  1 
ATOM 1693 O O   ? THR A 1 218 ? -17.789   8.162  -2.682 1.000 92.890 ? 218 THR A O   1 
ATOM 1694 C CG2 ? THR A 1 218 ? -14.487   5.257  -3.415 1.000 92.890 ? 218 THR A CG2 1 
ATOM 1695 O OG1 ? THR A 1 218 ? -14.645   7.457  -4.384 1.000 92.890 ? 218 THR A OG1 1 
ATOM 1696 N N   ? GLY A 1 219 ? -18.032   8.118  -4.850 1.000 82.860 ? 219 GLY A N   1 
ATOM 1697 C CA  ? GLY A 1 219 ? -18.593   9.460  -4.855 1.000 82.860 ? 219 GLY A CA  1 
ATOM 1698 C C   ? GLY A 1 219 ? -17.537  10.548  -4.813 1.000 82.860 ? 219 GLY A C   1 
ATOM 1699 O O   ? GLY A 1 219 ? -16.344  10.259  -4.694 1.000 82.860 ? 219 GLY A O   1 
ATOM 1700 N N   ? ASN A 1 220 ? -17.659  11.740  -5.750 1.000 57.550 ? 220 ASN A N   1 
ATOM 1701 C CA  ? ASN A 1 220 ? -16.649  12.758  -6.019 1.000 57.550 ? 220 ASN A CA  1 
ATOM 1702 C C   ? ASN A 1 220 ? -15.684  12.913  -4.847 1.000 57.550 ? 220 ASN A C   1 
ATOM 1703 C CB  ? ASN A 1 220 ? -17.312  14.100  -6.341 1.000 57.550 ? 220 ASN A CB  1 
ATOM 1704 O O   ? ASN A 1 220 ? -15.863  13.790  -4.000 1.000 57.550 ? 220 ASN A O   1 
ATOM 1705 C CG  ? ASN A 1 220 ? -17.654  14.244  -7.811 1.000 57.550 ? 220 ASN A CG  1 
ATOM 1706 N ND2 ? ASN A 1 220 ? -18.513  15.205  -8.128 1.000 57.550 ? 220 ASN A ND2 1 
ATOM 1707 O OD1 ? ASN A 1 220 ? -17.152  13.496  -8.654 1.000 57.550 ? 220 ASN A OD1 1 
ATOM 1708 N N   ? VAL A 1 221 ? -14.868  11.867  -4.357 1.000 56.480 ? 221 VAL A N   1 
ATOM 1709 C CA  ? VAL A 1 221 ? -13.625  11.944  -3.598 1.000 56.480 ? 221 VAL A CA  1 
ATOM 1710 C C   ? VAL A 1 221 ? -12.558  12.658  -4.425 1.000 56.480 ? 221 VAL A C   1 
ATOM 1711 C CB  ? VAL A 1 221 ? -13.126  10.543  -3.180 1.000 56.480 ? 221 VAL A CB  1 
ATOM 1712 O O   ? VAL A 1 221 ? -12.483  12.476  -5.642 1.000 56.480 ? 221 VAL A O   1 
ATOM 1713 C CG1 ? VAL A 1 221 ? -12.217  10.635  -1.956 1.000 56.480 ? 221 VAL A CG1 1 
ATOM 1714 C CG2 ? VAL A 1 221 ? -14.309   9.617  -2.903 1.000 56.480 ? 221 VAL A CG2 1 
# 
loop_
_struct_sheet_range.sheet_id 
_struct_sheet_range.id 
_struct_sheet_range.beg_label_comp_id 
_struct_sheet_range.beg_label_asym_id 
_struct_sheet_range.beg_label_seq_id 
_struct_sheet_range.pdbx_beg_PDB_ins_code 
_struct_sheet_range.end_label_comp_id 
_struct_sheet_range.end_label_asym_id 
_struct_sheet_range.end_label_seq_id 
_struct_sheet_range.pdbx_end_PDB_ins_code 
_struct_sheet_range.beg_auth_comp_id 
_struct_sheet_range.beg_auth_asym_id 
_struct_sheet_range.beg_auth_seq_id 
_struct_sheet_range.end_auth_comp_id 
_struct_sheet_range.end_auth_asym_id 
_struct_sheet_range.end_auth_seq_id 
A A ILE A   2 ? GLU A   3 ? ILE A 2   GLU A 3   
A B GLY A 168 ? SER A 169 ? GLY A 168 SER A 169 
B C THR A   6 ? LYS A   7 ? THR A 6   LYS A 7   
B D SER A 105 ? SER A 105 ? SER A 105 SER A 105 
B E LEU A 116 ? GLY A 121 ? LEU A 116 GLY A 121 
B F ARG A 136 ? VAL A 143 ? ARG A 136 VAL A 143 
B G MET A 160 ? GLY A 165 ? MET A 160 GLY A 165 
B H PRO A 177 ? CYS A 180 ? PRO A 177 CYS A 180 
B I THR A 183 ? PHE A 190 ? THR A 183 PHE A 190 
B J ASN A 202 ? ARG A 206 ? ASN A 202 ARG A 206 
C K MET A  16 ? LYS A  21 ? MET A 16  LYS A 21  
C L ARG A  24 ? LEU A  31 ? ARG A 24  LEU A 31  
C M PHE A  36 ? THR A  39 ? PHE A 36  THR A 39  
C N THR A  49 ? VAL A  52 ? THR A 49  VAL A 52  
C O ASP A  64 ? PRO A  73 ? ASP A 64  PRO A 73  
C P MET A  87 ? LEU A  91 ? MET A 87  LEU A 91  
D Q ASP A  56 ? ASP A  56 ? ASP A 56  ASP A 56  
D R ARG A 134 ? ARG A 134 ? ARG A 134 ARG A 134 
# 
loop_
_struct_conf.id 
_struct_conf.conf_type_id 
_struct_conf.beg_label_comp_id 
_struct_conf.beg_label_asym_id 
_struct_conf.beg_label_seq_id 
_struct_conf.pdbx_beg_PDB_ins_code 
_struct_conf.end_label_comp_id 
_struct_conf.end_label_asym_id 
_struct_conf.end_label_seq_id 
_struct_conf.pdbx_end_PDB_ins_code 
_struct_conf.beg_auth_comp_id 
_struct_conf.beg_auth_asym_id 
_struct_conf.beg_auth_seq_id 
_struct_conf.end_auth_comp_id 
_struct_conf.end_auth_asym_id 
_struct_conf.end_auth_seq_id 
STRN1         STRN         ILE A   2 ? GLU A   3 ? ILE A 2   GLU A 3   
TURN_TY1_P1   TURN_TY1_P   ASP A   4 ? ASP A   4 ? ASP A 4   ASP A 4   
STRN2         STRN         THR A   6 ? LYS A   7 ? THR A 6   LYS A 7   
HELX_LH_PP_P1 HELX_LH_PP_P ALA A   8 ? LYS A   9 ? ALA A 8   LYS A 9   
TURN_TY1_P2   TURN_TY1_P   PRO A  10 ? HIS A  11 ? PRO A 10  HIS A 11  
BEND1         BEND         SER A  12 ? SER A  12 ? SER A 12  SER A 12  
TURN_TY1_P3   TURN_TY1_P   PRO A  14 ? TYR A  15 ? PRO A 14  TYR A 15  
STRN3         STRN         MET A  16 ? LYS A  21 ? MET A 16  LYS A 21  
TURN_TY1_P4   TURN_TY1_P   ASN A  22 ? SER A  23 ? ASN A 22  SER A 23  
STRN4         STRN         ARG A  24 ? LEU A  31 ? ARG A 24  LEU A 31  
BEND2         BEND         ILE A  32 ? GLN A  35 ? ILE A 32  GLN A 35  
STRN5         STRN         PHE A  36 ? THR A  39 ? PHE A 36  THR A 39  
HELX_RH_3T_P1 HELX_RH_3T_P ALA A  41 ? CYS A  43 ? ALA A 41  CYS A 43  
TURN_TY1_P5   TURN_TY1_P   TRP A  44 ? GLY A  45 ? TRP A 44  GLY A 45  
BEND3         BEND         ASP A  46 ? ASP A  46 ? ASP A 46  ASP A 46  
BEND4         BEND         ILE A  48 ? ILE A  48 ? ILE A 48  ILE A 48  
STRN6         STRN         THR A  49 ? VAL A  52 ? THR A 49  VAL A 52  
BEND5         BEND         GLY A  53 ? GLY A  53 ? GLY A 53  GLY A 53  
BEND6         BEND         HIS A  55 ? HIS A  55 ? HIS A 55  HIS A 55  
STRN7         STRN         ASP A  56 ? ASP A  56 ? ASP A 56  ASP A 56  
BEND7         BEND         SER A  58 ? GLU A  61 ? SER A 58  GLU A 61  
STRN8         STRN         ASP A  64 ? PRO A  73 ? ASP A 64  PRO A 73  
TURN_TY1_P6   TURN_TY1_P   PRO A  75 ? GLU A  76 ? PRO A 75  GLU A 76  
TURN_TY1_P7   TURN_TY1_P   LEU A  79 ? ASN A  80 ? LEU A 79  ASN A 80  
TURN_TY1_P8   TURN_TY1_P   ARG A  83 ? ASN A  84 ? ARG A 83  ASN A 84  
STRN9         STRN         MET A  87 ? LEU A  91 ? MET A 87  LEU A 91  
BEND8         BEND         ASN A  92 ? LYS A  93 ? ASN A 92  LYS A 93  
HELX_LH_PP_P2 HELX_LH_PP_P LYS A  94 ? LEU A  97 ? LYS A 94  LEU A 97  
BEND9         BEND         TYR A  99 ? ASN A 100 ? TYR A 99  ASN A 100 
STRN10        STRN         SER A 105 ? SER A 105 ? SER A 105 SER A 105 
HELX_LH_PP_P3 HELX_LH_PP_P LEU A 106 ? PRO A 107 ? LEU A 106 PRO A 107 
BEND10        BEND         LYS A 108 ? GLU A 109 ? LYS A 108 GLU A 109 
HELX_LH_PP_P4 HELX_LH_PP_P ASP A 110 ? GLU A 112 ? ASP A 110 GLU A 112 
TURN_TY1_P9   TURN_TY1_P   ALA A 113 ? ASP A 114 ? ALA A 113 ASP A 114 
STRN11        STRN         LEU A 116 ? GLY A 121 ? LEU A 116 GLY A 121 
BEND11        BEND         GLY A 123 ? GLY A 123 ? GLY A 123 GLY A 123 
BEND12        BEND         LEU A 125 ? TRP A 126 ? LEU A 125 TRP A 126 
TURN_TY1_P10  TURN_TY1_P   LEU A 127 ? LYS A 128 ? LEU A 127 LYS A 128 
HELX_LH_PP_P5 HELX_LH_PP_P PRO A 130 ? PRO A 132 ? PRO A 130 PRO A 132 
BEND13        BEND         ASP A 133 ? ASP A 133 ? ASP A 133 ASP A 133 
STRN12        STRN         ARG A 134 ? ARG A 134 ? ARG A 134 ARG A 134 
STRN13        STRN         ARG A 136 ? VAL A 143 ? ARG A 136 VAL A 143 
HELX_LH_PP_P6 HELX_LH_PP_P ASN A 144 ? ASN A 144 ? ASN A 144 ASN A 144 
HELX_RH_AL_P1 HELX_RH_AL_P ASP A 145 ? ARG A 151 ? ASP A 145 ARG A 151 
TURN_TY1_P11  TURN_TY1_P   ASN A 153 ? LYS A 154 ? ASN A 153 LYS A 154 
TURN_TY1_P12  TURN_TY1_P   ALA A 157 ? LYS A 159 ? ALA A 157 LYS A 159 
STRN14        STRN         MET A 160 ? GLY A 165 ? MET A 160 GLY A 165 
BEND14        BEND         HIS A 166 ? GLY A 167 ? HIS A 166 GLY A 167 
STRN15        STRN         GLY A 168 ? SER A 169 ? GLY A 168 SER A 169 
TURN_TY1_P13  TURN_TY1_P   SER A 171 ? GLY A 172 ? SER A 171 GLY A 172 
TURN_TY1_P14  TURN_TY1_P   SER A 174 ? GLY A 175 ? SER A 174 GLY A 175 
HELX_LH_PP_P7 HELX_LH_PP_P GLY A 176 ? GLY A 176 ? GLY A 176 GLY A 176 
STRN16        STRN         PRO A 177 ? CYS A 180 ? PRO A 177 CYS A 180 
TURN_TY1_P15  TURN_TY1_P   ASN A 181 ? ASN A 182 ? ASN A 181 ASN A 182 
STRN17        STRN         THR A 183 ? PHE A 190 ? THR A 183 PHE A 190 
TURN_TY1_P16  TURN_TY1_P   ARG A 193 ? LEU A 194 ? ARG A 193 LEU A 194 
BEND15        BEND         CYS A 195 ? ASN A 196 ? CYS A 195 ASN A 196 
BEND16        BEND         ARG A 198 ? LEU A 200 ? ARG A 198 LEU A 200 
STRN18        STRN         ASN A 202 ? ARG A 206 ? ASN A 202 ARG A 206 
BEND17        BEND         ILE A 207 ? ILE A 207 ? ILE A 207 ILE A 207 
HELX_RH_3T_P2 HELX_RH_3T_P SER A 208 ? TYR A 210 ? SER A 208 TYR A 210 
HELX_RH_AL_P2 HELX_RH_AL_P LEU A 211 ? THR A 218 ? LEU A 211 THR A 218 
# 
