# Supplementary material for: FlatProt: 2D visualization eases protein structure comparison
Source: BMC Bioinformatics. 2025 Aug 13;26:210. doi: 10.1186/s12859-025-06233-x (PMC12344939; doi:10.1186/s12859-025-06233-x)
Supplement: Supplementary file 1 — Supplementary Material 1 [file 12859_2025_6233_MOESM1_ESM.zip › KLK/structures/Mumu_Klk5.cif]

data_Mumu_Klk5
# 
_entry.id   Mumu_Klk5 
# 
_entity.id                         1      
_entity.type                       polymer 
_entity.pdbx_description           polymer-1 
_entity.formula_weight             24933.5 
_entity.pdbx_number_of_molecules        1 
# 
loop_
_struct_sheet.id 
_struct_sheet.number_strands 
A 2 
B 8 
C 6 
D 2 
E 2 
# 
loop_
_struct_conf_type.id 
_struct_conf_type.criteria 
STRN         DSSP 
TURN_TY1_P   DSSP 
HELX_LH_PP_P DSSP 
BEND         DSSP 
HELX_RH_3T_P DSSP 
HELX_RH_AL_P DSSP 
# 
_struct_asym.id          A 
_struct_asym.entity_id   1 
# 
_software.pdbx_ordinal     1 
_software.name             dssp 
_software.version          4.4.10 
_software.date             ? 
_software.classification   'model annotation' 
# 
_entity_poly.entity_id                      1 
_entity_poly.type                           polypeptide(L) 
_entity_poly.nstd_linkage                   n 
_entity_poly.nstd_monomer                   n 
_entity_poly.pdbx_seq_one_letter_code       
;RIVNGSDCQKDAQPWQGALLLPNKLYCGAVLISPQWLLTAAHCRKPVFRIRLGHHSMSPYESGQQMFQGIKSIPHPGYSH
PGHSNDLMLIKMNRKIRDSHSVKPVEIACDCATEGTRCMVSGWGTTSSSHNNFPKVLQCLNITVLSEERCKNSYPGQIDK
TMFCAGDEEGRDSCQGDSGGPVVCNGKLQGLVSWGDFPCAQRNRPGVYTNLCEFVKWIKDTMNSN
;
_entity_poly.pdbx_seq_one_letter_code_can   
;RIVNGSDCQKDAQPWQGALLLPNKLYCGAVLISPQWLLTAAHCRKPVFRIRLGHHSMSPYESGQQMFQGIKSIPHPGYSH
PGHSNDLMLIKMNRKIRDSHSVKPVEIACDCATEGTRCMVSGWGTTSSSHNNFPKVLQCLNITVLSEERCKNSYPGQIDK
TMFCAGDEEGRDSCQGDSGGPVVCNGKLQGLVSWGDFPCAQRNRPGVYTNLCEFVKWIKDTMNSN
;
_entity_poly.pdbx_strand_id                 A 
# 
loop_
_dssp_struct_summary.entry_id 
_dssp_struct_summary.label_comp_id 
_dssp_struct_summary.label_asym_id 
_dssp_struct_summary.label_seq_id 
_dssp_struct_summary.secondary_structure 
_dssp_struct_summary.ss_bridge 
_dssp_struct_summary.helix_3_10 
_dssp_struct_summary.helix_alpha 
_dssp_struct_summary.helix_pi 
_dssp_struct_summary.helix_pp 
_dssp_struct_summary.bend 
_dssp_struct_summary.chirality 
_dssp_struct_summary.sheet 
_dssp_struct_summary.strand 
_dssp_struct_summary.ladder_1 
_dssp_struct_summary.ladder_2 
_dssp_struct_summary.accessibility 
_dssp_struct_summary.TCO 
_dssp_struct_summary.kappa 
_dssp_struct_summary.alpha 
_dssp_struct_summary.phi 
_dssp_struct_summary.psi 
_dssp_struct_summary.x_ca 
_dssp_struct_summary.y_ca 
_dssp_struct_summary.z_ca 
Mumu_Klk5 ARG A 1   . . . . . . . . . . . . ? .      .     .      .      119.1  -3.3  10.5  -9.1  
Mumu_Klk5 ILE A 2   E . > . . . . - A A A . ? -0.958 .     -154.2 -102.9 87.4   -4.0  7.7   -11.4 
Mumu_Klk5 VAL A 3   E . 3 . . . S + A A A . ? -0.747 78.9  4.5    -66.8  115.9  -2.8  9.7   -14.5 
Mumu_Klk5 ASN A 4   T . 3 . . . S + . . . . ? 0.829  101.4 140.8  77.3   21.7   -4.6  8.2   -17.6 
Mumu_Klk5 GLY A 5   . . < . . . . - . . . . ? -0.411 40.1  -140.4 -82.7  170.6  -6.7  5.8   -15.4 
Mumu_Klk5 SER A 6   E . . . . . . - B C B . ? -0.897 34.7  -73.0  -128.5 159.0  -10.4 5.0   -16.0 
Mumu_Klk5 ASP A 7   E . . . . > . - B C B . ? -0.397 53.6  -122.9 -52.5  129.2  -13.3 4.5   -13.8 
Mumu_Klk5 CYS A 8   P . . . . P . - . . . . ? -0.493 29.7  -100.0 -69.8  147.0  -13.1 1.3   -12.0 
Mumu_Klk5 GLN A 9   P . > . . P . - . . . . ? -0.461 52.7  -89.0  -61.5  141.3  -15.9 -1.2  -12.4 
Mumu_Klk5 LYS A 10  T . 3 . . < S + . . . . ? -0.268 109.7 0.8    -54.2  129.0  -18.3 -1.1  -9.5  
Mumu_Klk5 ASP A 11  T . 3 . . . S + . . . . ? 0.571  93.9  122.5  72.0   9.6    -17.2 -3.5  -6.7  
Mumu_Klk5 ALA A 12  S . < . . . S + . . . . ? 0.742  77.3  40.2   -74.0  -21.4  -14.1 -4.6  -8.7  
Mumu_Klk5 GLN A 13  . . > . . . . + . . . . ? -0.540 64.7  161.8  -127.1 70.5   -11.8 -3.5  -5.8  
Mumu_Klk5 PRO A 14  T . 3 . . . S + . . . . ? 0.601  74.4  59.3   -72.2  -6.0   -13.5 -4.6  -2.6  
Mumu_Klk5 TRP A 15  T . 3 . . . S + . . . . ? 0.509  77.3  114.0  -97.0  -11.4  -10.2 -4.3  -0.7  
Mumu_Klk5 GLN A 16  E . < . . . . - C K J . ? -0.478 46.1  -172.5 -68.2  128.9  -9.7  -0.6  -1.4  
Mumu_Klk5 GLY A 17  E . . . . . . - C K J K ? -0.873 15.1  -141.8 -120.4 154.9  -9.9  1.7   1.7   
Mumu_Klk5 ALA A 18  E . . . . . . - C K J K ? -0.975 5.3   -151.1 -119.5 125.2  -10.0 5.4   2.3   
Mumu_Klk5 LEU A 19  E . . . . . . - C K J K ? -0.876 24.2  -164.5 -91.4  127.2  -8.3  7.2   5.1   
Mumu_Klk5 LEU A 20  E . . . . . . - C K J K ? -0.871 25.0  -148.8 -119.2 138.3  -10.1 10.3  5.9   
Mumu_Klk5 LEU A 21  E . > . . . S - C K J . ? -0.994 86.6  -49.8  -107.4 124.4  -9.4  13.5  7.9   
Mumu_Klk5 PRO A 22  T . 3 . . . S - . . . . ? -0.232 128.4 -26.6  3.8    -24.6  -12.7 14.4  9.2   
Mumu_Klk5 ASN A 23  T . 3 . . . S + . . . . ? 0.300  113.8 104.9  -172.9 18.6   -14.2 14.0  5.6   
Mumu_Klk5 LYS A 24  E . < . . . S - C L J . ? -0.968 74.6  -115.3 -113.8 128.1  -11.2 14.7  3.3   
Mumu_Klk5 LEU A 25  E . . . . . . + C L J . ? -0.447 43.2  162.4  -58.4  127.1  -9.4  12.0  1.5   
Mumu_Klk5 TYR A 26  E . . . . . . - C L . . ? 0.770  58.4  -13.7  -110.5 -55.8  -5.9  11.8  2.8   
Mumu_Klk5 CYS A 27  E . . . . . . - C L J . ? -0.934 62.3  -112.2 -145.2 162.6  -4.5  8.4   1.8   
Mumu_Klk5 GLY A 28  E . . . . . . - C L J . ? -0.533 29.0  -169.9 -90.6  166.5  -5.5  5.1   0.5   
Mumu_Klk5 ALA A 29  E . . . . . . - C L J . ? -0.958 16.2  -129.9 -150.7 163.2  -5.4  1.7   2.4   
Mumu_Klk5 VAL A 30  E . . . . . . - C L J L ? -0.988 16.1  -132.7 -124.7 126.9  -5.8  -1.9  1.7   
Mumu_Klk5 LEU A 31  E . . . . . . + C L . L ? -0.696 34.8  162.1  -74.1  119.3  -8.0  -4.4  3.6   
Mumu_Klk5 ILE A 32  E . . . . . . + C L . . ? 0.524  65.7  7.8    -120.8 -11.1  -5.8  -7.5  4.3   
Mumu_Klk5 SER A 33  E . > . . . S - C L . L ? -0.950 90.3  -85.6  -159.1 167.6  -7.9  -9.1  7.1   
Mumu_Klk5 PRO A 34  T . 3 . . . S + . . . . ? 0.783  128.5 17.4   -53.5  -17.9  -11.3 -8.6  8.9   
Mumu_Klk5 GLN A 35  T . 3 . . . S + . . . . ? 0.219  112.3 84.5   -137.8 10.2   -9.8  -6.1  11.2  
Mumu_Klk5 TRP A 36  E . < . . . . - C M L M ? -0.984 46.7  -170.7 -130.5 136.3  -6.5  -5.0  9.6   
Mumu_Klk5 LEU A 37  E . . . . . . - C M L M ? -0.916 13.2  -144.9 -115.9 147.2  -5.6  -2.4  6.9   
Mumu_Klk5 LEU A 38  E . . . . . . + C M L M ? -0.912 31.5  149.5  -105.4 140.2  -2.3  -1.8  5.1   
Mumu_Klk5 THR A 39  E . . . . . . - C M . M ? -0.894 50.1  -72.4  -153.6 174.6  -1.1  1.7   4.2   
Mumu_Klk5 ALA A 40  . . > . . . . - . . . . ? -0.636 33.0  -136.1 -75.5  139.2  2.0   3.7   3.7   
Mumu_Klk5 ALA A 41  G . > . . . S + . . . . ? 0.796  105.2 65.1   -63.8  -30.0  3.9   4.7   6.8   
Mumu_Klk5 HIS A 42  G . 3 . . . S + . . . . ? 0.595  91.1  67.6   -72.6  -1.6   4.3   8.2   5.5   
Mumu_Klk5 CYS A 43  G . < . . . S + . . . . ? 0.342  73.4  141.5  -93.1  3.3    0.5   8.5   5.8   
Mumu_Klk5 ARG A 44  . . < . . . . + . . . . ? -0.251 19.3  162.0  -61.0  128.8  0.6   8.4   9.5   
Mumu_Klk5 LYS A 45  . . . . . . . - . . . . ? -0.952 47.7  -117.4 -139.6 161.3  -1.8  10.6  11.4  
Mumu_Klk5 PRO A 46  S . . . . . S + . . . . ? 0.844  100.7 21.9   -68.6  -34.3  -3.1  10.7  15.0  
Mumu_Klk5 VAL A 47  . . . . . . . + . . . . ? -0.999 67.2  174.1  -138.1 130.5  -6.8  10.1  14.0  
Mumu_Klk5 PHE A 48  . . . . . . . - . . . . ? -0.995 22.0  -144.9 -137.5 136.3  -8.2  8.5   10.8  
Mumu_Klk5 ARG A 49  E . . . . . . - C N K N ? -0.860 23.8  -146.1 -84.5  136.8  -11.7 7.6   9.6   
Mumu_Klk5 ILE A 50  E . . . . . . - C N K N ? -0.960 11.8  -166.6 -111.8 127.5  -11.7 4.5   7.5   
Mumu_Klk5 ARG A 51  E . . . . . . - C N K N ? -0.969 8.7   -179.6 -113.3 129.1  -14.1 4.0   4.7   
Mumu_Klk5 LEU A 52  E . . . . . . + C N K N ? -0.925 60.1  28.1   -121.8 145.8  -14.6 0.5   3.0   
Mumu_Klk5 GLY A 53  S . . . . . S + . . . . ? 0.714  78.7  142.9  87.3   21.8   -16.9 -0.6  0.1   
Mumu_Klk5 HIS A 54  . . . . . . . + . . . . ? -0.854 26.3  169.5  -103.5 126.3  -17.0 2.9   -1.8  
Mumu_Klk5 HIS A 55  S . . . . . S + . . . . ? 0.666  82.1  32.3   -92.8  -32.3  -17.0 3.1   -5.6  
Mumu_Klk5 SER A 56  B . . . . . S - D Q P . ? -0.951 79.6  -128.4 -126.1 140.8  -17.9 6.8   -5.4  
Mumu_Klk5 MET A 57  . . . . . . . + . . . . ? 0.242  67.8  132.0  -74.9  16.4   -16.8 9.3   -2.6  
Mumu_Klk5 SER A 58  S . . . . . S - . . . . ? -0.382 71.0  -120.6 -66.6  139.9  -20.5 10.3  -2.4  
Mumu_Klk5 PRO A 59  S . . . . . S + . . . . ? 0.771  100.8 53.8   -57.4  -18.2  -21.8 10.4  1.2   
Mumu_Klk5 TYR A 60  . . . . . . . + . . . . ? -0.906 62.4  141.1  -132.7 103.4  -24.4 7.7   0.3   
Mumu_Klk5 GLU A 61  . . > . . . . - . . . . ? -0.994 50.4  -113.7 -134.8 128.1  -23.4 4.2   -1.3  
Mumu_Klk5 SER A 62  T . 3 . . . S + . . . . ? -0.407 99.2  30.2   -54.4  132.8  -24.9 0.9   -0.6  
Mumu_Klk5 GLY A 63  T . 3 . . . S + . . . . ? 0.499  83.8  148.1  95.6   8.6    -22.4 -1.6  1.1   
Mumu_Klk5 GLN A 64  . . < . . . . - . . . . ? -0.488 27.9  -167.0 -83.0  139.8  -20.3 1.0   2.9   
Mumu_Klk5 GLN A 65  E . . . . . . - C O N . ? -0.999 3.7   -157.8 -129.9 129.8  -18.6 0.3   6.1   
Mumu_Klk5 MET A 66  E . . . . . . + C O N . ? -0.906 17.6  169.4  -109.7 140.1  -17.1 3.0   8.4   
Mumu_Klk5 PHE A 67  E . . . . . . - C O N . ? -0.899 28.5  -127.9 -141.5 164.4  -14.5 2.4   11.0  
Mumu_Klk5 GLN A 68  E . . . . . . - C O N . ? -0.939 25.3  -126.0 -111.9 137.1  -12.1 4.1   13.4  
Mumu_Klk5 GLY A 69  E . . . . . . + C O O . ? -0.733 27.2  176.8  -78.3  125.1  -8.4  3.2   13.6  
Mumu_Klk5 ILE A 70  E . . . . . . + C O . . ? 0.637  69.3  27.2   -103.8 -15.3  -7.5  2.3   17.2  
Mumu_Klk5 LYS A 71  E . . . . . . - C O O . ? -0.979 58.1  -168.9 -152.2 131.9  -3.9  1.5   16.5  
Mumu_Klk5 SER A 72  E . . . . . . - C O O . ? -0.992 8.2   -173.1 -121.1 122.0  -1.3  2.5   13.9  
Mumu_Klk5 ILE A 73  E . . . . . . - C O O . ? -0.876 7.2   -160.0 -120.2 97.1   1.9   0.5   13.7  
Mumu_Klk5 PRO A 74  E . . . . . . - C O O . ? -0.465 38.7  -93.6  -72.5  143.2  4.6   1.9   11.3  
Mumu_Klk5 HIS A 75  . . > . . . . - . . . . ? -0.375 33.4  -131.9 -50.2  132.9  7.2   -0.5  10.2  
Mumu_Klk5 PRO A 76  T . 3 . . . S + . . . . ? 0.763  105.8 53.1   -62.6  -26.8  10.2  -0.1  12.7  
Mumu_Klk5 GLY A 77  T . 3 . . . S + . . . . ? 0.285  77.3  132.8  -92.6  5.3    12.6  0.1   9.8   
Mumu_Klk5 TYR A 78  . . < . . . . - . . . . ? -0.441 38.4  -164.7 -59.1  128.0  10.8  2.9   8.0   
Mumu_Klk5 SER A 79  . . . > . . . - . . . . ? -0.932 10.2  -120.0 -119.2 143.8  13.2  5.7   7.0   
Mumu_Klk5 HIS A 80  T . . 4 . . S + . . . . ? -0.993 90.4  6.8    -124.7 127.6  12.6  9.3   5.9   
Mumu_Klk5 PRO A 81  T . . 4 . . S + . . . . ? -0.994 127.1 60.5   -98.2  3.1    13.3  10.8  3.3   
Mumu_Klk5 GLY A 82  T . . 4 . . S - . . . . ? 0.637  88.1  -146.0 -69.5  -6.9   14.5  7.4   1.8   
Mumu_Klk5 HIS A 83  . . > < . . . + . . . . ? 0.793  36.2  165.9  43.1   27.8   11.0  6.0   2.2   
Mumu_Klk5 SER A 84  T . 3 . . . . + . . . . ? -0.605 67.6  7.0    -67.6  136.3  12.6  2.6   2.9   
Mumu_Klk5 ASN A 85  T . 3 . . . S + . . . . ? 0.891  81.4  178.3  59.8   34.6   10.1  0.1   4.5   
Mumu_Klk5 ASP A 86  . . < . . . . + . . . . ? -0.451 34.0  119.5  -69.3  64.8   7.2   2.7   3.9   
Mumu_Klk5 LEU A 87  . . . . . . . - . . . . ? -0.995 36.6  -179.6 -139.2 138.2  4.5   0.4   5.3   
Mumu_Klk5 MET A 88  E . . . . . . - C P M O ? -0.997 18.3  -139.3 -140.5 140.0  2.1   0.7   8.3   
Mumu_Klk5 LEU A 89  E . . . . . . - C P M O ? -0.836 13.1  -159.6 -98.4  136.6  -0.7  -1.5  9.8   
Mumu_Klk5 ILE A 90  E . . . . . . - C P M O ? -0.987 4.7   -152.9 -117.8 122.5  -3.9  -0.0  11.0  
Mumu_Klk5 LYS A 91  E . . . . . . - C P M O ? -0.837 17.6  -141.4 -90.6  124.3  -6.1  -1.9  13.5  
Mumu_Klk5 MET A 92  E . . . . . . - C P . O ? -0.468 18.3  -118.4 -82.8  161.0  -9.7  -1.1  13.2  
Mumu_Klk5 ASN A 93  S . . . . . S + . . . . ? 0.678  94.9  13.5   -76.4  -11.1  -12.1 -0.7  16.2  
Mumu_Klk5 ARG A 94  S . . . . . S - . . . . ? -0.978 85.7  -91.4  -155.5 164.7  -14.3 -3.6  14.9  
Mumu_Klk5 LYS A 95  . . . . . . . - . . . . ? -0.462 44.8  -110.3 -78.5  153.0  -14.4 -6.5  12.4  
Mumu_Klk5 ILE A 96  . . . . . . . - . . . . ? -0.395 18.2  -122.7 -80.1  152.1  -15.8 -6.0  8.9   
Mumu_Klk5 ARG A 97  . . . . . . . - . . . . ? -0.905 36.4  -126.7 -89.4  107.2  -19.0 -7.5  7.6   
Mumu_Klk5 ASP A 98  . . . . . . . + . . . . ? -0.344 47.0  144.5  -56.8  137.4  -17.9 -9.5  4.6   
Mumu_Klk5 SER A 99  . . . . . . . - . . . . ? -0.906 65.7  -86.2  -157.8 176.8  -19.8 -8.7  1.3   
Mumu_Klk5 HIS A 100 S . . . . . S + . . . . ? 0.774  128.7 46.3   -62.2  -20.3  -19.4 -8.3  -2.4  
Mumu_Klk5 SER A 101 S . . . . . S + . . . . ? 0.609  116.2 42.9   -103.2 -12.7  -18.3 -4.7  -1.8  
Mumu_Klk5 VAL A 102 . . . . . . . + . . . . ? -0.904 68.3  138.3  -144.2 109.4  -15.9 -5.3  1.1   
Mumu_Klk5 LYS A 103 . . . . . . . - . . . . ? -0.985 47.7  -109.9 -151.1 143.1  -13.4 -8.2  1.1   
Mumu_Klk5 PRO A 104 . . . . . . . - . . . . ? -0.379 28.7  -138.6 -70.8  152.7  -9.8  -8.7  2.1   
Mumu_Klk5 VAL A 105 . . . . . . . - . . . . ? -0.859 19.7  -115.6 -107.9 144.1  -7.1  -9.3  -0.6  
Mumu_Klk5 GLU A 106 P . . . . > . - . . . . ? -0.533 24.6  -122.9 -77.0  144.3  -4.3  -11.8 -0.2  
Mumu_Klk5 ILE A 107 B . . . . P . - B D C . ? -0.682 29.7  -113.3 -85.9  133.2  -0.7  -10.6 -0.0  
Mumu_Klk5 ALA A 108 P . . . . < . - . . . . ? -0.429 17.0  -157.2 -65.0  135.3  1.6   -12.1 -2.7  
Mumu_Klk5 CYS A 109 S . . . . . S + . . . . ? 0.712  77.8  57.6   -86.9  -18.8  4.3   -14.4 -1.3  
Mumu_Klk5 ASP A 110 S . . . . . S - . . . . ? -0.850 91.1  -108.3 -113.9 151.2  6.5   -13.9 -4.3  
Mumu_Klk5 CYS A 111 P . . . . > . - . . . . ? -0.443 36.8  -105.9 -79.6  144.2  7.9   -10.7 -5.7  
Mumu_Klk5 ALA A 112 P . . . . P . - . . . . ? -0.383 37.0  -141.7 -61.0  138.9  6.5   -9.3  -9.0  
Mumu_Klk5 THR A 113 P . > . . P . - . . . . ? -0.681 33.7  -72.9  -101.6 159.2  8.9   -9.8  -11.9 
Mumu_Klk5 GLU A 114 T . 3 . . < S + . . . . ? -0.252 119.8 24.3   -48.4  133.7  9.6   -7.4  -14.7 
Mumu_Klk5 GLY A 115 T . 3 . . . S + . . . . ? 0.323  83.0  145.1  93.3   -12.1  6.7   -7.2  -17.2 
Mumu_Klk5 THR A 116 . . < . . . . - . . . . ? -0.443 48.1  -130.1 -59.0  131.2  4.1   -8.3  -14.7 
Mumu_Klk5 ARG A 117 E . . . . . . + B E D . ? -0.758 33.3  179.6  -87.0  131.0  0.8   -6.5  -15.4 
Mumu_Klk5 CYS A 118 E . . . . . . - B E D E ? -0.890 25.2  -131.2 -134.6 156.3  -0.8  -4.9  -12.4 
Mumu_Klk5 MET A 119 E . . . . . . - B E D E ? -0.945 16.4  -166.5 -110.4 128.2  -3.8  -2.8  -11.4 
Mumu_Klk5 VAL A 120 E . . . . . . - B E D E ? -0.918 11.4  -176.6 -107.4 138.2  -3.5  0.3   -9.3  
Mumu_Klk5 SER A 121 E . . . . . . + B E D . ? -0.977 16.4  117.1  -136.7 147.1  -6.6  1.8   -7.7  
Mumu_Klk5 GLY A 122 E . . . . . . - B E D . ? -0.960 58.4  -110.8 172.5  172.6  -7.4  4.9   -5.7  
Mumu_Klk5 TRP A 123 . . . . . . . + . . . . ? -0.068 68.8  128.5  -110.7 19.5   -9.2  8.3   -5.2  
Mumu_Klk5 GLY A 124 S . . . . . S - . . . . ? -0.057 73.0  -58.0  -66.6  177.7  -6.1  10.5  -5.5  
Mumu_Klk5 THR A 125 . . . . . . . - . . . . ? -0.312 36.5  -152.8 -63.7  140.5  -5.7  13.5  -7.9  
Mumu_Klk5 THR A 126 S . . . . . S + . . . . ? 0.328  77.6  58.6   -92.5  0.1    -6.3  12.8  -11.7 
Mumu_Klk5 SER A 127 S . . . . . S - . . . . ? -0.941 77.6  -130.4 -136.4 149.5  -4.0  15.8  -12.7 
Mumu_Klk5 SER A 128 S . . . . . S + . . . . ? 0.717  99.5  63.1   -69.4  -16.9  -0.2  16.9  -12.1 
Mumu_Klk5 SER A 129 S . . . . . S - . . . . ? -0.915 106.6 -82.7  -121.4 80.5   -1.4  20.6  -11.0 
Mumu_Klk5 HIS A 130 S . . . . . S + . . . . ? 0.495  84.3  27.0   41.1   126.1  -3.6  20.4  -7.7  
Mumu_Klk5 ASN A 131 . . . . . . . + . . . . ? 0.183  62.0  118.7  126.0  11.3   -7.3  19.7  -6.6  
Mumu_Klk5 ASN A 132 . . . . . . . - . . . . ? -0.817 36.3  -178.7 -98.9  96.4   -9.4  17.5  -8.9  
Mumu_Klk5 PHE A 133 . . . . . . . - . . . . ? -0.849 30.0  -120.0 -83.9  119.6  -10.4 14.4  -6.9  
Mumu_Klk5 PRO A 134 . . . . . . . - . . . . ? -0.364 7.7   -144.4 -58.4  143.4  -12.4 11.9  -9.0  
Mumu_Klk5 LYS A 135 S . . . . . S + . . . . ? 0.761  86.8  55.5   -75.5  -25.3  -15.8 11.2  -7.6  
Mumu_Klk5 VAL A 136 B . . . . . S - D R P . ? -0.838 102.1 -93.4  -114.5 141.1  -15.4 7.7   -8.8  
Mumu_Klk5 LEU A 137 . . . . . . . - . . . . ? -0.303 44.5  -138.7 -49.3  130.5  -12.7 5.2   -7.9  
Mumu_Klk5 GLN A 138 E . . . . . . - B F B D ? -0.779 16.1  -164.0 -101.1 143.4  -10.0 5.3   -10.5 
Mumu_Klk5 CYS A 139 E . . . . . . - B F B D ? -0.967 5.7   -176.7 -126.6 143.6  -8.1  2.2   -12.0 
Mumu_Klk5 LEU A 140 E . . . . . . - B F . D ? -0.989 21.2  -137.4 -142.0 127.8  -4.9  2.1   -13.9 
Mumu_Klk5 ASN A 141 E . . . . . . + B F . D ? -0.722 32.6  177.0  -81.5  130.2  -3.1  -0.8  -15.5 
Mumu_Klk5 ILE A 142 E . . . . . . - B F . D ? -0.922 22.9  -134.3 -135.4 156.6  0.7   -0.7  -15.0 
Mumu_Klk5 THR A 143 E . . . . . . - B F . D ? -0.942 24.7  -117.9 -114.2 136.1  3.7   -2.8  -15.8 
Mumu_Klk5 VAL A 144 B . . . . > . - B F F . ? -0.465 31.2  -140.3 -69.1  137.0  6.4   -3.7  -13.4 
Mumu_Klk5 LEU A 145 P . . . . P . - . . . . ? -0.593 22.8  -94.5  -96.8  159.5  9.9   -2.3  -14.4 
Mumu_Klk5 SER A 146 P . . > . < . - . . . . ? -0.342 33.0  -117.2 -65.9  153.5  13.2  -4.0  -14.1 
Mumu_Klk5 GLU A 147 H . . > . . S + . . . . ? 0.890  116.2 53.3   -55.4  -42.2  15.3  -3.3  -11.0 
Mumu_Klk5 GLU A 148 H . . > . . S + . . . . ? 0.917  108.8 47.3   -60.3  -48.6  18.0  -1.7  -13.2 
Mumu_Klk5 ARG A 149 H . . > . . S + . . . . ? 0.877  111.4 52.3   -61.6  -40.2  15.5  0.6   -14.9 
Mumu_Klk5 CYS A 150 H . . X . . S + . . . . ? 0.944  112.2 44.3   -61.9  -44.9  14.1  1.5   -11.5 
Mumu_Klk5 LYS A 151 H . . < . . S + . . . . ? 0.847  110.6 55.0   -68.7  -37.8  17.5  2.4   -10.1 
Mumu_Klk5 ASN A 152 H . . < . . S + . . . . ? 0.823  106.2 52.5   -65.9  -30.4  18.5  4.3   -13.3 
Mumu_Klk5 SER A 153 H . . < . . S + . . . . ? 0.800  125.3 23.7   -75.3  -30.8  15.4  6.4   -12.9 
Mumu_Klk5 TYR A 154 S . > X . . S - . . . . ? -0.616 84.1  -153.3 -134.2 74.0   16.3  7.3   -9.2  
Mumu_Klk5 PRO A 155 T . 3 4 . . S - . . . . ? -0.259 79.2  -2.3   -58.8  121.0  20.1  6.9   -8.7  
Mumu_Klk5 GLY A 156 T . 3 4 . . S + . . . . ? 0.467  118.7 83.6   83.5   5.7    20.9  6.1   -4.9  
Mumu_Klk5 GLN A 157 T . < 4 . . S + . . . . ? 0.503  70.0  79.7   -118.2 -13.7  17.3  6.4   -3.9  
Mumu_Klk5 ILE A 158 . . . < . . . + . . . . ? -0.879 53.9  171.8  -101.6 130.4  16.0  2.8   -4.8  
Mumu_Klk5 ASP A 159 . . > . . . . - . . . . ? -0.655 51.0  -84.0  -126.7 -176.2 16.6  -0.2  -2.4  
Mumu_Klk5 LYS A 160 T . 3 . . . S + . . . . ? 0.658  121.6 64.0   -66.9  -15.6  15.5  -3.8  -2.1  
Mumu_Klk5 THR A 161 T . 3 . . . S + . . . . ? 0.400  100.4 67.0   -88.6  3.6    12.2  -2.8  -0.3  
Mumu_Klk5 MET A 162 E . < . . . . - B G . G ? -0.915 55.1  -176.3 -129.4 150.7  11.0  -0.9  -3.4  
Mumu_Klk5 PHE A 163 E . . . . . . - B G . G ? -0.965 19.1  -130.3 -139.5 158.9  9.9   -1.6  -6.9  
Mumu_Klk5 CYS A 164 E . . . . . . + B G . G ? -0.848 24.8  167.1  -112.0 145.3  8.9   0.7   -9.9  
Mumu_Klk5 ALA A 165 E . . . . . . + B G F G ? -0.982 47.8  55.3   -148.2 139.8  5.9   0.6   -12.2 
Mumu_Klk5 GLY A 166 . . . . . . . + . . . . ? 0.817  41.6  150.8  115.6  40.0   4.4   3.0   -14.8 
Mumu_Klk5 ASP A 167 . . . . . . . + . . . . ? 0.443  44.2  105.1  -93.0  1.2    7.1   3.9   -17.4 
Mumu_Klk5 GLU A 168 S . > . . . S - . . . . ? -0.678 92.2  -95.8  -86.2  111.5  4.5   4.5   -20.3 
Mumu_Klk5 GLU A 169 T . 3 . . . S + . . . . ? -0.273 107.2 14.2   -23.7  114.8  4.2   8.4   -20.7 
Mumu_Klk5 GLY A 170 T . 3 . . . S + . . . . ? 0.538  94.1  111.5  99.0   6.1    1.3   9.7   -18.6 
Mumu_Klk5 ARG A 171 . . < . . . . + . . . . ? -0.942 40.6  117.1  -118.2 111.2  0.5   6.6   -16.4 
Mumu_Klk5 ASP A 172 E . . . . . . - A B A . ? -0.974 59.9  -107.7 -162.9 153.2  1.2   7.1   -12.6 
Mumu_Klk5 SER A 173 E . . . . . . - A B A . ? -0.838 44.6  -179.0 -85.6  140.8  -0.3  7.3   -9.1  
Mumu_Klk5 CYS A 174 . . > . . . . - . . . . ? -0.595 34.9  -20.0  -129.6 -164.7 -0.4  10.7  -7.7  
Mumu_Klk5 GLN A 175 T . 3 . . . S + . . . . ? -0.024 122.7 22.0   -52.9  133.4  -1.5  12.7  -4.6  
Mumu_Klk5 GLY A 176 T . 3 . . . S + . . . . ? 0.168  100.5 88.9   95.7   -11.9  -4.0  11.0  -2.3  
Mumu_Klk5 ASP A 177 . . X . . . . + . . . . ? 0.396  53.6  133.8  -99.5  -0.9   -3.2  7.5   -3.6  
Mumu_Klk5 SER A 178 T . 3 . . . S + . . . . ? -0.318 76.8  16.4   -50.2  131.3  -0.5  7.0   -1.0  
Mumu_Klk5 GLY A 179 T . 3 . . . S + . . . . ? 0.382  96.2  140.9  86.6   -9.8   -0.9  3.6   0.6   
Mumu_Klk5 GLY A 180 . . < . . . . - . . . . ? -0.306 54.6  -90.9  -66.4  162.3  -3.2  2.5   -2.2  
Mumu_Klk5 PRO A 181 E . . . . . . - B H . H ? -0.455 22.5  -163.6 -88.4  141.1  -3.0  -1.0  -3.6  
Mumu_Klk5 VAL A 182 E . . . . . . - B H E H ? -0.981 23.0  -170.5 -110.1 108.0  -1.0  -2.5  -6.6  
Mumu_Klk5 VAL A 183 E . . . . . . - B H E H ? -0.912 9.0   -176.7 -110.5 125.8  -2.6  -5.8  -7.4  
Mumu_Klk5 CYS A 184 E . > . . . S - B H E H ? -0.984 71.6  -13.2  -122.7 127.5  -1.1  -8.3  -9.8  
Mumu_Klk5 ASN A 185 T . 3 . . . S - . . . . ? 0.881  130.2 -52.6  53.4   30.9   -2.8  -11.6 -10.8 
Mumu_Klk5 GLY A 186 T . 3 . . . S + . . . . ? 0.514  118.5 102.3  90.2   2.6    -5.3  -11.2 -8.0  
Mumu_Klk5 LYS A 187 E . < . . . S - B I . H ? -0.942 78.9  -105.4 -123.4 149.8  -2.7  -10.6 -5.2  
Mumu_Klk5 LEU A 188 E . . . . . . + B I C H ? -0.567 41.3  166.7  -73.1  117.5  -1.5  -7.6  -3.3  
Mumu_Klk5 GLN A 189 E . . . . . . - B I . . ? 0.713  56.2  -19.3  -104.8 -29.5  2.1   -6.9  -4.7  
Mumu_Klk5 GLY A 190 E . . . . . . - B I I H ? -0.976 52.9  -113.0 -167.0 172.9  2.8   -3.4  -3.3  
Mumu_Klk5 LEU A 191 E . . . . . . - B I I H ? -0.964 41.2  -102.8 -121.3 138.7  1.6   -0.0  -1.9  
Mumu_Klk5 VAL A 192 E . . . . . . + B I I . ? -0.482 53.0  160.4  -56.1  121.3  1.8   3.3   -3.5  
Mumu_Klk5 SER A 193 E . . . . . . - B I . . ? 0.789  49.5  -37.7  -115.2 -58.3  4.9   4.9   -1.7  
Mumu_Klk5 TRP A 194 E . . . . . . + B I I . ? -0.966 49.5  166.5  -164.5 168.0  6.4   7.8   -3.6  
Mumu_Klk5 GLY A 195 . . . . . . . - . . . . ? -0.962 46.7  -54.4  -173.9 179.7  7.3   9.2   -7.0  
Mumu_Klk5 ASP A 196 . . . . . . . - . . . . ? -0.388 57.4  -107.6 -69.7  148.1  8.3   12.3  -8.8  
Mumu_Klk5 PHE A 197 S . . . . . S + . . . . ? -0.993 112.8 41.9   -118.4 121.9  6.2   15.6  -8.5  
Mumu_Klk5 PRO A 198 S . . . . . S - . . . . ? 0.511  106.1 -138.6 -66.1  135.1  4.6   16.4  -10.9 
Mumu_Klk5 CYS A 199 S . . . . . S + . . . . ? -0.225 77.2  44.9   -60.9  164.6  3.7   12.6  -11.3 
Mumu_Klk5 ALA A 200 S . . . . . S + . . . . ? 0.840  75.7  161.1  71.1   30.2   3.6   10.7  -14.7 
Mumu_Klk5 GLN A 201 B . > . . . . - E S Q . ? -0.633 51.1  -92.8  -79.0  144.3  6.9   12.2  -15.9 
Mumu_Klk5 ARG A 202 T . 3 . . . S + . . . . ? -0.372 110.9 3.2    -54.7  128.9  8.7   10.5  -18.7 
Mumu_Klk5 ASN A 203 T . 3 . . . S + . . . . ? 0.735  108.7 103.5  69.8   13.1   11.3  8.0   -17.3 
Mumu_Klk5 ARG A 204 B . < . . . . - E T Q . ? -0.761 54.9  -176.4 -123.5 78.9   10.1  8.8   -13.8 
Mumu_Klk5 PRO A 205 . . . . . . . - . . . . ? -0.246 32.6  -90.1  -69.9  165.4  7.9   5.8   -12.7 
Mumu_Klk5 GLY A 206 E . . . . . . - B J G . ? -0.509 37.6  -134.6 -69.7  148.8  5.9   5.4   -9.5  
Mumu_Klk5 VAL A 207 E . . . . . . - B J G I ? -0.934 22.7  -170.8 -111.4 132.6  7.6   3.8   -6.5  
Mumu_Klk5 TYR A 208 E . . . . . . - B J G I ? -0.857 31.0  -107.4 -122.5 145.4  5.9   1.1   -4.5  
Mumu_Klk5 THR A 209 E . . . . . . - B J G I ? -0.676 36.9  -126.5 -68.8  124.7  6.6   -0.6  -1.3  
Mumu_Klk5 ASN A 210 E . > . . . . - B J . I ? -0.652 27.0  -172.7 -77.1  98.0   7.6   -4.3  -2.2  
Mumu_Klk5 LEU A 211 G . > . . . S + . . . . ? 0.739  73.9  71.0   -72.1  -29.5  5.2   -6.3  -0.0  
Mumu_Klk5 CYS A 212 G . > . . . S + . . . . ? 0.796  95.3  58.2   -59.5  -20.3  6.7   -9.8  -0.7  
Mumu_Klk5 GLU A 213 G . < . . . S + . . . . ? 0.588  109.5 43.9   -81.5  -8.4   9.7   -8.6  1.4   
Mumu_Klk5 PHE A 214 G . < > . . S + . . . . ? 0.116  72.3  110.8  -128.8 18.2   7.4   -7.9  4.5   
Mumu_Klk5 VAL A 215 H . < > . . S + . . . . ? 0.937  83.7  48.3   -61.9  -43.8  5.1   -10.9 4.7   
Mumu_Klk5 LYS A 216 H . . > . . S + . . . . ? 0.929  112.0 47.9   -62.8  -47.8  6.7   -12.1 7.8   
Mumu_Klk5 TRP A 217 H . . > . . S + . . . . ? 0.922  111.4 51.3   -59.3  -43.2  6.6   -8.7  9.5   
Mumu_Klk5 ILE A 218 H . . X . . S + . . . . ? 0.945  112.9 44.1   -63.0  -48.1  3.0   -8.2  8.6   
Mumu_Klk5 LYS A 219 H . . X . . S + . . . . ? 0.919  115.2 47.9   -65.0  -46.3  1.9   -11.6 10.0  
Mumu_Klk5 ASP A 220 H . . X . . S + . . . . ? 0.893  111.5 50.0   -62.6  -44.0  3.9   -11.3 13.1  
Mumu_Klk5 THR A 221 H . . < . . S + . . . . ? 0.919  111.2 48.7   -63.7  -43.7  2.7   -7.8  13.8  
Mumu_Klk5 MET A 222 H . > < . . S + . . . . ? 0.914  112.1 49.7   -63.2  -39.3  -1.0  -8.8  13.3  
Mumu_Klk5 ASN A 223 H . 3 < . . S + . . . . ? 0.829  107.6 53.4   -70.2  -31.1  -0.6  -11.8 15.7  
Mumu_Klk5 SER A 224 T . 3 < . . . . . . . . ? 0.531  .     .      -83.8  -5.0   1.0   -9.8  18.4  
Mumu_Klk5 ASN A 225 . . < . . . . . . . . . ? 0.592  .     .      -130.5 .      -1.9  -7.3  18.4  
# 
loop_
_dssp_struct_ladder.id 
_dssp_struct_ladder.sheet_id 
_dssp_struct_ladder.range_id_1 
_dssp_struct_ladder.range_id_2 
_dssp_struct_ladder.type 
_dssp_struct_ladder.beg_1_label_comp_id 
_dssp_struct_ladder.beg_1_label_asym_id 
_dssp_struct_ladder.beg_1_label_seq_id 
_dssp_struct_ladder.pdbx_beg_1_PDB_ins_code 
_dssp_struct_ladder.end_1_label_comp_id 
_dssp_struct_ladder.end_1_label_asym_id 
_dssp_struct_ladder.end_1_label_seq_id 
_dssp_struct_ladder.pdbx_end_1_PDB_ins_code 
_dssp_struct_ladder.beg_1_auth_comp_id 
_dssp_struct_ladder.beg_1_auth_asym_id 
_dssp_struct_ladder.beg_1_auth_seq_id 
_dssp_struct_ladder.end_1_auth_comp_id 
_dssp_struct_ladder.end_1_auth_asym_id 
_dssp_struct_ladder.end_1_auth_seq_id 
_dssp_struct_ladder.beg_2_label_comp_id 
_dssp_struct_ladder.beg_2_label_asym_id 
_dssp_struct_ladder.beg_2_label_seq_id 
_dssp_struct_ladder.pdbx_beg_2_PDB_ins_code 
_dssp_struct_ladder.end_2_label_comp_id 
_dssp_struct_ladder.end_2_label_asym_id 
_dssp_struct_ladder.end_2_label_seq_id 
_dssp_struct_ladder.pdbx_end_2_PDB_ins_code 
_dssp_struct_ladder.beg_2_auth_comp_id 
_dssp_struct_ladder.beg_2_auth_asym_id 
_dssp_struct_ladder.beg_2_auth_seq_id 
_dssp_struct_ladder.end_2_auth_comp_id 
_dssp_struct_ladder.end_2_auth_asym_id 
_dssp_struct_ladder.end_2_auth_seq_id 
A A A B anti-parallel ILE A 2   ? VAL A 3   ? ILE A 2   VAL A 3   SER A 173 ? ASP A 172 ? SER A 173 ASP A 172 
B B C F anti-parallel SER A 6   ? ASP A 7   ? SER A 6   ASP A 7   CYS A 139 ? GLN A 138 ? CYS A 139 GLN A 138 
C B D I parallel      ILE A 107 ? ILE A 107 ? ILE A 107 ILE A 107 LEU A 188 ? LEU A 188 ? LEU A 188 LEU A 188 
D B E F anti-parallel ARG A 117 ? GLY A 122 ? ARG A 117 GLY A 122 THR A 143 ? GLN A 138 ? THR A 143 GLN A 138 
E B E H anti-parallel CYS A 118 ? VAL A 120 ? CYS A 118 VAL A 120 CYS A 184 ? VAL A 182 ? CYS A 184 VAL A 182 
F B F G anti-parallel VAL A 144 ? VAL A 144 ? VAL A 144 VAL A 144 ALA A 165 ? ALA A 165 ? ALA A 165 ALA A 165 
G B G J anti-parallel MET A 162 ? ALA A 165 ? MET A 162 ALA A 165 THR A 209 ? GLY A 206 ? THR A 209 GLY A 206 
H B H I anti-parallel PRO A 181 ? CYS A 184 ? PRO A 181 CYS A 184 LEU A 191 ? LYS A 187 ? LEU A 191 LYS A 187 
I B I J anti-parallel GLY A 190 ? TRP A 194 ? GLY A 190 TRP A 194 ASN A 210 ? VAL A 207 ? ASN A 210 VAL A 207 
J C K L anti-parallel GLN A 16  ? LEU A 21  ? GLN A 16  LEU A 21  VAL A 30  ? LYS A 24  ? VAL A 30  LYS A 24  
K C K N anti-parallel GLY A 17  ? LEU A 20  ? GLY A 17  LEU A 20  LEU A 52  ? ARG A 49  ? LEU A 52  ARG A 49  
L C L M anti-parallel VAL A 30  ? SER A 33  ? VAL A 30  SER A 33  LEU A 38  ? TRP A 36  ? LEU A 38  TRP A 36  
M C M P anti-parallel TRP A 36  ? THR A 39  ? TRP A 36  THR A 39  LYS A 91  ? MET A 88  ? LYS A 91  MET A 88  
N C N O anti-parallel ARG A 49  ? LEU A 52  ? ARG A 49  LEU A 52  GLN A 68  ? GLN A 65  ? GLN A 68  GLN A 65  
O C O P anti-parallel GLY A 69  ? PRO A 74  ? GLY A 69  PRO A 74  MET A 92  ? MET A 88  ? MET A 92  MET A 88  
P D Q R anti-parallel SER A 56  ? SER A 56  ? SER A 56  SER A 56  VAL A 136 ? VAL A 136 ? VAL A 136 VAL A 136 
Q E S T anti-parallel GLN A 201 ? GLN A 201 ? GLN A 201 GLN A 201 ARG A 204 ? ARG A 204 ? ARG A 204 ARG A 204 
# 
loop_
_dssp_struct_bridge_pairs.id 
_dssp_struct_bridge_pairs.label_comp_id 
_dssp_struct_bridge_pairs.label_seq_id 
_dssp_struct_bridge_pairs.label_asym_id 
_dssp_struct_bridge_pairs.auth_seq_id 
_dssp_struct_bridge_pairs.auth_asym_id 
_dssp_struct_bridge_pairs.pdbx_PDB_ins_code 
_dssp_struct_bridge_pairs.acceptor_1_label_comp_id 
_dssp_struct_bridge_pairs.acceptor_1_label_seq_id 
_dssp_struct_bridge_pairs.acceptor_1_label_asym_id 
_dssp_struct_bridge_pairs.acceptor_1_auth_seq_id 
_dssp_struct_bridge_pairs.acceptor_1_auth_asym_id 
_dssp_struct_bridge_pairs.acceptor_1_pdbx_PDB_ins_code 
_dssp_struct_bridge_pairs.acceptor_1_energy 
_dssp_struct_bridge_pairs.acceptor_2_label_comp_id 
_dssp_struct_bridge_pairs.acceptor_2_label_seq_id 
_dssp_struct_bridge_pairs.acceptor_2_label_asym_id 
_dssp_struct_bridge_pairs.acceptor_2_auth_seq_id 
_dssp_struct_bridge_pairs.acceptor_2_auth_asym_id 
_dssp_struct_bridge_pairs.acceptor_2_pdbx_PDB_ins_code 
_dssp_struct_bridge_pairs.acceptor_2_energy 
_dssp_struct_bridge_pairs.donor_1_label_comp_id 
_dssp_struct_bridge_pairs.donor_1_label_seq_id 
_dssp_struct_bridge_pairs.donor_1_label_asym_id 
_dssp_struct_bridge_pairs.donor_1_auth_seq_id 
_dssp_struct_bridge_pairs.donor_1_auth_asym_id 
_dssp_struct_bridge_pairs.donor_1_pdbx_PDB_ins_code 
_dssp_struct_bridge_pairs.donor_1_energy 
_dssp_struct_bridge_pairs.donor_2_label_comp_id 
_dssp_struct_bridge_pairs.donor_2_label_seq_id 
_dssp_struct_bridge_pairs.donor_2_label_asym_id 
_dssp_struct_bridge_pairs.donor_2_auth_seq_id 
_dssp_struct_bridge_pairs.donor_2_auth_asym_id 
_dssp_struct_bridge_pairs.donor_2_pdbx_PDB_ins_code 
_dssp_struct_bridge_pairs.donor_2_energy 
1   ARG 1   A 1   A ? ?   ?   ? ?   ? ? ?    ?   ?   ? ?   ? ? ?    CYS 174 A 174 A ? -1.6 VAL 3   A 3   A ? -0.6 
2   ILE 2   A 2   A ? THR 125 A 125 A ? -0.3 SER 173 A 173 A ? -0.3 GLY 5   A 5   A ? -1.3 ASN 4   A 4   A ? -0.4 
3   VAL 3   A 3   A ? ASP 172 A 172 A ? -3.0 ARG 1   A 1   A ? -0.6 ASP 172 A 172 A ? -0.7 SER 127 A 127 A ? -0.1 
4   ASN 4   A 4   A ? ILE 2   A 2   A ? -0.4 THR 126 A 126 A ? -0.3 VAL 3   A 3   A ? -0.2 SER 6   A 6   A ? -0.1 
5   GLY 5   A 5   A ? ILE 2   A 2   A ? -1.3 LEU 140 A 140 A ? -0.1 ASP 7   A 7   A ? -0.3 LEU 140 A 140 A ? -0.2 
6   SER 6   A 6   A ? CYS 139 A 139 A ? -2.7 ASN 4   A 4   A ? -0.1 CYS 139 A 139 A ? -3.2 CYS 8   A 8   A ? -0.0 
7   ASP 7   A 7   A ? GLY 5   A 5   A ? -0.3 GLN 138 A 138 A ? -0.2 GLN 138 A 138 A ? -0.2 GLN 9   A 9   A ? -0.2 
8   CYS 8   A 8   A ? LEU 137 A 137 A ? -2.9 HIS 55  A 55  A ? -0.2 LYS 10  A 10  A ? -0.1 LEU 137 A 137 A ? -0.1 
9   GLN 9   A 9   A ? ASP 7   A 7   A ? -0.2 LYS 10  A 10  A ? -0.1 ALA 12  A 12  A ? -2.1 GLN 13  A 13  A ? -0.3 
10  LYS 10  A 10  A ? ASP 11  A 11  A ? -0.3 ALA 12  A 12  A ? -0.1 GLN 9   A 9   A ? -0.1 HIS 54  A 54  A ? -0.0 
11  ASP 11  A 11  A ? GLN 13  A 13  A ? -0.1 ALA 12  A 12  A ? -0.1 LYS 10  A 10  A ? -0.3 GLN 9   A 9   A ? -0.1 
12  ALA 12  A 12  A ? GLN 9   A 9   A ? -2.1 GLN 13  A 13  A ? -0.3 LYS 10  A 10  A ? -0.1 ASP 11  A 11  A ? -0.1 
13  GLN 13  A 13  A ? GLN 9   A 9   A ? -0.3 PRO 14  A 14  A ? -0.1 GLN 16  A 16  A ? -1.9 ALA 12  A 12  A ? -0.3 
14  PRO 14  A 14  A ? ?   ?   ? ?   ? ? ?    ?   ?   ? ?   ? ? ?    LYS 103 A 103 A ? -1.2 GLY 53  A 53  A ? -0.2 
15  TRP 15  A 15  A ? VAL 102 A 102 A ? -0.2 ALA 12  A 12  A ? -0.1 LEU 31  A 31  A ? -2.8 GLY 17  A 17  A ? -0.3 
16  GLN 16  A 16  A ? GLN 13  A 13  A ? -1.9 VAL 30  A 30  A ? -0.2 GLY 53  A 53  A ? -0.7 HIS 54  A 54  A ? -0.4 
17  GLY 17  A 17  A ? ALA 29  A 29  A ? -3.0 TRP 15  A 15  A ? -0.3 ALA 29  A 29  A ? -1.9 LEU 19  A 19  A ? -0.5 
18  ALA 18  A 18  A ? ARG 51  A 51  A ? -2.2 GLN 16  A 16  A ? -0.3 ARG 51  A 51  A ? -2.3 LEU 20  A 20  A ? -0.6 
19  LEU 19  A 19  A ? CYS 27  A 27  A ? -3.1 GLY 17  A 17  A ? -0.5 TYR 26  A 26  A ? -2.9 CYS 27  A 27  A ? -1.1 
20  LEU 20  A 20  A ? ARG 49  A 49  A ? -3.0 ALA 18  A 18  A ? -0.6 ARG 49  A 49  A ? -1.9 LEU 25  A 25  A ? -0.2 
21  LEU 21  A 21  A ? LYS 24  A 24  A ? -2.5 LEU 19  A 19  A ? -0.4 LYS 24  A 24  A ? -2.5 ASN 23  A 23  A ? -1.8 
22  PRO 22  A 22  A ? ?   ?   ? ?   ? ? ?    ?   ?   ? ?   ? ? ?    LEU 20  A 20  A ? -0.1 LEU 25  A 25  A ? -0.0 
23  ASN 23  A 23  A ? LEU 21  A 21  A ? -1.8 LYS 24  A 24  A ? -0.1 LEU 25  A 25  A ? -0.5 LEU 20  A 20  A ? -0.0 
24  LYS 24  A 24  A ? LEU 21  A 21  A ? -2.5 ?   ?   ? ?   ? ? ?    LEU 21  A 21  A ? -2.5 TYR 26  A 26  A ? -0.2 
25  LEU 25  A 25  A ? ASN 23  A 23  A ? -0.5 LEU 20  A 20  A ? -0.2 LEU 20  A 20  A ? -0.2 GLY 28  A 28  A ? -0.1 
26  TYR 26  A 26  A ? LEU 19  A 19  A ? -2.9 CYS 27  A 27  A ? -0.5 GLY 28  A 28  A ? -0.3 SER 178 A 178 A ? -0.3 
27  CYS 27  A 27  A ? LEU 19  A 19  A ? -1.1 ASP 177 A 177 A ? -0.1 LEU 19  A 19  A ? -3.1 TYR 26  A 26  A ? -0.5 
28  GLY 28  A 28  A ? SER 178 A 178 A ? -3.4 TYR 26  A 26  A ? -0.3 ALA 40  A 40  A ? -0.4 VAL 30  A 30  A ? -0.3 
29  ALA 29  A 29  A ? GLY 17  A 17  A ? -1.9 CYS 27  A 27  A ? -0.2 GLY 17  A 17  A ? -3.0 LEU 31  A 31  A ? -0.4 
30  VAL 30  A 30  A ? LEU 38  A 38  A ? -2.9 GLY 28  A 28  A ? -0.3 LEU 38  A 38  A ? -3.1 ILE 32  A 32  A ? -0.6 
31  LEU 31  A 31  A ? TRP 15  A 15  A ? -2.8 ALA 29  A 29  A ? -0.4 VAL 105 A 105 A ? -2.2 LEU 37  A 37  A ? -0.2 
32  ILE 32  A 32  A ? TRP 36  A 36  A ? -2.2 VAL 30  A 30  A ? -0.6 LEU 37  A 37  A ? -0.2 ILE 107 A 107 A ? -0.2 
33  SER 33  A 33  A ? TRP 36  A 36  A ? -1.4 GLU 106 A 106 A ? -0.1 TRP 36  A 36  A ? -1.4 ILE 32  A 32  A ? -0.3 
34  PRO 34  A 34  A ? ?   ?   ? ?   ? ? ?    ?   ?   ? ?   ? ? ?    ILE 96  A 96  A ? -2.0 ARG 94  A 94  A ? -0.1 
35  GLN 35  A 35  A ? LYS 95  A 95  A ? -0.2 ASN 93  A 93  A ? -0.0 MET 92  A 92  A ? -2.0 LEU 37  A 37  A ? -0.4 
36  TRP 36  A 36  A ? SER 33  A 33  A ? -1.4 LYS 91  A 91  A ? -0.2 ILE 32  A 32  A ? -2.2 SER 33  A 33  A ? -1.4 
37  LEU 37  A 37  A ? ILE 90  A 90  A ? -2.5 GLN 35  A 35  A ? -0.4 ILE 90  A 90  A ? -2.7 THR 39  A 39  A ? -0.4 
38  LEU 38  A 38  A ? VAL 30  A 30  A ? -3.1 TRP 36  A 36  A ? -0.3 VAL 30  A 30  A ? -2.9 ALA 40  A 40  A ? -0.3 
39  THR 39  A 39  A ? MET 88  A 88  A ? -2.2 LEU 37  A 37  A ? -0.4 MET 88  A 88  A ? -2.5 ALA 41  A 41  A ? -0.3 
40  ALA 40  A 40  A ? GLY 28  A 28  A ? -0.4 LEU 38  A 38  A ? -0.3 CYS 43  A 43  A ? -1.8 LEU 87  A 87  A ? -0.3 
41  ALA 41  A 41  A ? THR 39  A 39  A ? -0.3 HIS 42  A 42  A ? -0.3 ARG 44  A 44  A ? -1.6 ALA 40  A 40  A ? -0.1 
42  HIS 42  A 42  A ? CYS 43  A 43  A ? -0.3 ASP 86  A 86  A ? -0.1 ALA 41  A 41  A ? -0.3 SER 178 A 178 A ? -0.0 
43  CYS 43  A 43  A ? ALA 40  A 40  A ? -1.8 GLY 28  A 28  A ? -0.1 HIS 42  A 42  A ? -0.3 ALA 41  A 41  A ? -0.2 
44  ARG 44  A 44  A ? ALA 41  A 41  A ? -1.6 PRO 46  A 46  A ? -0.0 ALA 41  A 41  A ? -0.0 VAL 47  A 47  A ? -0.0 
45  LYS 45  A 45  A ? PRO 46  A 46  A ? -0.0 PHE 48  A 48  A ? -0.0 PHE 48  A 48  A ? -0.1 CYS 43  A 43  A ? -0.0 
46  PRO 46  A 46  A ? ?   ?   ? ?   ? ? ?    ?   ?   ? ?   ? ? ?    PHE 48  A 48  A ? -0.4 LYS 45  A 45  A ? -0.0 
47  VAL 47  A 47  A ? ARG 49  A 49  A ? -0.0 ARG 44  A 44  A ? -0.0 ARG 49  A 49  A ? -0.4 ILE 70  A 70  A ? -0.1 
48  PHE 48  A 48  A ? PRO 46  A 46  A ? -0.4 GLY 69  A 69  A ? -0.3 GLY 69  A 69  A ? -1.5 ILE 50  A 50  A ? -0.4 
49  ARG 49  A 49  A ? LEU 20  A 20  A ? -1.9 VAL 47  A 47  A ? -0.4 LEU 20  A 20  A ? -3.0 ARG 51  A 51  A ? -0.5 
50  ILE 50  A 50  A ? PHE 67  A 67  A ? -3.2 PHE 48  A 48  A ? -0.4 PHE 67  A 67  A ? -2.6 LEU 52  A 52  A ? -0.5 
51  ARG 51  A 51  A ? ALA 18  A 18  A ? -2.3 ARG 49  A 49  A ? -0.5 ALA 18  A 18  A ? -2.2 GLY 53  A 53  A ? -0.3 
52  LEU 52  A 52  A ? GLN 65  A 65  A ? -2.6 ILE 50  A 50  A ? -0.5 GLN 65  A 65  A ? -2.5 GLY 17  A 17  A ? -0.1 
53  GLY 53  A 53  A ? GLN 16  A 16  A ? -0.7 ARG 51  A 51  A ? -0.3 HIS 55  A 55  A ? -0.4 LEU 52  A 52  A ? -0.1 
54  HIS 54  A 54  A ? GLN 16  A 16  A ? -0.4 ARG 51  A 51  A ? -0.2 GLY 53  A 53  A ? -0.2 MET 57  A 57  A ? -0.1 
55  HIS 55  A 55  A ? GLY 53  A 53  A ? -0.4 SER 56  A 56  A ? -0.3 LEU 137 A 137 A ? -3.4 MET 57  A 57  A ? -0.3 
56  SER 56  A 56  A ? VAL 136 A 136 A ? -0.3 SER 58  A 58  A ? -0.1 HIS 55  A 55  A ? -0.3 VAL 136 A 136 A ? -0.2 
57  MET 57  A 57  A ? LYS 135 A 135 A ? -2.5 HIS 55  A 55  A ? -0.3 VAL 136 A 136 A ? -0.1 GLU 61  A 61  A ? -0.1 
58  SER 58  A 58  A ? LYS 135 A 135 A ? -0.3 PRO 59  A 59  A ? -0.1 SER 56  A 56  A ? -0.1 GLU 61  A 61  A ? -0.1 
59  PRO 59  A 59  A ? ?   ?   ? ?   ? ? ?    ?   ?   ? ?   ? ? ?    GLU 61  A 61  A ? -0.5 SER 58  A 58  A ? -0.1 
60  TYR 60  A 60  A ? SER 62  A 62  A ? -0.0 ?   ?   ? ?   ? ? ?    SER 62  A 62  A ? -0.3 SER 58  A 58  A ? -0.1 
61  GLU 61  A 61  A ? PRO 59  A 59  A ? -0.5 SER 58  A 58  A ? -0.1 GLN 64  A 64  A ? -1.1 GLY 63  A 63  A ? -0.0 
62  SER 62  A 62  A ? TYR 60  A 60  A ? -0.3 GLY 63  A 63  A ? -0.2 TYR 60  A 60  A ? -0.0 ?   ?   ? ?   ? ? ?    
63  GLY 63  A 63  A ? GLN 64  A 64  A ? -0.3 HIS 54  A 54  A ? -0.1 SER 62  A 62  A ? -0.2 GLN 65  A 65  A ? -0.2 
64  GLN 64  A 64  A ? GLU 61  A 61  A ? -1.1 ARG 51  A 51  A ? -0.0 MET 66  A 66  A ? -0.4 GLY 63  A 63  A ? -0.3 
65  GLN 65  A 65  A ? LEU 52  A 52  A ? -2.5 GLY 63  A 63  A ? -0.2 LEU 52  A 52  A ? -2.6 PHE 67  A 67  A ? -0.4 
66  MET 66  A 66  A ? GLN 64  A 64  A ? -0.4 ARG 51  A 51  A ? -0.2 GLN 68  A 68  A ? -0.3 ARG 51  A 51  A ? -0.2 
67  PHE 67  A 67  A ? ILE 50  A 50  A ? -2.6 GLN 65  A 65  A ? -0.4 ILE 50  A 50  A ? -3.2 GLY 69  A 69  A ? -0.4 
68  GLN 68  A 68  A ? MET 66  A 66  A ? -0.3 ARG 49  A 49  A ? -0.2 ASN 93  A 93  A ? -2.0 ILE 70  A 70  A ? -0.5 
69  GLY 69  A 69  A ? PHE 48  A 48  A ? -1.5 PHE 67  A 67  A ? -0.4 PHE 48  A 48  A ? -0.3 MET 92  A 92  A ? -0.2 
70  ILE 70  A 70  A ? LYS 91  A 91  A ? -3.0 GLN 68  A 68  A ? -0.5 SER 72  A 72  A ? -0.3 MET 92  A 92  A ? -0.2 
71  LYS 71  A 71  A ? LYS 91  A 91  A ? -1.3 ILE 73  A 73  A ? -0.0 LYS 91  A 91  A ? -2.8 ILE 73  A 73  A ? -0.5 
72  SER 72  A 72  A ? ILE 70  A 70  A ? -0.3 ILE 90  A 90  A ? -0.2 ILE 90  A 90  A ? -0.2 GLY 69  A 69  A ? -0.0 
73  ILE 73  A 73  A ? LEU 89  A 89  A ? -3.3 LYS 71  A 71  A ? -0.5 LEU 89  A 89  A ? -2.3 HIS 75  A 75  A ? -0.1 
74  PRO 74  A 74  A ? ?   ?   ? ?   ? ? ?    ?   ?   ? ?   ? ? ?    MET 88  A 88  A ? -0.3 ASP 86  A 86  A ? -0.1 
75  HIS 75  A 75  A ? LEU 87  A 87  A ? -3.0 ASN 85  A 85  A ? -0.3 TYR 78  A 78  A ? -2.0 LEU 87  A 87  A ? -0.1 
76  PRO 76  A 76  A ? ?   ?   ? ?   ? ? ?    ?   ?   ? ?   ? ? ?    HIS 75  A 75  A ? -0.1 ASN 85  A 85  A ? -0.0 
77  GLY 77  A 77  A ? ASN 85  A 85  A ? -0.1 SER 79  A 79  A ? -0.1 SER 79  A 79  A ? -0.1 ASP 86  A 86  A ? -0.1 
78  TYR 78  A 78  A ? HIS 75  A 75  A ? -2.0 ASN 85  A 85  A ? -0.1 HIS 80  A 80  A ? -0.3 ASN 85  A 85  A ? -0.2 
79  SER 79  A 79  A ? SER 84  A 84  A ? -2.0 GLY 77  A 77  A ? -0.1 HIS 83  A 83  A ? -0.9 SER 84  A 84  A ? -0.4 
80  HIS 80  A 80  A ? TYR 78  A 78  A ? -0.3 GLY 82  A 82  A ? -0.2 TYR 78  A 78  A ? -0.0 ?   ?   ? ?   ? ? ?    
81  PRO 81  A 81  A ? ?   ?   ? ?   ? ? ?    ?   ?   ? ?   ? ? ?    HIS 80  A 80  A ? -0.2 SER 79  A 79  A ? -0.0 
82  GLY 82  A 82  A ? HIS 83  A 83  A ? -0.1 SER 84  A 84  A ? -0.1 HIS 80  A 80  A ? -0.2 ASP 159 A 159 A ? -0.1 
83  HIS 83  A 83  A ? SER 79  A 79  A ? -0.9 SER 84  A 84  A ? -0.2 ASP 86  A 86  A ? -0.9 ASN 85  A 85  A ? -0.3 
84  SER 84  A 84  A ? SER 79  A 79  A ? -0.4 ASN 85  A 85  A ? -0.2 SER 79  A 79  A ? -2.0 HIS 83  A 83  A ? -0.2 
85  ASN 85  A 85  A ? HIS 83  A 83  A ? -0.3 TYR 78  A 78  A ? -0.2 LEU 87  A 87  A ? -2.2 HIS 75  A 75  A ? -0.3 
86  ASP 86  A 86  A ? HIS 83  A 83  A ? -0.9 THR 161 A 161 A ? -0.1 MET 88  A 88  A ? -0.3 ASN 85  A 85  A ? -0.2 
87  LEU 87  A 87  A ? ASN 85  A 85  A ? -2.2 ALA 40  A 40  A ? -0.3 HIS 75  A 75  A ? -3.0 LEU 89  A 89  A ? -0.3 
88  MET 88  A 88  A ? THR 39  A 39  A ? -2.5 ASP 86  A 86  A ? -0.3 THR 39  A 39  A ? -2.2 ILE 90  A 90  A ? -0.4 
89  LEU 89  A 89  A ? ILE 73  A 73  A ? -2.3 LEU 87  A 87  A ? -0.3 ILE 73  A 73  A ? -3.3 LYS 91  A 91  A ? -0.5 
90  ILE 90  A 90  A ? LEU 37  A 37  A ? -2.7 MET 88  A 88  A ? -0.4 LEU 37  A 37  A ? -2.5 MET 92  A 92  A ? -0.5 
91  LYS 91  A 91  A ? LYS 71  A 71  A ? -2.8 LEU 89  A 89  A ? -0.5 ILE 70  A 70  A ? -3.0 LYS 71  A 71  A ? -1.3 
92  MET 92  A 92  A ? GLN 35  A 35  A ? -2.0 ILE 90  A 90  A ? -0.5 GLY 69  A 69  A ? -0.2 LYS 95  A 95  A ? -0.0 
93  ASN 93  A 93  A ? GLN 68  A 68  A ? -2.0 LYS 91  A 91  A ? -0.1 LYS 95  A 95  A ? -0.3 GLY 69  A 69  A ? -0.1 
94  ARG 94  A 94  A ? GLN 68  A 68  A ? -0.2 PRO 34  A 34  A ? -0.1 ILE 96  A 96  A ? -0.1 MET 92  A 92  A ? -0.1 
95  LYS 95  A 95  A ? ASN 93  A 93  A ? -0.3 ILE 96  A 96  A ? -0.1 GLN 35  A 35  A ? -0.2 ARG 97  A 97  A ? -0.1 
96  ILE 96  A 96  A ? PRO 34  A 34  A ? -2.0 ARG 94  A 94  A ? -0.1 ASP 98  A 98  A ? -0.8 LYS 95  A 95  A ? -0.1 
97  ARG 97  A 97  A ? LYS 95  A 95  A ? -0.1 LYS 103 A 103 A ? -0.0 VAL 102 A 102 A ? -0.1 ILE 96  A 96  A ? -0.1 
98  ASP 98  A 98  A ? ILE 96  A 96  A ? -0.8 SER 101 A 101 A ? -0.1 HIS 100 A 100 A ? -0.3 LYS 103 A 103 A ? -0.2 
99  SER 99  A 99  A ? VAL 102 A 102 A ? -2.0 PRO 14  A 14  A ? -0.1 VAL 102 A 102 A ? -0.4 GLY 53  A 53  A ? -0.0 
100 HIS 100 A 100 A ? ASP 98  A 98  A ? -0.3 SER 101 A 101 A ? -0.2 LYS 103 A 103 A ? -0.1 GLY 53  A 53  A ? -0.1 
101 SER 101 A 101 A ? VAL 102 A 102 A ? -0.2 LEU 52  A 52  A ? -0.1 LYS 103 A 103 A ? -0.4 GLY 53  A 53  A ? -0.3 
102 VAL 102 A 102 A ? SER 99  A 99  A ? -0.4 LEU 52  A 52  A ? -0.1 SER 99  A 99  A ? -2.0 SER 101 A 101 A ? -0.2 
103 LYS 103 A 103 A ? PRO 14  A 14  A ? -1.2 SER 101 A 101 A ? -0.4 LEU 31  A 31  A ? -0.2 VAL 105 A 105 A ? -0.1 
104 PRO 104 A 104 A ? ?   ?   ? ?   ? ? ?    ?   ?   ? ?   ? ? ?    GLU 106 A 106 A ? -0.3 ILE 32  A 32  A ? -0.2 
105 VAL 105 A 105 A ? LEU 31  A 31  A ? -2.2 TRP 15  A 15  A ? -0.1 ILE 107 A 107 A ? -0.2 LYS 187 A 187 A ? -0.1 
106 GLU 106 A 106 A ? GLY 186 A 186 A ? -0.4 PRO 104 A 104 A ? -0.3 LEU 188 A 188 A ? -3.4 ALA 108 A 108 A ? -0.4 
107 ILE 107 A 107 A ? LYS 187 A 187 A ? -0.2 VAL 105 A 105 A ? -0.2 GLN 189 A 189 A ? -0.2 CYS 109 A 109 A ? -0.1 
108 ALA 108 A 108 A ? LEU 188 A 188 A ? -2.6 GLU 106 A 106 A ? -0.4 VAL 215 A 215 A ? -0.1 ALA 112 A 112 A ? -0.1 
109 CYS 109 A 109 A ? ILE 107 A 107 A ? -0.1 CYS 111 A 111 A ? -0.1 CYS 111 A 111 A ? -0.3 ALA 108 A 108 A ? -0.1 
110 ASP 110 A 110 A ? GLU 213 A 213 A ? -0.0 CYS 111 A 111 A ? -0.0 ALA 112 A 112 A ? -0.1 CYS 212 A 212 A ? -0.1 
111 CYS 111 A 111 A ? CYS 109 A 109 A ? -0.3 CYS 212 A 212 A ? -0.1 THR 113 A 113 A ? -0.1 CYS 109 A 109 A ? -0.1 
112 ALA 112 A 112 A ? GLN 189 A 189 A ? -0.2 ASP 110 A 110 A ? -0.1 GLU 114 A 114 A ? -0.2 CYS 111 A 111 A ? -0.1 
113 THR 113 A 113 A ? GLU 114 A 114 A ? -0.1 CYS 111 A 111 A ? -0.1 THR 116 A 116 A ? -2.1 VAL 144 A 144 A ? -0.3 
114 GLU 114 A 114 A ? ALA 112 A 112 A ? -0.2 GLY 115 A 115 A ? -0.2 LEU 145 A 145 A ? -0.2 THR 113 A 113 A ? -0.1 
115 GLY 115 A 115 A ? VAL 144 A 144 A ? -2.6 THR 116 A 116 A ? -0.3 GLU 114 A 114 A ? -0.2 ARG 117 A 117 A ? -0.2 
116 THR 116 A 116 A ? THR 113 A 113 A ? -2.1 ARG 117 A 117 A ? -0.1 VAL 144 A 144 A ? -2.3 CYS 118 A 118 A ? -0.5 
117 ARG 117 A 117 A ? THR 143 A 143 A ? -0.2 GLY 115 A 115 A ? -0.2 ASN 185 A 185 A ? -0.6 MET 119 A 119 A ? -0.3 
118 CYS 118 A 118 A ? ILE 142 A 142 A ? -3.6 THR 116 A 116 A ? -0.5 ILE 142 A 142 A ? -3.3 VAL 120 A 120 A ? -0.5 
119 MET 119 A 119 A ? VAL 183 A 183 A ? -3.4 ARG 117 A 117 A ? -0.3 VAL 183 A 183 A ? -3.1 SER 121 A 121 A ? -0.4 
120 VAL 120 A 120 A ? LEU 140 A 140 A ? -2.9 CYS 118 A 118 A ? -0.5 LEU 140 A 140 A ? -2.4 GLY 122 A 122 A ? -0.3 
121 SER 121 A 121 A ? PRO 181 A 181 A ? -1.4 MET 119 A 119 A ? -0.4 TRP 123 A 123 A ? -0.3 CYS 139 A 139 A ? -0.2 
122 GLY 122 A 122 A ? GLN 138 A 138 A ? -2.0 VAL 120 A 120 A ? -0.3 GLN 138 A 138 A ? -2.4 ASP 177 A 177 A ? -0.1 
123 TRP 123 A 123 A ? GLY 176 A 176 A ? -0.4 SER 121 A 121 A ? -0.3 THR 126 A 126 A ? -0.1 ASP 177 A 177 A ? -0.1 
124 GLY 124 A 124 A ? THR 125 A 125 A ? -0.2 GLN 138 A 138 A ? -0.1 ILE 2   A 2   A ? -0.3 GLY 176 A 176 A ? -0.3 
125 THR 125 A 125 A ? GLN 175 A 175 A ? -3.0 ARG 1   A 1   A ? -0.2 ILE 2   A 2   A ? -0.3 CYS 174 A 174 A ? -0.3 
126 THR 126 A 126 A ? ASN 132 A 132 A ? -1.6 ARG 1   A 1   A ? -0.3 ASN 4   A 4   A ? -0.3 SER 128 A 128 A ? -0.3 
127 SER 127 A 127 A ? ASN 132 A 132 A ? -0.3 VAL 3   A 3   A ? -0.1 ASN 132 A 132 A ? -0.2 ASN 131 A 131 A ? -0.1 
128 SER 128 A 128 A ? THR 126 A 126 A ? -0.3 PRO 198 A 198 A ? -0.1 HIS 130 A 130 A ? -0.6 CYS 199 A 199 A ? -0.1 
129 SER 129 A 129 A ? HIS 130 A 130 A ? -0.1 PRO 198 A 198 A ? -0.1 ASN 132 A 132 A ? -0.2 SER 128 A 128 A ? -0.1 
130 HIS 130 A 130 A ? SER 128 A 128 A ? -0.6 ASN 131 A 131 A ? -0.2 SER 129 A 129 A ? -0.1 SER 128 A 128 A ? -0.1 
131 ASN 131 A 131 A ? SER 127 A 127 A ? -0.1 ASN 132 A 132 A ? -0.1 PHE 133 A 133 A ? -1.0 HIS 130 A 130 A ? -0.2 
132 ASN 132 A 132 A ? SER 129 A 129 A ? -0.2 SER 127 A 127 A ? -0.2 THR 126 A 126 A ? -1.6 SER 127 A 127 A ? -0.3 
133 PHE 133 A 133 A ? ASN 131 A 131 A ? -1.0 THR 125 A 125 A ? -0.2 THR 125 A 125 A ? -0.2 GLY 124 A 124 A ? -0.1 
134 PRO 134 A 134 A ? ?   ?   ? ?   ? ? ?    ?   ?   ? ?   ? ? ?    MET 57  A 57  A ? -0.1 GLN 138 A 138 A ? -0.1 
135 LYS 135 A 135 A ? SER 56  A 56  A ? -0.1 LEU 137 A 137 A ? -0.1 MET 57  A 57  A ? -2.5 LEU 137 A 137 A ? -0.3 
136 VAL 136 A 136 A ? SER 56  A 56  A ? -0.2 MET 57  A 57  A ? -0.1 SER 56  A 56  A ? -0.3 HIS 55  A 55  A ? -0.1 
137 LEU 137 A 137 A ? HIS 55  A 55  A ? -3.4 LYS 135 A 135 A ? -0.3 CYS 8   A 8   A ? -2.9 CYS 139 A 139 A ? -0.3 
138 GLN 138 A 138 A ? GLY 122 A 122 A ? -2.4 ASP 7   A 7   A ? -0.2 GLY 122 A 122 A ? -2.0 LEU 140 A 140 A ? -0.4 
139 CYS 139 A 139 A ? SER 6   A 6   A ? -3.2 LEU 137 A 137 A ? -0.3 SER 6   A 6   A ? -2.7 ASN 141 A 141 A ? -0.4 
140 LEU 140 A 140 A ? VAL 120 A 120 A ? -2.4 GLN 138 A 138 A ? -0.4 VAL 120 A 120 A ? -2.9 ILE 142 A 142 A ? -0.4 
141 ASN 141 A 141 A ? CYS 139 A 139 A ? -0.4 MET 119 A 119 A ? -0.2 THR 143 A 143 A ? -0.3 MET 119 A 119 A ? -0.2 
142 ILE 142 A 142 A ? CYS 118 A 118 A ? -3.3 LEU 140 A 140 A ? -0.4 CYS 118 A 118 A ? -3.6 VAL 144 A 144 A ? -0.4 
143 THR 143 A 143 A ? ASN 141 A 141 A ? -0.3 ARG 117 A 117 A ? -0.2 GLY 166 A 166 A ? -1.4 ASP 167 A 167 A ? -0.4 
144 VAL 144 A 144 A ? THR 116 A 116 A ? -2.3 ILE 142 A 142 A ? -0.4 GLY 115 A 115 A ? -2.6 ALA 165 A 165 A ? -0.2 
145 LEU 145 A 145 A ? CYS 164 A 164 A ? -2.8 GLU 114 A 114 A ? -0.2 CYS 164 A 164 A ? -0.3 THR 116 A 116 A ? -0.1 
146 SER 146 A 146 A ? VAL 144 A 144 A ? -0.2 GLU 147 A 147 A ? -0.1 CYS 150 A 150 A ? -2.4 LYS 151 A 151 A ? -0.2 
147 GLU 147 A 147 A ? GLU 148 A 148 A ? -0.2 ARG 149 A 149 A ? -0.2 LYS 151 A 151 A ? -2.6 ASN 152 A 152 A ? -0.2 
148 GLU 148 A 148 A ? ARG 149 A 149 A ? -0.2 CYS 150 A 150 A ? -0.2 ASN 152 A 152 A ? -2.5 GLU 147 A 147 A ? -0.2 
149 ARG 149 A 149 A ? LYS 151 A 151 A ? -0.2 CYS 150 A 150 A ? -0.2 SER 153 A 153 A ? -1.6 GLU 148 A 148 A ? -0.2 
150 CYS 150 A 150 A ? SER 146 A 146 A ? -2.4 LYS 151 A 151 A ? -0.2 TYR 154 A 154 A ? -1.2 GLU 148 A 148 A ? -0.2 
151 LYS 151 A 151 A ? GLU 147 A 147 A ? -2.6 ASN 152 A 152 A ? -0.2 GLN 157 A 157 A ? -0.2 ARG 149 A 149 A ? -0.2 
152 ASN 152 A 152 A ? GLU 148 A 148 A ? -2.5 SER 153 A 153 A ? -0.2 LYS 151 A 151 A ? -0.2 CYS 150 A 150 A ? -0.2 
153 SER 153 A 153 A ? ARG 149 A 149 A ? -1.6 TYR 154 A 154 A ? -0.3 ASN 152 A 152 A ? -0.2 LYS 151 A 151 A ? -0.2 
154 TYR 154 A 154 A ? CYS 150 A 150 A ? -1.2 ARG 149 A 149 A ? -0.1 GLN 157 A 157 A ? -2.1 ILE 158 A 158 A ? -0.7 
155 PRO 155 A 155 A ? ?   ?   ? ?   ? ? ?    ?   ?   ? ?   ? ? ?    ASN 152 A 152 A ? -0.1 LYS 151 A 151 A ? -0.1 
156 GLY 156 A 156 A ? ILE 158 A 158 A ? -0.2 LYS 151 A 151 A ? -0.1 ASN 152 A 152 A ? -0.1 LYS 151 A 151 A ? -0.1 
157 GLN 157 A 157 A ? TYR 154 A 154 A ? -2.1 LYS 151 A 151 A ? -0.2 ASP 159 A 159 A ? -0.4 GLY 156 A 156 A ? -0.1 
158 ILE 158 A 158 A ? TYR 154 A 154 A ? -0.7 LYS 151 A 151 A ? -0.1 LYS 160 A 160 A ? -0.2 GLY 156 A 156 A ? -0.2 
159 ASP 159 A 159 A ? GLN 157 A 157 A ? -0.4 GLY 82  A 82  A ? -0.1 MET 162 A 162 A ? -1.8 GLN 157 A 157 A ? -0.0 
160 LYS 160 A 160 A ? THR 161 A 161 A ? -0.3 ILE 158 A 158 A ? -0.2 GLU 213 A 213 A ? -0.1 ILE 158 A 158 A ? -0.0 
161 THR 161 A 161 A ? THR 209 A 209 A ? -0.1 CYS 212 A 212 A ? -0.0 ASN 210 A 210 A ? -2.7 PHE 163 A 163 A ? -0.3 
162 MET 162 A 162 A ? ASP 159 A 159 A ? -1.8 THR 209 A 209 A ? -0.2 CYS 164 A 164 A ? -0.3 THR 209 A 209 A ? -0.2 
163 PHE 163 A 163 A ? TYR 208 A 208 A ? -1.9 THR 161 A 161 A ? -0.3 TYR 208 A 208 A ? -2.8 ALA 165 A 165 A ? -0.3 
164 CYS 164 A 164 A ? LEU 145 A 145 A ? -0.3 MET 162 A 162 A ? -0.3 LEU 145 A 145 A ? -2.8 GLY 166 A 166 A ? -0.3 
165 ALA 165 A 165 A ? GLY 206 A 206 A ? -1.8 PHE 163 A 163 A ? -0.3 GLY 206 A 206 A ? -1.9 VAL 144 A 144 A ? -0.2 
166 GLY 166 A 166 A ? THR 143 A 143 A ? -1.4 CYS 164 A 164 A ? -0.3 ARG 171 A 171 A ? -0.4 ARG 204 A 204 A ? -0.2 
167 ASP 167 A 167 A ? THR 143 A 143 A ? -0.4 ASN 203 A 203 A ? -0.1 ASN 203 A 203 A ? -0.4 GLU 169 A 169 A ? -0.4 
168 GLU 168 A 168 A ? ARG 171 A 171 A ? -0.2 THR 143 A 143 A ? -0.1 ARG 171 A 171 A ? -1.6 THR 143 A 143 A ? -0.0 
169 GLU 169 A 169 A ? ASP 167 A 167 A ? -0.4 GLY 170 A 170 A ? -0.2 GLN 201 A 201 A ? -0.1 GLU 168 A 168 A ? -0.1 
170 GLY 170 A 170 A ? ALA 200 A 200 A ? -0.8 ARG 171 A 171 A ? -0.1 ASP 172 A 172 A ? -0.5 GLU 169 A 169 A ? -0.2 
171 ARG 171 A 171 A ? GLU 168 A 168 A ? -1.6 GLY 166 A 166 A ? -0.4 SER 173 A 173 A ? -0.3 GLY 206 A 206 A ? -0.2 
172 ASP 172 A 172 A ? VAL 3   A 3   A ? -0.7 GLY 170 A 170 A ? -0.5 VAL 3   A 3   A ? -3.0 CYS 174 A 174 A ? -0.4 
173 SER 173 A 173 A ? ARG 171 A 171 A ? -0.3 ILE 2   A 2   A ? -0.3 ILE 2   A 2   A ? -0.3 GLN 175 A 175 A ? -0.2 
174 CYS 174 A 174 A ? ARG 1   A 1   A ? -1.6 ASP 172 A 172 A ? -0.4 ASP 177 A 177 A ? -2.0 SER 178 A 178 A ? -0.1 
175 GLN 175 A 175 A ? GLY 176 A 176 A ? -0.3 SER 173 A 173 A ? -0.2 THR 125 A 125 A ? -3.0 CYS 174 A 174 A ? -0.2 
176 GLY 176 A 176 A ? GLY 124 A 124 A ? -0.3 TYR 26  A 26  A ? -0.2 TRP 123 A 123 A ? -0.4 GLN 175 A 175 A ? -0.3 
177 ASP 177 A 177 A ? CYS 174 A 174 A ? -2.0 CYS 27  A 27  A ? -0.2 GLY 180 A 180 A ? -2.8 VAL 192 A 192 A ? -0.3 
178 SER 178 A 178 A ? TYR 26  A 26  A ? -0.3 GLY 179 A 179 A ? -0.3 GLY 28  A 28  A ? -3.4 SER 193 A 193 A ? -0.2 
179 GLY 179 A 179 A ? VAL 192 A 192 A ? -3.2 GLY 180 A 180 A ? -0.3 SER 178 A 178 A ? -0.3 SER 193 A 193 A ? -0.1 
180 GLY 180 A 180 A ? ASP 177 A 177 A ? -2.8 VAL 192 A 192 A ? -0.1 VAL 192 A 192 A ? -2.6 GLY 179 A 179 A ? -0.3 
181 PRO 181 A 181 A ? ?   ?   ? ?   ? ? ?    ?   ?   ? ?   ? ? ?    SER 121 A 121 A ? -1.4 VAL 183 A 183 A ? -0.5 
182 VAL 182 A 182 A ? GLY 190 A 190 A ? -2.2 VAL 120 A 120 A ? -0.2 GLN 189 A 189 A ? -3.1 GLY 190 A 190 A ? -1.5 
183 VAL 183 A 183 A ? MET 119 A 119 A ? -3.1 PRO 181 A 181 A ? -0.5 MET 119 A 119 A ? -3.4 ASN 185 A 185 A ? -0.4 
184 CYS 184 A 184 A ? LYS 187 A 187 A ? -2.7 VAL 182 A 182 A ? -0.5 LYS 187 A 187 A ? -2.2 CYS 118 A 118 A ? -0.2 
185 ASN 185 A 185 A ? ARG 117 A 117 A ? -0.6 VAL 183 A 183 A ? -0.4 CYS 184 A 184 A ? -0.2 LEU 188 A 188 A ? -0.1 
186 GLY 186 A 186 A ? LYS 187 A 187 A ? -0.2 VAL 183 A 183 A ? -0.1 GLU 106 A 106 A ? -0.4 LEU 188 A 188 A ? -0.4 
187 LYS 187 A 187 A ? CYS 184 A 184 A ? -2.2 VAL 105 A 105 A ? -0.1 CYS 184 A 184 A ? -2.7 GLN 189 A 189 A ? -0.5 
188 LEU 188 A 188 A ? GLU 106 A 106 A ? -3.4 GLY 186 A 186 A ? -0.4 ALA 108 A 108 A ? -2.6 VAL 183 A 183 A ? -0.2 
189 GLN 189 A 189 A ? VAL 182 A 182 A ? -3.1 LYS 187 A 187 A ? -0.5 LEU 211 A 211 A ? -1.7 CYS 212 A 212 A ? -0.5 
190 GLY 190 A 190 A ? VAL 182 A 182 A ? -1.5 ASN 210 A 210 A ? -0.2 VAL 182 A 182 A ? -2.2 VAL 192 A 192 A ? -0.4 
191 LEU 191 A 191 A ? THR 209 A 209 A ? -0.9 GLN 189 A 189 A ? -0.3 THR 209 A 209 A ? -2.6 SER 193 A 193 A ? -0.3 
192 VAL 192 A 192 A ? GLY 180 A 180 A ? -2.6 GLY 190 A 190 A ? -0.4 GLY 179 A 179 A ? -3.2 TYR 208 A 208 A ? -0.2 
193 SER 193 A 193 A ? VAL 207 A 207 A ? -2.3 TRP 194 A 194 A ? -0.4 GLY 195 A 195 A ? -0.3 TYR 208 A 208 A ? -0.2 
194 TRP 194 A 194 A ? VAL 207 A 207 A ? -1.9 SER 178 A 178 A ? -0.0 VAL 207 A 207 A ? -3.3 SER 193 A 193 A ? -0.4 
195 GLY 195 A 195 A ? SER 193 A 193 A ? -0.3 GLY 206 A 206 A ? -0.2 GLY 206 A 206 A ? -0.1 CYS 199 A 199 A ? -0.1 
196 ASP 196 A 196 A ? PRO 205 A 205 A ? -0.4 TRP 194 A 194 A ? -0.3 ALA 200 A 200 A ? -0.1 GLN 201 A 201 A ? -0.1 
197 PHE 197 A 197 A ? PRO 198 A 198 A ? -0.1 CYS 199 A 199 A ? -0.1 CYS 199 A 199 A ? -0.1 SER 128 A 128 A ? -0.0 
198 PRO 198 A 198 A ? ?   ?   ? ?   ? ? ?    ?   ?   ? ?   ? ? ?    GLN 201 A 201 A ? -0.3 PHE 197 A 197 A ? -0.1 
199 CYS 199 A 199 A ? ALA 200 A 200 A ? -0.2 PHE 197 A 197 A ? -0.1 CYS 174 A 174 A ? -0.1 PHE 197 A 197 A ? -0.1 
200 ALA 200 A 200 A ? ARG 204 A 204 A ? -0.3 GLN 201 A 201 A ? -0.2 GLY 170 A 170 A ? -0.8 ARG 202 A 202 A ? -0.2 
201 GLN 201 A 201 A ? ARG 204 A 204 A ? -0.6 PRO 198 A 198 A ? -0.3 ARG 204 A 204 A ? -2.0 ALA 200 A 200 A ? -0.2 
202 ARG 202 A 202 A ? ASN 203 A 203 A ? -0.3 ALA 200 A 200 A ? -0.2 GLN 201 A 201 A ? -0.1 GLU 168 A 168 A ? -0.1 
203 ASN 203 A 203 A ? ASP 167 A 167 A ? -0.4 ARG 204 A 204 A ? -0.1 ARG 202 A 202 A ? -0.3 ASP 167 A 167 A ? -0.1 
204 ARG 204 A 204 A ? GLN 201 A 201 A ? -2.0 GLY 166 A 166 A ? -0.2 GLN 201 A 201 A ? -0.6 ALA 200 A 200 A ? -0.3 
205 PRO 205 A 205 A ? ?   ?   ? ?   ? ? ?    ?   ?   ? ?   ? ? ?    ASP 196 A 196 A ? -0.4 GLY 166 A 166 A ? -0.2 
206 GLY 206 A 206 A ? ALA 165 A 165 A ? -1.9 ARG 171 A 171 A ? -0.2 ALA 165 A 165 A ? -1.8 TYR 208 A 208 A ? -0.5 
207 VAL 207 A 207 A ? TRP 194 A 194 A ? -3.3 CYS 164 A 164 A ? -0.2 SER 193 A 193 A ? -2.3 TRP 194 A 194 A ? -1.9 
208 TYR 208 A 208 A ? PHE 163 A 163 A ? -2.8 GLY 206 A 206 A ? -0.5 PHE 163 A 163 A ? -1.9 ASN 210 A 210 A ? -0.5 
209 THR 209 A 209 A ? LEU 191 A 191 A ? -2.6 VAL 207 A 207 A ? -0.3 LEU 211 A 211 A ? -1.0 LEU 191 A 191 A ? -0.9 
210 ASN 210 A 210 A ? THR 161 A 161 A ? -2.7 TYR 208 A 208 A ? -0.5 GLU 213 A 213 A ? -1.4 GLY 190 A 190 A ? -0.2 
211 LEU 211 A 211 A ? GLN 189 A 189 A ? -1.7 THR 209 A 209 A ? -1.0 PHE 214 A 214 A ? -2.4 VAL 215 A 215 A ? -0.2 
212 CYS 212 A 212 A ? GLN 189 A 189 A ? -0.5 GLU 213 A 213 A ? -0.3 VAL 215 A 215 A ? -0.6 LEU 211 A 211 A ? -0.3 
213 GLU 213 A 213 A ? ASN 210 A 210 A ? -1.4 PHE 214 A 214 A ? -0.2 CYS 212 A 212 A ? -0.3 LEU 211 A 211 A ? -0.2 
214 PHE 214 A 214 A ? LEU 211 A 211 A ? -2.4 ASN 210 A 210 A ? -0.1 ILE 218 A 218 A ? -2.4 GLU 213 A 213 A ? -0.2 
215 VAL 215 A 215 A ? CYS 212 A 212 A ? -0.6 LYS 216 A 216 A ? -0.2 LYS 219 A 219 A ? -2.3 ASP 220 A 220 A ? -0.2 
216 LYS 216 A 216 A ? CYS 212 A 212 A ? -0.2 TRP 217 A 217 A ? -0.2 ASP 220 A 220 A ? -2.5 THR 221 A 221 A ? -0.3 
217 TRP 217 A 217 A ? ILE 218 A 218 A ? -0.2 LYS 219 A 219 A ? -0.2 THR 221 A 221 A ? -2.6 MET 222 A 222 A ? -0.2 
218 ILE 218 A 218 A ? PHE 214 A 214 A ? -2.4 ASP 220 A 220 A ? -0.2 MET 222 A 222 A ? -2.3 LYS 216 A 216 A ? -0.2 
219 LYS 219 A 219 A ? VAL 215 A 215 A ? -2.3 ASP 220 A 220 A ? -0.2 ASN 223 A 223 A ? -2.1 ILE 218 A 218 A ? -0.2 
220 ASP 220 A 220 A ? LYS 216 A 216 A ? -2.5 VAL 215 A 215 A ? -0.2 SER 224 A 224 A ? -1.7 LYS 219 A 219 A ? -0.2 
221 THR 221 A 221 A ? TRP 217 A 217 A ? -2.6 LYS 216 A 216 A ? -0.3 ASN 225 A 225 A ? -0.5 LYS 219 A 219 A ? -0.2 
222 MET 222 A 222 A ? ILE 218 A 218 A ? -2.3 TRP 217 A 217 A ? -0.2 ASN 225 A 225 A ? -1.0 ASP 220 A 220 A ? -0.2 
223 ASN 223 A 223 A ? LYS 219 A 219 A ? -2.1 SER 224 A 224 A ? -0.3 MET 222 A 222 A ? -0.2 THR 221 A 221 A ? -0.2 
224 SER 224 A 224 A ? ASP 220 A 220 A ? -1.7 LYS 219 A 219 A ? -0.2 ASN 223 A 223 A ? -0.3 MET 222 A 222 A ? -0.2 
225 ASN 225 A 225 A ? MET 222 A 222 A ? -1.0 THR 221 A 221 A ? -0.5 ASN 223 A 223 A ? -0.2 MET 222 A 222 A ? -0.2 
# 
loop_
_dssp_statistics_histogram.entry_id 
_dssp_statistics_histogram.type 
_dssp_statistics_histogram.1 
_dssp_statistics_histogram.2 
_dssp_statistics_histogram.3 
_dssp_statistics_histogram.4 
_dssp_statistics_histogram.5 
_dssp_statistics_histogram.6 
_dssp_statistics_histogram.7 
_dssp_statistics_histogram.8 
_dssp_statistics_histogram.9 
_dssp_statistics_histogram.10 
_dssp_statistics_histogram.11 
_dssp_statistics_histogram.12 
_dssp_statistics_histogram.13 
_dssp_statistics_histogram.14 
_dssp_statistics_histogram.15 
_dssp_statistics_histogram.16 
_dssp_statistics_histogram.17 
_dssp_statistics_histogram.18 
_dssp_statistics_histogram.19 
_dssp_statistics_histogram.20 
_dssp_statistics_histogram.21 
_dssp_statistics_histogram.22 
_dssp_statistics_histogram.23 
_dssp_statistics_histogram.24 
_dssp_statistics_histogram.25 
_dssp_statistics_histogram.26 
_dssp_statistics_histogram.27 
_dssp_statistics_histogram.28 
_dssp_statistics_histogram.29 
_dssp_statistics_histogram.30 
Mumu_Klk5 residues_per_alpha_helix        0 0 0 0 0 0 1 0 1 0 0 0 0 0 0 0 0 0 0 0 0 0 0 0 0 0 0 0 0 0 
Mumu_Klk5 parallel_bridges_per_ladder     1 0 0 0 0 0 0 0 0 0 0 0 0 0 0 0 0 0 0 0 0 0 0 0 0 0 0 0 0 0 
Mumu_Klk5 antiparallel_bridges_per_ladder 3 2 2 6 1 2 0 0 0 0 0 0 0 0 0 0 0 0 0 0 0 0 0 0 0 0 0 0 0 0 
Mumu_Klk5 ladders_per_sheet               1 0 0 0 0 1 0 1 0 0 0 0 0 0 0 0 0 0 0 0 0 0 0 0 0 0 0 0 0 0 
# 
loop_
_dssp_statistics_hbond.entry_id 
_dssp_statistics_hbond.type 
_dssp_statistics_hbond.count 
_dssp_statistics_hbond.count_per_100 
Mumu_Klk5 O(I)-->H-N(J)          134 59.6 
Mumu_Klk5 'PARALLEL BRIDGES'     2   0.9  
Mumu_Klk5 'ANTIPARALLEL BRIDGES' 73  32.4 
Mumu_Klk5 O(I)-->H-N(I-5)        1   0.4  
Mumu_Klk5 O(I)-->H-N(I-4)        1   0.4  
Mumu_Klk5 O(I)-->H-N(I-3)        5   2.2  
Mumu_Klk5 O(I)-->H-N(I-2)        0   0.0  
Mumu_Klk5 O(I)-->H-N(I-1)        0   0.0  
Mumu_Klk5 O(I)-->H-N(I+0)        0   0.0  
Mumu_Klk5 O(I)-->H-N(I+1)        0   0.0  
Mumu_Klk5 O(I)-->H-N(I+2)        13  5.8  
Mumu_Klk5 O(I)-->H-N(I+3)        22  9.8  
Mumu_Klk5 O(I)-->H-N(I+4)        14  6.2  
Mumu_Klk5 O(I)-->H-N(I+5)        0   0.0  
# 
_dssp_statistics.entry_id                       Mumu_Klk5 
_dssp_statistics.nr_of_residues                 225 
_dssp_statistics.nr_of_chains                   1 
_dssp_statistics.nr_of_ss_bridges_total         0 
_dssp_statistics.nr_of_ss_bridges_intra_chain   0 
_dssp_statistics.nr_of_ss_bridges_inter_chain   0 
# 
loop_
_chem_comp.id 
_chem_comp.type 
_chem_comp.mon_nstd_flag 
_chem_comp.name 
_chem_comp.formula 
_chem_comp.formula_weight 
ALA 'L-PEPTIDE LINKING' y ALANINE         'C3 H7 N O2'     89.093 
ARG 'L-PEPTIDE LINKING' y ARGININE        'C6 H15 N4 O2'  175.209 
ASN 'L-PEPTIDE LINKING' y ASPARAGINE      'C4 H8 N2 O3'   132.118 
ASP 'L-PEPTIDE LINKING' y 'ASPARTIC ACID' 'C4 H7 N O4'    133.103 
CYS 'L-PEPTIDE LINKING' y CYSTEINE        'C3 H7 N O2 S'  121.158 
GLN 'L-PEPTIDE LINKING' y GLUTAMINE       'C5 H10 N2 O3'  146.144 
GLU 'L-PEPTIDE LINKING' y 'GLUTAMIC ACID' 'C5 H9 N O4'    147.129 
GLY 'PEPTIDE LINKING'   y GLYCINE         'C2 H5 N O2'     75.067 
HIS 'L-PEPTIDE LINKING' y HISTIDINE       'C6 H10 N3 O2'  156.162 
ILE 'L-PEPTIDE LINKING' y ISOLEUCINE      'C6 H13 N O2'   131.173 
LEU 'L-PEPTIDE LINKING' y LEUCINE         'C6 H13 N O2'   131.173 
LYS 'L-PEPTIDE LINKING' y LYSINE          'C6 H15 N2 O2'  147.195 
MET 'L-PEPTIDE LINKING' y METHIONINE      'C5 H11 N O2 S' 149.211 
PHE 'L-PEPTIDE LINKING' y PHENYLALANINE   'C9 H11 N O2'   165.189 
PRO 'L-PEPTIDE LINKING' y PROLINE         'C5 H9 N O2'     115.13 
SER 'L-PEPTIDE LINKING' y SERINE          'C3 H7 N O3'    105.093 
THR 'L-PEPTIDE LINKING' y THREONINE       'C4 H9 N O3'    119.119 
TRP 'L-PEPTIDE LINKING' y TRYPTOPHAN      'C11 H12 N2 O2' 204.225 
TYR 'L-PEPTIDE LINKING' y TYROSINE        'C9 H11 N O3'   181.189 
VAL 'L-PEPTIDE LINKING' y VALINE          'C5 H11 N O2'   117.146 
# 
loop_
_atom_type.symbol 
N 
C 
O 
S 
# 
loop_
_entity_poly_seq.entity_id 
_entity_poly_seq.num 
_entity_poly_seq.mon_id 
_entity_poly_seq.hetero 
1   1 ARG n 
1   2 ILE n 
1   3 VAL n 
1   4 ASN n 
1   5 GLY n 
1   6 SER n 
1   7 ASP n 
1   8 CYS n 
1   9 GLN n 
1  10 LYS n 
1  11 ASP n 
1  12 ALA n 
1  13 GLN n 
1  14 PRO n 
1  15 TRP n 
1  16 GLN n 
1  17 GLY n 
1  18 ALA n 
1  19 LEU n 
1  20 LEU n 
1  21 LEU n 
1  22 PRO n 
1  23 ASN n 
1  24 LYS n 
1  25 LEU n 
1  26 TYR n 
1  27 CYS n 
1  28 GLY n 
1  29 ALA n 
1  30 VAL n 
1  31 LEU n 
1  32 ILE n 
1  33 SER n 
1  34 PRO n 
1  35 GLN n 
1  36 TRP n 
1  37 LEU n 
1  38 LEU n 
1  39 THR n 
1  40 ALA n 
1  41 ALA n 
1  42 HIS n 
1  43 CYS n 
1  44 ARG n 
1  45 LYS n 
1  46 PRO n 
1  47 VAL n 
1  48 PHE n 
1  49 ARG n 
1  50 ILE n 
1  51 ARG n 
1  52 LEU n 
1  53 GLY n 
1  54 HIS n 
1  55 HIS n 
1  56 SER n 
1  57 MET n 
1  58 SER n 
1  59 PRO n 
1  60 TYR n 
1  61 GLU n 
1  62 SER n 
1  63 GLY n 
1  64 GLN n 
1  65 GLN n 
1  66 MET n 
1  67 PHE n 
1  68 GLN n 
1  69 GLY n 
1  70 ILE n 
1  71 LYS n 
1  72 SER n 
1  73 ILE n 
1  74 PRO n 
1  75 HIS n 
1  76 PRO n 
1  77 GLY n 
1  78 TYR n 
1  79 SER n 
1  80 HIS n 
1  81 PRO n 
1  82 GLY n 
1  83 HIS n 
1  84 SER n 
1  85 ASN n 
1  86 ASP n 
1  87 LEU n 
1  88 MET n 
1  89 LEU n 
1  90 ILE n 
1  91 LYS n 
1  92 MET n 
1  93 ASN n 
1  94 ARG n 
1  95 LYS n 
1  96 ILE n 
1  97 ARG n 
1  98 ASP n 
1  99 SER n 
1 100 HIS n 
1 101 SER n 
1 102 VAL n 
1 103 LYS n 
1 104 PRO n 
1 105 VAL n 
1 106 GLU n 
1 107 ILE n 
1 108 ALA n 
1 109 CYS n 
1 110 ASP n 
1 111 CYS n 
1 112 ALA n 
1 113 THR n 
1 114 GLU n 
1 115 GLY n 
1 116 THR n 
1 117 ARG n 
1 118 CYS n 
1 119 MET n 
1 120 VAL n 
1 121 SER n 
1 122 GLY n 
1 123 TRP n 
1 124 GLY n 
1 125 THR n 
1 126 THR n 
1 127 SER n 
1 128 SER n 
1 129 SER n 
1 130 HIS n 
1 131 ASN n 
1 132 ASN n 
1 133 PHE n 
1 134 PRO n 
1 135 LYS n 
1 136 VAL n 
1 137 LEU n 
1 138 GLN n 
1 139 CYS n 
1 140 LEU n 
1 141 ASN n 
1 142 ILE n 
1 143 THR n 
1 144 VAL n 
1 145 LEU n 
1 146 SER n 
1 147 GLU n 
1 148 GLU n 
1 149 ARG n 
1 150 CYS n 
1 151 LYS n 
1 152 ASN n 
1 153 SER n 
1 154 TYR n 
1 155 PRO n 
1 156 GLY n 
1 157 GLN n 
1 158 ILE n 
1 159 ASP n 
1 160 LYS n 
1 161 THR n 
1 162 MET n 
1 163 PHE n 
1 164 CYS n 
1 165 ALA n 
1 166 GLY n 
1 167 ASP n 
1 168 GLU n 
1 169 GLU n 
1 170 GLY n 
1 171 ARG n 
1 172 ASP n 
1 173 SER n 
1 174 CYS n 
1 175 GLN n 
1 176 GLY n 
1 177 ASP n 
1 178 SER n 
1 179 GLY n 
1 180 GLY n 
1 181 PRO n 
1 182 VAL n 
1 183 VAL n 
1 184 CYS n 
1 185 ASN n 
1 186 GLY n 
1 187 LYS n 
1 188 LEU n 
1 189 GLN n 
1 190 GLY n 
1 191 LEU n 
1 192 VAL n 
1 193 SER n 
1 194 TRP n 
1 195 GLY n 
1 196 ASP n 
1 197 PHE n 
1 198 PRO n 
1 199 CYS n 
1 200 ALA n 
1 201 GLN n 
1 202 ARG n 
1 203 ASN n 
1 204 ARG n 
1 205 PRO n 
1 206 GLY n 
1 207 VAL n 
1 208 TYR n 
1 209 THR n 
1 210 ASN n 
1 211 LEU n 
1 212 CYS n 
1 213 GLU n 
1 214 PHE n 
1 215 VAL n 
1 216 LYS n 
1 217 TRP n 
1 218 ILE n 
1 219 LYS n 
1 220 ASP n 
1 221 THR n 
1 222 MET n 
1 223 ASN n 
1 224 SER n 
1 225 ASN n 
# 
loop_
_pdbx_poly_seq_scheme.asym_id 
_pdbx_poly_seq_scheme.entity_id 
_pdbx_poly_seq_scheme.seq_id 
_pdbx_poly_seq_scheme.mon_id 
_pdbx_poly_seq_scheme.ndb_seq_num 
_pdbx_poly_seq_scheme.pdb_seq_num 
_pdbx_poly_seq_scheme.auth_seq_num 
_pdbx_poly_seq_scheme.pdb_mon_id 
_pdbx_poly_seq_scheme.auth_mon_id 
_pdbx_poly_seq_scheme.pdb_strand_id 
_pdbx_poly_seq_scheme.pdb_ins_code 
_pdbx_poly_seq_scheme.hetero 
A 1   1 ARG   1 1   1   ARG ARG A ? n 
A 1   2 ILE   2 2   2   ILE ILE A ? n 
A 1   3 VAL   3 3   3   VAL VAL A ? n 
A 1   4 ASN   4 4   4   ASN ASN A ? n 
A 1   5 GLY   5 5   5   GLY GLY A ? n 
A 1   6 SER   6 6   6   SER SER A ? n 
A 1   7 ASP   7 7   7   ASP ASP A ? n 
A 1   8 CYS   8 8   8   CYS CYS A ? n 
A 1   9 GLN   9 9   9   GLN GLN A ? n 
A 1  10 LYS  10 10  10  LYS LYS A ? n 
A 1  11 ASP  11 11  11  ASP ASP A ? n 
A 1  12 ALA  12 12  12  ALA ALA A ? n 
A 1  13 GLN  13 13  13  GLN GLN A ? n 
A 1  14 PRO  14 14  14  PRO PRO A ? n 
A 1  15 TRP  15 15  15  TRP TRP A ? n 
A 1  16 GLN  16 16  16  GLN GLN A ? n 
A 1  17 GLY  17 17  17  GLY GLY A ? n 
A 1  18 ALA  18 18  18  ALA ALA A ? n 
A 1  19 LEU  19 19  19  LEU LEU A ? n 
A 1  20 LEU  20 20  20  LEU LEU A ? n 
A 1  21 LEU  21 21  21  LEU LEU A ? n 
A 1  22 PRO  22 22  22  PRO PRO A ? n 
A 1  23 ASN  23 23  23  ASN ASN A ? n 
A 1  24 LYS  24 24  24  LYS LYS A ? n 
A 1  25 LEU  25 25  25  LEU LEU A ? n 
A 1  26 TYR  26 26  26  TYR TYR A ? n 
A 1  27 CYS  27 27  27  CYS CYS A ? n 
A 1  28 GLY  28 28  28  GLY GLY A ? n 
A 1  29 ALA  29 29  29  ALA ALA A ? n 
A 1  30 VAL  30 30  30  VAL VAL A ? n 
A 1  31 LEU  31 31  31  LEU LEU A ? n 
A 1  32 ILE  32 32  32  ILE ILE A ? n 
A 1  33 SER  33 33  33  SER SER A ? n 
A 1  34 PRO  34 34  34  PRO PRO A ? n 
A 1  35 GLN  35 35  35  GLN GLN A ? n 
A 1  36 TRP  36 36  36  TRP TRP A ? n 
A 1  37 LEU  37 37  37  LEU LEU A ? n 
A 1  38 LEU  38 38  38  LEU LEU A ? n 
A 1  39 THR  39 39  39  THR THR A ? n 
A 1  40 ALA  40 40  40  ALA ALA A ? n 
A 1  41 ALA  41 41  41  ALA ALA A ? n 
A 1  42 HIS  42 42  42  HIS HIS A ? n 
A 1  43 CYS  43 43  43  CYS CYS A ? n 
A 1  44 ARG  44 44  44  ARG ARG A ? n 
A 1  45 LYS  45 45  45  LYS LYS A ? n 
A 1  46 PRO  46 46  46  PRO PRO A ? n 
A 1  47 VAL  47 47  47  VAL VAL A ? n 
A 1  48 PHE  48 48  48  PHE PHE A ? n 
A 1  49 ARG  49 49  49  ARG ARG A ? n 
A 1  50 ILE  50 50  50  ILE ILE A ? n 
A 1  51 ARG  51 51  51  ARG ARG A ? n 
A 1  52 LEU  52 52  52  LEU LEU A ? n 
A 1  53 GLY  53 53  53  GLY GLY A ? n 
A 1  54 HIS  54 54  54  HIS HIS A ? n 
A 1  55 HIS  55 55  55  HIS HIS A ? n 
A 1  56 SER  56 56  56  SER SER A ? n 
A 1  57 MET  57 57  57  MET MET A ? n 
A 1  58 SER  58 58  58  SER SER A ? n 
A 1  59 PRO  59 59  59  PRO PRO A ? n 
A 1  60 TYR  60 60  60  TYR TYR A ? n 
A 1  61 GLU  61 61  61  GLU GLU A ? n 
A 1  62 SER  62 62  62  SER SER A ? n 
A 1  63 GLY  63 63  63  GLY GLY A ? n 
A 1  64 GLN  64 64  64  GLN GLN A ? n 
A 1  65 GLN  65 65  65  GLN GLN A ? n 
A 1  66 MET  66 66  66  MET MET A ? n 
A 1  67 PHE  67 67  67  PHE PHE A ? n 
A 1  68 GLN  68 68  68  GLN GLN A ? n 
A 1  69 GLY  69 69  69  GLY GLY A ? n 
A 1  70 ILE  70 70  70  ILE ILE A ? n 
A 1  71 LYS  71 71  71  LYS LYS A ? n 
A 1  72 SER  72 72  72  SER SER A ? n 
A 1  73 ILE  73 73  73  ILE ILE A ? n 
A 1  74 PRO  74 74  74  PRO PRO A ? n 
A 1  75 HIS  75 75  75  HIS HIS A ? n 
A 1  76 PRO  76 76  76  PRO PRO A ? n 
A 1  77 GLY  77 77  77  GLY GLY A ? n 
A 1  78 TYR  78 78  78  TYR TYR A ? n 
A 1  79 SER  79 79  79  SER SER A ? n 
A 1  80 HIS  80 80  80  HIS HIS A ? n 
A 1  81 PRO  81 81  81  PRO PRO A ? n 
A 1  82 GLY  82 82  82  GLY GLY A ? n 
A 1  83 HIS  83 83  83  HIS HIS A ? n 
A 1  84 SER  84 84  84  SER SER A ? n 
A 1  85 ASN  85 85  85  ASN ASN A ? n 
A 1  86 ASP  86 86  86  ASP ASP A ? n 
A 1  87 LEU  87 87  87  LEU LEU A ? n 
A 1  88 MET  88 88  88  MET MET A ? n 
A 1  89 LEU  89 89  89  LEU LEU A ? n 
A 1  90 ILE  90 90  90  ILE ILE A ? n 
A 1  91 LYS  91 91  91  LYS LYS A ? n 
A 1  92 MET  92 92  92  MET MET A ? n 
A 1  93 ASN  93 93  93  ASN ASN A ? n 
A 1  94 ARG  94 94  94  ARG ARG A ? n 
A 1  95 LYS  95 95  95  LYS LYS A ? n 
A 1  96 ILE  96 96  96  ILE ILE A ? n 
A 1  97 ARG  97 97  97  ARG ARG A ? n 
A 1  98 ASP  98 98  98  ASP ASP A ? n 
A 1  99 SER  99 99  99  SER SER A ? n 
A 1 100 HIS 100 100 100 HIS HIS A ? n 
A 1 101 SER 101 101 101 SER SER A ? n 
A 1 102 VAL 102 102 102 VAL VAL A ? n 
A 1 103 LYS 103 103 103 LYS LYS A ? n 
A 1 104 PRO 104 104 104 PRO PRO A ? n 
A 1 105 VAL 105 105 105 VAL VAL A ? n 
A 1 106 GLU 106 106 106 GLU GLU A ? n 
A 1 107 ILE 107 107 107 ILE ILE A ? n 
A 1 108 ALA 108 108 108 ALA ALA A ? n 
A 1 109 CYS 109 109 109 CYS CYS A ? n 
A 1 110 ASP 110 110 110 ASP ASP A ? n 
A 1 111 CYS 111 111 111 CYS CYS A ? n 
A 1 112 ALA 112 112 112 ALA ALA A ? n 
A 1 113 THR 113 113 113 THR THR A ? n 
A 1 114 GLU 114 114 114 GLU GLU A ? n 
A 1 115 GLY 115 115 115 GLY GLY A ? n 
A 1 116 THR 116 116 116 THR THR A ? n 
A 1 117 ARG 117 117 117 ARG ARG A ? n 
A 1 118 CYS 118 118 118 CYS CYS A ? n 
A 1 119 MET 119 119 119 MET MET A ? n 
A 1 120 VAL 120 120 120 VAL VAL A ? n 
A 1 121 SER 121 121 121 SER SER A ? n 
A 1 122 GLY 122 122 122 GLY GLY A ? n 
A 1 123 TRP 123 123 123 TRP TRP A ? n 
A 1 124 GLY 124 124 124 GLY GLY A ? n 
A 1 125 THR 125 125 125 THR THR A ? n 
A 1 126 THR 126 126 126 THR THR A ? n 
A 1 127 SER 127 127 127 SER SER A ? n 
A 1 128 SER 128 128 128 SER SER A ? n 
A 1 129 SER 129 129 129 SER SER A ? n 
A 1 130 HIS 130 130 130 HIS HIS A ? n 
A 1 131 ASN 131 131 131 ASN ASN A ? n 
A 1 132 ASN 132 132 132 ASN ASN A ? n 
A 1 133 PHE 133 133 133 PHE PHE A ? n 
A 1 134 PRO 134 134 134 PRO PRO A ? n 
A 1 135 LYS 135 135 135 LYS LYS A ? n 
A 1 136 VAL 136 136 136 VAL VAL A ? n 
A 1 137 LEU 137 137 137 LEU LEU A ? n 
A 1 138 GLN 138 138 138 GLN GLN A ? n 
A 1 139 CYS 139 139 139 CYS CYS A ? n 
A 1 140 LEU 140 140 140 LEU LEU A ? n 
A 1 141 ASN 141 141 141 ASN ASN A ? n 
A 1 142 ILE 142 142 142 ILE ILE A ? n 
A 1 143 THR 143 143 143 THR THR A ? n 
A 1 144 VAL 144 144 144 VAL VAL A ? n 
A 1 145 LEU 145 145 145 LEU LEU A ? n 
A 1 146 SER 146 146 146 SER SER A ? n 
A 1 147 GLU 147 147 147 GLU GLU A ? n 
A 1 148 GLU 148 148 148 GLU GLU A ? n 
A 1 149 ARG 149 149 149 ARG ARG A ? n 
A 1 150 CYS 150 150 150 CYS CYS A ? n 
A 1 151 LYS 151 151 151 LYS LYS A ? n 
A 1 152 ASN 152 152 152 ASN ASN A ? n 
A 1 153 SER 153 153 153 SER SER A ? n 
A 1 154 TYR 154 154 154 TYR TYR A ? n 
A 1 155 PRO 155 155 155 PRO PRO A ? n 
A 1 156 GLY 156 156 156 GLY GLY A ? n 
A 1 157 GLN 157 157 157 GLN GLN A ? n 
A 1 158 ILE 158 158 158 ILE ILE A ? n 
A 1 159 ASP 159 159 159 ASP ASP A ? n 
A 1 160 LYS 160 160 160 LYS LYS A ? n 
A 1 161 THR 161 161 161 THR THR A ? n 
A 1 162 MET 162 162 162 MET MET A ? n 
A 1 163 PHE 163 163 163 PHE PHE A ? n 
A 1 164 CYS 164 164 164 CYS CYS A ? n 
A 1 165 ALA 165 165 165 ALA ALA A ? n 
A 1 166 GLY 166 166 166 GLY GLY A ? n 
A 1 167 ASP 167 167 167 ASP ASP A ? n 
A 1 168 GLU 168 168 168 GLU GLU A ? n 
A 1 169 GLU 169 169 169 GLU GLU A ? n 
A 1 170 GLY 170 170 170 GLY GLY A ? n 
A 1 171 ARG 171 171 171 ARG ARG A ? n 
A 1 172 ASP 172 172 172 ASP ASP A ? n 
A 1 173 SER 173 173 173 SER SER A ? n 
A 1 174 CYS 174 174 174 CYS CYS A ? n 
A 1 175 GLN 175 175 175 GLN GLN A ? n 
A 1 176 GLY 176 176 176 GLY GLY A ? n 
A 1 177 ASP 177 177 177 ASP ASP A ? n 
A 1 178 SER 178 178 178 SER SER A ? n 
A 1 179 GLY 179 179 179 GLY GLY A ? n 
A 1 180 GLY 180 180 180 GLY GLY A ? n 
A 1 181 PRO 181 181 181 PRO PRO A ? n 
A 1 182 VAL 182 182 182 VAL VAL A ? n 
A 1 183 VAL 183 183 183 VAL VAL A ? n 
A 1 184 CYS 184 184 184 CYS CYS A ? n 
A 1 185 ASN 185 185 185 ASN ASN A ? n 
A 1 186 GLY 186 186 186 GLY GLY A ? n 
A 1 187 LYS 187 187 187 LYS LYS A ? n 
A 1 188 LEU 188 188 188 LEU LEU A ? n 
A 1 189 GLN 189 189 189 GLN GLN A ? n 
A 1 190 GLY 190 190 190 GLY GLY A ? n 
A 1 191 LEU 191 191 191 LEU LEU A ? n 
A 1 192 VAL 192 192 192 VAL VAL A ? n 
A 1 193 SER 193 193 193 SER SER A ? n 
A 1 194 TRP 194 194 194 TRP TRP A ? n 
A 1 195 GLY 195 195 195 GLY GLY A ? n 
A 1 196 ASP 196 196 196 ASP ASP A ? n 
A 1 197 PHE 197 197 197 PHE PHE A ? n 
A 1 198 PRO 198 198 198 PRO PRO A ? n 
A 1 199 CYS 199 199 199 CYS CYS A ? n 
A 1 200 ALA 200 200 200 ALA ALA A ? n 
A 1 201 GLN 201 201 201 GLN GLN A ? n 
A 1 202 ARG 202 202 202 ARG ARG A ? n 
A 1 203 ASN 203 203 203 ASN ASN A ? n 
A 1 204 ARG 204 204 204 ARG ARG A ? n 
A 1 205 PRO 205 205 205 PRO PRO A ? n 
A 1 206 GLY 206 206 206 GLY GLY A ? n 
A 1 207 VAL 207 207 207 VAL VAL A ? n 
A 1 208 TYR 208 208 208 TYR TYR A ? n 
A 1 209 THR 209 209 209 THR THR A ? n 
A 1 210 ASN 210 210 210 ASN ASN A ? n 
A 1 211 LEU 211 211 211 LEU LEU A ? n 
A 1 212 CYS 212 212 212 CYS CYS A ? n 
A 1 213 GLU 213 213 213 GLU GLU A ? n 
A 1 214 PHE 214 214 214 PHE PHE A ? n 
A 1 215 VAL 215 215 215 VAL VAL A ? n 
A 1 216 LYS 216 216 216 LYS LYS A ? n 
A 1 217 TRP 217 217 217 TRP TRP A ? n 
A 1 218 ILE 218 218 218 ILE ILE A ? n 
A 1 219 LYS 219 219 219 LYS LYS A ? n 
A 1 220 ASP 220 220 220 ASP ASP A ? n 
A 1 221 THR 221 221 221 THR THR A ? n 
A 1 222 MET 222 222 222 MET MET A ? n 
A 1 223 ASN 223 223 223 ASN ASN A ? n 
A 1 224 SER 224 224 224 SER SER A ? n 
A 1 225 ASN 225 225 225 ASN ASN A ? n 
# 
loop_
_atom_site.group_PDB 
_atom_site.id 
_atom_site.type_symbol 
_atom_site.label_atom_id 
_atom_site.label_alt_id 
_atom_site.label_comp_id 
_atom_site.label_asym_id 
_atom_site.label_entity_id 
_atom_site.label_seq_id 
_atom_site.pdbx_PDB_ins_code 
_atom_site.Cartn_x 
_atom_site.Cartn_y 
_atom_site.Cartn_z 
_atom_site.occupancy 
_atom_site.B_iso_or_equiv 
_atom_site.pdbx_formal_charge 
_atom_site.auth_seq_id 
_atom_site.auth_comp_id 
_atom_site.auth_asym_id 
_atom_site.auth_atom_id 
_atom_site.pdbx_PDB_model_num 
ATOM 1    N N   ? ARG A 1   1 ?  -3.220  10.407  -7.686 1.000 57.300 ? 1   ARG A N   1 
ATOM 2    C CA  ? ARG A 1   1 ?  -3.344  10.465  -9.139 1.000 57.300 ? 1   ARG A CA  1 
ATOM 3    C C   ? ARG A 1   1 ?  -3.256   9.072  -9.752 1.000 57.300 ? 1   ARG A C   1 
ATOM 4    C CB  ? ARG A 1   1 ?  -2.262  11.369  -9.735 1.000 57.300 ? 1   ARG A CB  1 
ATOM 5    O O   ? ARG A 1   1 ?  -2.354   8.299  -9.423 1.000 57.300 ? 1   ARG A O   1 
ATOM 6    C CG  ? ARG A 1   1 ?  -2.366  11.541 -11.242 1.000 57.300 ? 1   ARG A CG  1 
ATOM 7    C CD  ? ARG A 1   1 ?  -1.295  12.481 -11.777 1.000 57.300 ? 1   ARG A CD  1 
ATOM 8    N NE  ? ARG A 1   1 ?  -1.285  12.513 -13.237 1.000 57.300 ? 1   ARG A NE  1 
ATOM 9    N NH1 ? ARG A 1   1 ?   0.362  14.125 -13.398 1.000 57.300 ? 1   ARG A NH1 1 
ATOM 10   N NH2 ? ARG A 1   1 ?  -0.572  13.240 -15.295 1.000 57.300 ? 1   ARG A NH2 1 
ATOM 11   C CZ  ? ARG A 1   1 ?  -0.499  13.292 -13.973 1.000 57.300 ? 1   ARG A CZ  1 
ATOM 12   N N   ? ILE A 1   2 ?  -4.251   8.695 -10.384 1.000 62.240 ? 2   ILE A N   1 
ATOM 13   C CA  ? ILE A 1   2 ?  -4.001   7.720 -11.440 1.000 62.240 ? 2   ILE A CA  1 
ATOM 14   C C   ? ILE A 1   2 ?  -4.037   8.411 -12.801 1.000 62.240 ? 2   ILE A C   1 
ATOM 15   C CB  ? ILE A 1   2 ?  -5.028   6.566 -11.398 1.000 62.240 ? 2   ILE A CB  1 
ATOM 16   O O   ? ILE A 1   2 ?  -5.090   8.880 -13.238 1.000 62.240 ? 2   ILE A O   1 
ATOM 17   C CG1 ? ILE A 1   2 ?  -4.948   5.828 -10.056 1.000 62.240 ? 2   ILE A CG1 1 
ATOM 18   C CG2 ? ILE A 1   2 ?  -4.805   5.602 -12.567 1.000 62.240 ? 2   ILE A CG2 1 
ATOM 19   C CD1 ? ILE A 1   2 ?  -5.839   4.596  -9.973 1.000 62.240 ? 2   ILE A CD1 1 
ATOM 20   N N   ? VAL A 1   3 ?  -2.938   8.937 -13.244 1.000 67.600 ? 3   VAL A N   1 
ATOM 21   C CA  ? VAL A 1   3 ?  -2.785   9.651 -14.507 1.000 67.600 ? 3   VAL A CA  1 
ATOM 22   C C   ? VAL A 1   3 ?  -2.981   8.685 -15.674 1.000 67.600 ? 3   VAL A C   1 
ATOM 23   C CB  ? VAL A 1   3 ?  -1.403  10.335 -14.608 1.000 67.600 ? 3   VAL A CB  1 
ATOM 24   O O   ? VAL A 1   3 ?  -2.356   7.623 -15.721 1.000 67.600 ? 3   VAL A O   1 
ATOM 25   C CG1 ? VAL A 1   3 ?  -1.273  11.099 -15.925 1.000 67.600 ? 3   VAL A CG1 1 
ATOM 26   C CG2 ? VAL A 1   3 ?  -1.183  11.270 -13.420 1.000 67.600 ? 3   VAL A CG2 1 
ATOM 27   N N   ? ASN A 1   4 ?  -4.162   9.025 -16.493 1.000 70.900 ? 4   ASN A N   1 
ATOM 28   C CA  ? ASN A 1   4 ?  -4.556   8.202 -17.632 1.000 70.900 ? 4   ASN A CA  1 
ATOM 29   C C   ? ASN A 1   4 ?  -5.265   6.927 -17.184 1.000 70.900 ? 4   ASN A C   1 
ATOM 30   C CB  ? ASN A 1   4 ?  -3.338   7.858 -18.492 1.000 70.900 ? 4   ASN A CB  1 
ATOM 31   O O   ? ASN A 1   4 ?  -5.092   5.869 -17.792 1.000 70.900 ? 4   ASN A O   1 
ATOM 32   C CG  ? ASN A 1   4 ?  -2.891   9.017 -19.361 1.000 70.900 ? 4   ASN A CG  1 
ATOM 33   N ND2 ? ASN A 1   4 ?  -1.642   8.975 -19.810 1.000 70.900 ? 4   ASN A ND2 1 
ATOM 34   O OD1 ? ASN A 1   4 ?  -3.662   9.943 -19.627 1.000 70.900 ? 4   ASN A OD1 1 
ATOM 35   N N   ? GLY A 1   5 ?  -5.851   6.907 -15.914 1.000 77.850 ? 5   GLY A N   1 
ATOM 36   C CA  ? GLY A 1   5 ?  -6.703   5.835 -15.424 1.000 77.850 ? 5   GLY A CA  1 
ATOM 37   C C   ? GLY A 1   5 ?  -8.144   5.963 -15.880 1.000 77.850 ? 5   GLY A C   1 
ATOM 38   O O   ? GLY A 1   5 ?  -8.494   6.906 -16.593 1.000 77.850 ? 5   GLY A O   1 
ATOM 39   N N   ? SER A 1   6 ?  -8.934   5.036 -15.684 1.000 87.440 ? 6   SER A N   1 
ATOM 40   C CA  ? SER A 1   6 ? -10.358   5.014 -16.001 1.000 87.440 ? 6   SER A CA  1 
ATOM 41   C C   ? SER A 1   6 ? -11.186   4.594 -14.791 1.000 87.440 ? 6   SER A C   1 
ATOM 42   C CB  ? SER A 1   6 ? -10.633   4.069 -17.170 1.000 87.440 ? 6   SER A CB  1 
ATOM 43   O O   ? SER A 1   6 ? -10.643   4.097 -13.802 1.000 87.440 ? 6   SER A O   1 
ATOM 44   O OG  ? SER A 1   6 ? -10.229   2.747 -16.855 1.000 87.440 ? 6   SER A OG  1 
ATOM 45   N N   ? ASP A 1   7 ? -12.455   4.979 -14.885 1.000 91.190 ? 7   ASP A N   1 
ATOM 46   C CA  ? ASP A 1   7 ? -13.347   4.536 -13.817 1.000 91.190 ? 7   ASP A CA  1 
ATOM 47   C C   ? ASP A 1   7 ? -13.261   3.024 -13.622 1.000 91.190 ? 7   ASP A C   1 
ATOM 48   C CB  ? ASP A 1   7 ? -14.790   4.947 -14.119 1.000 91.190 ? 7   ASP A CB  1 
ATOM 49   O O   ? ASP A 1   7 ? -13.300   2.265 -14.593 1.000 91.190 ? 7   ASP A O   1 
ATOM 50   C CG  ? ASP A 1   7 ? -15.018   6.443 -13.999 1.000 91.190 ? 7   ASP A CG  1 
ATOM 51   O OD1 ? ASP A 1   7 ? -14.079   7.175 -13.615 1.000 91.190 ? 7   ASP A OD1 1 
ATOM 52   O OD2 ? ASP A 1   7 ? -16.147   6.895 -14.287 1.000 91.190 ? 7   ASP A OD2 1 
ATOM 53   N N   ? CYS A 1   8 ? -13.052   2.681 -12.319 1.000 91.490 ? 8   CYS A N   1 
ATOM 54   C CA  ? CYS A 1   8 ? -13.104   1.262 -11.988 1.000 91.490 ? 8   CYS A CA  1 
ATOM 55   C C   ? CYS A 1   8 ? -14.528   0.728 -12.098 1.000 91.490 ? 8   CYS A C   1 
ATOM 56   C CB  ? CYS A 1   8 ? -12.567   1.020 -10.578 1.000 91.490 ? 8   CYS A CB  1 
ATOM 57   O O   ? CYS A 1   8 ? -15.490   1.461 -11.860 1.000 91.490 ? 8   CYS A O   1 
ATOM 58   S SG  ? CYS A 1   8 ? -10.825   1.454 -10.378 1.000 91.490 ? 8   CYS A SG  1 
ATOM 59   N N   ? GLN A 1   9 ? -14.590  -0.567 -12.506 1.000 91.010 ? 9   GLN A N   1 
ATOM 60   C CA  ? GLN A 1   9 ? -15.893  -1.216 -12.415 1.000 91.010 ? 9   GLN A CA  1 
ATOM 61   C C   ? GLN A 1   9 ? -16.382  -1.267 -10.971 1.000 91.010 ? 9   GLN A C   1 
ATOM 62   C CB  ? GLN A 1   9 ? -15.832  -2.628 -12.999 1.000 91.010 ? 9   GLN A CB  1 
ATOM 63   O O   ? GLN A 1   9 ? -15.593  -1.485 -10.050 1.000 91.010 ? 9   GLN A O   1 
ATOM 64   C CG  ? GLN A 1   9 ? -15.623  -2.662 -14.507 1.000 91.010 ? 9   GLN A CG  1 
ATOM 65   C CD  ? GLN A 1   9 ? -15.629  -4.071 -15.069 1.000 91.010 ? 9   GLN A CD  1 
ATOM 66   N NE2 ? GLN A 1   9 ? -16.433  -4.294 -16.104 1.000 91.010 ? 9   GLN A NE2 1 
ATOM 67   O OE1 ? GLN A 1   9 ? -14.916  -4.952 -14.579 1.000 91.010 ? 9   GLN A OE1 1 
ATOM 68   N N   ? LYS A 1  10 ? -17.700  -1.053 -10.818 1.000 88.200 ? 10  LYS A N   1 
ATOM 69   C CA  ? LYS A 1  10 ? -18.286  -1.124  -9.483 1.000 88.200 ? 10  LYS A CA  1 
ATOM 70   C C   ? LYS A 1  10 ? -17.958  -2.453  -8.808 1.000 88.200 ? 10  LYS A C   1 
ATOM 71   C CB  ? LYS A 1  10 ? -19.802  -0.933  -9.552 1.000 88.200 ? 10  LYS A CB  1 
ATOM 72   O O   ? LYS A 1  10 ? -18.030  -3.510  -9.438 1.000 88.200 ? 10  LYS A O   1 
ATOM 73   C CG  ? LYS A 1  10 ? -20.466  -0.754  -8.194 1.000 88.200 ? 10  LYS A CG  1 
ATOM 74   C CD  ? LYS A 1  10 ? -21.949  -0.436  -8.335 1.000 88.200 ? 10  LYS A CD  1 
ATOM 75   C CE  ? LYS A 1  10 ? -22.615  -0.259  -6.977 1.000 88.200 ? 10  LYS A CE  1 
ATOM 76   N NZ  ? LYS A 1  10 ? -24.059   0.096  -7.110 1.000 88.200 ? 10  LYS A NZ  1 
ATOM 77   N N   ? ASP A 1  11 ? -17.428  -2.399  -7.541 1.000 87.660 ? 11  ASP A N   1 
ATOM 78   C CA  ? ASP A 1  11 ? -17.181  -3.548  -6.674 1.000 87.660 ? 11  ASP A CA  1 
ATOM 79   C C   ? ASP A 1  11 ? -15.996  -4.370  -7.176 1.000 87.660 ? 11  ASP A C   1 
ATOM 80   C CB  ? ASP A 1  11 ? -18.429  -4.427  -6.579 1.000 87.660 ? 11  ASP A CB  1 
ATOM 81   O O   ? ASP A 1  11 ? -15.765  -5.486  -6.707 1.000 87.660 ? 11  ASP A O   1 
ATOM 82   C CG  ? ASP A 1  11 ? -19.602  -3.723  -5.922 1.000 87.660 ? 11  ASP A CG  1 
ATOM 83   O OD1 ? ASP A 1  11 ? -19.386  -2.911  -4.996 1.000 87.660 ? 11  ASP A OD1 1 
ATOM 84   O OD2 ? ASP A 1  11 ? -20.754  -3.984  -6.331 1.000 87.660 ? 11  ASP A OD2 1 
ATOM 85   N N   ? ALA A 1  12 ? -15.260  -3.866  -8.147 1.000 91.590 ? 12  ALA A N   1 
ATOM 86   C CA  ? ALA A 1  12 ? -14.115  -4.569  -8.720 1.000 91.590 ? 12  ALA A CA  1 
ATOM 87   C C   ? ALA A 1  12 ? -12.925  -4.550  -7.765 1.000 91.590 ? 12  ALA A C   1 
ATOM 88   C CB  ? ALA A 1  12 ? -13.727  -3.949 -10.061 1.000 91.590 ? 12  ALA A CB  1 
ATOM 89   O O   ? ALA A 1  12 ? -12.046  -5.411  -7.842 1.000 91.590 ? 12  ALA A O   1 
ATOM 90   N N   ? GLN A 1  13 ? -12.857  -3.630  -6.822 1.000 95.080 ? 13  GLN A N   1 
ATOM 91   C CA  ? GLN A 1  13 ? -11.781  -3.485  -5.847 1.000 95.080 ? 13  GLN A CA  1 
ATOM 92   C C   ? GLN A 1  13 ? -12.329  -3.444  -4.424 1.000 95.080 ? 13  GLN A C   1 
ATOM 93   C CB  ? GLN A 1  13 ? -10.964  -2.223  -6.131 1.000 95.080 ? 13  GLN A CB  1 
ATOM 94   O O   ? GLN A 1  13 ? -12.208  -2.429  -3.735 1.000 95.080 ? 13  GLN A O   1 
ATOM 95   C CG  ? GLN A 1  13 ? -10.142  -2.298  -7.411 1.000 95.080 ? 13  GLN A CG  1 
ATOM 96   C CD  ? GLN A 1  13 ? -11.001  -2.426  -8.654 1.000 95.080 ? 13  GLN A CD  1 
ATOM 97   N NE2 ? GLN A 1  13 ? -10.659  -3.379  -9.515 1.000 95.080 ? 13  GLN A NE2 1 
ATOM 98   O OE1 ? GLN A 1  13 ? -11.964  -1.676  -8.840 1.000 95.080 ? 13  GLN A OE1 1 
ATOM 99   N N   ? PRO A 1  14 ? -12.828  -4.575  -3.922 1.000 95.240 ? 14  PRO A N   1 
ATOM 100  C CA  ? PRO A 1  14 ? -13.514  -4.631  -2.629 1.000 95.240 ? 14  PRO A CA  1 
ATOM 101  C C   ? PRO A 1  14 ? -12.560  -4.475  -1.447 1.000 95.240 ? 14  PRO A C   1 
ATOM 102  C CB  ? PRO A 1  14 ? -14.158  -6.020  -2.631 1.000 95.240 ? 14  PRO A CB  1 
ATOM 103  O O   ? PRO A 1  14 ? -13.003  -4.293  -0.311 1.000 95.240 ? 14  PRO A O   1 
ATOM 104  C CG  ? PRO A 1  14 ? -13.289  -6.843  -3.526 1.000 95.240 ? 14  PRO A CG  1 
ATOM 105  C CD  ? PRO A 1  14 ? -12.796  -5.971  -4.646 1.000 95.240 ? 14  PRO A CD  1 
ATOM 106  N N   ? TRP A 1  15 ? -11.242  -4.437  -1.728 1.000 96.920 ? 15  TRP A N   1 
ATOM 107  C CA  ? TRP A 1  15 ? -10.209  -4.327  -0.704 1.000 96.920 ? 15  TRP A CA  1 
ATOM 108  C C   ? TRP A 1  15 ?  -9.760  -2.880  -0.536 1.000 96.920 ? 15  TRP A C   1 
ATOM 109  C CB  ? TRP A 1  15 ?  -9.008  -5.210  -1.054 1.000 96.920 ? 15  TRP A CB  1 
ATOM 110  O O   ? TRP A 1  15 ?  -9.008  -2.560   0.388 1.000 96.920 ? 15  TRP A O   1 
ATOM 111  C CG  ? TRP A 1  15 ?  -8.564  -5.096  -2.482 1.000 96.920 ? 15  TRP A CG  1 
ATOM 112  C CD1 ? TRP A 1  15 ?  -7.710  -4.167  -3.007 1.000 96.920 ? 15  TRP A CD1 1 
ATOM 113  C CD2 ? TRP A 1  15 ?  -8.956  -5.941  -3.568 1.000 96.920 ? 15  TRP A CD2 1 
ATOM 114  C CE2 ? TRP A 1  15 ?  -8.301  -5.465  -4.725 1.000 96.920 ? 15  TRP A CE2 1 
ATOM 115  C CE3 ? TRP A 1  15 ?  -9.799  -7.056  -3.675 1.000 96.920 ? 15  TRP A CE3 1 
ATOM 116  N NE1 ? TRP A 1  15 ?  -7.548  -4.383  -4.356 1.000 96.920 ? 15  TRP A NE1 1 
ATOM 117  C CH2 ? TRP A 1  15 ?  -9.292  -7.155  -6.053 1.000 96.920 ? 15  TRP A CH2 1 
ATOM 118  C CZ2 ? TRP A 1  15 ?  -8.462  -6.066  -5.975 1.000 96.920 ? 15  TRP A CZ2 1 
ATOM 119  C CZ3 ? TRP A 1  15 ?  -9.958  -7.653  -4.921 1.000 96.920 ? 15  TRP A CZ3 1 
ATOM 120  N N   ? GLN A 1  16 ? -10.155  -1.986  -1.449 1.000 96.030 ? 16  GLN A N   1 
ATOM 121  C CA  ? GLN A 1  16 ?  -9.722  -0.592  -1.427 1.000 96.030 ? 16  GLN A CA  1 
ATOM 122  C C   ? GLN A 1  16 ? -10.312   0.149  -0.231 1.000 96.030 ? 16  GLN A C   1 
ATOM 123  C CB  ? GLN A 1  16 ? -10.114   0.112  -2.727 1.000 96.030 ? 16  GLN A CB  1 
ATOM 124  O O   ? GLN A 1  16 ? -11.527   0.136  -0.024 1.000 96.030 ? 16  GLN A O   1 
ATOM 125  C CG  ? GLN A 1  16 ?  -9.715   1.581  -2.775 1.000 96.030 ? 16  GLN A CG  1 
ATOM 126  C CD  ? GLN A 1  16 ?  -8.215   1.777  -2.900 1.000 96.030 ? 16  GLN A CD  1 
ATOM 127  N NE2 ? GLN A 1  16 ?  -7.679   2.737  -2.155 1.000 96.030 ? 16  GLN A NE2 1 
ATOM 128  O OE1 ? GLN A 1  16 ?  -7.545   1.072  -3.661 1.000 96.030 ? 16  GLN A OE1 1 
ATOM 129  N N   ? GLY A 1  17 ?  -9.515   0.838   0.563 1.000 95.030 ? 17  GLY A N   1 
ATOM 130  C CA  ? GLY A 1  17 ?  -9.927   1.660   1.689 1.000 95.030 ? 17  GLY A CA  1 
ATOM 131  C C   ? GLY A 1  17 ?  -9.518   3.114   1.547 1.000 95.030 ? 17  GLY A C   1 
ATOM 132  O O   ? GLY A 1  17 ?  -8.548   3.427   0.853 1.000 95.030 ? 17  GLY A O   1 
ATOM 133  N N   ? ALA A 1  18 ? -10.282   3.996   2.232 1.000 93.900 ? 18  ALA A N   1 
ATOM 134  C CA  ? ALA A 1  18 ?  -9.977   5.424   2.262 1.000 93.900 ? 18  ALA A CA  1 
ATOM 135  C C   ? ALA A 1  18 ?  -9.717   5.899   3.688 1.000 93.900 ? 18  ALA A C   1 
ATOM 136  C CB  ? ALA A 1  18 ? -11.117   6.225   1.637 1.000 93.900 ? 18  ALA A CB  1 
ATOM 137  O O   ? ALA A 1  18 ? -10.520   5.648   4.590 1.000 93.900 ? 18  ALA A O   1 
ATOM 138  N N   ? LEU A 1  19 ?  -8.561   6.497   3.805 1.000 93.680 ? 19  LEU A N   1 
ATOM 139  C CA  ? LEU A 1  19 ?  -8.279   7.186   5.060 1.000 93.680 ? 19  LEU A CA  1 
ATOM 140  C C   ? LEU A 1  19 ?  -8.707   8.648   4.985 1.000 93.680 ? 19  LEU A C   1 
ATOM 141  C CB  ? LEU A 1  19 ?  -6.789   7.095   5.399 1.000 93.680 ? 19  LEU A CB  1 
ATOM 142  O O   ? LEU A 1  19 ?  -8.295   9.374   4.077 1.000 93.680 ? 19  LEU A O   1 
ATOM 143  C CG  ? LEU A 1  19 ?  -6.200   5.687   5.496 1.000 93.680 ? 19  LEU A CG  1 
ATOM 144  C CD1 ? LEU A 1  19 ?  -4.724   5.754   5.873 1.000 93.680 ? 19  LEU A CD1 1 
ATOM 145  C CD2 ? LEU A 1  19 ?  -6.978   4.851   6.507 1.000 93.680 ? 19  LEU A CD2 1 
ATOM 146  N N   ? LEU A 1  20 ?  -9.509   9.009   5.990 1.000 90.680 ? 20  LEU A N   1 
ATOM 147  C CA  ? LEU A 1  20 ? -10.118  10.334   5.931 1.000 90.680 ? 20  LEU A CA  1 
ATOM 148  C C   ? LEU A 1  20 ?  -9.689  11.183   7.123 1.000 90.680 ? 20  LEU A C   1 
ATOM 149  C CB  ? LEU A 1  20 ? -11.644  10.221   5.893 1.000 90.680 ? 20  LEU A CB  1 
ATOM 150  O O   ? LEU A 1  20 ?  -9.549  10.672   8.236 1.000 90.680 ? 20  LEU A O   1 
ATOM 151  C CG  ? LEU A 1  20 ? -12.232   9.348   4.784 1.000 90.680 ? 20  LEU A CG  1 
ATOM 152  C CD1 ? LEU A 1  20 ? -13.739   9.199   4.969 1.000 90.680 ? 20  LEU A CD1 1 
ATOM 153  C CD2 ? LEU A 1  20 ? -11.912   9.936   3.414 1.000 90.680 ? 20  LEU A CD2 1 
ATOM 154  N N   ? LEU A 1  21 ?  -9.397  12.406   6.927 1.000 83.990 ? 21  LEU A N   1 
ATOM 155  C CA  ? LEU A 1  21 ?  -9.366  13.475   7.919 1.000 83.990 ? 21  LEU A CA  1 
ATOM 156  C C   ? LEU A 1  21 ? -10.547  14.422   7.735 1.000 83.990 ? 21  LEU A C   1 
ATOM 157  C CB  ? LEU A 1  21 ?  -8.052  14.256   7.824 1.000 83.990 ? 21  LEU A CB  1 
ATOM 158  O O   ? LEU A 1  21 ? -10.688  15.048   6.682 1.000 83.990 ? 21  LEU A O   1 
ATOM 159  C CG  ? LEU A 1  21 ?  -6.787  13.507   8.244 1.000 83.990 ? 21  LEU A CG  1 
ATOM 160  C CD1 ? LEU A 1  21 ?  -5.547  14.326   7.901 1.000 83.990 ? 21  LEU A CD1 1 
ATOM 161  C CD2 ? LEU A 1  21 ?  -6.825  13.184   9.734 1.000 83.990 ? 21  LEU A CD2 1 
ATOM 162  N N   ? PRO A 1  22 ? -11.260  14.472   9.023 1.000 78.130 ? 22  PRO A N   1 
ATOM 163  C CA  ? PRO A 1  22 ? -12.706  14.413   9.247 1.000 78.130 ? 22  PRO A CA  1 
ATOM 164  C C   ? PRO A 1  22 ? -13.495  14.192   7.959 1.000 78.130 ? 22  PRO A C   1 
ATOM 165  C CB  ? PRO A 1  22 ? -13.024  15.782   9.854 1.000 78.130 ? 22  PRO A CB  1 
ATOM 166  O O   ? PRO A 1  22 ? -14.410  13.366   7.926 1.000 78.130 ? 22  PRO A O   1 
ATOM 167  C CG  ? PRO A 1  22 ? -11.690  16.391  10.144 1.000 78.130 ? 22  PRO A CG  1 
ATOM 168  C CD  ? PRO A 1  22 ? -10.641  15.618   9.399 1.000 78.130 ? 22  PRO A CD  1 
ATOM 169  N N   ? ASN A 1  23 ? -13.363  14.376   6.784 1.000 78.100 ? 23  ASN A N   1 
ATOM 170  C CA  ? ASN A 1  23 ? -14.160  14.049   5.607 1.000 78.100 ? 23  ASN A CA  1 
ATOM 171  C C   ? ASN A 1  23 ? -13.416  14.379   4.317 1.000 78.100 ? 23  ASN A C   1 
ATOM 172  C CB  ? ASN A 1  23 ? -15.503  14.782   5.648 1.000 78.100 ? 23  ASN A CB  1 
ATOM 173  O O   ? ASN A 1  23 ? -14.036  14.556   3.266 1.000 78.100 ? 23  ASN A O   1 
ATOM 174  C CG  ? ASN A 1  23 ? -16.379  14.332   6.801 1.000 78.100 ? 23  ASN A CG  1 
ATOM 175  N ND2 ? ASN A 1  23 ? -17.006  15.288   7.477 1.000 78.100 ? 23  ASN A ND2 1 
ATOM 176  O OD1 ? ASN A 1  23 ? -16.491  13.136   7.081 1.000 78.100 ? 23  ASN A OD1 1 
ATOM 177  N N   ? LYS A 1  24 ? -12.093  14.515   4.480 1.000 84.410 ? 24  LYS A N   1 
ATOM 178  C CA  ? LYS A 1  24 ? -11.221  14.720   3.327 1.000 84.410 ? 24  LYS A CA  1 
ATOM 179  C C   ? LYS A 1  24 ? -10.289  13.529   3.123 1.000 84.410 ? 24  LYS A C   1 
ATOM 180  C CB  ? LYS A 1  24 ? -10.404  16.003   3.494 1.000 84.410 ? 24  LYS A CB  1 
ATOM 181  O O   ? LYS A 1  24 ?  -9.661  13.056   4.073 1.000 84.410 ? 24  LYS A O   1 
ATOM 182  C CG  ? LYS A 1  24 ?  -9.532  16.342   2.294 1.000 84.410 ? 24  LYS A CG  1 
ATOM 183  C CD  ? LYS A 1  24 ?  -8.722  17.610   2.532 1.000 84.410 ? 24  LYS A CD  1 
ATOM 184  C CE  ? LYS A 1  24 ?  -7.767  17.888   1.379 1.000 84.410 ? 24  LYS A CE  1 
ATOM 185  N NZ  ? LYS A 1  24 ?  -6.952  19.116   1.620 1.000 84.410 ? 24  LYS A NZ  1 
ATOM 186  N N   ? LEU A 1  25 ? -10.345  13.047   1.817 1.000 87.360 ? 25  LEU A N   1 
ATOM 187  C CA  ? LEU A 1  25 ?  -9.437  11.956   1.482 1.000 87.360 ? 25  LEU A CA  1 
ATOM 188  C C   ? LEU A 1  25 ?  -7.987  12.362   1.721 1.000 87.360 ? 25  LEU A C   1 
ATOM 189  C CB  ? LEU A 1  25 ?  -9.627  11.529   0.024 1.000 87.360 ? 25  LEU A CB  1 
ATOM 190  O O   ? LEU A 1  25 ?  -7.538  13.398   1.225 1.000 87.360 ? 25  LEU A O   1 
ATOM 191  C CG  ? LEU A 1  25 ?  -8.705  10.418  -0.482 1.000 87.360 ? 25  LEU A CG  1 
ATOM 192  C CD1 ? LEU A 1  25 ?  -9.068   9.089   0.172 1.000 87.360 ? 25  LEU A CD1 1 
ATOM 193  C CD2 ? LEU A 1  25 ?  -8.781  10.311  -2.001 1.000 87.360 ? 25  LEU A CD2 1 
ATOM 194  N N   ? TYR A 1  26 ?  -7.264  11.543   2.490 1.000 87.210 ? 26  TYR A N   1 
ATOM 195  C CA  ? TYR A 1  26 ?  -5.869  11.793   2.835 1.000 87.210 ? 26  TYR A CA  1 
ATOM 196  C C   ? TYR A 1  26 ?  -4.950  10.791   2.146 1.000 87.210 ? 26  TYR A C   1 
ATOM 197  C CB  ? TYR A 1  26 ?  -5.670  11.726   4.352 1.000 87.210 ? 26  TYR A CB  1 
ATOM 198  O O   ? TYR A 1  26 ?  -4.008  11.180   1.451 1.000 87.210 ? 26  TYR A O   1 
ATOM 199  C CG  ? TYR A 1  26 ?  -4.222  11.777   4.777 1.000 87.210 ? 26  TYR A CG  1 
ATOM 200  C CD1 ? TYR A 1  26 ?  -3.581  10.644   5.272 1.000 87.210 ? 26  TYR A CD1 1 
ATOM 201  C CD2 ? TYR A 1  26 ?  -3.493  12.958   4.684 1.000 87.210 ? 26  TYR A CD2 1 
ATOM 202  C CE1 ? TYR A 1  26 ?  -2.247  10.687   5.667 1.000 87.210 ? 26  TYR A CE1 1 
ATOM 203  C CE2 ? TYR A 1  26 ?  -2.159  13.012   5.076 1.000 87.210 ? 26  TYR A CE2 1 
ATOM 204  O OH  ? TYR A 1  26 ?  -0.226  11.922   5.953 1.000 87.210 ? 26  TYR A OH  1 
ATOM 205  C CZ  ? TYR A 1  26 ?  -1.546  11.873   5.564 1.000 87.210 ? 26  TYR A CZ  1 
ATOM 206  N N   ? CYS A 1  27 ?  -5.233   9.532   2.384 1.000 93.840 ? 27  CYS A N   1 
ATOM 207  C CA  ? CYS A 1  27 ?  -4.470   8.419   1.832 1.000 93.840 ? 27  CYS A CA  1 
ATOM 208  C C   ? CYS A 1  27 ?  -5.379   7.235   1.522 1.000 93.840 ? 27  CYS A C   1 
ATOM 209  C CB  ? CYS A 1  27 ?  -3.371   7.989   2.803 1.000 93.840 ? 27  CYS A CB  1 
ATOM 210  O O   ? CYS A 1  27 ?  -6.516   7.180   1.993 1.000 93.840 ? 27  CYS A O   1 
ATOM 211  S SG  ? CYS A 1  27 ?  -1.880   9.004   2.711 1.000 93.840 ? 27  CYS A SG  1 
ATOM 212  N N   ? GLY A 1  28 ?  -4.846   6.375   0.722 1.000 94.370 ? 28  GLY A N   1 
ATOM 213  C CA  ? GLY A 1  28 ?  -5.498   5.091   0.515 1.000 94.370 ? 28  GLY A CA  1 
ATOM 214  C C   ? GLY A 1  28 ?  -5.030   4.021   1.483 1.000 94.370 ? 28  GLY A C   1 
ATOM 215  O O   ? GLY A 1  28 ?  -4.035   4.207   2.188 1.000 94.370 ? 28  GLY A O   1 
ATOM 216  N N   ? ALA A 1  29 ?  -5.730   2.918   1.568 1.000 96.210 ? 29  ALA A N   1 
ATOM 217  C CA  ? ALA A 1  29 ?  -5.396   1.746   2.374 1.000 96.210 ? 29  ALA A CA  1 
ATOM 218  C C   ? ALA A 1  29 ?  -5.944   0.471   1.741 1.000 96.210 ? 29  ALA A C   1 
ATOM 219  C CB  ? ALA A 1  29 ?  -5.934   1.906   3.794 1.000 96.210 ? 29  ALA A CB  1 
ATOM 220  O O   ? ALA A 1  29 ?  -6.776   0.529   0.832 1.000 96.210 ? 29  ALA A O   1 
ATOM 221  N N   ? VAL A 1  30 ?  -5.390  -0.646   2.212 1.000 97.940 ? 30  VAL A N   1 
ATOM 222  C CA  ? VAL A 1  30 ?  -5.804  -1.938   1.674 1.000 97.940 ? 30  VAL A CA  1 
ATOM 223  C C   ? VAL A 1  30 ?  -6.273  -2.845   2.809 1.000 97.940 ? 30  VAL A C   1 
ATOM 224  C CB  ? VAL A 1  30 ?  -4.661  -2.617   0.886 1.000 97.940 ? 30  VAL A CB  1 
ATOM 225  O O   ? VAL A 1  30 ?  -5.571  -3.010   3.810 1.000 97.940 ? 30  VAL A O   1 
ATOM 226  C CG1 ? VAL A 1  30 ?  -5.169  -3.864   0.165 1.000 97.940 ? 30  VAL A CG1 1 
ATOM 227  C CG2 ? VAL A 1  30 ?  -4.042  -1.636  -0.107 1.000 97.940 ? 30  VAL A CG2 1 
ATOM 228  N N   ? LEU A 1  31 ?  -7.507  -3.383   2.641 1.000 98.000 ? 31  LEU A N   1 
ATOM 229  C CA  ? LEU A 1  31 ?  -8.016  -4.374   3.582 1.000 98.000 ? 31  LEU A CA  1 
ATOM 230  C C   ? LEU A 1  31 ?  -7.333  -5.722   3.373 1.000 98.000 ? 31  LEU A C   1 
ATOM 231  C CB  ? LEU A 1  31 ?  -9.532  -4.528   3.431 1.000 98.000 ? 31  LEU A CB  1 
ATOM 232  O O   ? LEU A 1  31 ?  -7.478  -6.339   2.315 1.000 98.000 ? 31  LEU A O   1 
ATOM 233  C CG  ? LEU A 1  31 ? -10.212  -5.507   4.388 1.000 98.000 ? 31  LEU A CG  1 
ATOM 234  C CD1 ? LEU A 1  31 ? -10.094  -5.012   5.826 1.000 98.000 ? 31  LEU A CD1 1 
ATOM 235  C CD2 ? LEU A 1  31 ? -11.675  -5.703   4.004 1.000 98.000 ? 31  LEU A CD2 1 
ATOM 236  N N   ? ILE A 1  32 ?  -6.587  -6.266   4.468 1.000 97.810 ? 32  ILE A N   1 
ATOM 237  C CA  ? ILE A 1  32 ?  -5.776  -7.462   4.273 1.000 97.810 ? 32  ILE A CA  1 
ATOM 238  C C   ? ILE A 1  32 ?  -6.247  -8.565   5.218 1.000 97.810 ? 32  ILE A C   1 
ATOM 239  C CB  ? ILE A 1  32 ?  -4.275  -7.169   4.496 1.000 97.810 ? 32  ILE A CB  1 
ATOM 240  O O   ? ILE A 1  32 ?  -5.840  -9.721   5.084 1.000 97.810 ? 32  ILE A O   1 
ATOM 241  C CG1 ? ILE A 1  32 ?  -4.049  -6.571   5.890 1.000 97.810 ? 32  ILE A CG1 1 
ATOM 242  C CG2 ? ILE A 1  32 ?  -3.738  -6.237   3.406 1.000 97.810 ? 32  ILE A CG2 1 
ATOM 243  C CD1 ? ILE A 1  32 ?  -2.590  -6.549   6.325 1.000 97.810 ? 32  ILE A CD1 1 
ATOM 244  N N   ? SER A 1  33 ?  -7.149  -8.225   6.234 1.000 97.210 ? 33  SER A N   1 
ATOM 245  C CA  ? SER A 1  33 ?  -7.873  -9.109   7.142 1.000 97.210 ? 33  SER A CA  1 
ATOM 246  C C   ? SER A 1  33 ?  -9.099  -8.417   7.727 1.000 97.210 ? 33  SER A C   1 
ATOM 247  C CB  ? SER A 1  33 ?  -6.957  -9.583   8.271 1.000 97.210 ? 33  SER A CB  1 
ATOM 248  O O   ? SER A 1  33 ?  -9.283  -7.211   7.547 1.000 97.210 ? 33  SER A O   1 
ATOM 249  O OG  ? SER A 1  33 ?  -6.766  -8.556   9.229 1.000 97.210 ? 33  SER A OG  1 
ATOM 250  N N   ? PRO A 1  34 ? -10.043  -9.215   8.406 1.000 96.470 ? 34  PRO A N   1 
ATOM 251  C CA  ? PRO A 1  34 ? -11.307  -8.645   8.877 1.000 96.470 ? 34  PRO A CA  1 
ATOM 252  C C   ? PRO A 1  34 ? -11.109  -7.404   9.745 1.000 96.470 ? 34  PRO A C   1 
ATOM 253  C CB  ? PRO A 1  34 ? -11.928  -9.785   9.688 1.000 96.470 ? 34  PRO A CB  1 
ATOM 254  O O   ? PRO A 1  34 ? -11.988  -6.542   9.806 1.000 96.470 ? 34  PRO A O   1 
ATOM 255  C CG  ? PRO A 1  34 ? -11.445 -11.034   9.023 1.000 96.470 ? 34  PRO A CG  1 
ATOM 256  C CD  ? PRO A 1  34 ? -10.019 -10.827   8.598 1.000 96.470 ? 34  PRO A CD  1 
ATOM 257  N N   ? GLN A 1  35 ?  -9.946  -7.185  10.264 1.000 96.990 ? 35  GLN A N   1 
ATOM 258  C CA  ? GLN A 1  35 ?  -9.796  -6.079  11.204 1.000 96.990 ? 35  GLN A CA  1 
ATOM 259  C C   ? GLN A 1  35 ?  -8.505  -5.308  10.945 1.000 96.990 ? 35  GLN A C   1 
ATOM 260  C CB  ? GLN A 1  35 ?  -9.822  -6.591  12.645 1.000 96.990 ? 35  GLN A CB  1 
ATOM 261  O O   ? GLN A 1  35 ?  -8.061  -4.529  11.791 1.000 96.990 ? 35  GLN A O   1 
ATOM 262  C CG  ? GLN A 1  35 ? -10.050  -5.500  13.682 1.000 96.990 ? 35  GLN A CG  1 
ATOM 263  C CD  ? GLN A 1  35 ? -10.180  -6.047  15.091 1.000 96.990 ? 35  GLN A CD  1 
ATOM 264  N NE2 ? GLN A 1  35 ? -10.115  -5.162  16.079 1.000 96.990 ? 35  GLN A NE2 1 
ATOM 265  O OE1 ? GLN A 1  35 ? -10.340  -7.256  15.290 1.000 96.990 ? 35  GLN A OE1 1 
ATOM 266  N N   ? TRP A 1  36 ?  -7.833  -5.610   9.798 1.000 97.870 ? 36  TRP A N   1 
ATOM 267  C CA  ? TRP A 1  36 ?  -6.531  -4.989   9.580 1.000 97.870 ? 36  TRP A CA  1 
ATOM 268  C C   ? TRP A 1  36 ?  -6.451  -4.368   8.190 1.000 97.870 ? 36  TRP A C   1 
ATOM 269  C CB  ? TRP A 1  36 ?  -5.408  -6.014   9.761 1.000 97.870 ? 36  TRP A CB  1 
ATOM 270  O O   ? TRP A 1  36 ?  -6.883  -4.974   7.206 1.000 97.870 ? 36  TRP A O   1 
ATOM 271  C CG  ? TRP A 1  36 ?  -5.193  -6.436  11.183 1.000 97.870 ? 36  TRP A CG  1 
ATOM 272  C CD1 ? TRP A 1  36 ?  -5.751  -7.511  11.817 1.000 97.870 ? 36  TRP A CD1 1 
ATOM 273  C CD2 ? TRP A 1  36 ?  -4.362  -5.786  12.151 1.000 97.870 ? 36  TRP A CD2 1 
ATOM 274  C CE2 ? TRP A 1  36 ?  -4.464  -6.524  13.351 1.000 97.870 ? 36  TRP A CE2 1 
ATOM 275  C CE3 ? TRP A 1  36 ?  -3.540  -4.652  12.118 1.000 97.870 ? 36  TRP A CE3 1 
ATOM 276  N NE1 ? TRP A 1  36 ?  -5.316  -7.570  13.121 1.000 97.870 ? 36  TRP A NE1 1 
ATOM 277  C CH2 ? TRP A 1  36 ?  -2.976  -5.048  14.451 1.000 97.870 ? 36  TRP A CH2 1 
ATOM 278  C CZ2 ? TRP A 1  36 ?  -3.773  -6.162  14.510 1.000 97.870 ? 36  TRP A CZ2 1 
ATOM 279  C CZ3 ? TRP A 1  36 ?  -2.854  -4.293  13.273 1.000 97.870 ? 36  TRP A CZ3 1 
ATOM 280  N N   ? LEU A 1  37 ?  -5.877  -3.119   8.165 1.000 97.900 ? 37  LEU A N   1 
ATOM 281  C CA  ? LEU A 1  37 ?  -5.559  -2.425   6.921 1.000 97.900 ? 37  LEU A CA  1 
ATOM 282  C C   ? LEU A 1  37 ?  -4.055  -2.219   6.783 1.000 97.900 ? 37  LEU A C   1 
ATOM 283  C CB  ? LEU A 1  37 ?  -6.279  -1.076   6.861 1.000 97.900 ? 37  LEU A CB  1 
ATOM 284  O O   ? LEU A 1  37 ?  -3.354  -2.041   7.783 1.000 97.900 ? 37  LEU A O   1 
ATOM 285  C CG  ? LEU A 1  37 ?  -7.796  -1.124   6.670 1.000 97.900 ? 37  LEU A CG  1 
ATOM 286  C CD1 ? LEU A 1  37 ?  -8.437   0.160   7.185 1.000 97.900 ? 37  LEU A CD1 1 
ATOM 287  C CD2 ? LEU A 1  37 ?  -8.144  -1.350   5.202 1.000 97.900 ? 37  LEU A CD2 1 
ATOM 288  N N   ? LEU A 1  38 ?  -3.640  -2.263   5.493 1.000 98.050 ? 38  LEU A N   1 
ATOM 289  C CA  ? LEU A 1  38 ?  -2.286  -1.845   5.145 1.000 98.050 ? 38  LEU A CA  1 
ATOM 290  C C   ? LEU A 1  38 ?  -2.296  -0.480   4.465 1.000 98.050 ? 38  LEU A C   1 
ATOM 291  C CB  ? LEU A 1  38 ?  -1.625  -2.879   4.230 1.000 98.050 ? 38  LEU A CB  1 
ATOM 292  O O   ? LEU A 1  38 ?  -3.166  -0.201   3.637 1.000 98.050 ? 38  LEU A O   1 
ATOM 293  C CG  ? LEU A 1  38 ?  -1.243  -4.211   4.876 1.000 98.050 ? 38  LEU A CG  1 
ATOM 294  C CD1 ? LEU A 1  38 ?  -0.726  -5.184   3.821 1.000 98.050 ? 38  LEU A CD1 1 
ATOM 295  C CD2 ? LEU A 1  38 ?  -0.202  -3.997   5.970 1.000 98.050 ? 38  LEU A CD2 1 
ATOM 296  N N   ? THR A 1  39 ?  -1.293   0.394   4.803 1.000 97.630 ? 39  THR A N   1 
ATOM 297  C CA  ? THR A 1  39 ?  -1.117   1.697   4.172 1.000 97.630 ? 39  THR A CA  1 
ATOM 298  C C   ? THR A 1  39 ?   0.342   2.139   4.241 1.000 97.630 ? 39  THR A C   1 
ATOM 299  C CB  ? THR A 1  39 ?  -2.011   2.763   4.832 1.000 97.630 ? 39  THR A CB  1 
ATOM 300  O O   ? THR A 1  39 ?   1.197   1.400   4.735 1.000 97.630 ? 39  THR A O   1 
ATOM 301  C CG2 ? THR A 1  39 ?  -1.515   3.106   6.233 1.000 97.630 ? 39  THR A CG2 1 
ATOM 302  O OG1 ? THR A 1  39 ?  -2.001   3.950   4.029 1.000 97.630 ? 39  THR A OG1 1 
ATOM 303  N N   ? ALA A 1  40 ?   0.645   3.218   3.628 1.000 97.100 ? 40  ALA A N   1 
ATOM 304  C CA  ? ALA A 1  40 ?   2.007   3.744   3.672 1.000 97.100 ? 40  ALA A CA  1 
ATOM 305  C C   ? ALA A 1  40 ?   2.299   4.397   5.020 1.000 97.100 ? 40  ALA A C   1 
ATOM 306  C CB  ? ALA A 1  40 ?   2.228   4.745   2.541 1.000 97.100 ? 40  ALA A CB  1 
ATOM 307  O O   ? ALA A 1  40 ?   1.447   5.094   5.577 1.000 97.100 ? 40  ALA A O   1 
ATOM 308  N N   ? ALA A 1  41 ?   3.518   4.170   5.556 1.000 96.850 ? 41  ALA A N   1 
ATOM 309  C CA  ? ALA A 1  41 ?   3.924   4.736   6.840 1.000 96.850 ? 41  ALA A CA  1 
ATOM 310  C C   ? ALA A 1  41 ?   3.972   6.260   6.777 1.000 96.850 ? 41  ALA A C   1 
ATOM 311  C CB  ? ALA A 1  41 ?   5.283   4.181   7.260 1.000 96.850 ? 41  ALA A CB  1 
ATOM 312  O O   ? ALA A 1  41 ?   3.764   6.936   7.787 1.000 96.850 ? 41  ALA A O   1 
ATOM 313  N N   ? HIS A 1  42 ?   4.258   6.760   5.627 1.000 94.660 ? 42  HIS A N   1 
ATOM 314  C CA  ? HIS A 1  42 ?   4.344   8.209   5.481 1.000 94.660 ? 42  HIS A CA  1 
ATOM 315  C C   ? HIS A 1  42 ?   2.961   8.851   5.529 1.000 94.660 ? 42  HIS A C   1 
ATOM 316  C CB  ? HIS A 1  42 ?   5.048   8.575   4.173 1.000 94.660 ? 42  HIS A CB  1 
ATOM 317  O O   ? HIS A 1  42 ?   2.843  10.077   5.579 1.000 94.660 ? 42  HIS A O   1 
ATOM 318  C CG  ? HIS A 1  42 ?   4.195   8.385   2.960 1.000 94.660 ? 42  HIS A CG  1 
ATOM 319  C CD2 ? HIS A 1  42 ?   3.250   9.179   2.403 1.000 94.660 ? 42  HIS A CD2 1 
ATOM 320  N ND1 ? HIS A 1  42 ?   4.265   7.257   2.170 1.000 94.660 ? 42  HIS A ND1 1 
ATOM 321  C CE1 ? HIS A 1  42 ?   3.398   7.368   1.177 1.000 94.660 ? 42  HIS A CE1 1 
ATOM 322  N NE2 ? HIS A 1  42 ?   2.770   8.525   1.296 1.000 94.660 ? 42  HIS A NE2 1 
ATOM 323  N N   ? CYS A 1  43 ?   1.884   8.021   5.661 1.000 94.250 ? 43  CYS A N   1 
ATOM 324  C CA  ? CYS A 1  43 ?   0.502   8.476   5.764 1.000 94.250 ? 43  CYS A CA  1 
ATOM 325  C C   ? CYS A 1  43 ?   0.087   8.635   7.222 1.000 94.250 ? 43  CYS A C   1 
ATOM 326  C CB  ? CYS A 1  43 ?  -0.438   7.498   5.060 1.000 94.250 ? 43  CYS A CB  1 
ATOM 327  O O   ? CYS A 1  43 ?  -1.072   8.935   7.512 1.000 94.250 ? 43  CYS A O   1 
ATOM 328  S SG  ? CYS A 1  43 ?  -0.337   7.562   3.257 1.000 94.250 ? 43  CYS A SG  1 
ATOM 329  N N   ? ARG A 1  44 ?   0.949   8.433   8.122 1.000 92.560 ? 44  ARG A N   1 
ATOM 330  C CA  ? ARG A 1  44 ?   0.650   8.371   9.549 1.000 92.560 ? 44  ARG A CA  1 
ATOM 331  C C   ? ARG A 1  44 ?   0.061   9.688  10.043 1.000 92.560 ? 44  ARG A C   1 
ATOM 332  C CB  ? ARG A 1  44 ?   1.910   8.028  10.348 1.000 92.560 ? 44  ARG A CB  1 
ATOM 333  O O   ? ARG A 1  44 ?   0.595  10.761   9.752 1.000 92.560 ? 44  ARG A O   1 
ATOM 334  C CG  ? ARG A 1  44 ?   1.672   7.890  11.843 1.000 92.560 ? 44  ARG A CG  1 
ATOM 335  C CD  ? ARG A 1  44 ?   2.945   7.505  12.584 1.000 92.560 ? 44  ARG A CD  1 
ATOM 336  N NE  ? ARG A 1  44 ?   2.705   7.325  14.012 1.000 92.560 ? 44  ARG A NE  1 
ATOM 337  N NH1 ? ARG A 1  44 ?   4.827   6.543  14.482 1.000 92.560 ? 44  ARG A NH1 1 
ATOM 338  N NH2 ? ARG A 1  44 ?   3.279   6.747  16.160 1.000 92.560 ? 44  ARG A NH2 1 
ATOM 339  C CZ  ? ARG A 1  44 ?   3.604   6.872  14.881 1.000 92.560 ? 44  ARG A CZ  1 
ATOM 340  N N   ? LYS A 1  45 ?  -1.079   9.531  10.726 1.000 88.600 ? 45  LYS A N   1 
ATOM 341  C CA  ? LYS A 1  45 ?  -1.763  10.601  11.445 1.000 88.600 ? 45  LYS A CA  1 
ATOM 342  C C   ? LYS A 1  45 ?  -2.308  10.104  12.781 1.000 88.600 ? 45  LYS A C   1 
ATOM 343  C CB  ? LYS A 1  45 ?  -2.899  11.176  10.598 1.000 88.600 ? 45  LYS A CB  1 
ATOM 344  O O   ? LYS A 1  45 ?  -2.497   8.901  12.972 1.000 88.600 ? 45  LYS A O   1 
ATOM 345  C CG  ? LYS A 1  45 ?  -2.438  11.821   9.299 1.000 88.600 ? 45  LYS A CG  1 
ATOM 346  C CD  ? LYS A 1  45 ?  -1.714  13.136   9.555 1.000 88.600 ? 45  LYS A CD  1 
ATOM 347  C CE  ? LYS A 1  45 ?  -1.357  13.841   8.253 1.000 88.600 ? 45  LYS A CE  1 
ATOM 348  N NZ  ? LYS A 1  45 ?  -0.562  15.083   8.495 1.000 88.600 ? 45  LYS A NZ  1 
ATOM 349  N N   ? PRO A 1  46 ?  -2.611  11.088  13.714 1.000 80.130 ? 46  PRO A N   1 
ATOM 350  C CA  ? PRO A 1  46 ?  -3.084  10.700  15.045 1.000 80.130 ? 46  PRO A CA  1 
ATOM 351  C C   ? PRO A 1  46 ?  -4.479  10.077  15.017 1.000 80.130 ? 46  PRO A C   1 
ATOM 352  C CB  ? PRO A 1  46 ?  -3.092  12.022  15.817 1.000 80.130 ? 46  PRO A CB  1 
ATOM 353  O O   ? PRO A 1  46 ?  -4.776   9.183  15.813 1.000 80.130 ? 46  PRO A O   1 
ATOM 354  C CG  ? PRO A 1  46 ?  -2.132  12.899  15.080 1.000 80.130 ? 46  PRO A CG  1 
ATOM 355  C CD  ? PRO A 1  46 ?  -2.100  12.470  13.642 1.000 80.130 ? 46  PRO A CD  1 
ATOM 356  N N   ? VAL A 1  47 ?  -5.390  10.585  14.050 1.000 76.780 ? 47  VAL A N   1 
ATOM 357  C CA  ? VAL A 1  47 ?  -6.756  10.081  13.951 1.000 76.780 ? 47  VAL A CA  1 
ATOM 358  C C   ? VAL A 1  47 ?  -7.139   9.909  12.483 1.000 76.780 ? 47  VAL A C   1 
ATOM 359  C CB  ? VAL A 1  47 ?  -7.760  11.019  14.657 1.000 76.780 ? 47  VAL A CB  1 
ATOM 360  O O   ? VAL A 1  47 ?  -6.862  10.781  11.656 1.000 76.780 ? 47  VAL A O   1 
ATOM 361  C CG1 ? VAL A 1  47 ?  -9.180  10.465  14.557 1.000 76.780 ? 47  VAL A CG1 1 
ATOM 362  C CG2 ? VAL A 1  47 ?  -7.364  11.221  16.119 1.000 76.780 ? 47  VAL A CG2 1 
ATOM 363  N N   ? PHE A 1  48 ?  -7.678   8.722  12.164 1.000 82.850 ? 48  PHE A N   1 
ATOM 364  C CA  ? PHE A 1  48 ?  -8.212   8.548  10.818 1.000 82.850 ? 48  PHE A CA  1 
ATOM 365  C C   ? PHE A 1  48 ?  -9.542   7.806  10.854 1.000 82.850 ? 48  PHE A C   1 
ATOM 366  C CB  ? PHE A 1  48 ?  -7.213   7.794   9.935 1.000 82.850 ? 48  PHE A CB  1 
ATOM 367  O O   ? PHE A 1  48 ?  -9.795   7.020  11.770 1.000 82.850 ? 48  PHE A O   1 
ATOM 368  C CG  ? PHE A 1  48 ?  -5.791   7.874  10.422 1.000 82.850 ? 48  PHE A CG  1 
ATOM 369  C CD1 ? PHE A 1  48 ?  -4.969   8.928  10.041 1.000 82.850 ? 48  PHE A CD1 1 
ATOM 370  C CD2 ? PHE A 1  48 ?  -5.276   6.895  11.261 1.000 82.850 ? 48  PHE A CD2 1 
ATOM 371  C CE1 ? PHE A 1  48 ?  -3.653   9.005  10.490 1.000 82.850 ? 48  PHE A CE1 1 
ATOM 372  C CE2 ? PHE A 1  48 ?  -3.962   6.965  11.714 1.000 82.850 ? 48  PHE A CE2 1 
ATOM 373  C CZ  ? PHE A 1  48 ?  -3.152   8.020  11.327 1.000 82.850 ? 48  PHE A CZ  1 
ATOM 374  N N   ? ARG A 1  49 ? -10.538   8.343  10.017 1.000 92.410 ? 49  ARG A N   1 
ATOM 375  C CA  ? ARG A 1  49 ? -11.724   7.583   9.637 1.000 92.410 ? 49  ARG A CA  1 
ATOM 376  C C   ? ARG A 1  49 ? -11.441   6.691   8.434 1.000 92.410 ? 49  ARG A C   1 
ATOM 377  C CB  ? ARG A 1  49 ? -12.891   8.524   9.329 1.000 92.410 ? 49  ARG A CB  1 
ATOM 378  O O   ? ARG A 1  49 ? -10.680   7.067   7.540 1.000 92.410 ? 49  ARG A O   1 
ATOM 379  C CG  ? ARG A 1  49 ? -13.416   9.273  10.543 1.000 92.410 ? 49  ARG A CG  1 
ATOM 380  C CD  ? ARG A 1  49 ? -14.555  10.214  10.177 1.000 92.410 ? 49  ARG A CD  1 
ATOM 381  N NE  ? ARG A 1  49 ? -15.772   9.482   9.841 1.000 92.410 ? 49  ARG A NE  1 
ATOM 382  N NH1 ? ARG A 1  49 ? -17.031  11.367   9.396 1.000 92.410 ? 49  ARG A NH1 1 
ATOM 383  N NH2 ? ARG A 1  49 ? -17.967   9.284   9.193 1.000 92.410 ? 49  ARG A NH2 1 
ATOM 384  C CZ  ? ARG A 1  49 ? -16.921  10.046   9.478 1.000 92.410 ? 49  ARG A CZ  1 
ATOM 385  N N   ? ILE A 1  50 ? -11.965   5.503   8.607 1.000 93.940 ? 50  ILE A N   1 
ATOM 386  C CA  ? ILE A 1  50 ? -11.749   4.533   7.539 1.000 93.940 ? 50  ILE A CA  1 
ATOM 387  C C   ? ILE A 1  50 ? -13.073   4.235   6.838 1.000 93.940 ? 50  ILE A C   1 
ATOM 388  C CB  ? ILE A 1  50 ? -11.123   3.227   8.078 1.000 93.940 ? 50  ILE A CB  1 
ATOM 389  O O   ? ILE A 1  50 ? -14.075   3.934   7.491 1.000 93.940 ? 50  ILE A O   1 
ATOM 390  C CG1 ? ILE A 1  50 ?  -9.759   3.514   8.717 1.000 93.940 ? 50  ILE A CG1 1 
ATOM 391  C CG2 ? ILE A 1  50 ? -10.997   2.187   6.962 1.000 93.940 ? 50  ILE A CG2 1 
ATOM 392  C CD1 ? ILE A 1  50 ?  -9.351   2.506   9.783 1.000 93.940 ? 50  ILE A CD1 1 
ATOM 393  N N   ? ARG A 1  51 ? -12.989   4.392   5.495 1.000 93.330 ? 51  ARG A N   1 
ATOM 394  C CA  ? ARG A 1  51 ? -14.141   4.014   4.683 1.000 93.330 ? 51  ARG A CA  1 
ATOM 395  C C   ? ARG A 1  51 ? -13.820   2.812   3.802 1.000 93.330 ? 51  ARG A C   1 
ATOM 396  C CB  ? ARG A 1  51 ? -14.598   5.191   3.818 1.000 93.330 ? 51  ARG A CB  1 
ATOM 397  O O   ? ARG A 1  51 ? -12.812   2.809   3.091 1.000 93.330 ? 51  ARG A O   1 
ATOM 398  C CG  ? ARG A 1  51 ? -15.306   6.289   4.596 1.000 93.330 ? 51  ARG A CG  1 
ATOM 399  C CD  ? ARG A 1  51 ? -15.862   7.365   3.673 1.000 93.330 ? 51  ARG A CD  1 
ATOM 400  N NE  ? ARG A 1  51 ? -16.629   8.364   4.412 1.000 93.330 ? 51  ARG A NE  1 
ATOM 401  N NH1 ? ARG A 1  51 ? -17.192   9.610   2.549 1.000 93.330 ? 51  ARG A NH1 1 
ATOM 402  N NH2 ? ARG A 1  51 ? -17.913  10.256   4.627 1.000 93.330 ? 51  ARG A NH2 1 
ATOM 403  C CZ  ? ARG A 1  51 ? -17.243   9.408   3.861 1.000 93.330 ? 51  ARG A CZ  1 
ATOM 404  N N   ? LEU A 1  52 ? -14.737   1.736   3.858 1.000 94.120 ? 52  LEU A N   1 
ATOM 405  C CA  ? LEU A 1  52 ? -14.647   0.548   3.016 1.000 94.120 ? 52  LEU A CA  1 
ATOM 406  C C   ? LEU A 1  52 ? -15.917   0.369   2.191 1.000 94.120 ? 52  LEU A C   1 
ATOM 407  C CB  ? LEU A 1  52 ? -14.401  -0.698   3.872 1.000 94.120 ? 52  LEU A CB  1 
ATOM 408  O O   ? LEU A 1  52 ? -17.004   0.753   2.626 1.000 94.120 ? 52  LEU A O   1 
ATOM 409  C CG  ? LEU A 1  52 ? -13.097  -0.725   4.670 1.000 94.120 ? 52  LEU A CG  1 
ATOM 410  C CD1 ? LEU A 1  52 ? -13.100  -1.893   5.651 1.000 94.120 ? 52  LEU A CD1 1 
ATOM 411  C CD2 ? LEU A 1  52 ? -11.897  -0.812   3.732 1.000 94.120 ? 52  LEU A CD2 1 
ATOM 412  N N   ? GLY A 1  53 ? -15.746  -0.189   0.879 1.000 90.000 ? 53  GLY A N   1 
ATOM 413  C CA  ? GLY A 1  53 ? -16.902  -0.584   0.089 1.000 90.000 ? 53  GLY A CA  1 
ATOM 414  C C   ? GLY A 1  53 ? -17.476   0.552  -0.737 1.000 90.000 ? 53  GLY A C   1 
ATOM 415  O O   ? GLY A 1  53 ? -18.644   0.512  -1.129 1.000 90.000 ? 53  GLY A O   1 
ATOM 416  N N   ? HIS A 1  54 ? -16.596   1.690  -1.045 1.000 86.090 ? 54  HIS A N   1 
ATOM 417  C CA  ? HIS A 1  54 ? -17.025   2.853  -1.814 1.000 86.090 ? 54  HIS A CA  1 
ATOM 418  C C   ? HIS A 1  54 ? -16.485   2.801  -3.239 1.000 86.090 ? 54  HIS A C   1 
ATOM 419  C CB  ? HIS A 1  54 ? -16.575   4.144  -1.129 1.000 86.090 ? 54  HIS A CB  1 
ATOM 420  O O   ? HIS A 1  54 ? -15.295   2.553  -3.448 1.000 86.090 ? 54  HIS A O   1 
ATOM 421  C CG  ? HIS A 1  54 ? -17.415   4.522   0.050 1.000 86.090 ? 54  HIS A CG  1 
ATOM 422  C CD2 ? HIS A 1  54 ? -17.640   3.884   1.222 1.000 86.090 ? 54  HIS A CD2 1 
ATOM 423  N ND1 ? HIS A 1  54 ? -18.146   5.689   0.099 1.000 86.090 ? 54  HIS A ND1 1 
ATOM 424  C CE1 ? HIS A 1  54 ? -18.786   5.752   1.255 1.000 86.090 ? 54  HIS A CE1 1 
ATOM 425  N NE2 ? HIS A 1  54 ? -18.496   4.669   1.955 1.000 86.090 ? 54  HIS A NE2 1 
ATOM 426  N N   ? HIS A 1  55 ? -17.350   2.914  -4.159 1.000 86.260 ? 55  HIS A N   1 
ATOM 427  C CA  ? HIS A 1  55 ? -17.018   3.098  -5.567 1.000 86.260 ? 55  HIS A CA  1 
ATOM 428  C C   ? HIS A 1  55 ? -16.970   4.578  -5.933 1.000 86.260 ? 55  HIS A C   1 
ATOM 429  C CB  ? HIS A 1  55 ? -18.029   2.370  -6.455 1.000 86.260 ? 55  HIS A CB  1 
ATOM 430  O O   ? HIS A 1  55 ? -16.186   4.983  -6.794 1.000 86.260 ? 55  HIS A O   1 
ATOM 431  C CG  ? HIS A 1  55 ? -17.746   2.501  -7.918 1.000 86.260 ? 55  HIS A CG  1 
ATOM 432  C CD2 ? HIS A 1  55 ? -18.475   3.048  -8.919 1.000 86.260 ? 55  HIS A CD2 1 
ATOM 433  N ND1 ? HIS A 1  55 ? -16.587   2.030  -8.497 1.000 86.260 ? 55  HIS A ND1 1 
ATOM 434  C CE1 ? HIS A 1  55 ? -16.616   2.284  -9.795 1.000 86.260 ? 55  HIS A CE1 1 
ATOM 435  N NE2 ? HIS A 1  55 ? -17.751   2.901 -10.076 1.000 86.260 ? 55  HIS A NE2 1 
ATOM 436  N N   ? SER A 1  56 ? -17.815   5.376  -5.261 1.000 84.700 ? 56  SER A N   1 
ATOM 437  C CA  ? SER A 1  56 ? -17.862   6.829  -5.388 1.000 84.700 ? 56  SER A CA  1 
ATOM 438  C C   ? SER A 1  56 ? -17.735   7.507  -4.027 1.000 84.700 ? 56  SER A C   1 
ATOM 439  C CB  ? SER A 1  56 ? -19.160   7.267  -6.066 1.000 84.700 ? 56  SER A CB  1 
ATOM 440  O O   ? SER A 1  56 ? -18.189   6.969  -3.015 1.000 84.700 ? 56  SER A O   1 
ATOM 441  O OG  ? SER A 1  56 ? -19.332   8.670  -5.965 1.000 84.700 ? 56  SER A OG  1 
ATOM 442  N N   ? MET A 1  57 ? -17.010   8.624  -3.910 1.000 77.130 ? 57  MET A N   1 
ATOM 443  C CA  ? MET A 1  57 ? -16.778   9.324  -2.649 1.000 77.130 ? 57  MET A CA  1 
ATOM 444  C C   ? MET A 1  57 ? -18.025  10.087  -2.213 1.000 77.130 ? 57  MET A C   1 
ATOM 445  C CB  ? MET A 1  57 ? -15.594  10.284  -2.776 1.000 77.130 ? 57  MET A CB  1 
ATOM 446  O O   ? MET A 1  57 ? -17.951  10.964  -1.351 1.000 77.130 ? 57  MET A O   1 
ATOM 447  C CG  ? MET A 1  57 ? -14.256   9.586  -2.959 1.000 77.130 ? 57  MET A CG  1 
ATOM 448  S SD  ? MET A 1  57 ? -13.793   8.563  -1.508 1.000 77.130 ? 57  MET A SD  1 
ATOM 449  C CE  ? MET A 1  57 ? -13.403   9.866  -0.308 1.000 77.130 ? 57  MET A CE  1 
ATOM 450  N N   ? SER A 1  58 ? -19.201   9.750  -2.810 1.000 78.040 ? 58  SER A N   1 
ATOM 451  C CA  ? SER A 1  58 ? -20.489  10.283  -2.376 1.000 78.040 ? 58  SER A CA  1 
ATOM 452  C C   ? SER A 1  58 ? -20.851   9.786  -0.981 1.000 78.040 ? 58  SER A C   1 
ATOM 453  C CB  ? SER A 1  58 ? -21.589   9.897  -3.365 1.000 78.040 ? 58  SER A CB  1 
ATOM 454  O O   ? SER A 1  58 ? -20.441   8.695  -0.579 1.000 78.040 ? 58  SER A O   1 
ATOM 455  O OG  ? SER A 1  58 ? -22.843  10.412  -2.949 1.000 78.040 ? 58  SER A OG  1 
ATOM 456  N N   ? PRO A 1  59 ? -21.417  10.668  -0.159 1.000 70.480 ? 59  PRO A N   1 
ATOM 457  C CA  ? PRO A 1  59 ? -21.763  10.371   1.233 1.000 70.480 ? 59  PRO A CA  1 
ATOM 458  C C   ? PRO A 1  59 ? -22.709   9.180   1.365 1.000 70.480 ? 59  PRO A C   1 
ATOM 459  C CB  ? PRO A 1  59 ? -22.438  11.660   1.710 1.000 70.480 ? 59  PRO A CB  1 
ATOM 460  O O   ? PRO A 1  59 ? -22.695   8.486   2.386 1.000 70.480 ? 59  PRO A O   1 
ATOM 461  C CG  ? PRO A 1  59 ? -22.778  12.400   0.457 1.000 70.480 ? 59  PRO A CG  1 
ATOM 462  C CD  ? PRO A 1  59 ? -21.897  11.894  -0.649 1.000 70.480 ? 59  PRO A CD  1 
ATOM 463  N N   ? TYR A 1  60 ? -23.459   8.753   0.191 1.000 71.270 ? 60  TYR A N   1 
ATOM 464  C CA  ? TYR A 1  60 ? -24.404   7.651   0.331 1.000 71.270 ? 60  TYR A CA  1 
ATOM 465  C C   ? TYR A 1  60 ? -24.225   6.634  -0.790 1.000 71.270 ? 60  TYR A C   1 
ATOM 466  C CB  ? TYR A 1  60 ? -25.843   8.174   0.337 1.000 71.270 ? 60  TYR A CB  1 
ATOM 467  O O   ? TYR A 1  60 ? -24.549   6.913  -1.947 1.000 71.270 ? 60  TYR A O   1 
ATOM 468  C CG  ? TYR A 1  60 ? -26.166   9.050   1.523 1.000 71.270 ? 60  TYR A CG  1 
ATOM 469  C CD1 ? TYR A 1  60 ? -26.428   8.495   2.774 1.000 71.270 ? 60  TYR A CD1 1 
ATOM 470  C CD2 ? TYR A 1  60 ? -26.210  10.435   1.397 1.000 71.270 ? 60  TYR A CD2 1 
ATOM 471  C CE1 ? TYR A 1  60 ? -26.727   9.298   3.869 1.000 71.270 ? 60  TYR A CE1 1 
ATOM 472  C CE2 ? TYR A 1  60 ? -26.508  11.247   2.485 1.000 71.270 ? 60  TYR A CE2 1 
ATOM 473  O OH  ? TYR A 1  60 ? -27.061  11.470   4.797 1.000 71.270 ? 60  TYR A OH  1 
ATOM 474  C CZ  ? TYR A 1  60 ? -26.765  10.671   3.715 1.000 71.270 ? 60  TYR A CZ  1 
ATOM 475  N N   ? GLU A 1  61 ? -23.524   5.391  -0.436 1.000 79.480 ? 61  GLU A N   1 
ATOM 476  C CA  ? GLU A 1  61 ? -23.406   4.245  -1.334 1.000 79.480 ? 61  GLU A CA  1 
ATOM 477  C C   ? GLU A 1  61 ? -23.700   2.939  -0.602 1.000 79.480 ? 61  GLU A C   1 
ATOM 478  C CB  ? GLU A 1  61 ? -22.010   4.194  -1.960 1.000 79.480 ? 61  GLU A CB  1 
ATOM 479  O O   ? GLU A 1  61 ? -23.292   2.759   0.547 1.000 79.480 ? 61  GLU A O   1 
ATOM 480  C CG  ? GLU A 1  61 ? -21.918   3.295  -3.184 1.000 79.480 ? 61  GLU A CG  1 
ATOM 481  C CD  ? GLU A 1  61 ? -20.584   3.398  -3.906 1.000 79.480 ? 61  GLU A CD  1 
ATOM 482  O OE1 ? GLU A 1  61 ? -20.360   2.642  -4.878 1.000 79.480 ? 61  GLU A OE1 1 
ATOM 483  O OE2 ? GLU A 1  61 ? -19.756   4.241  -3.495 1.000 79.480 ? 61  GLU A OE2 1 
ATOM 484  N N   ? SER A 1  62 ? -24.560   2.174  -1.133 1.000 79.020 ? 62  SER A N   1 
ATOM 485  C CA  ? SER A 1  62 ? -24.890   0.867  -0.575 1.000 79.020 ? 62  SER A CA  1 
ATOM 486  C C   ? SER A 1  62 ? -23.641   0.010  -0.397 1.000 79.020 ? 62  SER A C   1 
ATOM 487  C CB  ? SER A 1  62 ? -25.894   0.139  -1.470 1.000 79.020 ? 62  SER A CB  1 
ATOM 488  O O   ? SER A 1  62 ? -22.751   0.016  -1.251 1.000 79.020 ? 62  SER A O   1 
ATOM 489  O OG  ? SER A 1  62 ? -25.315  -0.172  -2.726 1.000 79.020 ? 62  SER A OG  1 
ATOM 490  N N   ? GLY A 1  63 ? -23.483  -0.694   0.937 1.000 80.270 ? 63  GLY A N   1 
ATOM 491  C CA  ? GLY A 1  63 ? -22.378  -1.627   1.093 1.000 80.270 ? 63  GLY A CA  1 
ATOM 492  C C   ? GLY A 1  63 ? -21.154  -1.001   1.734 1.000 80.270 ? 63  GLY A C   1 
ATOM 493  O O   ? GLY A 1  63 ? -20.129  -1.664   1.908 1.000 80.270 ? 63  GLY A O   1 
ATOM 494  N N   ? GLN A 1  64 ? -21.323   0.252   2.225 1.000 85.870 ? 64  GLN A N   1 
ATOM 495  C CA  ? GLN A 1  64 ? -20.275   1.008   2.903 1.000 85.870 ? 64  GLN A CA  1 
ATOM 496  C C   ? GLN A 1  64 ? -20.182   0.620   4.375 1.000 85.870 ? 64  GLN A C   1 
ATOM 497  C CB  ? GLN A 1  64 ? -20.527   2.511   2.771 1.000 85.870 ? 64  GLN A CB  1 
ATOM 498  O O   ? GLN A 1  64 ? -21.198   0.335   5.013 1.000 85.870 ? 64  GLN A O   1 
ATOM 499  C CG  ? GLN A 1  64 ? -19.628   3.365   3.655 1.000 85.870 ? 64  GLN A CG  1 
ATOM 500  C CD  ? GLN A 1  64 ? -19.958   4.843   3.573 1.000 85.870 ? 64  GLN A CD  1 
ATOM 501  N NE2 ? GLN A 1  64 ? -19.376   5.631   4.471 1.000 85.870 ? 64  GLN A NE2 1 
ATOM 502  O OE1 ? GLN A 1  64 ? -20.729   5.274   2.710 1.000 85.870 ? 64  GLN A OE1 1 
ATOM 503  N N   ? GLN A 1  65 ? -18.916   0.558   4.729 1.000 92.720 ? 65  GLN A N   1 
ATOM 504  C CA  ? GLN A 1  65 ? -18.637   0.337   6.144 1.000 92.720 ? 65  GLN A CA  1 
ATOM 505  C C   ? GLN A 1  65 ? -17.630   1.355   6.672 1.000 92.720 ? 65  GLN A C   1 
ATOM 506  C CB  ? GLN A 1  65 ? -18.118  -1.083   6.374 1.000 92.720 ? 65  GLN A CB  1 
ATOM 507  O O   ? GLN A 1  65 ? -16.598   1.598   6.043 1.000 92.720 ? 65  GLN A O   1 
ATOM 508  C CG  ? GLN A 1  65 ? -19.112  -2.171   5.988 1.000 92.720 ? 65  GLN A CG  1 
ATOM 509  C CD  ? GLN A 1  65 ? -18.612  -3.565   6.316 1.000 92.720 ? 65  GLN A CD  1 
ATOM 510  N NE2 ? GLN A 1  65 ? -18.575  -4.434   5.311 1.000 92.720 ? 65  GLN A NE2 1 
ATOM 511  O OE1 ? GLN A 1  65 ? -18.261  -3.860   7.463 1.000 92.720 ? 65  GLN A OE1 1 
ATOM 512  N N   ? MET A 1  66 ? -17.973   1.997   7.806 1.000 92.630 ? 66  MET A N   1 
ATOM 513  C CA  ? MET A 1  66 ? -17.115   3.011   8.411 1.000 92.630 ? 66  MET A CA  1 
ATOM 514  C C   ? MET A 1  66 ? -16.503   2.500   9.711 1.000 92.630 ? 66  MET A C   1 
ATOM 515  C CB  ? MET A 1  66 ? -17.902   4.296   8.674 1.000 92.630 ? 66  MET A CB  1 
ATOM 516  O O   ? MET A 1  66 ? -17.194   1.893  10.531 1.000 92.630 ? 66  MET A O   1 
ATOM 517  C CG  ? MET A 1  66 ? -18.497   4.917   7.420 1.000 92.630 ? 66  MET A CG  1 
ATOM 518  S SD  ? MET A 1  66 ? -17.214   5.576   6.285 1.000 92.630 ? 66  MET A SD  1 
ATOM 519  C CE  ? MET A 1  66 ? -16.584   6.956   7.281 1.000 92.630 ? 66  MET A CE  1 
ATOM 520  N N   ? PHE A 1  67 ? -15.227   2.873   9.849 1.000 94.290 ? 67  PHE A N   1 
ATOM 521  C CA  ? PHE A 1  67 ? -14.489   2.425  11.024 1.000 94.290 ? 67  PHE A CA  1 
ATOM 522  C C   ? PHE A 1  67 ? -13.570   3.526  11.539 1.000 94.290 ? 67  PHE A C   1 
ATOM 523  C CB  ? PHE A 1  67 ? -13.674   1.169  10.702 1.000 94.290 ? 67  PHE A CB  1 
ATOM 524  O O   ? PHE A 1  67 ? -13.288   4.491  10.824 1.000 94.290 ? 67  PHE A O   1 
ATOM 525  C CG  ? PHE A 1  67 ? -14.506   0.013  10.217 1.000 94.290 ? 67  PHE A CG  1 
ATOM 526  C CD1 ? PHE A 1  67 ? -14.993  -0.934  11.109 1.000 94.290 ? 67  PHE A CD1 1 
ATOM 527  C CD2 ? PHE A 1  67 ? -14.802  -0.127   8.867 1.000 94.290 ? 67  PHE A CD2 1 
ATOM 528  C CE1 ? PHE A 1  67 ? -15.763  -2.005  10.663 1.000 94.290 ? 67  PHE A CE1 1 
ATOM 529  C CE2 ? PHE A 1  67 ? -15.571  -1.195   8.414 1.000 94.290 ? 67  PHE A CE2 1 
ATOM 530  C CZ  ? PHE A 1  67 ? -16.050  -2.133   9.313 1.000 94.290 ? 67  PHE A CZ  1 
ATOM 531  N N   ? GLN A 1  68 ? -13.125   3.279  12.812 1.000 93.510 ? 68  GLN A N   1 
ATOM 532  C CA  ? GLN A 1  68 ? -12.054   4.070  13.407 1.000 93.510 ? 68  GLN A CA  1 
ATOM 533  C C   ? GLN A 1  68 ? -10.793   3.232  13.599 1.000 93.510 ? 68  GLN A C   1 
ATOM 534  C CB  ? GLN A 1  68 ? -12.501   4.660  14.745 1.000 93.510 ? 68  GLN A CB  1 
ATOM 535  O O   ? GLN A 1  68 ? -10.870   2.067  13.993 1.000 93.510 ? 68  GLN A O   1 
ATOM 536  C CG  ? GLN A 1  68 ? -11.504   5.640  15.349 1.000 93.510 ? 68  GLN A CG  1 
ATOM 537  C CD  ? GLN A 1  68 ? -11.995   6.251  16.648 1.000 93.510 ? 68  GLN A CD  1 
ATOM 538  N NE2 ? GLN A 1  68 ? -11.252   7.224  17.164 1.000 93.510 ? 68  GLN A NE2 1 
ATOM 539  O OE1 ? GLN A 1  68 ? -13.034   5.852  17.184 1.000 93.510 ? 68  GLN A OE1 1 
ATOM 540  N N   ? GLY A 1  69 ?  -9.628   3.876  13.247 1.000 93.310 ? 69  GLY A N   1 
ATOM 541  C CA  ? GLY A 1  69 ?  -8.373   3.222  13.584 1.000 93.310 ? 69  GLY A CA  1 
ATOM 542  C C   ? GLY A 1  69 ?  -7.991   3.381  15.044 1.000 93.310 ? 69  GLY A C   1 
ATOM 543  O O   ? GLY A 1  69 ?  -7.901   4.502  15.549 1.000 93.310 ? 69  GLY A O   1 
ATOM 544  N N   ? ILE A 1  70 ?  -7.745   2.253  15.764 1.000 93.380 ? 70  ILE A N   1 
ATOM 545  C CA  ? ILE A 1  70 ?  -7.486   2.323  17.198 1.000 93.380 ? 70  ILE A CA  1 
ATOM 546  C C   ? ILE A 1  70 ?  -5.993   2.144  17.463 1.000 93.380 ? 70  ILE A C   1 
ATOM 547  C CB  ? ILE A 1  70 ?  -8.298   1.260  17.972 1.000 93.380 ? 70  ILE A CB  1 
ATOM 548  O O   ? ILE A 1  70 ?  -5.502   2.482  18.543 1.000 93.380 ? 70  ILE A O   1 
ATOM 549  C CG1 ? ILE A 1  70 ?  -7.996  -0.142  17.429 1.000 93.380 ? 70  ILE A CG1 1 
ATOM 550  C CG2 ? ILE A 1  70 ?  -9.797   1.565  17.896 1.000 93.380 ? 70  ILE A CG2 1 
ATOM 551  C CD1 ? ILE A 1  70 ?  -8.495  -1.271  18.320 1.000 93.380 ? 70  ILE A CD1 1 
ATOM 552  N N   ? LYS A 1  71 ?  -5.360   1.649  16.389 1.000 93.620 ? 71  LYS A N   1 
ATOM 553  C CA  ? LYS A 1  71 ?  -3.916   1.457  16.488 1.000 93.620 ? 71  LYS A CA  1 
ATOM 554  C C   ? LYS A 1  71 ?  -3.253   1.564  15.117 1.000 93.620 ? 71  LYS A C   1 
ATOM 555  C CB  ? LYS A 1  71 ?  -3.596   0.102  17.120 1.000 93.620 ? 71  LYS A CB  1 
ATOM 556  O O   ? LYS A 1  71 ?  -3.742   0.995  14.139 1.000 93.620 ? 71  LYS A O   1 
ATOM 557  C CG  ? LYS A 1  71 ?  -2.145  -0.053  17.551 1.000 93.620 ? 71  LYS A CG  1 
ATOM 558  C CD  ? LYS A 1  71 ?  -1.935  -1.325  18.362 1.000 93.620 ? 71  LYS A CD  1 
ATOM 559  C CE  ? LYS A 1  71 ?  -0.519  -1.410  18.915 1.000 93.620 ? 71  LYS A CE  1 
ATOM 560  N NZ  ? LYS A 1  71 ?  -0.313  -2.649  19.723 1.000 93.620 ? 71  LYS A NZ  1 
ATOM 561  N N   ? SER A 1  72 ?  -2.132   2.386  15.065 1.000 94.690 ? 72  SER A N   1 
ATOM 562  C CA  ? SER A 1  72 ?  -1.301   2.492  13.871 1.000 94.690 ? 72  SER A CA  1 
ATOM 563  C C   ? SER A 1  72 ?   0.142   2.094  14.165 1.000 94.690 ? 72  SER A C   1 
ATOM 564  C CB  ? SER A 1  72 ?  -1.342   3.915  13.313 1.000 94.690 ? 72  SER A CB  1 
ATOM 565  O O   ? SER A 1  72 ?   0.772   2.648  15.068 1.000 94.690 ? 72  SER A O   1 
ATOM 566  O OG  ? SER A 1  72 ?  -2.674   4.302  13.022 1.000 94.690 ? 72  SER A OG  1 
ATOM 567  N N   ? ILE A 1  73 ?   0.557   1.095  13.405 1.000 96.750 ? 73  ILE A N   1 
ATOM 568  C CA  ? ILE A 1  73 ?   1.871   0.522  13.676 1.000 96.750 ? 73  ILE A CA  1 
ATOM 569  C C   ? ILE A 1  73 ?   2.760   0.664  12.443 1.000 96.750 ? 73  ILE A C   1 
ATOM 570  C CB  ? ILE A 1  73 ?   1.765  -0.962  14.093 1.000 96.750 ? 73  ILE A CB  1 
ATOM 571  O O   ? ILE A 1  73 ?   2.686  -0.149  11.519 1.000 96.750 ? 73  ILE A O   1 
ATOM 572  C CG1 ? ILE A 1  73 ?   0.763  -1.124  15.242 1.000 96.750 ? 73  ILE A CG1 1 
ATOM 573  C CG2 ? ILE A 1  73 ?   3.140  -1.512  14.483 1.000 96.750 ? 73  ILE A CG2 1 
ATOM 574  C CD1 ? ILE A 1  73 ?   0.389  -2.570  15.537 1.000 96.750 ? 73  ILE A CD1 1 
ATOM 575  N N   ? PRO A 1  74 ?   3.658   1.789  12.431 1.000 97.190 ? 74  PRO A N   1 
ATOM 576  C CA  ? PRO A 1  74 ?   4.594   1.892  11.309 1.000 97.190 ? 74  PRO A CA  1 
ATOM 577  C C   ? PRO A 1  74 ?   5.718   0.861  11.381 1.000 97.190 ? 74  PRO A C   1 
ATOM 578  C CB  ? PRO A 1  74 ?   5.148   3.313  11.441 1.000 97.190 ? 74  PRO A CB  1 
ATOM 579  O O   ? PRO A 1  74 ?   6.115   0.451  12.475 1.000 97.190 ? 74  PRO A O   1 
ATOM 580  C CG  ? PRO A 1  74 ?   5.018   3.640  12.893 1.000 97.190 ? 74  PRO A CG  1 
ATOM 581  C CD  ? PRO A 1  74 ?   3.819   2.920  13.439 1.000 97.190 ? 74  PRO A CD  1 
ATOM 582  N N   ? HIS A 1  75 ?   6.091   0.369  10.185 1.000 97.920 ? 75  HIS A N   1 
ATOM 583  C CA  ? HIS A 1  75 ?   7.241  -0.529  10.177 1.000 97.920 ? 75  HIS A CA  1 
ATOM 584  C C   ? HIS A 1  75 ?   8.418   0.077  10.933 1.000 97.920 ? 75  HIS A C   1 
ATOM 585  C CB  ? HIS A 1  75 ?   7.653  -0.859   8.741 1.000 97.920 ? 75  HIS A CB  1 
ATOM 586  O O   ? HIS A 1  75 ?   8.764   1.242  10.723 1.000 97.920 ? 75  HIS A O   1 
ATOM 587  C CG  ? HIS A 1  75 ?   8.568  -2.037   8.635 1.000 97.920 ? 75  HIS A CG  1 
ATOM 588  C CD2 ? HIS A 1  75 ?   8.340  -3.305   8.219 1.000 97.920 ? 75  HIS A CD2 1 
ATOM 589  N ND1 ? HIS A 1  75 ?   9.899  -1.979   8.987 1.000 97.920 ? 75  HIS A ND1 1 
ATOM 590  C CE1 ? HIS A 1  75 ?  10.452  -3.164   8.790 1.000 97.920 ? 75  HIS A CE1 1 
ATOM 591  N NE2 ? HIS A 1  75 ?   9.528  -3.986   8.324 1.000 97.920 ? 75  HIS A NE2 1 
ATOM 592  N N   ? PRO A 1  76 ?   9.092  -0.659  11.828 1.000 96.590 ? 76  PRO A N   1 
ATOM 593  C CA  ? PRO A 1  76 ?  10.177  -0.131  12.659 1.000 96.590 ? 76  PRO A CA  1 
ATOM 594  C C   ? PRO A 1  76 ?  11.370   0.350  11.836 1.000 96.590 ? 76  PRO A C   1 
ATOM 595  C CB  ? PRO A 1  76 ?  10.563  -1.325  13.535 1.000 96.590 ? 76  PRO A CB  1 
ATOM 596  O O   ? PRO A 1  76 ?  12.137   1.201  12.293 1.000 96.590 ? 76  PRO A O   1 
ATOM 597  C CG  ? PRO A 1  76 ?  10.030  -2.519  12.811 1.000 96.590 ? 76  PRO A CG  1 
ATOM 598  C CD  ? PRO A 1  76 ?   8.821  -2.099  12.025 1.000 96.590 ? 76  PRO A CD  1 
ATOM 599  N N   ? GLY A 1  77 ?  11.507  -0.236  10.688 1.000 96.570 ? 77  GLY A N   1 
ATOM 600  C CA  ? GLY A 1  77 ?  12.635   0.103   9.834 1.000 96.570 ? 77  GLY A CA  1 
ATOM 601  C C   ? GLY A 1  77 ?  12.319   1.204   8.839 1.000 96.570 ? 77  GLY A C   1 
ATOM 602  O O   ? GLY A 1  77 ?  13.114   1.480   7.938 1.000 96.570 ? 77  GLY A O   1 
ATOM 603  N N   ? TYR A 1  78 ?  11.097   1.822   8.914 1.000 96.800 ? 78  TYR A N   1 
ATOM 604  C CA  ? TYR A 1  78 ?  10.753   2.930   8.030 1.000 96.800 ? 78  TYR A CA  1 
ATOM 605  C C   ? TYR A 1  78 ?  11.732   4.086   8.199 1.000 96.800 ? 78  TYR A C   1 
ATOM 606  C CB  ? TYR A 1  78 ?   9.325   3.412   8.301 1.000 96.800 ? 78  TYR A CB  1 
ATOM 607  O O   ? TYR A 1  78 ?  12.015   4.509   9.322 1.000 96.800 ? 78  TYR A O   1 
ATOM 608  C CG  ? TYR A 1  78 ?   8.985   4.717   7.623 1.000 96.800 ? 78  TYR A CG  1 
ATOM 609  C CD1 ? TYR A 1  78 ?   8.693   5.856   8.370 1.000 96.800 ? 78  TYR A CD1 1 
ATOM 610  C CD2 ? TYR A 1  78 ?   8.955   4.813   6.236 1.000 96.800 ? 78  TYR A CD2 1 
ATOM 611  C CE1 ? TYR A 1  78 ?   8.378   7.061   7.750 1.000 96.800 ? 78  TYR A CE1 1 
ATOM 612  C CE2 ? TYR A 1  78 ?   8.641   6.013   5.606 1.000 96.800 ? 78  TYR A CE2 1 
ATOM 613  O OH  ? TYR A 1  78 ?   8.043   8.319   5.751 1.000 96.800 ? 78  TYR A OH  1 
ATOM 614  C CZ  ? TYR A 1  78 ?   8.355   7.129   6.370 1.000 96.800 ? 78  TYR A CZ  1 
ATOM 615  N N   ? SER A 1  79 ?  12.283   4.529   7.014 1.000 93.940 ? 79  SER A N   1 
ATOM 616  C CA  ? SER A 1  79 ?  13.188   5.673   7.022 1.000 93.940 ? 79  SER A CA  1 
ATOM 617  C C   ? SER A 1  79 ?  12.641   6.817   6.175 1.000 93.940 ? 79  SER A C   1 
ATOM 618  C CB  ? SER A 1  79 ?  14.572   5.267   6.512 1.000 93.940 ? 79  SER A CB  1 
ATOM 619  O O   ? SER A 1  79 ?  11.962   6.584   5.173 1.000 93.940 ? 79  SER A O   1 
ATOM 620  O OG  ? SER A 1  79 ?  14.523   4.937   5.135 1.000 93.940 ? 79  SER A OG  1 
ATOM 621  N N   ? HIS A 1  80 ?  12.847   8.091   6.587 1.000 89.250 ? 80  HIS A N   1 
ATOM 622  C CA  ? HIS A 1  80 ?  12.566   9.338   5.885 1.000 89.250 ? 80  HIS A CA  1 
ATOM 623  C C   ? HIS A 1  80 ?  13.816  10.207   5.784 1.000 89.250 ? 80  HIS A C   1 
ATOM 624  C CB  ? HIS A 1  80 ?  11.447  10.108   6.588 1.000 89.250 ? 80  HIS A CB  1 
ATOM 625  O O   ? HIS A 1  80 ?  14.576  10.322   6.748 1.000 89.250 ? 80  HIS A O   1 
ATOM 626  C CG  ? HIS A 1  80 ?  11.004  11.331   5.849 1.000 89.250 ? 80  HIS A CG  1 
ATOM 627  C CD2 ? HIS A 1  80 ?  11.178  12.646   6.122 1.000 89.250 ? 80  HIS A CD2 1 
ATOM 628  N ND1 ? HIS A 1  80 ?  10.286  11.271   4.675 1.000 89.250 ? 80  HIS A ND1 1 
ATOM 629  C CE1 ? HIS A 1  80 ?  10.036  12.501   4.255 1.000 89.250 ? 80  HIS A CE1 1 
ATOM 630  N NE2 ? HIS A 1  80 ?  10.567  13.353   5.116 1.000 89.250 ? 80  HIS A NE2 1 
ATOM 631  N N   ? PRO A 1  81 ?  14.153  10.664   4.467 1.000 85.670 ? 81  PRO A N   1 
ATOM 632  C CA  ? PRO A 1  81 ?  13.270  10.777   3.304 1.000 85.670 ? 81  PRO A CA  1 
ATOM 633  C C   ? PRO A 1  81 ?  13.388   9.587   2.355 1.000 85.670 ? 81  PRO A C   1 
ATOM 634  C CB  ? PRO A 1  81 ?  13.743  12.065   2.626 1.000 85.670 ? 81  PRO A CB  1 
ATOM 635  O O   ? PRO A 1  81 ?  12.716   9.547   1.321 1.000 85.670 ? 81  PRO A O   1 
ATOM 636  C CG  ? PRO A 1  81 ?  15.202  12.147   2.938 1.000 85.670 ? 81  PRO A CG  1 
ATOM 637  C CD  ? PRO A 1  81 ?  15.434  11.550   4.296 1.000 85.670 ? 81  PRO A CD  1 
ATOM 638  N N   ? GLY A 1  82 ?  14.175   8.529   2.614 1.000 87.460 ? 82  GLY A N   1 
ATOM 639  C CA  ? GLY A 1  82 ?  14.472   7.385   1.767 1.000 87.460 ? 82  GLY A CA  1 
ATOM 640  C C   ? GLY A 1  82 ?  13.283   6.462   1.573 1.000 87.460 ? 82  GLY A C   1 
ATOM 641  O O   ? GLY A 1  82 ?  13.283   5.624   0.669 1.000 87.460 ? 82  GLY A O   1 
ATOM 642  N N   ? HIS A 1  83 ?  12.234   6.742   2.291 1.000 92.680 ? 83  HIS A N   1 
ATOM 643  C CA  ? HIS A 1  83 ?  10.975   6.007   2.242 1.000 92.680 ? 83  HIS A CA  1 
ATOM 644  C C   ? HIS A 1  83 ?  11.217   4.502   2.202 1.000 92.680 ? 83  HIS A C   1 
ATOM 645  C CB  ? HIS A 1  83 ?  10.150   6.438   1.028 1.000 92.680 ? 83  HIS A CB  1 
ATOM 646  O O   ? HIS A 1  83 ?  10.472   3.766   1.551 1.000 92.680 ? 83  HIS A O   1 
ATOM 647  C CG  ? HIS A 1  83 ?   9.698   7.863   1.085 1.000 92.680 ? 83  HIS A CG  1 
ATOM 648  C CD2 ? HIS A 1  83 ?  10.085   8.948   0.374 1.000 92.680 ? 83  HIS A CD2 1 
ATOM 649  N ND1 ? HIS A 1  83 ?   8.729   8.301   1.963 1.000 92.680 ? 83  HIS A ND1 1 
ATOM 650  C CE1 ? HIS A 1  83 ?   8.540   9.599   1.787 1.000 92.680 ? 83  HIS A CE1 1 
ATOM 651  N NE2 ? HIS A 1  83 ?   9.351  10.015   0.829 1.000 92.680 ? 83  HIS A NE2 1 
ATOM 652  N N   ? SER A 1  84 ?  12.326   4.049   2.760 1.000 95.800 ? 84  SER A N   1 
ATOM 653  C CA  ? SER A 1  84 ?  12.560   2.618   2.929 1.000 95.800 ? 84  SER A CA  1 
ATOM 654  C C   ? SER A 1  84 ?  11.594   2.016   3.943 1.000 95.800 ? 84  SER A C   1 
ATOM 655  C CB  ? SER A 1  84 ?  14.002   2.359   3.369 1.000 95.800 ? 84  SER A CB  1 
ATOM 656  O O   ? SER A 1  84 ?  11.325   2.616   4.985 1.000 95.800 ? 84  SER A O   1 
ATOM 657  O OG  ? SER A 1  84 ?  14.913   2.714   2.343 1.000 95.800 ? 84  SER A OG  1 
ATOM 658  N N   ? ASN A 1  85 ?  11.032   0.822   3.607 1.000 97.080 ? 85  ASN A N   1 
ATOM 659  C CA  ? ASN A 1  85 ?  10.092   0.135   4.487 1.000 97.080 ? 85  ASN A CA  1 
ATOM 660  C C   ? ASN A 1  85 ?   8.858   0.989   4.765 1.000 97.080 ? 85  ASN A C   1 
ATOM 661  C CB  ? ASN A 1  85 ?  10.773  -0.257   5.799 1.000 97.080 ? 85  ASN A CB  1 
ATOM 662  O O   ? ASN A 1  85 ?   8.389   1.057   5.902 1.000 97.080 ? 85  ASN A O   1 
ATOM 663  C CG  ? ASN A 1  85 ?  12.050  -1.045   5.582 1.000 97.080 ? 85  ASN A CG  1 
ATOM 664  N ND2 ? ASN A 1  85 ?  13.060  -0.776   6.401 1.000 97.080 ? 85  ASN A ND2 1 
ATOM 665  O OD1 ? ASN A 1  85 ?  12.128  -1.889   4.686 1.000 97.080 ? 85  ASN A OD1 1 
ATOM 666  N N   ? ASP A 1  86 ?   8.370   1.788   3.833 1.000 97.470 ? 86  ASP A N   1 
ATOM 667  C CA  ? ASP A 1  86 ?   7.249   2.718   3.922 1.000 97.470 ? 86  ASP A CA  1 
ATOM 668  C C   ? ASP A 1  86 ?   5.923   1.971   4.044 1.000 97.470 ? 86  ASP A C   1 
ATOM 669  C CB  ? ASP A 1  86 ?   7.221   3.643   2.703 1.000 97.470 ? 86  ASP A CB  1 
ATOM 670  O O   ? ASP A 1  86 ?   5.118   1.967   3.110 1.000 97.470 ? 86  ASP A O   1 
ATOM 671  C CG  ? ASP A 1  86 ?   6.272   4.817   2.872 1.000 97.470 ? 86  ASP A CG  1 
ATOM 672  O OD1 ? ASP A 1  86 ?   5.873   5.120   4.017 1.000 97.470 ? 86  ASP A OD1 1 
ATOM 673  O OD2 ? ASP A 1  86 ?   5.917   5.443   1.849 1.000 97.470 ? 86  ASP A OD2 1 
ATOM 674  N N   ? LEU A 1  87 ?   5.662   1.226   5.109 1.000 97.530 ? 87  LEU A N   1 
ATOM 675  C CA  ? LEU A 1  87 ?   4.488   0.392   5.344 1.000 97.530 ? 87  LEU A CA  1 
ATOM 676  C C   ? LEU A 1  87 ?   4.017   0.512   6.789 1.000 97.530 ? 87  LEU A C   1 
ATOM 677  C CB  ? LEU A 1  87 ?   4.795  -1.071   5.014 1.000 97.530 ? 87  LEU A CB  1 
ATOM 678  O O   ? LEU A 1  87 ?   4.834   0.632   7.705 1.000 97.530 ? 87  LEU A O   1 
ATOM 679  C CG  ? LEU A 1  87 ?   5.619  -1.840   6.048 1.000 97.530 ? 87  LEU A CG  1 
ATOM 680  C CD1 ? LEU A 1  87 ?   4.707  -2.688   6.928 1.000 97.530 ? 87  LEU A CD1 1 
ATOM 681  C CD2 ? LEU A 1  87 ?   6.665  -2.710   5.358 1.000 97.530 ? 87  LEU A CD2 1 
ATOM 682  N N   ? MET A 1  88 ?   2.712   0.594   6.991 1.000 97.600 ? 88  MET A N   1 
ATOM 683  C CA  ? MET A 1  88 ?   2.075   0.729   8.298 1.000 97.600 ? 88  MET A CA  1 
ATOM 684  C C   ? MET A 1  88 ?   0.804  -0.110   8.373 1.000 97.600 ? 88  MET A C   1 
ATOM 685  C CB  ? MET A 1  88 ?   1.752   2.196   8.590 1.000 97.600 ? 88  MET A CB  1 
ATOM 686  O O   ? MET A 1  88 ?   0.045  -0.182   7.405 1.000 97.600 ? 88  MET A O   1 
ATOM 687  C CG  ? MET A 1  88 ?   1.109   2.423   9.949 1.000 97.600 ? 88  MET A CG  1 
ATOM 688  S SD  ? MET A 1  88 ?   0.705   4.187  10.249 1.000 97.600 ? 88  MET A SD  1 
ATOM 689  C CE  ? MET A 1  88 ?  -0.709   4.386   9.129 1.000 97.600 ? 88  MET A CE  1 
ATOM 690  N N   ? LEU A 1  89 ?   0.577  -0.751   9.518 1.000 97.860 ? 89  LEU A N   1 
ATOM 691  C CA  ? LEU A 1  89 ?  -0.657  -1.473   9.805 1.000 97.860 ? 89  LEU A CA  1 
ATOM 692  C C   ? LEU A 1  89 ?  -1.603  -0.622  10.645 1.000 97.860 ? 89  LEU A C   1 
ATOM 693  C CB  ? LEU A 1  89 ?  -0.354  -2.787  10.530 1.000 97.860 ? 89  LEU A CB  1 
ATOM 694  O O   ? LEU A 1  89 ?  -1.167   0.075  11.565 1.000 97.860 ? 89  LEU A O   1 
ATOM 695  C CG  ? LEU A 1  89 ?   0.243  -3.909   9.679 1.000 97.860 ? 89  LEU A CG  1 
ATOM 696  C CD1 ? LEU A 1  89 ?   0.794  -5.015  10.572 1.000 97.860 ? 89  LEU A CD1 1 
ATOM 697  C CD2 ? LEU A 1  89 ?  -0.801  -4.463   8.715 1.000 97.860 ? 89  LEU A CD2 1 
ATOM 698  N N   ? ILE A 1  90 ?  -2.856  -0.683  10.231 1.000 97.150 ? 90  ILE A N   1 
ATOM 699  C CA  ? ILE A 1  90 ?  -3.900  -0.025  11.009 1.000 97.150 ? 90  ILE A CA  1 
ATOM 700  C C   ? ILE A 1  90 ?  -4.899  -1.064  11.514 1.000 97.150 ? 90  ILE A C   1 
ATOM 701  C CB  ? ILE A 1  90 ?  -4.627   1.057  10.179 1.000 97.150 ? 90  ILE A CB  1 
ATOM 702  O O   ? ILE A 1  90 ?  -5.478  -1.813  10.724 1.000 97.150 ? 90  ILE A O   1 
ATOM 703  C CG1 ? ILE A 1  90 ?  -3.636   2.133   9.720 1.000 97.150 ? 90  ILE A CG1 1 
ATOM 704  C CG2 ? ILE A 1  90 ?  -5.773   1.676  10.984 1.000 97.150 ? 90  ILE A CG2 1 
ATOM 705  C CD1 ? ILE A 1  90 ?  -4.223   3.138   8.738 1.000 97.150 ? 90  ILE A CD1 1 
ATOM 706  N N   ? LYS A 1  91 ?  -5.067  -1.108  12.900 1.000 96.470 ? 91  LYS A N   1 
ATOM 707  C CA  ? LYS A 1  91 ?  -6.104  -1.936  13.507 1.000 96.470 ? 91  LYS A CA  1 
ATOM 708  C C   ? LYS A 1  91 ?  -7.405  -1.155  13.673 1.000 96.470 ? 91  LYS A C   1 
ATOM 709  C CB  ? LYS A 1  91 ?  -5.639  -2.473  14.862 1.000 96.470 ? 91  LYS A CB  1 
ATOM 710  O O   ? LYS A 1  91 ?  -7.415  -0.075  14.266 1.000 96.470 ? 91  LYS A O   1 
ATOM 711  C CG  ? LYS A 1  91 ?  -6.580  -3.498  15.478 1.000 96.470 ? 91  LYS A CG  1 
ATOM 712  C CD  ? LYS A 1  91 ?  -5.995  -4.102  16.748 1.000 96.470 ? 91  LYS A CD  1 
ATOM 713  C CE  ? LYS A 1  91 ?  -6.882  -5.207  17.303 1.000 96.470 ? 91  LYS A CE  1 
ATOM 714  N NZ  ? LYS A 1  91 ?  -6.286  -5.839  18.519 1.000 96.470 ? 91  LYS A NZ  1 
ATOM 715  N N   ? MET A 1  92 ?  -8.439  -1.707  13.114 1.000 95.650 ? 92  MET A N   1 
ATOM 716  C CA  ? MET A 1  92 ?  -9.744  -1.058  13.214 1.000 95.650 ? 92  MET A CA  1 
ATOM 717  C C   ? MET A 1  92 ? -10.420  -1.397  14.538 1.000 95.650 ? 92  MET A C   1 
ATOM 718  C CB  ? MET A 1  92 ? -10.642  -1.473  12.047 1.000 95.650 ? 92  MET A CB  1 
ATOM 719  O O   ? MET A 1  92 ? -10.086  -2.400  15.172 1.000 95.650 ? 92  MET A O   1 
ATOM 720  C CG  ? MET A 1  92 ? -10.113  -1.051  10.686 1.000 95.650 ? 92  MET A CG  1 
ATOM 721  S SD  ? MET A 1  92 ? -11.184  -1.620   9.308 1.000 95.650 ? 92  MET A SD  1 
ATOM 722  C CE  ? MET A 1  92 ? -10.828  -3.399   9.340 1.000 95.650 ? 92  MET A CE  1 
ATOM 723  N N   ? ASN A 1  93 ? -11.462  -0.546  14.957 1.000 95.210 ? 93  ASN A N   1 
ATOM 724  C CA  ? ASN A 1  93 ? -12.129  -0.689  16.247 1.000 95.210 ? 93  ASN A CA  1 
ATOM 725  C C   ? ASN A 1  93 ? -13.113  -1.855  16.243 1.000 95.210 ? 93  ASN A C   1 
ATOM 726  C CB  ? ASN A 1  93 ? -12.845   0.608  16.628 1.000 95.210 ? 93  ASN A CB  1 
ATOM 727  O O   ? ASN A 1  93 ? -13.508  -2.343  17.303 1.000 95.210 ? 93  ASN A O   1 
ATOM 728  C CG  ? ASN A 1  93 ? -13.924   0.993  15.634 1.000 95.210 ? 93  ASN A CG  1 
ATOM 729  N ND2 ? ASN A 1  93 ? -14.944   1.698  16.109 1.000 95.210 ? 93  ASN A ND2 1 
ATOM 730  O OD1 ? ASN A 1  93 ? -13.841   0.660  14.449 1.000 95.210 ? 93  ASN A OD1 1 
ATOM 731  N N   ? ARG A 1  94 ? -13.432  -2.454  15.048 1.000 95.660 ? 94  ARG A N   1 
ATOM 732  C CA  ? ARG A 1  94 ? -14.311  -3.608  14.898 1.000 95.660 ? 94  ARG A CA  1 
ATOM 733  C C   ? ARG A 1  94 ? -13.998  -4.373  13.617 1.000 95.660 ? 94  ARG A C   1 
ATOM 734  C CB  ? ARG A 1  94 ? -15.778  -3.171  14.902 1.000 95.660 ? 94  ARG A CB  1 
ATOM 735  O O   ? ARG A 1  94 ? -13.392  -3.825  12.693 1.000 95.660 ? 94  ARG A O   1 
ATOM 736  C CG  ? ARG A 1  94 ? -16.145  -2.237  13.760 1.000 95.660 ? 94  ARG A CG  1 
ATOM 737  C CD  ? ARG A 1  94 ? -17.594  -1.779  13.850 1.000 95.660 ? 94  ARG A CD  1 
ATOM 738  N NE  ? ARG A 1  94 ? -17.946  -0.885  12.750 1.000 95.660 ? 94  ARG A NE  1 
ATOM 739  N NH1 ? ARG A 1  94 ? -19.980  -0.250  13.643 1.000 95.660 ? 94  ARG A NH1 1 
ATOM 740  N NH2 ? ARG A 1  94 ? -19.290   0.603  11.630 1.000 95.660 ? 94  ARG A NH2 1 
ATOM 741  C CZ  ? ARG A 1  94 ? -19.071  -0.180  12.677 1.000 95.660 ? 94  ARG A CZ  1 
ATOM 742  N N   ? LYS A 1  95 ? -14.551  -5.671  13.554 1.000 96.660 ? 95  LYS A N   1 
ATOM 743  C CA  ? LYS A 1  95 ? -14.392  -6.498  12.361 1.000 96.660 ? 95  LYS A CA  1 
ATOM 744  C C   ? LYS A 1  95 ? -15.363  -6.073  11.264 1.000 96.660 ? 95  LYS A C   1 
ATOM 745  C CB  ? LYS A 1  95 ? -14.598  -7.975  12.699 1.000 96.660 ? 95  LYS A CB  1 
ATOM 746  O O   ? LYS A 1  95 ? -16.480  -5.636  11.551 1.000 96.660 ? 95  LYS A O   1 
ATOM 747  C CG  ? LYS A 1  95 ? -13.544  -8.548  13.636 1.000 96.660 ? 95  LYS A CG  1 
ATOM 748  C CD  ? LYS A 1  95 ? -13.785 -10.027  13.910 1.000 96.660 ? 95  LYS A CD  1 
ATOM 749  C CE  ? LYS A 1  95 ? -12.706 -10.613  14.811 1.000 96.660 ? 95  LYS A CE  1 
ATOM 750  N NZ  ? LYS A 1  95 ? -12.926 -12.067  15.066 1.000 96.660 ? 95  LYS A NZ  1 
ATOM 751  N N   ? ILE A 1  96 ? -14.919  -6.354  10.017 1.000 95.370 ? 96  ILE A N   1 
ATOM 752  C CA  ? ILE A 1  96 ? -15.777  -6.024   8.885 1.000 95.370 ? 96  ILE A CA  1 
ATOM 753  C C   ? ILE A 1  96 ? -16.846  -7.101   8.716 1.000 95.370 ? 96  ILE A C   1 
ATOM 754  C CB  ? ILE A 1  96 ? -14.960  -5.870   7.582 1.000 95.370 ? 96  ILE A CB  1 
ATOM 755  O O   ? ILE A 1  96 ? -16.651  -8.247   9.126 1.000 95.370 ? 96  ILE A O   1 
ATOM 756  C CG1 ? ILE A 1  96 ? -14.271  -7.192   7.225 1.000 95.370 ? 96  ILE A CG1 1 
ATOM 757  C CG2 ? ILE A 1  96 ? -13.938  -4.738   7.716 1.000 95.370 ? 96  ILE A CG2 1 
ATOM 758  C CD1 ? ILE A 1  96 ? -13.930  -7.334   5.748 1.000 95.370 ? 96  ILE A CD1 1 
ATOM 759  N N   ? ARG A 1  97 ? -18.009  -6.600   8.130 1.000 94.160 ? 97  ARG A N   1 
ATOM 760  C CA  ? ARG A 1  97 ? -18.996  -7.529   7.590 1.000 94.160 ? 97  ARG A CA  1 
ATOM 761  C C   ? ARG A 1  97 ? -18.704  -7.850   6.128 1.000 94.160 ? 97  ARG A C   1 
ATOM 762  C CB  ? ARG A 1  97 ? -20.408  -6.954   7.729 1.000 94.160 ? 97  ARG A CB  1 
ATOM 763  O O   ? ARG A 1  97 ? -18.806  -6.977   5.264 1.000 94.160 ? 97  ARG A O   1 
ATOM 764  C CG  ? ARG A 1  97 ? -20.859  -6.770   9.169 1.000 94.160 ? 97  ARG A CG  1 
ATOM 765  C CD  ? ARG A 1  97 ? -22.249  -6.155   9.250 1.000 94.160 ? 97  ARG A CD  1 
ATOM 766  N NE  ? ARG A 1  97 ? -22.654  -5.919  10.633 1.000 94.160 ? 97  ARG A NE  1 
ATOM 767  N NH1 ? ARG A 1  97 ? -24.667  -4.923  10.090 1.000 94.160 ? 97  ARG A NH1 1 
ATOM 768  N NH2 ? ARG A 1  97 ? -24.062  -5.173  12.287 1.000 94.160 ? 97  ARG A NH2 1 
ATOM 769  C CZ  ? ARG A 1  97 ? -23.794  -5.339  11.000 1.000 94.160 ? 97  ARG A CZ  1 
ATOM 770  N N   ? ASP A 1  98 ? -18.231  -9.067   5.957 1.000 90.900 ? 98  ASP A N   1 
ATOM 771  C CA  ? ASP A 1  98 ? -17.870  -9.481   4.604 1.000 90.900 ? 98  ASP A CA  1 
ATOM 772  C C   ? ASP A 1  98 ? -19.056  -9.344   3.653 1.000 90.900 ? 98  ASP A C   1 
ATOM 773  C CB  ? ASP A 1  98 ? -17.358 -10.923   4.603 1.000 90.900 ? 98  ASP A CB  1 
ATOM 774  O O   ? ASP A 1  98 ? -20.174  -9.748   3.983 1.000 90.900 ? 98  ASP A O   1 
ATOM 775  C CG  ? ASP A 1  98 ? -16.589 -11.278   3.343 1.000 90.900 ? 98  ASP A CG  1 
ATOM 776  O OD1 ? ASP A 1  98 ? -16.496 -10.433   2.427 1.000 90.900 ? 98  ASP A OD1 1 
ATOM 777  O OD2 ? ASP A 1  98 ? -16.075 -12.415   3.264 1.000 90.900 ? 98  ASP A OD2 1 
ATOM 778  N N   ? SER A 1  99 ? -18.799  -8.819   2.414 1.000 92.650 ? 99  SER A N   1 
ATOM 779  C CA  ? SER A 1  99 ? -19.770  -8.665   1.335 1.000 92.650 ? 99  SER A CA  1 
ATOM 780  C C   ? SER A 1  99 ? -19.078  -8.574  -0.021 1.000 92.650 ? 99  SER A C   1 
ATOM 781  C CB  ? SER A 1  99 ? -20.632  -7.423   1.562 1.000 92.650 ? 99  SER A CB  1 
ATOM 782  O O   ? SER A 1  99 ? -17.849  -8.629  -0.102 1.000 92.650 ? 99  SER A O   1 
ATOM 783  O OG  ? SER A 1  99 ? -19.886  -6.242   1.318 1.000 92.650 ? 99  SER A OG  1 
ATOM 784  N N   ? HIS A 1 100 ? -19.887  -8.500  -1.060 1.000 91.850 ? 100 HIS A N   1 
ATOM 785  C CA  ? HIS A 1 100 ? -19.351  -8.327  -2.406 1.000 91.850 ? 100 HIS A CA  1 
ATOM 786  C C   ? HIS A 1 100 ? -18.593  -7.010  -2.533 1.000 91.850 ? 100 HIS A C   1 
ATOM 787  C CB  ? HIS A 1 100 ? -20.476  -8.387  -3.441 1.000 91.850 ? 100 HIS A CB  1 
ATOM 788  O O   ? HIS A 1 100 ? -17.684  -6.889  -3.358 1.000 91.850 ? 100 HIS A O   1 
ATOM 789  C CG  ? HIS A 1 100 ? -19.996  -8.290  -4.855 1.000 91.850 ? 100 HIS A CG  1 
ATOM 790  C CD2 ? HIS A 1 100 ? -20.133  -7.305  -5.774 1.000 91.850 ? 100 HIS A CD2 1 
ATOM 791  N ND1 ? HIS A 1 100 ? -19.281  -9.295  -5.469 1.000 91.850 ? 100 HIS A ND1 1 
ATOM 792  C CE1 ? HIS A 1 100 ? -18.997  -8.931  -6.708 1.000 91.850 ? 100 HIS A CE1 1 
ATOM 793  N NE2 ? HIS A 1 100 ? -19.502  -7.728  -6.918 1.000 91.850 ? 100 HIS A NE2 1 
ATOM 794  N N   ? SER A 1 101 ? -18.811  -6.064  -1.693 1.000 91.620 ? 101 SER A N   1 
ATOM 795  C CA  ? SER A 1 101 ? -18.278  -4.709  -1.782 1.000 91.620 ? 101 SER A CA  1 
ATOM 796  C C   ? SER A 1 101 ? -17.118  -4.506  -0.813 1.000 91.620 ? 101 SER A C   1 
ATOM 797  C CB  ? SER A 1 101 ? -19.375  -3.682  -1.499 1.000 91.620 ? 101 SER A CB  1 
ATOM 798  O O   ? SER A 1 101 ? -16.349  -3.552  -0.948 1.000 91.620 ? 101 SER A O   1 
ATOM 799  O OG  ? SER A 1 101 ? -20.426  -3.795  -2.444 1.000 91.620 ? 101 SER A OG  1 
ATOM 800  N N   ? VAL A 1 102 ? -16.949  -5.457   0.117 1.000 94.780 ? 102 VAL A N   1 
ATOM 801  C CA  ? VAL A 1 102 ? -15.859  -5.345   1.081 1.000 94.780 ? 102 VAL A CA  1 
ATOM 802  C C   ? VAL A 1 102 ? -15.298  -6.731   1.390 1.000 94.780 ? 102 VAL A C   1 
ATOM 803  C CB  ? VAL A 1 102 ? -16.323  -4.655   2.383 1.000 94.780 ? 102 VAL A CB  1 
ATOM 804  O O   ? VAL A 1 102 ? -15.961  -7.546   2.036 1.000 94.780 ? 102 VAL A O   1 
ATOM 805  C CG1 ? VAL A 1 102 ? -15.144  -4.448   3.334 1.000 94.780 ? 102 VAL A CG1 1 
ATOM 806  C CG2 ? VAL A 1 102 ? -17.000  -3.322   2.069 1.000 94.780 ? 102 VAL A CG2 1 
ATOM 807  N N   ? LYS A 1 103 ? -14.091  -6.928   0.890 1.000 95.820 ? 103 LYS A N   1 
ATOM 808  C CA  ? LYS A 1 103 ? -13.376  -8.179   1.125 1.000 95.820 ? 103 LYS A CA  1 
ATOM 809  C C   ? LYS A 1 103 ? -11.866  -7.958   1.113 1.000 95.820 ? 103 LYS A C   1 
ATOM 810  C CB  ? LYS A 1 103 ? -13.761  -9.223   0.076 1.000 95.820 ? 103 LYS A CB  1 
ATOM 811  O O   ? LYS A 1 103 ? -11.355  -7.162   0.322 1.000 95.820 ? 103 LYS A O   1 
ATOM 812  C CG  ? LYS A 1 103 ? -15.215  -9.666   0.149 1.000 95.820 ? 103 LYS A CG  1 
ATOM 813  C CD  ? LYS A 1 103 ? -15.529 -10.727  -0.898 1.000 95.820 ? 103 LYS A CD  1 
ATOM 814  C CE  ? LYS A 1 103 ? -16.993 -11.145  -0.850 1.000 95.820 ? 103 LYS A CE  1 
ATOM 815  N NZ  ? LYS A 1 103 ? -17.297 -12.213  -1.848 1.000 95.820 ? 103 LYS A NZ  1 
ATOM 816  N N   ? PRO A 1 104 ? -11.253  -8.801   2.100 1.000 97.320 ? 104 PRO A N   1 
ATOM 817  C CA  ? PRO A 1 104 ?  -9.794  -8.668   2.115 1.000 97.320 ? 104 PRO A CA  1 
ATOM 818  C C   ? PRO A 1 104 ?  -9.133  -9.281   0.883 1.000 97.320 ? 104 PRO A C   1 
ATOM 819  C CB  ? PRO A 1 104 ?  -9.384  -9.418   3.385 1.000 97.320 ? 104 PRO A CB  1 
ATOM 820  O O   ? PRO A 1 104 ?  -9.658 -10.239   0.309 1.000 97.320 ? 104 PRO A O   1 
ATOM 821  C CG  ? PRO A 1 104 ? -10.635  -9.500   4.200 1.000 97.320 ? 104 PRO A CG  1 
ATOM 822  C CD  ? PRO A 1 104 ? -11.812  -9.516   3.267 1.000 97.320 ? 104 PRO A CD  1 
ATOM 823  N N   ? VAL A 1 105 ?  -7.886  -8.714   0.498 1.000 97.640 ? 105 VAL A N   1 
ATOM 824  C CA  ? VAL A 1 105 ?  -7.074  -9.267  -0.580 1.000 97.640 ? 105 VAL A CA  1 
ATOM 825  C C   ? VAL A 1 105 ?  -5.840  -9.953   0.002 1.000 97.640 ? 105 VAL A C   1 
ATOM 826  C CB  ? VAL A 1 105 ?  -6.650  -8.176  -1.589 1.000 97.640 ? 105 VAL A CB  1 
ATOM 827  O O   ? VAL A 1 105 ?  -5.279  -9.494   1.000 1.000 97.640 ? 105 VAL A O   1 
ATOM 828  C CG1 ? VAL A 1 105 ?  -5.772  -7.126  -0.912 1.000 97.640 ? 105 VAL A CG1 1 
ATOM 829  C CG2 ? VAL A 1 105 ?  -5.921  -8.802  -2.776 1.000 97.640 ? 105 VAL A CG2 1 
ATOM 830  N N   ? GLU A 1 106 ?  -5.466 -11.042  -0.653 1.000 97.260 ? 106 GLU A N   1 
ATOM 831  C CA  ? GLU A 1 106 ?  -4.286 -11.779  -0.212 1.000 97.260 ? 106 GLU A CA  1 
ATOM 832  C C   ? GLU A 1 106 ?  -3.002 -11.073  -0.641 1.000 97.260 ? 106 GLU A C   1 
ATOM 833  C CB  ? GLU A 1 106 ?  -4.309 -13.208  -0.759 1.000 97.260 ? 106 GLU A CB  1 
ATOM 834  O O   ? GLU A 1 106 ?  -2.926 -10.531  -1.745 1.000 97.260 ? 106 GLU A O   1 
ATOM 835  C CG  ? GLU A 1 106 ?  -3.199 -14.094  -0.212 1.000 97.260 ? 106 GLU A CG  1 
ATOM 836  C CD  ? GLU A 1 106 ?  -3.234 -15.510  -0.764 1.000 97.260 ? 106 GLU A CD  1 
ATOM 837  O OE1 ? GLU A 1 106 ?  -2.302 -16.296  -0.478 1.000 97.260 ? 106 GLU A OE1 1 
ATOM 838  O OE2 ? GLU A 1 106 ?  -4.200 -15.836  -1.489 1.000 97.260 ? 106 GLU A OE2 1 
ATOM 839  N N   ? ILE A 1 107 ?  -2.017 -11.179   0.257 1.000 97.450 ? 107 ILE A N   1 
ATOM 840  C CA  ? ILE A 1 107 ?  -0.704 -10.622  -0.047 1.000 97.450 ? 107 ILE A CA  1 
ATOM 841  C C   ? ILE A 1 107 ?   0.121 -11.642  -0.828 1.000 97.450 ? 107 ILE A C   1 
ATOM 842  C CB  ? ILE A 1 107 ?   0.043 -10.199   1.238 1.000 97.450 ? 107 ILE A CB  1 
ATOM 843  O O   ? ILE A 1 107 ?   0.171 -12.819  -0.463 1.000 97.450 ? 107 ILE A O   1 
ATOM 844  C CG1 ? ILE A 1 107 ?  -0.800  -9.203   2.042 1.000 97.450 ? 107 ILE A CG1 1 
ATOM 845  C CG2 ? ILE A 1 107 ?   1.413  -9.607   0.897 1.000 97.450 ? 107 ILE A CG2 1 
ATOM 846  C CD1 ? ILE A 1 107 ?  -0.249  -8.903   3.429 1.000 97.450 ? 107 ILE A CD1 1 
ATOM 847  N N   ? ALA A 1 108 ?   0.749 -11.221  -1.888 1.000 96.510 ? 108 ALA A N   1 
ATOM 848  C CA  ? ALA A 1 108 ?   1.593 -12.105  -2.688 1.000 96.510 ? 108 ALA A CA  1 
ATOM 849  C C   ? ALA A 1 108 ?   2.804 -12.579  -1.889 1.000 96.510 ? 108 ALA A C   1 
ATOM 850  C CB  ? ALA A 1 108 ?   2.045 -11.398  -3.963 1.000 96.510 ? 108 ALA A CB  1 
ATOM 851  O O   ? ALA A 1 108 ?   3.452 -11.785  -1.203 1.000 96.510 ? 108 ALA A O   1 
ATOM 852  N N   ? CYS A 1 109 ?   3.122 -13.849  -1.955 1.000 94.310 ? 109 CYS A N   1 
ATOM 853  C CA  ? CYS A 1 109 ?   4.276 -14.420  -1.269 1.000 94.310 ? 109 CYS A CA  1 
ATOM 854  C C   ? CYS A 1 109 ?   5.532 -14.303  -2.123 1.000 94.310 ? 109 CYS A C   1 
ATOM 855  C CB  ? CYS A 1 109 ?   4.020 -15.887  -0.921 1.000 94.310 ? 109 CYS A CB  1 
ATOM 856  O O   ? CYS A 1 109 ?   6.647 -14.304  -1.599 1.000 94.310 ? 109 CYS A O   1 
ATOM 857  S SG  ? CYS A 1 109 ?   2.724 -16.126   0.314 1.000 94.310 ? 109 CYS A SG  1 
ATOM 858  N N   ? ASP A 1 110 ?   5.362 -14.104  -3.354 1.000 95.570 ? 110 ASP A N   1 
ATOM 859  C CA  ? ASP A 1 110 ?   6.469 -13.898  -4.282 1.000 95.570 ? 110 ASP A CA  1 
ATOM 860  C C   ? ASP A 1 110 ?   6.452 -12.481  -4.851 1.000 95.570 ? 110 ASP A C   1 
ATOM 861  C CB  ? ASP A 1 110 ?   6.415 -14.922  -5.418 1.000 95.570 ? 110 ASP A CB  1 
ATOM 862  O O   ? ASP A 1 110 ?   5.384 -11.895  -5.041 1.000 95.570 ? 110 ASP A O   1 
ATOM 863  C CG  ? ASP A 1 110 ?   6.417 -16.357  -4.923 1.000 95.570 ? 110 ASP A CG  1 
ATOM 864  O OD1 ? ASP A 1 110 ?   7.387 -16.769  -4.251 1.000 95.570 ? 110 ASP A OD1 1 
ATOM 865  O OD2 ? ASP A 1 110 ?   5.442 -17.084  -5.211 1.000 95.570 ? 110 ASP A OD2 1 
ATOM 866  N N   ? CYS A 1 111 ?   7.752 -12.064  -5.175 1.000 95.540 ? 111 CYS A N   1 
ATOM 867  C CA  ? CYS A 1 111 ?   7.856 -10.706  -5.698 1.000 95.540 ? 111 CYS A CA  1 
ATOM 868  C C   ? CYS A 1 111 ?   7.472 -10.659  -7.173 1.000 95.540 ? 111 CYS A C   1 
ATOM 869  C CB  ? CYS A 1 111 ?   9.274 -10.167  -5.514 1.000 95.540 ? 111 CYS A CB  1 
ATOM 870  O O   ? CYS A 1 111 ?   7.708 -11.617  -7.911 1.000 95.540 ? 111 CYS A O   1 
ATOM 871  S SG  ? CYS A 1 111 ?   9.780 -10.027  -3.785 1.000 95.540 ? 111 CYS A SG  1 
ATOM 872  N N   ? ALA A 1 112 ?   6.801  -9.519  -7.579 1.000 93.570 ? 112 ALA A N   1 
ATOM 873  C CA  ? ALA A 1 112 ?   6.487  -9.292  -8.987 1.000 93.570 ? 112 ALA A CA  1 
ATOM 874  C C   ? ALA A 1 112 ?   7.759  -9.217  -9.828 1.000 93.570 ? 112 ALA A C   1 
ATOM 875  C CB  ? ALA A 1 112 ?   5.669  -8.013  -9.151 1.000 93.570 ? 112 ALA A CB  1 
ATOM 876  O O   ? ALA A 1 112 ?   8.786  -8.712  -9.367 1.000 93.570 ? 112 ALA A O   1 
ATOM 877  N N   ? THR A 1 113 ?   7.739  -9.809 -10.982 1.000 93.390 ? 113 THR A N   1 
ATOM 878  C CA  ? THR A 1 113 ?   8.867  -9.768 -11.905 1.000 93.390 ? 113 THR A CA  1 
ATOM 879  C C   ? THR A 1 113 ?   8.617  -8.755 -13.020 1.000 93.390 ? 113 THR A C   1 
ATOM 880  C CB  ? THR A 1 113 ?   9.138 -11.154 -12.519 1.000 93.390 ? 113 THR A CB  1 
ATOM 881  O O   ? THR A 1 113 ?   7.484  -8.315 -13.223 1.000 93.390 ? 113 THR A O   1 
ATOM 882  C CG2 ? THR A 1 113 ?   9.481 -12.175 -11.439 1.000 93.390 ? 113 THR A CG2 1 
ATOM 883  O OG1 ? THR A 1 113 ?   7.971 -11.594 -13.224 1.000 93.390 ? 113 THR A OG1 1 
ATOM 884  N N   ? GLU A 1 114 ?   9.697  -8.344 -13.623 1.000 95.030 ? 114 GLU A N   1 
ATOM 885  C CA  ? GLU A 1 114 ?   9.605  -7.405 -14.737 1.000 95.030 ? 114 GLU A CA  1 
ATOM 886  C C   ? GLU A 1 114 ?   8.560  -7.855 -15.753 1.000 95.030 ? 114 GLU A C   1 
ATOM 887  C CB  ? GLU A 1 114 ?  10.966  -7.244 -15.418 1.000 95.030 ? 114 GLU A CB  1 
ATOM 888  O O   ? GLU A 1 114 ?   8.507  -9.031 -16.119 1.000 95.030 ? 114 GLU A O   1 
ATOM 889  C CG  ? GLU A 1 114 ?  10.939  -6.336 -16.639 1.000 95.030 ? 114 GLU A CG  1 
ATOM 890  C CD  ? GLU A 1 114 ?  12.259  -6.303 -17.392 1.000 95.030 ? 114 GLU A CD  1 
ATOM 891  O OE1 ? GLU A 1 114 ?  12.367  -5.564 -18.397 1.000 95.030 ? 114 GLU A OE1 1 
ATOM 892  O OE2 ? GLU A 1 114 ?  13.194  -7.024 -16.975 1.000 95.030 ? 114 GLU A OE2 1 
ATOM 893  N N   ? GLY A 1 115 ?   7.697  -6.921 -16.198 1.000 94.180 ? 115 GLY A N   1 
ATOM 894  C CA  ? GLY A 1 115 ?   6.716  -7.200 -17.234 1.000 94.180 ? 115 GLY A CA  1 
ATOM 895  C C   ? GLY A 1 115 ?   5.368  -7.623 -16.681 1.000 94.180 ? 115 GLY A C   1 
ATOM 896  O O   ? GLY A 1 115 ?   4.400  -7.763 -17.431 1.000 94.180 ? 115 GLY A O   1 
ATOM 897  N N   ? THR A 1 116 ?   5.340  -7.924 -15.367 1.000 95.120 ? 116 THR A N   1 
ATOM 898  C CA  ? THR A 1 116 ?   4.078  -8.274 -14.725 1.000 95.120 ? 116 THR A CA  1 
ATOM 899  C C   ? THR A 1 116 ?   3.068  -7.138 -14.862 1.000 95.120 ? 116 THR A C   1 
ATOM 900  C CB  ? THR A 1 116 ?   4.282  -8.606 -13.235 1.000 95.120 ? 116 THR A CB  1 
ATOM 901  O O   ? THR A 1 116 ?   3.391  -5.978 -14.598 1.000 95.120 ? 116 THR A O   1 
ATOM 902  C CG2 ? THR A 1 116 ?   2.970  -9.024 -12.580 1.000 95.120 ? 116 THR A CG2 1 
ATOM 903  O OG1 ? THR A 1 116 ?   5.226  -9.677 -13.115 1.000 95.120 ? 116 THR A OG1 1 
ATOM 904  N N   ? ARG A 1 117 ?   1.863  -7.451 -15.283 1.000 94.340 ? 117 ARG A N   1 
ATOM 905  C CA  ? ARG A 1 117 ?   0.780  -6.480 -15.387 1.000 94.340 ? 117 ARG A CA  1 
ATOM 906  C C   ? ARG A 1 117 ?   0.029  -6.354 -14.065 1.000 94.340 ? 117 ARG A C   1 
ATOM 907  C CB  ? ARG A 1 117 ?  -0.189  -6.871 -16.505 1.000 94.340 ? 117 ARG A CB  1 
ATOM 908  O O   ? ARG A 1 117 ?  -0.404  -7.357 -13.494 1.000 94.340 ? 117 ARG A O   1 
ATOM 909  C CG  ? ARG A 1 117 ?   0.432  -6.852 -17.892 1.000 94.340 ? 117 ARG A CG  1 
ATOM 910  C CD  ? ARG A 1 117 ?  -0.612  -7.063 -18.980 1.000 94.340 ? 117 ARG A CD  1 
ATOM 911  N NE  ? ARG A 1 117 ?  -0.040  -6.903 -20.314 1.000 94.340 ? 117 ARG A NE  1 
ATOM 912  N NH1 ? ARG A 1 117 ?  -1.957  -7.534 -21.438 1.000 94.340 ? 117 ARG A NH1 1 
ATOM 913  N NH2 ? ARG A 1 117 ?  -0.075  -6.952 -22.610 1.000 94.340 ? 117 ARG A NH2 1 
ATOM 914  C CZ  ? ARG A 1 117 ?  -0.692  -7.130 -21.451 1.000 94.340 ? 117 ARG A CZ  1 
ATOM 915  N N   ? CYS A 1 118 ?  -0.154  -5.119 -13.654 1.000 95.170 ? 118 CYS A N   1 
ATOM 916  C CA  ? CYS A 1 118 ?  -0.765  -4.861 -12.355 1.000 95.170 ? 118 CYS A CA  1 
ATOM 917  C C   ? CYS A 1 118 ?  -1.827  -3.773 -12.458 1.000 95.170 ? 118 CYS A C   1 
ATOM 918  C CB  ? CYS A 1 118 ?   0.298  -4.454 -11.335 1.000 95.170 ? 118 CYS A CB  1 
ATOM 919  O O   ? CYS A 1 118 ?  -1.804  -2.963 -13.387 1.000 95.170 ? 118 CYS A O   1 
ATOM 920  S SG  ? CYS A 1 118 ?   1.633  -5.657 -11.155 1.000 95.170 ? 118 CYS A SG  1 
ATOM 921  N N   ? MET A 1 119 ?  -2.728  -3.855 -11.475 1.000 94.520 ? 119 MET A N   1 
ATOM 922  C CA  ? MET A 1 119 ?  -3.766  -2.835 -11.357 1.000 94.520 ? 119 MET A CA  1 
ATOM 923  C C   ? MET A 1 119 ?  -3.539  -1.968 -10.123 1.000 94.520 ? 119 MET A C   1 
ATOM 924  C CB  ? MET A 1 119 ?  -5.151  -3.481 -11.296 1.000 94.520 ? 119 MET A CB  1 
ATOM 925  O O   ? MET A 1 119 ?  -3.334  -2.486  -9.024 1.000 94.520 ? 119 MET A O   1 
ATOM 926  C CG  ? MET A 1 119 ?  -6.287  -2.482 -11.149 1.000 94.520 ? 119 MET A CG  1 
ATOM 927  S SD  ? MET A 1 119 ?  -6.485  -1.420 -12.632 1.000 94.520 ? 119 MET A SD  1 
ATOM 928  C CE  ? MET A 1 119 ?  -7.081  -2.647 -13.828 1.000 94.520 ? 119 MET A CE  1 
ATOM 929  N N   ? VAL A 1 120 ?  -3.541  -0.634 -10.375 1.000 94.400 ? 120 VAL A N   1 
ATOM 930  C CA  ? VAL A 1 120 ?  -3.502   0.336  -9.286 1.000 94.400 ? 120 VAL A CA  1 
ATOM 931  C C   ? VAL A 1 120 ?  -4.866   1.007  -9.142 1.000 94.400 ? 120 VAL A C   1 
ATOM 932  C CB  ? VAL A 1 120 ?  -2.406   1.401  -9.514 1.000 94.400 ? 120 VAL A CB  1 
ATOM 933  O O   ? VAL A 1 120 ?  -5.516   1.326 -10.140 1.000 94.400 ? 120 VAL A O   1 
ATOM 934  C CG1 ? VAL A 1 120 ?  -2.354   2.381  -8.343 1.000 94.400 ? 120 VAL A CG1 1 
ATOM 935  C CG2 ? VAL A 1 120 ?  -1.047   0.733  -9.716 1.000 94.400 ? 120 VAL A CG2 1 
ATOM 936  N N   ? SER A 1 121 ?  -5.329   1.202  -7.943 1.000 94.120 ? 121 SER A N   1 
ATOM 937  C CA  ? SER A 1 121 ?  -6.624   1.836  -7.720 1.000 94.120 ? 121 SER A CA  1 
ATOM 938  C C   ? SER A 1 121 ?  -6.553   2.857  -6.589 1.000 94.120 ? 121 SER A C   1 
ATOM 939  C CB  ? SER A 1 121 ?  -7.689   0.785  -7.402 1.000 94.120 ? 121 SER A CB  1 
ATOM 940  O O   ? SER A 1 121 ?  -5.736   2.723  -5.676 1.000 94.120 ? 121 SER A O   1 
ATOM 941  O OG  ? SER A 1 121 ?  -7.340   0.052  -6.240 1.000 94.120 ? 121 SER A OG  1 
ATOM 942  N N   ? GLY A 1 122 ?  -7.382   3.938  -6.741 1.000 92.410 ? 122 GLY A N   1 
ATOM 943  C CA  ? GLY A 1 122 ?  -7.408   4.946  -5.693 1.000 92.410 ? 122 GLY A CA  1 
ATOM 944  C C   ? GLY A 1 122 ?  -8.224   6.170  -6.063 1.000 92.410 ? 122 GLY A C   1 
ATOM 945  O O   ? GLY A 1 122 ?  -8.757   6.255  -7.171 1.000 92.410 ? 122 GLY A O   1 
ATOM 946  N N   ? TRP A 1 123 ?  -8.423   7.099  -5.048 1.000 88.900 ? 123 TRP A N   1 
ATOM 947  C CA  ? TRP A 1 123 ?  -9.203   8.321  -5.218 1.000 88.900 ? 123 TRP A CA  1 
ATOM 948  C C   ? TRP A 1 123 ?  -8.302   9.551  -5.181 1.000 88.900 ? 123 TRP A C   1 
ATOM 949  C CB  ? TRP A 1 123 ? -10.278   8.427  -4.133 1.000 88.900 ? 123 TRP A CB  1 
ATOM 950  O O   ? TRP A 1 123 ?  -8.740  10.637  -4.794 1.000 88.900 ? 123 TRP A O   1 
ATOM 951  C CG  ? TRP A 1 123 ? -11.373   7.410  -4.259 1.000 88.900 ? 123 TRP A CG  1 
ATOM 952  C CD1 ? TRP A 1 123 ? -12.493   7.498  -5.037 1.000 88.900 ? 123 TRP A CD1 1 
ATOM 953  C CD2 ? TRP A 1 123 ? -11.453   6.153  -3.580 1.000 88.900 ? 123 TRP A CD2 1 
ATOM 954  C CE2 ? TRP A 1 123 ? -12.650   5.529  -3.996 1.000 88.900 ? 123 TRP A CE2 1 
ATOM 955  C CE3 ? TRP A 1 123 ? -10.627   5.493  -2.660 1.000 88.900 ? 123 TRP A CE3 1 
ATOM 956  N NE1 ? TRP A 1 123 ? -13.265   6.369  -4.884 1.000 88.900 ? 123 TRP A NE1 1 
ATOM 957  C CH2 ? TRP A 1 123 ? -12.216   3.651  -2.623 1.000 88.900 ? 123 TRP A CH2 1 
ATOM 958  C CZ2 ? TRP A 1 123 ? -13.041   4.275  -3.522 1.000 88.900 ? 123 TRP A CZ2 1 
ATOM 959  C CZ3 ? TRP A 1 123 ? -11.019   4.245  -2.190 1.000 88.900 ? 123 TRP A CZ3 1 
ATOM 960  N N   ? GLY A 1 124 ?  -6.972   9.347  -5.415 1.000 76.900 ? 124 GLY A N   1 
ATOM 961  C CA  ? GLY A 1 124 ?  -6.051  10.472  -5.467 1.000 76.900 ? 124 GLY A CA  1 
ATOM 962  C C   ? GLY A 1 124 ?  -6.298  11.390  -6.649 1.000 76.900 ? 124 GLY A C   1 
ATOM 963  O O   ? GLY A 1 124 ?  -7.252  11.195  -7.405 1.000 76.900 ? 124 GLY A O   1 
ATOM 964  N N   ? THR A 1 125 ?  -5.530  12.553  -6.825 1.000 69.680 ? 125 THR A N   1 
ATOM 965  C CA  ? THR A 1 125 ?  -5.743  13.538  -7.879 1.000 69.680 ? 125 THR A CA  1 
ATOM 966  C C   ? THR A 1 125 ?  -5.508  12.919  -9.254 1.000 69.680 ? 125 THR A C   1 
ATOM 967  C CB  ? THR A 1 125 ?  -4.820  14.758  -7.698 1.000 69.680 ? 125 THR A CB  1 
ATOM 968  O O   ? THR A 1 125 ?  -4.711  11.989  -9.393 1.000 69.680 ? 125 THR A O   1 
ATOM 969  C CG2 ? THR A 1 125 ?  -4.979  15.367  -6.309 1.000 69.680 ? 125 THR A CG2 1 
ATOM 970  O OG1 ? THR A 1 125 ?  -3.458  14.350  -7.876 1.000 69.680 ? 125 THR A OG1 1 
ATOM 971  N N   ? THR A 1 126 ?  -6.354  13.267 -10.310 1.000 61.100 ? 126 THR A N   1 
ATOM 972  C CA  ? THR A 1 126 ?  -6.292  12.785 -11.686 1.000 61.100 ? 126 THR A CA  1 
ATOM 973  C C   ? THR A 1 126 ?  -5.452  13.720 -12.550 1.000 61.100 ? 126 THR A C   1 
ATOM 974  C CB  ? THR A 1 126 ?  -7.701  12.647 -12.293 1.000 61.100 ? 126 THR A CB  1 
ATOM 975  O O   ? THR A 1 126 ?  -5.300  13.494 -13.752 1.000 61.100 ? 126 THR A O   1 
ATOM 976  C CG2 ? THR A 1 126 ?  -8.518  11.592 -11.553 1.000 61.100 ? 126 THR A CG2 1 
ATOM 977  O OG1 ? THR A 1 126 ?  -8.377  13.907 -12.206 1.000 61.100 ? 126 THR A OG1 1 
ATOM 978  N N   ? SER A 1 127 ?  -4.860  14.859 -12.010 1.000 57.020 ? 127 SER A N   1 
ATOM 979  C CA  ? SER A 1 127 ?  -4.008  15.810 -12.717 1.000 57.020 ? 127 SER A CA  1 
ATOM 980  C C   ? SER A 1 127 ?  -2.794  16.195 -11.878 1.000 57.020 ? 127 SER A C   1 
ATOM 981  C CB  ? SER A 1 127 ?  -4.799  17.065 -13.089 1.000 57.020 ? 127 SER A CB  1 
ATOM 982  O O   ? SER A 1 127 ?  -2.797  16.024 -10.657 1.000 57.020 ? 127 SER A O   1 
ATOM 983  O OG  ? SER A 1 127 ?  -5.147  17.802 -11.930 1.000 57.020 ? 127 SER A OG  1 
ATOM 984  N N   ? SER A 1 128 ?  -1.551  16.540 -12.600 1.000 57.370 ? 128 SER A N   1 
ATOM 985  C CA  ? SER A 1 128 ?  -0.239  16.898 -12.071 1.000 57.370 ? 128 SER A CA  1 
ATOM 986  C C   ? SER A 1 128 ?  -0.269  18.267 -11.399 1.000 57.370 ? 128 SER A C   1 
ATOM 987  C CB  ? SER A 1 128 ?   0.809  16.890 -13.185 1.000 57.370 ? 128 SER A CB  1 
ATOM 988  O O   ? SER A 1 128 ?   0.497  18.525 -10.468 1.000 57.370 ? 128 SER A O   1 
ATOM 989  O OG  ? SER A 1 128 ?   0.484  17.837 -14.188 1.000 57.370 ? 128 SER A OG  1 
ATOM 990  N N   ? SER A 1 129 ?  -1.253  19.233 -11.556 1.000 55.150 ? 129 SER A N   1 
ATOM 991  C CA  ? SER A 1 129 ?  -1.388  20.563 -10.970 1.000 55.150 ? 129 SER A CA  1 
ATOM 992  C C   ? SER A 1 129 ?  -2.687  20.691 -10.182 1.000 55.150 ? 129 SER A C   1 
ATOM 993  C CB  ? SER A 1 129 ?  -1.334  21.636 -12.059 1.000 55.150 ? 129 SER A CB  1 
ATOM 994  O O   ? SER A 1 129 ?  -3.771  20.453 -10.718 1.000 55.150 ? 129 SER A O   1 
ATOM 995  O OG  ? SER A 1 129 ?  -2.402  21.475 -12.976 1.000 55.150 ? 129 SER A OG  1 
ATOM 996  N N   ? HIS A 1 130 ?  -2.865  20.251  -8.966 1.000 57.480 ? 130 HIS A N   1 
ATOM 997  C CA  ? HIS A 1 130 ?  -3.624  20.364  -7.726 1.000 57.480 ? 130 HIS A CA  1 
ATOM 998  C C   ? HIS A 1 130 ?  -5.110  20.563  -8.005 1.000 57.480 ? 130 HIS A C   1 
ATOM 999  C CB  ? HIS A 1 130 ?  -3.091  21.519  -6.875 1.000 57.480 ? 130 HIS A CB  1 
ATOM 1000 O O   ? HIS A 1 130 ?  -5.480  21.246  -8.963 1.000 57.480 ? 130 HIS A O   1 
ATOM 1001 C CG  ? HIS A 1 130 ?  -1.694  21.307  -6.385 1.000 57.480 ? 130 HIS A CG  1 
ATOM 1002 C CD2 ? HIS A 1 130 ?  -1.226  20.723  -5.257 1.000 57.480 ? 130 HIS A CD2 1 
ATOM 1003 N ND1 ? HIS A 1 130 ?  -0.587  21.727  -7.091 1.000 57.480 ? 130 HIS A ND1 1 
ATOM 1004 C CE1 ? HIS A 1 130 ?   0.505  21.407  -6.416 1.000 57.480 ? 130 HIS A CE1 1 
ATOM 1005 N NE2 ? HIS A 1 130 ?   0.145  20.798  -5.300 1.000 57.480 ? 130 HIS A NE2 1 
ATOM 1006 N N   ? ASN A 1 131 ?  -6.136  19.668  -7.400 1.000 60.000 ? 131 ASN A N   1 
ATOM 1007 C CA  ? ASN A 1 131 ?  -7.349  19.685  -6.588 1.000 60.000 ? 131 ASN A CA  1 
ATOM 1008 C C   ? ASN A 1 131 ?  -8.493  18.946  -7.275 1.000 60.000 ? 131 ASN A C   1 
ATOM 1009 C CB  ? ASN A 1 131 ?  -7.761  21.124  -6.270 1.000 60.000 ? 131 ASN A CB  1 
ATOM 1010 O O   ? ASN A 1 131 ?  -9.662  19.169  -6.955 1.000 60.000 ? 131 ASN A O   1 
ATOM 1011 C CG  ? ASN A 1 131 ?  -6.872  21.769  -5.225 1.000 60.000 ? 131 ASN A CG  1 
ATOM 1012 N ND2 ? ASN A 1 131 ?  -6.817  23.096  -5.231 1.000 60.000 ? 131 ASN A ND2 1 
ATOM 1013 O OD1 ? ASN A 1 131 ?  -6.239  21.081  -4.420 1.000 60.000 ? 131 ASN A OD1 1 
ATOM 1014 N N   ? ASN A 1 132 ?  -8.195  18.148  -8.439 1.000 66.140 ? 132 ASN A N   1 
ATOM 1015 C CA  ? ASN A 1 132 ?  -9.390  17.469  -8.927 1.000 66.140 ? 132 ASN A CA  1 
ATOM 1016 C C   ? ASN A 1 132 ?  -9.446  16.020  -8.450 1.000 66.140 ? 132 ASN A C   1 
ATOM 1017 C CB  ? ASN A 1 132 ?  -9.457  17.529 -10.454 1.000 66.140 ? 132 ASN A CB  1 
ATOM 1018 O O   ? ASN A 1 132 ?  -8.671  15.181  -8.912 1.000 66.140 ? 132 ASN A O   1 
ATOM 1019 C CG  ? ASN A 1 132 ?  -9.847  18.900 -10.969 1.000 66.140 ? 132 ASN A CG  1 
ATOM 1020 N ND2 ? ASN A 1 132 ?  -9.494  19.189 -12.216 1.000 66.140 ? 132 ASN A ND2 1 
ATOM 1021 O OD1 ? ASN A 1 132 ? -10.460  19.695 -10.251 1.000 66.140 ? 132 ASN A OD1 1 
ATOM 1022 N N   ? PHE A 1 133 ? -10.136  15.761  -7.406 1.000 75.190 ? 133 PHE A N   1 
ATOM 1023 C CA  ? PHE A 1 133 ? -10.376  14.414  -6.903 1.000 75.190 ? 133 PHE A CA  1 
ATOM 1024 C C   ? PHE A 1 133 ? -11.553  13.769  -7.624 1.000 75.190 ? 133 PHE A C   1 
ATOM 1025 C CB  ? PHE A 1 133 ? -10.637  14.442  -5.393 1.000 75.190 ? 133 PHE A CB  1 
ATOM 1026 O O   ? PHE A 1 133 ? -12.632  14.359  -7.714 1.000 75.190 ? 133 PHE A O   1 
ATOM 1027 C CG  ? PHE A 1 133 ?  -9.432  14.824  -4.576 1.000 75.190 ? 133 PHE A CG  1 
ATOM 1028 C CD1 ? PHE A 1 133 ?  -8.536  13.857  -4.139 1.000 75.190 ? 133 PHE A CD1 1 
ATOM 1029 C CD2 ? PHE A 1 133 ?  -9.196  16.152  -4.245 1.000 75.190 ? 133 PHE A CD2 1 
ATOM 1030 C CE1 ? PHE A 1 133 ?  -7.420  14.208  -3.383 1.000 75.190 ? 133 PHE A CE1 1 
ATOM 1031 C CE2 ? PHE A 1 133 ?  -8.083  16.511  -3.490 1.000 75.190 ? 133 PHE A CE2 1 
ATOM 1032 C CZ  ? PHE A 1 133 ?  -7.197  15.537  -3.059 1.000 75.190 ? 133 PHE A CZ  1 
ATOM 1033 N N   ? PRO A 1 134 ? -11.245  12.624  -8.300 1.000 79.180 ? 134 PRO A N   1 
ATOM 1034 C CA  ? PRO A 1 134 ? -12.363  11.948  -8.963 1.000 79.180 ? 134 PRO A CA  1 
ATOM 1035 C C   ? PRO A 1 134 ? -13.475  11.557  -7.993 1.000 79.180 ? 134 PRO A C   1 
ATOM 1036 C CB  ? PRO A 1 134 ? -11.710  10.706  -9.575 1.000 79.180 ? 134 PRO A CB  1 
ATOM 1037 O O   ? PRO A 1 134 ? -13.208  11.285  -6.819 1.000 79.180 ? 134 PRO A O   1 
ATOM 1038 C CG  ? PRO A 1 134 ? -10.552  10.402  -8.680 1.000 79.180 ? 134 PRO A CG  1 
ATOM 1039 C CD  ? PRO A 1 134 ? -10.002  11.698  -8.157 1.000 79.180 ? 134 PRO A CD  1 
ATOM 1040 N N   ? LYS A 1 135 ? -14.648  11.653  -8.430 1.000 82.700 ? 135 LYS A N   1 
ATOM 1041 C CA  ? LYS A 1 135 ? -15.808  11.247  -7.641 1.000 82.700 ? 135 LYS A CA  1 
ATOM 1042 C C   ? LYS A 1 135 ? -15.939   9.727  -7.597 1.000 82.700 ? 135 LYS A C   1 
ATOM 1043 C CB  ? LYS A 1 135 ? -17.086  11.867  -8.207 1.000 82.700 ? 135 LYS A CB  1 
ATOM 1044 O O   ? LYS A 1 135 ? -16.451   9.171  -6.624 1.000 82.700 ? 135 LYS A O   1 
ATOM 1045 C CG  ? LYS A 1 135 ? -17.199  13.368  -7.980 1.000 82.700 ? 135 LYS A CG  1 
ATOM 1046 C CD  ? LYS A 1 135 ? -18.538  13.908  -8.468 1.000 82.700 ? 135 LYS A CD  1 
ATOM 1047 C CE  ? LYS A 1 135 ? -18.628  15.418  -8.296 1.000 82.700 ? 135 LYS A CE  1 
ATOM 1048 N NZ  ? LYS A 1 135 ? -19.916  15.959  -8.825 1.000 82.700 ? 135 LYS A NZ  1 
ATOM 1049 N N   ? VAL A 1 136 ? -15.371   9.115  -8.648 1.000 88.830 ? 136 VAL A N   1 
ATOM 1050 C CA  ? VAL A 1 136 ? -15.436   7.663  -8.788 1.000 88.830 ? 136 VAL A CA  1 
ATOM 1051 C C   ? VAL A 1 136 ? -14.033   7.071  -8.676 1.000 88.830 ? 136 VAL A C   1 
ATOM 1052 C CB  ? VAL A 1 136 ? -16.084   7.250 -10.128 1.000 88.830 ? 136 VAL A CB  1 
ATOM 1053 O O   ? VAL A 1 136 ? -13.058   7.678  -9.125 1.000 88.830 ? 136 VAL A O   1 
ATOM 1054 C CG1 ? VAL A 1 136 ? -16.052   5.733 -10.298 1.000 88.830 ? 136 VAL A CG1 1 
ATOM 1055 C CG2 ? VAL A 1 136 ? -17.517   7.771 -10.210 1.000 88.830 ? 136 VAL A CG2 1 
ATOM 1056 N N   ? LEU A 1 137 ? -13.928   5.899  -7.997 1.000 91.280 ? 137 LEU A N   1 
ATOM 1057 C CA  ? LEU A 1 137 ? -12.671   5.166  -7.889 1.000 91.280 ? 137 LEU A CA  1 
ATOM 1058 C C   ? LEU A 1 137 ? -12.017   5.002  -9.257 1.000 91.280 ? 137 LEU A C   1 
ATOM 1059 C CB  ? LEU A 1 137 ? -12.904   3.792  -7.254 1.000 91.280 ? 137 LEU A CB  1 
ATOM 1060 O O   ? LEU A 1 137 ? -12.670   4.582 -10.215 1.000 91.280 ? 137 LEU A O   1 
ATOM 1061 C CG  ? LEU A 1 137 ? -11.653   2.980  -6.918 1.000 91.280 ? 137 LEU A CG  1 
ATOM 1062 C CD1 ? LEU A 1 137 ? -10.816   3.705  -5.869 1.000 91.280 ? 137 LEU A CD1 1 
ATOM 1063 C CD2 ? LEU A 1 137 ? -12.035   1.585  -6.434 1.000 91.280 ? 137 LEU A CD2 1 
ATOM 1064 N N   ? GLN A 1 138 ? -10.723   5.360  -9.252 1.000 92.710 ? 138 GLN A N   1 
ATOM 1065 C CA  ? GLN A 1 138 ?  -9.959   5.274 -10.492 1.000 92.710 ? 138 GLN A CA  1 
ATOM 1066 C C   ? GLN A 1 138 ?  -9.087   4.022 -10.516 1.000 92.710 ? 138 GLN A C   1 
ATOM 1067 C CB  ? GLN A 1 138 ?  -9.093   6.521 -10.677 1.000 92.710 ? 138 GLN A CB  1 
ATOM 1068 O O   ? GLN A 1 138 ?  -8.526   3.631  -9.491 1.000 92.710 ? 138 GLN A O   1 
ATOM 1069 C CG  ? GLN A 1 138 ?  -9.891   7.813 -10.792 1.000 92.710 ? 138 GLN A CG  1 
ATOM 1070 C CD  ? GLN A 1 138 ? -10.760   7.858 -12.034 1.000 92.710 ? 138 GLN A CD  1 
ATOM 1071 N NE2 ? GLN A 1 138 ? -12.059   8.065 -11.842 1.000 92.710 ? 138 GLN A NE2 1 
ATOM 1072 O OE1 ? GLN A 1 138 ? -10.269   7.708 -13.158 1.000 92.710 ? 138 GLN A OE1 1 
ATOM 1073 N N   ? CYS A 1 139 ?  -8.950   3.387 -11.759 1.000 92.570 ? 139 CYS A N   1 
ATOM 1074 C CA  ? CYS A 1 139 ?  -8.089   2.231 -11.981 1.000 92.570 ? 139 CYS A CA  1 
ATOM 1075 C C   ? CYS A 1 139 ?  -7.131   2.479 -13.139 1.000 92.570 ? 139 CYS A C   1 
ATOM 1076 C CB  ? CYS A 1 139 ?  -8.927   0.983 -12.259 1.000 92.570 ? 139 CYS A CB  1 
ATOM 1077 O O   ? CYS A 1 139 ?  -7.498   3.115 -14.129 1.000 92.570 ? 139 CYS A O   1 
ATOM 1078 S SG  ? CYS A 1 139 ?  -9.863   0.401 -10.828 1.000 92.570 ? 139 CYS A SG  1 
ATOM 1079 N N   ? LEU A 1 140 ?  -5.950   1.920 -12.892 1.000 90.150 ? 140 LEU A N   1 
ATOM 1080 C CA  ? LEU A 1 140 ?  -4.917   2.060 -13.912 1.000 90.150 ? 140 LEU A CA  1 
ATOM 1081 C C   ? LEU A 1 140 ?  -4.093   0.782 -14.031 1.000 90.150 ? 140 LEU A C   1 
ATOM 1082 C CB  ? LEU A 1 140 ?  -4.001   3.243 -13.589 1.000 90.150 ? 140 LEU A CB  1 
ATOM 1083 O O   ? LEU A 1 140 ?  -3.588   0.269 -13.030 1.000 90.150 ? 140 LEU A O   1 
ATOM 1084 C CG  ? LEU A 1 140 ?  -2.758   3.398 -14.466 1.000 90.150 ? 140 LEU A CG  1 
ATOM 1085 C CD1 ? LEU A 1 140 ?  -3.158   3.742 -15.897 1.000 90.150 ? 140 LEU A CD1 1 
ATOM 1086 C CD2 ? LEU A 1 140 ?  -1.829   4.463 -13.895 1.000 90.150 ? 140 LEU A CD2 1 
ATOM 1087 N N   ? ASN A 1 141 ?  -4.005   0.322 -15.270 1.000 91.050 ? 141 ASN A N   1 
ATOM 1088 C CA  ? ASN A 1 141 ?  -3.093  -0.786 -15.537 1.000 91.050 ? 141 ASN A CA  1 
ATOM 1089 C C   ? ASN A 1 141 ?  -1.655  -0.301 -15.702 1.000 91.050 ? 141 ASN A C   1 
ATOM 1090 C CB  ? ASN A 1 141 ?  -3.538  -1.560 -16.780 1.000 91.050 ? 141 ASN A CB  1 
ATOM 1091 O O   ? ASN A 1 141 ?  -1.398   0.652 -16.440 1.000 91.050 ? 141 ASN A O   1 
ATOM 1092 C CG  ? ASN A 1 141 ?  -4.823  -2.334 -16.556 1.000 91.050 ? 141 ASN A CG  1 
ATOM 1093 N ND2 ? ASN A 1 141 ?  -5.642  -2.435 -17.596 1.000 91.050 ? 141 ASN A ND2 1 
ATOM 1094 O OD1 ? ASN A 1 141 ?  -5.077  -2.836 -15.458 1.000 91.050 ? 141 ASN A OD1 1 
ATOM 1095 N N   ? ILE A 1 142 ?  -0.733  -1.030 -14.913 1.000 92.020 ? 142 ILE A N   1 
ATOM 1096 C CA  ? ILE A 1 142 ?   0.675  -0.653 -14.957 1.000 92.020 ? 142 ILE A CA  1 
ATOM 1097 C C   ? ILE A 1 142 ?   1.542  -1.905 -15.071 1.000 92.020 ? 142 ILE A C   1 
ATOM 1098 C CB  ? ILE A 1 142 ?   1.079   0.167 -13.712 1.000 92.020 ? 142 ILE A CB  1 
ATOM 1099 O O   ? ILE A 1 142 ?   1.093  -3.009 -14.754 1.000 92.020 ? 142 ILE A O   1 
ATOM 1100 C CG1 ? ILE A 1 142 ?   0.828  -0.642 -12.434 1.000 92.020 ? 142 ILE A CG1 1 
ATOM 1101 C CG2 ? ILE A 1 142 ?   0.324   1.499 -13.673 1.000 92.020 ? 142 ILE A CG2 1 
ATOM 1102 C CD1 ? ILE A 1 142 ?   1.403  -0.007 -11.176 1.000 92.020 ? 142 ILE A CD1 1 
ATOM 1103 N N   ? THR A 1 143 ?   2.777  -1.654 -15.619 1.000 93.350 ? 143 THR A N   1 
ATOM 1104 C CA  ? THR A 1 143 ?   3.708  -2.765 -15.784 1.000 93.350 ? 143 THR A CA  1 
ATOM 1105 C C   ? THR A 1 143 ?   4.929  -2.585 -14.887 1.000 93.350 ? 143 THR A C   1 
ATOM 1106 C CB  ? THR A 1 143 ?   4.161  -2.900 -17.250 1.000 93.350 ? 143 THR A CB  1 
ATOM 1107 O O   ? THR A 1 143 ?   5.486  -1.488 -14.799 1.000 93.350 ? 143 THR A O   1 
ATOM 1108 C CG2 ? THR A 1 143 ?   5.079  -4.104 -17.433 1.000 93.350 ? 143 THR A CG2 1 
ATOM 1109 O OG1 ? THR A 1 143 ?   3.009  -3.061 -18.087 1.000 93.350 ? 143 THR A OG1 1 
ATOM 1110 N N   ? VAL A 1 144 ?   5.270  -3.657 -14.289 1.000 95.130 ? 144 VAL A N   1 
ATOM 1111 C CA  ? VAL A 1 144 ?   6.441  -3.657 -13.419 1.000 95.130 ? 144 VAL A CA  1 
ATOM 1112 C C   ? VAL A 1 144 ?   7.707  -3.496 -14.258 1.000 95.130 ? 144 VAL A C   1 
ATOM 1113 C CB  ? VAL A 1 144 ?   6.522  -4.948 -12.575 1.000 95.130 ? 144 VAL A CB  1 
ATOM 1114 O O   ? VAL A 1 144 ?   7.850  -4.129 -15.306 1.000 95.130 ? 144 VAL A O   1 
ATOM 1115 C CG1 ? VAL A 1 144 ?   7.836  -5.005 -11.799 1.000 95.130 ? 144 VAL A CG1 1 
ATOM 1116 C CG2 ? VAL A 1 144 ?   5.331  -5.036 -11.622 1.000 95.130 ? 144 VAL A CG2 1 
ATOM 1117 N N   ? LEU A 1 145 ?   8.640  -2.615 -13.731 1.000 94.250 ? 145 LEU A N   1 
ATOM 1118 C CA  ? LEU A 1 145 ?   9.908  -2.349 -14.401 1.000 94.250 ? 145 LEU A CA  1 
ATOM 1119 C C   ? LEU A 1 145 ?  11.024  -3.206 -13.813 1.000 94.250 ? 145 LEU A C   1 
ATOM 1120 C CB  ? LEU A 1 145 ?  10.274  -0.867 -14.289 1.000 94.250 ? 145 LEU A CB  1 
ATOM 1121 O O   ? LEU A 1 145 ?  10.916  -3.681 -12.680 1.000 94.250 ? 145 LEU A O   1 
ATOM 1122 C CG  ? LEU A 1 145 ?   9.222   0.130 -14.779 1.000 94.250 ? 145 LEU A CG  1 
ATOM 1123 C CD1 ? LEU A 1 145 ?   9.710   1.560 -14.572 1.000 94.250 ? 145 LEU A CD1 1 
ATOM 1124 C CD2 ? LEU A 1 145 ?   8.892  -0.120 -16.246 1.000 94.250 ? 145 LEU A CD2 1 
ATOM 1125 N N   ? SER A 1 146 ?  12.072  -3.317 -14.675 1.000 94.730 ? 146 SER A N   1 
ATOM 1126 C CA  ? SER A 1 146 ?  13.244  -4.010 -14.150 1.000 94.730 ? 146 SER A CA  1 
ATOM 1127 C C   ? SER A 1 146 ?  13.888  -3.223 -13.014 1.000 94.730 ? 146 SER A C   1 
ATOM 1128 C CB  ? SER A 1 146 ?  14.268  -4.249 -15.261 1.000 94.730 ? 146 SER A CB  1 
ATOM 1129 O O   ? SER A 1 146 ?  13.789  -1.995 -12.967 1.000 94.730 ? 146 SER A O   1 
ATOM 1130 O OG  ? SER A 1 146 ?  14.858  -3.027 -15.672 1.000 94.730 ? 146 SER A OG  1 
ATOM 1131 N N   ? GLU A 1 147 ?  14.572  -3.942 -12.124 1.000 93.930 ? 147 GLU A N   1 
ATOM 1132 C CA  ? GLU A 1 147 ?  15.307  -3.298 -11.039 1.000 93.930 ? 147 GLU A CA  1 
ATOM 1133 C C   ? GLU A 1 147 ?  16.297  -2.269 -11.577 1.000 93.930 ? 147 GLU A C   1 
ATOM 1134 C CB  ? GLU A 1 147 ?  16.041  -4.342 -10.193 1.000 93.930 ? 147 GLU A CB  1 
ATOM 1135 O O   ? GLU A 1 147 ?  16.431  -1.178 -11.018 1.000 93.930 ? 147 GLU A O   1 
ATOM 1136 C CG  ? GLU A 1 147 ?  16.718  -3.767  -8.957 1.000 93.930 ? 147 GLU A CG  1 
ATOM 1137 C CD  ? GLU A 1 147 ?  17.323  -4.830  -8.055 1.000 93.930 ? 147 GLU A CD  1 
ATOM 1138 O OE1 ? GLU A 1 147 ?  18.052  -4.474  -7.101 1.000 93.930 ? 147 GLU A OE1 1 
ATOM 1139 O OE2 ? GLU A 1 147 ?  17.067  -6.029  -8.304 1.000 93.930 ? 147 GLU A OE2 1 
ATOM 1140 N N   ? GLU A 1 148 ?  16.968  -2.598 -12.612 1.000 94.100 ? 148 GLU A N   1 
ATOM 1141 C CA  ? GLU A 1 148 ?  17.951  -1.716 -13.234 1.000 94.100 ? 148 GLU A CA  1 
ATOM 1142 C C   ? GLU A 1 148 ?  17.306  -0.416 -13.705 1.000 94.100 ? 148 GLU A C   1 
ATOM 1143 C CB  ? GLU A 1 148 ?  18.637  -2.418 -14.409 1.000 94.100 ? 148 GLU A CB  1 
ATOM 1144 O O   ? GLU A 1 148 ?  17.833   0.671 -13.457 1.000 94.100 ? 148 GLU A O   1 
ATOM 1145 C CG  ? GLU A 1 148 ?  19.756  -1.606 -15.043 1.000 94.100 ? 148 GLU A CG  1 
ATOM 1146 C CD  ? GLU A 1 148 ?  20.398  -2.297 -16.235 1.000 94.100 ? 148 GLU A CD  1 
ATOM 1147 O OE1 ? GLU A 1 148 ?  21.284  -1.693 -16.882 1.000 94.100 ? 148 GLU A OE1 1 
ATOM 1148 O OE2 ? GLU A 1 148 ?  20.012  -3.451 -16.526 1.000 94.100 ? 148 GLU A OE2 1 
ATOM 1149 N N   ? ARG A 1 149 ?  16.221  -0.589 -14.394 1.000 93.250 ? 149 ARG A N   1 
ATOM 1150 C CA  ? ARG A 1 149 ?  15.505   0.590 -14.870 1.000 93.250 ? 149 ARG A CA  1 
ATOM 1151 C C   ? ARG A 1 149 ?  15.027   1.448 -13.703 1.000 93.250 ? 149 ARG A C   1 
ATOM 1152 C CB  ? ARG A 1 149 ?  14.316   0.183 -15.743 1.000 93.250 ? 149 ARG A CB  1 
ATOM 1153 O O   ? ARG A 1 149 ?  15.054   2.678 -13.778 1.000 93.250 ? 149 ARG A O   1 
ATOM 1154 C CG  ? ARG A 1 149 ?  14.705  -0.264 -17.143 1.000 93.250 ? 149 ARG A CG  1 
ATOM 1155 C CD  ? ARG A 1 149 ?  13.503  -0.305 -18.076 1.000 93.250 ? 149 ARG A CD  1 
ATOM 1156 N NE  ? ARG A 1 149 ?  13.857  -0.836 -19.389 1.000 93.250 ? 149 ARG A NE  1 
ATOM 1157 N NH1 ? ARG A 1 149 ?  11.853  -0.267 -20.389 1.000 93.250 ? 149 ARG A NH1 1 
ATOM 1158 N NH2 ? ARG A 1 149 ?  13.489  -1.318 -21.604 1.000 93.250 ? 149 ARG A NH2 1 
ATOM 1159 C CZ  ? ARG A 1 149 ?  13.066  -0.806 -20.458 1.000 93.250 ? 149 ARG A CZ  1 
ATOM 1160 N N   ? CYS A 1 150 ?  14.567   0.813 -12.685 1.000 93.520 ? 150 CYS A N   1 
ATOM 1161 C CA  ? CYS A 1 150 ?  14.108   1.512 -11.490 1.000 93.520 ? 150 CYS A CA  1 
ATOM 1162 C C   ? CYS A 1 150 ?  15.245   2.295 -10.845 1.000 93.520 ? 150 CYS A C   1 
ATOM 1163 C CB  ? CYS A 1 150 ?  13.521   0.523 -10.483 1.000 93.520 ? 150 CYS A CB  1 
ATOM 1164 O O   ? CYS A 1 150 ?  15.097   3.482 -10.549 1.000 93.520 ? 150 CYS A O   1 
ATOM 1165 S SG  ? CYS A 1 150 ?  12.555   1.306  -9.173 1.000 93.520 ? 150 CYS A SG  1 
ATOM 1166 N N   ? LYS A 1 151 ?  16.358   1.744 -10.714 1.000 94.530 ? 151 LYS A N   1 
ATOM 1167 C CA  ? LYS A 1 151 ?  17.532   2.369 -10.114 1.000 94.530 ? 151 LYS A CA  1 
ATOM 1168 C C   ? LYS A 1 151 ?  18.068   3.493 -10.996 1.000 94.530 ? 151 LYS A C   1 
ATOM 1169 C CB  ? LYS A 1 151 ?  18.627   1.330  -9.866 1.000 94.530 ? 151 LYS A CB  1 
ATOM 1170 O O   ? LYS A 1 151 ?  18.547   4.511 -10.492 1.000 94.530 ? 151 LYS A O   1 
ATOM 1171 C CG  ? LYS A 1 151 ?  18.353   0.412  -8.684 1.000 94.530 ? 151 LYS A CG  1 
ATOM 1172 C CD  ? LYS A 1 151 ?  19.478  -0.595  -8.485 1.000 94.530 ? 151 LYS A CD  1 
ATOM 1173 C CE  ? LYS A 1 151 ?  19.224  -1.489  -7.279 1.000 94.530 ? 151 LYS A CE  1 
ATOM 1174 N NZ  ? LYS A 1 151 ?  20.290  -2.523  -7.121 1.000 94.530 ? 151 LYS A NZ  1 
ATOM 1175 N N   ? ASN A 1 152 ?  18.013   3.265 -12.312 1.000 93.910 ? 152 ASN A N   1 
ATOM 1176 C CA  ? ASN A 1 152 ?  18.481   4.271 -13.260 1.000 93.910 ? 152 ASN A CA  1 
ATOM 1177 C C   ? ASN A 1 152 ?  17.610   5.524 -13.223 1.000 93.910 ? 152 ASN A C   1 
ATOM 1178 C CB  ? ASN A 1 152 ?  18.522   3.695 -14.677 1.000 93.910 ? 152 ASN A CB  1 
ATOM 1179 O O   ? ASN A 1 152 ?  18.100   6.632 -13.447 1.000 93.910 ? 152 ASN A O   1 
ATOM 1180 C CG  ? ASN A 1 152 ?  19.668   2.722 -14.878 1.000 93.910 ? 152 ASN A CG  1 
ATOM 1181 N ND2 ? ASN A 1 152 ?  19.554   1.874 -15.893 1.000 93.910 ? 152 ASN A ND2 1 
ATOM 1182 O OD1 ? ASN A 1 152 ?  20.646   2.732 -14.127 1.000 93.910 ? 152 ASN A OD1 1 
ATOM 1183 N N   ? SER A 1 153 ?  16.359   5.278 -12.904 1.000 91.800 ? 153 SER A N   1 
ATOM 1184 C CA  ? SER A 1 153 ?  15.416   6.392 -12.872 1.000 91.800 ? 153 SER A CA  1 
ATOM 1185 C C   ? SER A 1 153 ?  15.619   7.252 -11.630 1.000 91.800 ? 153 SER A C   1 
ATOM 1186 C CB  ? SER A 1 153 ?  13.977   5.878 -12.917 1.000 91.800 ? 153 SER A CB  1 
ATOM 1187 O O   ? SER A 1 153 ?  15.361   8.457 -11.654 1.000 91.800 ? 153 SER A O   1 
ATOM 1188 O OG  ? SER A 1 153 ?  13.707   5.246 -14.157 1.000 91.800 ? 153 SER A OG  1 
ATOM 1189 N N   ? TYR A 1 154 ?  16.063   6.640 -10.528 1.000 93.070 ? 154 TYR A N   1 
ATOM 1190 C CA  ? TYR A 1 154 ?  16.291   7.296  -9.246 1.000 93.070 ? 154 TYR A CA  1 
ATOM 1191 C C   ? TYR A 1 154 ?  17.632   6.880  -8.652 1.000 93.070 ? 154 TYR A C   1 
ATOM 1192 C CB  ? TYR A 1 154 ?  15.162   6.967  -8.265 1.000 93.070 ? 154 TYR A CB  1 
ATOM 1193 O O   ? TYR A 1 154 ?  17.680   6.133  -7.672 1.000 93.070 ? 154 TYR A O   1 
ATOM 1194 C CG  ? TYR A 1 154 ?  13.787   7.311  -8.784 1.000 93.070 ? 154 TYR A CG  1 
ATOM 1195 C CD1 ? TYR A 1 154 ?  13.375   8.637  -8.893 1.000 93.070 ? 154 TYR A CD1 1 
ATOM 1196 C CD2 ? TYR A 1 154 ?  12.898   6.312  -9.166 1.000 93.070 ? 154 TYR A CD2 1 
ATOM 1197 C CE1 ? TYR A 1 154 ?  12.108   8.960  -9.369 1.000 93.070 ? 154 TYR A CE1 1 
ATOM 1198 C CE2 ? TYR A 1 154 ?  11.629   6.623  -9.643 1.000 93.070 ? 154 TYR A CE2 1 
ATOM 1199 O OH  ? TYR A 1 154 ?   9.989   8.261 -10.214 1.000 93.070 ? 154 TYR A OH  1 
ATOM 1200 C CZ  ? TYR A 1 154 ?  11.244   7.947  -9.742 1.000 93.070 ? 154 TYR A CZ  1 
ATOM 1201 N N   ? PRO A 1 155 ?  18.795   7.355  -9.161 1.000 93.370 ? 155 PRO A N   1 
ATOM 1202 C CA  ? PRO A 1 155 ?  20.111   6.916  -8.690 1.000 93.370 ? 155 PRO A CA  1 
ATOM 1203 C C   ? PRO A 1 155 ?  20.320   7.174  -7.199 1.000 93.370 ? 155 PRO A C   1 
ATOM 1204 C CB  ? PRO A 1 155 ?  21.082   7.750  -9.530 1.000 93.370 ? 155 PRO A CB  1 
ATOM 1205 O O   ? PRO A 1 155 ?  20.137   8.301  -6.733 1.000 93.370 ? 155 PRO A O   1 
ATOM 1206 C CG  ? PRO A 1 155 ?  20.300   8.141 -10.742 1.000 93.370 ? 155 PRO A CG  1 
ATOM 1207 C CD  ? PRO A 1 155 ?  18.857   8.286 -10.352 1.000 93.370 ? 155 PRO A CD  1 
ATOM 1208 N N   ? GLY A 1 156 ?  20.604   6.039  -6.343 1.000 92.650 ? 156 GLY A N   1 
ATOM 1209 C CA  ? GLY A 1 156 ?  20.944   6.144  -4.933 1.000 92.650 ? 156 GLY A CA  1 
ATOM 1210 C C   ? GLY A 1 156 ?  19.728   6.258  -4.033 1.000 92.650 ? 156 GLY A C   1 
ATOM 1211 O O   ? GLY A 1 156 ?  19.861   6.406  -2.816 1.000 92.650 ? 156 GLY A O   1 
ATOM 1212 N N   ? GLN A 1 157 ?  18.537   6.122  -4.674 1.000 93.220 ? 157 GLN A N   1 
ATOM 1213 C CA  ? GLN A 1 157 ?  17.316   6.367  -3.915 1.000 93.220 ? 157 GLN A CA  1 
ATOM 1214 C C   ? GLN A 1 157 ?  16.449   5.113  -3.847 1.000 93.220 ? 157 GLN A C   1 
ATOM 1215 C CB  ? GLN A 1 157 ?  16.522   7.520  -4.532 1.000 93.220 ? 157 GLN A CB  1 
ATOM 1216 O O   ? GLN A 1 157 ?  15.465   5.071  -3.106 1.000 93.220 ? 157 GLN A O   1 
ATOM 1217 C CG  ? GLN A 1 157 ?  17.212   8.873  -4.414 1.000 93.220 ? 157 GLN A CG  1 
ATOM 1218 C CD  ? GLN A 1 157 ?  16.383  10.006  -4.989 1.000 93.220 ? 157 GLN A CD  1 
ATOM 1219 N NE2 ? GLN A 1 157 ?  16.947  10.724  -5.954 1.000 93.220 ? 157 GLN A NE2 1 
ATOM 1220 O OE1 ? GLN A 1 157 ?  15.243  10.234  -4.570 1.000 93.220 ? 157 GLN A OE1 1 
ATOM 1221 N N   ? ILE A 1 158 ?  16.747   4.086  -4.691 1.000 95.280 ? 158 ILE A N   1 
ATOM 1222 C CA  ? ILE A 1 158 ?  16.000   2.834  -4.754 1.000 95.280 ? 158 ILE A CA  1 
ATOM 1223 C C   ? ILE A 1 158 ?  16.762   1.741  -4.008 1.000 95.280 ? 158 ILE A C   1 
ATOM 1224 C CB  ? ILE A 1 158 ?  15.741   2.405  -6.216 1.000 95.280 ? 158 ILE A CB  1 
ATOM 1225 O O   ? ILE A 1 158 ?  17.959   1.546  -4.233 1.000 95.280 ? 158 ILE A O   1 
ATOM 1226 C CG1 ? ILE A 1 158 ?  14.997   3.511  -6.973 1.000 95.280 ? 158 ILE A CG1 1 
ATOM 1227 C CG2 ? ILE A 1 158 ?  14.958   1.089  -6.261 1.000 95.280 ? 158 ILE A CG2 1 
ATOM 1228 C CD1 ? ILE A 1 158 ?  13.642   3.865  -6.378 1.000 95.280 ? 158 ILE A CD1 1 
ATOM 1229 N N   ? ASP A 1 159 ?  16.047   0.975  -3.065 1.000 94.730 ? 159 ASP A N   1 
ATOM 1230 C CA  ? ASP A 1 159 ?  16.626  -0.179  -2.384 1.000 94.730 ? 159 ASP A CA  1 
ATOM 1231 C C   ? ASP A 1 159 ?  15.740  -1.412  -2.543 1.000 94.730 ? 159 ASP A C   1 
ATOM 1232 C CB  ? ASP A 1 159 ?  16.841   0.126  -0.900 1.000 94.730 ? 159 ASP A CB  1 
ATOM 1233 O O   ? ASP A 1 159 ?  14.768  -1.392  -3.303 1.000 94.730 ? 159 ASP A O   1 
ATOM 1234 C CG  ? ASP A 1 159 ?  15.547   0.421  -0.162 1.000 94.730 ? 159 ASP A CG  1 
ATOM 1235 O OD1 ? ASP A 1 159 ?  14.485  -0.105  -0.558 1.000 94.730 ? 159 ASP A OD1 1 
ATOM 1236 O OD2 ? ASP A 1 159 ?  15.590   1.190   0.823 1.000 94.730 ? 159 ASP A OD2 1 
ATOM 1237 N N   ? LYS A 1 160 ?  16.087  -2.538  -1.915 1.000 94.830 ? 160 LYS A N   1 
ATOM 1238 C CA  ? LYS A 1 160 ?  15.457  -3.837  -2.131 1.000 94.830 ? 160 LYS A CA  1 
ATOM 1239 C C   ? LYS A 1 160 ?  14.012  -3.836  -1.642 1.000 94.830 ? 160 LYS A C   1 
ATOM 1240 C CB  ? LYS A 1 160 ?  16.248  -4.941  -1.427 1.000 94.830 ? 160 LYS A CB  1 
ATOM 1241 O O   ? LYS A 1 160 ?  13.233  -4.727  -1.987 1.000 94.830 ? 160 LYS A O   1 
ATOM 1242 C CG  ? LYS A 1 160 ?  16.245  -4.832   0.091 1.000 94.830 ? 160 LYS A CG  1 
ATOM 1243 C CD  ? LYS A 1 160 ?  17.042  -5.960   0.734 1.000 94.830 ? 160 LYS A CD  1 
ATOM 1244 C CE  ? LYS A 1 160 ?  17.051  -5.845   2.252 1.000 94.830 ? 160 LYS A CE  1 
ATOM 1245 N NZ  ? LYS A 1 160 ?  17.813  -6.960   2.888 1.000 94.830 ? 160 LYS A NZ  1 
ATOM 1246 N N   ? THR A 1 161 ?  13.580  -2.878  -0.841 1.000 96.020 ? 161 THR A N   1 
ATOM 1247 C CA  ? THR A 1 161 ?  12.235  -2.824  -0.280 1.000 96.020 ? 161 THR A CA  1 
ATOM 1248 C C   ? THR A 1 161 ?  11.286  -2.086  -1.219 1.000 96.020 ? 161 THR A C   1 
ATOM 1249 C CB  ? THR A 1 161 ?  12.233  -2.139   1.099 1.000 96.020 ? 161 THR A CB  1 
ATOM 1250 O O   ? THR A 1 161 ?  10.117  -1.874  -0.888 1.000 96.020 ? 161 THR A O   1 
ATOM 1251 C CG2 ? THR A 1 161 ?  13.213  -2.816   2.052 1.000 96.020 ? 161 THR A CG2 1 
ATOM 1252 O OG1 ? THR A 1 161 ?  12.607  -0.764   0.944 1.000 96.020 ? 161 THR A OG1 1 
ATOM 1253 N N   ? MET A 1 162 ?  11.825  -1.684  -2.425 1.000 96.460 ? 162 MET A N   1 
ATOM 1254 C CA  ? MET A 1 162 ?  11.042  -0.888  -3.366 1.000 96.460 ? 162 MET A CA  1 
ATOM 1255 C C   ? MET A 1 162 ?  11.081  -1.502  -4.762 1.000 96.460 ? 162 MET A C   1 
ATOM 1256 C CB  ? MET A 1 162 ?  11.559   0.551  -3.413 1.000 96.460 ? 162 MET A CB  1 
ATOM 1257 O O   ? MET A 1 162 ?  12.045  -2.179  -5.120 1.000 96.460 ? 162 MET A O   1 
ATOM 1258 C CG  ? MET A 1 162 ?  11.504   1.266  -2.073 1.000 96.460 ? 162 MET A CG  1 
ATOM 1259 S SD  ? MET A 1 162 ?  12.292   2.923  -2.127 1.000 96.460 ? 162 MET A SD  1 
ATOM 1260 C CE  ? MET A 1 162 ?  12.248   3.356  -0.366 1.000 96.460 ? 162 MET A CE  1 
ATOM 1261 N N   ? PHE A 1 163 ?   9.944  -1.242  -5.500 1.000 96.060 ? 163 PHE A N   1 
ATOM 1262 C CA  ? PHE A 1 163 ?   9.918  -1.553  -6.925 1.000 96.060 ? 163 PHE A CA  1 
ATOM 1263 C C   ? PHE A 1 163 ?   9.210  -0.453  -7.706 1.000 96.060 ? 163 PHE A C   1 
ATOM 1264 C CB  ? PHE A 1 163 ?   9.227  -2.898  -7.170 1.000 96.060 ? 163 PHE A CB  1 
ATOM 1265 O O   ? PHE A 1 163 ?   8.460   0.340  -7.132 1.000 96.060 ? 163 PHE A O   1 
ATOM 1266 C CG  ? PHE A 1 163 ?   7.737  -2.862  -6.962 1.000 96.060 ? 163 PHE A CG  1 
ATOM 1267 C CD1 ? PHE A 1 163 ?   7.190  -3.102  -5.707 1.000 96.060 ? 163 PHE A CD1 1 
ATOM 1268 C CD2 ? PHE A 1 163 ?   6.883  -2.590  -8.023 1.000 96.060 ? 163 PHE A CD2 1 
ATOM 1269 C CE1 ? PHE A 1 163 ?   5.812  -3.069  -5.512 1.000 96.060 ? 163 PHE A CE1 1 
ATOM 1270 C CE2 ? PHE A 1 163 ?   5.504  -2.556  -7.835 1.000 96.060 ? 163 PHE A CE2 1 
ATOM 1271 C CZ  ? PHE A 1 163 ?   4.970  -2.796  -6.580 1.000 96.060 ? 163 PHE A CZ  1 
ATOM 1272 N N   ? CYS A 1 164 ?   9.495  -0.385  -9.035 1.000 94.470 ? 164 CYS A N   1 
ATOM 1273 C CA  ? CYS A 1 164 ?   8.930   0.658  -9.884 1.000 94.470 ? 164 CYS A CA  1 
ATOM 1274 C C   ? CYS A 1 164 ?   7.942   0.072 -10.884 1.000 94.470 ? 164 CYS A C   1 
ATOM 1275 C CB  ? CYS A 1 164 ?  10.039   1.404 -10.625 1.000 94.470 ? 164 CYS A CB  1 
ATOM 1276 O O   ? CYS A 1 164 ?   8.113  -1.060 -11.342 1.000 94.470 ? 164 CYS A O   1 
ATOM 1277 S SG  ? CYS A 1 164 ?  11.201   2.254  -9.534 1.000 94.470 ? 164 CYS A SG  1 
ATOM 1278 N N   ? ALA A 1 165 ?   6.848   0.891 -11.187 1.000 92.800 ? 165 ALA A N   1 
ATOM 1279 C CA  ? ALA A 1 165 ?   5.867   0.559 -12.218 1.000 92.800 ? 165 ALA A CA  1 
ATOM 1280 C C   ? ALA A 1 165 ?   5.312   1.821 -12.873 1.000 92.800 ? 165 ALA A C   1 
ATOM 1281 C CB  ? ALA A 1 165 ?   4.733  -0.272 -11.624 1.000 92.800 ? 165 ALA A CB  1 
ATOM 1282 O O   ? ALA A 1 165 ?   5.314   2.895 -12.267 1.000 92.800 ? 165 ALA A O   1 
ATOM 1283 N N   ? GLY A 1 166 ?   5.112   1.811 -14.221 1.000 84.690 ? 166 GLY A N   1 
ATOM 1284 C CA  ? GLY A 1 166 ?   4.398   2.955 -14.764 1.000 84.690 ? 166 GLY A CA  1 
ATOM 1285 C C   ? GLY A 1 166 ?   5.242   3.793 -15.706 1.000 84.690 ? 166 GLY A C   1 
ATOM 1286 O O   ? GLY A 1 166 ?   5.051   5.007 -15.806 1.000 84.690 ? 166 GLY A O   1 
ATOM 1287 N N   ? ASP A 1 167 ?   6.092   3.306 -16.597 1.000 70.770 ? 167 ASP A N   1 
ATOM 1288 C CA  ? ASP A 1 167 ?   7.109   3.915 -17.449 1.000 70.770 ? 167 ASP A CA  1 
ATOM 1289 C C   ? ASP A 1 167 ?   6.539   4.260 -18.823 1.000 70.770 ? 167 ASP A C   1 
ATOM 1290 C CB  ? ASP A 1 167 ?   8.313   2.983 -17.598 1.000 70.770 ? 167 ASP A CB  1 
ATOM 1291 O O   ? ASP A 1 167 ?   7.228   4.854 -19.655 1.000 70.770 ? 167 ASP A O   1 
ATOM 1292 C CG  ? ASP A 1 167 ?   7.973   1.682 -18.305 1.000 70.770 ? 167 ASP A CG  1 
ATOM 1293 O OD1 ? ASP A 1 167 ?   6.775   1.404 -18.526 1.000 70.770 ? 167 ASP A OD1 1 
ATOM 1294 O OD2 ? ASP A 1 167 ?   8.912   0.928 -18.640 1.000 70.770 ? 167 ASP A OD2 1 
ATOM 1295 N N   ? GLU A 1 168 ?   5.104   3.971 -19.080 1.000 67.460 ? 168 GLU A N   1 
ATOM 1296 C CA  ? GLU A 1 168 ?   4.457   4.487 -20.283 1.000 67.460 ? 168 GLU A CA  1 
ATOM 1297 C C   ? GLU A 1 168 ?   3.931   5.902 -20.063 1.000 67.460 ? 168 GLU A C   1 
ATOM 1298 C CB  ? GLU A 1 168 ?   3.316   3.563 -20.718 1.000 67.460 ? 168 GLU A CB  1 
ATOM 1299 O O   ? GLU A 1 168 ?   3.467   6.235 -18.971 1.000 67.460 ? 168 GLU A O   1 
ATOM 1300 C CG  ? GLU A 1 168 ?   3.776   2.178 -21.149 1.000 67.460 ? 168 GLU A CG  1 
ATOM 1301 C CD  ? GLU A 1 168 ?   2.633   1.271 -21.575 1.000 67.460 ? 168 GLU A CD  1 
ATOM 1302 O OE1 ? GLU A 1 168 ?   2.895   0.125 -22.005 1.000 67.460 ? 168 GLU A OE1 1 
ATOM 1303 O OE2 ? GLU A 1 168 ?   1.465   1.711 -21.479 1.000 67.460 ? 168 GLU A OE2 1 
ATOM 1304 N N   ? GLU A 1 169 ?   4.588   6.993 -20.786 1.000 64.920 ? 169 GLU A N   1 
ATOM 1305 C CA  ? GLU A 1 169 ?   4.199   8.397 -20.692 1.000 64.920 ? 169 GLU A CA  1 
ATOM 1306 C C   ? GLU A 1 169 ?   2.743   8.538 -20.257 1.000 64.920 ? 169 GLU A C   1 
ATOM 1307 C CB  ? GLU A 1 169 ?   4.419   9.106 -22.030 1.000 64.920 ? 169 GLU A CB  1 
ATOM 1308 O O   ? GLU A 1 169 ?   1.857   7.887 -20.814 1.000 64.920 ? 169 GLU A O   1 
ATOM 1309 C CG  ? GLU A 1 169 ?   5.871   9.475 -22.299 1.000 64.920 ? 169 GLU A CG  1 
ATOM 1310 C CD  ? GLU A 1 169 ?   6.050  10.350 -23.529 1.000 64.920 ? 169 GLU A CD  1 
ATOM 1311 O OE1 ? GLU A 1 169 ?   7.192  10.781 -23.807 1.000 64.920 ? 169 GLU A OE1 1 
ATOM 1312 O OE2 ? GLU A 1 169 ?   5.039  10.609 -24.220 1.000 64.920 ? 169 GLU A OE2 1 
ATOM 1313 N N   ? GLY A 1 170 ?   2.588   9.154 -18.984 1.000 61.480 ? 170 GLY A N   1 
ATOM 1314 C CA  ? GLY A 1 170 ?   1.269   9.654 -18.630 1.000 61.480 ? 170 GLY A CA  1 
ATOM 1315 C C   ? GLY A 1 170 ?   0.490   8.705 -17.738 1.000 61.480 ? 170 GLY A C   1 
ATOM 1316 O O   ? GLY A 1 170 ?  -0.708   8.893 -17.520 1.000 61.480 ? 170 GLY A O   1 
ATOM 1317 N N   ? ARG A 1 171 ?   1.128   7.565 -17.256 1.000 67.990 ? 171 ARG A N   1 
ATOM 1318 C CA  ? ARG A 1 171 ?   0.455   6.636 -16.354 1.000 67.990 ? 171 ARG A CA  1 
ATOM 1319 C C   ? ARG A 1 171 ?   1.176   6.555 -15.012 1.000 67.990 ? 171 ARG A C   1 
ATOM 1320 C CB  ? ARG A 1 171 ?   0.364   5.245 -16.984 1.000 67.990 ? 171 ARG A CB  1 
ATOM 1321 O O   ? ARG A 1 171 ?   2.308   6.072 -14.938 1.000 67.990 ? 171 ARG A O   1 
ATOM 1322 C CG  ? ARG A 1 171 ?  -0.438   5.205 -18.275 1.000 67.990 ? 171 ARG A CG  1 
ATOM 1323 C CD  ? ARG A 1 171 ?  -0.567   3.787 -18.816 1.000 67.990 ? 171 ARG A CD  1 
ATOM 1324 N NE  ? ARG A 1 171 ?  -1.442   2.969 -17.980 1.000 67.990 ? 171 ARG A NE  1 
ATOM 1325 N NH1 ? ARG A 1 171 ?  -1.131   1.029 -19.195 1.000 67.990 ? 171 ARG A NH1 1 
ATOM 1326 N NH2 ? ARG A 1 171 ?  -2.502   1.029 -17.358 1.000 67.990 ? 171 ARG A NH2 1 
ATOM 1327 C CZ  ? ARG A 1 171 ?  -1.690   1.678 -18.180 1.000 67.990 ? 171 ARG A CZ  1 
ATOM 1328 N N   ? ASP A 1 172 ?   0.588   7.052 -13.929 1.000 72.760 ? 172 ASP A N   1 
ATOM 1329 C CA  ? ASP A 1 172 ?   1.208   7.114 -12.608 1.000 72.760 ? 172 ASP A CA  1 
ATOM 1330 C C   ? ASP A 1 172 ?   0.160   7.337 -11.520 1.000 72.760 ? 172 ASP A C   1 
ATOM 1331 C CB  ? ASP A 1 172 ?   2.260   8.223 -12.561 1.000 72.760 ? 172 ASP A CB  1 
ATOM 1332 O O   ? ASP A 1 172 ?  -0.994   7.649 -11.817 1.000 72.760 ? 172 ASP A O   1 
ATOM 1333 C CG  ? ASP A 1 172 ?   3.317   7.994 -11.494 1.000 72.760 ? 172 ASP A CG  1 
ATOM 1334 O OD1 ? ASP A 1 172 ?   3.232   6.987 -10.759 1.000 72.760 ? 172 ASP A OD1 1 
ATOM 1335 O OD2 ? ASP A 1 172 ?   4.241   8.829 -11.387 1.000 72.760 ? 172 ASP A OD2 1 
ATOM 1336 N N   ? SER A 1 173 ?   0.457   6.875 -10.284 1.000 71.320 ? 173 SER A N   1 
ATOM 1337 C CA  ? SER A 1 173 ?  -0.334   7.264  -9.121 1.000 71.320 ? 173 SER A CA  1 
ATOM 1338 C C   ? SER A 1 173 ?   0.158   8.583  -8.534 1.000 71.320 ? 173 SER A C   1 
ATOM 1339 C CB  ? SER A 1 173 ?  -0.289   6.172  -8.051 1.000 71.320 ? 173 SER A CB  1 
ATOM 1340 O O   ? SER A 1 173 ?   1.353   8.881  -8.580 1.000 71.320 ? 173 SER A O   1 
ATOM 1341 O OG  ? SER A 1 173 ?   1.045   5.925  -7.641 1.000 71.320 ? 173 SER A OG  1 
ATOM 1342 N N   ? CYS A 1 174 ?  -0.759   9.336  -8.144 1.000 78.880 ? 174 CYS A N   1 
ATOM 1343 C CA  ? CYS A 1 174 ?  -0.411  10.681  -7.700 1.000 78.880 ? 174 CYS A CA  1 
ATOM 1344 C C   ? CYS A 1 174 ?  -1.024  10.983  -6.338 1.000 78.880 ? 174 CYS A C   1 
ATOM 1345 C CB  ? CYS A 1 174 ?  -0.877  11.720  -8.720 1.000 78.880 ? 174 CYS A CB  1 
ATOM 1346 O O   ? CYS A 1 174 ?  -1.529  10.081  -5.667 1.000 78.880 ? 174 CYS A O   1 
ATOM 1347 S SG  ? CYS A 1 174 ?   0.085  13.248  -8.695 1.000 78.880 ? 174 CYS A SG  1 
ATOM 1348 N N   ? GLN A 1 175 ?  -1.083  12.234  -5.904 1.000 78.720 ? 175 GLN A N   1 
ATOM 1349 C CA  ? GLN A 1 175 ?  -1.451  12.669  -4.561 1.000 78.720 ? 175 GLN A CA  1 
ATOM 1350 C C   ? GLN A 1 175 ?  -2.790  12.073  -4.137 1.000 78.720 ? 175 GLN A C   1 
ATOM 1351 C CB  ? GLN A 1 175 ?  -1.509  14.196  -4.488 1.000 78.720 ? 175 GLN A CB  1 
ATOM 1352 O O   ? GLN A 1 175 ?  -3.749  12.074  -4.911 1.000 78.720 ? 175 GLN A O   1 
ATOM 1353 C CG  ? GLN A 1 175 ?  -0.148  14.870  -4.603 1.000 78.720 ? 175 GLN A CG  1 
ATOM 1354 C CD  ? GLN A 1 175 ?   0.250  15.145  -6.041 1.000 78.720 ? 175 GLN A CD  1 
ATOM 1355 N NE2 ? GLN A 1 175 ?   1.324  15.906  -6.224 1.000 78.720 ? 175 GLN A NE2 1 
ATOM 1356 O OE1 ? GLN A 1 175 ?  -0.401  14.676  -6.980 1.000 78.720 ? 175 GLN A OE1 1 
ATOM 1357 N N   ? GLY A 1 176 ?  -2.724  11.547  -2.842 1.000 77.050 ? 176 GLY A N   1 
ATOM 1358 C CA  ? GLY A 1 176 ?  -3.957  10.986  -2.314 1.000 77.050 ? 176 GLY A CA  1 
ATOM 1359 C C   ? GLY A 1 176 ?  -4.057   9.484  -2.501 1.000 77.050 ? 176 GLY A C   1 
ATOM 1360 O O   ? GLY A 1 176 ?  -4.859   8.822  -1.838 1.000 77.050 ? 176 GLY A O   1 
ATOM 1361 N N   ? ASP A 1 177 ?  -3.167   8.926  -3.311 1.000 86.940 ? 177 ASP A N   1 
ATOM 1362 C CA  ? ASP A 1 177 ?  -3.186   7.487  -3.559 1.000 86.940 ? 177 ASP A CA  1 
ATOM 1363 C C   ? ASP A 1 177 ?  -2.142   6.769  -2.706 1.000 86.940 ? 177 ASP A C   1 
ATOM 1364 C CB  ? ASP A 1 177 ?  -2.945   7.195  -5.041 1.000 86.940 ? 177 ASP A CB  1 
ATOM 1365 O O   ? ASP A 1 177 ?  -1.976   5.553  -2.813 1.000 86.940 ? 177 ASP A O   1 
ATOM 1366 C CG  ? ASP A 1 177 ?  -4.174   7.436  -5.900 1.000 86.940 ? 177 ASP A CG  1 
ATOM 1367 O OD1 ? ASP A 1 177 ?  -5.309   7.288  -5.397 1.000 86.940 ? 177 ASP A OD1 1 
ATOM 1368 O OD2 ? ASP A 1 177 ?  -4.006   7.774  -7.092 1.000 86.940 ? 177 ASP A OD2 1 
ATOM 1369 N N   ? SER A 1 178 ?  -1.405   7.648  -1.911 1.000 92.130 ? 178 SER A N   1 
ATOM 1370 C CA  ? SER A 1 178 ?  -0.470   7.016  -0.986 1.000 92.130 ? 178 SER A CA  1 
ATOM 1371 C C   ? SER A 1 178 ?  -1.153   5.921  -0.173 1.000 92.130 ? 178 SER A C   1 
ATOM 1372 C CB  ? SER A 1 178 ?   0.140   8.056  -0.046 1.000 92.130 ? 178 SER A CB  1 
ATOM 1373 O O   ? SER A 1 178 ?  -2.252   6.122   0.348 1.000 92.130 ? 178 SER A O   1 
ATOM 1374 O OG  ? SER A 1 178 ?   0.954   8.967  -0.764 1.000 92.130 ? 178 SER A OG  1 
ATOM 1375 N N   ? GLY A 1 179 ?  -0.344   4.723  -0.211 1.000 94.180 ? 179 GLY A N   1 
ATOM 1376 C CA  ? GLY A 1 179 ?  -0.908   3.646   0.587 1.000 94.180 ? 179 GLY A CA  1 
ATOM 1377 C C   ? GLY A 1 179 ?  -1.918   2.806  -0.173 1.000 94.180 ? 179 GLY A C   1 
ATOM 1378 O O   ? GLY A 1 179 ?  -2.392   1.787   0.333 1.000 94.180 ? 179 GLY A O   1 
ATOM 1379 N N   ? GLY A 1 180 ?  -2.291   3.260  -1.334 1.000 94.150 ? 180 GLY A N   1 
ATOM 1380 C CA  ? GLY A 1 180 ?  -3.183   2.534  -2.224 1.000 94.150 ? 180 GLY A CA  1 
ATOM 1381 C C   ? GLY A 1 180 ?  -2.576   1.252  -2.763 1.000 94.150 ? 180 GLY A C   1 
ATOM 1382 O O   ? GLY A 1 180 ?  -1.352   1.113  -2.814 1.000 94.150 ? 180 GLY A O   1 
ATOM 1383 N N   ? PRO A 1 181 ?  -3.433   0.336  -3.288 1.000 96.530 ? 181 PRO A N   1 
ATOM 1384 C CA  ? PRO A 1 181 ?  -3.007  -1.020  -3.642 1.000 96.530 ? 181 PRO A CA  1 
ATOM 1385 C C   ? PRO A 1 181 ?  -2.474  -1.117  -5.070 1.000 96.530 ? 181 PRO A C   1 
ATOM 1386 C CB  ? PRO A 1 181 ?  -4.286  -1.845  -3.480 1.000 96.530 ? 181 PRO A CB  1 
ATOM 1387 O O   ? PRO A 1 181 ?  -3.004  -0.469  -5.976 1.000 96.530 ? 181 PRO A O   1 
ATOM 1388 C CG  ? PRO A 1 181 ?  -5.397  -0.892  -3.782 1.000 96.530 ? 181 PRO A CG  1 
ATOM 1389 C CD  ? PRO A 1 181 ?  -5.008   0.468  -3.278 1.000 96.530 ? 181 PRO A CD  1 
ATOM 1390 N N   ? VAL A 1 182 ?  -1.397  -1.923  -5.281 1.000 96.360 ? 182 VAL A N   1 
ATOM 1391 C CA  ? VAL A 1 182 ?  -0.952  -2.488  -6.551 1.000 96.360 ? 182 VAL A CA  1 
ATOM 1392 C C   ? VAL A 1 182 ?  -1.189  -3.996  -6.557 1.000 96.360 ? 182 VAL A C   1 
ATOM 1393 C CB  ? VAL A 1 182 ?   0.539  -2.181  -6.817 1.000 96.360 ? 182 VAL A CB  1 
ATOM 1394 O O   ? VAL A 1 182 ?  -0.526  -4.738  -5.829 1.000 96.360 ? 182 VAL A O   1 
ATOM 1395 C CG1 ? VAL A 1 182 ?   0.971  -2.738  -8.172 1.000 96.360 ? 182 VAL A CG1 1 
ATOM 1396 C CG2 ? VAL A 1 182 ?   0.794  -0.676  -6.749 1.000 96.360 ? 182 VAL A CG2 1 
ATOM 1397 N N   ? VAL A 1 183 ?  -2.186  -4.417  -7.348 1.000 97.280 ? 183 VAL A N   1 
ATOM 1398 C CA  ? VAL A 1 183 ?  -2.615  -5.812  -7.376 1.000 97.280 ? 183 VAL A CA  1 
ATOM 1399 C C   ? VAL A 1 183 ?  -2.230  -6.445  -8.711 1.000 97.280 ? 183 VAL A C   1 
ATOM 1400 C CB  ? VAL A 1 183 ?  -4.137  -5.943  -7.142 1.000 97.280 ? 183 VAL A CB  1 
ATOM 1401 O O   ? VAL A 1 183 ?  -2.562  -5.915  -9.774 1.000 97.280 ? 183 VAL A O   1 
ATOM 1402 C CG1 ? VAL A 1 183 ?  -4.584  -7.395  -7.298 1.000 97.280 ? 183 VAL A CG1 1 
ATOM 1403 C CG2 ? VAL A 1 183 ?  -4.512  -5.409  -5.761 1.000 97.280 ? 183 VAL A CG2 1 
ATOM 1404 N N   ? CYS A 1 184 ?  -1.516  -7.556  -8.602 1.000 96.050 ? 184 CYS A N   1 
ATOM 1405 C CA  ? CYS A 1 184 ?  -1.081  -8.340  -9.752 1.000 96.050 ? 184 CYS A CA  1 
ATOM 1406 C C   ? CYS A 1 184 ?  -1.582  -9.776  -9.654 1.000 96.050 ? 184 CYS A C   1 
ATOM 1407 C CB  ? CYS A 1 184 ?   0.444  -8.329  -9.863 1.000 96.050 ? 184 CYS A CB  1 
ATOM 1408 O O   ? CYS A 1 184 ?  -1.439 -10.418  -8.613 1.000 96.050 ? 184 CYS A O   1 
ATOM 1409 S SG  ? CYS A 1 184 ?   1.168  -6.676  -9.773 1.000 96.050 ? 184 CYS A SG  1 
ATOM 1410 N N   ? ASN A 1 185 ?  -2.261 -10.242 -10.758 1.000 93.370 ? 185 ASN A N   1 
ATOM 1411 C CA  ? ASN A 1 185 ?  -2.751 -11.616 -10.781 1.000 93.370 ? 185 ASN A CA  1 
ATOM 1412 C C   ? ASN A 1 185 ?  -3.605 -11.928  -9.556 1.000 93.370 ? 185 ASN A C   1 
ATOM 1413 C CB  ? ASN A 1 185 ?  -1.583 -12.600 -10.879 1.000 93.370 ? 185 ASN A CB  1 
ATOM 1414 O O   ? ASN A 1 185 ?  -3.461 -12.989  -8.947 1.000 93.370 ? 185 ASN A O   1 
ATOM 1415 C CG  ? ASN A 1 185 ?  -0.756 -12.402 -12.134 1.000 93.370 ? 185 ASN A CG  1 
ATOM 1416 N ND2 ? ASN A 1 185 ?   0.562 -12.491 -11.995 1.000 93.370 ? 185 ASN A ND2 1 
ATOM 1417 O OD1 ? ASN A 1 185 ?  -1.296 -12.171 -13.219 1.000 93.370 ? 185 ASN A OD1 1 
ATOM 1418 N N   ? GLY A 1 186 ?  -4.298 -10.945  -9.022 1.000 94.590 ? 186 GLY A N   1 
ATOM 1419 C CA  ? GLY A 1 186 ?  -5.276 -11.156  -7.967 1.000 94.590 ? 186 GLY A CA  1 
ATOM 1420 C C   ? GLY A 1 186 ?  -4.683 -11.056  -6.574 1.000 94.590 ? 186 GLY A C   1 
ATOM 1421 O O   ? GLY A 1 186 ?  -5.367 -11.315  -5.582 1.000 94.590 ? 186 GLY A O   1 
ATOM 1422 N N   ? LYS A 1 187 ?  -3.411 -10.747  -6.498 1.000 97.480 ? 187 LYS A N   1 
ATOM 1423 C CA  ? LYS A 1 187 ?  -2.747 -10.649  -5.202 1.000 97.480 ? 187 LYS A CA  1 
ATOM 1424 C C   ? LYS A 1 187 ?  -2.109  -9.276  -5.014 1.000 97.480 ? 187 LYS A C   1 
ATOM 1425 C CB  ? LYS A 1 187 ?  -1.689 -11.743  -5.056 1.000 97.480 ? 187 LYS A CB  1 
ATOM 1426 O O   ? LYS A 1 187 ?  -1.649  -8.662  -5.979 1.000 97.480 ? 187 LYS A O   1 
ATOM 1427 C CG  ? LYS A 1 187 ?  -2.257 -13.155  -5.030 1.000 97.480 ? 187 LYS A CG  1 
ATOM 1428 C CD  ? LYS A 1 187 ?  -1.179 -14.186  -4.722 1.000 97.480 ? 187 LYS A CD  1 
ATOM 1429 C CE  ? LYS A 1 187 ?  -1.761 -15.589  -4.614 1.000 97.480 ? 187 LYS A CE  1 
ATOM 1430 N NZ  ? LYS A 1 187 ?  -0.709 -16.602  -4.303 1.000 97.480 ? 187 LYS A NZ  1 
ATOM 1431 N N   ? LEU A 1 188 ?  -2.059  -8.868  -3.715 1.000 98.030 ? 188 LEU A N   1 
ATOM 1432 C CA  ? LEU A 1 188 ?  -1.453  -7.592  -3.349 1.000 98.030 ? 188 LEU A CA  1 
ATOM 1433 C C   ? LEU A 1 188 ?   0.066  -7.659  -3.465 1.000 98.030 ? 188 LEU A C   1 
ATOM 1434 C CB  ? LEU A 1 188 ?  -1.852  -7.199  -1.924 1.000 98.030 ? 188 LEU A CB  1 
ATOM 1435 O O   ? LEU A 1 188 ?   0.713  -8.432  -2.755 1.000 98.030 ? 188 LEU A O   1 
ATOM 1436 C CG  ? LEU A 1 188 ?  -1.326  -5.854  -1.420 1.000 98.030 ? 188 LEU A CG  1 
ATOM 1437 C CD1 ? LEU A 1 188 ?  -1.906  -4.713  -2.251 1.000 98.030 ? 188 LEU A CD1 1 
ATOM 1438 C CD2 ? LEU A 1 188 ?  -1.657  -5.669   0.056 1.000 98.030 ? 188 LEU A CD2 1 
ATOM 1439 N N   ? GLN A 1 189 ?   0.643  -6.828  -4.370 1.000 97.730 ? 189 GLN A N   1 
ATOM 1440 C CA  ? GLN A 1 189 ?   2.073  -6.856  -4.657 1.000 97.730 ? 189 GLN A CA  1 
ATOM 1441 C C   ? GLN A 1 189 ?   2.786  -5.670  -4.015 1.000 97.730 ? 189 GLN A C   1 
ATOM 1442 C CB  ? GLN A 1 189 ?   2.318  -6.862  -6.167 1.000 97.730 ? 189 GLN A CB  1 
ATOM 1443 O O   ? GLN A 1 189 ?   3.964  -5.764  -3.664 1.000 97.730 ? 189 GLN A O   1 
ATOM 1444 C CG  ? GLN A 1 189 ?   1.995  -8.191  -6.838 1.000 97.730 ? 189 GLN A CG  1 
ATOM 1445 C CD  ? GLN A 1 189 ?   3.071  -9.237  -6.616 1.000 97.730 ? 189 GLN A CD  1 
ATOM 1446 N NE2 ? GLN A 1 189 ?   3.024 -10.311  -7.397 1.000 97.730 ? 189 GLN A NE2 1 
ATOM 1447 O OE1 ? GLN A 1 189 ?   3.938  -9.082  -5.750 1.000 97.730 ? 189 GLN A OE1 1 
ATOM 1448 N N   ? GLY A 1 190 ?   2.118  -4.569  -3.851 1.000 97.140 ? 190 GLY A N   1 
ATOM 1449 C CA  ? GLY A 1 190 ?   2.767  -3.379  -3.323 1.000 97.140 ? 190 GLY A CA  1 
ATOM 1450 C C   ? GLY A 1 190 ?   1.786  -2.299  -2.908 1.000 97.140 ? 190 GLY A C   1 
ATOM 1451 O O   ? GLY A 1 190 ?   0.579  -2.435  -3.119 1.000 97.140 ? 190 GLY A O   1 
ATOM 1452 N N   ? LEU A 1 191 ?   2.359  -1.228  -2.266 1.000 97.530 ? 191 LEU A N   1 
ATOM 1453 C CA  ? LEU A 1 191 ?   1.625  -0.022  -1.898 1.000 97.530 ? 191 LEU A CA  1 
ATOM 1454 C C   ? LEU A 1 191 ?   2.247   1.211  -2.547 1.000 97.530 ? 191 LEU A C   1 
ATOM 1455 C CB  ? LEU A 1 191 ?   1.598   0.146  -0.377 1.000 97.530 ? 191 LEU A CB  1 
ATOM 1456 O O   ? LEU A 1 191 ?   3.470   1.306  -2.663 1.000 97.530 ? 191 LEU A O   1 
ATOM 1457 C CG  ? LEU A 1 191 ?   0.923  -0.973   0.417 1.000 97.530 ? 191 LEU A CG  1 
ATOM 1458 C CD1 ? LEU A 1 191 ?   1.159  -0.780   1.911 1.000 97.530 ? 191 LEU A CD1 1 
ATOM 1459 C CD2 ? LEU A 1 191 ?  -0.570  -1.023   0.109 1.000 97.530 ? 191 LEU A CD2 1 
ATOM 1460 N N   ? VAL A 1 192 ?   1.357   2.040  -2.999 1.000 95.400 ? 192 VAL A N   1 
ATOM 1461 C CA  ? VAL A 1 192 ?   1.847   3.321  -3.496 1.000 95.400 ? 192 VAL A CA  1 
ATOM 1462 C C   ? VAL A 1 192 ?   2.654   4.024  -2.407 1.000 95.400 ? 192 VAL A C   1 
ATOM 1463 C CB  ? VAL A 1 192 ?   0.689   4.227  -3.970 1.000 95.400 ? 192 VAL A CB  1 
ATOM 1464 O O   ? VAL A 1 192 ?   2.136   4.298  -1.321 1.000 95.400 ? 192 VAL A O   1 
ATOM 1465 C CG1 ? VAL A 1 192 ?   1.225   5.553  -4.506 1.000 95.400 ? 192 VAL A CG1 1 
ATOM 1466 C CG2 ? VAL A 1 192 ?  -0.145   3.515  -5.033 1.000 95.400 ? 192 VAL A CG2 1 
ATOM 1467 N N   ? SER A 1 193 ?   3.966   4.341  -2.682 1.000 94.340 ? 193 SER A N   1 
ATOM 1468 C CA  ? SER A 1 193 ?   4.867   4.903  -1.681 1.000 94.340 ? 193 SER A CA  1 
ATOM 1469 C C   ? SER A 1 193 ?   5.295   6.318  -2.055 1.000 94.340 ? 193 SER A C   1 
ATOM 1470 C CB  ? SER A 1 193 ?   6.102   4.016  -1.512 1.000 94.340 ? 193 SER A CB  1 
ATOM 1471 O O   ? SER A 1 193 ?   5.027   7.269  -1.317 1.000 94.340 ? 193 SER A O   1 
ATOM 1472 O OG  ? SER A 1 193 ?   6.895   4.461  -0.425 1.000 94.340 ? 193 SER A OG  1 
ATOM 1473 N N   ? TRP A 1 194 ?   5.899   6.491  -3.194 1.000 92.570 ? 194 TRP A N   1 
ATOM 1474 C CA  ? TRP A 1 194 ?   6.369   7.809  -3.606 1.000 92.570 ? 194 TRP A CA  1 
ATOM 1475 C C   ? TRP A 1 194 ?   6.688   7.832  -5.098 1.000 92.570 ? 194 TRP A C   1 
ATOM 1476 C CB  ? TRP A 1 194 ?   7.606   8.216  -2.801 1.000 92.570 ? 194 TRP A CB  1 
ATOM 1477 O O   ? TRP A 1 194 ?   6.654   6.793  -5.762 1.000 92.570 ? 194 TRP A O   1 
ATOM 1478 C CG  ? TRP A 1 194 ?   8.795   7.330  -3.021 1.000 92.570 ? 194 TRP A CG  1 
ATOM 1479 C CD1 ? TRP A 1 194 ?   9.050   6.130  -2.418 1.000 92.570 ? 194 TRP A CD1 1 
ATOM 1480 C CD2 ? TRP A 1 194 ?   9.893   7.577  -3.904 1.000 92.570 ? 194 TRP A CD2 1 
ATOM 1481 C CE2 ? TRP A 1 194 ?  10.779   6.484  -3.786 1.000 92.570 ? 194 TRP A CE2 1 
ATOM 1482 C CE3 ? TRP A 1 194 ?  10.213   8.619  -4.786 1.000 92.570 ? 194 TRP A CE3 1 
ATOM 1483 N NE1 ? TRP A 1 194 ?  10.242   5.616  -2.874 1.000 92.570 ? 194 TRP A NE1 1 
ATOM 1484 C CH2 ? TRP A 1 194 ?  12.256   7.434  -5.373 1.000 92.570 ? 194 TRP A CH2 1 
ATOM 1485 C CZ2 ? TRP A 1 194 ?  11.966   6.402  -4.518 1.000 92.570 ? 194 TRP A CZ2 1 
ATOM 1486 C CZ3 ? TRP A 1 194 ?  11.395   8.536  -5.513 1.000 92.570 ? 194 TRP A CZ3 1 
ATOM 1487 N N   ? GLY A 1 195 ?   6.869   8.917  -5.593 1.000 86.420 ? 195 GLY A N   1 
ATOM 1488 C CA  ? GLY A 1 195 ?   7.256   9.175  -6.971 1.000 86.420 ? 195 GLY A CA  1 
ATOM 1489 C C   ? GLY A 1 195 ?   7.546  10.639  -7.245 1.000 86.420 ? 195 GLY A C   1 
ATOM 1490 O O   ? GLY A 1 195 ?   7.557  11.458  -6.324 1.000 86.420 ? 195 GLY A O   1 
ATOM 1491 N N   ? ASP A 1 196 ?   7.893  10.962  -8.400 1.000 82.380 ? 196 ASP A N   1 
ATOM 1492 C CA  ? ASP A 1 196 ?   8.275  12.324  -8.761 1.000 82.380 ? 196 ASP A CA  1 
ATOM 1493 C C   ? ASP A 1 196 ?   7.067  13.258  -8.736 1.000 82.380 ? 196 ASP A C   1 
ATOM 1494 C CB  ? ASP A 1 196 ?   8.931  12.349 -10.144 1.000 82.380 ? 196 ASP A CB  1 
ATOM 1495 O O   ? ASP A 1 196 ?   5.938  12.828  -8.980 1.000 82.380 ? 196 ASP A O   1 
ATOM 1496 C CG  ? ASP A 1 196 ?  10.415  12.032 -10.102 1.000 82.380 ? 196 ASP A CG  1 
ATOM 1497 O OD1 ? ASP A 1 196 ?  10.967  11.840  -8.997 1.000 82.380 ? 196 ASP A OD1 1 
ATOM 1498 O OD2 ? ASP A 1 196 ?  11.040  11.978 -11.183 1.000 82.380 ? 196 ASP A OD2 1 
ATOM 1499 N N   ? PHE A 1 197 ?   7.159  14.501  -8.424 1.000 77.620 ? 197 PHE A N   1 
ATOM 1500 C CA  ? PHE A 1 197 ?   6.184  15.581  -8.519 1.000 77.620 ? 197 PHE A CA  1 
ATOM 1501 C C   ? PHE A 1 197 ?   6.677  16.676  -9.457 1.000 77.620 ? 197 PHE A C   1 
ATOM 1502 C CB  ? PHE A 1 197 ?   5.894  16.168  -7.134 1.000 77.620 ? 197 PHE A CB  1 
ATOM 1503 O O   ? PHE A 1 197 ?   7.752  17.242  -9.248 1.000 77.620 ? 197 PHE A O   1 
ATOM 1504 C CG  ? PHE A 1 197 ?   4.753  17.148  -7.117 1.000 77.620 ? 197 PHE A CG  1 
ATOM 1505 C CD1 ? PHE A 1 197 ?   4.993  18.517  -7.147 1.000 77.620 ? 197 PHE A CD1 1 
ATOM 1506 C CD2 ? PHE A 1 197 ?   3.438  16.701  -7.071 1.000 77.620 ? 197 PHE A CD2 1 
ATOM 1507 C CE1 ? PHE A 1 197 ?   3.938  19.426  -7.131 1.000 77.620 ? 197 PHE A CE1 1 
ATOM 1508 C CE2 ? PHE A 1 197 ?   2.379  17.604  -7.055 1.000 77.620 ? 197 PHE A CE2 1 
ATOM 1509 C CZ  ? PHE A 1 197 ?   2.631  18.967  -7.084 1.000 77.620 ? 197 PHE A CZ  1 
ATOM 1510 N N   ? PRO A 1 198 ?   5.912  16.940 -10.459 1.000 76.120 ? 198 PRO A N   1 
ATOM 1511 C CA  ? PRO A 1 198 ?   4.629  16.397 -10.910 1.000 76.120 ? 198 PRO A CA  1 
ATOM 1512 C C   ? PRO A 1 198 ?   4.729  14.939 -11.354 1.000 76.120 ? 198 PRO A C   1 
ATOM 1513 C CB  ? PRO A 1 198 ?   4.257  17.302 -12.087 1.000 76.120 ? 198 PRO A CB  1 
ATOM 1514 O O   ? PRO A 1 198 ?   5.774  14.511 -11.850 1.000 76.120 ? 198 PRO A O   1 
ATOM 1515 C CG  ? PRO A 1 198 ?   5.563  17.801 -12.613 1.000 76.120 ? 198 PRO A CG  1 
ATOM 1516 C CD  ? PRO A 1 198 ?   6.541  17.870 -11.475 1.000 76.120 ? 198 PRO A CD  1 
ATOM 1517 N N   ? CYS A 1 199 ?   3.740  13.986 -10.934 1.000 80.090 ? 199 CYS A N   1 
ATOM 1518 C CA  ? CYS A 1 199 ?   3.689  12.568 -11.271 1.000 80.090 ? 199 CYS A CA  1 
ATOM 1519 C C   ? CYS A 1 199 ?   3.566  12.370 -12.777 1.000 80.090 ? 199 CYS A C   1 
ATOM 1520 C CB  ? CYS A 1 199 ?   2.518  11.890 -10.561 1.000 80.090 ? 199 CYS A CB  1 
ATOM 1521 O O   ? CYS A 1 199 ?   3.279  13.318 -13.511 1.000 80.090 ? 199 CYS A O   1 
ATOM 1522 S SG  ? CYS A 1 199 ?   2.471  12.194  -8.782 1.000 80.090 ? 199 CYS A SG  1 
ATOM 1523 N N   ? ALA A 1 200 ?   3.818  11.135 -13.338 1.000 76.700 ? 200 ALA A N   1 
ATOM 1524 C CA  ? ALA A 1 200 ?   3.595  10.701 -14.715 1.000 76.700 ? 200 ALA A CA  1 
ATOM 1525 C C   ? ALA A 1 200 ?   4.592  11.359 -15.665 1.000 76.700 ? 200 ALA A C   1 
ATOM 1526 C CB  ? ALA A 1 200 ?   2.165  11.016 -15.147 1.000 76.700 ? 200 ALA A CB  1 
ATOM 1527 O O   ? ALA A 1 200 ?   4.238  11.731 -16.786 1.000 76.700 ? 200 ALA A O   1 
ATOM 1528 N N   ? GLN A 1 201 ?   5.817  11.658 -15.120 1.000 79.360 ? 201 GLN A N   1 
ATOM 1529 C CA  ? GLN A 1 201 ?   6.906  12.175 -15.943 1.000 79.360 ? 201 GLN A CA  1 
ATOM 1530 C C   ? GLN A 1 201 ?   7.587  11.054 -16.723 1.000 79.360 ? 201 GLN A C   1 
ATOM 1531 C CB  ? GLN A 1 201 ?   7.930  12.911 -15.078 1.000 79.360 ? 201 GLN A CB  1 
ATOM 1532 O O   ? GLN A 1 201 ?   7.640   9.913 -16.260 1.000 79.360 ? 201 GLN A O   1 
ATOM 1533 C CG  ? GLN A 1 201 ?   7.368  14.132 -14.363 1.000 79.360 ? 201 GLN A CG  1 
ATOM 1534 C CD  ? GLN A 1 201 ?   8.419  14.879 -13.562 1.000 79.360 ? 201 GLN A CD  1 
ATOM 1535 N NE2 ? GLN A 1 201 ?   7.994  15.517 -12.477 1.000 79.360 ? 201 GLN A NE2 1 
ATOM 1536 O OE1 ? GLN A 1 201 ?   9.602  14.881 -13.915 1.000 79.360 ? 201 GLN A OE1 1 
ATOM 1537 N N   ? ARG A 1 202 ?   7.979  11.466 -17.941 1.000 79.430 ? 202 ARG A N   1 
ATOM 1538 C CA  ? ARG A 1 202 ?   8.727  10.502 -18.743 1.000 79.430 ? 202 ARG A CA  1 
ATOM 1539 C C   ? ARG A 1 202 ?   9.943   9.985 -17.983 1.000 79.430 ? 202 ARG A C   1 
ATOM 1540 C CB  ? ARG A 1 202 ?   9.164  11.130 -20.068 1.000 79.430 ? 202 ARG A CB  1 
ATOM 1541 O O   ? ARG A 1 202 ?  10.674  10.764 -17.367 1.000 79.430 ? 202 ARG A O   1 
ATOM 1542 C CG  ? ARG A 1 202 ?   9.790  10.142 -21.040 1.000 79.430 ? 202 ARG A CG  1 
ATOM 1543 C CD  ? ARG A 1 202 ?  10.126  10.798 -22.372 1.000 79.430 ? 202 ARG A CD  1 
ATOM 1544 N NE  ? ARG A 1 202 ?  10.687   9.838 -23.319 1.000 79.430 ? 202 ARG A NE  1 
ATOM 1545 N NH1 ? ARG A 1 202 ?  10.999  11.378 -25.013 1.000 79.430 ? 202 ARG A NH1 1 
ATOM 1546 N NH2 ? ARG A 1 202 ?  11.584   9.184 -25.330 1.000 79.430 ? 202 ARG A NH2 1 
ATOM 1547 C CZ  ? ARG A 1 202 ?  11.089  10.135 -24.552 1.000 79.430 ? 202 ARG A CZ  1 
ATOM 1548 N N   ? ASN A 1 203 ?  10.116   8.628 -17.902 1.000 82.190 ? 203 ASN A N   1 
ATOM 1549 C CA  ? ASN A 1 203 ?  11.294   7.992 -17.322 1.000 82.190 ? 203 ASN A CA  1 
ATOM 1550 C C   ? ASN A 1 203 ?  11.347   8.185 -15.809 1.000 82.190 ? 203 ASN A C   1 
ATOM 1551 C CB  ? ASN A 1 203 ?  12.570   8.531 -17.971 1.000 82.190 ? 203 ASN A CB  1 
ATOM 1552 O O   ? ASN A 1 203 ?  12.422   8.135 -15.210 1.000 82.190 ? 203 ASN A O   1 
ATOM 1553 C CG  ? ASN A 1 203 ?  12.708   8.114 -19.422 1.000 82.190 ? 203 ASN A CG  1 
ATOM 1554 N ND2 ? ASN A 1 203 ?  13.214   9.018 -20.253 1.000 82.190 ? 203 ASN A ND2 1 
ATOM 1555 O OD1 ? ASN A 1 203 ?  12.362   6.990 -19.793 1.000 82.190 ? 203 ASN A OD1 1 
ATOM 1556 N N   ? ARG A 1 204 ?  10.225   8.631 -15.271 1.000 87.600 ? 204 ARG A N   1 
ATOM 1557 C CA  ? ARG A 1 204 ?  10.080   8.766 -13.825 1.000 87.600 ? 204 ARG A CA  1 
ATOM 1558 C C   ? ARG A 1 204 ?   8.881   7.972 -13.318 1.000 87.600 ? 204 ARG A C   1 
ATOM 1559 C CB  ? ARG A 1 204 ?   9.936  10.239 -13.434 1.000 87.600 ? 204 ARG A CB  1 
ATOM 1560 O O   ? ARG A 1 204 ?   7.774   8.505 -13.217 1.000 87.600 ? 204 ARG A O   1 
ATOM 1561 C CG  ? ARG A 1 204 ?  11.151  11.088 -13.771 1.000 87.600 ? 204 ARG A CG  1 
ATOM 1562 C CD  ? ARG A 1 204 ?  12.277  10.884 -12.767 1.000 87.600 ? 204 ARG A CD  1 
ATOM 1563 N NE  ? ARG A 1 204 ?  13.319  11.897 -12.912 1.000 87.600 ? 204 ARG A NE  1 
ATOM 1564 N NH1 ? ARG A 1 204 ?  14.566  11.170 -11.109 1.000 87.600 ? 204 ARG A NH1 1 
ATOM 1565 N NH2 ? ARG A 1 204 ?  15.269  12.969 -12.344 1.000 87.600 ? 204 ARG A NH2 1 
ATOM 1566 C CZ  ? ARG A 1 204 ?  14.382  12.010 -12.122 1.000 87.600 ? 204 ARG A CZ  1 
ATOM 1567 N N   ? PRO A 1 205 ?   8.987   6.665 -13.157 1.000 91.350 ? 205 PRO A N   1 
ATOM 1568 C CA  ? PRO A 1 205 ?   7.872   5.814 -12.733 1.000 91.350 ? 205 PRO A CA  1 
ATOM 1569 C C   ? PRO A 1 205 ?   7.476   6.044 -11.276 1.000 91.350 ? 205 PRO A C   1 
ATOM 1570 C CB  ? PRO A 1 205 ?   8.414   4.397 -12.935 1.000 91.350 ? 205 PRO A CB  1 
ATOM 1571 O O   ? PRO A 1 205 ?   8.202   6.709 -10.533 1.000 91.350 ? 205 PRO A O   1 
ATOM 1572 C CG  ? PRO A 1 205 ?   9.885   4.513 -12.696 1.000 91.350 ? 205 PRO A CG  1 
ATOM 1573 C CD  ? PRO A 1 205 ?  10.353   5.835 -13.233 1.000 91.350 ? 205 PRO A CD  1 
ATOM 1574 N N   ? GLY A 1 206 ?   6.263   5.519 -10.920 1.000 92.000 ? 206 GLY A N   1 
ATOM 1575 C CA  ? GLY A 1 206 ?   5.893   5.432  -9.516 1.000 92.000 ? 206 GLY A CA  1 
ATOM 1576 C C   ? GLY A 1 206 ?   6.701   4.401  -8.750 1.000 92.000 ? 206 GLY A C   1 
ATOM 1577 O O   ? GLY A 1 206 ?   7.136   3.398  -9.318 1.000 92.000 ? 206 GLY A O   1 
ATOM 1578 N N   ? VAL A 1 207 ?   6.910   4.702  -7.425 1.000 94.660 ? 207 VAL A N   1 
ATOM 1579 C CA  ? VAL A 1 207 ?   7.640   3.793  -6.548 1.000 94.660 ? 207 VAL A CA  1 
ATOM 1580 C C   ? VAL A 1 207 ?   6.686   3.193  -5.517 1.000 94.660 ? 207 VAL A C   1 
ATOM 1581 C CB  ? VAL A 1 207 ?   8.812   4.507  -5.837 1.000 94.660 ? 207 VAL A CB  1 
ATOM 1582 O O   ? VAL A 1 207 ?   5.911   3.914  -4.885 1.000 94.660 ? 207 VAL A O   1 
ATOM 1583 C CG1 ? VAL A 1 207 ?   9.544   3.545  -4.904 1.000 94.660 ? 207 VAL A CG1 1 
ATOM 1584 C CG2 ? VAL A 1 207 ?   9.776   5.099  -6.864 1.000 94.660 ? 207 VAL A CG2 1 
ATOM 1585 N N   ? TYR A 1 208 ?   6.777   1.914  -5.374 1.000 96.300 ? 208 TYR A N   1 
ATOM 1586 C CA  ? TYR A 1 208 ?   5.884   1.149  -4.510 1.000 96.300 ? 208 TYR A CA  1 
ATOM 1587 C C   ? TYR A 1 208 ?   6.671   0.376  -3.459 1.000 96.300 ? 208 TYR A C   1 
ATOM 1588 C CB  ? TYR A 1 208 ?   5.031   0.184  -5.339 1.000 96.300 ? 208 TYR A CB  1 
ATOM 1589 O O   ? TYR A 1 208 ?   7.827   0.009  -3.686 1.000 96.300 ? 208 TYR A O   1 
ATOM 1590 C CG  ? TYR A 1 208 ?   4.281   0.852  -6.466 1.000 96.300 ? 208 TYR A CG  1 
ATOM 1591 C CD1 ? TYR A 1 208 ?   2.964   1.275  -6.298 1.000 96.300 ? 208 TYR A CD1 1 
ATOM 1592 C CD2 ? TYR A 1 208 ?   4.887   1.060  -7.701 1.000 96.300 ? 208 TYR A CD2 1 
ATOM 1593 C CE1 ? TYR A 1 208 ?   2.269   1.888  -7.335 1.000 96.300 ? 208 TYR A CE1 1 
ATOM 1594 C CE2 ? TYR A 1 208 ?   4.200   1.672  -8.744 1.000 96.300 ? 208 TYR A CE2 1 
ATOM 1595 O OH  ? TYR A 1 208 ?   2.210   2.690  -9.581 1.000 96.300 ? 208 TYR A OH  1 
ATOM 1596 C CZ  ? TYR A 1 208 ?   2.894   2.083  -8.552 1.000 96.300 ? 208 TYR A CZ  1 
ATOM 1597 N N   ? THR A 1 209 ?   6.048   0.276  -2.289 1.000 97.310 ? 209 THR A N   1 
ATOM 1598 C CA  ? THR A 1 209 ?   6.625  -0.621  -1.293 1.000 97.310 ? 209 THR A CA  1 
ATOM 1599 C C   ? THR A 1 209 ?   6.482  -2.076  -1.729 1.000 97.310 ? 209 THR A C   1 
ATOM 1600 C CB  ? THR A 1 209 ?   5.962  -0.427   0.084 1.000 97.310 ? 209 THR A CB  1 
ATOM 1601 O O   ? THR A 1 209 ?   5.384  -2.523  -2.069 1.000 97.310 ? 209 THR A O   1 
ATOM 1602 C CG2 ? THR A 1 209 ?   6.605  -1.325   1.135 1.000 97.310 ? 209 THR A CG2 1 
ATOM 1603 O OG1 ? THR A 1 209 ?   6.105   0.941   0.488 1.000 97.310 ? 209 THR A OG1 1 
ATOM 1604 N N   ? ASN A 1 210 ?   7.600  -2.886  -1.814 1.000 96.900 ? 210 ASN A N   1 
ATOM 1605 C CA  ? ASN A 1 210 ?   7.642  -4.288  -2.215 1.000 96.900 ? 210 ASN A CA  1 
ATOM 1606 C C   ? ASN A 1 210 ?   7.168  -5.207  -1.093 1.000 96.900 ? 210 ASN A C   1 
ATOM 1607 C CB  ? ASN A 1 210 ?   9.054  -4.677  -2.660 1.000 96.900 ? 210 ASN A CB  1 
ATOM 1608 O O   ? ASN A 1 210 ?   7.952  -5.582  -0.219 1.000 96.900 ? 210 ASN A O   1 
ATOM 1609 C CG  ? ASN A 1 210 ?   9.097  -6.022  -3.358 1.000 96.900 ? 210 ASN A CG  1 
ATOM 1610 N ND2 ? ASN A 1 210 ?  10.239  -6.346  -3.952 1.000 96.900 ? 210 ASN A ND2 1 
ATOM 1611 O OD1 ? ASN A 1 210 ?   8.111  -6.764  -3.364 1.000 96.900 ? 210 ASN A OD1 1 
ATOM 1612 N N   ? LEU A 1 211 ?   5.880  -5.631  -1.143 1.000 97.290 ? 211 LEU A N   1 
ATOM 1613 C CA  ? LEU A 1 211 ?   5.219  -6.283  -0.018 1.000 97.290 ? 211 LEU A CA  1 
ATOM 1614 C C   ? LEU A 1 211 ?   5.755  -7.696   0.182 1.000 97.290 ? 211 LEU A C   1 
ATOM 1615 C CB  ? LEU A 1 211 ?   3.704  -6.324  -0.236 1.000 97.290 ? 211 LEU A CB  1 
ATOM 1616 O O   ? LEU A 1 211 ?   5.696  -8.237   1.289 1.000 97.290 ? 211 LEU A O   1 
ATOM 1617 C CG  ? LEU A 1 211 ?   2.953  -5.008  -0.029 1.000 97.290 ? 211 LEU A CG  1 
ATOM 1618 C CD1 ? LEU A 1 211 ?   1.454  -5.220  -0.212 1.000 97.290 ? 211 LEU A CD1 1 
ATOM 1619 C CD2 ? LEU A 1 211 ?   3.253  -4.432   1.350 1.000 97.290 ? 211 LEU A CD2 1 
ATOM 1620 N N   ? CYS A 1 212 ?   6.211  -8.389  -0.852 1.000 96.210 ? 212 CYS A N   1 
ATOM 1621 C CA  ? CYS A 1 212 ?   6.702  -9.755  -0.708 1.000 96.210 ? 212 CYS A CA  1 
ATOM 1622 C C   ? CYS A 1 212 ?   7.874  -9.813   0.264 1.000 96.210 ? 212 CYS A C   1 
ATOM 1623 C CB  ? CYS A 1 212 ?   7.123 -10.319  -2.064 1.000 96.210 ? 212 CYS A CB  1 
ATOM 1624 O O   ? CYS A 1 212 ?   8.139 -10.858   0.861 1.000 96.210 ? 212 CYS A O   1 
ATOM 1625 S SG  ? CYS A 1 212 ?   8.669  -9.628  -2.692 1.000 96.210 ? 212 CYS A SG  1 
ATOM 1626 N N   ? GLU A 1 213 ?   8.548  -8.666   0.507 1.000 96.360 ? 213 GLU A N   1 
ATOM 1627 C CA  ? GLU A 1 213 ?   9.690  -8.598   1.414 1.000 96.360 ? 213 GLU A CA  1 
ATOM 1628 C C   ? GLU A 1 213 ?   9.236  -8.496   2.867 1.000 96.360 ? 213 GLU A C   1 
ATOM 1629 C CB  ? GLU A 1 213 ?  10.588  -7.410   1.059 1.000 96.360 ? 213 GLU A CB  1 
ATOM 1630 O O   ? GLU A 1 213 ?  10.047  -8.619   3.787 1.000 96.360 ? 213 GLU A O   1 
ATOM 1631 C CG  ? GLU A 1 213 ?  11.191  -7.490  -0.336 1.000 96.360 ? 213 GLU A CG  1 
ATOM 1632 C CD  ? GLU A 1 213 ?  12.199  -8.618  -0.490 1.000 96.360 ? 213 GLU A CD  1 
ATOM 1633 O OE1 ? GLU A 1 213 ?  12.335  -9.161  -1.610 1.000 96.360 ? 213 GLU A OE1 1 
ATOM 1634 O OE2 ? GLU A 1 213 ?  12.857  -8.962   0.517 1.000 96.360 ? 213 GLU A OE2 1 
ATOM 1635 N N   ? PHE A 1 214 ?   7.853  -8.299   3.112 1.000 97.570 ? 214 PHE A N   1 
ATOM 1636 C CA  ? PHE A 1 214 ?   7.416  -7.924   4.452 1.000 97.570 ? 214 PHE A CA  1 
ATOM 1637 C C   ? PHE A 1 214 ?   6.301  -8.843   4.935 1.000 97.570 ? 214 PHE A C   1 
ATOM 1638 C CB  ? PHE A 1 214 ?   6.943  -6.467   4.477 1.000 97.570 ? 214 PHE A CB  1 
ATOM 1639 O O   ? PHE A 1 214 ?   5.545  -8.487   5.841 1.000 97.570 ? 214 PHE A O   1 
ATOM 1640 C CG  ? PHE A 1 214 ?   8.006  -5.477   4.082 1.000 97.570 ? 214 PHE A CG  1 
ATOM 1641 C CD1 ? PHE A 1 214 ?   9.010  -5.121   4.974 1.000 97.570 ? 214 PHE A CD1 1 
ATOM 1642 C CD2 ? PHE A 1 214 ?   8.000  -4.903   2.817 1.000 97.570 ? 214 PHE A CD2 1 
ATOM 1643 C CE1 ? PHE A 1 214 ?   9.994  -4.205   4.611 1.000 97.570 ? 214 PHE A CE1 1 
ATOM 1644 C CE2 ? PHE A 1 214 ?   8.981  -3.987   2.447 1.000 97.570 ? 214 PHE A CE2 1 
ATOM 1645 C CZ  ? PHE A 1 214 ?   9.976  -3.638   3.346 1.000 97.570 ? 214 PHE A CZ  1 
ATOM 1646 N N   ? VAL A 1 215 ?   6.168 -10.006   4.291 1.000 97.190 ? 215 VAL A N   1 
ATOM 1647 C CA  ? VAL A 1 215 ?   5.081 -10.912   4.650 1.000 97.190 ? 215 VAL A CA  1 
ATOM 1648 C C   ? VAL A 1 215 ?   5.236 -11.354   6.103 1.000 97.190 ? 215 VAL A C   1 
ATOM 1649 C CB  ? VAL A 1 215 ?   5.039 -12.144   3.719 1.000 97.190 ? 215 VAL A CB  1 
ATOM 1650 O O   ? VAL A 1 215 ?   4.266 -11.353   6.865 1.000 97.190 ? 215 VAL A O   1 
ATOM 1651 C CG1 ? VAL A 1 215 ?   4.039 -13.177   4.236 1.000 97.190 ? 215 VAL A CG1 1 
ATOM 1652 C CG2 ? VAL A 1 215 ?   4.689 -11.724   2.293 1.000 97.190 ? 215 VAL A CG2 1 
ATOM 1653 N N   ? LYS A 1 216 ?   6.450 -11.673   6.439 1.000 97.130 ? 216 LYS A N   1 
ATOM 1654 C CA  ? LYS A 1 216 ?   6.710 -12.123   7.803 1.000 97.130 ? 216 LYS A CA  1 
ATOM 1655 C C   ? LYS A 1 216 ?   6.395 -11.025   8.814 1.000 97.130 ? 216 LYS A C   1 
ATOM 1656 C CB  ? LYS A 1 216 ?   8.164 -12.571   7.952 1.000 97.130 ? 216 LYS A CB  1 
ATOM 1657 O O   ? LYS A 1 216 ?   5.729 -11.273   9.821 1.000 97.130 ? 216 LYS A O   1 
ATOM 1658 C CG  ? LYS A 1 216 ?   8.493 -13.164   9.315 1.000 97.130 ? 216 LYS A CG  1 
ATOM 1659 C CD  ? LYS A 1 216 ?   9.925 -13.681   9.369 1.000 97.130 ? 216 LYS A CD  1 
ATOM 1660 C CE  ? LYS A 1 216 ?  10.223 -14.366  10.696 1.000 97.130 ? 216 LYS A CE  1 
ATOM 1661 N NZ  ? LYS A 1 216 ?  10.060 -13.432  11.850 1.000 97.130 ? 216 LYS A NZ  1 
ATOM 1662 N N   ? TRP A 1 217 ?   6.842  -9.840   8.611 1.000 97.840 ? 217 TRP A N   1 
ATOM 1663 C CA  ? TRP A 1 217 ?   6.594  -8.719   9.512 1.000 97.840 ? 217 TRP A CA  1 
ATOM 1664 C C   ? TRP A 1 217 ?   5.098  -8.460   9.659 1.000 97.840 ? 217 TRP A C   1 
ATOM 1665 C CB  ? TRP A 1 217 ?   7.296  -7.456   9.007 1.000 97.840 ? 217 TRP A CB  1 
ATOM 1666 O O   ? TRP A 1 217 ?   4.602  -8.264  10.771 1.000 97.840 ? 217 TRP A O   1 
ATOM 1667 C CG  ? TRP A 1 217 ?   6.949  -6.217   9.776 1.000 97.840 ? 217 TRP A CG  1 
ATOM 1668 C CD1 ? TRP A 1 217 ?   7.506  -5.794  10.951 1.000 97.840 ? 217 TRP A CD1 1 
ATOM 1669 C CD2 ? TRP A 1 217 ?   5.961  -5.243   9.426 1.000 97.840 ? 217 TRP A CD2 1 
ATOM 1670 C CE2 ? TRP A 1 217 ?   5.974  -4.254  10.435 1.000 97.840 ? 217 TRP A CE2 1 
ATOM 1671 C CE3 ? TRP A 1 217 ?   5.067  -5.109   8.356 1.000 97.840 ? 217 TRP A CE3 1 
ATOM 1672 N NE1 ? TRP A 1 217 ?   6.924  -4.614  11.352 1.000 97.840 ? 217 TRP A NE1 1 
ATOM 1673 C CH2 ? TRP A 1 217 ?   4.259  -3.039   9.346 1.000 97.840 ? 217 TRP A CH2 1 
ATOM 1674 C CZ2 ? TRP A 1 217 ?   5.125  -3.145  10.404 1.000 97.840 ? 217 TRP A CZ2 1 
ATOM 1675 C CZ3 ? TRP A 1 217 ?   4.223  -4.005   8.327 1.000 97.840 ? 217 TRP A CZ3 1 
ATOM 1676 N N   ? ILE A 1 218 ?   4.399  -8.498   8.608 1.000 97.990 ? 218 ILE A N   1 
ATOM 1677 C CA  ? ILE A 1 218 ?   2.966  -8.222   8.592 1.000 97.990 ? 218 ILE A CA  1 
ATOM 1678 C C   ? ILE A 1 218 ?   2.232  -9.262   9.436 1.000 97.990 ? 218 ILE A C   1 
ATOM 1679 C CB  ? ILE A 1 218 ?   2.408  -8.211   7.151 1.000 97.990 ? 218 ILE A CB  1 
ATOM 1680 O O   ? ILE A 1 218 ?   1.438  -8.910  10.312 1.000 97.990 ? 218 ILE A O   1 
ATOM 1681 C CG1 ? ILE A 1 218 ?   2.964  -7.013   6.373 1.000 97.990 ? 218 ILE A CG1 1 
ATOM 1682 C CG2 ? ILE A 1 218 ?   0.877  -8.192   7.165 1.000 97.990 ? 218 ILE A CG2 1 
ATOM 1683 C CD1 ? ILE A 1 218 ?   2.743  -7.096   4.869 1.000 97.990 ? 218 ILE A CD1 1 
ATOM 1684 N N   ? LYS A 1 219 ?   2.526 -10.506   9.237 1.000 97.670 ? 219 LYS A N   1 
ATOM 1685 C CA  ? LYS A 1 219 ?   1.873 -11.588   9.967 1.000 97.670 ? 219 LYS A CA  1 
ATOM 1686 C C   ? LYS A 1 219 ?   2.204 -11.525  11.455 1.000 97.670 ? 219 LYS A C   1 
ATOM 1687 C CB  ? LYS A 1 219 ?   2.284 -12.946   9.395 1.000 97.670 ? 219 LYS A CB  1 
ATOM 1688 O O   ? LYS A 1 219 ?   1.316 -11.661  12.300 1.000 97.670 ? 219 LYS A O   1 
ATOM 1689 C CG  ? LYS A 1 219 ?   1.666 -13.260   8.041 1.000 97.670 ? 219 LYS A CG  1 
ATOM 1690 C CD  ? LYS A 1 219 ?   2.071 -14.644   7.549 1.000 97.670 ? 219 LYS A CD  1 
ATOM 1691 C CE  ? LYS A 1 219 ?   1.426 -14.973   6.210 1.000 97.670 ? 219 LYS A CE  1 
ATOM 1692 N NZ  ? LYS A 1 219 ?   1.854 -16.311   5.703 1.000 97.670 ? 219 LYS A NZ  1 
ATOM 1693 N N   ? ASP A 1 220 ?   3.441 -11.343  11.745 1.000 97.950 ? 220 ASP A N   1 
ATOM 1694 C CA  ? ASP A 1 220 ?   3.890 -11.279  13.133 1.000 97.950 ? 220 ASP A CA  1 
ATOM 1695 C C   ? ASP A 1 220 ?   3.258 -10.095  13.861 1.000 97.950 ? 220 ASP A C   1 
ATOM 1696 C CB  ? ASP A 1 220 ?   5.416 -11.184  13.199 1.000 97.950 ? 220 ASP A CB  1 
ATOM 1697 O O   ? ASP A 1 220 ?   2.848 -10.218  15.017 1.000 97.950 ? 220 ASP A O   1 
ATOM 1698 C CG  ? ASP A 1 220 ?   6.108 -12.482  12.822 1.000 97.950 ? 220 ASP A CG  1 
ATOM 1699 O OD1 ? ASP A 1 220 ?   5.432 -13.529  12.728 1.000 97.950 ? 220 ASP A OD1 1 
ATOM 1700 O OD2 ? ASP A 1 220 ?   7.342 -12.458  12.621 1.000 97.950 ? 220 ASP A OD2 1 
ATOM 1701 N N   ? THR A 1 221 ?   3.229  -8.973  13.223 1.000 97.610 ? 221 THR A N   1 
ATOM 1702 C CA  ? THR A 1 221 ?   2.663  -7.771  13.826 1.000 97.610 ? 221 THR A CA  1 
ATOM 1703 C C   ? THR A 1 221 ?   1.172  -7.953  14.098 1.000 97.610 ? 221 THR A C   1 
ATOM 1704 C CB  ? THR A 1 221 ?   2.876  -6.541  12.925 1.000 97.610 ? 221 THR A CB  1 
ATOM 1705 O O   ? THR A 1 221 ?   0.684  -7.594  15.171 1.000 97.610 ? 221 THR A O   1 
ATOM 1706 C CG2 ? THR A 1 221 ?   2.315  -5.280  13.574 1.000 97.610 ? 221 THR A CG2 1 
ATOM 1707 O OG1 ? THR A 1 221 ?   4.279  -6.362  12.694 1.000 97.610 ? 221 THR A OG1 1 
ATOM 1708 N N   ? MET A 1 222 ?   0.415  -8.525  13.156 1.000 97.410 ? 222 MET A N   1 
ATOM 1709 C CA  ? MET A 1 222 ?  -1.012  -8.773  13.347 1.000 97.410 ? 222 MET A CA  1 
ATOM 1710 C C   ? MET A 1 222 ?  -1.246  -9.755  14.489 1.000 97.410 ? 222 MET A C   1 
ATOM 1711 C CB  ? MET A 1 222 ?  -1.642  -9.307  12.060 1.000 97.410 ? 222 MET A CB  1 
ATOM 1712 O O   ? MET A 1 222 ?  -2.146  -9.559  15.308 1.000 97.410 ? 222 MET A O   1 
ATOM 1713 C CG  ? MET A 1 222 ?  -1.796  -8.258  10.971 1.000 97.410 ? 222 MET A CG  1 
ATOM 1714 S SD  ? MET A 1 222 ?  -2.653  -8.908   9.484 1.000 97.410 ? 222 MET A SD  1 
ATOM 1715 C CE  ? MET A 1 222 ?  -1.508 -10.233   9.008 1.000 97.410 ? 222 MET A CE  1 
ATOM 1716 N N   ? ASN A 1 223 ?  -0.456 -10.766  14.638 1.000 96.650 ? 223 ASN A N   1 
ATOM 1717 C CA  ? ASN A 1 223 ?  -0.588 -11.800  15.659 1.000 96.650 ? 223 ASN A CA  1 
ATOM 1718 C C   ? ASN A 1 223 ?  -0.266 -11.260  17.050 1.000 96.650 ? 223 ASN A C   1 
ATOM 1719 C CB  ? ASN A 1 223 ?   0.311 -12.995  15.333 1.000 96.650 ? 223 ASN A CB  1 
ATOM 1720 O O   ? ASN A 1 223 ?  -0.858 -11.692  18.040 1.000 96.650 ? 223 ASN A O   1 
ATOM 1721 C CG  ? ASN A 1 223 ?  -0.182 -13.788  14.139 1.000 96.650 ? 223 ASN A CG  1 
ATOM 1722 N ND2 ? ASN A 1 223 ?   0.713 -14.552  13.523 1.000 96.650 ? 223 ASN A ND2 1 
ATOM 1723 O OD1 ? ASN A 1 223 ?  -1.358 -13.715  13.773 1.000 96.650 ? 223 ASN A OD1 1 
ATOM 1724 N N   ? SER A 1 224 ?   0.593 -10.326  17.127 1.000 95.680 ? 224 SER A N   1 
ATOM 1725 C CA  ? SER A 1 224 ?   1.042  -9.761  18.395 1.000 95.680 ? 224 SER A CA  1 
ATOM 1726 C C   ? SER A 1 224 ?   0.083  -8.684  18.891 1.000 95.680 ? 224 SER A C   1 
ATOM 1727 C CB  ? SER A 1 224 ?   2.448  -9.177  18.254 1.000 95.680 ? 224 SER A CB  1 
ATOM 1728 O O   ? SER A 1 224 ?   0.226  -8.185  20.009 1.000 95.680 ? 224 SER A O   1 
ATOM 1729 O OG  ? SER A 1 224 ?   3.387 -10.194  17.948 1.000 95.680 ? 224 SER A OG  1 
ATOM 1730 N N   ? ASN A 1 225 ?  -0.945  -8.330  18.090 1.000 91.450 ? 225 ASN A N   1 
ATOM 1731 C CA  ? ASN A 1 225 ?  -1.868  -7.253  18.433 1.000 91.450 ? 225 ASN A CA  1 
ATOM 1732 C C   ? ASN A 1 225 ?  -3.322  -7.692  18.286 1.000 91.450 ? 225 ASN A C   1 
ATOM 1733 C CB  ? ASN A 1 225 ?  -1.596  -6.018  17.570 1.000 91.450 ? 225 ASN A CB  1 
ATOM 1734 O O   ? ASN A 1 225 ?  -4.204  -7.170  18.970 1.000 91.450 ? 225 ASN A O   1 
ATOM 1735 C CG  ? ASN A 1 225 ?  -0.342  -5.277  17.990 1.000 91.450 ? 225 ASN A CG  1 
ATOM 1736 N ND2 ? ASN A 1 225 ?   0.772  -5.576  17.331 1.000 91.450 ? 225 ASN A ND2 1 
ATOM 1737 O OD1 ? ASN A 1 225 ?  -0.373  -4.444  18.899 1.000 91.450 ? 225 ASN A OD1 1 
# 
loop_
_struct_sheet_range.sheet_id 
_struct_sheet_range.id 
_struct_sheet_range.beg_label_comp_id 
_struct_sheet_range.beg_label_asym_id 
_struct_sheet_range.beg_label_seq_id 
_struct_sheet_range.pdbx_beg_PDB_ins_code 
_struct_sheet_range.end_label_comp_id 
_struct_sheet_range.end_label_asym_id 
_struct_sheet_range.end_label_seq_id 
_struct_sheet_range.pdbx_end_PDB_ins_code 
_struct_sheet_range.beg_auth_comp_id 
_struct_sheet_range.beg_auth_asym_id 
_struct_sheet_range.beg_auth_seq_id 
_struct_sheet_range.end_auth_comp_id 
_struct_sheet_range.end_auth_asym_id 
_struct_sheet_range.end_auth_seq_id 
A A ILE A   2 ? VAL A   3 ? ILE A 2   VAL A 3   
A B ASP A 172 ? SER A 173 ? ASP A 172 SER A 173 
B C SER A   6 ? ASP A   7 ? SER A 6   ASP A 7   
B D ILE A 107 ? ILE A 107 ? ILE A 107 ILE A 107 
B E ARG A 117 ? GLY A 122 ? ARG A 117 GLY A 122 
B F GLN A 138 ? VAL A 144 ? GLN A 138 VAL A 144 
B G MET A 162 ? ALA A 165 ? MET A 162 ALA A 165 
B H PRO A 181 ? CYS A 184 ? PRO A 181 CYS A 184 
B I LYS A 187 ? TRP A 194 ? LYS A 187 TRP A 194 
B J GLY A 206 ? ASN A 210 ? GLY A 206 ASN A 210 
C K GLN A  16 ? LEU A  21 ? GLN A 16  LEU A 21  
C L LYS A  24 ? SER A  33 ? LYS A 24  SER A 33  
C M TRP A  36 ? THR A  39 ? TRP A 36  THR A 39  
C N ARG A  49 ? LEU A  52 ? ARG A 49  LEU A 52  
C O GLN A  65 ? PRO A  74 ? GLN A 65  PRO A 74  
C P MET A  88 ? MET A  92 ? MET A 88  MET A 92  
D Q SER A  56 ? SER A  56 ? SER A 56  SER A 56  
D R VAL A 136 ? VAL A 136 ? VAL A 136 VAL A 136 
E S GLN A 201 ? GLN A 201 ? GLN A 201 GLN A 201 
E T ARG A 204 ? ARG A 204 ? ARG A 204 ARG A 204 
# 
loop_
_struct_conf.id 
_struct_conf.conf_type_id 
_struct_conf.beg_label_comp_id 
_struct_conf.beg_label_asym_id 
_struct_conf.beg_label_seq_id 
_struct_conf.pdbx_beg_PDB_ins_code 
_struct_conf.end_label_comp_id 
_struct_conf.end_label_asym_id 
_struct_conf.end_label_seq_id 
_struct_conf.pdbx_end_PDB_ins_code 
_struct_conf.beg_auth_comp_id 
_struct_conf.beg_auth_asym_id 
_struct_conf.beg_auth_seq_id 
_struct_conf.end_auth_comp_id 
_struct_conf.end_auth_asym_id 
_struct_conf.end_auth_seq_id 
STRN1         STRN         ILE A   2 ? VAL A   3 ? ILE A 2   VAL A 3   
TURN_TY1_P1   TURN_TY1_P   ASN A   4 ? ASN A   4 ? ASN A 4   ASN A 4   
STRN2         STRN         SER A   6 ? ASP A   7 ? SER A 6   ASP A 7   
HELX_LH_PP_P1 HELX_LH_PP_P CYS A   8 ? GLN A   9 ? CYS A 8   GLN A 9   
TURN_TY1_P2   TURN_TY1_P   LYS A  10 ? ASP A  11 ? LYS A 10  ASP A 11  
BEND1         BEND         ALA A  12 ? ALA A  12 ? ALA A 12  ALA A 12  
TURN_TY1_P3   TURN_TY1_P   PRO A  14 ? TRP A  15 ? PRO A 14  TRP A 15  
STRN3         STRN         GLN A  16 ? LEU A  21 ? GLN A 16  LEU A 21  
TURN_TY1_P4   TURN_TY1_P   PRO A  22 ? ASN A  23 ? PRO A 22  ASN A 23  
STRN4         STRN         LYS A  24 ? SER A  33 ? LYS A 24  SER A 33  
TURN_TY1_P5   TURN_TY1_P   PRO A  34 ? GLN A  35 ? PRO A 34  GLN A 35  
STRN5         STRN         TRP A  36 ? THR A  39 ? TRP A 36  THR A 39  
HELX_RH_3T_P1 HELX_RH_3T_P ALA A  41 ? CYS A  43 ? ALA A 41  CYS A 43  
BEND2         BEND         PRO A  46 ? PRO A  46 ? PRO A 46  PRO A 46  
STRN6         STRN         ARG A  49 ? LEU A  52 ? ARG A 49  LEU A 52  
BEND3         BEND         GLY A  53 ? GLY A  53 ? GLY A 53  GLY A 53  
BEND4         BEND         HIS A  55 ? HIS A  55 ? HIS A 55  HIS A 55  
STRN7         STRN         SER A  56 ? SER A  56 ? SER A 56  SER A 56  
BEND5         BEND         SER A  58 ? PRO A  59 ? SER A 58  PRO A 59  
TURN_TY1_P6   TURN_TY1_P   SER A  62 ? GLY A  63 ? SER A 62  GLY A 63  
STRN8         STRN         GLN A  65 ? PRO A  74 ? GLN A 65  PRO A 74  
TURN_TY1_P7   TURN_TY1_P   PRO A  76 ? GLY A  77 ? PRO A 76  GLY A 77  
TURN_TY1_P8   TURN_TY1_P   HIS A  80 ? GLY A  82 ? HIS A 80  GLY A 82  
TURN_TY1_P9   TURN_TY1_P   SER A  84 ? ASN A  85 ? SER A 84  ASN A 85  
STRN9         STRN         MET A  88 ? MET A  92 ? MET A 88  MET A 92  
BEND6         BEND         ASN A  93 ? ARG A  94 ? ASN A 93  ARG A 94  
BEND7         BEND         HIS A 100 ? SER A 101 ? HIS A 100 SER A 101 
HELX_LH_PP_P2 HELX_LH_PP_P GLU A 106 ? GLU A 106 ? GLU A 106 GLU A 106 
STRN10        STRN         ILE A 107 ? ILE A 107 ? ILE A 107 ILE A 107 
HELX_LH_PP_P3 HELX_LH_PP_P ALA A 108 ? ALA A 108 ? ALA A 108 ALA A 108 
BEND8         BEND         CYS A 109 ? ASP A 110 ? CYS A 109 ASP A 110 
HELX_LH_PP_P4 HELX_LH_PP_P CYS A 111 ? THR A 113 ? CYS A 111 THR A 113 
TURN_TY1_P10  TURN_TY1_P   GLU A 114 ? GLY A 115 ? GLU A 114 GLY A 115 
STRN11        STRN         ARG A 117 ? GLY A 122 ? ARG A 117 GLY A 122 
BEND9         BEND         GLY A 124 ? GLY A 124 ? GLY A 124 GLY A 124 
BEND10        BEND         THR A 126 ? HIS A 130 ? THR A 126 HIS A 130 
BEND11        BEND         LYS A 135 ? LYS A 135 ? LYS A 135 LYS A 135 
STRN12        STRN         VAL A 136 ? VAL A 136 ? VAL A 136 VAL A 136 
STRN13        STRN         GLN A 138 ? THR A 143 ? GLN A 138 THR A 143 
STRN14        STRN         VAL A 144 ? VAL A 144 ? VAL A 144 VAL A 144 
HELX_LH_PP_P5 HELX_LH_PP_P LEU A 145 ? SER A 146 ? LEU A 145 SER A 146 
HELX_RH_AL_P1 HELX_RH_AL_P GLU A 147 ? SER A 153 ? GLU A 147 SER A 153 
BEND12        BEND         TYR A 154 ? TYR A 154 ? TYR A 154 TYR A 154 
TURN_TY1_P11  TURN_TY1_P   PRO A 155 ? GLN A 157 ? PRO A 155 GLN A 157 
TURN_TY1_P12  TURN_TY1_P   LYS A 160 ? THR A 161 ? LYS A 160 THR A 161 
STRN15        STRN         MET A 162 ? ALA A 165 ? MET A 162 ALA A 165 
BEND13        BEND         GLU A 168 ? GLU A 168 ? GLU A 168 GLU A 168 
TURN_TY1_P13  TURN_TY1_P   GLU A 169 ? GLY A 170 ? GLU A 169 GLY A 170 
STRN16        STRN         ASP A 172 ? SER A 173 ? ASP A 172 SER A 173 
TURN_TY1_P14  TURN_TY1_P   GLN A 175 ? GLY A 176 ? GLN A 175 GLY A 176 
TURN_TY1_P15  TURN_TY1_P   SER A 178 ? GLY A 179 ? SER A 178 GLY A 179 
STRN17        STRN         PRO A 181 ? CYS A 184 ? PRO A 181 CYS A 184 
TURN_TY1_P16  TURN_TY1_P   ASN A 185 ? GLY A 186 ? ASN A 185 GLY A 186 
STRN18        STRN         LYS A 187 ? TRP A 194 ? LYS A 187 TRP A 194 
BEND14        BEND         PHE A 197 ? ALA A 200 ? PHE A 197 ALA A 200 
STRN19        STRN         GLN A 201 ? GLN A 201 ? GLN A 201 GLN A 201 
TURN_TY1_P17  TURN_TY1_P   ARG A 202 ? ASN A 203 ? ARG A 202 ASN A 203 
STRN20        STRN         ARG A 204 ? ARG A 204 ? ARG A 204 ARG A 204 
STRN21        STRN         GLY A 206 ? ASN A 210 ? GLY A 206 ASN A 210 
HELX_RH_3T_P2 HELX_RH_3T_P LEU A 211 ? PHE A 214 ? LEU A 211 PHE A 214 
HELX_RH_AL_P2 HELX_RH_AL_P VAL A 215 ? ASN A 223 ? VAL A 215 ASN A 223 
TURN_TY1_P18  TURN_TY1_P   SER A 224 ? SER A 224 ? SER A 224 SER A 224 
# 
