# Supplementary material for: FlatProt: 2D visualization eases protein structure comparison
Source: BMC Bioinformatics. 2025 Aug 13;26:210. doi: 10.1186/s12859-025-06233-x (PMC12344939; doi:10.1186/s12859-025-06233-x)
Supplement: Supplementary file 1 — Supplementary Material 1 [file 12859_2025_6233_MOESM1_ESM.zip › KLK/structures/Gzmb_Mus_musculus_GeneID=14939.cif]

data_Gzmb_Mus_musculus_GeneID=14939
# 
_entry.id   ? 
# 
_entity.id                         1      
_entity.type                       polymer 
_entity.pdbx_description           polymer-1 
_entity.formula_weight             24714.7 
_entity.pdbx_number_of_molecules        1 
# 
loop_
_struct_sheet.id 
_struct_sheet.number_strands 
A 2 
B 7 
C 6 
D 2 
E 2 
F 2 
G 2 
# 
loop_
_struct_conf_type.id 
_struct_conf_type.criteria 
STRN         DSSP 
TURN_TY1_P   DSSP 
HELX_LH_PP_P DSSP 
BEND         DSSP 
HELX_RH_3T_P DSSP 
HELX_RH_AL_P DSSP 
# 
_struct_asym.id          A 
_struct_asym.entity_id   1 
# 
_software.pdbx_ordinal     1 
_software.name             dssp 
_software.version          4.4.10 
_software.date             ? 
_software.classification   'model annotation' 
# 
_entity_poly.entity_id                      1 
_entity_poly.type                           polypeptide(L) 
_entity_poly.nstd_linkage                   n 
_entity_poly.nstd_monomer                   n 
_entity_poly.pdbx_seq_one_letter_code       
;EIIGGHEVKPHSRPYMALLSIQPEAICGGFLIREDFVLTAAHCEGSIINVTLGAHNIKEQEKTQQVIPMVKCIPHPDYNP
KTFSNDIMLLKLKSKAKRTRAVRPLNLPRVNVKPGDVCYVAGWGRMAPMGKYSNTLQEVELTVQKDRECESYFNRYNKTN
QICAGDPKTKRASFRGDSGGPLVCKKVAAGIVSYGYKDGSPPRAFTKVSSFLSWIKKTMKSS
;
_entity_poly.pdbx_seq_one_letter_code_can   
;EIIGGHEVKPHSRPYMALLSIQPEAICGGFLIREDFVLTAAHCEGSIINVTLGAHNIKEQEKTQQVIPMVKCIPHPDYNP
KTFSNDIMLLKLKSKAKRTRAVRPLNLPRVNVKPGDVCYVAGWGRMAPMGKYSNTLQEVELTVQKDRECESYFNRYNKTN
QICAGDPKTKRASFRGDSGGPLVCKKVAAGIVSYGYKDGSPPRAFTKVSSFLSWIKKTMKSS
;
_entity_poly.pdbx_strand_id                 A 
# 
loop_
_dssp_struct_summary.entry_id 
_dssp_struct_summary.label_comp_id 
_dssp_struct_summary.label_asym_id 
_dssp_struct_summary.label_seq_id 
_dssp_struct_summary.secondary_structure 
_dssp_struct_summary.ss_bridge 
_dssp_struct_summary.helix_3_10 
_dssp_struct_summary.helix_alpha 
_dssp_struct_summary.helix_pi 
_dssp_struct_summary.helix_pp 
_dssp_struct_summary.bend 
_dssp_struct_summary.chirality 
_dssp_struct_summary.sheet 
_dssp_struct_summary.strand 
_dssp_struct_summary.ladder_1 
_dssp_struct_summary.ladder_2 
_dssp_struct_summary.accessibility 
_dssp_struct_summary.TCO 
_dssp_struct_summary.kappa 
_dssp_struct_summary.alpha 
_dssp_struct_summary.phi 
_dssp_struct_summary.psi 
_dssp_struct_summary.x_ca 
_dssp_struct_summary.y_ca 
_dssp_struct_summary.z_ca 
Gzmb_Mus_musculus_GeneID=14939 GLU A 1   . . . . . . . . . . . . ? .      .     .      .      130.1  9.9   -2.5  5.4   
Gzmb_Mus_musculus_GeneID=14939 ILE A 2   E . > . . . . - A A A . ? -0.867 .     -159.6 -105.3 69.8   10.8  1.1   4.7   
Gzmb_Mus_musculus_GeneID=14939 ILE A 3   E . 3 . . . S + A A A . ? -0.585 78.9  7.4    -50.6  122.0  14.5  0.2   4.2   
Gzmb_Mus_musculus_GeneID=14939 GLY A 4   T . 3 . . . S + . . . . ? 0.665  107.0 135.3  78.9   9.8    16.5  3.3   4.6   
Gzmb_Mus_musculus_GeneID=14939 GLY A 5   . . < . . . . - . . . . ? -0.252 44.7  -138.2 -86.2  178.1  13.2  5.2   5.7   
Gzmb_Mus_musculus_GeneID=14939 HIS A 6   E . . . . . . - B C B . ? -0.942 30.0  -89.1  -133.6 152.1  12.6  7.5   8.6   
Gzmb_Mus_musculus_GeneID=14939 GLU A 7   E . . . . > . - B C B . ? -0.448 46.5  -128.9 -60.5  135.6  9.9   8.0   11.1  
Gzmb_Mus_musculus_GeneID=14939 VAL A 8   P . . . . P . - . . . . ? -0.461 29.8  -89.8  -82.6  156.3  7.1   10.3  9.9   
Gzmb_Mus_musculus_GeneID=14939 LYS A 9   P . > . . < . - . . . . ? -0.500 65.2  -88.3  -59.0  126.2  5.7   13.2  11.8  
Gzmb_Mus_musculus_GeneID=14939 PRO A 10  T . 3 . . . S - . . . . ? -0.222 107.3 -1.6   -44.9  125.7  2.9   11.8  13.8  
Gzmb_Mus_musculus_GeneID=14939 HIS A 11  T . 3 . . . S + . . . . ? 0.618  90.4  125.2  71.0   15.0   -0.4  11.8  11.8  
Gzmb_Mus_musculus_GeneID=14939 SER A 12  S . < . . . S + . . . . ? 0.575  75.0  51.5   -77.9  -9.1   1.2   13.5  8.8   
Gzmb_Mus_musculus_GeneID=14939 ARG A 13  . . > . . . . + . . . . ? -0.645 68.3  169.8  -121.0 74.4   -0.1  10.6  6.7   
Gzmb_Mus_musculus_GeneID=14939 PRO A 14  T . 3 . . . S + . . . . ? 0.582  71.2  61.8   -74.2  -2.6   -3.8  10.6  7.7   
Gzmb_Mus_musculus_GeneID=14939 TYR A 15  T . 3 . . . S + . . . . ? 0.531  75.7  118.9  -97.1  -11.8  -4.7  8.0   4.9   
Gzmb_Mus_musculus_GeneID=14939 MET A 16  E . < . . . . - C J I . ? -0.338 44.0  -165.7 -66.0  139.2  -2.5  5.2   6.2   
Gzmb_Mus_musculus_GeneID=14939 ALA A 17  E . . . . . . - C J I J ? -0.990 12.5  -149.8 -127.8 133.2  -4.2  2.0   7.2   
Gzmb_Mus_musculus_GeneID=14939 LEU A 18  E . . . . . . - C J I J ? -0.916 15.0  -155.4 -99.0  121.5  -2.8  -0.9  9.2   
Gzmb_Mus_musculus_GeneID=14939 LEU A 19  E . . . . . . - C J I J ? -0.886 6.6   -164.1 -100.9 118.1  -4.3  -4.3  8.2   
Gzmb_Mus_musculus_GeneID=14939 SER A 20  E . . . . . . - C J I J ? -0.913 17.8  -169.2 -96.2  107.0  -4.2  -7.0  10.8  
Gzmb_Mus_musculus_GeneID=14939 ILE A 21  E . . > . . . - C J I J ? -0.865 22.3  -94.0  -107.7 124.4  -4.9  -10.2 8.8   
Gzmb_Mus_musculus_GeneID=14939 GLN A 22  E . . 4 . . S + C J . J ? -0.711 102.4 26.7   -84.5  135.5  -5.7  -13.7 10.5  
Gzmb_Mus_musculus_GeneID=14939 PRO A 23  T . . 4 . . S - . . . . ? -0.987 136.3 -51.8  -100.0 32.1   -3.9  -16.1 11.2  
Gzmb_Mus_musculus_GeneID=14939 GLU A 24  T . . 4 . . S + . . . . ? 0.255  87.4  123.7  144.8  65.2   -1.0  -13.7 11.6  
Gzmb_Mus_musculus_GeneID=14939 ALA A 25  E . . < . . . - C K I . ? -0.943 36.5  -154.6 -130.7 145.2  -0.2  -11.3 8.7   
Gzmb_Mus_musculus_GeneID=14939 ILE A 26  E . . . . . . + C K I . ? -0.979 18.3  169.1  -115.5 141.1  0.1   -7.6  8.6   
Gzmb_Mus_musculus_GeneID=14939 CYS A 27  E . . . . . . - C K I . ? -0.920 26.3  -120.0 -139.0 164.5  -0.4  -5.4  5.5   
Gzmb_Mus_musculus_GeneID=14939 GLY A 28  E . . . . . . + C K I . ? -0.554 31.3  160.3  -99.0  170.1  -0.7  -1.9  4.7   
Gzmb_Mus_musculus_GeneID=14939 GLY A 29  E . . . . . . - C K I . ? -0.950 25.4  -127.2 -168.7 175.1  -3.6  0.1   3.0   
Gzmb_Mus_musculus_GeneID=14939 PHE A 30  E . . . . . . - C K I K ? -0.992 21.5  -115.0 -147.7 140.2  -5.0  3.5   2.6   
Gzmb_Mus_musculus_GeneID=14939 LEU A 31  E . . . . . . + C K . K ? -0.562 34.7  164.5  -69.7  124.0  -8.3  5.2   3.1   
Gzmb_Mus_musculus_GeneID=14939 ILE A 32  E . . . . . S + C K . . ? 0.555  74.6  11.1   -118.1 -10.9  -9.8  6.4   -0.3  
Gzmb_Mus_musculus_GeneID=14939 ARG A 33  E . > . . . S - C K . K ? -0.956 88.1  -98.8  -159.4 155.6  -13.4 6.9   1.1   
Gzmb_Mus_musculus_GeneID=14939 GLU A 34  T . 3 . . . S + . . . . ? 0.744  127.0 29.1   -60.2  -9.8   -14.9 6.9   4.7   
Gzmb_Mus_musculus_GeneID=14939 ASP A 35  T . 3 . . . S + . . . . ? 0.297  112.7 73.8   -132.1 3.3    -16.0 3.3   4.1   
Gzmb_Mus_musculus_GeneID=14939 PHE A 36  E . < . . . . - C L K L ? -0.994 49.8  -171.6 -130.3 136.5  -13.4 2.1   1.6   
Gzmb_Mus_musculus_GeneID=14939 VAL A 37  E . . . . . . - C L K L ? -0.966 16.5  -143.3 -117.6 132.0  -9.7  1.1   2.0   
Gzmb_Mus_musculus_GeneID=14939 LEU A 38  E . . . . . . + C L K L ? -0.848 35.4  145.8  -92.8  137.1  -7.4  0.3   -0.9  
Gzmb_Mus_musculus_GeneID=14939 THR A 39  E . . . . . . - C L . L ? -0.866 50.2  -69.7  -154.4 178.3  -4.9  -2.5  -0.5  
Gzmb_Mus_musculus_GeneID=14939 ALA A 40  . . > . . . . - . . . . ? -0.655 33.2  -133.7 -80.0  143.2  -3.1  -5.3  -2.4  
Gzmb_Mus_musculus_GeneID=14939 ALA A 41  G . > . . . S + . . . . ? 0.812  106.1 63.5   -64.1  -30.5  -5.1  -8.3  -3.5  
Gzmb_Mus_musculus_GeneID=14939 HIS A 42  G . 3 . . . S + . . . . ? 0.618  87.7  72.4   -73.9  -4.6   -2.4  -10.6 -2.2  
Gzmb_Mus_musculus_GeneID=14939 CYS A 43  G . < . . . S + . . . . ? 0.258  72.6  138.1  -88.6  12.6   -3.1  -9.2  1.3   
Gzmb_Mus_musculus_GeneID=14939 GLU A 44  . . < . . . . + . . . . ? -0.272 24.1  161.1  -65.4  144.4  -6.4  -11.2 1.4   
Gzmb_Mus_musculus_GeneID=14939 GLY A 45  . . . . . . . - . . . . ? -0.953 51.2  -106.1 -156.9 170.4  -7.4  -13.0 4.5   
Gzmb_Mus_musculus_GeneID=14939 SER A 46  S . . . . . S + . . . . ? 0.866  109.5 19.1   -69.8  -36.5  -10.3 -14.7 6.5   
Gzmb_Mus_musculus_GeneID=14939 ILE A 47  E . . . . . S - C M J . ? -0.993 70.5  -174.3 -140.1 124.5  -10.5 -11.8 9.0   
Gzmb_Mus_musculus_GeneID=14939 ILE A 48  E . . . . . . - C M J . ? -0.986 6.6   -165.8 -127.4 121.0  -9.2  -8.3  8.5   
Gzmb_Mus_musculus_GeneID=14939 ASN A 49  E . . . . > . - C M J M ? -0.924 13.3  -150.5 -99.4  128.8  -9.1  -5.5  11.1  
Gzmb_Mus_musculus_GeneID=14939 VAL A 50  E . . . . P . - C M J M ? -0.878 7.8   -164.7 -103.5 118.9  -8.4  -2.0  9.7   
Gzmb_Mus_musculus_GeneID=14939 THR A 51  E . . . . < . - C M J M ? -0.922 10.4  -178.0 -102.7 118.9  -6.6  0.4   12.1  
Gzmb_Mus_musculus_GeneID=14939 LEU A 52  E . . . . . . + C M J M ? -0.797 61.3  29.9   -109.8 150.6  -6.7  4.2   11.0  
Gzmb_Mus_musculus_GeneID=14939 GLY A 53  S . . . . . S + . . . . ? 0.663  81.5  141.2  81.1   15.5   -5.1  7.1   12.8  
Gzmb_Mus_musculus_GeneID=14939 ALA A 54  . . . . . . . + . . . . ? -0.815 20.7  160.8  -96.8  125.0  -2.2  5.1   14.2  
Gzmb_Mus_musculus_GeneID=14939 HIS A 55  S . . . . . S + . . . . ? 0.734  82.8  30.0   -94.9  -48.0  1.3   6.6   14.4  
Gzmb_Mus_musculus_GeneID=14939 ASN A 56  B . > . . . . - D P O . ? -0.961 67.3  -163.5 -115.0 118.1  2.6   4.1   17.0  
Gzmb_Mus_musculus_GeneID=14939 ILE A 57  T . 3 . . . S + . . . . ? 0.651  89.1  56.9   -83.6  -7.3   1.0   0.6   17.0  
Gzmb_Mus_musculus_GeneID=14939 LYS A 58  T . 3 . . . S + . . . . ? 0.687  99.3  74.1   -93.7  -14.4  2.2   -0.3  20.5  
Gzmb_Mus_musculus_GeneID=14939 GLU A 59  S . < . . . S - . . . . ? -0.709 84.6  -122.1 -103.3 143.1  0.5   2.8   22.0  
Gzmb_Mus_musculus_GeneID=14939 GLN A 60  . . . . . . . - . . . . ? -0.768 38.4  -169.8 -78.0  98.1   -3.1  3.3   22.7  
Gzmb_Mus_musculus_GeneID=14939 GLU A 61  . . > . . . . - . . . . ? -0.746 27.3  -139.9 -94.7  135.2  -3.7  6.5   20.7  
Gzmb_Mus_musculus_GeneID=14939 LYS A 62  T . 3 . . . S + . . . . ? 0.740  103.3 62.3   -62.0  -19.4  -6.9  8.4   21.0  
Gzmb_Mus_musculus_GeneID=14939 THR A 63  T . 3 . . . S + . . . . ? 0.624  80.3  111.2  -83.6  -14.1  -6.8  9.0   17.2  
Gzmb_Mus_musculus_GeneID=14939 GLN A 64  . . < . . . . - . . . . ? -0.395 44.9  -170.1 -73.1  135.3  -7.0  5.2   16.4  
Gzmb_Mus_musculus_GeneID=14939 GLN A 65  E . . . . . . - C N M . ? -0.991 4.5   -163.3 -121.1 111.9  -10.1 3.8   14.8  
Gzmb_Mus_musculus_GeneID=14939 VAL A 66  E . . . . . . + C N M . ? -0.917 16.5  174.3  -98.8  114.7  -10.3 0.0   14.6  
Gzmb_Mus_musculus_GeneID=14939 ILE A 67  E . . . . . . - C N M . ? -0.976 25.5  -134.0 -125.3 120.6  -12.9 -1.0  12.0  
Gzmb_Mus_musculus_GeneID=14939 PRO A 68  E . . . . . . - C N M . ? -0.424 25.4  -119.6 -67.6  145.7  -13.6 -4.6  10.9  
Gzmb_Mus_musculus_GeneID=14939 MET A 69  E . . . . . . - C N N . ? -0.639 20.9  -168.9 -81.8  144.1  -13.9 -5.2  7.2   
Gzmb_Mus_musculus_GeneID=14939 VAL A 70  E . . . . . S + C N . . ? 0.676  73.5  25.4   -103.0 -21.5  -17.3 -6.6  6.0   
Gzmb_Mus_musculus_GeneID=14939 LYS A 71  E . . . . . . - C N N . ? -0.993 57.3  -156.8 -150.9 131.0  -16.2 -7.4  2.5   
Gzmb_Mus_musculus_GeneID=14939 CYS A 72  E . . . . . . - C N N . ? -0.962 15.8  -174.2 -101.0 118.4  -12.9 -8.2  0.6   
Gzmb_Mus_musculus_GeneID=14939 ILE A 73  E . . . . . . - C N N . ? -0.804 4.7   -172.8 -117.2 83.0   -13.3 -7.4  -3.0  
Gzmb_Mus_musculus_GeneID=14939 PRO A 74  E . . . . . . - C N N . ? -0.495 42.7  -89.1  -70.7  146.4  -10.1 -8.5  -5.0  
Gzmb_Mus_musculus_GeneID=14939 HIS A 75  . . > . . . . - . . . . ? -0.388 37.7  -129.0 -50.0  133.5  -9.8  -7.5  -8.6  
Gzmb_Mus_musculus_GeneID=14939 PRO A 76  T . 3 . . . S + . . . . ? 0.758  107.1 48.8   -62.1  -25.0  -11.5 -10.4 -10.5 
Gzmb_Mus_musculus_GeneID=14939 ASP A 77  T . 3 . . . S + . . . . ? 0.180  78.4  139.9  -102.5 14.5   -8.5  -10.8 -12.8 
Gzmb_Mus_musculus_GeneID=14939 TYR A 78  . . < . . . . - . . . . ? -0.436 37.8  -157.7 -58.1  129.2  -6.0  -10.9 -9.9  
Gzmb_Mus_musculus_GeneID=14939 ASN A 79  B . . > > . . - E R P . ? -0.935 10.0  -163.3 -112.8 111.3  -3.3  -13.5 -10.7 
Gzmb_Mus_musculus_GeneID=14939 PRO A 80  T . . 4 5 . S + . . . . ? 0.686  88.7  55.5   -72.7  -11.1  -1.5  -14.8 -7.6  
Gzmb_Mus_musculus_GeneID=14939 LYS A 81  T . . 4 5 . S + . . . . ? 0.898  123.9 20.5   -85.7  -38.0  1.3   -16.3 -9.8  
Gzmb_Mus_musculus_GeneID=14939 THR A 82  T . . 4 5 . S - . . . . ? 0.512  96.1  -128.1 -110.0 -6.5   2.3   -13.2 -11.6 
Gzmb_Mus_musculus_GeneID=14939 PHE A 83  T . > < 5 . . + . . . . ? 0.715  51.5  162.9  60.7   20.1   0.8   -10.6 -9.1  
Gzmb_Mus_musculus_GeneID=14939 SER A 84  B . 3 . < . . + E S P . ? -0.523 65.1  9.3    -67.8  136.6  -1.0  -9.2  -12.1 
Gzmb_Mus_musculus_GeneID=14939 ASN A 85  T . 3 . . . S + . . . . ? 0.896  80.9  176.9  61.7   36.1   -3.9  -6.9  -11.2 
Gzmb_Mus_musculus_GeneID=14939 ASP A 86  . . < . . . . + . . . . ? -0.509 32.9  117.7  -71.2  70.5   -2.8  -7.0  -7.4  
Gzmb_Mus_musculus_GeneID=14939 ILE A 87  . . . . . . . + . . . . ? -0.998 35.4  176.7  -143.4 139.3  -5.5  -4.6  -6.1  
Gzmb_Mus_musculus_GeneID=14939 MET A 88  E . . . . . . - C O L N ? -0.997 20.1  -140.1 -146.2 141.1  -8.3  -5.1  -3.6  
Gzmb_Mus_musculus_GeneID=14939 LEU A 89  E . . . . . . - C O L N ? -0.871 12.5  -153.4 -99.5  133.9  -11.0 -2.9  -2.0  
Gzmb_Mus_musculus_GeneID=14939 LEU A 90  E . . . . . . - C O L N ? -0.965 6.0   -150.2 -105.6 117.9  -12.0 -3.4  1.6   
Gzmb_Mus_musculus_GeneID=14939 LYS A 91  E . . . . . . - C O L N ? -0.828 21.3  -135.8 -84.3  119.5  -15.5 -2.4  2.6   
Gzmb_Mus_musculus_GeneID=14939 LEU A 92  E . . . . . . - C O . N ? -0.444 10.0  -128.5 -77.2  145.7  -15.4 -1.3  6.2   
Gzmb_Mus_musculus_GeneID=14939 LYS A 93  S . . . . . S + . . . . ? 0.835  96.2  15.0   -59.2  -35.6  -18.2 -2.4  8.7   
Gzmb_Mus_musculus_GeneID=14939 SER A 94  S . . . . . S - . . . . ? -0.970 94.5  -92.2  -138.8 151.2  -18.7 1.3   9.6   
Gzmb_Mus_musculus_GeneID=14939 LYS A 95  P . . . . > . - . . . . ? -0.415 44.5  -113.9 -61.9  137.0  -17.7 4.6   8.1   
Gzmb_Mus_musculus_GeneID=14939 ALA A 96  P . . . . P . - . . . . ? -0.510 28.7  -117.8 -67.4  136.3  -14.4 6.0   9.4   
Gzmb_Mus_musculus_GeneID=14939 LYS A 97  P . . . . P . - . . . . ? -0.714 28.7  -123.5 -75.7  121.8  -14.7 9.3   11.4  
Gzmb_Mus_musculus_GeneID=14939 ARG A 98  P . . . . < . + . . . . ? -0.557 48.1  150.0  -71.9  123.8  -12.9 12.1  9.6   
Gzmb_Mus_musculus_GeneID=14939 THR A 99  B . > . . . . - F T Q . ? -0.790 64.4  -87.4  -137.8 178.0  -10.3 13.7  11.9  
Gzmb_Mus_musculus_GeneID=14939 ARG A 100 T . 3 . . . S + . . . . ? 0.795  132.3 42.1   -59.6  -24.3  -6.9  15.4  11.7  
Gzmb_Mus_musculus_GeneID=14939 ALA A 101 T . 3 . . . S + . . . . ? 0.540  113.5 55.4   -102.5 -10.1  -5.4  11.9  11.9  
Gzmb_Mus_musculus_GeneID=14939 VAL A 102 B . < . . . . + F U Q . ? -0.929 64.1  141.0  -134.3 105.9  -7.9  10.2  9.5   
Gzmb_Mus_musculus_GeneID=14939 ARG A 103 . . . . . . . - . . . . ? -0.993 48.3  -106.6 -143.5 145.0  -8.4  11.5  5.9   
Gzmb_Mus_musculus_GeneID=14939 PRO A 104 P . . . . > . - . . . . ? -0.396 29.0  -126.5 -71.3  147.3  -9.0  9.8   2.6   
Gzmb_Mus_musculus_GeneID=14939 LEU A 105 P . . . . P . - . . . . ? -0.753 31.5  -113.5 -85.6  134.3  -6.2  9.9   -0.1  
Gzmb_Mus_musculus_GeneID=14939 ASN A 106 P . . . . P . - . . . . ? -0.408 23.4  -118.1 -70.8  143.2  -7.2  11.2  -3.4  
Gzmb_Mus_musculus_GeneID=14939 LEU A 107 P . . . . P . - . . . . ? -0.564 42.9  -97.6  -76.4  140.6  -7.4  9.0   -6.5  
Gzmb_Mus_musculus_GeneID=14939 PRO A 108 P . . . . < . - . . . . ? -0.292 29.6  -172.3 -65.7  148.1  -5.0  10.1  -9.2  
Gzmb_Mus_musculus_GeneID=14939 ARG A 109 S . . . . . S + . . . . ? 0.593  76.0  36.6   -106.5 -23.8  -6.1  12.2  -12.2 
Gzmb_Mus_musculus_GeneID=14939 VAL A 110 S . . . . . S - . . . . ? -0.917 85.6  -107.6 -130.8 157.6  -2.8  12.0  -14.1 
Gzmb_Mus_musculus_GeneID=14939 ASN A 111 . . . . . . . - . . . . ? -0.523 33.3  -118.4 -82.1  146.2  -0.1  9.3   -14.5 
Gzmb_Mus_musculus_GeneID=14939 VAL A 112 . . . . . . . - . . . . ? -0.532 29.3  -144.0 -78.6  148.8  3.2   9.6   -12.8 
Gzmb_Mus_musculus_GeneID=14939 LYS A 113 . . > . . . . - . . . . ? -0.830 30.2  -81.7  -113.9 155.4  6.4   9.8   -15.1 
Gzmb_Mus_musculus_GeneID=14939 PRO A 114 T . 3 . . . S + . . . . ? -0.291 117.6 31.9   -53.6  134.0  9.8   8.5   -14.7 
Gzmb_Mus_musculus_GeneID=14939 GLY A 115 T . 3 . . . S + . . . . ? 0.108  84.5  132.9  102.5  -23.2  11.9  10.8  -12.4 
Gzmb_Mus_musculus_GeneID=14939 ASP A 116 . . < . . . . - . . . . ? -0.375 56.5  -127.1 -57.8  143.3  8.9   11.8  -10.3 
Gzmb_Mus_musculus_GeneID=14939 VAL A 117 E . . . . . . + B D C . ? -0.840 34.3  177.0  -96.7  128.1  9.6   11.6  -6.6  
Gzmb_Mus_musculus_GeneID=14939 CYS A 118 E . . . . . . - B D C D ? -0.834 20.0  -134.9 -128.9 163.6  7.2   9.6   -4.5  
Gzmb_Mus_musculus_GeneID=14939 TYR A 119 E . . . . . . - B D C D ? -0.955 8.6   -164.6 -124.1 140.0  6.7   8.5   -0.9  
Gzmb_Mus_musculus_GeneID=14939 VAL A 120 E . . . . . . - B D C D ? -0.979 10.3  -169.2 -119.6 130.9  5.8   5.2   0.6   
Gzmb_Mus_musculus_GeneID=14939 ALA A 121 E . . . . . . + B D C . ? -0.943 22.5  120.1  -121.0 145.4  4.7   4.9   4.1   
Gzmb_Mus_musculus_GeneID=14939 GLY A 122 E . . . . . . - B D C . ? -0.983 61.3  -107.6 178.1  176.5  4.1   1.8   6.3   
Gzmb_Mus_musculus_GeneID=14939 TRP A 123 . . . . . . . + . . . . ? -0.121 69.8  131.2  -110.4 22.0   5.0   -0.3  9.4   
Gzmb_Mus_musculus_GeneID=14939 GLY A 124 . . . . . . . - . . . . ? -0.012 68.2  -60.0  -67.0  -177.5 6.9   -3.0  7.5   
Gzmb_Mus_musculus_GeneID=14939 ARG A 125 B . . . . . . - G V R . ? -0.391 32.8  -152.7 -65.4  143.3  10.4  -4.4  8.4   
Gzmb_Mus_musculus_GeneID=14939 MET A 126 S . . . . . S + . . . . ? 0.471  84.9  26.9   -98.0  -3.5   13.3  -1.9  8.5   
Gzmb_Mus_musculus_GeneID=14939 ALA A 127 S . > . . . S - . . . . ? -0.972 90.9  -105.0 -154.9 146.5  15.8  -4.8  7.6   
Gzmb_Mus_musculus_GeneID=14939 PRO A 128 T . 3 . . . S + . . . . ? 0.839  125.1 22.4   -49.4  -20.7  15.4  -8.2  5.7   
Gzmb_Mus_musculus_GeneID=14939 MET A 129 T . 3 . . . S + . . . . ? 0.106  107.1 113.1  -132.2 18.3   15.5  -10.1 9.0   
Gzmb_Mus_musculus_GeneID=14939 GLY A 130 . . < . . . . - . . . . ? -0.276 68.0  -95.5  -91.6  174.4  14.4  -7.2  11.3  
Gzmb_Mus_musculus_GeneID=14939 LYS A 131 P . . . . > . - . . . . ? -0.490 46.9  -90.6  -82.9  155.8  11.3  -6.6  13.4  
Gzmb_Mus_musculus_GeneID=14939 TYR A 132 B . . . . P . - G W R . ? -0.420 47.5  -106.8 -59.2  146.5  8.3   -4.5  12.3  
Gzmb_Mus_musculus_GeneID=14939 SER A 133 P . . . . < . - . . . . ? -0.511 15.5  -150.5 -74.3  143.2  8.5   -0.9  13.2  
Gzmb_Mus_musculus_GeneID=14939 ASN A 134 S . . . . . S + . . . . ? 0.765  82.0  53.6   -81.3  -27.3  6.3   0.4   16.0  
Gzmb_Mus_musculus_GeneID=14939 THR A 135 B . . . . . S - D Q O . ? -0.762 100.3 -91.8  -110.8 151.7  6.0   3.8   14.4  
Gzmb_Mus_musculus_GeneID=14939 LEU A 136 . . . . . . . - . . . . ? -0.482 46.3  -163.8 -62.9  128.7  5.0   4.8   10.9  
Gzmb_Mus_musculus_GeneID=14939 GLN A 137 E . . . . . . - B E B C ? -0.780 6.5   -162.9 -113.3 158.9  7.9   5.0   8.6   
Gzmb_Mus_musculus_GeneID=14939 GLU A 138 E . . . . . . - B E B C ? -0.993 3.8   -169.2 -142.1 149.5  8.4   6.6   5.2   
Gzmb_Mus_musculus_GeneID=14939 VAL A 139 E . . . . . . - B E . C ? -0.990 21.5  -126.3 -137.1 148.5  10.8  6.5   2.3   
Gzmb_Mus_musculus_GeneID=14939 GLU A 140 E . . . . . . - B E . C ? -0.774 29.7  -176.0 -92.9  130.5  11.3  8.5   -0.8  
Gzmb_Mus_musculus_GeneID=14939 LEU A 141 E . . . . . . - B E . C ? -0.965 19.3  -138.4 -127.7 146.1  11.4  6.7   -4.1  
Gzmb_Mus_musculus_GeneID=14939 THR A 142 E . . . . > . - B E . C ? -0.889 28.1  -116.3 -102.3 131.4  12.0  7.8   -7.7  
Gzmb_Mus_musculus_GeneID=14939 VAL A 143 B . . . . P . - B E E . ? -0.452 35.5  -146.4 -65.8  131.7  9.9   6.5   -10.4 
Gzmb_Mus_musculus_GeneID=14939 GLN A 144 P . . . . P . - . . . . ? -0.577 19.6  -96.1  -99.5  159.9  11.9  4.4   -12.9 
Gzmb_Mus_musculus_GeneID=14939 LYS A 145 P . > > . < . - . . . . ? -0.478 35.3  -119.5 -65.6  147.3  11.7  3.8   -16.6 
Gzmb_Mus_musculus_GeneID=14939 ASP A 146 H . 3 > . . S + . . . . ? 0.867  111.9 62.5   -56.8  -39.0  9.7   0.7   -17.6 
Gzmb_Mus_musculus_GeneID=14939 ARG A 147 H . 3 > . . S + . . . . ? 0.832  99.1  56.0   -58.2  -34.1  12.8  -0.8  -19.3 
Gzmb_Mus_musculus_GeneID=14939 GLU A 148 H . < > . . S + . . . . ? 0.918  110.4 43.3   -64.5  -40.7  14.7  -0.8  -16.0 
Gzmb_Mus_musculus_GeneID=14939 CYS A 149 H . . X . . S + . . . . ? 0.835  107.5 58.5   -77.3  -33.5  12.0  -2.9  -14.4 
Gzmb_Mus_musculus_GeneID=14939 GLU A 150 H . . < . . S + . . . . ? 0.846  106.7 49.7   -62.4  -32.2  11.7  -5.2  -17.3 
Gzmb_Mus_musculus_GeneID=14939 SER A 151 H . . < . . S + . . . . ? 0.785  119.8 37.9   -76.2  -20.9  15.3  -6.0  -16.8 
Gzmb_Mus_musculus_GeneID=14939 TYR A 152 H . . < . . S + . . . . ? 0.791  117.9 45.1   -99.9  -33.9  14.7  -6.6  -13.1 
Gzmb_Mus_musculus_GeneID=14939 PHE A 153 . . > < . . . - . . . . ? -0.960 58.4  -159.7 -122.0 121.0  11.4  -8.3  -13.1 
Gzmb_Mus_musculus_GeneID=14939 ASN A 154 T . 3 . . . S + . . . . ? 0.832  98.2  41.8   -67.8  -15.8  10.5  -11.2 -15.5 
Gzmb_Mus_musculus_GeneID=14939 ARG A 155 T . 3 . . . S + . . . . ? 0.170  79.9  138.9  -121.3 14.0   6.7   -10.5 -14.9 
Gzmb_Mus_musculus_GeneID=14939 TYR A 156 . . < . . . . - . . . . ? -0.474 34.9  -162.1 -66.5  127.6  6.6   -6.7  -14.9 
Gzmb_Mus_musculus_GeneID=14939 ASN A 157 . . > > . . . - . . . . ? -0.947 9.6   -164.2 -115.1 111.1  3.6   -5.3  -16.8 
Gzmb_Mus_musculus_GeneID=14939 LYS A 158 T . 3 4 . . S + . . . . ? 0.687  85.9  64.4   -70.5  -16.6  4.0   -1.6  -17.8 
Gzmb_Mus_musculus_GeneID=14939 THR A 159 T . 3 4 . . S + . . . . ? 0.868  121.5 15.0   -73.0  -35.5  0.3   -1.4  -18.5 
Gzmb_Mus_musculus_GeneID=14939 ASN A 160 T . < 4 . . S + . . . . ? 0.346  117.0 74.2   -126.5 10.9   -0.7  -1.9  -14.9 
Gzmb_Mus_musculus_GeneID=14939 GLN A 161 E . . < . . . - B F . F ? -0.924 53.0  -156.2 -133.2 151.6  2.5   -1.5  -12.9 
Gzmb_Mus_musculus_GeneID=14939 ILE A 162 E . . . . . . - B F . F ? -0.959 14.5  -146.6 -119.0 139.6  4.8   1.3   -11.8 
Gzmb_Mus_musculus_GeneID=14939 CYS A 163 E . . . . . . + B F . F ? -0.927 23.0  170.6  -110.9 126.8  8.4   0.9   -10.9 
Gzmb_Mus_musculus_GeneID=14939 ALA A 164 E . . . . . . + B F E F ? -0.982 26.4  62.9   -140.2 149.3  10.1  2.9   -8.2  
Gzmb_Mus_musculus_GeneID=14939 GLY A 165 . . . . . . . - . . . . ? -0.093 63.2  -106.9 114.3  144.6  13.3  2.9   -6.3  
Gzmb_Mus_musculus_GeneID=14939 ASP A 166 . . > . . . . - . . . . ? -0.936 12.7  -152.1 -107.2 117.7  17.0  3.3   -7.1  
Gzmb_Mus_musculus_GeneID=14939 PRO A 167 T . 3 . . . S + . . . . ? 0.708  101.4 57.3   -60.2  -16.5  19.2  0.2   -7.0  
Gzmb_Mus_musculus_GeneID=14939 LYS A 168 T . 3 . . . S + . . . . ? 0.642  101.8 63.0   -86.5  -15.7  22.1  2.6   -6.1  
Gzmb_Mus_musculus_GeneID=14939 THR A 169 S . < . . . S - . . . . ? -0.927 81.7  -139.2 -113.6 111.2  20.1  3.8   -3.1  
Gzmb_Mus_musculus_GeneID=14939 LYS A 170 . . . . . . . + . . . . ? -0.428 64.1  116.1  -69.3  67.7   19.4  1.2   -0.4  
Gzmb_Mus_musculus_GeneID=14939 ARG A 171 . . . . . . . + . . . . ? -0.994 30.2  120.7  -139.9 133.4  15.8  2.4   0.2   
Gzmb_Mus_musculus_GeneID=14939 ALA A 172 E . . . . . . - A B A . ? -0.986 57.7  -86.1  -175.9 158.9  12.4  0.7   -0.4  
Gzmb_Mus_musculus_GeneID=14939 SER A 173 E . . . . . . + A B A . ? -0.517 51.7  174.2  -66.9  154.6  9.1   -0.7  1.0   
Gzmb_Mus_musculus_GeneID=14939 PHE A 174 . . > . . . . - . . . . ? -0.809 37.3  -15.3  -149.8 -169.4 9.3   -4.2  2.5   
Gzmb_Mus_musculus_GeneID=14939 ARG A 175 T . 3 . . . S + . . . . ? -0.003 125.1 23.8   -42.3  126.7  7.4   -7.0  4.4   
Gzmb_Mus_musculus_GeneID=14939 GLY A 176 T . 3 . . . S + . . . . ? 0.100  102.7 84.4   101.2  -17.9  4.3   -5.6  6.0   
Gzmb_Mus_musculus_GeneID=14939 ASP A 177 . . X . . . . + . . . . ? 0.381  56.1  133.6  -96.2  -5.0   3.9   -2.7  3.7   
Gzmb_Mus_musculus_GeneID=14939 SER A 178 T . 3 . . . S + . . . . ? -0.309 76.0  18.7   -46.6  128.7  2.1   -4.7  1.1   
Gzmb_Mus_musculus_GeneID=14939 GLY A 179 T . 3 . . . S + . . . . ? 0.269  93.7  134.7  93.6   -16.3  -0.9  -2.8  0.1   
Gzmb_Mus_musculus_GeneID=14939 GLY A 180 . . < . . . . - . . . . ? -0.309 59.3  -95.0  -65.0  161.6  0.5   0.6   1.3   
Gzmb_Mus_musculus_GeneID=14939 PRO A 181 E . . . . . . - B G . G ? -0.536 15.7  -148.4 -90.2  131.2  0.3   3.7   -0.9  
Gzmb_Mus_musculus_GeneID=14939 LEU A 182 E . . . . . . - B G D G ? -0.927 29.0  -158.7 -81.9  111.9  2.9   5.1   -3.3  
Gzmb_Mus_musculus_GeneID=14939 VAL A 183 E . . . . . . + B G D G ? -0.872 17.7  172.8  -107.7 121.6  2.1   8.8   -3.0  
Gzmb_Mus_musculus_GeneID=14939 CYS A 184 E . > . . . S - B G D G ? -0.984 72.6  -6.9   -124.6 133.7  3.2   11.2  -5.8  
Gzmb_Mus_musculus_GeneID=14939 LYS A 185 T . 3 . . . S - . . . . ? 0.880  129.5 -59.4  49.4   33.5   2.2   14.9  -6.0  
Gzmb_Mus_musculus_GeneID=14939 LYS A 186 T . 3 . . . S + . . . . ? 0.639  118.2 99.8   77.7   13.8   -0.1  14.2  -3.0  
Gzmb_Mus_musculus_GeneID=14939 VAL A 187 E . < . . . S - B H G . ? -0.926 84.7  -91.1  -125.5 161.8  -2.2  11.5  -4.8  
Gzmb_Mus_musculus_GeneID=14939 ALA A 188 E . . . . . . + B H G . ? -0.586 46.1  165.1  -72.0  111.1  -2.2  7.7   -4.8  
Gzmb_Mus_musculus_GeneID=14939 ALA A 189 E . . . . . . - B H . . ? 0.761  58.9  -8.9   -98.0  -31.3  0.1   6.6   -7.6  
Gzmb_Mus_musculus_GeneID=14939 GLY A 190 E . . . . . . - B H G H ? -0.965 54.4  -118.9 -160.0 170.5  0.5   2.9   -6.7  
Gzmb_Mus_musculus_GeneID=14939 ILE A 191 E . . . . . . - B H G H ? -0.986 41.7  -108.1 -120.9 123.6  0.0   -0.0  -4.3  
Gzmb_Mus_musculus_GeneID=14939 VAL A 192 E . . . . . . + B H . H ? -0.389 56.2  154.8  -50.2  120.2  3.0   -1.8  -2.8  
Gzmb_Mus_musculus_GeneID=14939 SER A 193 E . . . . . . - B H . . ? 0.748  47.7  -26.1  -117.5 -73.0  2.8   -5.2  -4.7  
Gzmb_Mus_musculus_GeneID=14939 TYR A 194 E . . . . . . + B H . H ? -0.954 51.8  149.1  -150.9 163.7  6.1   -7.1  -5.1  
Gzmb_Mus_musculus_GeneID=14939 GLY A 195 . . . . . . . - . . . . ? -0.899 54.9  -36.1  -168.0 -167.3 9.9   -6.9  -5.2  
Gzmb_Mus_musculus_GeneID=14939 TYR A 196 . . > . . . . - . . . . ? -0.467 50.4  -124.5 -68.6  150.5  13.1  -8.8  -4.4  
Gzmb_Mus_musculus_GeneID=14939 LYS A 197 T . 3 . . . S + . . . . ? 0.715  109.6 60.9   -71.0  -15.4  13.0  -11.0 -1.2  
Gzmb_Mus_musculus_GeneID=14939 ASP A 198 T . 3 . . . S - . . . . ? 0.362  115.5 -112.5 -99.0  3.9    16.1  -9.2  0.0   
Gzmb_Mus_musculus_GeneID=14939 GLY A 199 . . < . . . . + . . . . ? 0.588  65.3  151.2  83.1   8.0    14.3  -5.8  0.1   
Gzmb_Mus_musculus_GeneID=14939 SER A 200 P . . . . > . - . . . . ? -0.519 41.5  -88.5  -76.4  134.7  16.5  -4.5  -2.7  
Gzmb_Mus_musculus_GeneID=14939 PRO A 201 S . . . . P S + . . . . ? -0.384 87.9  74.0   -65.4  166.3  14.9  -1.8  -5.0  
Gzmb_Mus_musculus_GeneID=14939 PRO A 202 P . . . . < . - . . . . ? 0.574  62.9  -164.0 -76.6  158.4  13.3  -1.3  -7.4  
Gzmb_Mus_musculus_GeneID=14939 ARG A 203 E . . . . . . - B I F . ? -0.891 16.1  -129.1 -106.2 143.8  9.7   -2.3  -6.2  
Gzmb_Mus_musculus_GeneID=14939 ALA A 204 E . . . . . . - B I F H ? -0.827 25.7  -166.1 -91.2  124.9  6.8   -3.0  -8.5  
Gzmb_Mus_musculus_GeneID=14939 PHE A 205 E . . . . . . - B I F H ? -0.890 27.5  -113.2 -108.3 138.7  3.7   -1.1  -7.6  
Gzmb_Mus_musculus_GeneID=14939 THR A 206 E . . . . . . - B I F H ? -0.688 38.8  -121.4 -66.6  123.3  0.2   -1.8  -8.8  
Gzmb_Mus_musculus_GeneID=14939 LYS A 207 E . > . . . . - B I . H ? -0.628 20.8  -161.5 -74.0  108.4  -0.7  1.3   -10.9 
Gzmb_Mus_musculus_GeneID=14939 VAL A 208 G . > . . . S + . . . . ? 0.896  87.5  59.3   -59.9  -40.5  -3.8  2.9   -9.3  
Gzmb_Mus_musculus_GeneID=14939 SER A 209 G . > . . . S + . . . . ? 0.816  96.9  60.9   -61.1  -29.8  -4.7  4.9   -12.5 
Gzmb_Mus_musculus_GeneID=14939 SER A 210 G . < . . . S + . . . . ? 0.682  111.7 39.8   -71.3  -13.3  -4.9  1.7   -14.5 
Gzmb_Mus_musculus_GeneID=14939 PHE A 211 G . < > . . S + . . . . ? 0.131  78.0  110.9  -124.5 18.4   -7.8  0.5   -12.3 
Gzmb_Mus_musculus_GeneID=14939 LEU A 212 H . < > . . S + . . . . ? 0.901  79.9  51.6   -62.1  -44.5  -9.8  3.7   -11.7 
Gzmb_Mus_musculus_GeneID=14939 SER A 213 H . . > . . S + . . . . ? 0.932  113.3 44.6   -59.3  -44.7  -12.7 2.5   -13.7 
Gzmb_Mus_musculus_GeneID=14939 TRP A 214 H . . > . . S + . . . . ? 0.911  112.8 51.9   -64.4  -43.2  -12.8 -0.7  -11.7 
Gzmb_Mus_musculus_GeneID=14939 ILE A 215 H . . X . . S + . . . . ? 0.945  112.9 44.0   -60.5  -49.0  -12.4 1.1   -8.4  
Gzmb_Mus_musculus_GeneID=14939 LYS A 216 H . . X . . S + . . . . ? 0.902  115.1 47.9   -66.3  -44.6  -15.2 3.6   -9.1  
Gzmb_Mus_musculus_GeneID=14939 LYS A 217 H . . X . . S + . . . . ? 0.907  112.1 49.0   -63.1  -45.6  -17.6 0.9   -10.4 
Gzmb_Mus_musculus_GeneID=14939 THR A 218 H . . X . . S + . . . . ? 0.894  109.2 52.4   -64.1  -41.5  -17.0 -1.4  -7.5  
Gzmb_Mus_musculus_GeneID=14939 MET A 219 H . . < . . S + . . . . ? 0.860  110.6 48.5   -64.7  -35.5  -17.5 1.3   -4.9  
Gzmb_Mus_musculus_GeneID=14939 LYS A 220 H . . < . . S + . . . . ? 0.863  111.9 48.1   -71.5  -35.9  -20.8 2.2   -6.4  
Gzmb_Mus_musculus_GeneID=14939 SER A 221 H . . < . . . . . . . . ? 0.580  .     .      -86.6  -10.9  -22.1 -1.4  -6.6  
Gzmb_Mus_musculus_GeneID=14939 SER A 222 . . . < . . . . . . . . ? -0.533 .     .      -92.1  .      -21.1 -2.2  -2.9  
# 
loop_
_dssp_struct_ladder.id 
_dssp_struct_ladder.sheet_id 
_dssp_struct_ladder.range_id_1 
_dssp_struct_ladder.range_id_2 
_dssp_struct_ladder.type 
_dssp_struct_ladder.beg_1_label_comp_id 
_dssp_struct_ladder.beg_1_label_asym_id 
_dssp_struct_ladder.beg_1_label_seq_id 
_dssp_struct_ladder.pdbx_beg_1_PDB_ins_code 
_dssp_struct_ladder.end_1_label_comp_id 
_dssp_struct_ladder.end_1_label_asym_id 
_dssp_struct_ladder.end_1_label_seq_id 
_dssp_struct_ladder.pdbx_end_1_PDB_ins_code 
_dssp_struct_ladder.beg_1_auth_comp_id 
_dssp_struct_ladder.beg_1_auth_asym_id 
_dssp_struct_ladder.beg_1_auth_seq_id 
_dssp_struct_ladder.end_1_auth_comp_id 
_dssp_struct_ladder.end_1_auth_asym_id 
_dssp_struct_ladder.end_1_auth_seq_id 
_dssp_struct_ladder.beg_2_label_comp_id 
_dssp_struct_ladder.beg_2_label_asym_id 
_dssp_struct_ladder.beg_2_label_seq_id 
_dssp_struct_ladder.pdbx_beg_2_PDB_ins_code 
_dssp_struct_ladder.end_2_label_comp_id 
_dssp_struct_ladder.end_2_label_asym_id 
_dssp_struct_ladder.end_2_label_seq_id 
_dssp_struct_ladder.pdbx_end_2_PDB_ins_code 
_dssp_struct_ladder.beg_2_auth_comp_id 
_dssp_struct_ladder.beg_2_auth_asym_id 
_dssp_struct_ladder.beg_2_auth_seq_id 
_dssp_struct_ladder.end_2_auth_comp_id 
_dssp_struct_ladder.end_2_auth_asym_id 
_dssp_struct_ladder.end_2_auth_seq_id 
A A A B anti-parallel ILE A 2   ? ILE A 3   ? ILE A 2   ILE A 3   SER A 173 ? ALA A 172 ? SER A 173 ALA A 172 
B B C E anti-parallel HIS A 6   ? GLU A 7   ? HIS A 6   GLU A 7   GLU A 138 ? GLN A 137 ? GLU A 138 GLN A 137 
C B D E anti-parallel VAL A 117 ? GLY A 122 ? VAL A 117 GLY A 122 THR A 142 ? GLN A 137 ? THR A 142 GLN A 137 
D B D G anti-parallel CYS A 118 ? VAL A 120 ? CYS A 118 VAL A 120 CYS A 184 ? LEU A 182 ? CYS A 184 LEU A 182 
E B E F anti-parallel VAL A 143 ? VAL A 143 ? VAL A 143 VAL A 143 ALA A 164 ? ALA A 164 ? ALA A 164 ALA A 164 
F B F I anti-parallel GLN A 161 ? ALA A 164 ? GLN A 161 ALA A 164 THR A 206 ? ARG A 203 ? THR A 206 ARG A 203 
G B G H anti-parallel PRO A 181 ? CYS A 184 ? PRO A 181 CYS A 184 ILE A 191 ? VAL A 187 ? ILE A 191 VAL A 187 
H B H I anti-parallel GLY A 190 ? TYR A 194 ? GLY A 190 TYR A 194 LYS A 207 ? ALA A 204 ? LYS A 207 ALA A 204 
I C J K anti-parallel MET A 16  ? ILE A 21  ? MET A 16  ILE A 21  PHE A 30  ? ALA A 25  ? PHE A 30  ALA A 25  
J C J M anti-parallel ALA A 17  ? GLN A 22  ? ALA A 17  GLN A 22  LEU A 52  ? ILE A 47  ? LEU A 52  ILE A 47  
K C K L anti-parallel PHE A 30  ? ARG A 33  ? PHE A 30  ARG A 33  LEU A 38  ? PHE A 36  ? LEU A 38  PHE A 36  
L C L O anti-parallel PHE A 36  ? THR A 39  ? PHE A 36  THR A 39  LYS A 91  ? MET A 88  ? LYS A 91  MET A 88  
M C M N anti-parallel ASN A 49  ? LEU A 52  ? ASN A 49  LEU A 52  PRO A 68  ? GLN A 65  ? PRO A 68  GLN A 65  
N C N O anti-parallel MET A 69  ? PRO A 74  ? MET A 69  PRO A 74  LEU A 92  ? MET A 88  ? LEU A 92  MET A 88  
O D P Q anti-parallel ASN A 56  ? ASN A 56  ? ASN A 56  ASN A 56  THR A 135 ? THR A 135 ? THR A 135 THR A 135 
P E R S anti-parallel ASN A 79  ? ASN A 79  ? ASN A 79  ASN A 79  SER A 84  ? SER A 84  ? SER A 84  SER A 84  
Q F T U anti-parallel THR A 99  ? THR A 99  ? THR A 99  THR A 99  VAL A 102 ? VAL A 102 ? VAL A 102 VAL A 102 
R G V W anti-parallel ARG A 125 ? ARG A 125 ? ARG A 125 ARG A 125 TYR A 132 ? TYR A 132 ? TYR A 132 TYR A 132 
# 
loop_
_dssp_struct_bridge_pairs.id 
_dssp_struct_bridge_pairs.label_comp_id 
_dssp_struct_bridge_pairs.label_seq_id 
_dssp_struct_bridge_pairs.label_asym_id 
_dssp_struct_bridge_pairs.auth_seq_id 
_dssp_struct_bridge_pairs.auth_asym_id 
_dssp_struct_bridge_pairs.pdbx_PDB_ins_code 
_dssp_struct_bridge_pairs.acceptor_1_label_comp_id 
_dssp_struct_bridge_pairs.acceptor_1_label_seq_id 
_dssp_struct_bridge_pairs.acceptor_1_label_asym_id 
_dssp_struct_bridge_pairs.acceptor_1_auth_seq_id 
_dssp_struct_bridge_pairs.acceptor_1_auth_asym_id 
_dssp_struct_bridge_pairs.acceptor_1_pdbx_PDB_ins_code 
_dssp_struct_bridge_pairs.acceptor_1_energy 
_dssp_struct_bridge_pairs.acceptor_2_label_comp_id 
_dssp_struct_bridge_pairs.acceptor_2_label_seq_id 
_dssp_struct_bridge_pairs.acceptor_2_label_asym_id 
_dssp_struct_bridge_pairs.acceptor_2_auth_seq_id 
_dssp_struct_bridge_pairs.acceptor_2_auth_asym_id 
_dssp_struct_bridge_pairs.acceptor_2_pdbx_PDB_ins_code 
_dssp_struct_bridge_pairs.acceptor_2_energy 
_dssp_struct_bridge_pairs.donor_1_label_comp_id 
_dssp_struct_bridge_pairs.donor_1_label_seq_id 
_dssp_struct_bridge_pairs.donor_1_label_asym_id 
_dssp_struct_bridge_pairs.donor_1_auth_seq_id 
_dssp_struct_bridge_pairs.donor_1_auth_asym_id 
_dssp_struct_bridge_pairs.donor_1_pdbx_PDB_ins_code 
_dssp_struct_bridge_pairs.donor_1_energy 
_dssp_struct_bridge_pairs.donor_2_label_comp_id 
_dssp_struct_bridge_pairs.donor_2_label_seq_id 
_dssp_struct_bridge_pairs.donor_2_label_asym_id 
_dssp_struct_bridge_pairs.donor_2_auth_seq_id 
_dssp_struct_bridge_pairs.donor_2_auth_asym_id 
_dssp_struct_bridge_pairs.donor_2_pdbx_PDB_ins_code 
_dssp_struct_bridge_pairs.donor_2_energy 
1   GLU 1   A 1   A ? ?   ?   ? ?   ? ? ?    ?   ?   ? ?   ? ? ?    PHE 174 A 174 A ? -1.6 ILE 3   A 3   A ? -0.5 
2   ILE 2   A 2   A ? GLY 124 A 124 A ? -0.4 SER 173 A 173 A ? -0.3 GLY 5   A 5   A ? -2.4 SER 173 A 173 A ? -0.3 
3   ILE 3   A 3   A ? ALA 172 A 172 A ? -2.9 GLU 1   A 1   A ? -0.5 ALA 172 A 172 A ? -1.4 ALA 127 A 127 A ? -0.1 
4   GLY 4   A 4   A ? MET 126 A 126 A ? -0.5 ILE 2   A 2   A ? -0.3 ILE 3   A 3   A ? -0.3 HIS 6   A 6   A ? -0.1 
5   GLY 5   A 5   A ? ILE 2   A 2   A ? -2.4 ALA 172 A 172 A ? -0.2 GLU 7   A 7   A ? -0.3 VAL 139 A 139 A ? -0.2 
6   HIS 6   A 6   A ? GLU 138 A 138 A ? -2.4 ILE 3   A 3   A ? -0.1 GLU 138 A 138 A ? -2.5 VAL 8   A 8   A ? -0.1 
7   GLU 7   A 7   A ? GLY 5   A 5   A ? -0.3 GLN 137 A 137 A ? -0.2 GLN 137 A 137 A ? -0.2 LYS 9   A 9   A ? -0.1 
8   VAL 8   A 8   A ? LEU 136 A 136 A ? -2.2 HIS 6   A 6   A ? -0.1 LEU 136 A 136 A ? -0.1 HIS 11  A 11  A ? -0.1 
9   LYS 9   A 9   A ? GLU 7   A 7   A ? -0.1 PRO 10  A 10  A ? -0.1 SER 12  A 12  A ? -2.1 ARG 13  A 13  A ? -0.3 
10  PRO 10  A 10  A ? ?   ?   ? ?   ? ? ?    ?   ?   ? ?   ? ? ?    LYS 9   A 9   A ? -0.1 HIS 55  A 55  A ? -0.1 
11  HIS 11  A 11  A ? ARG 13  A 13  A ? -0.2 SER 12  A 12  A ? -0.1 LYS 9   A 9   A ? -0.1 HIS 55  A 55  A ? -0.1 
12  SER 12  A 12  A ? LYS 9   A 9   A ? -2.1 ARG 13  A 13  A ? -0.2 HIS 11  A 11  A ? -0.1 TYR 15  A 15  A ? -0.1 
13  ARG 13  A 13  A ? LYS 9   A 9   A ? -0.3 PRO 14  A 14  A ? -0.1 MET 16  A 16  A ? -1.8 SER 12  A 12  A ? -0.2 
14  PRO 14  A 14  A ? ?   ?   ? ?   ? ? ?    ?   ?   ? ?   ? ? ?    ARG 103 A 103 A ? -1.7 GLY 53  A 53  A ? -0.2 
15  TYR 15  A 15  A ? VAL 102 A 102 A ? -0.2 PRO 104 A 104 A ? -0.1 LEU 31  A 31  A ? -2.3 LEU 105 A 105 A ? -0.2 
16  MET 16  A 16  A ? ARG 13  A 13  A ? -1.8 PHE 30  A 30  A ? -0.2 GLY 53  A 53  A ? -0.6 LEU 18  A 18  A ? -0.4 
17  ALA 17  A 17  A ? GLY 29  A 29  A ? -2.8 LEU 52  A 52  A ? -0.1 GLY 29  A 29  A ? -1.3 LEU 19  A 19  A ? -0.6 
18  LEU 18  A 18  A ? THR 51  A 51  A ? -2.5 MET 16  A 16  A ? -0.4 THR 51  A 51  A ? -2.8 SER 20  A 20  A ? -0.6 
19  LEU 19  A 19  A ? CYS 27  A 27  A ? -3.5 ALA 17  A 17  A ? -0.6 CYS 27  A 27  A ? -2.1 ILE 21  A 21  A ? -0.7 
20  SER 20  A 20  A ? ASN 49  A 49  A ? -2.6 LEU 18  A 18  A ? -0.6 ASN 49  A 49  A ? -2.2 GLN 22  A 22  A ? -0.5 
21  ILE 21  A 21  A ? ALA 25  A 25  A ? -3.3 LEU 19  A 19  A ? -0.7 ALA 25  A 25  A ? -3.0 GLU 24  A 24  A ? -0.3 
22  GLN 22  A 22  A ? ILE 47  A 47  A ? -2.3 SER 20  A 20  A ? -0.5 SER 46  A 46  A ? -1.1 ILE 47  A 47  A ? -0.6 
23  PRO 23  A 23  A ? ?   ?   ? ?   ? ? ?    ?   ?   ? ?   ? ? ?    GLN 22  A 22  A ? -0.2 GLY 45  A 45  A ? -0.0 
24  GLU 24  A 24  A ? ILE 21  A 21  A ? -0.3 SER 20  A 20  A ? -0.0 ILE 26  A 26  A ? -0.3 GLN 22  A 22  A ? -0.2 
25  ALA 25  A 25  A ? ILE 21  A 21  A ? -3.0 CYS 43  A 43  A ? -0.1 ILE 21  A 21  A ? -3.3 CYS 27  A 27  A ? -0.4 
26  ILE 26  A 26  A ? GLU 24  A 24  A ? -0.3 SER 20  A 20  A ? -0.2 GLY 28  A 28  A ? -0.3 SER 178 A 178 A ? -0.3 
27  CYS 27  A 27  A ? LEU 19  A 19  A ? -2.1 ALA 25  A 25  A ? -0.4 LEU 19  A 19  A ? -3.5 GLY 29  A 29  A ? -0.2 
28  GLY 28  A 28  A ? SER 178 A 178 A ? -4.0 ILE 26  A 26  A ? -0.3 ALA 40  A 40  A ? -0.5 PHE 30  A 30  A ? -0.3 
29  GLY 29  A 29  A ? ALA 17  A 17  A ? -1.3 CYS 27  A 27  A ? -0.2 ALA 17  A 17  A ? -2.8 LEU 31  A 31  A ? -0.4 
30  PHE 30  A 30  A ? LEU 38  A 38  A ? -2.1 GLY 28  A 28  A ? -0.3 LEU 38  A 38  A ? -3.1 ILE 32  A 32  A ? -0.3 
31  LEU 31  A 31  A ? TYR 15  A 15  A ? -2.3 GLY 29  A 29  A ? -0.4 LEU 105 A 105 A ? -3.4 VAL 37  A 37  A ? -0.2 
32  ILE 32  A 32  A ? PHE 36  A 36  A ? -2.1 ARG 33  A 33  A ? -0.4 GLU 34  A 34  A ? -0.2 LEU 107 A 107 A ? -0.2 
33  ARG 33  A 33  A ? PHE 36  A 36  A ? -1.5 ASN 106 A 106 A ? -0.1 PHE 36  A 36  A ? -1.7 ILE 32  A 32  A ? -0.4 
34  GLU 34  A 34  A ? ASP 35  A 35  A ? -0.3 ILE 32  A 32  A ? -0.2 ALA 96  A 96  A ? -4.2 SER 94  A 94  A ? -0.1 
35  ASP 35  A 35  A ? LYS 95  A 95  A ? -0.2 PHE 36  A 36  A ? -0.1 LEU 92  A 92  A ? -2.5 VAL 37  A 37  A ? -0.4 
36  PHE 36  A 36  A ? ARG 33  A 33  A ? -1.7 LYS 91  A 91  A ? -0.2 ILE 32  A 32  A ? -2.1 ARG 33  A 33  A ? -1.5 
37  VAL 37  A 37  A ? LEU 90  A 90  A ? -1.9 ASP 35  A 35  A ? -0.4 LEU 90  A 90  A ? -2.9 THR 39  A 39  A ? -0.4 
38  LEU 38  A 38  A ? PHE 30  A 30  A ? -3.1 PHE 36  A 36  A ? -0.4 PHE 30  A 30  A ? -2.1 ALA 40  A 40  A ? -0.3 
39  THR 39  A 39  A ? MET 88  A 88  A ? -2.4 VAL 37  A 37  A ? -0.4 MET 88  A 88  A ? -2.5 ALA 41  A 41  A ? -0.3 
40  ALA 40  A 40  A ? GLY 28  A 28  A ? -0.5 LEU 38  A 38  A ? -0.3 CYS 43  A 43  A ? -1.6 ILE 87  A 87  A ? -0.3 
41  ALA 41  A 41  A ? THR 39  A 39  A ? -0.3 HIS 42  A 42  A ? -0.3 GLU 44  A 44  A ? -1.3 ALA 40  A 40  A ? -0.1 
42  HIS 42  A 42  A ? CYS 43  A 43  A ? -0.3 PHE 83  A 83  A ? -0.1 ALA 41  A 41  A ? -0.3 SER 178 A 178 A ? -0.0 
43  CYS 43  A 43  A ? ALA 40  A 40  A ? -1.6 GLY 28  A 28  A ? -0.1 HIS 42  A 42  A ? -0.3 ALA 41  A 41  A ? -0.2 
44  GLU 44  A 44  A ? ALA 41  A 41  A ? -1.3 ILE 21  A 21  A ? -0.0 SER 46  A 46  A ? -0.3 ILE 21  A 21  A ? -0.1 
45  GLY 45  A 45  A ? SER 46  A 46  A ? -0.1 PRO 23  A 23  A ? -0.0 ILE 48  A 48  A ? -0.2 CYS 43  A 43  A ? -0.0 
46  SER 46  A 46  A ? GLN 22  A 22  A ? -1.1 ILE 47  A 47  A ? -0.3 ILE 48  A 48  A ? -0.4 GLY 45  A 45  A ? -0.1 
47  ILE 47  A 47  A ? GLN 22  A 22  A ? -0.6 GLU 44  A 44  A ? -0.1 GLN 22  A 22  A ? -2.3 ASN 49  A 49  A ? -0.4 
48  ILE 48  A 48  A ? SER 46  A 46  A ? -0.4 MET 69  A 69  A ? -0.2 MET 69  A 69  A ? -2.4 VAL 50  A 50  A ? -0.5 
49  ASN 49  A 49  A ? SER 20  A 20  A ? -2.2 ILE 47  A 47  A ? -0.4 SER 20  A 20  A ? -2.6 THR 51  A 51  A ? -0.6 
50  VAL 50  A 50  A ? ILE 67  A 67  A ? -2.5 ILE 48  A 48  A ? -0.5 ILE 67  A 67  A ? -3.1 LEU 52  A 52  A ? -0.6 
51  THR 51  A 51  A ? LEU 18  A 18  A ? -2.8 ASN 49  A 49  A ? -0.6 LEU 18  A 18  A ? -2.5 GLY 53  A 53  A ? -0.3 
52  LEU 52  A 52  A ? GLN 65  A 65  A ? -2.6 VAL 50  A 50  A ? -0.6 GLN 65  A 65  A ? -2.4 ALA 17  A 17  A ? -0.1 
53  GLY 53  A 53  A ? MET 16  A 16  A ? -0.6 ALA 101 A 101 A ? -0.4 HIS 55  A 55  A ? -0.5 THR 63  A 63  A ? -0.2 
54  ALA 54  A 54  A ? MET 16  A 16  A ? -0.3 THR 51  A 51  A ? -0.2 GLY 53  A 53  A ? -0.2 ILE 57  A 57  A ? -0.1 
55  HIS 55  A 55  A ? GLY 53  A 53  A ? -0.5 ASN 56  A 56  A ? -0.3 LEU 136 A 136 A ? -2.0 ILE 57  A 57  A ? -0.5 
56  ASN 56  A 56  A ? THR 135 A 135 A ? -0.2 GLU 59  A 59  A ? -0.1 GLU 59  A 59  A ? -1.0 HIS 55  A 55  A ? -0.3 
57  ILE 57  A 57  A ? ASN 134 A 134 A ? -2.6 HIS 55  A 55  A ? -0.5 THR 135 A 135 A ? -0.1 ASN 56  A 56  A ? -0.1 
58  LYS 58  A 58  A ? ASN 134 A 134 A ? -0.4 GLN 60  A 60  A ? -0.0 GLN 60  A 60  A ? -0.3 ILE 57  A 57  A ? -0.3 
59  GLU 59  A 59  A ? ASN 56  A 56  A ? -1.0 ASN 134 A 134 A ? -0.2 GLU 61  A 61  A ? -1.2 ASN 56  A 56  A ? -0.1 
60  GLN 60  A 60  A ? LYS 58  A 58  A ? -0.3 ALA 54  A 54  A ? -0.0 LYS 62  A 62  A ? -0.4 ILE 57  A 57  A ? -0.1 
61  GLU 61  A 61  A ? GLU 59  A 59  A ? -1.2 ASN 56  A 56  A ? -0.2 GLN 64  A 64  A ? -1.5 ALA 54  A 54  A ? -0.0 
62  LYS 62  A 62  A ? GLN 60  A 60  A ? -0.4 THR 63  A 63  A ? -0.2 GLU 61  A 61  A ? -0.1 ALA 54  A 54  A ? -0.1 
63  THR 63  A 63  A ? GLY 53  A 53  A ? -0.2 GLN 65  A 65  A ? -0.0 LYS 62  A 62  A ? -0.2 ALA 54  A 54  A ? -0.1 
64  GLN 64  A 64  A ? GLU 61  A 61  A ? -1.5 GLY 53  A 53  A ? -0.1 VAL 66  A 66  A ? -0.5 GLY 53  A 53  A ? -0.2 
65  GLN 65  A 65  A ? LEU 52  A 52  A ? -2.4 THR 63  A 63  A ? -0.1 LEU 52  A 52  A ? -2.6 ILE 67  A 67  A ? -0.7 
66  VAL 66  A 66  A ? GLN 64  A 64  A ? -0.5 THR 51  A 51  A ? -0.2 THR 51  A 51  A ? -0.2 GLN 64  A 64  A ? -0.0 
67  ILE 67  A 67  A ? VAL 50  A 50  A ? -3.1 GLN 65  A 65  A ? -0.7 VAL 50  A 50  A ? -2.5 MET 69  A 69  A ? -0.1 
68  PRO 68  A 68  A ? ?   ?   ? ?   ? ? ?    ?   ?   ? ?   ? ? ?    LYS 93  A 93  A ? -3.1 SER 94  A 94  A ? -0.3 
69  MET 69  A 69  A ? ILE 48  A 48  A ? -2.4 LEU 92  A 92  A ? -0.2 LEU 92  A 92  A ? -0.3 ILE 48  A 48  A ? -0.2 
70  VAL 70  A 70  A ? LYS 91  A 91  A ? -3.4 LYS 71  A 71  A ? -0.3 CYS 72  A 72  A ? -0.3 LEU 92  A 92  A ? -0.2 
71  LYS 71  A 71  A ? LYS 91  A 91  A ? -1.4 ILE 73  A 73  A ? -0.0 LYS 91  A 91  A ? -2.5 ILE 73  A 73  A ? -0.5 
72  CYS 72  A 72  A ? VAL 70  A 70  A ? -0.3 LEU 90  A 90  A ? -0.2 LEU 90  A 90  A ? -0.2 ALA 41  A 41  A ? -0.0 
73  ILE 73  A 73  A ? LEU 89  A 89  A ? -3.0 LYS 71  A 71  A ? -0.5 LEU 89  A 89  A ? -2.2 HIS 75  A 75  A ? -0.1 
74  PRO 74  A 74  A ? ?   ?   ? ?   ? ? ?    ?   ?   ? ?   ? ? ?    MET 88  A 88  A ? -0.2 ASP 86  A 86  A ? -0.1 
75  HIS 75  A 75  A ? ILE 87  A 87  A ? -2.7 ASN 85  A 85  A ? -0.3 TYR 78  A 78  A ? -2.2 ILE 87  A 87  A ? -0.1 
76  PRO 76  A 76  A ? ?   ?   ? ?   ? ? ?    ?   ?   ? ?   ? ? ?    HIS 75  A 75  A ? -0.1 ASN 85  A 85  A ? -0.0 
77  ASP 77  A 77  A ? ASN 85  A 85  A ? -0.1 ASN 79  A 79  A ? -0.1 ASN 79  A 79  A ? -0.1 HIS 75  A 75  A ? -0.1 
78  TYR 78  A 78  A ? HIS 75  A 75  A ? -2.2 ILE 87  A 87  A ? -0.1 ASN 85  A 85  A ? -0.2 ASP 86  A 86  A ? -0.1 
79  ASN 79  A 79  A ? SER 84  A 84  A ? -2.3 ASP 77  A 77  A ? -0.1 PHE 83  A 83  A ? -2.3 SER 84  A 84  A ? -0.7 
80  PRO 80  A 80  A ? ?   ?   ? ?   ? ? ?    ?   ?   ? ?   ? ? ?    ASN 79  A 79  A ? -0.1 TYR 78  A 78  A ? -0.0 
81  LYS 81  A 81  A ? THR 82  A 82  A ? -0.1 SER 84  A 84  A ? -0.1 ASN 79  A 79  A ? -0.0 ?   ?   ? ?   ? ? ?    
82  THR 82  A 82  A ? ASN 79  A 79  A ? -0.3 SER 84  A 84  A ? -0.1 LYS 81  A 81  A ? -0.1 ASN 85  A 85  A ? -0.1 
83  PHE 83  A 83  A ? ASN 79  A 79  A ? -2.3 SER 84  A 84  A ? -0.2 ASP 86  A 86  A ? -0.9 ASN 85  A 85  A ? -0.2 
84  SER 84  A 84  A ? ASN 79  A 79  A ? -0.7 ASN 85  A 85  A ? -0.2 ASN 79  A 79  A ? -2.3 PHE 83  A 83  A ? -0.2 
85  ASN 85  A 85  A ? PHE 83  A 83  A ? -0.2 TYR 78  A 78  A ? -0.2 ILE 87  A 87  A ? -1.9 HIS 75  A 75  A ? -0.3 
86  ASP 86  A 86  A ? PHE 83  A 83  A ? -0.9 TYR 78  A 78  A ? -0.1 MET 88  A 88  A ? -0.3 THR 206 A 206 A ? -0.2 
87  ILE 87  A 87  A ? ASN 85  A 85  A ? -1.9 ALA 40  A 40  A ? -0.3 HIS 75  A 75  A ? -2.7 LEU 89  A 89  A ? -0.3 
88  MET 88  A 88  A ? THR 39  A 39  A ? -2.5 ASP 86  A 86  A ? -0.3 THR 39  A 39  A ? -2.4 LEU 90  A 90  A ? -0.4 
89  LEU 89  A 89  A ? ILE 73  A 73  A ? -2.2 ILE 87  A 87  A ? -0.3 ILE 73  A 73  A ? -3.0 LYS 91  A 91  A ? -0.6 
90  LEU 90  A 90  A ? VAL 37  A 37  A ? -2.9 MET 88  A 88  A ? -0.4 VAL 37  A 37  A ? -1.9 LEU 92  A 92  A ? -0.6 
91  LYS 91  A 91  A ? LYS 71  A 71  A ? -2.5 LEU 89  A 89  A ? -0.6 VAL 70  A 70  A ? -3.4 LYS 71  A 71  A ? -1.4 
92  LEU 92  A 92  A ? ASP 35  A 35  A ? -2.5 LEU 90  A 90  A ? -0.6 MET 69  A 69  A ? -0.2 LYS 95  A 95  A ? -0.1 
93  LYS 93  A 93  A ? PRO 68  A 68  A ? -3.1 LYS 91  A 91  A ? -0.1 LYS 95  A 95  A ? -0.3 MET 69  A 69  A ? -0.1 
94  SER 94  A 94  A ? PRO 68  A 68  A ? -0.3 GLU 34  A 34  A ? -0.1 LYS 93  A 93  A ? -0.1 ALA 96  A 96  A ? -0.1 
95  LYS 95  A 95  A ? LYS 93  A 93  A ? -0.3 ALA 96  A 96  A ? -0.1 ASP 35  A 35  A ? -0.2 LYS 97  A 97  A ? -0.2 
96  ALA 96  A 96  A ? GLU 34  A 34  A ? -4.2 ARG 33  A 33  A ? -0.1 ARG 98  A 98  A ? -0.5 LYS 95  A 95  A ? -0.1 
97  LYS 97  A 97  A ? LYS 95  A 95  A ? -0.2 ARG 98  A 98  A ? -0.0 THR 99  A 99  A ? -0.4 ALA 96  A 96  A ? -0.1 
98  ARG 98  A 98  A ? ALA 96  A 96  A ? -0.5 ALA 101 A 101 A ? -0.1 ARG 100 A 100 A ? -0.2 ARG 103 A 103 A ? -0.2 
99  THR 99  A 99  A ? VAL 102 A 102 A ? -1.8 LYS 97  A 97  A ? -0.4 VAL 102 A 102 A ? -0.5 GLY 53  A 53  A ? -0.1 
100 ARG 100 A 100 A ? ARG 98  A 98  A ? -0.2 ALA 101 A 101 A ? -0.2 ARG 103 A 103 A ? -0.1 GLY 53  A 53  A ? -0.1 
101 ALA 101 A 101 A ? VAL 102 A 102 A ? -0.2 THR 63  A 63  A ? -0.1 ARG 103 A 103 A ? -0.4 GLY 53  A 53  A ? -0.4 
102 VAL 102 A 102 A ? THR 99  A 99  A ? -0.5 LEU 52  A 52  A ? -0.1 THR 99  A 99  A ? -1.8 TYR 15  A 15  A ? -0.2 
103 ARG 103 A 103 A ? PRO 14  A 14  A ? -1.7 ALA 101 A 101 A ? -0.4 LEU 31  A 31  A ? -0.2 LEU 105 A 105 A ? -0.1 
104 PRO 104 A 104 A ? ?   ?   ? ?   ? ? ?    ?   ?   ? ?   ? ? ?    ASN 106 A 106 A ? -0.4 ILE 32  A 32  A ? -0.3 
105 LEU 105 A 105 A ? LEU 31  A 31  A ? -3.4 TYR 15  A 15  A ? -0.2 VAL 187 A 187 A ? -0.1 LEU 107 A 107 A ? -0.1 
106 ASN 106 A 106 A ? LYS 186 A 186 A ? -0.5 PRO 104 A 104 A ? -0.4 ALA 188 A 188 A ? -2.3 ARG 33  A 33  A ? -0.1 
107 LEU 107 A 107 A ? VAL 187 A 187 A ? -0.2 ILE 32  A 32  A ? -0.2 ALA 189 A 189 A ? -0.1 ASN 106 A 106 A ? -0.1 
108 PRO 108 A 108 A ? ?   ?   ? ?   ? ? ?    ?   ?   ? ?   ? ? ?    LEU 107 A 107 A ? -0.1 ASN 111 A 111 A ? -0.1 
109 ARG 109 A 109 A ? VAL 110 A 110 A ? -0.2 ASN 106 A 106 A ? -0.1 ASN 111 A 111 A ? -0.3 LEU 107 A 107 A ? -0.0 
110 VAL 110 A 110 A ? ?   ?   ? ?   ? ? ?    ?   ?   ? ?   ? ? ?    VAL 112 A 112 A ? -0.2 ARG 109 A 109 A ? -0.2 
111 ASN 111 A 111 A ? ARG 109 A 109 A ? -0.3 PRO 108 A 108 A ? -0.1 LYS 113 A 113 A ? -0.2 ALA 189 A 189 A ? -0.1 
112 VAL 112 A 112 A ? VAL 110 A 110 A ? -0.2 ALA 189 A 189 A ? -0.1 ASN 111 A 111 A ? -0.1 GLY 115 A 115 A ? -0.0 
113 LYS 113 A 113 A ? ASN 111 A 111 A ? -0.2 PRO 114 A 114 A ? -0.1 ASP 116 A 116 A ? -2.3 VAL 143 A 143 A ? -0.3 
114 PRO 114 A 114 A ? ?   ?   ? ?   ? ? ?    ?   ?   ? ?   ? ? ?    GLN 144 A 144 A ? -0.2 VAL 117 A 117 A ? -0.1 
115 GLY 115 A 115 A ? VAL 143 A 143 A ? -2.7 ASP 116 A 116 A ? -0.4 GLN 144 A 144 A ? -0.1 VAL 117 A 117 A ? -0.0 
116 ASP 116 A 116 A ? LYS 113 A 113 A ? -2.3 THR 142 A 142 A ? -0.1 VAL 143 A 143 A ? -2.6 CYS 118 A 118 A ? -0.5 
117 VAL 117 A 117 A ? THR 142 A 142 A ? -0.2 PRO 114 A 114 A ? -0.1 LYS 185 A 185 A ? -0.6 TYR 119 A 119 A ? -0.3 
118 CYS 118 A 118 A ? LEU 141 A 141 A ? -3.5 ASP 116 A 116 A ? -0.5 LEU 141 A 141 A ? -3.4 VAL 120 A 120 A ? -0.4 
119 TYR 119 A 119 A ? VAL 183 A 183 A ? -2.8 VAL 117 A 117 A ? -0.3 VAL 183 A 183 A ? -3.5 ALA 121 A 121 A ? -0.4 
120 VAL 120 A 120 A ? VAL 139 A 139 A ? -2.5 CYS 118 A 118 A ? -0.4 VAL 139 A 139 A ? -2.2 GLY 122 A 122 A ? -0.4 
121 ALA 121 A 121 A ? PRO 181 A 181 A ? -0.8 TYR 119 A 119 A ? -0.4 TRP 123 A 123 A ? -0.3 GLU 138 A 138 A ? -0.2 
122 GLY 122 A 122 A ? GLN 137 A 137 A ? -2.2 VAL 120 A 120 A ? -0.4 GLN 137 A 137 A ? -2.6 ASP 177 A 177 A ? -0.1 
123 TRP 123 A 123 A ? GLY 176 A 176 A ? -0.4 ALA 121 A 121 A ? -0.3 SER 133 A 133 A ? -0.4 MET 126 A 126 A ? -0.1 
124 GLY 124 A 124 A ? TYR 132 A 132 A ? -0.2 ARG 125 A 125 A ? -0.2 SER 133 A 133 A ? -1.2 ILE 2   A 2   A ? -0.4 
125 ARG 125 A 125 A ? ARG 175 A 175 A ? -2.2 GLU 1   A 1   A ? -0.2 TYR 132 A 132 A ? -0.2 ILE 2   A 2   A ? -0.2 
126 MET 126 A 126 A ? LYS 131 A 131 A ? -1.0 GLU 1   A 1   A ? -0.3 GLY 4   A 4   A ? -0.5 ARG 125 A 125 A ? -0.1 
127 ALA 127 A 127 A ? LYS 131 A 131 A ? -0.2 ILE 3   A 3   A ? -0.1 GLY 130 A 130 A ? -2.7 MET 126 A 126 A ? -0.2 
128 PRO 128 A 128 A ? ?   ?   ? ?   ? ? ?    ?   ?   ? ?   ? ? ?    GLY 199 A 199 A ? -0.1 ARG 125 A 125 A ? -0.1 
129 MET 129 A 129 A ? ASP 198 A 198 A ? -0.1 LYS 131 A 131 A ? -0.0 LYS 131 A 131 A ? -0.1 ASP 198 A 198 A ? -0.0 
130 GLY 130 A 130 A ? ALA 127 A 127 A ? -2.7 LYS 131 A 131 A ? -0.1 TYR 132 A 132 A ? -0.2 ARG 125 A 125 A ? -0.1 
131 LYS 131 A 131 A ? TYR 132 A 132 A ? -0.1 MET 129 A 129 A ? -0.1 MET 126 A 126 A ? -1.0 ALA 127 A 127 A ? -0.2 
132 TYR 132 A 132 A ? ARG 125 A 125 A ? -0.2 GLY 130 A 130 A ? -0.2 ASN 134 A 134 A ? -0.2 ARG 125 A 125 A ? -0.2 
133 SER 133 A 133 A ? GLY 124 A 124 A ? -1.2 TRP 123 A 123 A ? -0.4 ILE 57  A 57  A ? -0.1 TYR 132 A 132 A ? -0.1 
134 ASN 134 A 134 A ? TYR 132 A 132 A ? -0.2 ASN 56  A 56  A ? -0.1 ILE 57  A 57  A ? -2.6 LYS 58  A 58  A ? -0.4 
135 THR 135 A 135 A ? ASN 56  A 56  A ? -0.2 ILE 57  A 57  A ? -0.1 ASN 56  A 56  A ? -0.2 GLN 137 A 137 A ? -0.2 
136 LEU 136 A 136 A ? HIS 55  A 55  A ? -2.0 ASN 134 A 134 A ? -0.3 VAL 8   A 8   A ? -2.2 GLU 138 A 138 A ? -0.3 
137 GLN 137 A 137 A ? GLY 122 A 122 A ? -2.6 GLU 7   A 7   A ? -0.2 GLY 122 A 122 A ? -2.2 VAL 139 A 139 A ? -0.3 
138 GLU 138 A 138 A ? HIS 6   A 6   A ? -2.5 LEU 136 A 136 A ? -0.3 HIS 6   A 6   A ? -2.4 GLU 140 A 140 A ? -0.3 
139 VAL 139 A 139 A ? VAL 120 A 120 A ? -2.2 GLN 137 A 137 A ? -0.3 VAL 120 A 120 A ? -2.5 LEU 141 A 141 A ? -0.4 
140 GLU 140 A 140 A ? GLU 138 A 138 A ? -0.3 TYR 119 A 119 A ? -0.2 THR 142 A 142 A ? -0.4 TYR 119 A 119 A ? -0.2 
141 LEU 141 A 141 A ? CYS 118 A 118 A ? -3.4 VAL 139 A 139 A ? -0.4 CYS 118 A 118 A ? -3.5 VAL 143 A 143 A ? -0.5 
142 THR 142 A 142 A ? GLU 140 A 140 A ? -0.4 VAL 117 A 117 A ? -0.2 GLY 165 A 165 A ? -2.2 VAL 117 A 117 A ? -0.2 
143 VAL 143 A 143 A ? ASP 116 A 116 A ? -2.6 LEU 141 A 141 A ? -0.5 GLY 115 A 115 A ? -2.7 ALA 164 A 164 A ? -0.3 
144 GLN 144 A 144 A ? CYS 163 A 163 A ? -3.7 PRO 114 A 114 A ? -0.2 CYS 163 A 163 A ? -0.4 ASP 146 A 146 A ? -0.2 
145 LYS 145 A 145 A ? VAL 143 A 143 A ? -0.2 ASP 146 A 146 A ? -0.1 CYS 149 A 149 A ? -1.1 GLU 148 A 148 A ? -1.0 
146 ASP 146 A 146 A ? ARG 147 A 147 A ? -0.3 GLU 148 A 148 A ? -0.2 GLU 150 A 150 A ? -2.4 CYS 149 A 149 A ? -0.4 
147 ARG 147 A 147 A ? GLU 148 A 148 A ? -0.2 CYS 149 A 149 A ? -0.2 SER 151 A 151 A ? -1.3 ASP 146 A 146 A ? -0.3 
148 GLU 148 A 148 A ? LYS 145 A 145 A ? -1.0 CYS 149 A 149 A ? -0.2 TYR 152 A 152 A ? -0.9 ARG 147 A 147 A ? -0.2 
149 CYS 149 A 149 A ? LYS 145 A 145 A ? -1.1 ASP 146 A 146 A ? -0.4 PHE 153 A 153 A ? -3.9 TYR 156 A 156 A ? -0.2 
150 GLU 150 A 150 A ? ASP 146 A 146 A ? -2.4 SER 151 A 151 A ? -0.2 CYS 149 A 149 A ? -0.2 GLU 148 A 148 A ? -0.2 
151 SER 151 A 151 A ? ARG 147 A 147 A ? -1.3 ASP 146 A 146 A ? -0.2 GLU 150 A 150 A ? -0.2 CYS 149 A 149 A ? -0.2 
152 TYR 152 A 152 A ? GLU 148 A 148 A ? -0.9 PHE 153 A 153 A ? -0.2 ASN 154 A 154 A ? -0.5 GLU 150 A 150 A ? -0.2 
153 PHE 153 A 153 A ? CYS 149 A 149 A ? -3.9 ASN 154 A 154 A ? -0.1 TYR 156 A 156 A ? -1.0 TYR 152 A 152 A ? -0.2 
154 ASN 154 A 154 A ? TYR 152 A 152 A ? -0.5 ARG 155 A 155 A ? -0.2 PHE 153 A 153 A ? -0.1 GLU 150 A 150 A ? -0.0 
155 ARG 155 A 155 A ? ASN 157 A 157 A ? -0.1 THR 82  A 82  A ? -0.0 ASN 154 A 154 A ? -0.2 ASN 157 A 157 A ? -0.2 
156 TYR 156 A 156 A ? PHE 153 A 153 A ? -1.0 CYS 149 A 149 A ? -0.2 LYS 158 A 158 A ? -0.5 SER 84  A 84  A ? -0.0 
157 ASN 157 A 157 A ? ARG 155 A 155 A ? -0.2 LYS 158 A 158 A ? -0.1 GLN 161 A 161 A ? -1.5 ASN 160 A 160 A ? -0.8 
158 LYS 158 A 158 A ? TYR 156 A 156 A ? -0.5 THR 159 A 159 A ? -0.3 ASN 157 A 157 A ? -0.1 CYS 163 A 163 A ? -0.1 
159 THR 159 A 159 A ? ASN 160 A 160 A ? -0.2 ILE 162 A 162 A ? -0.0 LYS 158 A 158 A ? -0.3 ILE 162 A 162 A ? -0.0 
160 ASN 160 A 160 A ? ASN 157 A 157 A ? -0.8 SER 209 A 209 A ? -0.0 LYS 207 A 207 A ? -2.8 ILE 162 A 162 A ? -0.3 
161 GLN 161 A 161 A ? ASN 157 A 157 A ? -1.5 THR 206 A 206 A ? -0.2 CYS 163 A 163 A ? -0.4 THR 206 A 206 A ? -0.2 
162 ILE 162 A 162 A ? PHE 205 A 205 A ? -2.4 ASN 160 A 160 A ? -0.3 PHE 205 A 205 A ? -3.4 ALA 164 A 164 A ? -0.5 
163 CYS 163 A 163 A ? GLN 144 A 144 A ? -0.4 GLN 161 A 161 A ? -0.4 GLN 144 A 144 A ? -3.7 GLY 165 A 165 A ? -0.4 
164 ALA 164 A 164 A ? ARG 203 A 203 A ? -2.2 ILE 162 A 162 A ? -0.5 ARG 203 A 203 A ? -3.0 VAL 143 A 143 A ? -0.2 
165 GLY 165 A 165 A ? THR 142 A 142 A ? -2.2 CYS 163 A 163 A ? -0.4 LEU 141 A 141 A ? -0.1 ALA 172 A 172 A ? -0.1 
166 ASP 166 A 166 A ? ARG 171 A 171 A ? -0.3 THR 169 A 169 A ? -0.2 THR 169 A 169 A ? -2.2 ARG 171 A 171 A ? -0.4 
167 PRO 167 A 167 A ? ?   ?   ? ?   ? ? ?    ?   ?   ? ?   ? ? ?    ASP 166 A 166 A ? -0.1 GLY 165 A 165 A ? -0.0 
168 LYS 168 A 168 A ? THR 169 A 169 A ? -0.1 LYS 170 A 170 A ? -0.0 LYS 170 A 170 A ? -0.5 GLY 165 A 165 A ? -0.0 
169 THR 169 A 169 A ? ASP 166 A 166 A ? -2.2 ARG 171 A 171 A ? -0.1 ARG 171 A 171 A ? -2.2 ASP 166 A 166 A ? -0.2 
170 LYS 170 A 170 A ? LYS 168 A 168 A ? -0.5 SER 200 A 200 A ? -0.1 ALA 172 A 172 A ? -0.3 LYS 168 A 168 A ? -0.0 
171 ARG 171 A 171 A ? THR 169 A 169 A ? -2.2 ASP 166 A 166 A ? -0.4 ASP 166 A 166 A ? -0.3 SER 173 A 173 A ? -0.3 
172 ALA 172 A 172 A ? ILE 3   A 3   A ? -1.4 LYS 170 A 170 A ? -0.3 ILE 3   A 3   A ? -2.9 GLY 5   A 5   A ? -0.2 
173 SER 173 A 173 A ? ILE 2   A 2   A ? -0.3 ARG 171 A 171 A ? -0.3 ILE 2   A 2   A ? -0.3 ARG 175 A 175 A ? -0.2 
174 PHE 174 A 174 A ? GLU 1   A 1   A ? -1.6 ARG 175 A 175 A ? -0.2 ASP 177 A 177 A ? -2.4 SER 178 A 178 A ? -0.2 
175 ARG 175 A 175 A ? GLY 176 A 176 A ? -0.3 SER 173 A 173 A ? -0.2 ARG 125 A 125 A ? -2.2 PHE 174 A 174 A ? -0.2 
176 GLY 176 A 176 A ? ILE 26  A 26  A ? -0.3 GLY 124 A 124 A ? -0.3 TRP 123 A 123 A ? -0.4 ARG 175 A 175 A ? -0.3 
177 ASP 177 A 177 A ? PHE 174 A 174 A ? -2.4 CYS 27  A 27  A ? -0.2 GLY 180 A 180 A ? -2.9 VAL 192 A 192 A ? -0.3 
178 SER 178 A 178 A ? ILE 26  A 26  A ? -0.3 GLY 179 A 179 A ? -0.3 GLY 28  A 28  A ? -4.0 SER 193 A 193 A ? -0.2 
179 GLY 179 A 179 A ? VAL 192 A 192 A ? -2.5 GLY 180 A 180 A ? -0.3 SER 178 A 178 A ? -0.3 PHE 30  A 30  A ? -0.1 
180 GLY 180 A 180 A ? ASP 177 A 177 A ? -2.9 GLY 29  A 29  A ? -0.1 VAL 192 A 192 A ? -2.8 GLY 179 A 179 A ? -0.3 
181 PRO 181 A 181 A ? ?   ?   ? ?   ? ? ?    ?   ?   ? ?   ? ? ?    ALA 121 A 121 A ? -0.8 VAL 183 A 183 A ? -0.7 
182 LEU 182 A 182 A ? GLY 190 A 190 A ? -2.8 GLY 180 A 180 A ? -0.3 ALA 189 A 189 A ? -3.5 GLY 190 A 190 A ? -1.5 
183 VAL 183 A 183 A ? TYR 119 A 119 A ? -3.5 PRO 181 A 181 A ? -0.7 TYR 119 A 119 A ? -2.8 LYS 185 A 185 A ? -0.4 
184 CYS 184 A 184 A ? VAL 187 A 187 A ? -2.2 LEU 182 A 182 A ? -0.6 VAL 187 A 187 A ? -2.2 CYS 118 A 118 A ? -0.2 
185 LYS 185 A 185 A ? VAL 117 A 117 A ? -0.6 VAL 183 A 183 A ? -0.4 CYS 184 A 184 A ? -0.1 ALA 188 A 188 A ? -0.1 
186 LYS 186 A 186 A ? VAL 187 A 187 A ? -0.2 VAL 183 A 183 A ? -0.1 ASN 106 A 106 A ? -0.5 ALA 188 A 188 A ? -0.3 
187 VAL 187 A 187 A ? CYS 184 A 184 A ? -2.2 LEU 105 A 105 A ? -0.1 CYS 184 A 184 A ? -2.2 ALA 189 A 189 A ? -0.7 
188 ALA 188 A 188 A ? ASN 106 A 106 A ? -2.3 LYS 186 A 186 A ? -0.3 VAL 183 A 183 A ? -0.2 SER 209 A 209 A ? -0.1 
189 ALA 189 A 189 A ? LEU 182 A 182 A ? -3.5 VAL 187 A 187 A ? -0.7 VAL 208 A 208 A ? -1.1 SER 209 A 209 A ? -0.4 
190 GLY 190 A 190 A ? LEU 182 A 182 A ? -1.5 LYS 207 A 207 A ? -0.2 LEU 182 A 182 A ? -2.8 VAL 192 A 192 A ? -0.4 
191 ILE 191 A 191 A ? THR 206 A 206 A ? -1.4 ALA 189 A 189 A ? -0.3 THR 206 A 206 A ? -2.6 SER 193 A 193 A ? -0.2 
192 VAL 192 A 192 A ? GLY 180 A 180 A ? -2.8 GLY 190 A 190 A ? -0.4 GLY 179 A 179 A ? -2.5 PHE 205 A 205 A ? -0.2 
193 SER 193 A 193 A ? ALA 204 A 204 A ? -1.6 TYR 194 A 194 A ? -0.3 GLY 195 A 195 A ? -0.3 PHE 205 A 205 A ? -0.2 
194 TYR 194 A 194 A ? ALA 204 A 204 A ? -1.6 PHE 83  A 83  A ? -0.0 ALA 204 A 204 A ? -2.9 SER 193 A 193 A ? -0.3 
195 GLY 195 A 195 A ? SER 193 A 193 A ? -0.3 ARG 203 A 203 A ? -0.2 LYS 197 A 197 A ? -0.1 ARG 203 A 203 A ? -0.1 
196 TYR 196 A 196 A ? SER 200 A 200 A ? -0.8 PRO 202 A 202 A ? -0.4 GLY 199 A 199 A ? -1.9 PHE 153 A 153 A ? -0.0 
197 LYS 197 A 197 A ? ASP 198 A 198 A ? -0.3 GLY 195 A 195 A ? -0.1 TYR 196 A 196 A ? -0.1 ARG 175 A 175 A ? -0.1 
198 ASP 198 A 198 A ? SER 200 A 200 A ? -0.1 PHE 174 A 174 A ? -0.0 LYS 197 A 197 A ? -0.3 MET 129 A 129 A ? -0.1 
199 GLY 199 A 199 A ? TYR 196 A 196 A ? -1.9 SER 200 A 200 A ? -0.3 ILE 3   A 3   A ? -0.1 LYS 197 A 197 A ? -0.1 
200 SER 200 A 200 A ? PRO 201 A 201 A ? -0.1 PRO 202 A 202 A ? -0.1 TYR 196 A 196 A ? -0.8 GLY 199 A 199 A ? -0.3 
201 PRO 201 A 201 A ? ?   ?   ? ?   ? ? ?    ?   ?   ? ?   ? ? ?    GLY 165 A 165 A ? -0.2 ARG 203 A 203 A ? -0.1 
202 PRO 202 A 202 A ? ?   ?   ? ?   ? ? ?    ?   ?   ? ?   ? ? ?    TYR 196 A 196 A ? -0.4 ALA 204 A 204 A ? -0.4 
203 ARG 203 A 203 A ? ALA 164 A 164 A ? -3.0 PRO 201 A 201 A ? -0.1 ALA 164 A 164 A ? -2.2 PHE 205 A 205 A ? -0.5 
204 ALA 204 A 204 A ? TYR 194 A 194 A ? -2.9 PRO 202 A 202 A ? -0.4 TYR 194 A 194 A ? -1.6 SER 193 A 193 A ? -1.6 
205 PHE 205 A 205 A ? ILE 162 A 162 A ? -3.4 ARG 203 A 203 A ? -0.5 ILE 162 A 162 A ? -2.4 LYS 207 A 207 A ? -0.5 
206 THR 206 A 206 A ? ILE 191 A 191 A ? -2.6 ALA 204 A 204 A ? -0.4 ILE 191 A 191 A ? -1.4 VAL 208 A 208 A ? -0.7 
207 LYS 207 A 207 A ? ASN 160 A 160 A ? -2.8 PHE 205 A 205 A ? -0.5 SER 210 A 210 A ? -0.9 PHE 211 A 211 A ? -0.4 
208 VAL 208 A 208 A ? ALA 189 A 189 A ? -1.1 THR 206 A 206 A ? -0.7 PHE 211 A 211 A ? -2.3 ILE 215 A 215 A ? -0.2 
209 SER 209 A 209 A ? ALA 189 A 189 A ? -0.4 SER 210 A 210 A ? -0.3 LEU 212 A 212 A ? -1.1 SER 213 A 213 A ? -0.3 
210 SER 210 A 210 A ? LYS 207 A 207 A ? -0.9 PHE 211 A 211 A ? -0.2 SER 209 A 209 A ? -0.3 VAL 208 A 208 A ? -0.2 
211 PHE 211 A 211 A ? VAL 208 A 208 A ? -2.3 LYS 207 A 207 A ? -0.4 ILE 215 A 215 A ? -2.8 SER 210 A 210 A ? -0.2 
212 LEU 212 A 212 A ? SER 209 A 209 A ? -1.1 SER 213 A 213 A ? -0.2 LYS 216 A 216 A ? -2.7 LYS 217 A 217 A ? -0.2 
213 SER 213 A 213 A ? SER 209 A 209 A ? -0.3 TRP 214 A 214 A ? -0.2 LYS 217 A 217 A ? -2.3 LEU 212 A 212 A ? -0.2 
214 TRP 214 A 214 A ? LYS 216 A 216 A ? -0.2 ILE 215 A 215 A ? -0.2 THR 218 A 218 A ? -2.5 MET 219 A 219 A ? -0.2 
215 ILE 215 A 215 A ? PHE 211 A 211 A ? -2.8 LYS 216 A 216 A ? -0.2 MET 219 A 219 A ? -2.2 SER 213 A 213 A ? -0.2 
216 LYS 216 A 216 A ? LEU 212 A 212 A ? -2.7 LYS 217 A 217 A ? -0.2 LYS 220 A 220 A ? -1.5 ILE 215 A 215 A ? -0.2 
217 LYS 217 A 217 A ? SER 213 A 213 A ? -2.3 LEU 212 A 212 A ? -0.2 SER 221 A 221 A ? -1.7 LYS 216 A 216 A ? -0.2 
218 THR 218 A 218 A ? TRP 214 A 214 A ? -2.5 MET 219 A 219 A ? -0.2 SER 222 A 222 A ? -1.0 LYS 216 A 216 A ? -0.2 
219 MET 219 A 219 A ? ILE 215 A 215 A ? -2.2 TRP 214 A 214 A ? -0.2 SER 222 A 222 A ? -0.2 THR 218 A 218 A ? -0.2 
220 LYS 220 A 220 A ? LYS 216 A 216 A ? -1.5 SER 221 A 221 A ? -0.2 MET 219 A 219 A ? -0.2 THR 218 A 218 A ? -0.2 
221 SER 221 A 221 A ? LYS 217 A 217 A ? -1.7 LYS 216 A 216 A ? -0.1 LYS 220 A 220 A ? -0.2 MET 219 A 219 A ? -0.2 
222 SER 222 A 222 A ? THR 218 A 218 A ? -1.0 MET 219 A 219 A ? -0.2 LYS 71  A 71  A ? -0.0 MET 219 A 219 A ? -0.0 
# 
loop_
_dssp_statistics_histogram.entry_id 
_dssp_statistics_histogram.type 
_dssp_statistics_histogram.1 
_dssp_statistics_histogram.2 
_dssp_statistics_histogram.3 
_dssp_statistics_histogram.4 
_dssp_statistics_histogram.5 
_dssp_statistics_histogram.6 
_dssp_statistics_histogram.7 
_dssp_statistics_histogram.8 
_dssp_statistics_histogram.9 
_dssp_statistics_histogram.10 
_dssp_statistics_histogram.11 
_dssp_statistics_histogram.12 
_dssp_statistics_histogram.13 
_dssp_statistics_histogram.14 
_dssp_statistics_histogram.15 
_dssp_statistics_histogram.16 
_dssp_statistics_histogram.17 
_dssp_statistics_histogram.18 
_dssp_statistics_histogram.19 
_dssp_statistics_histogram.20 
_dssp_statistics_histogram.21 
_dssp_statistics_histogram.22 
_dssp_statistics_histogram.23 
_dssp_statistics_histogram.24 
_dssp_statistics_histogram.25 
_dssp_statistics_histogram.26 
_dssp_statistics_histogram.27 
_dssp_statistics_histogram.28 
_dssp_statistics_histogram.29 
_dssp_statistics_histogram.30 
Gzmb_Mus_musculus_GeneID=14939 residues_per_alpha_helix        0 0 0 0 0 0 1 0 0 1 0 0 0 0 0 0 0 0 0 0 0 0 0 0 0 0 0 0 0 0 
Gzmb_Mus_musculus_GeneID=14939 parallel_bridges_per_ladder     0 0 0 0 0 0 0 0 0 0 0 0 0 0 0 0 0 0 0 0 0 0 0 0 0 0 0 0 0 0 
Gzmb_Mus_musculus_GeneID=14939 antiparallel_bridges_per_ladder 5 2 2 5 1 3 0 0 0 0 0 0 0 0 0 0 0 0 0 0 0 0 0 0 0 0 0 0 0 0 
Gzmb_Mus_musculus_GeneID=14939 ladders_per_sheet               1 0 0 0 0 1 1 0 0 0 0 0 0 0 0 0 0 0 0 0 0 0 0 0 0 0 0 0 0 0 
# 
loop_
_dssp_statistics_hbond.entry_id 
_dssp_statistics_hbond.type 
_dssp_statistics_hbond.count 
_dssp_statistics_hbond.count_per_100 
Gzmb_Mus_musculus_GeneID=14939 O(I)-->H-N(J)          147 66.2 
Gzmb_Mus_musculus_GeneID=14939 'PARALLEL BRIDGES'     0   0.0  
Gzmb_Mus_musculus_GeneID=14939 'ANTIPARALLEL BRIDGES' 79  35.6 
Gzmb_Mus_musculus_GeneID=14939 O(I)-->H-N(I-5)        2   0.9  
Gzmb_Mus_musculus_GeneID=14939 O(I)-->H-N(I-4)        3   1.4  
Gzmb_Mus_musculus_GeneID=14939 O(I)-->H-N(I-3)        3   1.4  
Gzmb_Mus_musculus_GeneID=14939 O(I)-->H-N(I-2)        0   0.0  
Gzmb_Mus_musculus_GeneID=14939 O(I)-->H-N(I-1)        0   0.0  
Gzmb_Mus_musculus_GeneID=14939 O(I)-->H-N(I+0)        0   0.0  
Gzmb_Mus_musculus_GeneID=14939 O(I)-->H-N(I+1)        0   0.0  
Gzmb_Mus_musculus_GeneID=14939 O(I)-->H-N(I+2)        21  9.5  
Gzmb_Mus_musculus_GeneID=14939 O(I)-->H-N(I+3)        24  10.8 
Gzmb_Mus_musculus_GeneID=14939 O(I)-->H-N(I+4)        16  7.2  
Gzmb_Mus_musculus_GeneID=14939 O(I)-->H-N(I+5)        1   0.5  
# 
_dssp_statistics.entry_id                       Gzmb_Mus_musculus_GeneID=14939 
_dssp_statistics.nr_of_residues                 222 
_dssp_statistics.nr_of_chains                   1 
_dssp_statistics.nr_of_ss_bridges_total         0 
_dssp_statistics.nr_of_ss_bridges_intra_chain   0 
_dssp_statistics.nr_of_ss_bridges_inter_chain   0 
# 
loop_
_chem_comp.id 
_chem_comp.type 
_chem_comp.mon_nstd_flag 
_chem_comp.name 
_chem_comp.formula 
_chem_comp.formula_weight 
ALA 'L-PEPTIDE LINKING' y ALANINE         'C3 H7 N O2'     89.093 
ARG 'L-PEPTIDE LINKING' y ARGININE        'C6 H15 N4 O2'  175.209 
ASN 'L-PEPTIDE LINKING' y ASPARAGINE      'C4 H8 N2 O3'   132.118 
ASP 'L-PEPTIDE LINKING' y 'ASPARTIC ACID' 'C4 H7 N O4'    133.103 
CYS 'L-PEPTIDE LINKING' y CYSTEINE        'C3 H7 N O2 S'  121.158 
GLN 'L-PEPTIDE LINKING' y GLUTAMINE       'C5 H10 N2 O3'  146.144 
GLU 'L-PEPTIDE LINKING' y 'GLUTAMIC ACID' 'C5 H9 N O4'    147.129 
GLY 'PEPTIDE LINKING'   y GLYCINE         'C2 H5 N O2'     75.067 
HIS 'L-PEPTIDE LINKING' y HISTIDINE       'C6 H10 N3 O2'  156.162 
ILE 'L-PEPTIDE LINKING' y ISOLEUCINE      'C6 H13 N O2'   131.173 
LEU 'L-PEPTIDE LINKING' y LEUCINE         'C6 H13 N O2'   131.173 
LYS 'L-PEPTIDE LINKING' y LYSINE          'C6 H15 N2 O2'  147.195 
MET 'L-PEPTIDE LINKING' y METHIONINE      'C5 H11 N O2 S' 149.211 
PHE 'L-PEPTIDE LINKING' y PHENYLALANINE   'C9 H11 N O2'   165.189 
PRO 'L-PEPTIDE LINKING' y PROLINE         'C5 H9 N O2'     115.13 
SER 'L-PEPTIDE LINKING' y SERINE          'C3 H7 N O3'    105.093 
THR 'L-PEPTIDE LINKING' y THREONINE       'C4 H9 N O3'    119.119 
TRP 'L-PEPTIDE LINKING' y TRYPTOPHAN      'C11 H12 N2 O2' 204.225 
TYR 'L-PEPTIDE LINKING' y TYROSINE        'C9 H11 N O3'   181.189 
VAL 'L-PEPTIDE LINKING' y VALINE          'C5 H11 N O2'   117.146 
# 
loop_
_atom_type.symbol 
N 
C 
O 
S 
# 
loop_
_entity_poly_seq.entity_id 
_entity_poly_seq.num 
_entity_poly_seq.mon_id 
_entity_poly_seq.hetero 
1   1 GLU n 
1   2 ILE n 
1   3 ILE n 
1   4 GLY n 
1   5 GLY n 
1   6 HIS n 
1   7 GLU n 
1   8 VAL n 
1   9 LYS n 
1  10 PRO n 
1  11 HIS n 
1  12 SER n 
1  13 ARG n 
1  14 PRO n 
1  15 TYR n 
1  16 MET n 
1  17 ALA n 
1  18 LEU n 
1  19 LEU n 
1  20 SER n 
1  21 ILE n 
1  22 GLN n 
1  23 PRO n 
1  24 GLU n 
1  25 ALA n 
1  26 ILE n 
1  27 CYS n 
1  28 GLY n 
1  29 GLY n 
1  30 PHE n 
1  31 LEU n 
1  32 ILE n 
1  33 ARG n 
1  34 GLU n 
1  35 ASP n 
1  36 PHE n 
1  37 VAL n 
1  38 LEU n 
1  39 THR n 
1  40 ALA n 
1  41 ALA n 
1  42 HIS n 
1  43 CYS n 
1  44 GLU n 
1  45 GLY n 
1  46 SER n 
1  47 ILE n 
1  48 ILE n 
1  49 ASN n 
1  50 VAL n 
1  51 THR n 
1  52 LEU n 
1  53 GLY n 
1  54 ALA n 
1  55 HIS n 
1  56 ASN n 
1  57 ILE n 
1  58 LYS n 
1  59 GLU n 
1  60 GLN n 
1  61 GLU n 
1  62 LYS n 
1  63 THR n 
1  64 GLN n 
1  65 GLN n 
1  66 VAL n 
1  67 ILE n 
1  68 PRO n 
1  69 MET n 
1  70 VAL n 
1  71 LYS n 
1  72 CYS n 
1  73 ILE n 
1  74 PRO n 
1  75 HIS n 
1  76 PRO n 
1  77 ASP n 
1  78 TYR n 
1  79 ASN n 
1  80 PRO n 
1  81 LYS n 
1  82 THR n 
1  83 PHE n 
1  84 SER n 
1  85 ASN n 
1  86 ASP n 
1  87 ILE n 
1  88 MET n 
1  89 LEU n 
1  90 LEU n 
1  91 LYS n 
1  92 LEU n 
1  93 LYS n 
1  94 SER n 
1  95 LYS n 
1  96 ALA n 
1  97 LYS n 
1  98 ARG n 
1  99 THR n 
1 100 ARG n 
1 101 ALA n 
1 102 VAL n 
1 103 ARG n 
1 104 PRO n 
1 105 LEU n 
1 106 ASN n 
1 107 LEU n 
1 108 PRO n 
1 109 ARG n 
1 110 VAL n 
1 111 ASN n 
1 112 VAL n 
1 113 LYS n 
1 114 PRO n 
1 115 GLY n 
1 116 ASP n 
1 117 VAL n 
1 118 CYS n 
1 119 TYR n 
1 120 VAL n 
1 121 ALA n 
1 122 GLY n 
1 123 TRP n 
1 124 GLY n 
1 125 ARG n 
1 126 MET n 
1 127 ALA n 
1 128 PRO n 
1 129 MET n 
1 130 GLY n 
1 131 LYS n 
1 132 TYR n 
1 133 SER n 
1 134 ASN n 
1 135 THR n 
1 136 LEU n 
1 137 GLN n 
1 138 GLU n 
1 139 VAL n 
1 140 GLU n 
1 141 LEU n 
1 142 THR n 
1 143 VAL n 
1 144 GLN n 
1 145 LYS n 
1 146 ASP n 
1 147 ARG n 
1 148 GLU n 
1 149 CYS n 
1 150 GLU n 
1 151 SER n 
1 152 TYR n 
1 153 PHE n 
1 154 ASN n 
1 155 ARG n 
1 156 TYR n 
1 157 ASN n 
1 158 LYS n 
1 159 THR n 
1 160 ASN n 
1 161 GLN n 
1 162 ILE n 
1 163 CYS n 
1 164 ALA n 
1 165 GLY n 
1 166 ASP n 
1 167 PRO n 
1 168 LYS n 
1 169 THR n 
1 170 LYS n 
1 171 ARG n 
1 172 ALA n 
1 173 SER n 
1 174 PHE n 
1 175 ARG n 
1 176 GLY n 
1 177 ASP n 
1 178 SER n 
1 179 GLY n 
1 180 GLY n 
1 181 PRO n 
1 182 LEU n 
1 183 VAL n 
1 184 CYS n 
1 185 LYS n 
1 186 LYS n 
1 187 VAL n 
1 188 ALA n 
1 189 ALA n 
1 190 GLY n 
1 191 ILE n 
1 192 VAL n 
1 193 SER n 
1 194 TYR n 
1 195 GLY n 
1 196 TYR n 
1 197 LYS n 
1 198 ASP n 
1 199 GLY n 
1 200 SER n 
1 201 PRO n 
1 202 PRO n 
1 203 ARG n 
1 204 ALA n 
1 205 PHE n 
1 206 THR n 
1 207 LYS n 
1 208 VAL n 
1 209 SER n 
1 210 SER n 
1 211 PHE n 
1 212 LEU n 
1 213 SER n 
1 214 TRP n 
1 215 ILE n 
1 216 LYS n 
1 217 LYS n 
1 218 THR n 
1 219 MET n 
1 220 LYS n 
1 221 SER n 
1 222 SER n 
# 
loop_
_pdbx_poly_seq_scheme.asym_id 
_pdbx_poly_seq_scheme.entity_id 
_pdbx_poly_seq_scheme.seq_id 
_pdbx_poly_seq_scheme.mon_id 
_pdbx_poly_seq_scheme.ndb_seq_num 
_pdbx_poly_seq_scheme.pdb_seq_num 
_pdbx_poly_seq_scheme.auth_seq_num 
_pdbx_poly_seq_scheme.pdb_mon_id 
_pdbx_poly_seq_scheme.auth_mon_id 
_pdbx_poly_seq_scheme.pdb_strand_id 
_pdbx_poly_seq_scheme.pdb_ins_code 
_pdbx_poly_seq_scheme.hetero 
A 1   1 GLU   1 1   1   GLU GLU A ? n 
A 1   2 ILE   2 2   2   ILE ILE A ? n 
A 1   3 ILE   3 3   3   ILE ILE A ? n 
A 1   4 GLY   4 4   4   GLY GLY A ? n 
A 1   5 GLY   5 5   5   GLY GLY A ? n 
A 1   6 HIS   6 6   6   HIS HIS A ? n 
A 1   7 GLU   7 7   7   GLU GLU A ? n 
A 1   8 VAL   8 8   8   VAL VAL A ? n 
A 1   9 LYS   9 9   9   LYS LYS A ? n 
A 1  10 PRO  10 10  10  PRO PRO A ? n 
A 1  11 HIS  11 11  11  HIS HIS A ? n 
A 1  12 SER  12 12  12  SER SER A ? n 
A 1  13 ARG  13 13  13  ARG ARG A ? n 
A 1  14 PRO  14 14  14  PRO PRO A ? n 
A 1  15 TYR  15 15  15  TYR TYR A ? n 
A 1  16 MET  16 16  16  MET MET A ? n 
A 1  17 ALA  17 17  17  ALA ALA A ? n 
A 1  18 LEU  18 18  18  LEU LEU A ? n 
A 1  19 LEU  19 19  19  LEU LEU A ? n 
A 1  20 SER  20 20  20  SER SER A ? n 
A 1  21 ILE  21 21  21  ILE ILE A ? n 
A 1  22 GLN  22 22  22  GLN GLN A ? n 
A 1  23 PRO  23 23  23  PRO PRO A ? n 
A 1  24 GLU  24 24  24  GLU GLU A ? n 
A 1  25 ALA  25 25  25  ALA ALA A ? n 
A 1  26 ILE  26 26  26  ILE ILE A ? n 
A 1  27 CYS  27 27  27  CYS CYS A ? n 
A 1  28 GLY  28 28  28  GLY GLY A ? n 
A 1  29 GLY  29 29  29  GLY GLY A ? n 
A 1  30 PHE  30 30  30  PHE PHE A ? n 
A 1  31 LEU  31 31  31  LEU LEU A ? n 
A 1  32 ILE  32 32  32  ILE ILE A ? n 
A 1  33 ARG  33 33  33  ARG ARG A ? n 
A 1  34 GLU  34 34  34  GLU GLU A ? n 
A 1  35 ASP  35 35  35  ASP ASP A ? n 
A 1  36 PHE  36 36  36  PHE PHE A ? n 
A 1  37 VAL  37 37  37  VAL VAL A ? n 
A 1  38 LEU  38 38  38  LEU LEU A ? n 
A 1  39 THR  39 39  39  THR THR A ? n 
A 1  40 ALA  40 40  40  ALA ALA A ? n 
A 1  41 ALA  41 41  41  ALA ALA A ? n 
A 1  42 HIS  42 42  42  HIS HIS A ? n 
A 1  43 CYS  43 43  43  CYS CYS A ? n 
A 1  44 GLU  44 44  44  GLU GLU A ? n 
A 1  45 GLY  45 45  45  GLY GLY A ? n 
A 1  46 SER  46 46  46  SER SER A ? n 
A 1  47 ILE  47 47  47  ILE ILE A ? n 
A 1  48 ILE  48 48  48  ILE ILE A ? n 
A 1  49 ASN  49 49  49  ASN ASN A ? n 
A 1  50 VAL  50 50  50  VAL VAL A ? n 
A 1  51 THR  51 51  51  THR THR A ? n 
A 1  52 LEU  52 52  52  LEU LEU A ? n 
A 1  53 GLY  53 53  53  GLY GLY A ? n 
A 1  54 ALA  54 54  54  ALA ALA A ? n 
A 1  55 HIS  55 55  55  HIS HIS A ? n 
A 1  56 ASN  56 56  56  ASN ASN A ? n 
A 1  57 ILE  57 57  57  ILE ILE A ? n 
A 1  58 LYS  58 58  58  LYS LYS A ? n 
A 1  59 GLU  59 59  59  GLU GLU A ? n 
A 1  60 GLN  60 60  60  GLN GLN A ? n 
A 1  61 GLU  61 61  61  GLU GLU A ? n 
A 1  62 LYS  62 62  62  LYS LYS A ? n 
A 1  63 THR  63 63  63  THR THR A ? n 
A 1  64 GLN  64 64  64  GLN GLN A ? n 
A 1  65 GLN  65 65  65  GLN GLN A ? n 
A 1  66 VAL  66 66  66  VAL VAL A ? n 
A 1  67 ILE  67 67  67  ILE ILE A ? n 
A 1  68 PRO  68 68  68  PRO PRO A ? n 
A 1  69 MET  69 69  69  MET MET A ? n 
A 1  70 VAL  70 70  70  VAL VAL A ? n 
A 1  71 LYS  71 71  71  LYS LYS A ? n 
A 1  72 CYS  72 72  72  CYS CYS A ? n 
A 1  73 ILE  73 73  73  ILE ILE A ? n 
A 1  74 PRO  74 74  74  PRO PRO A ? n 
A 1  75 HIS  75 75  75  HIS HIS A ? n 
A 1  76 PRO  76 76  76  PRO PRO A ? n 
A 1  77 ASP  77 77  77  ASP ASP A ? n 
A 1  78 TYR  78 78  78  TYR TYR A ? n 
A 1  79 ASN  79 79  79  ASN ASN A ? n 
A 1  80 PRO  80 80  80  PRO PRO A ? n 
A 1  81 LYS  81 81  81  LYS LYS A ? n 
A 1  82 THR  82 82  82  THR THR A ? n 
A 1  83 PHE  83 83  83  PHE PHE A ? n 
A 1  84 SER  84 84  84  SER SER A ? n 
A 1  85 ASN  85 85  85  ASN ASN A ? n 
A 1  86 ASP  86 86  86  ASP ASP A ? n 
A 1  87 ILE  87 87  87  ILE ILE A ? n 
A 1  88 MET  88 88  88  MET MET A ? n 
A 1  89 LEU  89 89  89  LEU LEU A ? n 
A 1  90 LEU  90 90  90  LEU LEU A ? n 
A 1  91 LYS  91 91  91  LYS LYS A ? n 
A 1  92 LEU  92 92  92  LEU LEU A ? n 
A 1  93 LYS  93 93  93  LYS LYS A ? n 
A 1  94 SER  94 94  94  SER SER A ? n 
A 1  95 LYS  95 95  95  LYS LYS A ? n 
A 1  96 ALA  96 96  96  ALA ALA A ? n 
A 1  97 LYS  97 97  97  LYS LYS A ? n 
A 1  98 ARG  98 98  98  ARG ARG A ? n 
A 1  99 THR  99 99  99  THR THR A ? n 
A 1 100 ARG 100 100 100 ARG ARG A ? n 
A 1 101 ALA 101 101 101 ALA ALA A ? n 
A 1 102 VAL 102 102 102 VAL VAL A ? n 
A 1 103 ARG 103 103 103 ARG ARG A ? n 
A 1 104 PRO 104 104 104 PRO PRO A ? n 
A 1 105 LEU 105 105 105 LEU LEU A ? n 
A 1 106 ASN 106 106 106 ASN ASN A ? n 
A 1 107 LEU 107 107 107 LEU LEU A ? n 
A 1 108 PRO 108 108 108 PRO PRO A ? n 
A 1 109 ARG 109 109 109 ARG ARG A ? n 
A 1 110 VAL 110 110 110 VAL VAL A ? n 
A 1 111 ASN 111 111 111 ASN ASN A ? n 
A 1 112 VAL 112 112 112 VAL VAL A ? n 
A 1 113 LYS 113 113 113 LYS LYS A ? n 
A 1 114 PRO 114 114 114 PRO PRO A ? n 
A 1 115 GLY 115 115 115 GLY GLY A ? n 
A 1 116 ASP 116 116 116 ASP ASP A ? n 
A 1 117 VAL 117 117 117 VAL VAL A ? n 
A 1 118 CYS 118 118 118 CYS CYS A ? n 
A 1 119 TYR 119 119 119 TYR TYR A ? n 
A 1 120 VAL 120 120 120 VAL VAL A ? n 
A 1 121 ALA 121 121 121 ALA ALA A ? n 
A 1 122 GLY 122 122 122 GLY GLY A ? n 
A 1 123 TRP 123 123 123 TRP TRP A ? n 
A 1 124 GLY 124 124 124 GLY GLY A ? n 
A 1 125 ARG 125 125 125 ARG ARG A ? n 
A 1 126 MET 126 126 126 MET MET A ? n 
A 1 127 ALA 127 127 127 ALA ALA A ? n 
A 1 128 PRO 128 128 128 PRO PRO A ? n 
A 1 129 MET 129 129 129 MET MET A ? n 
A 1 130 GLY 130 130 130 GLY GLY A ? n 
A 1 131 LYS 131 131 131 LYS LYS A ? n 
A 1 132 TYR 132 132 132 TYR TYR A ? n 
A 1 133 SER 133 133 133 SER SER A ? n 
A 1 134 ASN 134 134 134 ASN ASN A ? n 
A 1 135 THR 135 135 135 THR THR A ? n 
A 1 136 LEU 136 136 136 LEU LEU A ? n 
A 1 137 GLN 137 137 137 GLN GLN A ? n 
A 1 138 GLU 138 138 138 GLU GLU A ? n 
A 1 139 VAL 139 139 139 VAL VAL A ? n 
A 1 140 GLU 140 140 140 GLU GLU A ? n 
A 1 141 LEU 141 141 141 LEU LEU A ? n 
A 1 142 THR 142 142 142 THR THR A ? n 
A 1 143 VAL 143 143 143 VAL VAL A ? n 
A 1 144 GLN 144 144 144 GLN GLN A ? n 
A 1 145 LYS 145 145 145 LYS LYS A ? n 
A 1 146 ASP 146 146 146 ASP ASP A ? n 
A 1 147 ARG 147 147 147 ARG ARG A ? n 
A 1 148 GLU 148 148 148 GLU GLU A ? n 
A 1 149 CYS 149 149 149 CYS CYS A ? n 
A 1 150 GLU 150 150 150 GLU GLU A ? n 
A 1 151 SER 151 151 151 SER SER A ? n 
A 1 152 TYR 152 152 152 TYR TYR A ? n 
A 1 153 PHE 153 153 153 PHE PHE A ? n 
A 1 154 ASN 154 154 154 ASN ASN A ? n 
A 1 155 ARG 155 155 155 ARG ARG A ? n 
A 1 156 TYR 156 156 156 TYR TYR A ? n 
A 1 157 ASN 157 157 157 ASN ASN A ? n 
A 1 158 LYS 158 158 158 LYS LYS A ? n 
A 1 159 THR 159 159 159 THR THR A ? n 
A 1 160 ASN 160 160 160 ASN ASN A ? n 
A 1 161 GLN 161 161 161 GLN GLN A ? n 
A 1 162 ILE 162 162 162 ILE ILE A ? n 
A 1 163 CYS 163 163 163 CYS CYS A ? n 
A 1 164 ALA 164 164 164 ALA ALA A ? n 
A 1 165 GLY 165 165 165 GLY GLY A ? n 
A 1 166 ASP 166 166 166 ASP ASP A ? n 
A 1 167 PRO 167 167 167 PRO PRO A ? n 
A 1 168 LYS 168 168 168 LYS LYS A ? n 
A 1 169 THR 169 169 169 THR THR A ? n 
A 1 170 LYS 170 170 170 LYS LYS A ? n 
A 1 171 ARG 171 171 171 ARG ARG A ? n 
A 1 172 ALA 172 172 172 ALA ALA A ? n 
A 1 173 SER 173 173 173 SER SER A ? n 
A 1 174 PHE 174 174 174 PHE PHE A ? n 
A 1 175 ARG 175 175 175 ARG ARG A ? n 
A 1 176 GLY 176 176 176 GLY GLY A ? n 
A 1 177 ASP 177 177 177 ASP ASP A ? n 
A 1 178 SER 178 178 178 SER SER A ? n 
A 1 179 GLY 179 179 179 GLY GLY A ? n 
A 1 180 GLY 180 180 180 GLY GLY A ? n 
A 1 181 PRO 181 181 181 PRO PRO A ? n 
A 1 182 LEU 182 182 182 LEU LEU A ? n 
A 1 183 VAL 183 183 183 VAL VAL A ? n 
A 1 184 CYS 184 184 184 CYS CYS A ? n 
A 1 185 LYS 185 185 185 LYS LYS A ? n 
A 1 186 LYS 186 186 186 LYS LYS A ? n 
A 1 187 VAL 187 187 187 VAL VAL A ? n 
A 1 188 ALA 188 188 188 ALA ALA A ? n 
A 1 189 ALA 189 189 189 ALA ALA A ? n 
A 1 190 GLY 190 190 190 GLY GLY A ? n 
A 1 191 ILE 191 191 191 ILE ILE A ? n 
A 1 192 VAL 192 192 192 VAL VAL A ? n 
A 1 193 SER 193 193 193 SER SER A ? n 
A 1 194 TYR 194 194 194 TYR TYR A ? n 
A 1 195 GLY 195 195 195 GLY GLY A ? n 
A 1 196 TYR 196 196 196 TYR TYR A ? n 
A 1 197 LYS 197 197 197 LYS LYS A ? n 
A 1 198 ASP 198 198 198 ASP ASP A ? n 
A 1 199 GLY 199 199 199 GLY GLY A ? n 
A 1 200 SER 200 200 200 SER SER A ? n 
A 1 201 PRO 201 201 201 PRO PRO A ? n 
A 1 202 PRO 202 202 202 PRO PRO A ? n 
A 1 203 ARG 203 203 203 ARG ARG A ? n 
A 1 204 ALA 204 204 204 ALA ALA A ? n 
A 1 205 PHE 205 205 205 PHE PHE A ? n 
A 1 206 THR 206 206 206 THR THR A ? n 
A 1 207 LYS 207 207 207 LYS LYS A ? n 
A 1 208 VAL 208 208 208 VAL VAL A ? n 
A 1 209 SER 209 209 209 SER SER A ? n 
A 1 210 SER 210 210 210 SER SER A ? n 
A 1 211 PHE 211 211 211 PHE PHE A ? n 
A 1 212 LEU 212 212 212 LEU LEU A ? n 
A 1 213 SER 213 213 213 SER SER A ? n 
A 1 214 TRP 214 214 214 TRP TRP A ? n 
A 1 215 ILE 215 215 215 ILE ILE A ? n 
A 1 216 LYS 216 216 216 LYS LYS A ? n 
A 1 217 LYS 217 217 217 LYS LYS A ? n 
A 1 218 THR 218 218 218 THR THR A ? n 
A 1 219 MET 219 219 219 MET MET A ? n 
A 1 220 LYS 220 220 220 LYS LYS A ? n 
A 1 221 SER 221 221 221 SER SER A ? n 
A 1 222 SER 222 222 222 SER SER A ? n 
# 
loop_
_atom_site.group_PDB 
_atom_site.id 
_atom_site.type_symbol 
_atom_site.label_atom_id 
_atom_site.label_alt_id 
_atom_site.label_comp_id 
_atom_site.label_asym_id 
_atom_site.label_entity_id 
_atom_site.label_seq_id 
_atom_site.pdbx_PDB_ins_code 
_atom_site.Cartn_x 
_atom_site.Cartn_y 
_atom_site.Cartn_z 
_atom_site.occupancy 
_atom_site.B_iso_or_equiv 
_atom_site.pdbx_formal_charge 
_atom_site.auth_seq_id 
_atom_site.auth_comp_id 
_atom_site.auth_asym_id 
_atom_site.auth_atom_id 
_atom_site.pdbx_PDB_model_num 
ATOM 1    N N   ? GLU A 1   1 ?   8.609  -3.176   5.208 1.000 54.570 ? 1   GLU A N   1 
ATOM 2    C CA  ? GLU A 1   1 ?   9.876  -2.475   5.392 1.000 54.570 ? 1   GLU A CA  1 
ATOM 3    C C   ? GLU A 1   1 ?   9.884  -1.143   4.647 1.000 54.570 ? 1   GLU A C   1 
ATOM 4    C CB  ? GLU A 1   1 ?  11.046  -3.345   4.926 1.000 54.570 ? 1   GLU A CB  1 
ATOM 5    O O   ? GLU A 1   1 ?   9.459  -1.070   3.492 1.000 54.570 ? 1   GLU A O   1 
ATOM 6    C CG  ? GLU A 1   1 ?  12.413  -2.769   5.261 1.000 54.570 ? 1   GLU A CG  1 
ATOM 7    C CD  ? GLU A 1   1 ?  13.565  -3.637   4.780 1.000 54.570 ? 1   GLU A CD  1 
ATOM 8    O OE1 ? GLU A 1   1 ?  14.738  -3.223   4.923 1.000 54.570 ? 1   GLU A OE1 1 
ATOM 9    O OE2 ? GLU A 1   1 ?  13.292  -4.740   4.256 1.000 54.570 ? 1   GLU A OE2 1 
ATOM 10   N N   ? ILE A 1   2 ?  10.269  -0.101   5.377 1.000 74.980 ? 2   ILE A N   1 
ATOM 11   C CA  ? ILE A 1   2 ?  10.766   1.070   4.664 1.000 74.980 ? 2   ILE A CA  1 
ATOM 12   C C   ? ILE A 1   2 ?  12.285   1.149   4.795 1.000 74.980 ? 2   ILE A C   1 
ATOM 13   C CB  ? ILE A 1   2 ?  10.114   2.370   5.188 1.000 74.980 ? 2   ILE A CB  1 
ATOM 14   O O   ? ILE A 1   2 ?  12.802   1.683   5.780 1.000 74.980 ? 2   ILE A O   1 
ATOM 15   C CG1 ? ILE A 1   2 ?   8.586   2.264   5.124 1.000 74.980 ? 2   ILE A CG1 1 
ATOM 16   C CG2 ? ILE A 1   2 ?  10.613   3.581   4.395 1.000 74.980 ? 2   ILE A CG2 1 
ATOM 17   C CD1 ? ILE A 1   2 ?   8.027   2.216   3.709 1.000 74.980 ? 2   ILE A CD1 1 
ATOM 18   N N   ? ILE A 1   3 ?  13.033   0.233   4.154 1.000 82.880 ? 3   ILE A N   1 
ATOM 19   C CA  ? ILE A 1   3 ?  14.490   0.184   4.193 1.000 82.880 ? 3   ILE A CA  1 
ATOM 20   C C   ? ILE A 1   3 ?  15.062   1.561   3.860 1.000 82.880 ? 3   ILE A C   1 
ATOM 21   C CB  ? ILE A 1   3 ?  15.046  -0.877   3.217 1.000 82.880 ? 3   ILE A CB  1 
ATOM 22   O O   ? ILE A 1   3 ?  14.755   2.129   2.809 1.000 82.880 ? 3   ILE A O   1 
ATOM 23   C CG1 ? ILE A 1   3 ?  14.511  -2.267   3.578 1.000 82.880 ? 3   ILE A CG1 1 
ATOM 24   C CG2 ? ILE A 1   3 ?  16.578  -0.863   3.219 1.000 82.880 ? 3   ILE A CG2 1 
ATOM 25   C CD1 ? ILE A 1   3 ?  14.898  -3.357   2.588 1.000 82.880 ? 3   ILE A CD1 1 
ATOM 26   N N   ? GLY A 1   4 ?  15.863   2.045   4.868 1.000 84.710 ? 4   GLY A N   1 
ATOM 27   C CA  ? GLY A 1   4 ?  16.474   3.343   4.629 1.000 84.710 ? 4   GLY A CA  1 
ATOM 28   C C   ? GLY A 1   4 ?  15.521   4.502   4.856 1.000 84.710 ? 4   GLY A C   1 
ATOM 29   O O   ? GLY A 1   4 ?  15.787   5.625   4.424 1.000 84.710 ? 4   GLY A O   1 
ATOM 30   N N   ? GLY A 1   5 ?  14.242   4.151   5.484 1.000 89.890 ? 5   GLY A N   1 
ATOM 31   C CA  ? GLY A 1   5 ?  13.241   5.173   5.749 1.000 89.890 ? 5   GLY A CA  1 
ATOM 32   C C   ? GLY A 1   5 ?  13.444   5.876   7.078 1.000 89.890 ? 5   GLY A C   1 
ATOM 33   O O   ? GLY A 1   5 ?  14.400   5.587   7.800 1.000 89.890 ? 5   GLY A O   1 
ATOM 34   N N   ? HIS A 1   6 ?  12.652   6.786   7.359 1.000 94.050 ? 6   HIS A N   1 
ATOM 35   C CA  ? HIS A 1   6 ?  12.639   7.542   8.607 1.000 94.050 ? 6   HIS A CA  1 
ATOM 36   C C   ? HIS A 1   6 ?  11.224   7.661   9.164 1.000 94.050 ? 6   HIS A C   1 
ATOM 37   C CB  ? HIS A 1   6 ?  13.240   8.933   8.397 1.000 94.050 ? 6   HIS A CB  1 
ATOM 38   O O   ? HIS A 1   6 ?  10.247   7.530   8.423 1.000 94.050 ? 6   HIS A O   1 
ATOM 39   C CG  ? HIS A 1   6 ?  12.454   9.790   7.456 1.000 94.050 ? 6   HIS A CG  1 
ATOM 40   C CD2 ? HIS A 1   6 ?  11.510  10.732   7.689 1.000 94.050 ? 6   HIS A CD2 1 
ATOM 41   N ND1 ? HIS A 1   6 ?  12.604   9.723   6.088 1.000 94.050 ? 6   HIS A ND1 1 
ATOM 42   C CE1 ? HIS A 1   6 ?  11.783  10.590   5.519 1.000 94.050 ? 6   HIS A CE1 1 
ATOM 43   N NE2 ? HIS A 1   6 ?  11.108  11.215   6.468 1.000 94.050 ? 6   HIS A NE2 1 
ATOM 44   N N   ? GLU A 1   7 ?  11.154   7.787  10.491 1.000 96.170 ? 7   GLU A N   1 
ATOM 45   C CA  ? GLU A 1   7 ?   9.855   7.968  11.132 1.000 96.170 ? 7   GLU A CA  1 
ATOM 46   C C   ? GLU A 1   7 ?   9.168   9.238  10.638 1.000 96.170 ? 7   GLU A C   1 
ATOM 47   C CB  ? GLU A 1   7 ?  10.008   8.010  12.654 1.000 96.170 ? 7   GLU A CB  1 
ATOM 48   O O   ? GLU A 1   7 ?   9.799  10.293  10.539 1.000 96.170 ? 7   GLU A O   1 
ATOM 49   C CG  ? GLU A 1   7 ?   8.689   8.152  13.401 1.000 96.170 ? 7   GLU A CG  1 
ATOM 50   C CD  ? GLU A 1   7 ?   8.843   8.072  14.911 1.000 96.170 ? 7   GLU A CD  1 
ATOM 51   O OE1 ? GLU A 1   7 ?   7.904   8.467  15.639 1.000 96.170 ? 7   GLU A OE1 1 
ATOM 52   O OE2 ? GLU A 1   7 ?   9.912   7.611  15.371 1.000 96.170 ? 7   GLU A OE2 1 
ATOM 53   N N   ? VAL A 1   8 ?   7.868   9.144  10.338 1.000 95.000 ? 8   VAL A N   1 
ATOM 54   C CA  ? VAL A 1   8 ?   7.116  10.312   9.892 1.000 95.000 ? 8   VAL A CA  1 
ATOM 55   C C   ? VAL A 1   8 ?   6.668  11.131  11.100 1.000 95.000 ? 8   VAL A C   1 
ATOM 56   C CB  ? VAL A 1   8 ?   5.892   9.907   9.040 1.000 95.000 ? 8   VAL A CB  1 
ATOM 57   O O   ? VAL A 1   8 ?   6.596  10.614  12.217 1.000 95.000 ? 8   VAL A O   1 
ATOM 58   C CG1 ? VAL A 1   8 ?   6.330   9.123   7.804 1.000 95.000 ? 8   VAL A CG1 1 
ATOM 59   C CG2 ? VAL A 1   8 ?   4.908   9.089   9.875 1.000 95.000 ? 8   VAL A CG2 1 
ATOM 60   N N   ? LYS A 1   9 ?   6.438  12.453  10.752 1.000 96.460 ? 9   LYS A N   1 
ATOM 61   C CA  ? LYS A 1   9 ?   5.747  13.236  11.772 1.000 96.460 ? 9   LYS A CA  1 
ATOM 62   C C   ? LYS A 1   9 ?   4.388  12.627  12.106 1.000 96.460 ? 9   LYS A C   1 
ATOM 63   C CB  ? LYS A 1   9 ?   5.574  14.684  11.312 1.000 96.460 ? 9   LYS A CB  1 
ATOM 64   O O   ? LYS A 1   9 ?   3.628  12.261  11.207 1.000 96.460 ? 9   LYS A O   1 
ATOM 65   C CG  ? LYS A 1   9 ?   4.982  15.603  12.371 1.000 96.460 ? 9   LYS A CG  1 
ATOM 66   C CD  ? LYS A 1   9 ?   4.818  17.025  11.849 1.000 96.460 ? 9   LYS A CD  1 
ATOM 67   C CE  ? LYS A 1   9 ?   4.128  17.920  12.869 1.000 96.460 ? 9   LYS A CE  1 
ATOM 68   N NZ  ? LYS A 1   9 ?   3.961  19.314  12.359 1.000 96.460 ? 9   LYS A NZ  1 
ATOM 69   N N   ? PRO A 1  10 ?   4.143  12.364  13.401 1.000 96.520 ? 10  PRO A N   1 
ATOM 70   C CA  ? PRO A 1  10 ?   2.859  11.766  13.774 1.000 96.520 ? 10  PRO A CA  1 
ATOM 71   C C   ? PRO A 1  10 ?   1.674  12.429  13.077 1.000 96.520 ? 10  PRO A C   1 
ATOM 72   C CB  ? PRO A 1  10 ?   2.794  11.985  15.288 1.000 96.520 ? 10  PRO A CB  1 
ATOM 73   O O   ? PRO A 1  10 ?   1.597  13.659  13.017 1.000 96.520 ? 10  PRO A O   1 
ATOM 74   C CG  ? PRO A 1  10 ?   4.221  12.018  15.730 1.000 96.520 ? 10  PRO A CG  1 
ATOM 75   C CD  ? PRO A 1  10 ?   5.035  12.701  14.668 1.000 96.520 ? 10  PRO A CD  1 
ATOM 76   N N   ? HIS A 1  11 ?   0.857  11.465  12.372 1.000 95.320 ? 11  HIS A N   1 
ATOM 77   C CA  ? HIS A 1  11 ?  -0.436  11.808  11.792 1.000 95.320 ? 11  HIS A CA  1 
ATOM 78   C C   ? HIS A 1  11 ?  -0.272  12.703  10.568 1.000 95.320 ? 11  HIS A C   1 
ATOM 79   C CB  ? HIS A 1  11 ?  -1.324  12.497  12.830 1.000 95.320 ? 11  HIS A CB  1 
ATOM 80   O O   ? HIS A 1  11 ?  -1.213  13.389  10.164 1.000 95.320 ? 11  HIS A O   1 
ATOM 81   C CG  ? HIS A 1  11 ?  -1.486  11.714  14.095 1.000 95.320 ? 11  HIS A CG  1 
ATOM 82   C CD2 ? HIS A 1  11 ?  -1.208  12.035  15.380 1.000 95.320 ? 11  HIS A CD2 1 
ATOM 83   N ND1 ? HIS A 1  11 ?  -1.989  10.432  14.116 1.000 95.320 ? 11  HIS A ND1 1 
ATOM 84   C CE1 ? HIS A 1  11 ?  -2.014   9.996  15.365 1.000 95.320 ? 11  HIS A CE1 1 
ATOM 85   N NE2 ? HIS A 1  11 ?  -1.546  10.950  16.151 1.000 95.320 ? 11  HIS A NE2 1 
ATOM 86   N N   ? SER A 1  12 ?   0.928  12.807  10.009 1.000 96.380 ? 12  SER A N   1 
ATOM 87   C CA  ? SER A 1  12 ?   1.201  13.522   8.766 1.000 96.380 ? 12  SER A CA  1 
ATOM 88   C C   ? SER A 1  12 ?   0.780  12.701   7.552 1.000 96.380 ? 12  SER A C   1 
ATOM 89   C CB  ? SER A 1  12 ?   2.686  13.872   8.664 1.000 96.380 ? 12  SER A CB  1 
ATOM 90   O O   ? SER A 1  12 ?   0.710  13.223   6.437 1.000 96.380 ? 12  SER A O   1 
ATOM 91   O OG  ? SER A 1  12 ?   3.480  12.698   8.639 1.000 96.380 ? 12  SER A OG  1 
ATOM 92   N N   ? ARG A 1  13 ?   0.431  11.501   7.690 1.000 97.240 ? 13  ARG A N   1 
ATOM 93   C CA  ? ARG A 1  13 ?  -0.138  10.603   6.691 1.000 97.240 ? 13  ARG A CA  1 
ATOM 94   C C   ? ARG A 1  13 ?  -1.507  10.093   7.129 1.000 97.240 ? 13  ARG A C   1 
ATOM 95   C CB  ? ARG A 1  13 ?   0.801   9.423   6.430 1.000 97.240 ? 13  ARG A CB  1 
ATOM 96   O O   ? ARG A 1  13 ?  -1.658   8.917   7.467 1.000 97.240 ? 13  ARG A O   1 
ATOM 97   C CG  ? ARG A 1  13 ?   2.200   9.833   5.998 1.000 97.240 ? 13  ARG A CG  1 
ATOM 98   C CD  ? ARG A 1  13 ?   2.187  10.558   4.659 1.000 97.240 ? 13  ARG A CD  1 
ATOM 99   N NE  ? ARG A 1  13 ?   3.536  10.892   4.214 1.000 97.240 ? 13  ARG A NE  1 
ATOM 100  N NH1 ? ARG A 1  13 ?   3.647  12.888   5.372 1.000 97.240 ? 13  ARG A NH1 1 
ATOM 101  N NH2 ? ARG A 1  13 ?   5.423  12.197   4.099 1.000 97.240 ? 13  ARG A NH2 1 
ATOM 102  C CZ  ? ARG A 1  13 ?   4.199  11.992   4.563 1.000 97.240 ? 13  ARG A CZ  1 
ATOM 103  N N   ? PRO A 1  14 ?  -2.515  10.862   7.082 1.000 97.630 ? 14  PRO A N   1 
ATOM 104  C CA  ? PRO A 1  14 ?  -3.815  10.574   7.692 1.000 97.630 ? 14  PRO A CA  1 
ATOM 105  C C   ? PRO A 1  14 ?  -4.610   9.523   6.921 1.000 97.630 ? 14  PRO A C   1 
ATOM 106  C CB  ? PRO A 1  14 ?  -4.527  11.929   7.660 1.000 97.630 ? 14  PRO A CB  1 
ATOM 107  O O   ? PRO A 1  14 ?  -5.637   9.041   7.406 1.000 97.630 ? 14  PRO A O   1 
ATOM 108  C CG  ? PRO A 1  14 ?  -3.932  12.645   6.491 1.000 97.630 ? 14  PRO A CG  1 
ATOM 109  C CD  ? PRO A 1  14 ?  -2.477  12.283   6.400 1.000 97.630 ? 14  PRO A CD  1 
ATOM 110  N N   ? TYR A 1  15 ?  -4.069   9.032   5.771 1.000 98.320 ? 15  TYR A N   1 
ATOM 111  C CA  ? TYR A 1  15 ?  -4.724   8.048   4.916 1.000 98.320 ? 15  TYR A CA  1 
ATOM 112  C C   ? TYR A 1  15 ?  -4.220   6.641   5.219 1.000 98.320 ? 15  TYR A C   1 
ATOM 113  C CB  ? TYR A 1  15 ?  -4.491   8.379   3.439 1.000 98.320 ? 15  TYR A CB  1 
ATOM 114  O O   ? TYR A 1  15 ?  -4.778   5.657   4.727 1.000 98.320 ? 15  TYR A O   1 
ATOM 115  C CG  ? TYR A 1  15 ?  -3.054   8.701   3.108 1.000 98.320 ? 15  TYR A CG  1 
ATOM 116  C CD1 ? TYR A 1  15 ?  -2.634  10.019   2.947 1.000 98.320 ? 15  TYR A CD1 1 
ATOM 117  C CD2 ? TYR A 1  15 ?  -2.114   7.688   2.955 1.000 98.320 ? 15  TYR A CD2 1 
ATOM 118  C CE1 ? TYR A 1  15 ?  -1.311  10.320   2.640 1.000 98.320 ? 15  TYR A CE1 1 
ATOM 119  C CE2 ? TYR A 1  15 ?  -0.788   7.977   2.648 1.000 98.320 ? 15  TYR A CE2 1 
ATOM 120  O OH  ? TYR A 1  15 ?   0.914   9.587   2.190 1.000 98.320 ? 15  TYR A OH  1 
ATOM 121  C CZ  ? TYR A 1  15 ?  -0.397   9.294   2.494 1.000 98.320 ? 15  TYR A CZ  1 
ATOM 122  N N   ? MET A 1  16 ?  -3.170   6.512   5.969 1.000 98.090 ? 16  MET A N   1 
ATOM 123  C CA  ? MET A 1  16 ?  -2.522   5.223   6.194 1.000 98.090 ? 16  MET A CA  1 
ATOM 124  C C   ? MET A 1  16 ?  -3.436   4.282   6.971 1.000 98.090 ? 16  MET A C   1 
ATOM 125  C CB  ? MET A 1  16 ?  -1.202   5.408   6.944 1.000 98.090 ? 16  MET A CB  1 
ATOM 126  O O   ? MET A 1  16 ?  -4.092   4.697   7.928 1.000 98.090 ? 16  MET A O   1 
ATOM 127  C CG  ? MET A 1  16 ?  -0.048   5.844   6.056 1.000 98.090 ? 16  MET A CG  1 
ATOM 128  S SD  ? MET A 1  16 ?   0.254   4.677   4.672 1.000 98.090 ? 16  MET A SD  1 
ATOM 129  C CE  ? MET A 1  16 ?   0.857   3.236   5.594 1.000 98.090 ? 16  MET A CE  1 
ATOM 130  N N   ? ALA A 1  17 ?  -3.408   3.035   6.534 1.000 98.230 ? 17  ALA A N   1 
ATOM 131  C CA  ? ALA A 1  17 ?  -4.167   1.977   7.196 1.000 98.230 ? 17  ALA A CA  1 
ATOM 132  C C   ? ALA A 1  17 ?  -3.272   0.787   7.530 1.000 98.230 ? 17  ALA A C   1 
ATOM 133  C CB  ? ALA A 1  17 ?  -5.334   1.532   6.319 1.000 98.230 ? 17  ALA A CB  1 
ATOM 134  O O   ? ALA A 1  17 ?  -2.490   0.335   6.691 1.000 98.230 ? 17  ALA A O   1 
ATOM 135  N N   ? LEU A 1  18 ?  -3.411   0.319   8.767 1.000 97.880 ? 18  LEU A N   1 
ATOM 136  C CA  ? LEU A 1  18 ?  -2.786  -0.932   9.182 1.000 97.880 ? 18  LEU A CA  1 
ATOM 137  C C   ? LEU A 1  18 ?  -3.789  -2.080   9.144 1.000 97.880 ? 18  LEU A C   1 
ATOM 138  C CB  ? LEU A 1  18 ?  -2.200  -0.797  10.590 1.000 97.880 ? 18  LEU A CB  1 
ATOM 139  O O   ? LEU A 1  18 ?  -4.833  -2.020   9.798 1.000 97.880 ? 18  LEU A O   1 
ATOM 140  C CG  ? LEU A 1  18 ?  -1.577  -2.059  11.189 1.000 97.880 ? 18  LEU A CG  1 
ATOM 141  C CD1 ? LEU A 1  18 ?  -0.231  -2.347  10.533 1.000 97.880 ? 18  LEU A CD1 1 
ATOM 142  C CD2 ? LEU A 1  18 ?  -1.422  -1.914  12.699 1.000 97.880 ? 18  LEU A CD2 1 
ATOM 143  N N   ? LEU A 1  19 ?  -3.416  -3.092   8.331 1.000 97.840 ? 19  LEU A N   1 
ATOM 144  C CA  ? LEU A 1  19 ?  -4.270  -4.272   8.243 1.000 97.840 ? 19  LEU A CA  1 
ATOM 145  C C   ? LEU A 1  19 ?  -3.713  -5.411   9.090 1.000 97.840 ? 19  LEU A C   1 
ATOM 146  C CB  ? LEU A 1  19 ?  -4.409  -4.724   6.787 1.000 97.840 ? 19  LEU A CB  1 
ATOM 147  O O   ? LEU A 1  19 ?  -2.589  -5.867   8.864 1.000 97.840 ? 19  LEU A O   1 
ATOM 148  C CG  ? LEU A 1  19 ?  -5.137  -3.764   5.845 1.000 97.840 ? 19  LEU A CG  1 
ATOM 149  C CD1 ? LEU A 1  19 ?  -4.502  -2.379   5.906 1.000 97.840 ? 19  LEU A CD1 1 
ATOM 150  C CD2 ? LEU A 1  19 ?  -5.125  -4.301   4.418 1.000 97.840 ? 19  LEU A CD2 1 
ATOM 151  N N   ? SER A 1  20 ?  -4.485  -5.814  10.064 1.000 96.770 ? 20  SER A N   1 
ATOM 152  C CA  ? SER A 1  20 ?  -4.223  -7.029  10.829 1.000 96.770 ? 20  SER A CA  1 
ATOM 153  C C   ? SER A 1  20 ?  -5.021  -8.208  10.284 1.000 96.770 ? 20  SER A C   1 
ATOM 154  C CB  ? SER A 1  20 ?  -4.557  -6.816  12.306 1.000 96.770 ? 20  SER A CB  1 
ATOM 155  O O   ? SER A 1  20 ?  -6.247  -8.247  10.412 1.000 96.770 ? 20  SER A O   1 
ATOM 156  O OG  ? SER A 1  20 ?  -3.766  -5.777  12.856 1.000 96.770 ? 20  SER A OG  1 
ATOM 157  N N   ? ILE A 1  21 ?  -4.288  -9.135   9.603 1.000 96.240 ? 21  ILE A N   1 
ATOM 158  C CA  ? ILE A 1  21 ?  -4.914 -10.196   8.820 1.000 96.240 ? 21  ILE A CA  1 
ATOM 159  C C   ? ILE A 1  21 ?  -4.743 -11.534   9.535 1.000 96.240 ? 21  ILE A C   1 
ATOM 160  C CB  ? ILE A 1  21 ?  -4.322 -10.270   7.395 1.000 96.240 ? 21  ILE A CB  1 
ATOM 161  O O   ? ILE A 1  21 ?  -3.623 -11.929   9.868 1.000 96.240 ? 21  ILE A O   1 
ATOM 162  C CG1 ? ILE A 1  21 ?  -4.484  -8.925   6.679 1.000 96.240 ? 21  ILE A CG1 1 
ATOM 163  C CG2 ? ILE A 1  21 ?  -4.980 -11.399   6.596 1.000 96.240 ? 21  ILE A CG2 1 
ATOM 164  C CD1 ? ILE A 1  21 ?  -3.685  -8.811   5.387 1.000 96.240 ? 21  ILE A CD1 1 
ATOM 165  N N   ? GLN A 1  22 ?  -5.724 -12.339   9.870 1.000 92.800 ? 22  GLN A N   1 
ATOM 166  C CA  ? GLN A 1  22 ?  -5.720 -13.671  10.466 1.000 92.800 ? 22  GLN A CA  1 
ATOM 167  C C   ? GLN A 1  22 ?  -5.548 -14.750   9.401 1.000 92.800 ? 22  GLN A C   1 
ATOM 168  C CB  ? GLN A 1  22 ?  -7.010 -13.911  11.253 1.000 92.800 ? 22  GLN A CB  1 
ATOM 169  O O   ? GLN A 1  22 ?  -6.179 -14.692   8.343 1.000 92.800 ? 22  GLN A O   1 
ATOM 170  C CG  ? GLN A 1  22 ?  -7.126 -13.067  12.515 1.000 92.800 ? 22  GLN A CG  1 
ATOM 171  C CD  ? GLN A 1  22 ?  -8.352 -13.410  13.340 1.000 92.800 ? 22  GLN A CD  1 
ATOM 172  N NE2 ? GLN A 1  22 ?  -8.812 -12.457  14.144 1.000 92.800 ? 22  GLN A NE2 1 
ATOM 173  O OE1 ? GLN A 1  22 ?  -8.882 -14.522  13.255 1.000 92.800 ? 22  GLN A OE1 1 
ATOM 174  N N   ? PRO A 1  23 ?  -4.498 -15.790   9.932 1.000 82.570 ? 23  PRO A N   1 
ATOM 175  C CA  ? PRO A 1  23 ?  -3.924 -16.125  11.237 1.000 82.570 ? 23  PRO A CA  1 
ATOM 176  C C   ? PRO A 1  23 ?  -2.540 -15.515  11.448 1.000 82.570 ? 23  PRO A C   1 
ATOM 177  C CB  ? PRO A 1  23 ?  -3.849 -17.654  11.208 1.000 82.570 ? 23  PRO A CB  1 
ATOM 178  O O   ? PRO A 1  23 ?  -2.054 -15.453  12.580 1.000 82.570 ? 23  PRO A O   1 
ATOM 179  C CG  ? PRO A 1  23 ?  -3.678 -18.000   9.764 1.000 82.570 ? 23  PRO A CG  1 
ATOM 180  C CD  ? PRO A 1  23 ?  -4.311 -16.919   8.936 1.000 82.570 ? 23  PRO A CD  1 
ATOM 181  N N   ? GLU A 1  24 ?  -2.074 -14.523  11.066 1.000 82.690 ? 24  GLU A N   1 
ATOM 182  C CA  ? GLU A 1  24 ?  -0.974 -13.725  11.599 1.000 82.690 ? 24  GLU A CA  1 
ATOM 183  C C   ? GLU A 1  24 ?  -0.162 -13.084  10.477 1.000 82.690 ? 24  GLU A C   1 
ATOM 184  C CB  ? GLU A 1  24 ?  -0.065 -14.584  12.482 1.000 82.690 ? 24  GLU A CB  1 
ATOM 185  O O   ? GLU A 1  24 ?   1.027 -13.368  10.324 1.000 82.690 ? 24  GLU A O   1 
ATOM 186  C CG  ? GLU A 1  24 ?  -0.739 -15.095  13.746 1.000 82.690 ? 24  GLU A CG  1 
ATOM 187  C CD  ? GLU A 1  24 ?   0.168 -15.968  14.600 1.000 82.690 ? 24  GLU A CD  1 
ATOM 188  O OE1 ? GLU A 1  24 ?  -0.304 -16.516  15.622 1.000 82.690 ? 24  GLU A OE1 1 
ATOM 189  O OE2 ? GLU A 1  24 ?   1.360 -16.103  14.244 1.000 82.690 ? 24  GLU A OE2 1 
ATOM 190  N N   ? ALA A 1  25 ?  -0.821 -12.124   9.685 1.000 91.150 ? 25  ALA A N   1 
ATOM 191  C CA  ? ALA A 1  25 ?  -0.158 -11.294   8.682 1.000 91.150 ? 25  ALA A CA  1 
ATOM 192  C C   ? ALA A 1  25 ?  -0.526  -9.823   8.857 1.000 91.150 ? 25  ALA A C   1 
ATOM 193  C CB  ? ALA A 1  25 ?  -0.522 -11.766   7.276 1.000 91.150 ? 25  ALA A CB  1 
ATOM 194  O O   ? ALA A 1  25 ?  -1.585  -9.502   9.403 1.000 91.150 ? 25  ALA A O   1 
ATOM 195  N N   ? ILE A 1  26 ?   0.386  -9.011   8.591 1.000 94.520 ? 26  ILE A N   1 
ATOM 196  C CA  ? ILE A 1  26 ?   0.141  -7.573   8.562 1.000 94.520 ? 26  ILE A CA  1 
ATOM 197  C C   ? ILE A 1  26 ?   0.348  -7.043   7.145 1.000 94.520 ? 26  ILE A C   1 
ATOM 198  C CB  ? ILE A 1  26 ?   1.059  -6.823   9.554 1.000 94.520 ? 26  ILE A CB  1 
ATOM 199  O O   ? ILE A 1  26 ?   1.254  -7.486   6.436 1.000 94.520 ? 26  ILE A O   1 
ATOM 200  C CG1 ? ILE A 1  26 ?   0.730  -7.228  10.995 1.000 94.520 ? 26  ILE A CG1 1 
ATOM 201  C CG2 ? ILE A 1  26 ?   0.932  -5.309   9.367 1.000 94.520 ? 26  ILE A CG2 1 
ATOM 202  C CD1 ? ILE A 1  26 ?   1.724  -6.709  12.026 1.000 94.520 ? 26  ILE A CD1 1 
ATOM 203  N N   ? CYS A 1  27 ?  -0.486  -6.141   6.768 1.000 97.360 ? 27  CYS A N   1 
ATOM 204  C CA  ? CYS A 1  27 ?  -0.382  -5.409   5.510 1.000 97.360 ? 27  CYS A CA  1 
ATOM 205  C C   ? CYS A 1  27 ?  -0.720  -3.936   5.707 1.000 97.360 ? 27  CYS A C   1 
ATOM 206  C CB  ? CYS A 1  27 ?  -1.309  -6.018   4.458 1.000 97.360 ? 27  CYS A CB  1 
ATOM 207  O O   ? CYS A 1  27 ?  -1.262  -3.553   6.745 1.000 97.360 ? 27  CYS A O   1 
ATOM 208  S SG  ? CYS A 1  27 ?  -0.669  -7.535   3.715 1.000 97.360 ? 27  CYS A SG  1 
ATOM 209  N N   ? GLY A 1  28 ?  -0.324  -3.245   4.700 1.000 97.570 ? 28  GLY A N   1 
ATOM 210  C CA  ? GLY A 1  28 ?  -0.737  -1.851   4.662 1.000 97.570 ? 28  GLY A CA  1 
ATOM 211  C C   ? GLY A 1  28 ?  -1.937  -1.609   3.767 1.000 97.570 ? 28  GLY A C   1 
ATOM 212  O O   ? GLY A 1  28 ?  -2.382  -2.513   3.057 1.000 97.570 ? 28  GLY A O   1 
ATOM 213  N N   ? GLY A 1  29 ?  -2.504  -0.470   3.802 1.000 98.230 ? 29  GLY A N   1 
ATOM 214  C CA  ? GLY A 1  29 ?  -3.585   0.069   2.993 1.000 98.230 ? 29  GLY A CA  1 
ATOM 215  C C   ? GLY A 1  29 ?  -3.782   1.562   3.178 1.000 98.230 ? 29  GLY A C   1 
ATOM 216  O O   ? GLY A 1  29 ?  -3.065   2.196   3.955 1.000 98.230 ? 29  GLY A O   1 
ATOM 217  N N   ? PHE A 1  30 ?  -4.684   2.085   2.382 1.000 98.670 ? 30  PHE A N   1 
ATOM 218  C CA  ? PHE A 1  30 ?  -4.954   3.506   2.566 1.000 98.670 ? 30  PHE A CA  1 
ATOM 219  C C   ? PHE A 1  30 ?  -6.410   3.826   2.252 1.000 98.670 ? 30  PHE A C   1 
ATOM 220  C CB  ? PHE A 1  30 ?  -4.029   4.349   1.683 1.000 98.670 ? 30  PHE A CB  1 
ATOM 221  O O   ? PHE A 1  30 ?  -7.013   3.203   1.376 1.000 98.670 ? 30  PHE A O   1 
ATOM 222  C CG  ? PHE A 1  30 ?  -4.090   3.990   0.223 1.000 98.670 ? 30  PHE A CG  1 
ATOM 223  C CD1 ? PHE A 1  30 ?  -3.365   2.913  -0.274 1.000 98.670 ? 30  PHE A CD1 1 
ATOM 224  C CD2 ? PHE A 1  30 ?  -4.874   4.729  -0.654 1.000 98.670 ? 30  PHE A CD2 1 
ATOM 225  C CE1 ? PHE A 1  30 ?  -3.421   2.579  -1.625 1.000 98.670 ? 30  PHE A CE1 1 
ATOM 226  C CE2 ? PHE A 1  30 ?  -4.934   4.401  -2.005 1.000 98.670 ? 30  PHE A CE2 1 
ATOM 227  C CZ  ? PHE A 1  30 ?  -4.206   3.326  -2.489 1.000 98.670 ? 30  PHE A CZ  1 
ATOM 228  N N   ? LEU A 1  31 ?  -6.927   4.733   3.132 1.000 98.610 ? 31  LEU A N   1 
ATOM 229  C CA  ? LEU A 1  31 ?  -8.316   5.173   3.076 1.000 98.610 ? 31  LEU A CA  1 
ATOM 230  C C   ? LEU A 1  31 ?  -8.563   6.038   1.844 1.000 98.610 ? 31  LEU A C   1 
ATOM 231  C CB  ? LEU A 1  31 ?  -8.685   5.950   4.342 1.000 98.610 ? 31  LEU A CB  1 
ATOM 232  O O   ? LEU A 1  31 ?  -7.869   7.035   1.632 1.000 98.610 ? 31  LEU A O   1 
ATOM 233  C CG  ? LEU A 1  31 ? -10.158   6.330   4.500 1.000 98.610 ? 31  LEU A CG  1 
ATOM 234  C CD1 ? LEU A 1  31 ? -11.009   5.081   4.702 1.000 98.610 ? 31  LEU A CD1 1 
ATOM 235  C CD2 ? LEU A 1  31 ? -10.339   7.301   5.662 1.000 98.610 ? 31  LEU A CD2 1 
ATOM 236  N N   ? ILE A 1  32 ?  -9.550   5.674   0.961 1.000 97.870 ? 32  ILE A N   1 
ATOM 237  C CA  ? ILE A 1  32 ?  -9.813   6.417  -0.266 1.000 97.870 ? 32  ILE A CA  1 
ATOM 238  C C   ? ILE A 1  32 ? -11.230   6.983  -0.233 1.000 97.870 ? 32  ILE A C   1 
ATOM 239  C CB  ? ILE A 1  32 ?  -9.618   5.531  -1.517 1.000 97.870 ? 32  ILE A CB  1 
ATOM 240  O O   ? ILE A 1  32 ? -11.559   7.897  -0.993 1.000 97.870 ? 32  ILE A O   1 
ATOM 241  C CG1 ? ILE A 1  32 ? -10.489   4.273  -1.421 1.000 97.870 ? 32  ILE A CG1 1 
ATOM 242  C CG2 ? ILE A 1  32 ?  -8.142   5.163  -1.694 1.000 97.870 ? 32  ILE A CG2 1 
ATOM 243  C CD1 ? ILE A 1  32 ? -10.695   3.559  -2.749 1.000 97.870 ? 32  ILE A CD1 1 
ATOM 244  N N   ? ARG A 1  33 ? -12.011   6.533   0.738 1.000 96.210 ? 33  ARG A N   1 
ATOM 245  C CA  ? ARG A 1  33 ? -13.374   6.907   1.098 1.000 96.210 ? 33  ARG A CA  1 
ATOM 246  C C   ? ARG A 1  33 ? -13.685   6.522   2.540 1.000 96.210 ? 33  ARG A C   1 
ATOM 247  C CB  ? ARG A 1  33 ? -14.381   6.250   0.151 1.000 96.210 ? 33  ARG A CB  1 
ATOM 248  O O   ? ARG A 1  33 ? -13.049   5.627   3.100 1.000 96.210 ? 33  ARG A O   1 
ATOM 249  C CG  ? ARG A 1  33 ? -15.798   6.781   0.294 1.000 96.210 ? 33  ARG A CG  1 
ATOM 250  C CD  ? ARG A 1  33 ? -16.701   6.288  -0.828 1.000 96.210 ? 33  ARG A CD  1 
ATOM 251  N NE  ? ARG A 1  33 ? -16.942   4.851  -0.735 1.000 96.210 ? 33  ARG A NE  1 
ATOM 252  N NH1 ? ARG A 1  33 ? -18.388   4.766  -2.534 1.000 96.210 ? 33  ARG A NH1 1 
ATOM 253  N NH2 ? ARG A 1  33 ? -17.885   2.856  -1.372 1.000 96.210 ? 33  ARG A NH2 1 
ATOM 254  C CZ  ? ARG A 1  33 ? -17.737   4.161  -1.547 1.000 96.210 ? 33  ARG A CZ  1 
ATOM 255  N N   ? GLU A 1  34 ? -14.636   7.130   3.300 1.000 97.700 ? 34  GLU A N   1 
ATOM 256  C CA  ? GLU A 1  34 ? -14.897   6.895   4.717 1.000 97.700 ? 34  GLU A CA  1 
ATOM 257  C C   ? GLU A 1  34 ? -15.278   5.440   4.974 1.000 97.700 ? 34  GLU A C   1 
ATOM 258  C CB  ? GLU A 1  34 ? -16.003   7.826   5.222 1.000 97.700 ? 34  GLU A CB  1 
ATOM 259  O O   ? GLU A 1  34 ? -15.175   4.956   6.103 1.000 97.700 ? 34  GLU A O   1 
ATOM 260  C CG  ? GLU A 1  34 ? -15.604   9.294   5.252 1.000 97.700 ? 34  GLU A CG  1 
ATOM 261  C CD  ? GLU A 1  34 ? -16.733  10.213   5.691 1.000 97.700 ? 34  GLU A CD  1 
ATOM 262  O OE1 ? GLU A 1  34 ? -16.510  11.440   5.799 1.000 97.700 ? 34  GLU A OE1 1 
ATOM 263  O OE2 ? GLU A 1  34 ? -17.850   9.702   5.930 1.000 97.700 ? 34  GLU A OE2 1 
ATOM 264  N N   ? ASP A 1  35 ? -15.511   4.691   3.875 1.000 97.880 ? 35  ASP A N   1 
ATOM 265  C CA  ? ASP A 1  35 ? -15.968   3.320   4.084 1.000 97.880 ? 35  ASP A CA  1 
ATOM 266  C C   ? ASP A 1  35 ? -15.167   2.339   3.231 1.000 97.880 ? 35  ASP A C   1 
ATOM 267  C CB  ? ASP A 1  35 ? -17.459   3.197   3.767 1.000 97.880 ? 35  ASP A CB  1 
ATOM 268  O O   ? ASP A 1  35 ? -15.505   1.156   3.154 1.000 97.880 ? 35  ASP A O   1 
ATOM 269  C CG  ? ASP A 1  35 ? -17.804   3.642   2.356 1.000 97.880 ? 35  ASP A CG  1 
ATOM 270  O OD1 ? ASP A 1  35 ? -16.949   4.259   1.685 1.000 97.880 ? 35  ASP A OD1 1 
ATOM 271  O OD2 ? ASP A 1  35 ? -18.943   3.376   1.913 1.000 97.880 ? 35  ASP A OD2 1 
ATOM 272  N N   ? PHE A 1  36 ? -14.136   2.927   2.498 1.000 98.360 ? 36  PHE A N   1 
ATOM 273  C CA  ? PHE A 1  36 ? -13.350   2.053   1.635 1.000 98.360 ? 36  PHE A CA  1 
ATOM 274  C C   ? PHE A 1  36 ? -11.858   2.260   1.870 1.000 98.360 ? 36  PHE A C   1 
ATOM 275  C CB  ? PHE A 1  36 ? -13.689   2.303   0.162 1.000 98.360 ? 36  PHE A CB  1 
ATOM 276  O O   ? PHE A 1  36 ? -11.395   3.397   1.987 1.000 98.360 ? 36  PHE A O   1 
ATOM 277  C CG  ? PHE A 1  36 ? -14.880   1.524  -0.327 1.000 98.360 ? 36  PHE A CG  1 
ATOM 278  C CD1 ? PHE A 1  36 ? -14.731   0.231  -0.813 1.000 98.360 ? 36  PHE A CD1 1 
ATOM 279  C CD2 ? PHE A 1  36 ? -16.150   2.086  -0.300 1.000 98.360 ? 36  PHE A CD2 1 
ATOM 280  C CE1 ? PHE A 1  36 ? -15.832  -0.491  -1.267 1.000 98.360 ? 36  PHE A CE1 1 
ATOM 281  C CE2 ? PHE A 1  36 ? -17.255   1.370  -0.752 1.000 98.360 ? 36  PHE A CE2 1 
ATOM 282  C CZ  ? PHE A 1  36 ? -17.094   0.082  -1.235 1.000 98.360 ? 36  PHE A CZ  1 
ATOM 283  N N   ? VAL A 1  37 ? -11.137   1.119   1.938 1.000 98.680 ? 37  VAL A N   1 
ATOM 284  C CA  ? VAL A 1  37 ?  -9.680   1.054   1.992 1.000 98.680 ? 37  VAL A CA  1 
ATOM 285  C C   ? VAL A 1  37 ?  -9.149   0.320   0.763 1.000 98.680 ? 37  VAL A C   1 
ATOM 286  C CB  ? VAL A 1  37 ?  -9.191   0.358   3.282 1.000 98.680 ? 37  VAL A CB  1 
ATOM 287  O O   ? VAL A 1  37 ?  -9.702  -0.706   0.358 1.000 98.680 ? 37  VAL A O   1 
ATOM 288  C CG1 ? VAL A 1  37 ?  -7.697   0.050   3.196 1.000 98.680 ? 37  VAL A CG1 1 
ATOM 289  C CG2 ? VAL A 1  37 ?  -9.491   1.225   4.503 1.000 98.680 ? 37  VAL A CG2 1 
ATOM 290  N N   ? LEU A 1  38 ?  -8.142   0.947   0.144 1.000 98.550 ? 38  LEU A N   1 
ATOM 291  C CA  ? LEU A 1  38 ?  -7.433   0.282  -0.944 1.000 98.550 ? 38  LEU A CA  1 
ATOM 292  C C   ? LEU A 1  38 ?  -6.209  -0.463  -0.420 1.000 98.550 ? 38  LEU A C   1 
ATOM 293  C CB  ? LEU A 1  38 ?  -7.010   1.298  -2.008 1.000 98.550 ? 38  LEU A CB  1 
ATOM 294  O O   ? LEU A 1  38 ?  -5.462   0.066   0.407 1.000 98.550 ? 38  LEU A O   1 
ATOM 295  C CG  ? LEU A 1  38 ?  -8.110   1.790  -2.950 1.000 98.550 ? 38  LEU A CG  1 
ATOM 296  C CD1 ? LEU A 1  38 ?  -7.583   2.910  -3.841 1.000 98.550 ? 38  LEU A CD1 1 
ATOM 297  C CD2 ? LEU A 1  38 ?  -8.647   0.638  -3.793 1.000 98.550 ? 38  LEU A CD2 1 
ATOM 298  N N   ? THR A 1  39 ?  -6.001  -1.688  -0.922 1.000 98.630 ? 39  THR A N   1 
ATOM 299  C CA  ? THR A 1  39 ?  -4.861  -2.509  -0.528 1.000 98.630 ? 39  THR A CA  1 
ATOM 300  C C   ? THR A 1  39 ?  -4.505  -3.503  -1.629 1.000 98.630 ? 39  THR A C   1 
ATOM 301  C CB  ? THR A 1  39 ?  -5.146  -3.269   0.781 1.000 98.630 ? 39  THR A CB  1 
ATOM 302  O O   ? THR A 1  39 ?  -5.088  -3.471  -2.715 1.000 98.630 ? 39  THR A O   1 
ATOM 303  C CG2 ? THR A 1  39 ?  -6.174  -4.374   0.563 1.000 98.630 ? 39  THR A CG2 1 
ATOM 304  O OG1 ? THR A 1  39 ?  -3.929  -3.851   1.263 1.000 98.630 ? 39  THR A OG1 1 
ATOM 305  N N   ? ALA A 1  40 ?  -3.486  -4.264  -1.405 1.000 98.350 ? 40  ALA A N   1 
ATOM 306  C CA  ? ALA A 1  40 ?  -3.082  -5.274  -2.380 1.000 98.350 ? 40  ALA A CA  1 
ATOM 307  C C   ? ALA A 1  40 ?  -3.953  -6.522  -2.270 1.000 98.350 ? 40  ALA A C   1 
ATOM 308  C CB  ? ALA A 1  40 ?  -1.611  -5.637  -2.191 1.000 98.350 ? 40  ALA A CB  1 
ATOM 309  O O   ? ALA A 1  40 ?  -4.320  -6.936  -1.168 1.000 98.350 ? 40  ALA A O   1 
ATOM 310  N N   ? ALA A 1  41 ?  -4.246  -7.131  -3.441 1.000 98.090 ? 41  ALA A N   1 
ATOM 311  C CA  ? ALA A 1  41 ?  -5.072  -8.335  -3.476 1.000 98.090 ? 41  ALA A CA  1 
ATOM 312  C C   ? ALA A 1  41 ?  -4.386  -9.492  -2.756 1.000 98.090 ? 41  ALA A C   1 
ATOM 313  C CB  ? ALA A 1  41 ?  -5.388  -8.722  -4.919 1.000 98.090 ? 41  ALA A CB  1 
ATOM 314  O O   ? ALA A 1  41 ?  -5.052 -10.357  -2.182 1.000 98.090 ? 41  ALA A O   1 
ATOM 315  N N   ? HIS A 1  42 ?  -3.097  -9.482  -2.793 1.000 96.700 ? 42  HIS A N   1 
ATOM 316  C CA  ? HIS A 1  42 ?  -2.368 -10.578  -2.164 1.000 96.700 ? 42  HIS A CA  1 
ATOM 317  C C   ? HIS A 1  42 ?  -2.406 -10.465  -0.644 1.000 96.700 ? 42  HIS A C   1 
ATOM 318  C CB  ? HIS A 1  42 ?  -0.918 -10.608  -2.652 1.000 96.700 ? 42  HIS A CB  1 
ATOM 319  O O   ? HIS A 1  42 ?  -2.005 -11.392   0.062 1.000 96.700 ? 42  HIS A O   1 
ATOM 320  C CG  ? HIS A 1  42 ?  -0.061  -9.541  -2.050 1.000 96.700 ? 42  HIS A CG  1 
ATOM 321  C CD2 ? HIS A 1  42 ?   0.606  -9.495  -0.873 1.000 96.700 ? 42  HIS A CD2 1 
ATOM 322  N ND1 ? HIS A 1  42 ?   0.184  -8.339  -2.679 1.000 96.700 ? 42  HIS A ND1 1 
ATOM 323  C CE1 ? HIS A 1  42 ?   0.968  -7.600  -1.912 1.000 96.700 ? 42  HIS A CE1 1 
ATOM 324  N NE2 ? HIS A 1  42 ?   1.239  -8.278  -0.811 1.000 96.700 ? 42  HIS A NE2 1 
ATOM 325  N N   ? CYS A 1  43 ?  -2.975  -9.403  -0.103 1.000 97.070 ? 43  CYS A N   1 
ATOM 326  C CA  ? CYS A 1  43 ?  -3.128  -9.204   1.334 1.000 97.070 ? 43  CYS A CA  1 
ATOM 327  C C   ? CYS A 1  43 ?  -4.433  -9.814   1.833 1.000 97.070 ? 43  CYS A C   1 
ATOM 328  C CB  ? CYS A 1  43 ?  -3.087  -7.715   1.677 1.000 97.070 ? 43  CYS A CB  1 
ATOM 329  O O   ? CYS A 1  43 ?  -4.851  -9.557   2.963 1.000 97.070 ? 43  CYS A O   1 
ATOM 330  S SG  ? CYS A 1  43 ?  -1.437  -6.988   1.562 1.000 97.070 ? 43  CYS A SG  1 
ATOM 331  N N   ? GLU A 1  44 ?  -5.099 -10.622   1.036 1.000 95.160 ? 44  GLU A N   1 
ATOM 332  C CA  ? GLU A 1  44 ?  -6.399 -11.197   1.367 1.000 95.160 ? 44  GLU A CA  1 
ATOM 333  C C   ? GLU A 1  44 ?  -6.294 -12.150   2.554 1.000 95.160 ? 44  GLU A C   1 
ATOM 334  C CB  ? GLU A 1  44 ?  -6.988 -11.926   0.157 1.000 95.160 ? 44  GLU A CB  1 
ATOM 335  O O   ? GLU A 1  44 ?  -5.284 -12.838   2.718 1.000 95.160 ? 44  GLU A O   1 
ATOM 336  C CG  ? GLU A 1  44 ?  -8.396 -12.456   0.384 1.000 95.160 ? 44  GLU A CG  1 
ATOM 337  C CD  ? GLU A 1  44 ?  -8.984 -13.143  -0.839 1.000 95.160 ? 44  GLU A CD  1 
ATOM 338  O OE1 ? GLU A 1  44 ? -10.228 -13.228  -0.949 1.000 95.160 ? 44  GLU A OE1 1 
ATOM 339  O OE2 ? GLU A 1  44 ?  -8.193 -13.600  -1.695 1.000 95.160 ? 44  GLU A OE2 1 
ATOM 340  N N   ? GLY A 1  45 ?  -7.353 -12.148   3.388 1.000 93.580 ? 45  GLY A N   1 
ATOM 341  C CA  ? GLY A 1  45 ?  -7.449 -13.025   4.545 1.000 93.580 ? 45  GLY A CA  1 
ATOM 342  C C   ? GLY A 1  45 ?  -8.878 -13.262   4.997 1.000 93.580 ? 45  GLY A C   1 
ATOM 343  O O   ? GLY A 1  45 ?  -9.810 -12.649   4.472 1.000 93.580 ? 45  GLY A O   1 
ATOM 344  N N   ? SER A 1  46 ?  -9.031 -14.284   5.992 1.000 90.920 ? 46  SER A N   1 
ATOM 345  C CA  ? SER A 1  46 ? -10.342 -14.663   6.507 1.000 90.920 ? 46  SER A CA  1 
ATOM 346  C C   ? SER A 1  46 ? -10.938 -13.555   7.369 1.000 90.920 ? 46  SER A C   1 
ATOM 347  C CB  ? SER A 1  46 ? -10.247 -15.956   7.317 1.000 90.920 ? 46  SER A CB  1 
ATOM 348  O O   ? SER A 1  46 ? -12.141 -13.291   7.306 1.000 90.920 ? 46  SER A O   1 
ATOM 349  O OG  ? SER A 1  46 ?  -9.310 -15.821   8.372 1.000 90.920 ? 46  SER A OG  1 
ATOM 350  N N   ? ILE A 1  47 ? -10.162 -12.888   8.093 1.000 95.350 ? 47  ILE A N   1 
ATOM 351  C CA  ? ILE A 1  47 ? -10.546 -11.796   8.981 1.000 95.350 ? 47  ILE A CA  1 
ATOM 352  C C   ? ILE A 1  47 ?  -9.506 -10.680   8.908 1.000 95.350 ? 47  ILE A C   1 
ATOM 353  C CB  ? ILE A 1  47 ? -10.708 -12.283  10.438 1.000 95.350 ? 47  ILE A CB  1 
ATOM 354  O O   ? ILE A 1  47 ?  -8.314 -10.920   9.116 1.000 95.350 ? 47  ILE A O   1 
ATOM 355  C CG1 ? ILE A 1  47 ? -11.788 -13.368  10.522 1.000 95.350 ? 47  ILE A CG1 1 
ATOM 356  C CG2 ? ILE A 1  47 ? -11.037 -11.110  11.366 1.000 95.350 ? 47  ILE A CG2 1 
ATOM 357  C CD1 ? ILE A 1  47 ? -11.863 -14.063  11.874 1.000 95.350 ? 47  ILE A CD1 1 
ATOM 358  N N   ? ILE A 1  48 ? -10.059  -9.430   8.572 1.000 97.700 ? 48  ILE A N   1 
ATOM 359  C CA  ? ILE A 1  48 ?  -9.164  -8.282   8.480 1.000 97.700 ? 48  ILE A CA  1 
ATOM 360  C C   ? ILE A 1  48 ?  -9.696  -7.143   9.347 1.000 97.700 ? 48  ILE A C   1 
ATOM 361  C CB  ? ILE A 1  48 ?  -8.997  -7.811   7.018 1.000 97.700 ? 48  ILE A CB  1 
ATOM 362  O O   ? ILE A 1  48 ? -10.837  -6.706   9.177 1.000 97.700 ? 48  ILE A O   1 
ATOM 363  C CG1 ? ILE A 1  48 ?  -8.486  -8.960   6.142 1.000 97.700 ? 48  ILE A CG1 1 
ATOM 364  C CG2 ? ILE A 1  48 ?  -8.055  -6.605   6.944 1.000 97.700 ? 48  ILE A CG2 1 
ATOM 365  C CD1 ? ILE A 1  48 ?  -8.398  -8.617   4.661 1.000 97.700 ? 48  ILE A CD1 1 
ATOM 366  N N   ? ASN A 1  49 ?  -8.843  -6.717  10.329 1.000 97.810 ? 49  ASN A N   1 
ATOM 367  C CA  ? ASN A 1  49 ?  -9.103  -5.496  11.085 1.000 97.810 ? 49  ASN A CA  1 
ATOM 368  C C   ? ASN A 1  49 ?  -8.287  -4.322  10.551 1.000 97.810 ? 49  ASN A C   1 
ATOM 369  C CB  ? ASN A 1  49 ?  -8.811  -5.712  12.571 1.000 97.810 ? 49  ASN A CB  1 
ATOM 370  O O   ? ASN A 1  49 ?  -7.072  -4.433  10.376 1.000 97.810 ? 49  ASN A O   1 
ATOM 371  C CG  ? ASN A 1  49 ?  -9.859  -6.571  13.253 1.000 97.810 ? 49  ASN A CG  1 
ATOM 372  N ND2 ? ASN A 1  49 ?  -9.422  -7.415  14.179 1.000 97.810 ? 49  ASN A ND2 1 
ATOM 373  O OD1 ? ASN A 1  49 ? -11.050  -6.476  12.948 1.000 97.810 ? 49  ASN A OD1 1 
ATOM 374  N N   ? VAL A 1  50 ?  -9.041  -3.188  10.285 1.000 98.310 ? 50  VAL A N   1 
ATOM 375  C CA  ? VAL A 1  50 ?  -8.379  -2.012   9.730 1.000 98.310 ? 50  VAL A CA  1 
ATOM 376  C C   ? VAL A 1  50 ?  -8.188  -0.963  10.823 1.000 98.310 ? 50  VAL A C   1 
ATOM 377  C CB  ? VAL A 1  50 ?  -9.180  -1.414   8.551 1.000 98.310 ? 50  VAL A CB  1 
ATOM 378  O O   ? VAL A 1  50 ?  -9.156  -0.524  11.447 1.000 98.310 ? 50  VAL A O   1 
ATOM 379  C CG1 ? VAL A 1  50 ?  -8.468  -0.188   7.982 1.000 98.310 ? 50  VAL A CG1 1 
ATOM 380  C CG2 ? VAL A 1  50 ?  -9.392  -2.465   7.463 1.000 98.310 ? 50  VAL A CG2 1 
ATOM 381  N N   ? THR A 1  51 ?  -6.950  -0.616  11.102 1.000 98.190 ? 51  THR A N   1 
ATOM 382  C CA  ? THR A 1  51 ?  -6.629   0.432  12.065 1.000 98.190 ? 51  THR A CA  1 
ATOM 383  C C   ? THR A 1  51 ?  -6.241   1.723  11.350 1.000 98.190 ? 51  THR A C   1 
ATOM 384  C CB  ? THR A 1  51 ?  -5.488  -0.002  13.003 1.000 98.190 ? 51  THR A CB  1 
ATOM 385  O O   ? THR A 1  51 ?  -5.275   1.749  10.585 1.000 98.190 ? 51  THR A O   1 
ATOM 386  C CG2 ? THR A 1  51 ?  -5.196   1.071  14.046 1.000 98.190 ? 51  THR A CG2 1 
ATOM 387  O OG1 ? THR A 1  51 ?  -5.860  -1.214  13.671 1.000 98.190 ? 51  THR A OG1 1 
ATOM 388  N N   ? LEU A 1  52 ?  -6.984   2.818  11.556 1.000 98.400 ? 52  LEU A N   1 
ATOM 389  C CA  ? LEU A 1  52 ?  -6.719   4.160  11.047 1.000 98.400 ? 52  LEU A CA  1 
ATOM 390  C C   ? LEU A 1  52 ?  -6.306   5.098  12.176 1.000 98.400 ? 52  LEU A C   1 
ATOM 391  C CB  ? LEU A 1  52 ?  -7.954   4.715  10.332 1.000 98.400 ? 52  LEU A CB  1 
ATOM 392  O O   ? LEU A 1  52 ?  -6.632   4.856  13.341 1.000 98.400 ? 52  LEU A O   1 
ATOM 393  C CG  ? LEU A 1  52 ?  -8.421   3.951   9.093 1.000 98.400 ? 52  LEU A CG  1 
ATOM 394  C CD1 ? LEU A 1  52 ?  -9.887   4.255   8.804 1.000 98.400 ? 52  LEU A CD1 1 
ATOM 395  C CD2 ? LEU A 1  52 ?  -7.550   4.298   7.890 1.000 98.400 ? 52  LEU A CD2 1 
ATOM 396  N N   ? GLY A 1  53 ?  -5.476   6.108  11.816 1.000 97.660 ? 53  GLY A N   1 
ATOM 397  C CA  ? GLY A 1  53 ?  -5.136   7.139  12.783 1.000 97.660 ? 53  GLY A CA  1 
ATOM 398  C C   ? GLY A 1  53 ?  -4.035   6.720  13.740 1.000 97.660 ? 53  GLY A C   1 
ATOM 399  O O   ? GLY A 1  53 ?  -3.846   7.342  14.787 1.000 97.660 ? 53  GLY A O   1 
ATOM 400  N N   ? ALA A 1  54 ?  -3.304   5.604  13.360 1.000 96.760 ? 54  ALA A N   1 
ATOM 401  C CA  ? ALA A 1  54 ?  -2.229   5.105  14.214 1.000 96.760 ? 54  ALA A CA  1 
ATOM 402  C C   ? ALA A 1  54 ?  -0.873   5.627  13.751 1.000 96.760 ? 54  ALA A C   1 
ATOM 403  C CB  ? ALA A 1  54 ?  -2.230   3.578  14.233 1.000 96.760 ? 54  ALA A CB  1 
ATOM 404  O O   ? ALA A 1  54 ?  -0.527   5.514  12.572 1.000 96.760 ? 54  ALA A O   1 
ATOM 405  N N   ? HIS A 1  55 ?  -0.112   6.264  14.600 1.000 97.290 ? 55  HIS A N   1 
ATOM 406  C CA  ? HIS A 1  55 ?   1.299   6.553  14.373 1.000 97.290 ? 55  HIS A CA  1 
ATOM 407  C C   ? HIS A 1  55 ?   2.189   5.487  15.004 1.000 97.290 ? 55  HIS A C   1 
ATOM 408  C CB  ? HIS A 1  55 ?   1.660   7.933  14.927 1.000 97.290 ? 55  HIS A CB  1 
ATOM 409  O O   ? HIS A 1  55 ?   3.150   5.027  14.383 1.000 97.290 ? 55  HIS A O   1 
ATOM 410  C CG  ? HIS A 1  55 ?   3.109   8.276  14.788 1.000 97.290 ? 55  HIS A CG  1 
ATOM 411  C CD2 ? HIS A 1  55 ?   4.094   8.365  15.711 1.000 97.290 ? 55  HIS A CD2 1 
ATOM 412  N ND1 ? HIS A 1  55 ?   3.688   8.580  13.575 1.000 97.290 ? 55  HIS A ND1 1 
ATOM 413  C CE1 ? HIS A 1  55 ?   4.971   8.841  13.760 1.000 97.290 ? 55  HIS A CE1 1 
ATOM 414  N NE2 ? HIS A 1  55 ?   5.243   8.718  15.047 1.000 97.290 ? 55  HIS A NE2 1 
ATOM 415  N N   ? ASN A 1  56 ?   1.920   5.143  16.272 1.000 96.710 ? 56  ASN A N   1 
ATOM 416  C CA  ? ASN A 1  56 ?   2.593   4.088  17.023 1.000 96.710 ? 56  ASN A CA  1 
ATOM 417  C C   ? ASN A 1  56 ?   1.638   2.951  17.372 1.000 96.710 ? 56  ASN A C   1 
ATOM 418  C CB  ? ASN A 1  56 ?   3.230   4.656  18.294 1.000 96.710 ? 56  ASN A CB  1 
ATOM 419  O O   ? ASN A 1  56 ?   0.724   3.128  18.180 1.000 96.710 ? 56  ASN A O   1 
ATOM 420  C CG  ? ASN A 1  56 ?   4.111   3.649  19.005 1.000 96.710 ? 56  ASN A CG  1 
ATOM 421  N ND2 ? ASN A 1  56 ?   5.187   4.131  19.616 1.000 96.710 ? 56  ASN A ND2 1 
ATOM 422  O OD1 ? ASN A 1  56 ?   3.828   2.448  19.005 1.000 96.710 ? 56  ASN A OD1 1 
ATOM 423  N N   ? ILE A 1  57 ?   1.908   1.740  16.879 1.000 94.060 ? 57  ILE A N   1 
ATOM 424  C CA  ? ILE A 1  57 ?   0.957   0.637  16.969 1.000 94.060 ? 57  ILE A CA  1 
ATOM 425  C C   ? ILE A 1  57 ?   1.082  -0.043  18.330 1.000 94.060 ? 57  ILE A C   1 
ATOM 426  C CB  ? ILE A 1  57 ?   1.174  -0.390  15.835 1.000 94.060 ? 57  ILE A CB  1 
ATOM 427  O O   ? ILE A 1  57 ?   0.204  -0.812  18.730 1.000 94.060 ? 57  ILE A O   1 
ATOM 428  C CG1 ? ILE A 1  57 ?   2.616  -0.909  15.854 1.000 94.060 ? 57  ILE A CG1 1 
ATOM 429  C CG2 ? ILE A 1  57 ?   0.832   0.226  14.475 1.000 94.060 ? 57  ILE A CG2 1 
ATOM 430  C CD1 ? ILE A 1  57 ?   2.859  -2.096  14.932 1.000 94.060 ? 57  ILE A CD1 1 
ATOM 431  N N   ? LYS A 1  58 ?   2.027   0.288  19.139 1.000 93.500 ? 58  LYS A N   1 
ATOM 432  C CA  ? LYS A 1  58 ?   2.195  -0.279  20.473 1.000 93.500 ? 58  LYS A CA  1 
ATOM 433  C C   ? LYS A 1  58 ?   1.512   0.587  21.528 1.000 93.500 ? 58  LYS A C   1 
ATOM 434  C CB  ? LYS A 1  58 ?   3.679  -0.438  20.807 1.000 93.500 ? 58  LYS A CB  1 
ATOM 435  O O   ? LYS A 1  58 ?   1.234   0.122  22.636 1.000 93.500 ? 58  LYS A O   1 
ATOM 436  C CG  ? LYS A 1  58 ?   4.355  -1.595  20.087 1.000 93.500 ? 58  LYS A CG  1 
ATOM 437  C CD  ? LYS A 1  58 ?   5.678  -1.966  20.744 1.000 93.500 ? 58  LYS A CD  1 
ATOM 438  C CE  ? LYS A 1  58 ?   6.259  -3.243  20.152 1.000 93.500 ? 58  LYS A CE  1 
ATOM 439  N NZ  ? LYS A 1  58 ?   7.551  -3.617  20.801 1.000 93.500 ? 58  LYS A NZ  1 
ATOM 440  N N   ? GLU A 1  59 ?   1.153   1.851  21.105 1.000 94.880 ? 59  GLU A N   1 
ATOM 441  C CA  ? GLU A 1  59 ?   0.516   2.788  22.026 1.000 94.880 ? 59  GLU A CA  1 
ATOM 442  C C   ? GLU A 1  59 ?  -0.983   2.888  21.763 1.000 94.880 ? 59  GLU A C   1 
ATOM 443  C CB  ? GLU A 1  59 ?   1.163   4.171  21.918 1.000 94.880 ? 59  GLU A CB  1 
ATOM 444  O O   ? GLU A 1  59 ?  -1.429   2.753  20.622 1.000 94.880 ? 59  GLU A O   1 
ATOM 445  C CG  ? GLU A 1  59 ?   2.653   4.179  22.224 1.000 94.880 ? 59  GLU A CG  1 
ATOM 446  C CD  ? GLU A 1  59 ?   2.961   4.256  23.711 1.000 94.880 ? 59  GLU A CD  1 
ATOM 447  O OE1 ? GLU A 1  59 ?   4.153   4.192  24.088 1.000 94.880 ? 59  GLU A OE1 1 
ATOM 448  O OE2 ? GLU A 1  59 ?   2.002   4.379  24.505 1.000 94.880 ? 59  GLU A OE2 1 
ATOM 449  N N   ? GLN A 1  60 ?  -1.718   3.020  22.812 1.000 93.260 ? 60  GLN A N   1 
ATOM 450  C CA  ? GLN A 1  60 ?  -3.134   3.346  22.673 1.000 93.260 ? 60  GLN A CA  1 
ATOM 451  C C   ? GLN A 1  60 ?  -3.329   4.829  22.371 1.000 93.260 ? 60  GLN A C   1 
ATOM 452  C CB  ? GLN A 1  60 ?  -3.901   2.963  23.939 1.000 93.260 ? 60  GLN A CB  1 
ATOM 453  O O   ? GLN A 1  60 ?  -3.284   5.664  23.277 1.000 93.260 ? 60  GLN A O   1 
ATOM 454  C CG  ? GLN A 1  60 ?  -5.414   3.035  23.787 1.000 93.260 ? 60  GLN A CG  1 
ATOM 455  C CD  ? GLN A 1  60 ?  -6.152   2.496  24.998 1.000 93.260 ? 60  GLN A CD  1 
ATOM 456  N NE2 ? GLN A 1  60 ?  -7.477   2.593  24.977 1.000 93.260 ? 60  GLN A NE2 1 
ATOM 457  O OE1 ? GLN A 1  60 ?  -5.537   1.995  25.944 1.000 93.260 ? 60  GLN A OE1 1 
ATOM 458  N N   ? GLU A 1  61 ?  -3.506   5.130  21.100 1.000 95.970 ? 61  GLU A N   1 
ATOM 459  C CA  ? GLU A 1  61 ?  -3.690   6.514  20.671 1.000 95.970 ? 61  GLU A CA  1 
ATOM 460  C C   ? GLU A 1  61 ?  -5.170   6.866  20.561 1.000 95.970 ? 61  GLU A C   1 
ATOM 461  C CB  ? GLU A 1  61 ?  -2.990   6.759  19.332 1.000 95.970 ? 61  GLU A CB  1 
ATOM 462  O O   ? GLU A 1  61 ?  -5.974   6.055  20.096 1.000 95.970 ? 61  GLU A O   1 
ATOM 463  C CG  ? GLU A 1  61 ?  -1.484   6.546  19.377 1.000 95.970 ? 61  GLU A CG  1 
ATOM 464  C CD  ? GLU A 1  61 ?  -0.809   6.742  18.029 1.000 95.970 ? 61  GLU A CD  1 
ATOM 465  O OE1 ? GLU A 1  61 ?   0.375   7.147  17.995 1.000 95.970 ? 61  GLU A OE1 1 
ATOM 466  O OE2 ? GLU A 1  61 ?  -1.471   6.489  16.997 1.000 95.970 ? 61  GLU A OE2 1 
ATOM 467  N N   ? LYS A 1  62 ?  -5.554   7.998  21.056 1.000 96.560 ? 62  LYS A N   1 
ATOM 468  C CA  ? LYS A 1  62 ?  -6.946   8.436  21.001 1.000 96.560 ? 62  LYS A CA  1 
ATOM 469  C C   ? LYS A 1  62 ?  -7.416   8.594  19.558 1.000 96.560 ? 62  LYS A C   1 
ATOM 470  C CB  ? LYS A 1  62 ?  -7.125   9.753  21.757 1.000 96.560 ? 62  LYS A CB  1 
ATOM 471  O O   ? LYS A 1  62 ?  -8.618   8.555  19.283 1.000 96.560 ? 62  LYS A O   1 
ATOM 472  C CG  ? LYS A 1  62 ?  -6.955   9.629  23.264 1.000 96.560 ? 62  LYS A CG  1 
ATOM 473  C CD  ? LYS A 1  62 ?  -7.242  10.949  23.970 1.000 96.560 ? 62  LYS A CD  1 
ATOM 474  C CE  ? LYS A 1  62 ?  -7.069  10.827  25.477 1.000 96.560 ? 62  LYS A CE  1 
ATOM 475  N NZ  ? LYS A 1  62 ?  -7.291  12.133  26.168 1.000 96.560 ? 62  LYS A NZ  1 
ATOM 476  N N   ? THR A 1  63 ?  -6.522   8.715  18.647 1.000 96.800 ? 63  THR A N   1 
ATOM 477  C CA  ? THR A 1  63 ?  -6.815   8.988  17.244 1.000 96.800 ? 63  THR A CA  1 
ATOM 478  C C   ? THR A 1  63 ?  -7.150   7.698  16.502 1.000 96.800 ? 63  THR A C   1 
ATOM 479  C CB  ? THR A 1  63 ?  -5.631   9.689  16.553 1.000 96.800 ? 63  THR A CB  1 
ATOM 480  O O   ? THR A 1  63 ?  -7.687   7.735  15.393 1.000 96.800 ? 63  THR A O   1 
ATOM 481  C CG2 ? THR A 1  63 ?  -5.393  11.076  17.141 1.000 96.800 ? 63  THR A CG2 1 
ATOM 482  O OG1 ? THR A 1  63 ?  -4.448   8.899  16.726 1.000 96.800 ? 63  THR A OG1 1 
ATOM 483  N N   ? GLN A 1  64 ?  -6.868   6.466  17.080 1.000 97.350 ? 64  GLN A N   1 
ATOM 484  C CA  ? GLN A 1  64 ?  -7.022   5.191  16.388 1.000 97.350 ? 64  GLN A CA  1 
ATOM 485  C C   ? GLN A 1  64 ?  -8.495   4.824  16.234 1.000 97.350 ? 64  GLN A C   1 
ATOM 486  C CB  ? GLN A 1  64 ?  -6.279   4.081  17.134 1.000 97.350 ? 64  GLN A CB  1 
ATOM 487  O O   ? GLN A 1  64 ?  -9.285   5.002  17.164 1.000 97.350 ? 64  GLN A O   1 
ATOM 488  C CG  ? GLN A 1  64 ?  -4.763   4.204  17.067 1.000 97.350 ? 64  GLN A CG  1 
ATOM 489  C CD  ? GLN A 1  64 ?  -4.051   3.108  17.837 1.000 97.350 ? 64  GLN A CD  1 
ATOM 490  N NE2 ? GLN A 1  64 ?  -2.738   3.012  17.655 1.000 97.350 ? 64  GLN A NE2 1 
ATOM 491  O OE1 ? GLN A 1  64 ?  -4.676   2.354  18.590 1.000 97.350 ? 64  GLN A OE1 1 
ATOM 492  N N   ? GLN A 1  65 ?  -8.804   4.395  15.081 1.000 97.880 ? 65  GLN A N   1 
ATOM 493  C CA  ? GLN A 1  65 ? -10.083   3.776  14.752 1.000 97.880 ? 65  GLN A CA  1 
ATOM 494  C C   ? GLN A 1  65 ?  -9.888   2.360  14.218 1.000 97.880 ? 65  GLN A C   1 
ATOM 495  C CB  ? GLN A 1  65 ? -10.844   4.622  13.731 1.000 97.880 ? 65  GLN A CB  1 
ATOM 496  O O   ? GLN A 1  65 ?  -9.229   2.162  13.195 1.000 97.880 ? 65  GLN A O   1 
ATOM 497  C CG  ? GLN A 1  65 ? -11.007   6.080  14.140 1.000 97.880 ? 65  GLN A CG  1 
ATOM 498  C CD  ? GLN A 1  65 ? -11.751   6.901  13.103 1.000 97.880 ? 65  GLN A CD  1 
ATOM 499  N NE2 ? GLN A 1  65 ? -11.254   8.103  12.831 1.000 97.880 ? 65  GLN A NE2 1 
ATOM 500  O OE1 ? GLN A 1  65 ? -12.763   6.458  12.551 1.000 97.880 ? 65  GLN A OE1 1 
ATOM 501  N N   ? VAL A 1  66 ? -10.338   1.393  15.022 1.000 97.780 ? 66  VAL A N   1 
ATOM 502  C CA  ? VAL A 1  66 ? -10.263   0.010  14.562 1.000 97.780 ? 66  VAL A CA  1 
ATOM 503  C C   ? VAL A 1  66 ? -11.618  -0.426  14.010 1.000 97.780 ? 66  VAL A C   1 
ATOM 504  C CB  ? VAL A 1  66 ?  -9.818  -0.941  15.695 1.000 97.780 ? 66  VAL A CB  1 
ATOM 505  O O   ? VAL A 1  66 ? -12.608  -0.472  14.745 1.000 97.780 ? 66  VAL A O   1 
ATOM 506  C CG1 ? VAL A 1  66 ?  -9.677  -2.371  15.175 1.000 97.780 ? 66  VAL A CG1 1 
ATOM 507  C CG2 ? VAL A 1  66 ?  -8.504  -0.461  16.309 1.000 97.780 ? 66  VAL A CG2 1 
ATOM 508  N N   ? ILE A 1  67 ? -11.615  -0.691  12.707 1.000 98.260 ? 67  ILE A N   1 
ATOM 509  C CA  ? ILE A 1  67 ? -12.863  -1.021  12.025 1.000 98.260 ? 67  ILE A CA  1 
ATOM 510  C C   ? ILE A 1  67 ? -12.717  -2.356  11.299 1.000 98.260 ? 67  ILE A C   1 
ATOM 511  C CB  ? ILE A 1  67 ? -13.274   0.089  11.031 1.000 98.260 ? 67  ILE A CB  1 
ATOM 512  O O   ? ILE A 1  67 ? -11.856  -2.505  10.428 1.000 98.260 ? 67  ILE A O   1 
ATOM 513  C CG1 ? ILE A 1  67 ? -13.299   1.452  11.733 1.000 98.260 ? 67  ILE A CG1 1 
ATOM 514  C CG2 ? ILE A 1  67 ? -14.632  -0.228  10.400 1.000 98.260 ? 67  ILE A CG2 1 
ATOM 515  C CD1 ? ILE A 1  67 ? -13.513   2.629  10.791 1.000 98.260 ? 67  ILE A CD1 1 
ATOM 516  N N   ? PRO A 1  68 ? -13.591  -3.349  11.674 1.000 97.790 ? 68  PRO A N   1 
ATOM 517  C CA  ? PRO A 1  68 ? -13.550  -4.598  10.910 1.000 97.790 ? 68  PRO A CA  1 
ATOM 518  C C   ? PRO A 1  68 ? -14.033  -4.425   9.472 1.000 97.790 ? 68  PRO A C   1 
ATOM 519  C CB  ? PRO A 1  68 ? -14.487  -5.521  11.693 1.000 97.790 ? 68  PRO A CB  1 
ATOM 520  O O   ? PRO A 1  68 ? -14.909  -3.598   9.206 1.000 97.790 ? 68  PRO A O   1 
ATOM 521  C CG  ? PRO A 1  68 ? -14.563  -4.919  13.059 1.000 97.790 ? 68  PRO A CG  1 
ATOM 522  C CD  ? PRO A 1  68 ? -14.410  -3.430  12.933 1.000 97.790 ? 68  PRO A CD  1 
ATOM 523  N N   ? MET A 1  69 ? -13.415  -5.185   8.590 1.000 95.360 ? 69  MET A N   1 
ATOM 524  C CA  ? MET A 1  69 ? -13.896  -5.178   7.211 1.000 95.360 ? 69  MET A CA  1 
ATOM 525  C C   ? MET A 1  69 ? -15.096  -6.104   7.049 1.000 95.360 ? 69  MET A C   1 
ATOM 526  C CB  ? MET A 1  69 ? -12.781  -5.593   6.250 1.000 95.360 ? 69  MET A CB  1 
ATOM 527  O O   ? MET A 1  69 ? -15.171  -7.149   7.698 1.000 95.360 ? 69  MET A O   1 
ATOM 528  C CG  ? MET A 1  69 ? -12.393  -7.059   6.357 1.000 95.360 ? 69  MET A CG  1 
ATOM 529  S SD  ? MET A 1  69 ? -12.217  -7.614   8.097 1.000 95.360 ? 69  MET A SD  1 
ATOM 530  C CE  ? MET A 1  69 ? -10.670  -8.554   7.979 1.000 95.360 ? 69  MET A CE  1 
ATOM 531  N N   ? VAL A 1  70 ? -16.137  -5.776   6.188 1.000 96.660 ? 70  VAL A N   1 
ATOM 532  C CA  ? VAL A 1  70 ? -17.311  -6.618   5.983 1.000 96.660 ? 70  VAL A CA  1 
ATOM 533  C C   ? VAL A 1  70 ? -17.189  -7.361   4.655 1.000 96.660 ? 70  VAL A C   1 
ATOM 534  C CB  ? VAL A 1  70 ? -18.615  -5.790   6.014 1.000 96.660 ? 70  VAL A CB  1 
ATOM 535  O O   ? VAL A 1  70 ? -17.800  -8.416   4.468 1.000 96.660 ? 70  VAL A O   1 
ATOM 536  C CG1 ? VAL A 1  70 ? -18.878  -5.247   7.417 1.000 96.660 ? 70  VAL A CG1 1 
ATOM 537  C CG2 ? VAL A 1  70 ? -18.546  -4.649   5.001 1.000 96.660 ? 70  VAL A CG2 1 
ATOM 538  N N   ? LYS A 1  71 ? -16.348  -6.785   3.796 1.000 96.070 ? 71  LYS A N   1 
ATOM 539  C CA  ? LYS A 1  71 ? -16.200  -7.399   2.480 1.000 96.070 ? 71  LYS A CA  1 
ATOM 540  C C   ? LYS A 1  71 ? -14.809  -7.144   1.907 1.000 96.070 ? 71  LYS A C   1 
ATOM 541  C CB  ? LYS A 1  71 ? -17.267  -6.874   1.519 1.000 96.070 ? 71  LYS A CB  1 
ATOM 542  O O   ? LYS A 1  71 ? -14.290  -6.029   1.996 1.000 96.070 ? 71  LYS A O   1 
ATOM 543  C CG  ? LYS A 1  71 ? -17.375  -7.663   0.222 1.000 96.070 ? 71  LYS A CG  1 
ATOM 544  C CD  ? LYS A 1  71 ? -18.566  -7.208  -0.612 1.000 96.070 ? 71  LYS A CD  1 
ATOM 545  C CE  ? LYS A 1  71 ? -18.727  -8.055  -1.867 1.000 96.070 ? 71  LYS A CE  1 
ATOM 546  N NZ  ? LYS A 1  71 ? -19.922  -7.644  -2.663 1.000 96.070 ? 71  LYS A NZ  1 
ATOM 547  N N   ? CYS A 1  72 ? -14.151  -8.277   1.410 1.000 96.410 ? 72  CYS A N   1 
ATOM 548  C CA  ? CYS A 1  72 ? -12.931  -8.193   0.616 1.000 96.410 ? 72  CYS A CA  1 
ATOM 549  C C   ? CYS A 1  72 ? -13.234  -8.365  -0.868 1.000 96.410 ? 72  CYS A C   1 
ATOM 550  C CB  ? CYS A 1  72 ? -11.924  -9.250   1.066 1.000 96.410 ? 72  CYS A CB  1 
ATOM 551  O O   ? CYS A 1  72 ? -13.800  -9.380  -1.277 1.000 96.410 ? 72  CYS A O   1 
ATOM 552  S SG  ? CYS A 1  72 ? -11.370  -9.048   2.773 1.000 96.410 ? 72  CYS A SG  1 
ATOM 553  N N   ? ILE A 1  73 ? -12.928  -7.339  -1.624 1.000 97.750 ? 73  ILE A N   1 
ATOM 554  C CA  ? ILE A 1  73 ? -13.269  -7.371  -3.042 1.000 97.750 ? 73  ILE A CA  1 
ATOM 555  C C   ? ILE A 1  73 ? -11.994  -7.314  -3.881 1.000 97.750 ? 73  ILE A C   1 
ATOM 556  C CB  ? ILE A 1  73 ? -14.213  -6.209  -3.423 1.000 97.750 ? 73  ILE A CB  1 
ATOM 557  O O   ? ILE A 1  73 ? -11.524  -6.230  -4.234 1.000 97.750 ? 73  ILE A O   1 
ATOM 558  C CG1 ? ILE A 1  73 ? -15.382  -6.126  -2.435 1.000 97.750 ? 73  ILE A CG1 1 
ATOM 559  C CG2 ? ILE A 1  73 ? -14.720  -6.374  -4.859 1.000 97.750 ? 73  ILE A CG2 1 
ATOM 560  C CD1 ? ILE A 1  73 ? -16.148  -4.811  -2.492 1.000 97.750 ? 73  ILE A CD1 1 
ATOM 561  N N   ? PRO A 1  74 ? -11.287  -8.519  -4.109 1.000 97.970 ? 74  PRO A N   1 
ATOM 562  C CA  ? PRO A 1  74 ? -10.106  -8.507  -4.975 1.000 97.970 ? 74  PRO A CA  1 
ATOM 563  C C   ? PRO A 1  74 ? -10.455  -8.298  -6.447 1.000 97.970 ? 74  PRO A C   1 
ATOM 564  C CB  ? PRO A 1  74 ?  -9.491  -9.891  -4.751 1.000 97.970 ? 74  PRO A CB  1 
ATOM 565  O O   ? PRO A 1  74 ? -11.552  -8.659  -6.882 1.000 97.970 ? 74  PRO A O   1 
ATOM 566  C CG  ? PRO A 1  74 ? -10.645 -10.767  -4.382 1.000 97.970 ? 74  PRO A CG  1 
ATOM 567  C CD  ? PRO A 1  74 ? -11.648  -9.942  -3.628 1.000 97.970 ? 74  PRO A CD  1 
ATOM 568  N N   ? HIS A 1  75 ?  -9.558  -7.619  -7.119 1.000 98.160 ? 75  HIS A N   1 
ATOM 569  C CA  ? HIS A 1  75 ?  -9.780  -7.548  -8.559 1.000 98.160 ? 75  HIS A CA  1 
ATOM 570  C C   ? HIS A 1  75 ? -10.036  -8.933  -9.146 1.000 98.160 ? 75  HIS A C   1 
ATOM 571  C CB  ? HIS A 1  75 ?  -8.583  -6.897  -9.254 1.000 98.160 ? 75  HIS A CB  1 
ATOM 572  O O   ? HIS A 1  75 ?  -9.302  -9.880  -8.854 1.000 98.160 ? 75  HIS A O   1 
ATOM 573  C CG  ? HIS A 1  75 ?  -8.875  -6.435 -10.646 1.000 98.160 ? 75  HIS A CG  1 
ATOM 574  C CD2 ? HIS A 1  75 ?  -9.080  -5.193 -11.146 1.000 98.160 ? 75  HIS A CD2 1 
ATOM 575  N ND1 ? HIS A 1  75 ?  -8.989  -7.303 -11.709 1.000 98.160 ? 75  HIS A ND1 1 
ATOM 576  C CE1 ? HIS A 1  75 ?  -9.251  -6.613 -12.807 1.000 98.160 ? 75  HIS A CE1 1 
ATOM 577  N NE2 ? HIS A 1  75 ?  -9.311  -5.331 -12.492 1.000 98.160 ? 75  HIS A NE2 1 
ATOM 578  N N   ? PRO A 1  76 ? -11.085  -9.095 -10.016 1.000 97.090 ? 76  PRO A N   1 
ATOM 579  C CA  ? PRO A 1  76 ? -11.483 -10.403 -10.540 1.000 97.090 ? 76  PRO A CA  1 
ATOM 580  C C   ? PRO A 1  76 ? -10.385 -11.066 -11.368 1.000 97.090 ? 76  PRO A C   1 
ATOM 581  C CB  ? PRO A 1  76 ? -12.702 -10.079 -11.408 1.000 97.090 ? 76  PRO A CB  1 
ATOM 582  O O   ? PRO A 1  76 ? -10.351 -12.294 -11.484 1.000 97.090 ? 76  PRO A O   1 
ATOM 583  C CG  ? PRO A 1  76 ? -12.602  -8.612 -11.675 1.000 97.090 ? 76  PRO A CG  1 
ATOM 584  C CD  ? PRO A 1  76 ? -11.919  -7.960 -10.507 1.000 97.090 ? 76  PRO A CD  1 
ATOM 585  N N   ? ASP A 1  77 ?  -9.528 -10.248 -11.908 1.000 97.310 ? 77  ASP A N   1 
ATOM 586  C CA  ? ASP A 1  77 ?  -8.498 -10.805 -12.780 1.000 97.310 ? 77  ASP A CA  1 
ATOM 587  C C   ? ASP A 1  77 ?  -7.155 -10.890 -12.059 1.000 97.310 ? 77  ASP A C   1 
ATOM 588  C CB  ? ASP A 1  77 ?  -8.360  -9.965 -14.051 1.000 97.310 ? 77  ASP A CB  1 
ATOM 589  O O   ? ASP A 1  77 ?  -6.109 -11.024 -12.697 1.000 97.310 ? 77  ASP A O   1 
ATOM 590  C CG  ? ASP A 1  77 ?  -9.583 -10.042 -14.949 1.000 97.310 ? 77  ASP A CG  1 
ATOM 591  O OD1 ? ASP A 1  77 ? -10.271 -11.085 -14.953 1.000 97.310 ? 77  ASP A OD1 1 
ATOM 592  O OD2 ? ASP A 1  77 ?  -9.858  -9.052 -15.660 1.000 97.310 ? 77  ASP A OD2 1 
ATOM 593  N N   ? TYR A 1  78 ?  -7.186 -10.747 -10.702 1.000 97.480 ? 78  TYR A N   1 
ATOM 594  C CA  ? TYR A 1  78 ?  -5.952 -10.921  -9.945 1.000 97.480 ? 78  TYR A CA  1 
ATOM 595  C C   ? TYR A 1  78 ?  -5.356 -12.304 -10.182 1.000 97.480 ? 78  TYR A C   1 
ATOM 596  C CB  ? TYR A 1  78 ?  -6.205 -10.712  -8.449 1.000 97.480 ? 78  TYR A CB  1 
ATOM 597  O O   ? TYR A 1  78 ?  -6.056 -13.314 -10.080 1.000 97.480 ? 78  TYR A O   1 
ATOM 598  C CG  ? TYR A 1  78 ?  -5.043 -11.117  -7.574 1.000 97.480 ? 78  TYR A CG  1 
ATOM 599  C CD1 ? TYR A 1  78 ?  -5.192 -12.097  -6.595 1.000 97.480 ? 78  TYR A CD1 1 
ATOM 600  C CD2 ? TYR A 1  78 ?  -3.796 -10.520  -7.724 1.000 97.480 ? 78  TYR A CD2 1 
ATOM 601  C CE1 ? TYR A 1  78 ?  -4.125 -12.472  -5.785 1.000 97.480 ? 78  TYR A CE1 1 
ATOM 602  C CE2 ? TYR A 1  78 ?  -2.722 -10.888  -6.920 1.000 97.480 ? 78  TYR A CE2 1 
ATOM 603  O OH  ? TYR A 1  78 ?  -1.836 -12.230  -5.157 1.000 97.480 ? 78  TYR A OH  1 
ATOM 604  C CZ  ? TYR A 1  78 ?  -2.896 -11.863  -5.955 1.000 97.480 ? 78  TYR A CZ  1 
ATOM 605  N N   ? ASN A 1  79 ?  -4.078 -12.313 -10.520 1.000 95.580 ? 79  ASN A N   1 
ATOM 606  C CA  ? ASN A 1  79 ?  -3.309 -13.537 -10.718 1.000 95.580 ? 79  ASN A CA  1 
ATOM 607  C C   ? ASN A 1  79 ?  -2.234 -13.703  -9.648 1.000 95.580 ? 79  ASN A C   1 
ATOM 608  C CB  ? ASN A 1  79 ?  -2.677 -13.555 -12.112 1.000 95.580 ? 79  ASN A CB  1 
ATOM 609  O O   ? ASN A 1  79 ?  -1.223 -12.998  -9.663 1.000 95.580 ? 79  ASN A O   1 
ATOM 610  C CG  ? ASN A 1  79 ?  -2.013 -14.879 -12.435 1.000 95.580 ? 79  ASN A CG  1 
ATOM 611  N ND2 ? ASN A 1  79 ?  -2.036 -15.258 -13.707 1.000 95.580 ? 79  ASN A ND2 1 
ATOM 612  O OD1 ? ASN A 1  79 ?  -1.486 -15.555 -11.549 1.000 95.580 ? 79  ASN A OD1 1 
ATOM 613  N N   ? PRO A 1  80 ?  -2.359 -14.686  -8.745 1.000 94.080 ? 80  PRO A N   1 
ATOM 614  C CA  ? PRO A 1  80 ?  -1.455 -14.844  -7.604 1.000 94.080 ? 80  PRO A CA  1 
ATOM 615  C C   ? PRO A 1  80 ?  -0.074 -15.355  -8.012 1.000 94.080 ? 80  PRO A C   1 
ATOM 616  C CB  ? PRO A 1  80 ?  -2.176 -15.867  -6.722 1.000 94.080 ? 80  PRO A CB  1 
ATOM 617  O O   ? PRO A 1  80 ?   0.884 -15.233  -7.245 1.000 94.080 ? 80  PRO A O   1 
ATOM 618  C CG  ? PRO A 1  80 ?  -3.036 -16.645  -7.664 1.000 94.080 ? 80  PRO A CG  1 
ATOM 619  C CD  ? PRO A 1  80 ?  -3.529 -15.717  -8.737 1.000 94.080 ? 80  PRO A CD  1 
ATOM 620  N N   ? LYS A 1  81 ?   0.059 -15.807  -9.287 1.000 92.040 ? 81  LYS A N   1 
ATOM 621  C CA  ? LYS A 1  81 ?   1.344 -16.289  -9.784 1.000 92.040 ? 81  LYS A CA  1 
ATOM 622  C C   ? LYS A 1  81 ?   2.198 -15.138 -10.307 1.000 92.040 ? 81  LYS A C   1 
ATOM 623  C CB  ? LYS A 1  81 ?   1.137 -17.331 -10.885 1.000 92.040 ? 81  LYS A CB  1 
ATOM 624  O O   ? LYS A 1  81 ?   3.399 -15.077 -10.037 1.000 92.040 ? 81  LYS A O   1 
ATOM 625  C CG  ? LYS A 1  81 ?   0.570 -18.652 -10.388 1.000 92.040 ? 81  LYS A CG  1 
ATOM 626  C CD  ? LYS A 1  81 ?   0.464 -19.673 -11.514 1.000 92.040 ? 81  LYS A CD  1 
ATOM 627  C CE  ? LYS A 1  81 ?  -0.158 -20.977 -11.031 1.000 92.040 ? 81  LYS A CE  1 
ATOM 628  N NZ  ? LYS A 1  81 ?  -0.276 -21.976 -12.134 1.000 92.040 ? 81  LYS A NZ  1 
ATOM 629  N N   ? THR A 1  82 ?   1.515 -14.243 -10.926 1.000 91.950 ? 82  THR A N   1 
ATOM 630  C CA  ? THR A 1  82 ?   2.257 -13.171 -11.581 1.000 91.950 ? 82  THR A CA  1 
ATOM 631  C C   ? THR A 1  82 ?   2.049 -11.847 -10.852 1.000 91.950 ? 82  THR A C   1 
ATOM 632  C CB  ? THR A 1  82 ?   1.838 -13.020 -13.055 1.000 91.950 ? 82  THR A CB  1 
ATOM 633  O O   ? THR A 1  82 ?   2.715 -10.854 -11.154 1.000 91.950 ? 82  THR A O   1 
ATOM 634  C CG2 ? THR A 1  82 ?   2.034 -14.326 -13.819 1.000 91.950 ? 82  THR A CG2 1 
ATOM 635  O OG1 ? THR A 1  82 ?   0.456 -12.646 -13.116 1.000 91.950 ? 82  THR A OG1 1 
ATOM 636  N N   ? PHE A 1  83 ?   1.184 -11.833  -9.889 1.000 94.060 ? 83  PHE A N   1 
ATOM 637  C CA  ? PHE A 1  83 ?   0.797 -10.648  -9.134 1.000 94.060 ? 83  PHE A CA  1 
ATOM 638  C C   ? PHE A 1  83 ?   0.184  -9.597 -10.052 1.000 94.060 ? 83  PHE A C   1 
ATOM 639  C CB  ? PHE A 1  83 ?   2.004 -10.061  -8.395 1.000 94.060 ? 83  PHE A CB  1 
ATOM 640  O O   ? PHE A 1  83 ?   0.187  -8.407  -9.731 1.000 94.060 ? 83  PHE A O   1 
ATOM 641  C CG  ? PHE A 1  83 ?   2.478 -10.902  -7.241 1.000 94.060 ? 83  PHE A CG  1 
ATOM 642  C CD1 ? PHE A 1  83 ?   1.875 -10.799  -5.994 1.000 94.060 ? 83  PHE A CD1 1 
ATOM 643  C CD2 ? PHE A 1  83 ?   3.527 -11.797  -7.405 1.000 94.060 ? 83  PHE A CD2 1 
ATOM 644  C CE1 ? PHE A 1  83 ?   2.311 -11.577  -4.924 1.000 94.060 ? 83  PHE A CE1 1 
ATOM 645  C CE2 ? PHE A 1  83 ?   3.969 -12.578  -6.340 1.000 94.060 ? 83  PHE A CE2 1 
ATOM 646  C CZ  ? PHE A 1  83 ?   3.361 -12.466  -5.101 1.000 94.060 ? 83  PHE A CZ  1 
ATOM 647  N N   ? SER A 1  84 ?  -0.269 -10.057 -11.211 1.000 95.090 ? 84  SER A N   1 
ATOM 648  C CA  ? SER A 1  84 ?  -0.971  -9.158 -12.121 1.000 95.090 ? 84  SER A CA  1 
ATOM 649  C C   ? SER A 1  84 ?  -2.317  -8.729 -11.546 1.000 95.090 ? 84  SER A C   1 
ATOM 650  C CB  ? SER A 1  84 ?  -1.178  -9.826 -13.481 1.000 95.090 ? 84  SER A CB  1 
ATOM 651  O O   ? SER A 1  84 ?  -3.047  -9.547 -10.983 1.000 95.090 ? 84  SER A O   1 
ATOM 652  O OG  ? SER A 1  84 ?   0.066 -10.087 -14.108 1.000 95.090 ? 84  SER A OG  1 
ATOM 653  N N   ? ASN A 1  85 ?  -2.640  -7.447 -11.665 1.000 97.140 ? 85  ASN A N   1 
ATOM 654  C CA  ? ASN A 1  85 ?  -3.881  -6.870 -11.159 1.000 97.140 ? 85  ASN A CA  1 
ATOM 655  C C   ? ASN A 1  85 ?  -3.987  -7.010  -9.643 1.000 97.140 ? 85  ASN A C   1 
ATOM 656  C CB  ? ASN A 1  85 ?  -5.090  -7.517 -11.838 1.000 97.140 ? 85  ASN A CB  1 
ATOM 657  O O   ? ASN A 1  85 ?  -5.043  -7.371  -9.121 1.000 97.140 ? 85  ASN A O   1 
ATOM 658  C CG  ? ASN A 1  85 ?  -5.036  -7.414 -13.349 1.000 97.140 ? 85  ASN A CG  1 
ATOM 659  N ND2 ? ASN A 1  85 ?  -5.056  -8.558 -14.023 1.000 97.140 ? 85  ASN A ND2 1 
ATOM 660  O OD1 ? ASN A 1  85 ?  -4.975  -6.315 -13.907 1.000 97.140 ? 85  ASN A OD1 1 
ATOM 661  N N   ? ASP A 1  86 ?  -2.912  -6.903  -8.890 1.000 98.080 ? 86  ASP A N   1 
ATOM 662  C CA  ? ASP A 1  86 ?  -2.794  -7.036  -7.441 1.000 98.080 ? 86  ASP A CA  1 
ATOM 663  C C   ? ASP A 1  86 ?  -3.430  -5.846  -6.727 1.000 98.080 ? 86  ASP A C   1 
ATOM 664  C CB  ? ASP A 1  86 ?  -1.325  -7.172  -7.033 1.000 98.080 ? 86  ASP A CB  1 
ATOM 665  O O   ? ASP A 1  86 ?  -2.725  -4.989  -6.190 1.000 98.080 ? 86  ASP A O   1 
ATOM 666  C CG  ? ASP A 1  86 ?  -1.149  -7.604  -5.588 1.000 98.080 ? 86  ASP A CG  1 
ATOM 667  O OD1 ? ASP A 1  86 ?  -2.098  -8.167  -4.999 1.000 98.080 ? 86  ASP A OD1 1 
ATOM 668  O OD2 ? ASP A 1  86 ?  -0.053  -7.378  -5.031 1.000 98.080 ? 86  ASP A OD2 1 
ATOM 669  N N   ? ILE A 1  87 ?  -4.725  -5.699  -6.725 1.000 98.570 ? 87  ILE A N   1 
ATOM 670  C CA  ? ILE A 1  87 ?  -5.466  -4.599  -6.117 1.000 98.570 ? 87  ILE A CA  1 
ATOM 671  C C   ? ILE A 1  87 ?  -6.769  -5.124  -5.517 1.000 98.570 ? 87  ILE A C   1 
ATOM 672  C CB  ? ILE A 1  87 ?  -5.760  -3.481  -7.142 1.000 98.570 ? 87  ILE A CB  1 
ATOM 673  O O   ? ILE A 1  87 ?  -7.413  -6.006  -6.091 1.000 98.570 ? 87  ILE A O   1 
ATOM 674  C CG1 ? ILE A 1  87 ?  -6.461  -2.301  -6.459 1.000 98.570 ? 87  ILE A CG1 1 
ATOM 675  C CG2 ? ILE A 1  87 ?  -6.602  -4.020  -8.302 1.000 98.570 ? 87  ILE A CG2 1 
ATOM 676  C CD1 ? ILE A 1  87 ?  -6.528  -1.042  -7.313 1.000 98.570 ? 87  ILE A CD1 1 
ATOM 677  N N   ? MET A 1  88 ?  -7.127  -4.642  -4.363 1.000 98.370 ? 88  MET A N   1 
ATOM 678  C CA  ? MET A 1  88 ?  -8.321  -5.079  -3.645 1.000 98.370 ? 88  MET A CA  1 
ATOM 679  C C   ? MET A 1  88 ?  -8.943  -3.924  -2.868 1.000 98.370 ? 88  MET A C   1 
ATOM 680  C CB  ? MET A 1  88 ?  -7.986  -6.230  -2.694 1.000 98.370 ? 88  MET A CB  1 
ATOM 681  O O   ? MET A 1  88 ?  -8.228  -3.094  -2.304 1.000 98.370 ? 88  MET A O   1 
ATOM 682  C CG  ? MET A 1  88 ?  -9.179  -6.734  -1.898 1.000 98.370 ? 88  MET A CG  1 
ATOM 683  S SD  ? MET A 1  88 ?  -8.743  -8.123  -0.782 1.000 98.370 ? 88  MET A SD  1 
ATOM 684  C CE  ? MET A 1  88 ?  -7.736  -7.244   0.445 1.000 98.370 ? 88  MET A CE  1 
ATOM 685  N N   ? LEU A 1  89 ? -10.278  -3.843  -2.837 1.000 98.510 ? 89  LEU A N   1 
ATOM 686  C CA  ? LEU A 1  89 ? -11.032  -2.924  -1.992 1.000 98.510 ? 89  LEU A CA  1 
ATOM 687  C C   ? LEU A 1  89 ? -11.548  -3.633  -0.744 1.000 98.510 ? 89  LEU A C   1 
ATOM 688  C CB  ? LEU A 1  89 ? -12.203  -2.319  -2.770 1.000 98.510 ? 89  LEU A CB  1 
ATOM 689  O O   ? LEU A 1  89 ? -12.018  -4.770  -0.820 1.000 98.510 ? 89  LEU A O   1 
ATOM 690  C CG  ? LEU A 1  89 ? -11.841  -1.334  -3.883 1.000 98.510 ? 89  LEU A CG  1 
ATOM 691  C CD1 ? LEU A 1  89 ? -13.065  -1.031  -4.741 1.000 98.510 ? 89  LEU A CD1 1 
ATOM 692  C CD2 ? LEU A 1  89 ? -11.262  -0.052  -3.296 1.000 98.510 ? 89  LEU A CD2 1 
ATOM 693  N N   ? LEU A 1  90 ? -11.346  -2.941   0.371 1.000 98.380 ? 90  LEU A N   1 
ATOM 694  C CA  ? LEU A 1  90 ? -11.965  -3.387   1.614 1.000 98.380 ? 90  LEU A CA  1 
ATOM 695  C C   ? LEU A 1  90 ? -13.142  -2.492   1.987 1.000 98.380 ? 90  LEU A C   1 
ATOM 696  C CB  ? LEU A 1  90 ? -10.939  -3.400   2.750 1.000 98.380 ? 90  LEU A CB  1 
ATOM 697  O O   ? LEU A 1  90 ? -12.979  -1.281   2.150 1.000 98.380 ? 90  LEU A O   1 
ATOM 698  C CG  ? LEU A 1  90 ?  -9.665  -4.210   2.503 1.000 98.380 ? 90  LEU A CG  1 
ATOM 699  C CD1 ? LEU A 1  90 ?  -8.719  -4.085   3.692 1.000 98.380 ? 90  LEU A CD1 1 
ATOM 700  C CD2 ? LEU A 1  90 ? -10.004  -5.673   2.235 1.000 98.380 ? 90  LEU A CD2 1 
ATOM 701  N N   ? LYS A 1  91 ? -14.372  -3.099   2.043 1.000 98.130 ? 91  LYS A N   1 
ATOM 702  C CA  ? LYS A 1  91 ? -15.518  -2.378   2.589 1.000 98.130 ? 91  LYS A CA  1 
ATOM 703  C C   ? LYS A 1  91 ? -15.563  -2.489   4.110 1.000 98.130 ? 91  LYS A C   1 
ATOM 704  C CB  ? LYS A 1  91 ? -16.821  -2.905   1.987 1.000 98.130 ? 91  LYS A CB  1 
ATOM 705  O O   ? LYS A 1  91 ? -15.628  -3.592   4.656 1.000 98.130 ? 91  LYS A O   1 
ATOM 706  C CG  ? LYS A 1  91 ? -18.065  -2.175   2.468 1.000 98.130 ? 91  LYS A CG  1 
ATOM 707  C CD  ? LYS A 1  91 ? -18.156  -0.774   1.876 1.000 98.130 ? 91  LYS A CD  1 
ATOM 708  C CE  ? LYS A 1  91 ? -19.482  -0.107   2.218 1.000 98.130 ? 91  LYS A CE  1 
ATOM 709  N NZ  ? LYS A 1  91 ? -19.518   1.316   1.765 1.000 98.130 ? 91  LYS A NZ  1 
ATOM 710  N N   ? LEU A 1  92 ? -15.486  -1.303   4.733 1.000 98.270 ? 92  LEU A N   1 
ATOM 711  C CA  ? LEU A 1  92 ? -15.440  -1.260   6.191 1.000 98.270 ? 92  LEU A CA  1 
ATOM 712  C C   ? LEU A 1  92 ? -16.825  -1.492   6.786 1.000 98.270 ? 92  LEU A C   1 
ATOM 713  C CB  ? LEU A 1  92 ? -14.884   0.084   6.670 1.000 98.270 ? 92  LEU A CB  1 
ATOM 714  O O   ? LEU A 1  92 ? -17.834  -1.119   6.183 1.000 98.270 ? 92  LEU A O   1 
ATOM 715  C CG  ? LEU A 1  92 ? -13.498   0.468   6.151 1.000 98.270 ? 92  LEU A CG  1 
ATOM 716  C CD1 ? LEU A 1  92 ? -13.084   1.828   6.703 1.000 98.270 ? 92  LEU A CD1 1 
ATOM 717  C CD2 ? LEU A 1  92 ? -12.473  -0.599   6.520 1.000 98.270 ? 92  LEU A CD2 1 
ATOM 718  N N   ? LYS A 1  93 ? -16.930  -2.161   7.956 1.000 97.770 ? 93  LYS A N   1 
ATOM 719  C CA  ? LYS A 1  93 ? -18.183  -2.427   8.656 1.000 97.770 ? 93  LYS A CA  1 
ATOM 720  C C   ? LYS A 1  93 ? -18.904  -1.129   9.007 1.000 97.770 ? 93  LYS A C   1 
ATOM 721  C CB  ? LYS A 1  93 ? -17.927  -3.244   9.923 1.000 97.770 ? 93  LYS A CB  1 
ATOM 722  O O   ? LYS A 1  93 ? -20.135  -1.073   8.996 1.000 97.770 ? 93  LYS A O   1 
ATOM 723  C CG  ? LYS A 1  93 ? -19.194  -3.680  10.645 1.000 97.770 ? 93  LYS A CG  1 
ATOM 724  C CD  ? LYS A 1  93 ? -18.883  -4.621  11.802 1.000 97.770 ? 93  LYS A CD  1 
ATOM 725  C CE  ? LYS A 1  93 ? -20.152  -5.086  12.502 1.000 97.770 ? 93  LYS A CE  1 
ATOM 726  N NZ  ? LYS A 1  93 ? -19.853  -6.033  13.618 1.000 97.770 ? 93  LYS A NZ  1 
ATOM 727  N N   ? SER A 1  94 ? -18.184  -0.032   9.355 1.000 97.700 ? 94  SER A N   1 
ATOM 728  C CA  ? SER A 1  94 ? -18.697   1.308   9.620 1.000 97.700 ? 94  SER A CA  1 
ATOM 729  C C   ? SER A 1  94 ? -17.794   2.376   9.012 1.000 97.700 ? 94  SER A C   1 
ATOM 730  C CB  ? SER A 1  94 ? -18.834   1.542  11.125 1.000 97.700 ? 94  SER A CB  1 
ATOM 731  O O   ? SER A 1  94 ? -16.605   2.137   8.787 1.000 97.700 ? 94  SER A O   1 
ATOM 732  O OG  ? SER A 1  94 ? -17.579   1.411  11.771 1.000 97.700 ? 94  SER A OG  1 
ATOM 733  N N   ? LYS A 1  95 ? -18.442   3.532   8.658 1.000 98.090 ? 95  LYS A N   1 
ATOM 734  C CA  ? LYS A 1  95 ? -17.671   4.640   8.102 1.000 98.090 ? 95  LYS A CA  1 
ATOM 735  C C   ? LYS A 1  95 ? -16.639   5.149   9.104 1.000 98.090 ? 95  LYS A C   1 
ATOM 736  C CB  ? LYS A 1  95 ? -18.598   5.780   7.679 1.000 98.090 ? 95  LYS A CB  1 
ATOM 737  O O   ? LYS A 1  95 ? -16.924   5.249  10.300 1.000 98.090 ? 95  LYS A O   1 
ATOM 738  C CG  ? LYS A 1  95 ? -19.500   5.440   6.501 1.000 98.090 ? 95  LYS A CG  1 
ATOM 739  C CD  ? LYS A 1  95 ? -20.370   6.625   6.104 1.000 98.090 ? 95  LYS A CD  1 
ATOM 740  C CE  ? LYS A 1  95 ? -21.274   6.286   4.926 1.000 98.090 ? 95  LYS A CE  1 
ATOM 741  N NZ  ? LYS A 1  95 ? -22.157   7.433   4.557 1.000 98.090 ? 95  LYS A NZ  1 
ATOM 742  N N   ? ALA A 1  96 ? -15.421   5.409   8.569 1.000 98.100 ? 96  ALA A N   1 
ATOM 743  C CA  ? ALA A 1  96 ? -14.384   6.037   9.383 1.000 98.100 ? 96  ALA A CA  1 
ATOM 744  C C   ? ALA A 1  96 ? -14.758   7.474   9.736 1.000 98.100 ? 96  ALA A C   1 
ATOM 745  C CB  ? ALA A 1  96 ? -13.043   6.003   8.654 1.000 98.100 ? 96  ALA A CB  1 
ATOM 746  O O   ? ALA A 1  96 ? -15.291   8.207   8.899 1.000 98.100 ? 96  ALA A O   1 
ATOM 747  N N   ? LYS A 1  97 ? -14.555   7.864  10.962 1.000 98.000 ? 97  LYS A N   1 
ATOM 748  C CA  ? LYS A 1  97 ? -14.740   9.253  11.371 1.000 98.000 ? 97  LYS A CA  1 
ATOM 749  C C   ? LYS A 1  97 ? -13.582  10.125  10.894 1.000 98.000 ? 97  LYS A C   1 
ATOM 750  C CB  ? LYS A 1  97 ? -14.878   9.351  12.891 1.000 98.000 ? 97  LYS A CB  1 
ATOM 751  O O   ? LYS A 1  97 ? -12.424   9.865  11.226 1.000 98.000 ? 97  LYS A O   1 
ATOM 752  C CG  ? LYS A 1  97 ? -15.220  10.746  13.393 1.000 98.000 ? 97  LYS A CG  1 
ATOM 753  C CD  ? LYS A 1  97 ? -15.375  10.773  14.908 1.000 98.000 ? 97  LYS A CD  1 
ATOM 754  C CE  ? LYS A 1  97 ? -15.661  12.179  15.417 1.000 98.000 ? 97  LYS A CE  1 
ATOM 755  N NZ  ? LYS A 1  97 ? -15.803  12.213  16.903 1.000 98.000 ? 97  LYS A NZ  1 
ATOM 756  N N   ? ARG A 1  98 ? -13.922  11.156  10.106 1.000 97.320 ? 98  ARG A N   1 
ATOM 757  C CA  ? ARG A 1  98 ? -12.886  12.057   9.611 1.000 97.320 ? 98  ARG A CA  1 
ATOM 758  C C   ? ARG A 1  98 ? -12.348  12.941  10.731 1.000 97.320 ? 98  ARG A C   1 
ATOM 759  C CB  ? ARG A 1  98 ? -13.426  12.924   8.472 1.000 97.320 ? 98  ARG A CB  1 
ATOM 760  O O   ? ARG A 1  98 ? -13.112  13.642  11.396 1.000 97.320 ? 98  ARG A O   1 
ATOM 761  C CG  ? ARG A 1  98 ? -13.688  12.158   7.185 1.000 97.320 ? 98  ARG A CG  1 
ATOM 762  C CD  ? ARG A 1  98 ? -14.070  13.089   6.043 1.000 97.320 ? 98  ARG A CD  1 
ATOM 763  N NE  ? ARG A 1  98 ? -12.916  13.831   5.543 1.000 97.320 ? 98  ARG A NE  1 
ATOM 764  N NH1 ? ARG A 1  98 ? -14.132  15.140   4.078 1.000 97.320 ? 98  ARG A NH1 1 
ATOM 765  N NH2 ? ARG A 1  98 ? -11.860  15.399   4.239 1.000 97.320 ? 98  ARG A NH2 1 
ATOM 766  C CZ  ? ARG A 1  98 ? -12.972  14.788   4.621 1.000 97.320 ? 98  ARG A CZ  1 
ATOM 767  N N   ? THR A 1  99 ? -11.040  12.873  10.916 1.000 97.720 ? 99  THR A N   1 
ATOM 768  C CA  ? THR A 1  99 ? -10.300  13.661  11.894 1.000 97.720 ? 99  THR A CA  1 
ATOM 769  C C   ? THR A 1  99 ?  -8.998  14.184  11.294 1.000 97.720 ? 99  THR A C   1 
ATOM 770  C CB  ? THR A 1  99 ?  -9.991  12.837  13.158 1.000 97.720 ? 99  THR A CB  1 
ATOM 771  O O   ? THR A 1  99 ?  -8.690  13.912  10.132 1.000 97.720 ? 99  THR A O   1 
ATOM 772  C CG2 ? THR A 1  99 ? -11.243  12.139  13.679 1.000 97.720 ? 99  THR A CG2 1 
ATOM 773  O OG1 ? THR A 1  99 ?  -9.001  11.849  12.846 1.000 97.720 ? 99  THR A OG1 1 
ATOM 774  N N   ? ARG A 1 100 ?  -8.266  14.951  12.095 1.000 96.900 ? 100 ARG A N   1 
ATOM 775  C CA  ? ARG A 1 100 ?  -6.950  15.408  11.660 1.000 96.900 ? 100 ARG A CA  1 
ATOM 776  C C   ? ARG A 1 100 ?  -6.030  14.227  11.365 1.000 96.900 ? 100 ARG A C   1 
ATOM 777  C CB  ? ARG A 1 100 ?  -6.317  16.313  12.719 1.000 96.900 ? 100 ARG A CB  1 
ATOM 778  O O   ? ARG A 1 100 ?  -5.119  14.334  10.543 1.000 96.900 ? 100 ARG A O   1 
ATOM 779  C CG  ? ARG A 1 100 ?  -6.992  17.669  12.853 1.000 96.900 ? 100 ARG A CG  1 
ATOM 780  C CD  ? ARG A 1 100 ?  -6.300  18.543  13.889 1.000 96.900 ? 100 ARG A CD  1 
ATOM 781  N NE  ? ARG A 1 100 ?  -6.987  19.819  14.063 1.000 96.900 ? 100 ARG A NE  1 
ATOM 782  N NH1 ? ARG A 1 100 ?  -5.378  20.733  15.446 1.000 96.900 ? 100 ARG A NH1 1 
ATOM 783  N NH2 ? ARG A 1 100 ?  -7.240  21.948  14.888 1.000 96.900 ? 100 ARG A NH2 1 
ATOM 784  C CZ  ? ARG A 1 100 ?  -6.534  20.831  14.799 1.000 96.900 ? 100 ARG A CZ  1 
ATOM 785  N N   ? ALA A 1 101 ?  -6.281  13.111  11.945 1.000 97.590 ? 101 ALA A N   1 
ATOM 786  C CA  ? ALA A 1 101 ?  -5.416  11.938  11.851 1.000 97.590 ? 101 ALA A CA  1 
ATOM 787  C C   ? ALA A 1 101 ?  -5.985  10.914  10.873 1.000 97.590 ? 101 ALA A C   1 
ATOM 788  C CB  ? ALA A 1 101 ?  -5.227  11.305  13.228 1.000 97.590 ? 101 ALA A CB  1 
ATOM 789  O O   ? ALA A 1 101 ?  -5.305   9.954  10.504 1.000 97.590 ? 101 ALA A O   1 
ATOM 790  N N   ? VAL A 1 102 ?  -7.240  11.093  10.406 1.000 98.390 ? 102 VAL A N   1 
ATOM 791  C CA  ? VAL A 1 102 ?  -7.882  10.154   9.492 1.000 98.390 ? 102 VAL A CA  1 
ATOM 792  C C   ? VAL A 1 102 ?  -8.561  10.918   8.358 1.000 98.390 ? 102 VAL A C   1 
ATOM 793  C CB  ? VAL A 1 102 ?  -8.909   9.261  10.224 1.000 98.390 ? 102 VAL A CB  1 
ATOM 794  O O   ? VAL A 1 102 ?  -9.572  11.591   8.573 1.000 98.390 ? 102 VAL A O   1 
ATOM 795  C CG1 ? VAL A 1 102 ?  -9.549   8.269   9.255 1.000 98.390 ? 102 VAL A CG1 1 
ATOM 796  C CG2 ? VAL A 1 102 ?  -8.244   8.525  11.386 1.000 98.390 ? 102 VAL A CG2 1 
ATOM 797  N N   ? ARG A 1 103 ?  -7.916  10.847   7.161 1.000 98.090 ? 103 ARG A N   1 
ATOM 798  C CA  ? ARG A 1 103 ?  -8.448  11.455   5.946 1.000 98.090 ? 103 ARG A CA  1 
ATOM 799  C C   ? ARG A 1 103 ?  -8.150  10.591   4.726 1.000 98.090 ? 103 ARG A C   1 
ATOM 800  C CB  ? ARG A 1 103 ?  -7.869  12.858   5.749 1.000 98.090 ? 103 ARG A CB  1 
ATOM 801  O O   ? ARG A 1 103 ?  -7.087   9.972   4.641 1.000 98.090 ? 103 ARG A O   1 
ATOM 802  C CG  ? ARG A 1 103 ?  -8.324  13.864   6.793 1.000 98.090 ? 103 ARG A CG  1 
ATOM 803  C CD  ? ARG A 1 103 ?  -7.760  15.252   6.523 1.000 98.090 ? 103 ARG A CD  1 
ATOM 804  N NE  ? ARG A 1 103 ?  -7.599  16.018   7.756 1.000 98.090 ? 103 ARG A NE  1 
ATOM 805  N NH1 ? ARG A 1 103 ?  -6.602  17.837   6.739 1.000 98.090 ? 103 ARG A NH1 1 
ATOM 806  N NH2 ? ARG A 1 103 ?  -6.956  17.835   9.004 1.000 98.090 ? 103 ARG A NH2 1 
ATOM 807  C CZ  ? ARG A 1 103 ?  -7.052  17.228   7.830 1.000 98.090 ? 103 ARG A CZ  1 
ATOM 808  N N   ? PRO A 1 104 ?  -9.195  10.647   3.790 1.000 97.990 ? 104 PRO A N   1 
ATOM 809  C CA  ? PRO A 1 104 ?  -8.954   9.845   2.588 1.000 97.990 ? 104 PRO A CA  1 
ATOM 810  C C   ? PRO A 1 104 ?  -7.877  10.444   1.686 1.000 97.990 ? 104 PRO A C   1 
ATOM 811  C CB  ? PRO A 1 104 ? -10.315   9.843   1.887 1.000 97.990 ? 104 PRO A CB  1 
ATOM 812  O O   ? PRO A 1 104 ?  -7.737  11.667   1.615 1.000 97.990 ? 104 PRO A O   1 
ATOM 813  C CG  ? PRO A 1 104 ? -11.298  10.185   2.960 1.000 97.990 ? 104 PRO A CG  1 
ATOM 814  C CD  ? PRO A 1 104 ? -10.618  11.069   3.966 1.000 97.990 ? 104 PRO A CD  1 
ATOM 815  N N   ? LEU A 1 105 ?  -7.106   9.525   0.987 1.000 97.590 ? 105 LEU A N   1 
ATOM 816  C CA  ? LEU A 1 105 ?  -6.164   9.881  -0.068 1.000 97.590 ? 105 LEU A CA  1 
ATOM 817  C C   ? LEU A 1 105 ?  -6.872   9.989  -1.415 1.000 97.590 ? 105 LEU A C   1 
ATOM 818  C CB  ? LEU A 1 105 ?  -5.036   8.849  -0.152 1.000 97.590 ? 105 LEU A CB  1 
ATOM 819  O O   ? LEU A 1 105 ?  -7.677   9.124  -1.768 1.000 97.590 ? 105 LEU A O   1 
ATOM 820  C CG  ? LEU A 1 105 ?  -3.888   9.176  -1.108 1.000 97.590 ? 105 LEU A CG  1 
ATOM 821  C CD1 ? LEU A 1 105 ?  -3.193  10.465  -0.681 1.000 97.590 ? 105 LEU A CD1 1 
ATOM 822  C CD2 ? LEU A 1 105 ?  -2.894   8.021  -1.165 1.000 97.590 ? 105 LEU A CD2 1 
ATOM 823  N N   ? ASN A 1 106 ?  -6.571  11.028  -2.122 1.000 96.300 ? 106 ASN A N   1 
ATOM 824  C CA  ? ASN A 1 106 ?  -7.226  11.243  -3.408 1.000 96.300 ? 106 ASN A CA  1 
ATOM 825  C C   ? ASN A 1 106 ?  -6.752  10.237  -4.453 1.000 96.300 ? 106 ASN A C   1 
ATOM 826  C CB  ? ASN A 1 106 ?  -6.988  12.672  -3.899 1.000 96.300 ? 106 ASN A CB  1 
ATOM 827  O O   ? ASN A 1 106 ?  -5.576   9.870  -4.479 1.000 96.300 ? 106 ASN A O   1 
ATOM 828  C CG  ? ASN A 1 106 ?  -7.683  13.709  -3.039 1.000 96.300 ? 106 ASN A CG  1 
ATOM 829  N ND2 ? ASN A 1 106 ?  -7.041  14.858  -2.860 1.000 96.300 ? 106 ASN A ND2 1 
ATOM 830  O OD1 ? ASN A 1 106 ?  -8.787  13.479  -2.539 1.000 96.300 ? 106 ASN A OD1 1 
ATOM 831  N N   ? LEU A 1 107 ?  -7.709   9.817  -5.307 1.000 96.290 ? 107 LEU A N   1 
ATOM 832  C CA  ? LEU A 1 107 ?  -7.369   8.997  -6.465 1.000 96.290 ? 107 LEU A CA  1 
ATOM 833  C C   ? LEU A 1 107 ?  -6.745   9.846  -7.568 1.000 96.290 ? 107 LEU A C   1 
ATOM 834  C CB  ? LEU A 1 107 ?  -8.613   8.281  -6.998 1.000 96.290 ? 107 LEU A CB  1 
ATOM 835  O O   ? LEU A 1 107 ?  -7.115  11.009  -7.746 1.000 96.290 ? 107 LEU A O   1 
ATOM 836  C CG  ? LEU A 1 107 ?  -9.246   7.241  -6.072 1.000 96.290 ? 107 LEU A CG  1 
ATOM 837  C CD1 ? LEU A 1 107 ? -10.554   6.730  -6.665 1.000 96.290 ? 107 LEU A CD1 1 
ATOM 838  C CD2 ? LEU A 1 107 ?  -8.279   6.088  -5.823 1.000 96.290 ? 107 LEU A CD2 1 
ATOM 839  N N   ? PRO A 1 108 ?  -5.744   9.341  -8.245 1.000 94.410 ? 108 PRO A N   1 
ATOM 840  C CA  ? PRO A 1 108 ?  -4.976  10.119  -9.220 1.000 94.410 ? 108 PRO A CA  1 
ATOM 841  C C   ? PRO A 1 108 ?  -5.809  10.533 -10.431 1.000 94.410 ? 108 PRO A C   1 
ATOM 842  C CB  ? PRO A 1 108 ?  -3.855   9.161  -9.631 1.000 94.410 ? 108 PRO A CB  1 
ATOM 843  O O   ? PRO A 1 108 ?  -6.711   9.800 -10.845 1.000 94.410 ? 108 PRO A O   1 
ATOM 844  C CG  ? PRO A 1 108 ?  -4.437   7.795  -9.459 1.000 94.410 ? 108 PRO A CG  1 
ATOM 845  C CD  ? PRO A 1 108 ?  -5.371   7.819  -8.284 1.000 94.410 ? 108 PRO A CD  1 
ATOM 846  N N   ? ARG A 1 109 ?  -5.475  11.718 -11.002 1.000 86.470 ? 109 ARG A N   1 
ATOM 847  C CA  ? ARG A 1 109 ?  -6.085  12.250 -12.217 1.000 86.470 ? 109 ARG A CA  1 
ATOM 848  C C   ? ARG A 1 109 ?  -5.129  12.146 -13.400 1.000 86.470 ? 109 ARG A C   1 
ATOM 849  C CB  ? ARG A 1 109 ?  -6.510  13.705 -12.012 1.000 86.470 ? 109 ARG A CB  1 
ATOM 850  O O   ? ARG A 1 109 ?  -5.562  12.100 -14.553 1.000 86.470 ? 109 ARG A O   1 
ATOM 851  C CG  ? ARG A 1 109 ?  -7.641  13.882 -11.011 1.000 86.470 ? 109 ARG A CG  1 
ATOM 852  C CD  ? ARG A 1 109 ?  -8.061  15.340 -10.887 1.000 86.470 ? 109 ARG A CD  1 
ATOM 853  N NE  ? ARG A 1 109 ?  -9.117  15.514  -9.893 1.000 86.470 ? 109 ARG A NE  1 
ATOM 854  N NH1 ? ARG A 1 109 ?  -9.383  17.777 -10.269 1.000 86.470 ? 109 ARG A NH1 1 
ATOM 855  N NH2 ? ARG A 1 109 ? -10.668  16.713  -8.697 1.000 86.470 ? 109 ARG A NH2 1 
ATOM 856  C CZ  ? ARG A 1 109 ?  -9.720  16.668  -9.622 1.000 86.470 ? 109 ARG A CZ  1 
ATOM 857  N N   ? VAL A 1 110 ?  -3.818  12.090 -13.046 1.000 82.820 ? 110 VAL A N   1 
ATOM 858  C CA  ? VAL A 1 110 ?  -2.770  11.970 -14.055 1.000 82.820 ? 110 VAL A CA  1 
ATOM 859  C C   ? VAL A 1 110 ?  -1.812  10.844 -13.673 1.000 82.820 ? 110 VAL A C   1 
ATOM 860  C CB  ? VAL A 1 110 ?  -1.994  13.295 -14.227 1.000 82.820 ? 110 VAL A CB  1 
ATOM 861  O O   ? VAL A 1 110 ?  -1.690  10.497 -12.495 1.000 82.820 ? 110 VAL A O   1 
ATOM 862  C CG1 ? VAL A 1 110 ?  -2.908  14.389 -14.777 1.000 82.820 ? 110 VAL A CG1 1 
ATOM 863  C CG2 ? VAL A 1 110 ?  -1.376  13.728 -12.899 1.000 82.820 ? 110 VAL A CG2 1 
ATOM 864  N N   ? ASN A 1 111 ?  -1.137  10.367 -14.765 1.000 87.330 ? 111 ASN A N   1 
ATOM 865  C CA  ? ASN A 1 111 ?  -0.147   9.319 -14.539 1.000 87.330 ? 111 ASN A CA  1 
ATOM 866  C C   ? ASN A 1 111 ?   1.187   9.898 -14.075 1.000 87.330 ? 111 ASN A C   1 
ATOM 867  C CB  ? ASN A 1 111 ?   0.049   8.483 -15.805 1.000 87.330 ? 111 ASN A CB  1 
ATOM 868  O O   ? ASN A 1 111 ?   1.553  11.010 -14.461 1.000 87.330 ? 111 ASN A O   1 
ATOM 869  C CG  ? ASN A 1 111 ?  -1.164   7.637 -16.139 1.000 87.330 ? 111 ASN A CG  1 
ATOM 870  N ND2 ? ASN A 1 111 ?  -1.469   7.520 -17.426 1.000 87.330 ? 111 ASN A ND2 1 
ATOM 871  O OD1 ? ASN A 1 111 ?  -1.822   7.093 -15.248 1.000 87.330 ? 111 ASN A OD1 1 
ATOM 872  N N   ? VAL A 1 112 ?   1.855   9.197 -13.261 1.000 93.030 ? 112 VAL A N   1 
ATOM 873  C CA  ? VAL A 1 112 ?   3.196   9.576 -12.828 1.000 93.030 ? 112 VAL A CA  1 
ATOM 874  C C   ? VAL A 1 112 ?   4.210   9.220 -13.913 1.000 93.030 ? 112 VAL A C   1 
ATOM 875  C CB  ? VAL A 1 112 ?   3.578   8.889 -11.497 1.000 93.030 ? 112 VAL A CB  1 
ATOM 876  O O   ? VAL A 1 112 ?   3.992   8.292 -14.696 1.000 93.030 ? 112 VAL A O   1 
ATOM 877  C CG1 ? VAL A 1 112 ?   2.712   9.412 -10.352 1.000 93.030 ? 112 VAL A CG1 1 
ATOM 878  C CG2 ? VAL A 1 112 ?   3.445   7.373 -11.622 1.000 93.030 ? 112 VAL A CG2 1 
ATOM 879  N N   ? LYS A 1 113 ?   5.320   9.993 -14.049 1.000 94.390 ? 113 LYS A N   1 
ATOM 880  C CA  ? LYS A 1 113 ?   6.367   9.811 -15.050 1.000 94.390 ? 113 LYS A CA  1 
ATOM 881  C C   ? LYS A 1 113 ?   7.689   9.416 -14.398 1.000 94.390 ? 113 LYS A C   1 
ATOM 882  C CB  ? LYS A 1 113 ?   6.550  11.086 -15.875 1.000 94.390 ? 113 LYS A CB  1 
ATOM 883  O O   ? LYS A 1 113 ?   7.933   9.736 -13.233 1.000 94.390 ? 113 LYS A O   1 
ATOM 884  C CG  ? LYS A 1 113 ?   5.292  11.538 -16.602 1.000 94.390 ? 113 LYS A CG  1 
ATOM 885  C CD  ? LYS A 1 113 ?   5.524  12.837 -17.364 1.000 94.390 ? 113 LYS A CD  1 
ATOM 886  C CE  ? LYS A 1 113 ?   4.243  13.340 -18.015 1.000 94.390 ? 113 LYS A CE  1 
ATOM 887  N NZ  ? LYS A 1 113 ?   4.480  14.574 -18.823 1.000 94.390 ? 113 LYS A NZ  1 
ATOM 888  N N   ? PRO A 1 114 ?   8.496   8.745 -15.240 1.000 96.310 ? 114 PRO A N   1 
ATOM 889  C CA  ? PRO A 1 114 ?   9.841   8.481 -14.725 1.000 96.310 ? 114 PRO A CA  1 
ATOM 890  C C   ? PRO A 1 114 ?  10.547   9.746 -14.241 1.000 96.310 ? 114 PRO A C   1 
ATOM 891  C CB  ? PRO A 1 114 ?  10.568   7.877 -15.929 1.000 96.310 ? 114 PRO A CB  1 
ATOM 892  O O   ? PRO A 1 114 ?  10.460  10.792 -14.890 1.000 96.310 ? 114 PRO A O   1 
ATOM 893  C CG  ? PRO A 1 114 ?   9.490   7.244 -16.748 1.000 96.310 ? 114 PRO A CG  1 
ATOM 894  C CD  ? PRO A 1 114 ?   8.266   8.110 -16.676 1.000 96.310 ? 114 PRO A CD  1 
ATOM 895  N N   ? GLY A 1 115 ?  11.191   9.684 -13.016 1.000 95.850 ? 115 GLY A N   1 
ATOM 896  C CA  ? GLY A 1 115 ?  11.881  10.817 -12.420 1.000 95.850 ? 115 GLY A CA  1 
ATOM 897  C C   ? GLY A 1 115 ?  11.086  11.484 -11.313 1.000 95.850 ? 115 GLY A C   1 
ATOM 898  O O   ? GLY A 1 115 ?  11.648  12.202 -10.484 1.000 95.850 ? 115 GLY A O   1 
ATOM 899  N N   ? ASP A 1 116 ?   9.727  11.293 -11.359 1.000 96.390 ? 116 ASP A N   1 
ATOM 900  C CA  ? ASP A 1 116 ?   8.908  11.818 -10.271 1.000 96.390 ? 116 ASP A CA  1 
ATOM 901  C C   ? ASP A 1 116 ?   9.349  11.245  -8.926 1.000 96.390 ? 116 ASP A C   1 
ATOM 902  C CB  ? ASP A 1 116 ?   7.429  11.511 -10.515 1.000 96.390 ? 116 ASP A CB  1 
ATOM 903  O O   ? ASP A 1 116 ?   9.703  10.068  -8.833 1.000 96.390 ? 116 ASP A O   1 
ATOM 904  C CG  ? ASP A 1 116 ?   6.803  12.408 -11.568 1.000 96.390 ? 116 ASP A CG  1 
ATOM 905  O OD1 ? ASP A 1 116 ?   7.444  13.397 -11.986 1.000 96.390 ? 116 ASP A OD1 1 
ATOM 906  O OD2 ? ASP A 1 116 ?   5.657  12.126 -11.980 1.000 96.390 ? 116 ASP A OD2 1 
ATOM 907  N N   ? VAL A 1 117 ?   9.292  12.060  -7.917 1.000 96.260 ? 117 VAL A N   1 
ATOM 908  C CA  ? VAL A 1 117 ?   9.610  11.643  -6.555 1.000 96.260 ? 117 VAL A CA  1 
ATOM 909  C C   ? VAL A 1 117 ?   8.324  11.296  -5.808 1.000 96.260 ? 117 VAL A C   1 
ATOM 910  C CB  ? VAL A 1 117 ?  10.390  12.737  -5.793 1.000 96.260 ? 117 VAL A CB  1 
ATOM 911  O O   ? VAL A 1 117 ?   7.396  12.106  -5.748 1.000 96.260 ? 117 VAL A O   1 
ATOM 912  C CG1 ? VAL A 1 117 ?  10.630  12.319  -4.343 1.000 96.260 ? 117 VAL A CG1 1 
ATOM 913  C CG2 ? VAL A 1 117 ?  11.715  13.032  -6.493 1.000 96.260 ? 117 VAL A CG2 1 
ATOM 914  N N   ? CYS A 1 118 ?   8.337  10.129  -5.239 1.000 97.270 ? 118 CYS A N   1 
ATOM 915  C CA  ? CYS A 1 118 ?   7.168   9.623  -4.527 1.000 97.270 ? 118 CYS A CA  1 
ATOM 916  C C   ? CYS A 1 118 ?   7.546   9.143  -3.131 1.000 97.270 ? 118 CYS A C   1 
ATOM 917  C CB  ? CYS A 1 118 ?   6.516   8.483  -5.310 1.000 97.270 ? 118 CYS A CB  1 
ATOM 918  O O   ? CYS A 1 118 ?   8.721   8.904  -2.849 1.000 97.270 ? 118 CYS A O   1 
ATOM 919  S SG  ? CYS A 1 118 ?   6.000   8.947  -6.977 1.000 97.270 ? 118 CYS A SG  1 
ATOM 920  N N   ? TYR A 1 119 ?   6.505   8.987  -2.289 1.000 97.150 ? 119 TYR A N   1 
ATOM 921  C CA  ? TYR A 1 119 ?   6.705   8.515  -0.924 1.000 97.150 ? 119 TYR A CA  1 
ATOM 922  C C   ? TYR A 1 119 ?   5.866   7.273  -0.648 1.000 97.150 ? 119 TYR A C   1 
ATOM 923  C CB  ? TYR A 1 119 ?   6.354   9.616   0.082 1.000 97.150 ? 119 TYR A CB  1 
ATOM 924  O O   ? TYR A 1 119 ?   4.718   7.181  -1.089 1.000 97.150 ? 119 TYR A O   1 
ATOM 925  C CG  ? TYR A 1 119 ?   7.213  10.850  -0.044 1.000 97.150 ? 119 TYR A CG  1 
ATOM 926  C CD1 ? TYR A 1 119 ?   8.361  11.006   0.728 1.000 97.150 ? 119 TYR A CD1 1 
ATOM 927  C CD2 ? TYR A 1 119 ?   6.878  11.864  -0.936 1.000 97.150 ? 119 TYR A CD2 1 
ATOM 928  C CE1 ? TYR A 1 119 ?   9.155  12.143   0.616 1.000 97.150 ? 119 TYR A CE1 1 
ATOM 929  C CE2 ? TYR A 1 119 ?   7.664  13.005  -1.056 1.000 97.150 ? 119 TYR A CE2 1 
ATOM 930  O OH  ? TYR A 1 119 ?   9.581  14.262  -0.392 1.000 97.150 ? 119 TYR A OH  1 
ATOM 931  C CZ  ? TYR A 1 119 ?   8.799  13.135  -0.277 1.000 97.150 ? 119 TYR A CZ  1 
ATOM 932  N N   ? VAL A 1 120 ?   6.488   6.394   0.053 1.000 96.730 ? 120 VAL A N   1 
ATOM 933  C CA  ? VAL A 1 120 ?   5.798   5.209   0.551 1.000 96.730 ? 120 VAL A CA  1 
ATOM 934  C C   ? VAL A 1 120 ?   5.849   5.184   2.077 1.000 96.730 ? 120 VAL A C   1 
ATOM 935  C CB  ? VAL A 1 120 ?   6.410   3.911  -0.023 1.000 96.730 ? 120 VAL A CB  1 
ATOM 936  O O   ? VAL A 1 120 ?   6.896   5.444   2.674 1.000 96.730 ? 120 VAL A O   1 
ATOM 937  C CG1 ? VAL A 1 120 ?   5.687   2.683   0.528 1.000 96.730 ? 120 VAL A CG1 1 
ATOM 938  C CG2 ? VAL A 1 120 ?   6.356   3.927  -1.550 1.000 96.730 ? 120 VAL A CG2 1 
ATOM 939  N N   ? ALA A 1 121 ?   4.738   4.978   2.661 1.000 95.950 ? 121 ALA A N   1 
ATOM 940  C CA  ? ALA A 1 121 ?   4.658   4.903   4.117 1.000 95.950 ? 121 ALA A CA  1 
ATOM 941  C C   ? ALA A 1 121 ?   4.101   3.555   4.568 1.000 95.950 ? 121 ALA A C   1 
ATOM 942  C CB  ? ALA A 1 121 ?   3.796   6.040   4.662 1.000 95.950 ? 121 ALA A CB  1 
ATOM 943  O O   ? ALA A 1 121 ?   3.275   2.956   3.876 1.000 95.950 ? 121 ALA A O   1 
ATOM 944  N N   ? GLY A 1 122 ?   4.620   3.074   5.728 1.000 95.910 ? 122 GLY A N   1 
ATOM 945  C CA  ? GLY A 1 122 ?   4.147   1.809   6.266 1.000 95.910 ? 122 GLY A CA  1 
ATOM 946  C C   ? GLY A 1 122 ?   4.862   1.396   7.539 1.000 95.910 ? 122 GLY A C   1 
ATOM 947  O O   ? GLY A 1 122 ?   5.709   2.133   8.048 1.000 95.910 ? 122 GLY A O   1 
ATOM 948  N N   ? TRP A 1 123 ?   4.416   0.238   8.156 1.000 94.700 ? 123 TRP A N   1 
ATOM 949  C CA  ? TRP A 1 123 ?   4.966  -0.303   9.394 1.000 94.700 ? 123 TRP A CA  1 
ATOM 950  C C   ? TRP A 1 123 ?   5.731  -1.596   9.131 1.000 94.700 ? 123 TRP A C   1 
ATOM 951  C CB  ? TRP A 1 123 ?   3.851  -0.555  10.414 1.000 94.700 ? 123 TRP A CB  1 
ATOM 952  O O   ? TRP A 1 123 ?   5.774  -2.484   9.984 1.000 94.700 ? 123 TRP A O   1 
ATOM 953  C CG  ? TRP A 1 123 ?   3.232   0.697  10.960 1.000 94.700 ? 123 TRP A CG  1 
ATOM 954  C CD1 ? TRP A 1 123 ?   3.622   1.391  12.072 1.000 94.700 ? 123 TRP A CD1 1 
ATOM 955  C CD2 ? TRP A 1 123 ?   2.109   1.400  10.421 1.000 94.700 ? 123 TRP A CD2 1 
ATOM 956  C CE2 ? TRP A 1 123 ?   1.872   2.514  11.257 1.000 94.700 ? 123 TRP A CE2 1 
ATOM 957  C CE3 ? TRP A 1 123 ?   1.280   1.197   9.310 1.000 94.700 ? 123 TRP A CE3 1 
ATOM 958  N NE1 ? TRP A 1 123 ?   2.808   2.485  12.256 1.000 94.700 ? 123 TRP A NE1 1 
ATOM 959  C CH2 ? TRP A 1 123 ?   0.042   3.200   9.923 1.000 94.700 ? 123 TRP A CH2 1 
ATOM 960  C CZ2 ? TRP A 1 123 ?   0.839   3.422  11.016 1.000 94.700 ? 123 TRP A CZ2 1 
ATOM 961  C CZ3 ? TRP A 1 123 ?   0.252   2.102   9.072 1.000 94.700 ? 123 TRP A CZ3 1 
ATOM 962  N N   ? GLY A 1 124 ?   6.181  -1.778   7.831 1.000 90.450 ? 124 GLY A N   1 
ATOM 963  C CA  ? GLY A 1 124 ?   6.896  -2.990   7.463 1.000 90.450 ? 124 GLY A CA  1 
ATOM 964  C C   ? GLY A 1 124 ?   8.254  -3.108   8.130 1.000 90.450 ? 124 GLY A C   1 
ATOM 965  O O   ? GLY A 1 124 ?   8.618  -2.272   8.960 1.000 90.450 ? 124 GLY A O   1 
ATOM 966  N N   ? ARG A 1 125 ?   9.079  -4.169   7.850 1.000 88.650 ? 125 ARG A N   1 
ATOM 967  C CA  ? ARG A 1 125 ?  10.420  -4.407   8.372 1.000 88.650 ? 125 ARG A CA  1 
ATOM 968  C C   ? ARG A 1 125 ?  11.395  -3.339   7.886 1.000 88.650 ? 125 ARG A C   1 
ATOM 969  C CB  ? ARG A 1 125 ?  10.918  -5.795   7.964 1.000 88.650 ? 125 ARG A CB  1 
ATOM 970  O O   ? ARG A 1 125 ?  11.300  -2.877   6.747 1.000 88.650 ? 125 ARG A O   1 
ATOM 971  C CG  ? ARG A 1 125 ?  10.212  -6.937   8.678 1.000 88.650 ? 125 ARG A CG  1 
ATOM 972  C CD  ? ARG A 1 125 ?  10.771  -8.292   8.264 1.000 88.650 ? 125 ARG A CD  1 
ATOM 973  N NE  ? ARG A 1 125 ?  10.096  -9.387   8.955 1.000 88.650 ? 125 ARG A NE  1 
ATOM 974  N NH1 ? ARG A 1 125 ?  11.355 -11.057   7.974 1.000 88.650 ? 125 ARG A NH1 1 
ATOM 975  N NH2 ? ARG A 1 125 ?   9.711 -11.589   9.480 1.000 88.650 ? 125 ARG A NH2 1 
ATOM 976  C CZ  ? ARG A 1 125 ?  10.389 -10.675   8.801 1.000 88.650 ? 125 ARG A CZ  1 
ATOM 977  N N   ? MET A 1 126 ?  12.323  -2.974   8.789 1.000 84.930 ? 126 MET A N   1 
ATOM 978  C CA  ? MET A 1 126 ?  13.314  -1.945   8.489 1.000 84.930 ? 126 MET A CA  1 
ATOM 979  C C   ? MET A 1 126 ?  14.636  -2.572   8.058 1.000 84.930 ? 126 MET A C   1 
ATOM 980  C CB  ? MET A 1 126 ?  13.536  -1.040   9.702 1.000 84.930 ? 126 MET A CB  1 
ATOM 981  O O   ? MET A 1 126 ?  15.555  -1.866   7.639 1.000 84.930 ? 126 MET A O   1 
ATOM 982  C CG  ? MET A 1 126 ?  12.296  -0.269  10.125 1.000 84.930 ? 126 MET A CG  1 
ATOM 983  S SD  ? MET A 1 126 ?  12.667   1.032  11.366 1.000 84.930 ? 126 MET A SD  1 
ATOM 984  C CE  ? MET A 1 126 ?  13.235   0.003  12.748 1.000 84.930 ? 126 MET A CE  1 
ATOM 985  N N   ? ALA A 1 127 ?  14.693  -3.923   8.097 1.000 84.680 ? 127 ALA A N   1 
ATOM 986  C CA  ? ALA A 1 127 ?  15.784  -4.769   7.620 1.000 84.680 ? 127 ALA A CA  1 
ATOM 987  C C   ? ALA A 1 127 ?  15.279  -6.162   7.258 1.000 84.680 ? 127 ALA A C   1 
ATOM 988  C CB  ? ALA A 1 127 ?  16.885  -4.862   8.674 1.000 84.680 ? 127 ALA A CB  1 
ATOM 989  O O   ? ALA A 1 127 ?  14.255  -6.613   7.778 1.000 84.680 ? 127 ALA A O   1 
ATOM 990  N N   ? PRO A 1 128 ?  15.865  -6.862   6.213 1.000 81.490 ? 128 PRO A N   1 
ATOM 991  C CA  ? PRO A 1 128 ?  15.424  -8.152   5.676 1.000 81.490 ? 128 PRO A CA  1 
ATOM 992  C C   ? PRO A 1 128 ?  15.198  -9.198   6.766 1.000 81.490 ? 128 PRO A C   1 
ATOM 993  C CB  ? PRO A 1 128 ?  16.575  -8.563   4.755 1.000 81.490 ? 128 PRO A CB  1 
ATOM 994  O O   ? PRO A 1 128 ?  14.256  -9.990   6.680 1.000 81.490 ? 128 PRO A O   1 
ATOM 995  C CG  ? PRO A 1 128 ?  17.159  -7.274   4.274 1.000 81.490 ? 128 PRO A CG  1 
ATOM 996  C CD  ? PRO A 1 128 ?  17.106  -6.278   5.398 1.000 81.490 ? 128 PRO A CD  1 
ATOM 997  N N   ? MET A 1 129 ?  15.700  -9.109   7.866 1.000 83.510 ? 129 MET A N   1 
ATOM 998  C CA  ? MET A 1 129 ?  15.526 -10.055   8.965 1.000 83.510 ? 129 MET A CA  1 
ATOM 999  C C   ? MET A 1 129 ?  15.194  -9.326  10.263 1.000 83.510 ? 129 MET A C   1 
ATOM 1000 C CB  ? MET A 1 129 ?  16.785 -10.904   9.149 1.000 83.510 ? 129 MET A CB  1 
ATOM 1001 O O   ? MET A 1 129 ?  15.382  -9.872  11.352 1.000 83.510 ? 129 MET A O   1 
ATOM 1002 C CG  ? MET A 1 129 ?  17.090 -11.812   7.969 1.000 83.510 ? 129 MET A CG  1 
ATOM 1003 S SD  ? MET A 1 129 ?  18.443 -12.998   8.326 1.000 83.510 ? 129 MET A SD  1 
ATOM 1004 C CE  ? MET A 1 129 ?  19.868 -11.874   8.306 1.000 83.510 ? 129 MET A CE  1 
ATOM 1005 N N   ? GLY A 1 130 ?  14.740  -8.042  10.104 1.000 84.570 ? 130 GLY A N   1 
ATOM 1006 C CA  ? GLY A 1 130 ?  14.432  -7.218  11.262 1.000 84.570 ? 130 GLY A CA  1 
ATOM 1007 C C   ? GLY A 1 130 ?  12.982  -7.317  11.695 1.000 84.570 ? 130 GLY A C   1 
ATOM 1008 O O   ? GLY A 1 130 ?  12.194  -8.040  11.084 1.000 84.570 ? 130 GLY A O   1 
ATOM 1009 N N   ? LYS A 1 131 ?  12.651  -6.644  12.874 1.000 88.270 ? 131 LYS A N   1 
ATOM 1010 C CA  ? LYS A 1 131 ?  11.296  -6.573  13.414 1.000 88.270 ? 131 LYS A CA  1 
ATOM 1011 C C   ? LYS A 1 131 ?  10.495  -5.461  12.742 1.000 88.270 ? 131 LYS A C   1 
ATOM 1012 C CB  ? LYS A 1 131 ?  11.331  -6.353  14.927 1.000 88.270 ? 131 LYS A CB  1 
ATOM 1013 O O   ? LYS A 1 131 ?  11.070  -4.551  12.141 1.000 88.270 ? 131 LYS A O   1 
ATOM 1014 C CG  ? LYS A 1 131 ?  11.964  -7.498  15.704 1.000 88.270 ? 131 LYS A CG  1 
ATOM 1015 C CD  ? LYS A 1 131 ?  11.914  -7.249  17.206 1.000 88.270 ? 131 LYS A CD  1 
ATOM 1016 C CE  ? LYS A 1 131 ?  12.517  -8.409  17.986 1.000 88.270 ? 131 LYS A CE  1 
ATOM 1017 N NZ  ? LYS A 1 131 ?  12.507  -8.152  19.457 1.000 88.270 ? 131 LYS A NZ  1 
ATOM 1018 N N   ? TYR A 1 132 ?   9.179  -5.627  12.776 1.000 89.970 ? 132 TYR A N   1 
ATOM 1019 C CA  ? TYR A 1 132 ?   8.310  -4.544  12.331 1.000 89.970 ? 132 TYR A CA  1 
ATOM 1020 C C   ? TYR A 1 132 ?   8.543  -3.284  13.156 1.000 89.970 ? 132 TYR A C   1 
ATOM 1021 C CB  ? TYR A 1 132 ?   6.840  -4.962  12.420 1.000 89.970 ? 132 TYR A CB  1 
ATOM 1022 O O   ? TYR A 1 132 ?   8.812  -3.362  14.357 1.000 89.970 ? 132 TYR A O   1 
ATOM 1023 C CG  ? TYR A 1 132 ?   6.472  -6.091  11.487 1.000 89.970 ? 132 TYR A CG  1 
ATOM 1024 C CD1 ? TYR A 1 132 ?   6.163  -5.844  10.152 1.000 89.970 ? 132 TYR A CD1 1 
ATOM 1025 C CD2 ? TYR A 1 132 ?   6.431  -7.405  11.940 1.000 89.970 ? 132 TYR A CD2 1 
ATOM 1026 C CE1 ? TYR A 1 132 ?   5.822  -6.880   9.289 1.000 89.970 ? 132 TYR A CE1 1 
ATOM 1027 C CE2 ? TYR A 1 132 ?   6.091  -8.449  11.086 1.000 89.970 ? 132 TYR A CE2 1 
ATOM 1028 O OH  ? TYR A 1 132 ?   5.452  -9.207   8.915 1.000 89.970 ? 132 TYR A OH  1 
ATOM 1029 C CZ  ? TYR A 1 132 ?   5.789  -8.178   9.764 1.000 89.970 ? 132 TYR A CZ  1 
ATOM 1030 N N   ? SER A 1 133 ?   8.391  -2.147  12.475 1.000 93.160 ? 133 SER A N   1 
ATOM 1031 C CA  ? SER A 1 133 ?   8.479  -0.868  13.173 1.000 93.160 ? 133 SER A CA  1 
ATOM 1032 C C   ? SER A 1 133 ?   7.229  -0.606  14.006 1.000 93.160 ? 133 SER A C   1 
ATOM 1033 C CB  ? SER A 1 133 ?   8.688   0.274  12.178 1.000 93.160 ? 133 SER A CB  1 
ATOM 1034 O O   ? SER A 1 133 ?   6.117  -0.935  13.586 1.000 93.160 ? 133 SER A O   1 
ATOM 1035 O OG  ? SER A 1 133 ?   8.734   1.522  12.847 1.000 93.160 ? 133 SER A OG  1 
ATOM 1036 N N   ? ASN A 1 134 ?   7.422  -0.015  15.133 1.000 94.660 ? 134 ASN A N   1 
ATOM 1037 C CA  ? ASN A 1 134 ?   6.284   0.377  15.958 1.000 94.660 ? 134 ASN A CA  1 
ATOM 1038 C C   ? ASN A 1 134 ?   5.672   1.691  15.482 1.000 94.660 ? 134 ASN A C   1 
ATOM 1039 C CB  ? ASN A 1 134 ?   6.698   0.484  17.427 1.000 94.660 ? 134 ASN A CB  1 
ATOM 1040 O O   ? ASN A 1 134 ?   4.480   1.934  15.680 1.000 94.660 ? 134 ASN A O   1 
ATOM 1041 C CG  ? ASN A 1 134 ?   7.114  -0.849  18.016 1.000 94.660 ? 134 ASN A CG  1 
ATOM 1042 N ND2 ? ASN A 1 134 ?   8.026  -0.812  18.981 1.000 94.660 ? 134 ASN A ND2 1 
ATOM 1043 O OD1 ? ASN A 1 134 ?   6.621  -1.903  17.607 1.000 94.660 ? 134 ASN A OD1 1 
ATOM 1044 N N   ? THR A 1 135 ?   6.478   2.473  14.886 1.000 96.310 ? 135 THR A N   1 
ATOM 1045 C CA  ? THR A 1 135 ?   6.015   3.770  14.406 1.000 96.310 ? 135 THR A CA  1 
ATOM 1046 C C   ? THR A 1 135 ?   5.977   3.800  12.881 1.000 96.310 ? 135 THR A C   1 
ATOM 1047 C CB  ? THR A 1 135 ?   6.912   4.910  14.923 1.000 96.310 ? 135 THR A CB  1 
ATOM 1048 O O   ? THR A 1 135 ?   6.682   3.033  12.222 1.000 96.310 ? 135 THR A O   1 
ATOM 1049 C CG2 ? THR A 1 135 ?   6.866   4.999  16.445 1.000 96.310 ? 135 THR A CG2 1 
ATOM 1050 O OG1 ? THR A 1 135 ?   8.263   4.672  14.509 1.000 96.310 ? 135 THR A OG1 1 
ATOM 1051 N N   ? LEU A 1 136 ?   5.090   4.608  12.387 1.000 96.830 ? 136 LEU A N   1 
ATOM 1052 C CA  ? LEU A 1 136 ?   4.960   4.771  10.943 1.000 96.830 ? 136 LEU A CA  1 
ATOM 1053 C C   ? LEU A 1 136 ?   6.237   5.352  10.344 1.000 96.830 ? 136 LEU A C   1 
ATOM 1054 C CB  ? LEU A 1 136 ?   3.770   5.675  10.610 1.000 96.830 ? 136 LEU A CB  1 
ATOM 1055 O O   ? LEU A 1 136 ?   6.751   6.363  10.828 1.000 96.830 ? 136 LEU A O   1 
ATOM 1056 C CG  ? LEU A 1 136 ?   3.330   5.705   9.146 1.000 96.830 ? 136 LEU A CG  1 
ATOM 1057 C CD1 ? LEU A 1 136 ?   2.839   4.328   8.711 1.000 96.830 ? 136 LEU A CD1 1 
ATOM 1058 C CD2 ? LEU A 1 136 ?   2.246   6.756   8.934 1.000 96.830 ? 136 LEU A CD2 1 
ATOM 1059 N N   ? GLN A 1 137 ?   6.681   4.626   9.307 1.000 96.810 ? 137 GLN A N   1 
ATOM 1060 C CA  ? GLN A 1 137 ?   7.902   5.015   8.611 1.000 96.810 ? 137 GLN A CA  1 
ATOM 1061 C C   ? GLN A 1 137 ?   7.603   5.461   7.183 1.000 96.810 ? 137 GLN A C   1 
ATOM 1062 C CB  ? GLN A 1 137 ?   8.906   3.861   8.600 1.000 96.810 ? 137 GLN A CB  1 
ATOM 1063 O O   ? GLN A 1 137 ?   6.578   5.083   6.610 1.000 96.810 ? 137 GLN A O   1 
ATOM 1064 C CG  ? GLN A 1 137 ?   9.213   3.300   9.982 1.000 96.810 ? 137 GLN A CG  1 
ATOM 1065 C CD  ? GLN A 1 137 ?   9.933   4.295  10.873 1.000 96.810 ? 137 GLN A CD  1 
ATOM 1066 N NE2 ? GLN A 1 137 ?   9.476   4.419  12.114 1.000 96.810 ? 137 GLN A NE2 1 
ATOM 1067 O OE1 ? GLN A 1 137 ?  10.892   4.947  10.449 1.000 96.810 ? 137 GLN A OE1 1 
ATOM 1068 N N   ? GLU A 1 138 ?   8.495   6.219   6.596 1.000 95.910 ? 138 GLU A N   1 
ATOM 1069 C CA  ? GLU A 1 138 ?   8.350   6.634   5.204 1.000 95.910 ? 138 GLU A CA  1 
ATOM 1070 C C   ? GLU A 1 138 ?   9.698   6.646   4.489 1.000 95.910 ? 138 GLU A C   1 
ATOM 1071 C CB  ? GLU A 1 138 ?   7.696   8.015   5.119 1.000 95.910 ? 138 GLU A CB  1 
ATOM 1072 O O   ? GLU A 1 138 ?  10.734   6.888   5.110 1.000 95.910 ? 138 GLU A O   1 
ATOM 1073 C CG  ? GLU A 1 138 ?   8.671   9.169   5.308 1.000 95.910 ? 138 GLU A CG  1 
ATOM 1074 C CD  ? GLU A 1 138 ?   8.035  10.533   5.090 1.000 95.910 ? 138 GLU A CD  1 
ATOM 1075 O OE1 ? GLU A 1 138 ?   8.753  11.556   5.164 1.000 95.910 ? 138 GLU A OE1 1 
ATOM 1076 O OE2 ? GLU A 1 138 ?   6.809  10.579   4.844 1.000 95.910 ? 138 GLU A OE2 1 
ATOM 1077 N N   ? VAL A 1 139 ?   9.596   6.371   3.164 1.000 95.370 ? 139 VAL A N   1 
ATOM 1078 C CA  ? VAL A 1 139 ?  10.786   6.453   2.322 1.000 95.370 ? 139 VAL A CA  1 
ATOM 1079 C C   ? VAL A 1 139 ?  10.441   7.146   1.006 1.000 95.370 ? 139 VAL A C   1 
ATOM 1080 C CB  ? VAL A 1 139 ?  11.385   5.055   2.048 1.000 95.370 ? 139 VAL A CB  1 
ATOM 1081 O O   ? VAL A 1 139 ?   9.325   7.010   0.499 1.000 95.370 ? 139 VAL A O   1 
ATOM 1082 C CG1 ? VAL A 1 139 ?  10.417   4.205   1.226 1.000 95.370 ? 139 VAL A CG1 1 
ATOM 1083 C CG2 ? VAL A 1 139 ?  12.729   5.182   1.334 1.000 95.370 ? 139 VAL A CG2 1 
ATOM 1084 N N   ? GLU A 1 140 ?  11.451   7.824   0.524 1.000 95.830 ? 140 GLU A N   1 
ATOM 1085 C CA  ? GLU A 1 140 ?  11.342   8.497  -0.767 1.000 95.830 ? 140 GLU A CA  1 
ATOM 1086 C C   ? GLU A 1 140 ?  11.844   7.605  -1.899 1.000 95.830 ? 140 GLU A C   1 
ATOM 1087 C CB  ? GLU A 1 140 ?  12.119   9.816  -0.753 1.000 95.830 ? 140 GLU A CB  1 
ATOM 1088 O O   ? GLU A 1 140 ?  12.927   7.023  -1.804 1.000 95.830 ? 140 GLU A O   1 
ATOM 1089 C CG  ? GLU A 1 140 ?  12.022  10.601  -2.053 1.000 95.830 ? 140 GLU A CG  1 
ATOM 1090 C CD  ? GLU A 1 140 ?  12.833  11.886  -2.040 1.000 95.830 ? 140 GLU A CD  1 
ATOM 1091 O OE1 ? GLU A 1 140 ?  13.960  11.899  -2.585 1.000 95.830 ? 140 GLU A OE1 1 
ATOM 1092 O OE2 ? GLU A 1 140 ?  12.338  12.889  -1.479 1.000 95.830 ? 140 GLU A OE2 1 
ATOM 1093 N N   ? LEU A 1 141 ?  11.019   7.485  -2.971 1.000 96.620 ? 141 LEU A N   1 
ATOM 1094 C CA  ? LEU A 1 141 ?  11.383   6.679  -4.132 1.000 96.620 ? 141 LEU A CA  1 
ATOM 1095 C C   ? LEU A 1 141 ?  11.246   7.486  -5.418 1.000 96.620 ? 141 LEU A C   1 
ATOM 1096 C CB  ? LEU A 1 141 ?  10.510   5.424  -4.208 1.000 96.620 ? 141 LEU A CB  1 
ATOM 1097 O O   ? LEU A 1 141 ?  10.355   8.331  -5.534 1.000 96.620 ? 141 LEU A O   1 
ATOM 1098 C CG  ? LEU A 1 141 ?  10.516   4.518  -2.975 1.000 96.620 ? 141 LEU A CG  1 
ATOM 1099 C CD1 ? LEU A 1 141 ?   9.528   3.371  -3.156 1.000 96.620 ? 141 LEU A CD1 1 
ATOM 1100 C CD2 ? LEU A 1 141 ?  11.920   3.985  -2.710 1.000 96.620 ? 141 LEU A CD2 1 
ATOM 1101 N N   ? THR A 1 142 ?  12.131   7.184  -6.339 1.000 96.690 ? 142 THR A N   1 
ATOM 1102 C CA  ? THR A 1 142 ?  12.041   7.792  -7.661 1.000 96.690 ? 142 THR A CA  1 
ATOM 1103 C C   ? THR A 1 142 ?  11.449   6.811  -8.669 1.000 96.690 ? 142 THR A C   1 
ATOM 1104 C CB  ? THR A 1 142 ?  13.421   8.267  -8.153 1.000 96.690 ? 142 THR A CB  1 
ATOM 1105 O O   ? THR A 1 142 ?  11.890   5.664  -8.759 1.000 96.690 ? 142 THR A O   1 
ATOM 1106 C CG2 ? THR A 1 142 ?  13.316   8.947  -9.514 1.000 96.690 ? 142 THR A CG2 1 
ATOM 1107 O OG1 ? THR A 1 142 ?  13.964   9.197  -7.208 1.000 96.690 ? 142 THR A OG1 1 
ATOM 1108 N N   ? VAL A 1 143 ?  10.480   7.291  -9.408 1.000 97.280 ? 143 VAL A N   1 
ATOM 1109 C CA  ? VAL A 1 143 ?   9.859   6.467 -10.440 1.000 97.280 ? 143 VAL A CA  1 
ATOM 1110 C C   ? VAL A 1 143 ?  10.875   6.159 -11.537 1.000 97.280 ? 143 VAL A C   1 
ATOM 1111 C CB  ? VAL A 1 143 ?   8.615   7.156 -11.044 1.000 97.280 ? 143 VAL A CB  1 
ATOM 1112 O O   ? VAL A 1 143 ?  11.559   7.059 -12.029 1.000 97.280 ? 143 VAL A O   1 
ATOM 1113 C CG1 ? VAL A 1 143 ?   8.056   6.339 -12.207 1.000 97.280 ? 143 VAL A CG1 1 
ATOM 1114 C CG2 ? VAL A 1 143 ?   7.547   7.364  -9.971 1.000 97.280 ? 143 VAL A CG2 1 
ATOM 1115 N N   ? GLN A 1 144 ?  10.940   4.825 -11.901 1.000 96.560 ? 144 GLN A N   1 
ATOM 1116 C CA  ? GLN A 1 144 ?  11.905   4.373 -12.898 1.000 96.560 ? 144 GLN A CA  1 
ATOM 1117 C C   ? GLN A 1 144 ?  11.249   4.214 -14.267 1.000 96.560 ? 144 GLN A C   1 
ATOM 1118 C CB  ? GLN A 1 144 ?  12.545   3.052 -12.466 1.000 96.560 ? 144 GLN A CB  1 
ATOM 1119 O O   ? GLN A 1 144 ?  10.024   4.116 -14.366 1.000 96.560 ? 144 GLN A O   1 
ATOM 1120 C CG  ? GLN A 1 144 ?  13.188   3.103 -11.087 1.000 96.560 ? 144 GLN A CG  1 
ATOM 1121 C CD  ? GLN A 1 144 ?  14.391   4.025 -11.034 1.000 96.560 ? 144 GLN A CD  1 
ATOM 1122 N NE2 ? GLN A 1 144 ?  14.418   4.908 -10.042 1.000 96.560 ? 144 GLN A NE2 1 
ATOM 1123 O OE1 ? GLN A 1 144 ?  15.290   3.944 -11.877 1.000 96.560 ? 144 GLN A OE1 1 
ATOM 1124 N N   ? LYS A 1 145 ?  12.140   4.224 -15.281 1.000 96.250 ? 145 LYS A N   1 
ATOM 1125 C CA  ? LYS A 1 145 ?  11.667   3.845 -16.609 1.000 96.250 ? 145 LYS A CA  1 
ATOM 1126 C C   ? LYS A 1 145 ?  11.245   2.379 -16.645 1.000 96.250 ? 145 LYS A C   1 
ATOM 1127 C CB  ? LYS A 1 145 ?  12.749   4.105 -17.658 1.000 96.250 ? 145 LYS A CB  1 
ATOM 1128 O O   ? LYS A 1 145 ?  11.852   1.537 -15.980 1.000 96.250 ? 145 LYS A O   1 
ATOM 1129 C CG  ? LYS A 1 145 ?  13.095   5.576 -17.840 1.000 96.250 ? 145 LYS A CG  1 
ATOM 1130 C CD  ? LYS A 1 145 ?  14.158   5.771 -18.914 1.000 96.250 ? 145 LYS A CD  1 
ATOM 1131 C CE  ? LYS A 1 145 ?  14.552   7.236 -19.051 1.000 96.250 ? 145 LYS A CE  1 
ATOM 1132 N NZ  ? LYS A 1 145 ?  15.644   7.424 -20.053 1.000 96.250 ? 145 LYS A NZ  1 
ATOM 1133 N N   ? ASP A 1 146 ?  10.236   2.048 -17.463 1.000 95.460 ? 146 ASP A N   1 
ATOM 1134 C CA  ? ASP A 1 146 ?   9.717   0.687 -17.558 1.000 95.460 ? 146 ASP A CA  1 
ATOM 1135 C C   ? ASP A 1 146 ?  10.823  -0.298 -17.930 1.000 95.460 ? 146 ASP A C   1 
ATOM 1136 C CB  ? ASP A 1 146 ?   8.582   0.616 -18.581 1.000 95.460 ? 146 ASP A CB  1 
ATOM 1137 O O   ? ASP A 1 146 ?  10.873  -1.411 -17.403 1.000 95.460 ? 146 ASP A O   1 
ATOM 1138 C CG  ? ASP A 1 146 ?   7.315   1.308 -18.111 1.000 95.460 ? 146 ASP A CG  1 
ATOM 1139 O OD1 ? ASP A 1 146 ?   7.034   1.305 -16.893 1.000 95.460 ? 146 ASP A OD1 1 
ATOM 1140 O OD2 ? ASP A 1 146 ?   6.589   1.859 -18.967 1.000 95.460 ? 146 ASP A OD2 1 
ATOM 1141 N N   ? ARG A 1 147 ?  11.765   0.122 -18.862 1.000 94.940 ? 147 ARG A N   1 
ATOM 1142 C CA  ? ARG A 1 147 ?  12.832  -0.750 -19.342 1.000 94.940 ? 147 ARG A CA  1 
ATOM 1143 C C   ? ARG A 1 147 ?  13.694  -1.247 -18.187 1.000 94.940 ? 147 ARG A C   1 
ATOM 1144 C CB  ? ARG A 1 147 ?  13.701  -0.021 -20.369 1.000 94.940 ? 147 ARG A CB  1 
ATOM 1145 O O   ? ARG A 1 147 ?  14.191  -2.375 -18.217 1.000 94.940 ? 147 ARG A O   1 
ATOM 1146 C CG  ? ARG A 1 147 ?  14.344   1.251 -19.839 1.000 94.940 ? 147 ARG A CG  1 
ATOM 1147 C CD  ? ARG A 1 147 ?  15.189   1.940 -20.902 1.000 94.940 ? 147 ARG A CD  1 
ATOM 1148 N NE  ? ARG A 1 147 ?  15.796   3.168 -20.395 1.000 94.940 ? 147 ARG A NE  1 
ATOM 1149 N NH1 ? ARG A 1 147 ?  16.890   3.684 -22.363 1.000 94.940 ? 147 ARG A NH1 1 
ATOM 1150 N NH2 ? ARG A 1 147 ?  17.088   5.061 -20.541 1.000 94.940 ? 147 ARG A NH2 1 
ATOM 1151 C CZ  ? ARG A 1 147 ?  16.590   3.968 -21.101 1.000 94.940 ? 147 ARG A CZ  1 
ATOM 1152 N N   ? GLU A 1 148 ?  13.863  -0.388 -17.176 1.000 92.580 ? 148 GLU A N   1 
ATOM 1153 C CA  ? GLU A 1 148 ?  14.661  -0.754 -16.010 1.000 92.580 ? 148 GLU A CA  1 
ATOM 1154 C C   ? GLU A 1 148 ?  14.021  -1.909 -15.244 1.000 92.580 ? 148 GLU A C   1 
ATOM 1155 C CB  ? GLU A 1 148 ?  14.846   0.452 -15.085 1.000 92.580 ? 148 GLU A CB  1 
ATOM 1156 O O   ? GLU A 1 148 ?  14.707  -2.854 -14.849 1.000 92.580 ? 148 GLU A O   1 
ATOM 1157 C CG  ? GLU A 1 148 ?  15.623   1.598 -15.716 1.000 92.580 ? 148 GLU A CG  1 
ATOM 1158 C CD  ? GLU A 1 148 ?  17.025   1.203 -16.151 1.000 92.580 ? 148 GLU A CD  1 
ATOM 1159 O OE1 ? GLU A 1 148 ?  17.536   1.772 -17.143 1.000 92.580 ? 148 GLU A OE1 1 
ATOM 1160 O OE2 ? GLU A 1 148 ?  17.618   0.318 -15.496 1.000 92.580 ? 148 GLU A OE2 1 
ATOM 1161 N N   ? CYS A 1 149 ?  12.716  -1.878 -15.111 1.000 92.860 ? 149 CYS A N   1 
ATOM 1162 C CA  ? CYS A 1 149 ?  11.974  -2.892 -14.369 1.000 92.860 ? 149 CYS A CA  1 
ATOM 1163 C C   ? CYS A 1 149 ?  11.828  -4.169 -15.188 1.000 92.860 ? 149 CYS A C   1 
ATOM 1164 C CB  ? CYS A 1 149 ?  10.594  -2.366 -13.976 1.000 92.860 ? 149 CYS A CB  1 
ATOM 1165 O O   ? CYS A 1 149 ?  11.842  -5.270 -14.635 1.000 92.860 ? 149 CYS A O   1 
ATOM 1166 S SG  ? CYS A 1 149 ?  10.640  -1.073 -12.715 1.000 92.860 ? 149 CYS A SG  1 
ATOM 1167 N N   ? GLU A 1 150 ?  11.720  -4.043 -16.414 1.000 94.770 ? 150 GLU A N   1 
ATOM 1168 C CA  ? GLU A 1 150 ?  11.662  -5.215 -17.282 1.000 94.770 ? 150 GLU A CA  1 
ATOM 1169 C C   ? GLU A 1 150 ?  12.948  -6.032 -17.193 1.000 94.770 ? 150 GLU A C   1 
ATOM 1170 C CB  ? GLU A 1 150 ?  11.403  -4.798 -18.732 1.000 94.770 ? 150 GLU A CB  1 
ATOM 1171 O O   ? GLU A 1 150 ?  12.920  -7.259 -17.311 1.000 94.770 ? 150 GLU A O   1 
ATOM 1172 C CG  ? GLU A 1 150 ?   9.981  -4.320 -18.989 1.000 94.770 ? 150 GLU A CG  1 
ATOM 1173 C CD  ? GLU A 1 150 ?   9.790  -3.723 -20.375 1.000 94.770 ? 150 GLU A CD  1 
ATOM 1174 O OE1 ? GLU A 1 150 ?   8.648  -3.344 -20.721 1.000 94.770 ? 150 GLU A OE1 1 
ATOM 1175 O OE2 ? GLU A 1 150 ?  10.791  -3.635 -21.121 1.000 94.770 ? 150 GLU A OE2 1 
ATOM 1176 N N   ? SER A 1 151 ?  14.058  -5.278 -16.962 1.000 93.250 ? 151 SER A N   1 
ATOM 1177 C CA  ? SER A 1 151 ?  15.345  -5.951 -16.816 1.000 93.250 ? 151 SER A CA  1 
ATOM 1178 C C   ? SER A 1 151 ?  15.470  -6.612 -15.447 1.000 93.250 ? 151 SER A C   1 
ATOM 1179 C CB  ? SER A 1 151 ?  16.494  -4.963 -17.021 1.000 93.250 ? 151 SER A CB  1 
ATOM 1180 O O   ? SER A 1 151 ?  16.171  -7.615 -15.298 1.000 93.250 ? 151 SER A O   1 
ATOM 1181 O OG  ? SER A 1 151 ?  16.572  -4.050 -15.940 1.000 93.250 ? 151 SER A OG  1 
ATOM 1182 N N   ? TYR A 1 152 ?  14.617  -6.103 -14.462 1.000 91.290 ? 152 TYR A N   1 
ATOM 1183 C CA  ? TYR A 1 152 ?  14.725  -6.566 -13.084 1.000 91.290 ? 152 TYR A CA  1 
ATOM 1184 C C   ? TYR A 1 152 ?  13.661  -7.612 -12.774 1.000 91.290 ? 152 TYR A C   1 
ATOM 1185 C CB  ? TYR A 1 152 ?  14.600  -5.390 -12.110 1.000 91.290 ? 152 TYR A CB  1 
ATOM 1186 O O   ? TYR A 1 152 ?  13.895  -8.530 -11.984 1.000 91.290 ? 152 TYR A O   1 
ATOM 1187 C CG  ? TYR A 1 152 ?  15.856  -4.560 -11.997 1.000 91.290 ? 152 TYR A CG  1 
ATOM 1188 C CD1 ? TYR A 1 152 ?  16.933  -4.993 -11.226 1.000 91.290 ? 152 TYR A CD1 1 
ATOM 1189 C CD2 ? TYR A 1 152 ?  15.967  -3.342 -12.658 1.000 91.290 ? 152 TYR A CD2 1 
ATOM 1190 C CE1 ? TYR A 1 152 ?  18.091  -4.230 -11.117 1.000 91.290 ? 152 TYR A CE1 1 
ATOM 1191 C CE2 ? TYR A 1 152 ?  17.121  -2.571 -12.556 1.000 91.290 ? 152 TYR A CE2 1 
ATOM 1192 O OH  ? TYR A 1 152 ?  19.320  -2.264 -11.681 1.000 91.290 ? 152 TYR A OH  1 
ATOM 1193 C CZ  ? TYR A 1 152 ?  18.176  -3.023 -11.785 1.000 91.290 ? 152 TYR A CZ  1 
ATOM 1194 N N   ? PHE A 1 153 ?  12.517  -7.447 -13.381 1.000 93.470 ? 153 PHE A N   1 
ATOM 1195 C CA  ? PHE A 1 153 ?  11.387  -8.320 -13.086 1.000 93.470 ? 153 PHE A CA  1 
ATOM 1196 C C   ? PHE A 1 153 ?  10.900  -9.021 -14.348 1.000 93.470 ? 153 PHE A C   1 
ATOM 1197 C CB  ? PHE A 1 153 ?  10.241  -7.523 -12.454 1.000 93.470 ? 153 PHE A CB  1 
ATOM 1198 O O   ? PHE A 1 153 ?  10.552  -8.367 -15.334 1.000 93.470 ? 153 PHE A O   1 
ATOM 1199 C CG  ? PHE A 1 153 ?  10.641  -6.759 -11.220 1.000 93.470 ? 153 PHE A CG  1 
ATOM 1200 C CD1 ? PHE A 1 153 ?  11.161  -7.421 -10.114 1.000 93.470 ? 153 PHE A CD1 1 
ATOM 1201 C CD2 ? PHE A 1 153 ?  10.498  -5.379 -11.167 1.000 93.470 ? 153 PHE A CD2 1 
ATOM 1202 C CE1 ? PHE A 1 153 ?  11.532  -6.717  -8.971 1.000 93.470 ? 153 PHE A CE1 1 
ATOM 1203 C CE2 ? PHE A 1 153 ?  10.867  -4.668 -10.028 1.000 93.470 ? 153 PHE A CE2 1 
ATOM 1204 C CZ  ? PHE A 1 153 ?  11.383  -5.339  -8.931 1.000 93.470 ? 153 PHE A CZ  1 
ATOM 1205 N N   ? ASN A 1 154 ?  10.911 -10.379 -14.358 1.000 90.550 ? 154 ASN A N   1 
ATOM 1206 C CA  ? ASN A 1 154 ?  10.478 -11.181 -15.497 1.000 90.550 ? 154 ASN A CA  1 
ATOM 1207 C C   ? ASN A 1 154 ?   8.976 -11.056 -15.733 1.000 90.550 ? 154 ASN A C   1 
ATOM 1208 C CB  ? ASN A 1 154 ?  10.864 -12.648 -15.297 1.000 90.550 ? 154 ASN A CB  1 
ATOM 1209 O O   ? ASN A 1 154 ?   8.517 -11.091 -16.876 1.000 90.550 ? 154 ASN A O   1 
ATOM 1210 C CG  ? ASN A 1 154 ?  12.353 -12.888 -15.456 1.000 90.550 ? 154 ASN A CG  1 
ATOM 1211 N ND2 ? ASN A 1 154 ?  12.833 -14.007 -14.926 1.000 90.550 ? 154 ASN A ND2 1 
ATOM 1212 O OD1 ? ASN A 1 154 ?  13.065 -12.074 -16.048 1.000 90.550 ? 154 ASN A OD1 1 
ATOM 1213 N N   ? ARG A 1 155 ?   8.143 -10.560 -14.816 1.000 91.300 ? 155 ARG A N   1 
ATOM 1214 C CA  ? ARG A 1 155 ?   6.686 -10.549 -14.896 1.000 91.300 ? 155 ARG A CA  1 
ATOM 1215 C C   ? ARG A 1 155 ?   6.144  -9.126 -14.820 1.000 91.300 ? 155 ARG A C   1 
ATOM 1216 C CB  ? ARG A 1 155 ?   6.079 -11.401 -13.780 1.000 91.300 ? 155 ARG A CB  1 
ATOM 1217 O O   ? ARG A 1 155 ?   4.953  -8.922 -14.574 1.000 91.300 ? 155 ARG A O   1 
ATOM 1218 C CG  ? ARG A 1 155 ?   6.545 -12.849 -13.787 1.000 91.300 ? 155 ARG A CG  1 
ATOM 1219 C CD  ? ARG A 1 155 ?   5.965 -13.634 -12.618 1.000 91.300 ? 155 ARG A CD  1 
ATOM 1220 N NE  ? ARG A 1 155 ?   6.513 -14.986 -12.553 1.000 91.300 ? 155 ARG A NE  1 
ATOM 1221 N NH1 ? ARG A 1 155 ?   5.550 -15.499 -10.517 1.000 91.300 ? 155 ARG A NH1 1 
ATOM 1222 N NH2 ? ARG A 1 155 ?   6.850 -17.047 -11.598 1.000 91.300 ? 155 ARG A NH2 1 
ATOM 1223 C CZ  ? ARG A 1 155 ?   6.303 -15.841 -11.556 1.000 91.300 ? 155 ARG A CZ  1 
ATOM 1224 N N   ? TYR A 1 156 ?   7.019  -8.108 -14.986 1.000 95.100 ? 156 TYR A N   1 
ATOM 1225 C CA  ? TYR A 1 156 ?   6.629  -6.703 -14.943 1.000 95.100 ? 156 TYR A CA  1 
ATOM 1226 C C   ? TYR A 1 156 ?   5.726  -6.351 -16.120 1.000 95.100 ? 156 TYR A C   1 
ATOM 1227 C CB  ? TYR A 1 156 ?   7.867  -5.801 -14.948 1.000 95.100 ? 156 TYR A CB  1 
ATOM 1228 O O   ? TYR A 1 156 ?   6.039  -6.674 -17.268 1.000 95.100 ? 156 TYR A O   1 
ATOM 1229 C CG  ? TYR A 1 156 ?   7.550  -4.333 -14.796 1.000 95.100 ? 156 TYR A CG  1 
ATOM 1230 C CD1 ? TYR A 1 156 ?   7.432  -3.507 -15.911 1.000 95.100 ? 156 TYR A CD1 1 
ATOM 1231 C CD2 ? TYR A 1 156 ?   7.367  -3.770 -13.538 1.000 95.100 ? 156 TYR A CD2 1 
ATOM 1232 C CE1 ? TYR A 1 156 ?   7.141  -2.153 -15.776 1.000 95.100 ? 156 TYR A CE1 1 
ATOM 1233 C CE2 ? TYR A 1 156 ?   7.076  -2.417 -13.390 1.000 95.100 ? 156 TYR A CE2 1 
ATOM 1234 O OH  ? TYR A 1 156 ?   6.677  -0.279 -14.374 1.000 95.100 ? 156 TYR A OH  1 
ATOM 1235 C CZ  ? TYR A 1 156 ?   6.965  -1.619 -14.514 1.000 95.100 ? 156 TYR A CZ  1 
ATOM 1236 N N   ? ASN A 1 157 ?   4.569  -5.754 -15.829 1.000 94.980 ? 157 ASN A N   1 
ATOM 1237 C CA  ? ASN A 1 157 ?   3.617  -5.275 -16.826 1.000 94.980 ? 157 ASN A CA  1 
ATOM 1238 C C   ? ASN A 1 157 ?   3.474  -3.756 -16.780 1.000 94.980 ? 157 ASN A C   1 
ATOM 1239 C CB  ? ASN A 1 157 ?   2.255  -5.943 -16.633 1.000 94.980 ? 157 ASN A CB  1 
ATOM 1240 O O   ? ASN A 1 157 ?   2.895  -3.211 -15.838 1.000 94.980 ? 157 ASN A O   1 
ATOM 1241 C CG  ? ASN A 1 157 ?   1.277  -5.606 -17.742 1.000 94.980 ? 157 ASN A CG  1 
ATOM 1242 N ND2 ? ASN A 1 157 ?   0.396  -6.547 -18.062 1.000 94.980 ? 157 ASN A ND2 1 
ATOM 1243 O OD1 ? ASN A 1 157 ?   1.313  -4.510 -18.306 1.000 94.980 ? 157 ASN A OD1 1 
ATOM 1244 N N   ? LYS A 1 158 ?   3.975  -3.107 -17.849 1.000 94.900 ? 158 LYS A N   1 
ATOM 1245 C CA  ? LYS A 1 158 ?   4.043  -1.649 -17.827 1.000 94.900 ? 158 LYS A CA  1 
ATOM 1246 C C   ? LYS A 1 158 ?   2.650  -1.032 -17.918 1.000 94.900 ? 158 LYS A C   1 
ATOM 1247 C CB  ? LYS A 1 158 ?   4.919  -1.135 -18.971 1.000 94.900 ? 158 LYS A CB  1 
ATOM 1248 O O   ? LYS A 1 158 ?   2.466   0.146 -17.605 1.000 94.900 ? 158 LYS A O   1 
ATOM 1249 C CG  ? LYS A 1 158 ?   4.374  -1.448 -20.356 1.000 94.900 ? 158 LYS A CG  1 
ATOM 1250 C CD  ? LYS A 1 158 ?   5.293  -0.920 -21.451 1.000 94.900 ? 158 LYS A CD  1 
ATOM 1251 C CE  ? LYS A 1 158 ?   4.756  -1.247 -22.838 1.000 94.900 ? 158 LYS A CE  1 
ATOM 1252 N NZ  ? LYS A 1 158 ?   5.678  -0.774 -23.914 1.000 94.900 ? 158 LYS A NZ  1 
ATOM 1253 N N   ? THR A 1 159 ?   1.668  -1.844 -18.342 1.000 94.690 ? 159 THR A N   1 
ATOM 1254 C CA  ? THR A 1 159 ?   0.298  -1.363 -18.478 1.000 94.690 ? 159 THR A CA  1 
ATOM 1255 C C   ? THR A 1 159 ?  -0.346  -1.171 -17.108 1.000 94.690 ? 159 THR A C   1 
ATOM 1256 C CB  ? THR A 1 159 ?  -0.554  -2.332 -19.317 1.000 94.690 ? 159 THR A CB  1 
ATOM 1257 O O   ? THR A 1 159 ?  -1.110  -0.225 -16.902 1.000 94.690 ? 159 THR A O   1 
ATOM 1258 C CG2 ? THR A 1 159 ?  -1.985  -1.824 -19.461 1.000 94.690 ? 159 THR A CG2 1 
ATOM 1259 O OG1 ? THR A 1 159 ?   0.027  -2.465 -20.620 1.000 94.690 ? 159 THR A OG1 1 
ATOM 1260 N N   ? ASN A 1 160 ?  -0.029  -1.999 -16.201 1.000 95.410 ? 160 ASN A N   1 
ATOM 1261 C CA  ? ASN A 1 160 ?  -0.748  -1.939 -14.933 1.000 95.410 ? 160 ASN A CA  1 
ATOM 1262 C C   ? ASN A 1 160 ?   0.209  -1.822 -13.750 1.000 95.410 ? 160 ASN A C   1 
ATOM 1263 C CB  ? ASN A 1 160 ?  -1.649  -3.165 -14.768 1.000 95.410 ? 160 ASN A CB  1 
ATOM 1264 O O   ? ASN A 1 160 ?  -0.217  -1.862 -12.595 1.000 95.410 ? 160 ASN A O   1 
ATOM 1265 C CG  ? ASN A 1 160 ?  -0.881  -4.469 -14.852 1.000 95.410 ? 160 ASN A CG  1 
ATOM 1266 N ND2 ? ASN A 1 160 ?  -1.605  -5.582 -14.898 1.000 95.410 ? 160 ASN A ND2 1 
ATOM 1267 O OD1 ? ASN A 1 160 ?   0.352  -4.478 -14.874 1.000 95.410 ? 160 ASN A OD1 1 
ATOM 1268 N N   ? GLN A 1 161 ?   1.518  -1.560 -14.050 1.000 97.160 ? 161 GLN A N   1 
ATOM 1269 C CA  ? GLN A 1 161 ?   2.468  -1.461 -12.947 1.000 97.160 ? 161 GLN A CA  1 
ATOM 1270 C C   ? GLN A 1 161 ?   3.356  -0.228 -13.096 1.000 97.160 ? 161 GLN A C   1 
ATOM 1271 C CB  ? GLN A 1 161 ?   3.330  -2.722 -12.865 1.000 97.160 ? 161 GLN A CB  1 
ATOM 1272 O O   ? GLN A 1 161 ?   3.585   0.247 -14.209 1.000 97.160 ? 161 GLN A O   1 
ATOM 1273 C CG  ? GLN A 1 161 ?   2.548  -3.979 -12.511 1.000 97.160 ? 161 GLN A CG  1 
ATOM 1274 C CD  ? GLN A 1 161 ?   3.410  -5.227 -12.512 1.000 97.160 ? 161 GLN A CD  1 
ATOM 1275 N NE2 ? GLN A 1 161 ?   3.104  -6.161 -11.618 1.000 97.160 ? 161 GLN A NE2 1 
ATOM 1276 O OE1 ? GLN A 1 161 ?   4.344  -5.352 -13.312 1.000 97.160 ? 161 GLN A OE1 1 
ATOM 1277 N N   ? ILE A 1 162 ?   3.805   0.277 -11.902 1.000 96.700 ? 162 ILE A N   1 
ATOM 1278 C CA  ? ILE A 1 162 ?   4.785   1.348 -11.759 1.000 96.700 ? 162 ILE A CA  1 
ATOM 1279 C C   ? ILE A 1 162 ?   6.008   0.831 -11.005 1.000 96.700 ? 162 ILE A C   1 
ATOM 1280 C CB  ? ILE A 1 162 ?   4.183   2.571 -11.032 1.000 96.700 ? 162 ILE A CB  1 
ATOM 1281 O O   ? ILE A 1 162 ?   5.876   0.059 -10.052 1.000 96.700 ? 162 ILE A O   1 
ATOM 1282 C CG1 ? ILE A 1 162 ?   2.930   3.065 -11.764 1.000 96.700 ? 162 ILE A CG1 1 
ATOM 1283 C CG2 ? ILE A 1 162 ?   5.221   3.690 -10.908 1.000 96.700 ? 162 ILE A CG2 1 
ATOM 1284 C CD1 ? ILE A 1 162 ?   2.136   4.112 -10.995 1.000 96.700 ? 162 ILE A CD1 1 
ATOM 1285 N N   ? CYS A 1 163 ?   7.173   1.267 -11.484 1.000 96.060 ? 163 CYS A N   1 
ATOM 1286 C CA  ? CYS A 1 163 ?   8.446   0.858 -10.902 1.000 96.060 ? 163 CYS A CA  1 
ATOM 1287 C C   ? CYS A 1 163 ?   9.123   2.026 -10.195 1.000 96.060 ? 163 CYS A C   1 
ATOM 1288 C CB  ? CYS A 1 163 ?   9.373   0.295 -11.979 1.000 96.060 ? 163 CYS A CB  1 
ATOM 1289 O O   ? CYS A 1 163 ?   9.303   3.094 -10.784 1.000 96.060 ? 163 CYS A O   1 
ATOM 1290 S SG  ? CYS A 1 163 ?  10.909  -0.398 -11.329 1.000 96.060 ? 163 CYS A SG  1 
ATOM 1291 N N   ? ALA A 1 164 ?   9.456   1.770  -8.963 1.000 96.600 ? 164 ALA A N   1 
ATOM 1292 C CA  ? ALA A 1 164 ?  10.072   2.856  -8.206 1.000 96.600 ? 164 ALA A CA  1 
ATOM 1293 C C   ? ALA A 1 164 ?  11.207   2.338  -7.327 1.000 96.600 ? 164 ALA A C   1 
ATOM 1294 C CB  ? ALA A 1 164 ?   9.027   3.570  -7.353 1.000 96.600 ? 164 ALA A CB  1 
ATOM 1295 O O   ? ALA A 1 164 ?  11.185   1.185  -6.890 1.000 96.600 ? 164 ALA A O   1 
ATOM 1296 N N   ? GLY A 1 165 ?  12.167   3.201  -7.133 1.000 95.370 ? 165 GLY A N   1 
ATOM 1297 C CA  ? GLY A 1 165 ?  13.345   2.868  -6.348 1.000 95.370 ? 165 GLY A CA  1 
ATOM 1298 C C   ? GLY A 1 165 ?  14.621   2.845  -7.168 1.000 95.370 ? 165 GLY A C   1 
ATOM 1299 O O   ? GLY A 1 165 ?  14.596   2.518  -8.357 1.000 95.370 ? 165 GLY A O   1 
ATOM 1300 N N   ? ASP A 1 166 ?  15.698   3.279  -6.514 1.000 91.450 ? 166 ASP A N   1 
ATOM 1301 C CA  ? ASP A 1 166 ?  17.024   3.346  -7.122 1.000 91.450 ? 166 ASP A CA  1 
ATOM 1302 C C   ? ASP A 1 166 ?  17.937   2.253  -6.570 1.000 91.450 ? 166 ASP A C   1 
ATOM 1303 C CB  ? ASP A 1 166 ?  17.651   4.722  -6.891 1.000 91.450 ? 166 ASP A CB  1 
ATOM 1304 O O   ? ASP A 1 166 ?  18.217   2.220  -5.370 1.000 91.450 ? 166 ASP A O   1 
ATOM 1305 C CG  ? ASP A 1 166 ?  18.968   4.904  -7.626 1.000 91.450 ? 166 ASP A CG  1 
ATOM 1306 O OD1 ? ASP A 1 166 ?  19.540   3.904  -8.110 1.000 91.450 ? 166 ASP A OD1 1 
ATOM 1307 O OD2 ? ASP A 1 166 ?  19.438   6.059  -7.720 1.000 91.450 ? 166 ASP A OD2 1 
ATOM 1308 N N   ? PRO A 1 167 ?  18.389   1.333  -7.498 1.000 88.380 ? 167 PRO A N   1 
ATOM 1309 C CA  ? PRO A 1 167 ?  19.248   0.236  -7.044 1.000 88.380 ? 167 PRO A CA  1 
ATOM 1310 C C   ? PRO A 1 167 ?  20.547   0.728  -6.408 1.000 88.380 ? 167 PRO A C   1 
ATOM 1311 C CB  ? PRO A 1 167 ?  19.532  -0.544  -8.330 1.000 88.380 ? 167 PRO A CB  1 
ATOM 1312 O O   ? PRO A 1 167 ?  21.208  -0.022  -5.687 1.000 88.380 ? 167 PRO A O   1 
ATOM 1313 C CG  ? PRO A 1 167 ?  18.474  -0.101  -9.287 1.000 88.380 ? 167 PRO A CG  1 
ATOM 1314 C CD  ? PRO A 1 167 ?  17.979   1.251  -8.858 1.000 88.380 ? 167 PRO A CD  1 
ATOM 1315 N N   ? LYS A 1 168 ?  20.841   1.996  -6.676 1.000 88.770 ? 168 LYS A N   1 
ATOM 1316 C CA  ? LYS A 1 168 ?  22.070   2.572  -6.137 1.000 88.770 ? 168 LYS A CA  1 
ATOM 1317 C C   ? LYS A 1 168 ?  21.849   3.121  -4.731 1.000 88.770 ? 168 LYS A C   1 
ATOM 1318 C CB  ? LYS A 1 168 ?  22.593   3.678  -7.055 1.000 88.770 ? 168 LYS A CB  1 
ATOM 1319 O O   ? LYS A 1 168 ?  22.808   3.371  -3.998 1.000 88.770 ? 168 LYS A O   1 
ATOM 1320 C CG  ? LYS A 1 168 ?  23.036   3.186  -8.426 1.000 88.770 ? 168 LYS A CG  1 
ATOM 1321 C CD  ? LYS A 1 168 ?  23.545   4.331  -9.292 1.000 88.770 ? 168 LYS A CD  1 
ATOM 1322 C CE  ? LYS A 1 168 ?  23.911   3.854 -10.691 1.000 88.770 ? 168 LYS A CE  1 
ATOM 1323 N NZ  ? LYS A 1 168 ?  24.389   4.977 -11.552 1.000 88.770 ? 168 LYS A NZ  1 
ATOM 1324 N N   ? THR A 1 169 ?  20.522   3.280  -4.398 1.000 86.420 ? 169 THR A N   1 
ATOM 1325 C CA  ? THR A 1 169 ?  20.125   3.791  -3.091 1.000 86.420 ? 169 THR A CA  1 
ATOM 1326 C C   ? THR A 1 169 ?  19.400   2.716  -2.287 1.000 86.420 ? 169 THR A C   1 
ATOM 1327 C CB  ? THR A 1 169 ?  19.221   5.030  -3.228 1.000 86.420 ? 169 THR A CB  1 
ATOM 1328 O O   ? THR A 1 169 ?  18.497   2.052  -2.801 1.000 86.420 ? 169 THR A O   1 
ATOM 1329 C CG2 ? THR A 1 169 ?  19.985   6.204  -3.832 1.000 86.420 ? 169 THR A CG2 1 
ATOM 1330 O OG1 ? THR A 1 169 ?  18.109   4.713  -4.073 1.000 86.420 ? 169 THR A OG1 1 
ATOM 1331 N N   ? LYS A 1 170 ?  19.959   2.233  -1.273 1.000 85.080 ? 170 LYS A N   1 
ATOM 1332 C CA  ? LYS A 1 170 ?  19.388   1.174  -0.446 1.000 85.080 ? 170 LYS A CA  1 
ATOM 1333 C C   ? LYS A 1 170 ?  18.175   1.677   0.331 1.000 85.080 ? 170 LYS A C   1 
ATOM 1334 C CB  ? LYS A 1 170 ?  20.437   0.621   0.519 1.000 85.080 ? 170 LYS A CB  1 
ATOM 1335 O O   ? LYS A 1 170 ?  18.183   1.691   1.564 1.000 85.080 ? 170 LYS A O   1 
ATOM 1336 C CG  ? LYS A 1 170 ?  21.522  -0.207  -0.153 1.000 85.080 ? 170 LYS A CG  1 
ATOM 1337 C CD  ? LYS A 1 170 ?  22.363  -0.961   0.868 1.000 85.080 ? 170 LYS A CD  1 
ATOM 1338 C CE  ? LYS A 1 170 ?  23.422  -1.823   0.194 1.000 85.080 ? 170 LYS A CE  1 
ATOM 1339 N NZ  ? LYS A 1 170 ?  24.177  -2.649   1.184 1.000 85.080 ? 170 LYS A NZ  1 
ATOM 1340 N N   ? ARG A 1 171 ?  17.032   2.006  -0.412 1.000 89.620 ? 171 ARG A N   1 
ATOM 1341 C CA  ? ARG A 1 171 ?  15.775   2.443   0.187 1.000 89.620 ? 171 ARG A CA  1 
ATOM 1342 C C   ? ARG A 1 171 ?  14.581   1.824  -0.533 1.000 89.620 ? 171 ARG A C   1 
ATOM 1343 C CB  ? ARG A 1 171 ?  15.669   3.969   0.160 1.000 89.620 ? 171 ARG A CB  1 
ATOM 1344 O O   ? ARG A 1 171 ?  14.478   1.906  -1.759 1.000 89.620 ? 171 ARG A O   1 
ATOM 1345 C CG  ? ARG A 1 171 ?  16.791   4.678   0.903 1.000 89.620 ? 171 ARG A CG  1 
ATOM 1346 C CD  ? ARG A 1 171 ?  16.662   6.192   0.810 1.000 89.620 ? 171 ARG A CD  1 
ATOM 1347 N NE  ? ARG A 1 171 ?  17.727   6.870   1.543 1.000 89.620 ? 171 ARG A NE  1 
ATOM 1348 N NH1 ? ARG A 1 171 ?  17.012   9.003   1.017 1.000 89.620 ? 171 ARG A NH1 1 
ATOM 1349 N NH2 ? ARG A 1 171 ?  18.876   8.701   2.318 1.000 89.620 ? 171 ARG A NH2 1 
ATOM 1350 C CZ  ? ARG A 1 171 ?  17.869   8.190   1.624 1.000 89.620 ? 171 ARG A CZ  1 
ATOM 1351 N N   ? ALA A 1 172 ?  13.571   1.267   0.232 1.000 92.330 ? 172 ALA A N   1 
ATOM 1352 C CA  ? ALA A 1 172 ?  12.406   0.655  -0.401 1.000 92.330 ? 172 ALA A CA  1 
ATOM 1353 C C   ? ALA A 1 172 ?  11.388   0.205   0.642 1.000 92.330 ? 172 ALA A C   1 
ATOM 1354 C CB  ? ALA A 1 172 ?  12.832  -0.527  -1.269 1.000 92.330 ? 172 ALA A CB  1 
ATOM 1355 O O   ? ALA A 1 172 ?  11.694   0.151   1.835 1.000 92.330 ? 172 ALA A O   1 
ATOM 1356 N N   ? SER A 1 173 ?  10.095   0.038   0.194 1.000 93.230 ? 173 SER A N   1 
ATOM 1357 C CA  ? SER A 1 173 ?   9.120  -0.673   1.013 1.000 93.230 ? 173 SER A CA  1 
ATOM 1358 C C   ? SER A 1 173 ?   9.481  -2.149   1.146 1.000 93.230 ? 173 SER A C   1 
ATOM 1359 C CB  ? SER A 1 173 ?   7.718  -0.534   0.420 1.000 93.230 ? 173 SER A CB  1 
ATOM 1360 O O   ? SER A 1 173 ?  10.168  -2.705   0.286 1.000 93.230 ? 173 SER A O   1 
ATOM 1361 O OG  ? SER A 1 173 ?   7.650  -1.139  -0.860 1.000 93.230 ? 173 SER A OG  1 
ATOM 1362 N N   ? PHE A 1 174 ?   9.021  -2.813   2.252 1.000 92.490 ? 174 PHE A N   1 
ATOM 1363 C CA  ? PHE A 1 174 ?   9.338  -4.221   2.461 1.000 92.490 ? 174 PHE A CA  1 
ATOM 1364 C C   ? PHE A 1 174 ?   8.224  -4.919   3.231 1.000 92.490 ? 174 PHE A C   1 
ATOM 1365 C CB  ? PHE A 1 174 ?  10.667  -4.368   3.210 1.000 92.490 ? 174 PHE A CB  1 
ATOM 1366 O O   ? PHE A 1 174 ?   7.151  -4.347   3.435 1.000 92.490 ? 174 PHE A O   1 
ATOM 1367 C CG  ? PHE A 1 174 ?  11.309  -5.719   3.046 1.000 92.490 ? 174 PHE A CG  1 
ATOM 1368 C CD1 ? PHE A 1 174 ?  11.695  -6.461   4.156 1.000 92.490 ? 174 PHE A CD1 1 
ATOM 1369 C CD2 ? PHE A 1 174 ?  11.529  -6.248   1.780 1.000 92.490 ? 174 PHE A CD2 1 
ATOM 1370 C CE1 ? PHE A 1 174 ?  12.290  -7.711   4.007 1.000 92.490 ? 174 PHE A CE1 1 
ATOM 1371 C CE2 ? PHE A 1 174 ?  12.123  -7.497   1.623 1.000 92.490 ? 174 PHE A CE2 1 
ATOM 1372 C CZ  ? PHE A 1 174 ?  12.503  -8.226   2.738 1.000 92.490 ? 174 PHE A CZ  1 
ATOM 1373 N N   ? ARG A 1 175 ?   8.412  -6.124   3.694 1.000 91.210 ? 175 ARG A N   1 
ATOM 1374 C CA  ? ARG A 1 175 ?   7.431  -6.969   4.369 1.000 91.210 ? 175 ARG A CA  1 
ATOM 1375 C C   ? ARG A 1 175 ?   6.606  -6.161   5.365 1.000 91.210 ? 175 ARG A C   1 
ATOM 1376 C CB  ? ARG A 1 175 ?   8.124  -8.131   5.084 1.000 91.210 ? 175 ARG A CB  1 
ATOM 1377 O O   ? ARG A 1 175 ?   7.159  -5.424   6.185 1.000 91.210 ? 175 ARG A O   1 
ATOM 1378 C CG  ? ARG A 1 175 ?   8.831  -9.097   4.147 1.000 91.210 ? 175 ARG A CG  1 
ATOM 1379 C CD  ? ARG A 1 175 ?   8.995 -10.474   4.776 1.000 91.210 ? 175 ARG A CD  1 
ATOM 1380 N NE  ? ARG A 1 175 ?   9.717 -11.387   3.893 1.000 91.210 ? 175 ARG A NE  1 
ATOM 1381 N NH1 ? ARG A 1 175 ?   8.214 -13.126   4.123 1.000 91.210 ? 175 ARG A NH1 1 
ATOM 1382 N NH2 ? ARG A 1 175 ?  10.062 -13.370   2.788 1.000 91.210 ? 175 ARG A NH2 1 
ATOM 1383 C CZ  ? ARG A 1 175 ?   9.330 -12.626   3.604 1.000 91.210 ? 175 ARG A CZ  1 
ATOM 1384 N N   ? GLY A 1 176 ?   5.223  -6.303   5.163 1.000 91.640 ? 176 GLY A N   1 
ATOM 1385 C CA  ? GLY A 1 176 ?   4.306  -5.591   6.038 1.000 91.640 ? 176 GLY A CA  1 
ATOM 1386 C C   ? GLY A 1 176 ?   3.734  -4.335   5.408 1.000 91.640 ? 176 GLY A C   1 
ATOM 1387 O O   ? GLY A 1 176 ?   2.695  -3.834   5.843 1.000 91.640 ? 176 GLY A O   1 
ATOM 1388 N N   ? ASP A 1 177 ?   4.392  -3.873   4.365 1.000 94.970 ? 177 ASP A N   1 
ATOM 1389 C CA  ? ASP A 1 177 ?   3.948  -2.654   3.695 1.000 94.970 ? 177 ASP A CA  1 
ATOM 1390 C C   ? ASP A 1 177 ?   3.076  -2.980   2.484 1.000 94.970 ? 177 ASP A C   1 
ATOM 1391 C CB  ? ASP A 1 177 ?   5.150  -1.810   3.265 1.000 94.970 ? 177 ASP A CB  1 
ATOM 1392 O O   ? ASP A 1 177 ?   2.650  -2.079   1.759 1.000 94.970 ? 177 ASP A O   1 
ATOM 1393 C CG  ? ASP A 1 177 ?   5.916  -1.228   4.440 1.000 94.970 ? 177 ASP A CG  1 
ATOM 1394 O OD1 ? ASP A 1 177 ?   5.283  -0.708   5.384 1.000 94.970 ? 177 ASP A OD1 1 
ATOM 1395 O OD2 ? ASP A 1 177 ?   7.165  -1.287   4.420 1.000 94.970 ? 177 ASP A OD2 1 
ATOM 1396 N N   ? SER A 1 178 ?   2.993  -4.365   2.225 1.000 96.610 ? 178 SER A N   1 
ATOM 1397 C CA  ? SER A 1 178 ?   2.093  -4.747   1.142 1.000 96.610 ? 178 SER A CA  1 
ATOM 1398 C C   ? SER A 1 178 ?   0.752  -4.032   1.259 1.000 96.610 ? 178 SER A C   1 
ATOM 1399 C CB  ? SER A 1 178 ?   1.874  -6.261   1.136 1.000 96.610 ? 178 SER A CB  1 
ATOM 1400 O O   ? SER A 1 178 ?   0.179  -3.948   2.348 1.000 96.610 ? 178 SER A O   1 
ATOM 1401 O OG  ? SER A 1 178 ?   3.086  -6.944   0.864 1.000 96.610 ? 178 SER A OG  1 
ATOM 1402 N N   ? GLY A 1 179 ?   0.410  -3.404   0.039 1.000 97.710 ? 179 GLY A N   1 
ATOM 1403 C CA  ? GLY A 1 179 ?  -0.891  -2.755   0.056 1.000 97.710 ? 179 GLY A CA  1 
ATOM 1404 C C   ? GLY A 1 179 ?  -0.820  -1.284   0.421 1.000 97.710 ? 179 GLY A C   1 
ATOM 1405 O O   ? GLY A 1 179 ?  -1.787  -0.544   0.230 1.000 97.710 ? 179 GLY A O   1 
ATOM 1406 N N   ? GLY A 1 180 ?   0.275  -0.851   0.980 1.000 97.530 ? 180 GLY A N   1 
ATOM 1407 C CA  ? GLY A 1 180 ?   0.490   0.554   1.290 1.000 97.530 ? 180 GLY A CA  1 
ATOM 1408 C C   ? GLY A 1 180 ?   0.560   1.433   0.056 1.000 97.530 ? 180 GLY A C   1 
ATOM 1409 O O   ? GLY A 1 180 ?   0.899   0.961  -1.031 1.000 97.530 ? 180 GLY A O   1 
ATOM 1410 N N   ? PRO A 1 181 ?   0.375   2.775   0.209 1.000 97.670 ? 181 PRO A N   1 
ATOM 1411 C CA  ? PRO A 1 181 ?   0.260   3.683  -0.934 1.000 97.670 ? 181 PRO A CA  1 
ATOM 1412 C C   ? PRO A 1 181 ?   1.609   4.244  -1.380 1.000 97.670 ? 181 PRO A C   1 
ATOM 1413 C CB  ? PRO A 1 181 ?  -0.648   4.798  -0.410 1.000 97.670 ? 181 PRO A CB  1 
ATOM 1414 O O   ? PRO A 1 181 ?   2.429   4.629  -0.542 1.000 97.670 ? 181 PRO A O   1 
ATOM 1415 C CG  ? PRO A 1 181 ?  -0.340   4.887   1.050 1.000 97.670 ? 181 PRO A CG  1 
ATOM 1416 C CD  ? PRO A 1 181 ?  -0.072   3.502   1.566 1.000 97.670 ? 181 PRO A CD  1 
ATOM 1417 N N   ? LEU A 1 182 ?   1.911   4.195  -2.660 1.000 97.800 ? 182 LEU A N   1 
ATOM 1418 C CA  ? LEU A 1 182 ?   2.885   5.072  -3.302 1.000 97.800 ? 182 LEU A CA  1 
ATOM 1419 C C   ? LEU A 1 182 ?   2.261   6.421  -3.643 1.000 97.800 ? 182 LEU A C   1 
ATOM 1420 C CB  ? LEU A 1 182 ?   3.440   4.418  -4.571 1.000 97.800 ? 182 LEU A CB  1 
ATOM 1421 O O   ? LEU A 1 182 ?   1.386   6.504  -4.508 1.000 97.800 ? 182 LEU A O   1 
ATOM 1422 C CG  ? LEU A 1 182 ?   4.630   5.119  -5.229 1.000 97.800 ? 182 LEU A CG  1 
ATOM 1423 C CD1 ? LEU A 1 182 ?   5.886   4.937  -4.384 1.000 97.800 ? 182 LEU A CD1 1 
ATOM 1424 C CD2 ? LEU A 1 182 ?   4.848   4.588  -6.642 1.000 97.800 ? 182 LEU A CD2 1 
ATOM 1425 N N   ? VAL A 1 183 ?   2.740   7.491  -2.918 1.000 97.740 ? 183 VAL A N   1 
ATOM 1426 C CA  ? VAL A 1 183 ?   2.113   8.802  -3.049 1.000 97.740 ? 183 VAL A CA  1 
ATOM 1427 C C   ? VAL A 1 183 ?   3.033   9.739  -3.828 1.000 97.740 ? 183 VAL A C   1 
ATOM 1428 C CB  ? VAL A 1 183 ?   1.776   9.411  -1.670 1.000 97.740 ? 183 VAL A CB  1 
ATOM 1429 O O   ? VAL A 1 183 ?   4.180   9.963  -3.434 1.000 97.740 ? 183 VAL A O   1 
ATOM 1430 C CG1 ? VAL A 1 183 ?   1.094  10.768  -1.830 1.000 97.740 ? 183 VAL A CG1 1 
ATOM 1431 C CG2 ? VAL A 1 183 ?   0.893   8.457  -0.867 1.000 97.740 ? 183 VAL A CG2 1 
ATOM 1432 N N   ? CYS A 1 184 ?   2.519  10.255  -4.938 1.000 96.430 ? 184 CYS A N   1 
ATOM 1433 C CA  ? CYS A 1 184 ?   3.198  11.232  -5.782 1.000 96.430 ? 184 CYS A CA  1 
ATOM 1434 C C   ? CYS A 1 184 ?   2.341  12.478  -5.972 1.000 96.430 ? 184 CYS A C   1 
ATOM 1435 C CB  ? CYS A 1 184 ?   3.536  10.622  -7.142 1.000 96.430 ? 184 CYS A CB  1 
ATOM 1436 O O   ? CYS A 1 184 ?   1.133  12.378  -6.193 1.000 96.430 ? 184 CYS A O   1 
ATOM 1437 S SG  ? CYS A 1 184 ?   4.476   9.083  -7.036 1.000 96.430 ? 184 CYS A SG  1 
ATOM 1438 N N   ? LYS A 1 185 ?   2.980  13.661  -5.812 1.000 93.170 ? 185 LYS A N   1 
ATOM 1439 C CA  ? LYS A 1 185 ?   2.241  14.908  -5.990 1.000 93.170 ? 185 LYS A CA  1 
ATOM 1440 C C   ? LYS A 1 185 ?   0.937  14.892  -5.197 1.000 93.170 ? 185 LYS A C   1 
ATOM 1441 C CB  ? LYS A 1 185 ?   1.950  15.153  -7.471 1.000 93.170 ? 185 LYS A CB  1 
ATOM 1442 O O   ? LYS A 1 185 ?  -0.110  15.298  -5.706 1.000 93.170 ? 185 LYS A O   1 
ATOM 1443 C CG  ? LYS A 1 185 ?   3.197  15.274  -8.335 1.000 93.170 ? 185 LYS A CG  1 
ATOM 1444 C CD  ? LYS A 1 185 ?   2.843  15.471  -9.803 1.000 93.170 ? 185 LYS A CD  1 
ATOM 1445 C CE  ? LYS A 1 185 ?   4.088  15.518 -10.679 1.000 93.170 ? 185 LYS A CE  1 
ATOM 1446 N NZ  ? LYS A 1 185 ?   3.744  15.667 -12.124 1.000 93.170 ? 185 LYS A NZ  1 
ATOM 1447 N N   ? LYS A 1 186 ?   0.922  14.218  -4.002 1.000 92.890 ? 186 LYS A N   1 
ATOM 1448 C CA  ? LYS A 1 186 ?  -0.125  14.230  -2.984 1.000 92.890 ? 186 LYS A CA  1 
ATOM 1449 C C   ? LYS A 1 186 ?  -1.297  13.342  -3.390 1.000 92.890 ? 186 LYS A C   1 
ATOM 1450 C CB  ? LYS A 1 186 ?  -0.612  15.658  -2.732 1.000 92.890 ? 186 LYS A CB  1 
ATOM 1451 O O   ? LYS A 1 186 ?  -2.409  13.502  -2.882 1.000 92.890 ? 186 LYS A O   1 
ATOM 1452 C CG  ? LYS A 1 186 ?   0.443  16.573  -2.128 1.000 92.890 ? 186 LYS A CG  1 
ATOM 1453 C CD  ? LYS A 1 186 ?  -0.124  17.955  -1.825 1.000 92.890 ? 186 LYS A CD  1 
ATOM 1454 C CE  ? LYS A 1 186 ?   0.940  18.884  -1.255 1.000 92.890 ? 186 LYS A CE  1 
ATOM 1455 N NZ  ? LYS A 1 186 ?   0.397  20.249  -0.988 1.000 92.890 ? 186 LYS A NZ  1 
ATOM 1456 N N   ? VAL A 1 187 ?  -1.144  12.460  -4.423 1.000 96.050 ? 187 VAL A N   1 
ATOM 1457 C CA  ? VAL A 1 187 ?  -2.205  11.542  -4.825 1.000 96.050 ? 187 VAL A CA  1 
ATOM 1458 C C   ? VAL A 1 187 ?  -1.678  10.109  -4.822 1.000 96.050 ? 187 VAL A C   1 
ATOM 1459 C CB  ? VAL A 1 187 ?  -2.767  11.901  -6.219 1.000 96.050 ? 187 VAL A CB  1 
ATOM 1460 O O   ? VAL A 1 187 ?  -0.466   9.887  -4.871 1.000 96.050 ? 187 VAL A O   1 
ATOM 1461 C CG1 ? VAL A 1 187 ?  -3.382  13.299  -6.210 1.000 96.050 ? 187 VAL A CG1 1 
ATOM 1462 C CG2 ? VAL A 1 187 ?  -1.670  11.803  -7.278 1.000 96.050 ? 187 VAL A CG2 1 
ATOM 1463 N N   ? ALA A 1 188 ?  -2.582   9.111  -4.797 1.000 97.210 ? 188 ALA A N   1 
ATOM 1464 C CA  ? ALA A 1 188 ?  -2.244   7.691  -4.840 1.000 97.210 ? 188 ALA A CA  1 
ATOM 1465 C C   ? ALA A 1 188 ?  -1.756   7.285  -6.227 1.000 97.210 ? 188 ALA A C   1 
ATOM 1466 C CB  ? ALA A 1 188 ?  -3.449   6.845  -4.435 1.000 97.210 ? 188 ALA A CB  1 
ATOM 1467 O O   ? ALA A 1 188 ?  -2.540   7.232  -7.178 1.000 97.210 ? 188 ALA A O   1 
ATOM 1468 N N   ? ALA A 1 189 ?  -0.486   6.973  -6.307 1.000 97.680 ? 189 ALA A N   1 
ATOM 1469 C CA  ? ALA A 1 189 ?   0.098   6.593  -7.590 1.000 97.680 ? 189 ALA A CA  1 
ATOM 1470 C C   ? ALA A 1 189 ?   0.178   5.076  -7.729 1.000 97.680 ? 189 ALA A C   1 
ATOM 1471 C CB  ? ALA A 1 189 ?   1.485   7.213  -7.747 1.000 97.680 ? 189 ALA A CB  1 
ATOM 1472 O O   ? ALA A 1 189 ?   0.081   4.541  -8.836 1.000 97.680 ? 189 ALA A O   1 
ATOM 1473 N N   ? GLY A 1 190 ?   0.355   4.368  -6.626 1.000 97.670 ? 190 GLY A N   1 
ATOM 1474 C CA  ? GLY A 1 190 ?   0.531   2.925  -6.676 1.000 97.670 ? 190 GLY A CA  1 
ATOM 1475 C C   ? GLY A 1 190 ?   0.240   2.242  -5.353 1.000 97.670 ? 190 GLY A C   1 
ATOM 1476 O O   ? GLY A 1 190 ?   0.053   2.908  -4.333 1.000 97.670 ? 190 GLY A O   1 
ATOM 1477 N N   ? ILE A 1 191 ?   0.200   0.878  -5.432 1.000 98.440 ? 191 ILE A N   1 
ATOM 1478 C CA  ? ILE A 1 191 ?   0.025  -0.004  -4.283 1.000 98.440 ? 191 ILE A CA  1 
ATOM 1479 C C   ? ILE A 1 191 ?   1.220  -0.947  -4.170 1.000 98.440 ? 191 ILE A C   1 
ATOM 1480 C CB  ? ILE A 1 191 ?  -1.288  -0.812  -4.386 1.000 98.440 ? 191 ILE A CB  1 
ATOM 1481 O O   ? ILE A 1 191 ?   1.607  -1.590  -5.149 1.000 98.440 ? 191 ILE A O   1 
ATOM 1482 C CG1 ? ILE A 1 191 ?  -2.490   0.133  -4.492 1.000 98.440 ? 191 ILE A CG1 1 
ATOM 1483 C CG2 ? ILE A 1 191 ?  -1.437  -1.755  -3.189 1.000 98.440 ? 191 ILE A CG2 1 
ATOM 1484 C CD1 ? ILE A 1 191 ?  -3.785  -0.556  -4.900 1.000 98.440 ? 191 ILE A CD1 1 
ATOM 1485 N N   ? VAL A 1 192 ?   1.836  -0.894  -3.018 1.000 97.790 ? 192 VAL A N   1 
ATOM 1486 C CA  ? VAL A 1 192 ?   2.951  -1.815  -2.822 1.000 97.790 ? 192 VAL A CA  1 
ATOM 1487 C C   ? VAL A 1 192 ?   2.521  -3.232  -3.192 1.000 97.790 ? 192 VAL A C   1 
ATOM 1488 C CB  ? VAL A 1 192 ?   3.470  -1.777  -1.367 1.000 97.790 ? 192 VAL A CB  1 
ATOM 1489 O O   ? VAL A 1 192 ?   1.596  -3.784  -2.591 1.000 97.790 ? 192 VAL A O   1 
ATOM 1490 C CG1 ? VAL A 1 192 ?   4.588  -2.798  -1.166 1.000 97.790 ? 192 VAL A CG1 1 
ATOM 1491 C CG2 ? VAL A 1 192 ?   3.953  -0.373  -1.010 1.000 97.790 ? 192 VAL A CG2 1 
ATOM 1492 N N   ? SER A 1 193 ?   3.205  -3.854  -4.186 1.000 96.910 ? 193 SER A N   1 
ATOM 1493 C CA  ? SER A 1 193 ?   2.804  -5.153  -4.716 1.000 96.910 ? 193 SER A CA  1 
ATOM 1494 C C   ? SER A 1 193 ?   3.884  -6.204  -4.477 1.000 96.910 ? 193 SER A C   1 
ATOM 1495 C CB  ? SER A 1 193 ?   2.501  -5.053  -6.211 1.000 96.910 ? 193 SER A CB  1 
ATOM 1496 O O   ? SER A 1 193 ?   3.733  -7.072  -3.615 1.000 96.910 ? 193 SER A O   1 
ATOM 1497 O OG  ? SER A 1 193 ?   1.862  -6.230  -6.675 1.000 96.910 ? 193 SER A OG  1 
ATOM 1498 N N   ? TYR A 1 194 ?   5.020  -6.103  -5.261 1.000 95.620 ? 194 TYR A N   1 
ATOM 1499 C CA  ? TYR A 1 194 ?   6.060  -7.111  -5.085 1.000 95.620 ? 194 TYR A CA  1 
ATOM 1500 C C   ? TYR A 1 194 ?   7.435  -6.539  -5.409 1.000 95.620 ? 194 TYR A C   1 
ATOM 1501 C CB  ? TYR A 1 194 ?   5.781  -8.331  -5.969 1.000 95.620 ? 194 TYR A CB  1 
ATOM 1502 O O   ? TYR A 1 194 ?   7.542  -5.447  -5.973 1.000 95.620 ? 194 TYR A O   1 
ATOM 1503 C CG  ? TYR A 1 194 ?   5.861  -8.040  -7.448 1.000 95.620 ? 194 TYR A CG  1 
ATOM 1504 C CD1 ? TYR A 1 194 ?   4.758  -7.549  -8.142 1.000 95.620 ? 194 TYR A CD1 1 
ATOM 1505 C CD2 ? TYR A 1 194 ?   7.040  -8.257  -8.154 1.000 95.620 ? 194 TYR A CD2 1 
ATOM 1506 C CE1 ? TYR A 1 194 ?   4.827  -7.281  -9.505 1.000 95.620 ? 194 TYR A CE1 1 
ATOM 1507 C CE2 ? TYR A 1 194 ?   7.120  -7.993  -9.517 1.000 95.620 ? 194 TYR A CE2 1 
ATOM 1508 O OH  ? TYR A 1 194 ?   6.084  -7.243 -11.533 1.000 95.620 ? 194 TYR A OH  1 
ATOM 1509 C CZ  ? TYR A 1 194 ?   6.010  -7.506 -10.183 1.000 95.620 ? 194 TYR A CZ  1 
ATOM 1510 N N   ? GLY A 1 195 ?   8.469  -7.196  -4.999 1.000 93.870 ? 195 GLY A N   1 
ATOM 1511 C CA  ? GLY A 1 195 ?   9.873  -6.892  -5.226 1.000 93.870 ? 195 GLY A CA  1 
ATOM 1512 C C   ? GLY A 1 195 ?  10.800  -8.031  -4.844 1.000 93.870 ? 195 GLY A C   1 
ATOM 1513 O O   ? GLY A 1 195 ?  10.365  -9.178  -4.724 1.000 93.870 ? 195 GLY A O   1 
ATOM 1514 N N   ? TYR A 1 196 ?  12.095  -7.815  -4.756 1.000 91.530 ? 196 TYR A N   1 
ATOM 1515 C CA  ? TYR A 1 196 ?  13.064  -8.840  -4.384 1.000 91.530 ? 196 TYR A CA  1 
ATOM 1516 C C   ? TYR A 1 196 ?  12.900  -9.240  -2.922 1.000 91.530 ? 196 TYR A C   1 
ATOM 1517 C CB  ? TYR A 1 196 ?  14.492  -8.344  -4.632 1.000 91.530 ? 196 TYR A CB  1 
ATOM 1518 O O   ? TYR A 1 196 ?  12.565  -8.406  -2.078 1.000 91.530 ? 196 TYR A O   1 
ATOM 1519 C CG  ? TYR A 1 196 ?  14.864  -8.273  -6.093 1.000 91.530 ? 196 TYR A CG  1 
ATOM 1520 C CD1 ? TYR A 1 196 ?  14.828  -9.410  -6.898 1.000 91.530 ? 196 TYR A CD1 1 
ATOM 1521 C CD2 ? TYR A 1 196 ?  15.254  -7.070  -6.672 1.000 91.530 ? 196 TYR A CD2 1 
ATOM 1522 C CE1 ? TYR A 1 196 ?  15.172  -9.349  -8.244 1.000 91.530 ? 196 TYR A CE1 1 
ATOM 1523 C CE2 ? TYR A 1 196 ?  15.600  -6.998  -8.017 1.000 91.530 ? 196 TYR A CE2 1 
ATOM 1524 O OH  ? TYR A 1 196 ?  15.897  -8.075 -10.126 1.000 91.530 ? 196 TYR A OH  1 
ATOM 1525 C CZ  ? TYR A 1 196 ?  15.556  -8.141  -8.794 1.000 91.530 ? 196 TYR A CZ  1 
ATOM 1526 N N   ? LYS A 1 197 ?  13.200 -10.416  -2.548 1.000 88.540 ? 197 LYS A N   1 
ATOM 1527 C CA  ? LYS A 1 197 ?  13.038 -10.996  -1.218 1.000 88.540 ? 197 LYS A CA  1 
ATOM 1528 C C   ? LYS A 1 197 ?  14.033 -10.394  -0.230 1.000 88.540 ? 197 LYS A C   1 
ATOM 1529 C CB  ? LYS A 1 197 ?  13.205 -12.515  -1.270 1.000 88.540 ? 197 LYS A CB  1 
ATOM 1530 O O   ? LYS A 1 197 ?  13.801 -10.409   0.980 1.000 88.540 ? 197 LYS A O   1 
ATOM 1531 C CG  ? LYS A 1 197 ?  12.074 -13.238  -1.986 1.000 88.540 ? 197 LYS A CG  1 
ATOM 1532 C CD  ? LYS A 1 197 ?  12.251 -14.750  -1.928 1.000 88.540 ? 197 LYS A CD  1 
ATOM 1533 C CE  ? LYS A 1 197 ?  11.118 -15.475  -2.641 1.000 88.540 ? 197 LYS A CE  1 
ATOM 1534 N NZ  ? LYS A 1 197 ?  11.308 -16.956  -2.621 1.000 88.540 ? 197 LYS A NZ  1 
ATOM 1535 N N   ? ASP A 1 198 ?  15.033  -9.733  -0.838 1.000 87.740 ? 198 ASP A N   1 
ATOM 1536 C CA  ? ASP A 1 198 ?  16.066  -9.199   0.044 1.000 87.740 ? 198 ASP A CA  1 
ATOM 1537 C C   ? ASP A 1 198 ?  15.840  -7.714   0.318 1.000 87.740 ? 198 ASP A C   1 
ATOM 1538 C CB  ? ASP A 1 198 ?  17.454  -9.416  -0.562 1.000 87.740 ? 198 ASP A CB  1 
ATOM 1539 O O   ? ASP A 1 198 ?  16.677  -7.058   0.941 1.000 87.740 ? 198 ASP A O   1 
ATOM 1540 C CG  ? ASP A 1 198 ?  17.652  -8.673  -1.872 1.000 87.740 ? 198 ASP A CG  1 
ATOM 1541 O OD1 ? ASP A 1 198 ?  16.693  -8.043  -2.367 1.000 87.740 ? 198 ASP A OD1 1 
ATOM 1542 O OD2 ? ASP A 1 198 ?  18.777  -8.721  -2.415 1.000 87.740 ? 198 ASP A OD2 1 
ATOM 1543 N N   ? GLY A 1 199 ?  14.669  -7.166  -0.238 1.000 86.250 ? 199 GLY A N   1 
ATOM 1544 C CA  ? GLY A 1 199 ?  14.295  -5.799   0.090 1.000 86.250 ? 199 GLY A CA  1 
ATOM 1545 C C   ? GLY A 1 199 ?  15.006  -4.765  -0.762 1.000 86.250 ? 199 GLY A C   1 
ATOM 1546 O O   ? GLY A 1 199 ?  14.928  -3.566  -0.487 1.000 86.250 ? 199 GLY A O   1 
ATOM 1547 N N   ? SER A 1 200 ?  15.726  -5.386  -1.792 1.000 89.130 ? 200 SER A N   1 
ATOM 1548 C CA  ? SER A 1 200 ?  16.461  -4.496  -2.686 1.000 89.130 ? 200 SER A CA  1 
ATOM 1549 C C   ? SER A 1 200 ?  15.525  -3.810  -3.676 1.000 89.130 ? 200 SER A C   1 
ATOM 1550 C CB  ? SER A 1 200 ?  17.540  -5.270  -3.444 1.000 89.130 ? 200 SER A CB  1 
ATOM 1551 O O   ? SER A 1 200 ?  14.568  -4.420  -4.158 1.000 89.130 ? 200 SER A O   1 
ATOM 1552 O OG  ? SER A 1 200 ?  16.959  -6.265  -4.270 1.000 89.130 ? 200 SER A OG  1 
ATOM 1553 N N   ? PRO A 1 201 ?  15.648  -2.465  -3.914 1.000 92.070 ? 201 PRO A N   1 
ATOM 1554 C CA  ? PRO A 1 201 ?  14.896  -1.796  -4.979 1.000 92.070 ? 201 PRO A CA  1 
ATOM 1555 C C   ? PRO A 1 201 ?  15.299  -2.271  -6.373 1.000 92.070 ? 201 PRO A C   1 
ATOM 1556 C CB  ? PRO A 1 201 ?  15.247  -0.319  -4.783 1.000 92.070 ? 201 PRO A CB  1 
ATOM 1557 O O   ? PRO A 1 201 ?  16.370  -2.859  -6.544 1.000 92.070 ? 201 PRO A O   1 
ATOM 1558 C CG  ? PRO A 1 201 ?  16.640  -0.326  -4.239 1.000 92.070 ? 201 PRO A CG  1 
ATOM 1559 C CD  ? PRO A 1 201 ?  16.797  -1.523  -3.346 1.000 92.070 ? 201 PRO A CD  1 
ATOM 1560 N N   ? PRO A 1 202 ?  14.590  -1.996  -7.371 1.000 94.530 ? 202 PRO A N   1 
ATOM 1561 C CA  ? PRO A 1 202 ?  13.294  -1.313  -7.413 1.000 94.530 ? 202 PRO A CA  1 
ATOM 1562 C C   ? PRO A 1 202 ?  12.138  -2.213  -6.982 1.000 94.530 ? 202 PRO A C   1 
ATOM 1563 C CB  ? PRO A 1 202 ?  13.155  -0.910  -8.883 1.000 94.530 ? 202 PRO A CB  1 
ATOM 1564 O O   ? PRO A 1 202 ?  12.290  -3.436  -6.932 1.000 94.530 ? 202 PRO A O   1 
ATOM 1565 C CG  ? PRO A 1 202 ?  13.852  -1.992  -9.643 1.000 94.530 ? 202 PRO A CG  1 
ATOM 1566 C CD  ? PRO A 1 202 ?  15.022  -2.468  -8.830 1.000 94.530 ? 202 PRO A CD  1 
ATOM 1567 N N   ? ARG A 1 203 ?  10.987  -1.593  -6.547 1.000 95.050 ? 203 ARG A N   1 
ATOM 1568 C CA  ? ARG A 1 203 ?   9.745  -2.291  -6.230 1.000 95.050 ? 203 ARG A CA  1 
ATOM 1569 C C   ? ARG A 1 203 ?   8.697  -2.063  -7.314 1.000 95.050 ? 203 ARG A C   1 
ATOM 1570 C CB  ? ARG A 1 203 ?   9.204  -1.837  -4.873 1.000 95.050 ? 203 ARG A CB  1 
ATOM 1571 O O   ? ARG A 1 203 ?   8.640  -0.987  -7.913 1.000 95.050 ? 203 ARG A O   1 
ATOM 1572 C CG  ? ARG A 1 203 ?  10.172  -2.050  -3.721 1.000 95.050 ? 203 ARG A CG  1 
ATOM 1573 C CD  ? ARG A 1 203 ?  10.362  -3.528  -3.409 1.000 95.050 ? 203 ARG A CD  1 
ATOM 1574 N NE  ? ARG A 1 203 ?   9.138  -4.130  -2.887 1.000 95.050 ? 203 ARG A NE  1 
ATOM 1575 N NH1 ? ARG A 1 203 ?  10.039  -6.243  -2.637 1.000 95.050 ? 203 ARG A NH1 1 
ATOM 1576 N NH2 ? ARG A 1 203 ?   7.853  -5.849  -2.070 1.000 95.050 ? 203 ARG A NH2 1 
ATOM 1577 C CZ  ? ARG A 1 203 ?   9.013  -5.406  -2.533 1.000 95.050 ? 203 ARG A CZ  1 
ATOM 1578 N N   ? ALA A 1 204 ?   7.921  -3.119  -7.559 1.000 96.800 ? 204 ALA A N   1 
ATOM 1579 C CA  ? ALA A 1 204 ?   6.779  -3.000  -8.462 1.000 96.800 ? 204 ALA A CA  1 
ATOM 1580 C C   ? ALA A 1 204 ?   5.512  -2.627  -7.697 1.000 96.800 ? 204 ALA A C   1 
ATOM 1581 C CB  ? ALA A 1 204 ?   6.569  -4.304  -9.228 1.000 96.800 ? 204 ALA A CB  1 
ATOM 1582 O O   ? ALA A 1 204 ?   5.186  -3.249  -6.683 1.000 96.800 ? 204 ALA A O   1 
ATOM 1583 N N   ? PHE A 1 205 ?   4.913  -1.579  -8.116 1.000 97.740 ? 205 PHE A N   1 
ATOM 1584 C CA  ? PHE A 1 205 ?   3.650  -1.108  -7.560 1.000 97.740 ? 205 PHE A CA  1 
ATOM 1585 C C   ? PHE A 1 205 ?   2.507  -1.335  -8.542 1.000 97.740 ? 205 PHE A C   1 
ATOM 1586 C CB  ? PHE A 1 205 ?   3.743   0.377  -7.196 1.000 97.740 ? 205 PHE A CB  1 
ATOM 1587 O O   ? PHE A 1 205 ?   2.697  -1.239  -9.757 1.000 97.740 ? 205 PHE A O   1 
ATOM 1588 C CG  ? PHE A 1 205 ?   4.818   0.690  -6.191 1.000 97.740 ? 205 PHE A CG  1 
ATOM 1589 C CD1 ? PHE A 1 205 ?   4.499   0.908  -4.856 1.000 97.740 ? 205 PHE A CD1 1 
ATOM 1590 C CD2 ? PHE A 1 205 ?   6.149   0.767  -6.582 1.000 97.740 ? 205 PHE A CD2 1 
ATOM 1591 C CE1 ? PHE A 1 205 ?   5.493   1.198  -3.924 1.000 97.740 ? 205 PHE A CE1 1 
ATOM 1592 C CE2 ? PHE A 1 205 ?   7.147   1.056  -5.656 1.000 97.740 ? 205 PHE A CE2 1 
ATOM 1593 C CZ  ? PHE A 1 205 ?   6.817   1.272  -4.328 1.000 97.740 ? 205 PHE A CZ  1 
ATOM 1594 N N   ? THR A 1 206 ?   1.356  -1.785  -7.955 1.000 97.950 ? 206 THR A N   1 
ATOM 1595 C CA  ? THR A 1 206 ?   0.154  -1.761  -8.782 1.000 97.950 ? 206 THR A CA  1 
ATOM 1596 C C   ? THR A 1 206 ?  -0.253  -0.326  -9.102 1.000 97.950 ? 206 THR A C   1 
ATOM 1597 C CB  ? THR A 1 206 ?  -1.015  -2.487  -8.089 1.000 97.950 ? 206 THR A CB  1 
ATOM 1598 O O   ? THR A 1 206 ?  -0.397   0.501  -8.198 1.000 97.950 ? 206 THR A O   1 
ATOM 1599 C CG2 ? THR A 1 206 ?  -2.270  -2.459  -8.955 1.000 97.950 ? 206 THR A CG2 1 
ATOM 1600 O OG1 ? THR A 1 206 ?  -0.646  -3.850  -7.845 1.000 97.950 ? 206 THR A OG1 1 
ATOM 1601 N N   ? LYS A 1 207 ?  -0.359  -0.006 -10.426 1.000 97.310 ? 207 LYS A N   1 
ATOM 1602 C CA  ? LYS A 1 207 ?  -0.692   1.326 -10.922 1.000 97.310 ? 207 LYS A CA  1 
ATOM 1603 C C   ? LYS A 1 207 ?  -2.171   1.637 -10.712 1.000 97.310 ? 207 LYS A C   1 
ATOM 1604 C CB  ? LYS A 1 207 ?  -0.336   1.452 -12.404 1.000 97.310 ? 207 LYS A CB  1 
ATOM 1605 O O   ? LYS A 1 207 ?  -3.030   1.097 -11.412 1.000 97.310 ? 207 LYS A O   1 
ATOM 1606 C CG  ? LYS A 1 207 ?  -0.491   2.859 -12.961 1.000 97.310 ? 207 LYS A CG  1 
ATOM 1607 C CD  ? LYS A 1 207 ?  -0.223   2.900 -14.460 1.000 97.310 ? 207 LYS A CD  1 
ATOM 1608 C CE  ? LYS A 1 207 ?   1.230   2.576 -14.778 1.000 97.310 ? 207 LYS A CE  1 
ATOM 1609 N NZ  ? LYS A 1 207 ?   1.467   2.480 -16.250 1.000 97.310 ? 207 LYS A NZ  1 
ATOM 1610 N N   ? VAL A 1 208 ?  -2.452   2.577  -9.723 1.000 97.640 ? 208 VAL A N   1 
ATOM 1611 C CA  ? VAL A 1 208 ?  -3.824   2.886  -9.333 1.000 97.640 ? 208 VAL A CA  1 
ATOM 1612 C C   ? VAL A 1 208 ?  -4.598   3.414 -10.539 1.000 97.640 ? 208 VAL A C   1 
ATOM 1613 C CB  ? VAL A 1 208 ?  -3.869   3.913  -8.180 1.000 97.640 ? 208 VAL A CB  1 
ATOM 1614 O O   ? VAL A 1 208 ?  -5.741   3.015 -10.774 1.000 97.640 ? 208 VAL A O   1 
ATOM 1615 C CG1 ? VAL A 1 208 ?  -5.308   4.327  -7.880 1.000 97.640 ? 208 VAL A CG1 1 
ATOM 1616 C CG2 ? VAL A 1 208 ?  -3.203   3.341  -6.930 1.000 97.640 ? 208 VAL A CG2 1 
ATOM 1617 N N   ? SER A 1 209 ?  -3.998   4.243 -11.366 1.000 96.750 ? 209 SER A N   1 
ATOM 1618 C CA  ? SER A 1 209 ?  -4.654   4.874 -12.506 1.000 96.750 ? 209 SER A CA  1 
ATOM 1619 C C   ? SER A 1 209 ?  -5.157   3.833 -13.501 1.000 96.750 ? 209 SER A C   1 
ATOM 1620 C CB  ? SER A 1 209 ?  -3.699   5.841 -13.207 1.000 96.750 ? 209 SER A CB  1 
ATOM 1621 O O   ? SER A 1 209 ?  -6.178   4.038 -14.159 1.000 96.750 ? 209 SER A O   1 
ATOM 1622 O OG  ? SER A 1 209 ?  -2.529   5.167 -13.639 1.000 96.750 ? 209 SER A OG  1 
ATOM 1623 N N   ? SER A 1 210 ?  -4.525   2.704 -13.611 1.000 96.490 ? 210 SER A N   1 
ATOM 1624 C CA  ? SER A 1 210 ?  -4.908   1.654 -14.549 1.000 96.490 ? 210 SER A CA  1 
ATOM 1625 C C   ? SER A 1 210 ?  -6.202   0.972 -14.118 1.000 96.490 ? 210 SER A C   1 
ATOM 1626 C CB  ? SER A 1 210 ?  -3.793   0.615 -14.675 1.000 96.490 ? 210 SER A CB  1 
ATOM 1627 O O   ? SER A 1 210 ?  -6.841   0.282 -14.914 1.000 96.490 ? 210 SER A O   1 
ATOM 1628 O OG  ? SER A 1 210 ?  -2.642   1.182 -15.278 1.000 96.490 ? 210 SER A OG  1 
ATOM 1629 N N   ? PHE A 1 211 ?  -6.624   1.241 -12.814 1.000 97.290 ? 211 PHE A N   1 
ATOM 1630 C CA  ? PHE A 1 211 ?  -7.760   0.505 -12.271 1.000 97.290 ? 211 PHE A CA  1 
ATOM 1631 C C   ? PHE A 1 211 ?  -8.840   1.462 -11.780 1.000 97.290 ? 211 PHE A C   1 
ATOM 1632 C CB  ? PHE A 1 211 ?  -7.313  -0.413 -11.130 1.000 97.290 ? 211 PHE A CB  1 
ATOM 1633 O O   ? PHE A 1 211 ?  -9.710   1.075 -10.996 1.000 97.290 ? 211 PHE A O   1 
ATOM 1634 C CG  ? PHE A 1 211 ?  -6.363  -1.498 -11.560 1.000 97.290 ? 211 PHE A CG  1 
ATOM 1635 C CD1 ? PHE A 1 211 ?  -6.842  -2.720 -12.014 1.000 97.290 ? 211 PHE A CD1 1 
ATOM 1636 C CD2 ? PHE A 1 211 ?  -4.990  -1.294 -11.510 1.000 97.290 ? 211 PHE A CD2 1 
ATOM 1637 C CE1 ? PHE A 1 211 ?  -5.965  -3.726 -12.413 1.000 97.290 ? 211 PHE A CE1 1 
ATOM 1638 C CE2 ? PHE A 1 211 ?  -4.107  -2.295 -11.907 1.000 97.290 ? 211 PHE A CE2 1 
ATOM 1639 C CZ  ? PHE A 1 211 ?  -4.597  -3.510 -12.357 1.000 97.290 ? 211 PHE A CZ  1 
ATOM 1640 N N   ? LEU A 1 212 ?  -8.828   2.704 -12.204 1.000 96.660 ? 212 LEU A N   1 
ATOM 1641 C CA  ? LEU A 1 212 ?  -9.751   3.721 -11.713 1.000 96.660 ? 212 LEU A CA  1 
ATOM 1642 C C   ? LEU A 1 212 ? -11.194   3.348 -12.035 1.000 96.660 ? 212 LEU A C   1 
ATOM 1643 C CB  ? LEU A 1 212 ?  -9.417   5.087 -12.319 1.000 96.660 ? 212 LEU A CB  1 
ATOM 1644 O O   ? LEU A 1 212 ? -12.083   3.506 -11.196 1.000 96.660 ? 212 LEU A O   1 
ATOM 1645 C CG  ? LEU A 1 212 ?  -8.232   5.831 -11.703 1.000 96.660 ? 212 LEU A CG  1 
ATOM 1646 C CD1 ? LEU A 1 212 ?  -7.982   7.139 -12.447 1.000 96.660 ? 212 LEU A CD1 1 
ATOM 1647 C CD2 ? LEU A 1 212 ?  -8.475   6.091 -10.221 1.000 96.660 ? 212 LEU A CD2 1 
ATOM 1648 N N   ? SER A 1 213 ? -11.334   2.896 -13.308 1.000 96.400 ? 213 SER A N   1 
ATOM 1649 C CA  ? SER A 1 213 ? -12.680   2.515 -13.722 1.000 96.400 ? 213 SER A CA  1 
ATOM 1650 C C   ? SER A 1 213 ? -13.236   1.404 -12.838 1.000 96.400 ? 213 SER A C   1 
ATOM 1651 C CB  ? SER A 1 213 ? -12.685   2.066 -15.183 1.000 96.400 ? 213 SER A CB  1 
ATOM 1652 O O   ? SER A 1 213 ? -14.375   1.485 -12.372 1.000 96.400 ? 213 SER A O   1 
ATOM 1653 O OG  ? SER A 1 213 ? -13.988   1.678 -15.586 1.000 96.400 ? 213 SER A OG  1 
ATOM 1654 N N   ? TRP A 1 214 ? -12.430   0.411 -12.566 1.000 97.730 ? 214 TRP A N   1 
ATOM 1655 C CA  ? TRP A 1 214 ? -12.824  -0.714 -11.724 1.000 97.730 ? 214 TRP A CA  1 
ATOM 1656 C C   ? TRP A 1 214 ? -13.103  -0.255 -10.297 1.000 97.730 ? 214 TRP A C   1 
ATOM 1657 C CB  ? TRP A 1 214 ? -11.738  -1.793 -11.724 1.000 97.730 ? 214 TRP A CB  1 
ATOM 1658 O O   ? TRP A 1 214 ? -14.101  -0.654  -9.693 1.000 97.730 ? 214 TRP A O   1 
ATOM 1659 C CG  ? TRP A 1 214 ? -11.993  -2.914 -10.761 1.000 97.730 ? 214 TRP A CG  1 
ATOM 1660 C CD1 ? TRP A 1 214 ? -12.805  -3.997 -10.954 1.000 97.730 ? 214 TRP A CD1 1 
ATOM 1661 C CD2 ? TRP A 1 214 ? -11.435  -3.059  -9.452 1.000 97.730 ? 214 TRP A CD2 1 
ATOM 1662 C CE2 ? TRP A 1 214 ? -11.953  -4.255  -8.907 1.000 97.730 ? 214 TRP A CE2 1 
ATOM 1663 C CE3 ? TRP A 1 214 ? -10.546  -2.293  -8.685 1.000 97.730 ? 214 TRP A CE3 1 
ATOM 1664 N NE1 ? TRP A 1 214 ? -12.785  -4.807  -9.843 1.000 97.730 ? 214 TRP A NE1 1 
ATOM 1665 C CH2 ? TRP A 1 214 ? -10.739  -3.935  -6.901 1.000 97.730 ? 214 TRP A CH2 1 
ATOM 1666 C CZ2 ? TRP A 1 214 ? -11.610  -4.703  -7.629 1.000 97.730 ? 214 TRP A CZ2 1 
ATOM 1667 C CZ3 ? TRP A 1 214 ? -10.206  -2.741  -7.414 1.000 97.730 ? 214 TRP A CZ3 1 
ATOM 1668 N N   ? ILE A 1 215 ? -12.254   0.613  -9.751 1.000 97.770 ? 215 ILE A N   1 
ATOM 1669 C CA  ? ILE A 1 215 ? -12.382   1.121  -8.389 1.000 97.770 ? 215 ILE A CA  1 
ATOM 1670 C C   ? ILE A 1 215 ? -13.710   1.858  -8.236 1.000 97.770 ? 215 ILE A C   1 
ATOM 1671 C CB  ? ILE A 1 215 ? -11.206   2.053  -8.021 1.000 97.770 ? 215 ILE A CB  1 
ATOM 1672 O O   ? ILE A 1 215 ? -14.480   1.579  -7.314 1.000 97.770 ? 215 ILE A O   1 
ATOM 1673 C CG1 ? ILE A 1 215 ?  -9.896   1.259  -7.957 1.000 97.770 ? 215 ILE A CG1 1 
ATOM 1674 C CG2 ? ILE A 1 215 ? -11.479   2.767  -6.694 1.000 97.770 ? 215 ILE A CG2 1 
ATOM 1675 C CD1 ? ILE A 1 215 ?  -8.648   2.129  -7.895 1.000 97.770 ? 215 ILE A CD1 1 
ATOM 1676 N N   ? LYS A 1 216 ? -14.008   2.728  -9.128 1.000 96.930 ? 216 LYS A N   1 
ATOM 1677 C CA  ? LYS A 1 216 ? -15.207   3.558  -9.068 1.000 96.930 ? 216 LYS A CA  1 
ATOM 1678 C C   ? LYS A 1 216 ? -16.469   2.713  -9.217 1.000 96.930 ? 216 LYS A C   1 
ATOM 1679 C CB  ? LYS A 1 216 ? -15.168   4.637 -10.151 1.000 96.930 ? 216 LYS A CB  1 
ATOM 1680 O O   ? LYS A 1 216 ? -17.441   2.905  -8.484 1.000 96.930 ? 216 LYS A O   1 
ATOM 1681 C CG  ? LYS A 1 216 ? -14.152   5.739  -9.890 1.000 96.930 ? 216 LYS A CG  1 
ATOM 1682 C CD  ? LYS A 1 216 ? -14.170   6.789 -10.995 1.000 96.930 ? 216 LYS A CD  1 
ATOM 1683 C CE  ? LYS A 1 216 ? -13.168   7.903 -10.725 1.000 96.930 ? 216 LYS A CE  1 
ATOM 1684 N NZ  ? LYS A 1 216 ? -13.120   8.888 -11.846 1.000 96.930 ? 216 LYS A NZ  1 
ATOM 1685 N N   ? LYS A 1 217 ? -16.442   1.811 -10.158 1.000 97.310 ? 217 LYS A N   1 
ATOM 1686 C CA  ? LYS A 1 217 ? -17.578   0.924 -10.390 1.000 97.310 ? 217 LYS A CA  1 
ATOM 1687 C C   ? LYS A 1 217 ? -17.837   0.035  -9.177 1.000 97.310 ? 217 LYS A C   1 
ATOM 1688 C CB  ? LYS A 1 217 ? -17.341   0.062 -11.631 1.000 97.310 ? 217 LYS A CB  1 
ATOM 1689 O O   ? LYS A 1 217 ? -18.986  -0.151  -8.771 1.000 97.310 ? 217 LYS A O   1 
ATOM 1690 C CG  ? LYS A 1 217 ? -18.519  -0.828 -12.001 1.000 97.310 ? 217 LYS A CG  1 
ATOM 1691 C CD  ? LYS A 1 217 ? -18.238  -1.630 -13.265 1.000 97.310 ? 217 LYS A CD  1 
ATOM 1692 C CE  ? LYS A 1 217 ? -19.394  -2.560 -13.606 1.000 97.310 ? 217 LYS A CE  1 
ATOM 1693 N NZ  ? LYS A 1 217 ? -19.127  -3.343 -14.850 1.000 97.310 ? 217 LYS A NZ  1 
ATOM 1694 N N   ? THR A 1 218 ? -16.839  -0.534  -8.629 1.000 96.910 ? 218 THR A N   1 
ATOM 1695 C CA  ? THR A 1 218 ? -16.951  -1.446  -7.496 1.000 96.910 ? 218 THR A CA  1 
ATOM 1696 C C   ? THR A 1 218 ? -17.490  -0.719  -6.267 1.000 96.910 ? 218 THR A C   1 
ATOM 1697 C CB  ? THR A 1 218 ? -15.593  -2.090  -7.161 1.000 96.910 ? 218 THR A CB  1 
ATOM 1698 O O   ? THR A 1 218 ? -18.329  -1.255  -5.541 1.000 96.910 ? 218 THR A O   1 
ATOM 1699 C CG2 ? THR A 1 218 ? -15.724  -3.080  -6.008 1.000 96.910 ? 218 THR A CG2 1 
ATOM 1700 O OG1 ? THR A 1 218 ? -15.101  -2.782  -8.315 1.000 96.910 ? 218 THR A OG1 1 
ATOM 1701 N N   ? MET A 1 219 ? -17.028   0.507  -6.012 1.000 95.700 ? 219 MET A N   1 
ATOM 1702 C CA  ? MET A 1 219 ? -17.486   1.299  -4.874 1.000 95.700 ? 219 MET A CA  1 
ATOM 1703 C C   ? MET A 1 219 ? -18.964   1.646  -5.012 1.000 95.700 ? 219 MET A C   1 
ATOM 1704 C CB  ? MET A 1 219 ? -16.659   2.579  -4.740 1.000 95.700 ? 219 MET A CB  1 
ATOM 1705 O O   ? MET A 1 219 ? -19.691   1.693  -4.019 1.000 95.700 ? 219 MET A O   1 
ATOM 1706 C CG  ? MET A 1 219 ? -15.275   2.355  -4.152 1.000 95.700 ? 219 MET A CG  1 
ATOM 1707 S SD  ? MET A 1 219 ? -14.441   3.926  -3.700 1.000 95.700 ? 219 MET A SD  1 
ATOM 1708 C CE  ? MET A 1 219 ? -14.240   4.667  -5.344 1.000 95.700 ? 219 MET A CE  1 
ATOM 1709 N N   ? LYS A 1 220 ? -19.440   1.881  -6.158 1.000 93.660 ? 220 LYS A N   1 
ATOM 1710 C CA  ? LYS A 1 220 ? -20.834   2.224  -6.426 1.000 93.660 ? 220 LYS A CA  1 
ATOM 1711 C C   ? LYS A 1 220 ? -21.745   1.015  -6.232 1.000 93.660 ? 220 LYS A C   1 
ATOM 1712 C CB  ? LYS A 1 220 ? -20.988   2.773  -7.845 1.000 93.660 ? 220 LYS A CB  1 
ATOM 1713 O O   ? LYS A 1 220 ? -22.867   1.149  -5.740 1.000 93.660 ? 220 LYS A O   1 
ATOM 1714 C CG  ? LYS A 1 220 ? -20.446   4.184  -8.025 1.000 93.660 ? 220 LYS A CG  1 
ATOM 1715 C CD  ? LYS A 1 220 ? -20.654   4.686  -9.448 1.000 93.660 ? 220 LYS A CD  1 
ATOM 1716 C CE  ? LYS A 1 220 ? -20.018   6.053  -9.658 1.000 93.660 ? 220 LYS A CE  1 
ATOM 1717 N NZ  ? LYS A 1 220 ? -20.171   6.525 -11.067 1.000 93.660 ? 220 LYS A NZ  1 
ATOM 1718 N N   ? SER A 1 221 ? -21.281  -0.146  -6.575 1.000 85.440 ? 221 SER A N   1 
ATOM 1719 C CA  ? SER A 1 221 ? -22.061  -1.380  -6.576 1.000 85.440 ? 221 SER A CA  1 
ATOM 1720 C C   ? SER A 1 221 ? -22.039  -2.049  -5.205 1.000 85.440 ? 221 SER A C   1 
ATOM 1721 C CB  ? SER A 1 221 ? -21.530  -2.349  -7.633 1.000 85.440 ? 221 SER A CB  1 
ATOM 1722 O O   ? SER A 1 221 ? -22.820  -2.967  -4.945 1.000 85.440 ? 221 SER A O   1 
ATOM 1723 O OG  ? SER A 1 221 ? -20.194  -2.725  -7.347 1.000 85.440 ? 221 SER A OG  1 
ATOM 1724 N N   ? SER A 1 222 ? -21.231  -1.664  -4.255 1.000 81.760 ? 222 SER A N   1 
ATOM 1725 C CA  ? SER A 1 222 ? -21.093  -2.220  -2.913 1.000 81.760 ? 222 SER A CA  1 
ATOM 1726 C C   ? SER A 1 222 ? -21.992  -1.495  -1.918 1.000 81.760 ? 222 SER A C   1 
ATOM 1727 C CB  ? SER A 1 222 ? -19.638  -2.143  -2.448 1.000 81.760 ? 222 SER A CB  1 
ATOM 1728 O O   ? SER A 1 222 ? -22.380  -0.347  -2.146 1.000 81.760 ? 222 SER A O   1 
ATOM 1729 O OG  ? SER A 1 222 ? -18.809  -2.970  -3.247 1.000 81.760 ? 222 SER A OG  1 
# 
loop_
_struct_sheet_range.sheet_id 
_struct_sheet_range.id 
_struct_sheet_range.beg_label_comp_id 
_struct_sheet_range.beg_label_asym_id 
_struct_sheet_range.beg_label_seq_id 
_struct_sheet_range.pdbx_beg_PDB_ins_code 
_struct_sheet_range.end_label_comp_id 
_struct_sheet_range.end_label_asym_id 
_struct_sheet_range.end_label_seq_id 
_struct_sheet_range.pdbx_end_PDB_ins_code 
_struct_sheet_range.beg_auth_comp_id 
_struct_sheet_range.beg_auth_asym_id 
_struct_sheet_range.beg_auth_seq_id 
_struct_sheet_range.end_auth_comp_id 
_struct_sheet_range.end_auth_asym_id 
_struct_sheet_range.end_auth_seq_id 
A A ILE A   2 ? ILE A   3 ? ILE A 2   ILE A 3   
A B ALA A 172 ? SER A 173 ? ALA A 172 SER A 173 
B C HIS A   6 ? GLU A   7 ? HIS A 6   GLU A 7   
B D VAL A 117 ? GLY A 122 ? VAL A 117 GLY A 122 
B E GLN A 137 ? VAL A 143 ? GLN A 137 VAL A 143 
B F GLN A 161 ? ALA A 164 ? GLN A 161 ALA A 164 
B G PRO A 181 ? CYS A 184 ? PRO A 181 CYS A 184 
B H VAL A 187 ? TYR A 194 ? VAL A 187 TYR A 194 
B I ARG A 203 ? LYS A 207 ? ARG A 203 LYS A 207 
C J MET A  16 ? GLN A  22 ? MET A 16  GLN A 22  
C K ALA A  25 ? ARG A  33 ? ALA A 25  ARG A 33  
C L PHE A  36 ? THR A  39 ? PHE A 36  THR A 39  
C M ILE A  47 ? LEU A  52 ? ILE A 47  LEU A 52  
C N GLN A  65 ? PRO A  74 ? GLN A 65  PRO A 74  
C O MET A  88 ? LEU A  92 ? MET A 88  LEU A 92  
D P ASN A  56 ? ASN A  56 ? ASN A 56  ASN A 56  
D Q THR A 135 ? THR A 135 ? THR A 135 THR A 135 
E R ASN A  79 ? ASN A  79 ? ASN A 79  ASN A 79  
E S SER A  84 ? SER A  84 ? SER A 84  SER A 84  
F T THR A  99 ? THR A  99 ? THR A 99  THR A 99  
F U VAL A 102 ? VAL A 102 ? VAL A 102 VAL A 102 
G V ARG A 125 ? ARG A 125 ? ARG A 125 ARG A 125 
G W TYR A 132 ? TYR A 132 ? TYR A 132 TYR A 132 
# 
loop_
_struct_conf.id 
_struct_conf.conf_type_id 
_struct_conf.beg_label_comp_id 
_struct_conf.beg_label_asym_id 
_struct_conf.beg_label_seq_id 
_struct_conf.pdbx_beg_PDB_ins_code 
_struct_conf.end_label_comp_id 
_struct_conf.end_label_asym_id 
_struct_conf.end_label_seq_id 
_struct_conf.pdbx_end_PDB_ins_code 
_struct_conf.beg_auth_comp_id 
_struct_conf.beg_auth_asym_id 
_struct_conf.beg_auth_seq_id 
_struct_conf.end_auth_comp_id 
_struct_conf.end_auth_asym_id 
_struct_conf.end_auth_seq_id 
STRN1         STRN         ILE A   2 ? ILE A   3 ? ILE A 2   ILE A 3   
TURN_TY1_P1   TURN_TY1_P   GLY A   4 ? GLY A   4 ? GLY A 4   GLY A 4   
STRN2         STRN         HIS A   6 ? GLU A   7 ? HIS A 6   GLU A 7   
HELX_LH_PP_P1 HELX_LH_PP_P VAL A   8 ? LYS A   9 ? VAL A 8   LYS A 9   
TURN_TY1_P2   TURN_TY1_P   PRO A  10 ? HIS A  11 ? PRO A 10  HIS A 11  
BEND1         BEND         SER A  12 ? SER A  12 ? SER A 12  SER A 12  
TURN_TY1_P3   TURN_TY1_P   PRO A  14 ? TYR A  15 ? PRO A 14  TYR A 15  
STRN3         STRN         MET A  16 ? GLN A  22 ? MET A 16  GLN A 22  
TURN_TY1_P4   TURN_TY1_P   PRO A  23 ? GLU A  24 ? PRO A 23  GLU A 24  
STRN4         STRN         ALA A  25 ? ARG A  33 ? ALA A 25  ARG A 33  
TURN_TY1_P5   TURN_TY1_P   GLU A  34 ? ASP A  35 ? GLU A 34  ASP A 35  
STRN5         STRN         PHE A  36 ? THR A  39 ? PHE A 36  THR A 39  
HELX_RH_3T_P1 HELX_RH_3T_P ALA A  41 ? CYS A  43 ? ALA A 41  CYS A 43  
BEND2         BEND         SER A  46 ? SER A  46 ? SER A 46  SER A 46  
STRN6         STRN         ILE A  47 ? LEU A  52 ? ILE A 47  LEU A 52  
BEND3         BEND         GLY A  53 ? GLY A  53 ? GLY A 53  GLY A 53  
BEND4         BEND         HIS A  55 ? HIS A  55 ? HIS A 55  HIS A 55  
STRN7         STRN         ASN A  56 ? ASN A  56 ? ASN A 56  ASN A 56  
TURN_TY1_P6   TURN_TY1_P   ILE A  57 ? LYS A  58 ? ILE A 57  LYS A 58  
BEND5         BEND         GLU A  59 ? GLU A  59 ? GLU A 59  GLU A 59  
TURN_TY1_P7   TURN_TY1_P   LYS A  62 ? THR A  63 ? LYS A 62  THR A 63  
STRN8         STRN         GLN A  65 ? PRO A  74 ? GLN A 65  PRO A 74  
TURN_TY1_P8   TURN_TY1_P   PRO A  76 ? ASP A  77 ? PRO A 76  ASP A 77  
STRN9         STRN         ASN A  79 ? ASN A  79 ? ASN A 79  ASN A 79  
TURN_TY1_P9   TURN_TY1_P   PRO A  80 ? PHE A  83 ? PRO A 80  PHE A 83  
STRN10        STRN         SER A  84 ? SER A  84 ? SER A 84  SER A 84  
TURN_TY1_P10  TURN_TY1_P   ASN A  85 ? ASN A  85 ? ASN A 85  ASN A 85  
STRN11        STRN         MET A  88 ? LEU A  92 ? MET A 88  LEU A 92  
BEND6         BEND         LYS A  93 ? SER A  94 ? LYS A 93  SER A 94  
HELX_LH_PP_P2 HELX_LH_PP_P LYS A  95 ? ARG A  98 ? LYS A 95  ARG A 98  
STRN12        STRN         THR A  99 ? THR A  99 ? THR A 99  THR A 99  
TURN_TY1_P11  TURN_TY1_P   ARG A 100 ? ALA A 101 ? ARG A 100 ALA A 101 
STRN13        STRN         VAL A 102 ? VAL A 102 ? VAL A 102 VAL A 102 
HELX_LH_PP_P3 HELX_LH_PP_P PRO A 104 ? PRO A 108 ? PRO A 104 PRO A 108 
BEND7         BEND         ARG A 109 ? VAL A 110 ? ARG A 109 VAL A 110 
TURN_TY1_P12  TURN_TY1_P   PRO A 114 ? GLY A 115 ? PRO A 114 GLY A 115 
STRN14        STRN         VAL A 117 ? GLY A 122 ? VAL A 117 GLY A 122 
STRN15        STRN         ARG A 125 ? ARG A 125 ? ARG A 125 ARG A 125 
BEND8         BEND         MET A 126 ? ALA A 127 ? MET A 126 ALA A 127 
TURN_TY1_P13  TURN_TY1_P   PRO A 128 ? MET A 129 ? PRO A 128 MET A 129 
HELX_LH_PP_P4 HELX_LH_PP_P LYS A 131 ? LYS A 131 ? LYS A 131 LYS A 131 
STRN16        STRN         TYR A 132 ? TYR A 132 ? TYR A 132 TYR A 132 
HELX_LH_PP_P5 HELX_LH_PP_P SER A 133 ? SER A 133 ? SER A 133 SER A 133 
BEND9         BEND         ASN A 134 ? ASN A 134 ? ASN A 134 ASN A 134 
STRN17        STRN         THR A 135 ? THR A 135 ? THR A 135 THR A 135 
STRN18        STRN         GLN A 137 ? THR A 142 ? GLN A 137 THR A 142 
STRN19        STRN         VAL A 143 ? VAL A 143 ? VAL A 143 VAL A 143 
HELX_LH_PP_P6 HELX_LH_PP_P GLN A 144 ? LYS A 145 ? GLN A 144 LYS A 145 
HELX_RH_AL_P1 HELX_RH_AL_P ASP A 146 ? TYR A 152 ? ASP A 146 TYR A 152 
TURN_TY1_P14  TURN_TY1_P   ASN A 154 ? ARG A 155 ? ASN A 154 ARG A 155 
TURN_TY1_P15  TURN_TY1_P   LYS A 158 ? ASN A 160 ? LYS A 158 ASN A 160 
STRN20        STRN         GLN A 161 ? ALA A 164 ? GLN A 161 ALA A 164 
TURN_TY1_P16  TURN_TY1_P   PRO A 167 ? LYS A 168 ? PRO A 167 LYS A 168 
BEND10        BEND         THR A 169 ? THR A 169 ? THR A 169 THR A 169 
STRN21        STRN         ALA A 172 ? SER A 173 ? ALA A 172 SER A 173 
TURN_TY1_P17  TURN_TY1_P   ARG A 175 ? GLY A 176 ? ARG A 175 GLY A 176 
TURN_TY1_P18  TURN_TY1_P   SER A 178 ? GLY A 179 ? SER A 178 GLY A 179 
STRN22        STRN         PRO A 181 ? CYS A 184 ? PRO A 181 CYS A 184 
TURN_TY1_P19  TURN_TY1_P   LYS A 185 ? LYS A 186 ? LYS A 185 LYS A 186 
STRN23        STRN         VAL A 187 ? TYR A 194 ? VAL A 187 TYR A 194 
TURN_TY1_P20  TURN_TY1_P   LYS A 197 ? ASP A 198 ? LYS A 197 ASP A 198 
HELX_LH_PP_P7 HELX_LH_PP_P SER A 200 ? SER A 200 ? SER A 200 SER A 200 
BEND11        BEND         PRO A 201 ? PRO A 201 ? PRO A 201 PRO A 201 
HELX_LH_PP_P8 HELX_LH_PP_P PRO A 202 ? PRO A 202 ? PRO A 202 PRO A 202 
STRN24        STRN         ARG A 203 ? LYS A 207 ? ARG A 203 LYS A 207 
HELX_RH_3T_P2 HELX_RH_3T_P VAL A 208 ? PHE A 211 ? VAL A 208 PHE A 211 
HELX_RH_AL_P2 HELX_RH_AL_P LEU A 212 ? SER A 221 ? LEU A 212 SER A 221 
# 
