# Supplementary material for: FlatProt: 2D visualization eases protein structure comparison
Source: BMC Bioinformatics. 2025 Aug 13;26:210. doi: 10.1186/s12859-025-06233-x (PMC12344939; doi:10.1186/s12859-025-06233-x)
Supplement: Supplementary file 1 — Supplementary Material 1 [file 12859_2025_6233_MOESM1_ESM.zip › KLK/structures/SopaB7.cif]

data_SopaB7
# 
_entry.id   SopaB7 
# 
_entity.id                         1      
_entity.type                       polymer 
_entity.pdbx_description           polymer-1 
_entity.formula_weight             24603.3 
_entity.pdbx_number_of_molecules        1 
# 
loop_
_struct_sheet.id 
_struct_sheet.number_strands 
A 2 
B 8 
C 7 
D 2 
E 2 
# 
loop_
_struct_conf_type.id 
_struct_conf_type.criteria 
STRN         DSSP 
TURN_TY1_P   DSSP 
HELX_LH_PP_P DSSP 
BEND         DSSP 
HELX_RH_3T_P DSSP 
HELX_RH_AL_P DSSP 
# 
_struct_asym.id          A 
_struct_asym.entity_id   1 
# 
_software.pdbx_ordinal     1 
_software.name             dssp 
_software.version          4.4.10 
_software.date             ? 
_software.classification   'model annotation' 
# 
_entity_poly.entity_id                      1 
_entity_poly.type                           polypeptide(L) 
_entity_poly.nstd_linkage                   n 
_entity_poly.nstd_monomer                   n 
_entity_poly.pdbx_seq_one_letter_code       
;RIVGGWECKKNSQPWQVALYGPNTLICGGVLLNPLWVVTAAHCISTKYKVALGRHDVSADEDTAQFFEVTDSFPHPQYNR
KDNSHDIMLLRLPKPAEITSAVRPVELPTEEVPLGTTCYASGWGSTHPTAVSYPDVLQCVGLKLLSNKECGRSHLDKVAE
FMLCAGILHGGKDTCLGDSGGPLTCNGVLQGITSSGPRPCGMPRWAGTYIKIIKYLGWIKETIEAH
;
_entity_poly.pdbx_seq_one_letter_code_can   
;RIVGGWECKKNSQPWQVALYGPNTLICGGVLLNPLWVVTAAHCISTKYKVALGRHDVSADEDTAQFFEVTDSFPHPQYNR
KDNSHDIMLLRLPKPAEITSAVRPVELPTEEVPLGTTCYASGWGSTHPTAVSYPDVLQCVGLKLLSNKECGRSHLDKVAE
FMLCAGILHGGKDTCLGDSGGPLTCNGVLQGITSSGPRPCGMPRWAGTYIKIIKYLGWIKETIEAH
;
_entity_poly.pdbx_strand_id                 A 
# 
loop_
_dssp_struct_summary.entry_id 
_dssp_struct_summary.label_comp_id 
_dssp_struct_summary.label_asym_id 
_dssp_struct_summary.label_seq_id 
_dssp_struct_summary.secondary_structure 
_dssp_struct_summary.ss_bridge 
_dssp_struct_summary.helix_3_10 
_dssp_struct_summary.helix_alpha 
_dssp_struct_summary.helix_pi 
_dssp_struct_summary.helix_pp 
_dssp_struct_summary.bend 
_dssp_struct_summary.chirality 
_dssp_struct_summary.sheet 
_dssp_struct_summary.strand 
_dssp_struct_summary.ladder_1 
_dssp_struct_summary.ladder_2 
_dssp_struct_summary.accessibility 
_dssp_struct_summary.TCO 
_dssp_struct_summary.kappa 
_dssp_struct_summary.alpha 
_dssp_struct_summary.phi 
_dssp_struct_summary.psi 
_dssp_struct_summary.x_ca 
_dssp_struct_summary.y_ca 
_dssp_struct_summary.z_ca 
SopaB7 ARG A 1   . . . . . . . . . . . . ? .      .     .      .      129.0  9.5   4.8   -1.6  
SopaB7 ILE A 2   . . > . . . . - . . . . ? -0.883 .     -178.5 -120.6 93.9   9.0   6.9   -4.7  
SopaB7 VAL A 3   B . 3 . . . S + A A A . ? -0.867 76.2  8.8    -84.8  129.8  12.5  7.6   -6.4  
SopaB7 GLY A 4   T . 3 . . . S + . . . . ? 0.696  107.3 125.9  76.2   12.4   12.3  9.8   -9.4  
SopaB7 GLY A 5   . . < . . . . - . . . . ? -0.110 50.7  -129.0 -93.9  -168.9 8.6   10.5  -8.7  
SopaB7 TRP A 6   E . . . . . . - B C B . ? -0.906 33.7  -83.1  -137.5 156.8  6.5   13.6  -8.3  
SopaB7 GLU A 7   E . . . . > . - B C B . ? -0.572 52.2  -120.4 -58.4  130.6  4.0   15.0  -5.8  
SopaB7 CYS A 8   P . . . . P . - . . . . ? -0.447 29.7  -99.1  -68.7  142.3  0.6   13.6  -6.5  
SopaB7 LYS A 9   P . > . . P . - . . . . ? -0.437 57.4  -85.6  -58.6  137.8  -2.2  15.9  -7.3  
SopaB7 LYS A 10  T . 3 . . < S - . . . . ? -0.244 110.1 -3.0   -50.0  128.1  -4.3  16.5  -4.2  
SopaB7 ASN A 11  T . 3 . . . S + . . . . ? 0.566  93.9  123.4  66.4   11.9   -7.0  13.6  -3.8  
SopaB7 SER A 12  S . < . . . S + . . . . ? 0.660  76.2  46.1   -73.1  -17.5  -5.9  12.1  -7.2  
SopaB7 GLN A 13  . . > . . . . + . . . . ? -0.539 68.4  163.3  -119.6 69.5   -5.2  8.8   -5.3  
SopaB7 PRO A 14  T . 3 . . . S + . . . . ? 0.637  72.5  57.8   -73.9  -6.0   -8.4  8.5   -3.2  
SopaB7 TRP A 15  T . 3 . . . S + . . . . ? 0.521  78.3  113.8  -96.5  -15.2  -7.8  4.7   -2.5  
SopaB7 GLN A 16  E . < . . . . - C K J . ? -0.490 50.3  -162.6 -64.4  133.2  -4.3  5.3   -0.9  
SopaB7 VAL A 17  E . . . . . . - C K J K ? -0.935 13.2  -142.6 -123.3 135.6  -4.2  4.4   2.8   
SopaB7 ALA A 18  E . . . . . . - C K J K ? -0.885 15.0  -156.2 -96.1  126.7  -1.7  5.3   5.4   
SopaB7 LEU A 19  E . . . . . . - C K J K ? -0.923 10.4  -165.3 -106.0 124.9  -1.0  2.6   8.0   
SopaB7 TYR A 20  E . . . . . . - C K J K ? -0.872 10.7  -160.0 -111.5 133.1  0.3   3.7   11.4  
SopaB7 GLY A 21  . . . . . . . - . . . . ? -0.095 64.0  -58.8  -80.3  -169.4 2.0   1.7   14.1  
SopaB7 PRO A 22  S . . . . . S - . . . . ? 0.895  129.2 -7.7   -50.9  -22.6  2.0   3.2   17.7  
SopaB7 ASN A 23  S . . . . . S + . . . . ? 0.318  122.3 54.7   -160.8 13.6   3.8   6.3   16.6  
SopaB7 THR A 24  S . . . . . S - . . . . ? -0.999 79.5  -99.1  -154.5 149.6  5.0   6.1   13.0  
SopaB7 LEU A 25  E . . . . . . + C L J . ? -0.585 41.9  170.4  -61.2  125.6  3.9   5.5   9.5   
SopaB7 ILE A 26  E . . . . . . - C L . . ? 0.729  53.9  -17.1  -116.2 -33.1  4.8   1.9   8.8   
SopaB7 CYS A 27  E . . . . . . - C L J . ? -0.964 58.1  -110.1 -157.7 170.7  3.2   1.0   5.4   
SopaB7 GLY A 28  E . . . . . . - C L J . ? -0.451 30.6  -172.2 -95.3  178.1  0.7   2.0   2.8   
SopaB7 GLY A 29  E . . . . . . - C L J . ? -0.938 18.8  -119.4 -158.5 176.9  -2.6  0.3   1.9   
SopaB7 VAL A 30  E . . . . . . - C L J L ? -0.997 17.6  -131.7 -134.2 127.9  -5.5  0.2   -0.5  
SopaB7 LEU A 31  E . . . . . . + C L . L ? -0.708 26.8  173.5  -77.3  117.4  -9.1  0.7   0.1   
SopaB7 LEU A 32  E . . . . . . - C L . . ? 0.794  69.6  -15.6  -93.4  -37.3  -11.0 -2.2  -1.7  
SopaB7 ASN A 33  E . > . . . S - C L . L ? -0.885 88.3  -75.7  -152.4 179.6  -14.5 -1.3  -0.3  
SopaB7 PRO A 34  T . 3 . . . S + . . . . ? 0.742  130.6 31.7   -60.6  -9.6   -16.0 0.8   2.5   
SopaB7 LEU A 35  T . 3 . . . S + . . . . ? 0.539  108.0 70.0   -120.9 -11.7  -14.9 -1.8  5.0   
SopaB7 TRP A 36  E . < . . . . - C M L M ? -0.940 47.3  -172.0 -128.7 134.3  -11.8 -3.4  3.7   
SopaB7 VAL A 37  E . . . . . . - C M L M ? -0.953 13.0  -152.2 -115.9 133.1  -8.1  -2.4  3.3   
SopaB7 VAL A 38  E . . . . . . + C M L M ? -0.910 27.9  149.8  -106.1 137.5  -5.6  -4.5  1.5   
SopaB7 THR A 39  E . . . . . . - C M . M ? -0.840 50.4  -68.0  -148.0 179.2  -1.8  -4.2  2.4   
SopaB7 ALA A 40  . . > . . . . - . . . . ? -0.673 35.0  -134.2 -77.9  141.4  1.4   -6.3  2.5   
SopaB7 ALA A 41  G . > . . . S + . . . . ? 0.764  104.8 64.6   -66.4  -27.3  1.5   -9.1  5.0   
SopaB7 HIS A 42  G . 3 . . . S + . . . . ? 0.582  86.3  75.7   -75.5  -2.1   5.0   -8.1  6.1   
SopaB7 CYS A 43  G . < . . . . + . . . . ? 0.203  69.2  149.6  -90.6  21.6   3.5   -4.8  7.3   
SopaB7 ILE A 44  . . < . . . . + . . . . ? -0.187 20.1  178.0  -67.4  137.8  2.1   -6.5  10.4  
SopaB7 SER A 45  . . . . . . . - . . . . ? -0.962 39.1  -130.5 -138.1 155.5  1.7   -4.4  13.7  
SopaB7 THR A 46  S . . . . . S + . . . . ? 0.764  106.3 31.3   -76.3  -24.9  0.3   -5.0  17.3  
SopaB7 LYS A 47  S . . . . . S - . . . . ? -0.912 79.8  -161.6 -138.6 104.8  -1.8  -1.7  17.0  
SopaB7 TYR A 48  . . . . . . . + . . . . ? -0.773 10.5  178.8  -92.5  122.7  -3.1  -0.8  13.5  
SopaB7 LYS A 49  E . . . . . . - C N K N ? -0.995 10.0  -163.3 -113.4 134.7  -4.3  2.7   12.7  
SopaB7 VAL A 50  E . . . . . . - C N K N ? -0.942 3.2   -162.6 -115.2 133.1  -5.5  3.4   9.3   
SopaB7 ALA A 51  E . . . . . . - C N K N ? -0.992 8.6   -170.6 -113.2 125.9  -5.9  6.9   7.8   
SopaB7 LEU A 52  E . . . . . . + C N K N ? -0.816 62.7  27.6   -109.6 148.8  -8.0  7.5   4.7   
SopaB7 GLY A 53  S . . . . . S + . . . . ? 0.722  80.9  143.2  81.9   23.7   -8.3  10.7  2.5   
SopaB7 ARG A 54  . . . . . . . + . . . . ? -0.855 25.8  164.4  -104.7 134.7  -4.9  12.1  3.3   
SopaB7 HIS A 55  S . . . . . S + . . . . ? 0.708  83.2  37.0   -100.7 -42.4  -2.6  14.0  0.8   
SopaB7 ASP A 56  B . > . . . . - D R P . ? -0.955 67.1  -163.3 -114.4 114.4  -0.3  15.5  3.5   
SopaB7 VAL A 57  T . 3 . . . S + . . . . ? 0.677  90.4  53.0   -78.0  -10.9  0.4   13.2  6.4   
SopaB7 SER A 58  T . 3 . . . S + . . . . ? 0.605  98.8  80.6   -96.4  -10.9  1.7   16.0  8.7   
SopaB7 ALA A 59  S . < . . . S - . . . . ? -0.674 81.8  -123.6 -102.8 146.0  -1.5  18.2  8.2   
SopaB7 ASP A 60  . . . . . . . - . . . . ? -0.791 40.1  -170.9 -80.4  90.6   -4.8  17.9  9.9   
SopaB7 GLU A 61  . . > . . . . - . . . . ? -0.727 27.5  -141.3 -92.0  132.8  -7.0  17.5  6.7   
SopaB7 ASP A 62  T . 3 . . . S + . . . . ? 0.690  102.5 62.0   -66.0  -12.2  -10.8 17.7  7.0   
SopaB7 THR A 63  T . 3 . . . S + . . . . ? 0.636  82.6  108.1  -85.1  -14.3  -11.0 14.9  4.4   
SopaB7 ALA A 64  . . < . . . . - . . . . ? -0.413 48.6  -167.8 -77.4  136.5  -9.1  12.4  6.6   
SopaB7 GLN A 65  E . . . . . . - C O N . ? -0.991 8.1   -153.8 -117.7 136.3  -10.9 9.5   8.3   
SopaB7 PHE A 66  E . . . . . . + C O N . ? -0.922 13.1  179.7  -120.0 136.7  -9.2  7.4   11.1  
SopaB7 PHE A 67  E . . . . . . - C O N . ? -0.995 27.6  -139.3 -135.3 138.5  -9.8  3.9   12.1  
SopaB7 GLU A 68  E . . . . . . - C O N . ? -0.892 40.5  -119.5 -87.9  120.8  -8.6  1.4   14.6  
SopaB7 VAL A 69  . . . . . . . - . . . . ? -0.355 24.6  -167.0 -65.3  133.5  -8.3  -1.9  12.7  
SopaB7 THR A 70  . . . . . . . + . . . . ? 0.859  69.7  13.3   -86.4  -41.8  -10.5 -4.6  14.3  
SopaB7 ASP A 71  E . . . . . . - C P O . ? -0.990 57.8  -157.6 -141.7 144.1  -9.1  -7.6  12.5  
SopaB7 SER A 72  E . . . . . . - C P O . ? -0.990 6.1   -168.2 -121.4 133.3  -6.0  -8.5  10.3  
SopaB7 PHE A 73  E . . . . . . - C P O . ? -0.768 5.2   -168.6 -125.4 82.3   -6.0  -11.4 7.9   
SopaB7 PRO A 74  E . . . . . . - C P O . ? -0.454 43.5  -92.2  -66.4  141.4  -2.5  -12.3 6.6   
SopaB7 HIS A 75  . . > . . . . - . . . . ? -0.351 35.6  -128.7 -49.2  135.7  -2.6  -14.7 3.7   
SopaB7 PRO A 76  T . 3 . . . S + . . . . ? 0.756  107.7 50.6   -61.7  -27.0  -2.3  -18.3 5.3   
SopaB7 GLN A 77  T . 3 . . . S + . . . . ? 0.305  79.3  135.8  -95.9  8.1    0.5   -19.2 3.0   
SopaB7 TYR A 78  . . < . . . . - . . . . ? -0.423 35.4  -166.9 -60.7  128.6  2.5   -16.0 3.7   
SopaB7 ASN A 79  B . . > > . . - E T Q . ? -0.976 15.0  -159.0 -121.3 117.3  6.2   -16.9 4.3   
SopaB7 ARG A 80  T . . 4 5 . S + . . . . ? 0.788  87.9  62.1   -67.2  -28.0  8.4   -14.2 5.8   
SopaB7 LYS A 81  T . . 4 5 . S + . . . . ? 0.926  124.4 14.2   -68.8  -39.5  11.7  -15.8 4.4   
SopaB7 ASP A 82  T . . 4 5 . S - . . . . ? 0.438  97.2  -124.6 -122.1 7.2    10.8  -15.4 0.8   
SopaB7 ASN A 83  T . > < 5 . . + . . . . ? 0.748  50.0  167.5  58.0   18.2   7.9   -13.0 1.1   
SopaB7 SER A 84  B . 3 . < . . + E U Q . ? -0.504 67.3  8.0    -61.7  137.4  5.7   -15.5 -0.8  
SopaB7 HIS A 85  T . 3 . . . S + . . . . ? 0.886  81.1  177.7  60.8   34.3   2.0   -14.6 -0.7  
SopaB7 ASP A 86  . . < . . . . + . . . . ? -0.509 33.9  118.9  -69.2  68.2   2.9   -11.2 1.0   
SopaB7 ILE A 87  . . . . . . . + . . . . ? -0.997 36.3  179.3  -142.1 138.6  -0.8  -10.0 1.1   
SopaB7 MET A 88  E . . . . . . - C Q M O ? -0.999 16.7  -144.6 -142.8 139.9  -3.0  -9.0  4.1   
SopaB7 LEU A 89  E . . . . . . - C Q M O ? -0.888 12.2  -158.5 -103.9 136.0  -6.6  -7.8  4.5   
SopaB7 LEU A 90  E . . . . . . - C Q M O ? -0.955 7.5   -145.5 -112.0 134.3  -7.6  -5.4  7.2   
SopaB7 ARG A 91  E . . . . . . - C Q M O ? -0.881 9.8   -144.1 -100.5 126.1  -11.2 -5.0  8.4   
SopaB7 LEU A 92  . . . . . . . - . . . . ? -0.598 17.3  -129.0 -80.2  145.5  -12.4 -1.6  9.5   
SopaB7 PRO A 93  S . . . . . S + . . . . ? 0.778  92.6  15.1   -66.2  -28.6  -14.9 -1.5  12.5  
SopaB7 LYS A 94  S . . . . . S - . . . . ? -0.972 96.7  -84.4  -142.7 156.5  -17.3 0.7   10.4  
SopaB7 PRO A 95  P . . . . > . - . . . . ? -0.339 45.4  -117.5 -63.8  138.4  -17.7 1.6   6.7   
SopaB7 ALA A 96  P . . . . P . - . . . . ? -0.430 30.0  -109.2 -64.5  144.1  -15.6 4.5   5.4   
SopaB7 GLU A 97  P . . . . P . - . . . . ? -0.736 33.4  -131.5 -75.5  119.5  -17.5 7.5   4.2   
SopaB7 ILE A 98  P . . . . < . + . . . . ? -0.647 44.4  145.8  -82.8  123.0  -17.0 7.6   0.4   
SopaB7 THR A 99  . . . . . . . - . . . . ? -0.689 67.3  -82.2  -137.3 -177.7 -16.0 11.1  -0.9  
SopaB7 SER A 100 S . . . . . S + . . . . ? 0.765  133.5 43.0   -64.2  -20.2  -13.9 12.6  -3.6  
SopaB7 ALA A 101 S . . . . . S + . . . . ? 0.586  116.7 49.2   -101.6 -14.0  -10.9 12.0  -1.3  
SopaB7 VAL A 102 . . . . . . . + . . . . ? -0.927 69.4  142.2  -133.8 107.4  -11.9 8.5   -0.2  
SopaB7 ARG A 103 . . . . . . . - . . . . ? -0.994 46.5  -114.0 -146.9 139.4  -12.9 6.0   -2.8  
SopaB7 PRO A 104 P . . . . > . - . . . . ? -0.391 30.4  -127.8 -68.6  151.3  -12.3 2.3   -3.3  
SopaB7 VAL A 105 P . . . . P . - . . . . ? -0.740 27.1  -107.7 -95.7  147.9  -10.1 1.1   -6.2  
SopaB7 GLU A 106 B . . . . P . - B D C . ? -0.469 26.2  -124.4 -75.4  141.4  -11.4 -1.5  -8.7  
SopaB7 LEU A 107 P . . . . P . - . . . . ? -0.593 37.1  -100.9 -79.4  144.4  -10.1 -5.0  -8.6  
SopaB7 PRO A 108 P . . . . < . - . . . . ? -0.391 28.5  -173.1 -68.4  142.7  -8.6  -6.2  -11.9 
SopaB7 THR A 109 S . . . . . S + . . . . ? 0.567  75.5  20.2   -103.7 -18.8  -10.7 -8.5  -14.2 
SopaB7 GLU A 110 S . . . . . S - . . . . ? -0.975 84.6  -97.2  -145.8 163.5  -7.8  -9.0  -16.6 
SopaB7 GLU A 111 P . . . . > . - . . . . ? -0.512 36.7  -128.3 -80.3  142.9  -4.0  -8.8  -16.9 
SopaB7 VAL A 112 P . . . . P . - . . . . ? -0.670 34.3  -97.3  -86.9  143.9  -2.5  -5.6  -18.4 
SopaB7 PRO A 113 P . > . . P . - . . . . ? -0.272 44.7  -94.2  -59.7  148.2  -0.0  -6.1  -21.3 
SopaB7 LEU A 114 T . 3 . . < S + . . . . ? -0.275 112.0 35.4   -56.9  142.1  3.7   -6.0  -20.5 
SopaB7 GLY A 115 T . 3 . . . S + . . . . ? 0.300  81.9  141.4  95.4   -17.1  5.2   -2.5  -21.0 
SopaB7 THR A 116 . . < . . . . - . . . . ? -0.418 57.6  -117.3 -55.7  135.9  2.0   -0.8  -19.7 
SopaB7 THR A 117 E . . . . . . - B E D . ? -0.725 38.2  -175.8 -79.3  120.0  2.8   2.3   -17.6 
SopaB7 CYS A 118 E . . . . . . - B E D . ? -0.806 17.1  -129.9 -112.5 155.9  1.5   1.8   -14.1 
SopaB7 TYR A 119 E . . . . . . - B E D E ? -0.916 14.1  -165.8 -116.7 132.0  1.4   4.2   -11.2 
SopaB7 ALA A 120 E . . . . . . - B E D E ? -0.882 9.6   -170.5 -107.4 141.0  2.6   3.7   -7.7  
SopaB7 SER A 121 E . . . . . . + B E D . ? -0.979 21.5  112.8  -131.7 147.7  1.7   6.1   -4.9  
SopaB7 GLY A 122 E . . . . . . - B E D . ? -0.980 61.6  -102.2 172.2  178.6  2.9   6.4   -1.2  
SopaB7 TRP A 123 S . . . . . S + . . . . ? -0.073 71.4  125.9  -114.0 21.2   4.8   8.2   1.6   
SopaB7 GLY A 124 S . . . . . S - . . . . ? -0.101 73.1  -55.8  -70.0  -179.1 7.9   6.1   1.6   
SopaB7 SER A 125 . . . . . . . - . . . . ? -0.285 38.0  -159.4 -59.3  142.3  11.5  7.5   1.2   
SopaB7 THR A 126 . . . . . . . + . . . . ? 0.304  68.8  83.1   -103.7 1.2    12.2  9.6   -1.9  
SopaB7 HIS A 127 S . . . . . S - . . . . ? -0.914 73.6  -138.6 -112.9 142.2  16.0  9.0   -1.8  
SopaB7 PRO A 128 S . . . . . S + . . . . ? 0.801  100.9 12.4   -67.8  -27.3  17.9  6.0   -3.2  
SopaB7 THR A 129 S . . . . . S + . . . . ? 0.584  118.8 65.6   -130.7 -17.8  20.3  5.5   -0.2  
SopaB7 ALA A 130 S . . . . . S - . . . . ? -0.848 78.8  -118.7 -117.3 145.0  18.9  7.8   2.6   
SopaB7 VAL A 131 . . . . . . . + . . . . ? -0.785 48.6  153.2  -82.3  100.4  15.7  7.6   4.6   
SopaB7 SER A 132 . . . . . . . - . . . . ? -0.918 27.4  -156.7 -128.3 114.2  13.8  10.8  3.9   
SopaB7 TYR A 133 . . . . . . . - . . . . ? -0.805 11.7  -136.9 -98.3  122.0  10.0  10.8  4.1   
SopaB7 PRO A 134 . . . . . . . - . . . . ? -0.395 4.4   -142.9 -68.1  150.7  7.9   13.3  2.2   
SopaB7 ASP A 135 S . . . . . S + . . . . ? 0.788  85.7  61.1   -78.8  -26.4  5.0   15.0  4.0   
SopaB7 VAL A 136 B . . . . . S - D S P . ? -0.715 100.4 -91.8  -108.1 148.5  3.0   15.0  0.8   
SopaB7 LEU A 137 . . . . . . . - . . . . ? -0.335 42.4  -150.9 -59.1  132.1  1.9   11.9  -1.3  
SopaB7 GLN A 138 E . . . . . . - B F B D ? -0.811 8.7   -161.6 -109.4 151.8  4.3   10.9  -4.0  
SopaB7 CYS A 139 E . . . . . . - B F B D ? -0.948 5.5   -175.1 -129.8 149.8  3.6   9.2   -7.4  
SopaB7 VAL A 140 E . . . . . . - B F . D ? -0.996 21.1  -132.2 -145.1 139.4  5.8   7.4   -9.8  
SopaB7 GLY A 141 E . . . . . . - B F . D ? -0.824 29.3  -178.6 -88.8  132.1  5.3   5.9   -13.2 
SopaB7 LEU A 142 E . . . . . . - B F . D ? -0.943 23.3  -127.7 -131.8 146.5  6.6   2.3   -13.7 
SopaB7 LYS A 143 E . . . . . . - B F F D ? -0.785 27.8  -120.2 -92.7  134.3  6.7   -0.1  -16.7 
SopaB7 LEU A 144 E . . . . . . - B F F . ? -0.552 34.2  -162.4 -69.3  136.3  5.4   -3.5  -16.3 
SopaB7 LEU A 145 E . . . . . . - B F F . ? -0.837 20.8  -106.4 -120.1 152.5  8.0   -6.2  -16.9 
SopaB7 SER A 146 . . . > . . . - . . . . ? -0.427 31.3  -117.5 -68.7  152.4  7.9   -9.8  -17.6 
SopaB7 ASN A 147 H . . > . . S + . . . . ? 0.835  118.2 56.7   -58.6  -34.4  8.9   -12.2 -14.8 
SopaB7 LYS A 148 H . . > . . S + . . . . ? 0.928  108.4 45.8   -60.8  -44.6  11.8  -13.4 -17.1 
SopaB7 GLU A 149 H . . 4 . . S + . . . . ? 0.870  116.5 46.1   -66.5  -33.7  13.1  -9.7  -17.3 
SopaB7 CYS A 150 H . > < . . S + . . . . ? 0.852  108.5 55.4   -75.6  -38.3  12.6  -9.4  -13.5 
SopaB7 GLY A 151 H . 3 < . . S + . . . . ? 0.709  92.2  71.2   -71.3  -20.4  14.3  -12.7 -12.8 
SopaB7 ARG A 152 T . 3 < . . S + . . . . ? 0.771  111.0 31.5   -73.1  -5.2   17.5  -11.6 -14.7 
SopaB7 SER A 153 S . < . . . S + . . . . ? 0.429  104.9 83.5   -133.7 -7.7   18.2  -9.2  -11.8 
SopaB7 HIS A 154 . . . . . . . - . . . . ? -0.876 60.1  -153.8 -110.6 124.3  16.7  -11.0 -8.7  
SopaB7 LEU A 155 S . . . . . S + . . . . ? 0.773  83.7  71.4   -60.7  -14.5  18.8  -13.7 -6.8  
SopaB7 ASP A 156 S . . . . . S - . . . . ? -0.571 99.4  -96.2  -113.0 145.7  15.2  -15.1 -5.8  
SopaB7 LYS A 157 . . . . . . . - . . . . ? -0.474 30.2  -138.6 -56.9  104.5  12.5  -16.9 -8.0  
SopaB7 VAL A 158 . . . . . . . - . . . . ? -0.895 33.5  -144.7 -60.6  94.9   10.0  -14.2 -9.2  
SopaB7 ALA A 159 . . > . . . . - . . . . ? -0.296 22.1  -104.1 -69.7  152.4  7.0   -16.5 -8.5  
SopaB7 GLU A 160 T . 3 . . . S + . . . . ? 0.679  121.0 64.8   -49.1  -12.7  3.9   -16.5 -10.8 
SopaB7 PHE A 161 T . 3 . . . S + . . . . ? 0.351  90.9  84.5   -99.8  6.6    2.2   -14.6 -7.9  
SopaB7 MET A 162 E . < . . . . - B G . G ? -0.850 60.7  -155.1 -114.7 147.0  4.5   -11.6 -8.3  
SopaB7 LEU A 163 E . . . . . . - B G . G ? -0.950 11.8  -149.7 -112.2 137.7  4.3   -8.5  -10.6 
SopaB7 CYS A 164 E . . . . . . + B G F G ? -0.904 18.6  170.4  -112.1 140.9  7.4   -6.6  -11.6 
SopaB7 ALA A 165 E . . . . . . + B G F G ? -0.994 22.0  95.5   -148.0 134.3  7.5   -2.9  -12.4 
SopaB7 GLY A 166 E . . . . . . - B G F . ? -0.961 66.5  -82.7  171.4  178.4  10.3  -0.5  -13.0 
SopaB7 ILE A 167 . . > . . . . - . . . . ? -0.975 29.4  -151.3 -111.1 110.6  12.6  1.3   -15.4 
SopaB7 LEU A 168 T . 3 . . . S + . . . . ? 0.722  97.4  58.8   -59.8  -20.2  15.5  -1.0  -16.4 
SopaB7 HIS A 169 T . 3 . . . S - . . . . ? 0.565  110.8 -133.1 -83.3  -5.7   17.7  2.1   -16.9 
SopaB7 GLY A 170 . . < . . . . + . . . . ? -0.315 69.7  111.2  86.9   177.8  17.0  3.0   -13.3 
SopaB7 GLY A 171 S . . . . . S + . . . . ? 0.274  73.2  70.1   100.9  -11.7  16.0  6.3   -11.7 
SopaB7 LYS A 172 . . . . . . . + . . . . ? -0.986 56.5  120.9  -141.9 138.2  12.6  5.4   -10.7 
SopaB7 ASP A 173 B . . . . . . - A B A . ? -0.984 55.0  -95.1  -178.2 159.1  11.2  3.0   -8.0  
SopaB7 THR A 174 . . . . . . . - . . . . ? -0.779 48.5  -176.2 -83.1  147.4  9.2   2.4   -4.9  
SopaB7 CYS A 175 . . > . . . . - . . . . ? -0.567 34.5  -30.5  -132.5 -169.6 11.2  2.5   -1.7  
SopaB7 LEU A 176 T . 3 . . . S + . . . . ? -0.258 121.8 24.9   -55.6  132.4  11.1  2.0   2.1   
SopaB7 GLY A 177 T . 3 . . . S + . . . . ? 0.132  97.7  89.0   101.2  -13.1  7.7   2.9   3.6   
SopaB7 ASP A 178 . . X . . . . + . . . . ? 0.384  53.9  133.1  -98.7  -3.0   5.6   2.3   0.5   
SopaB7 SER A 179 T . 3 . . . S + . . . . ? -0.286 73.4  19.5   -48.3  131.5  5.1   -1.4  1.3   
SopaB7 GLY A 180 T . 3 . . . S + . . . . ? 0.242  95.8  128.6  93.4   -14.1  1.5   -2.2  0.9   
SopaB7 GLY A 181 . . < . . . . - . . . . ? -0.214 61.6  -83.6  -75.5  170.1  0.7   0.7   -1.3  
SopaB7 PRO A 182 E . . . . . . - B H . H ? -0.465 23.1  -165.1 -88.4  137.7  -1.1  0.5   -4.7  
SopaB7 LEU A 183 E . . . . . . - B H E H ? -0.982 26.4  -174.8 -104.7 110.6  0.3   -0.2  -8.2  
SopaB7 THR A 184 E . . . . . . - B H E H ? -0.869 18.7  -166.3 -115.1 139.0  -2.5  0.9   -10.6 
SopaB7 CYS A 185 E . > . . . S - B H . H ? -0.995 82.3  -13.4  -121.2 119.9  -2.8  0.6   -14.3 
SopaB7 ASN A 186 T . 3 . . . S - . . . . ? 0.898  131.2 -53.7  57.4   31.4   -5.4  2.6   -16.1 
SopaB7 GLY A 187 T . 3 . . . S + . . . . ? 0.588  115.0 114.4  85.0   9.5    -7.0  3.3   -12.7 
SopaB7 VAL A 188 E . < . . . S - B I C H ? -0.920 73.8  -108.0 -116.7 144.5  -7.2  -0.4  -11.7 
SopaB7 LEU A 189 E . . . . . . + B I . H ? -0.563 46.1  158.1  -74.9  114.5  -5.4  -2.2  -8.9  
SopaB7 GLN A 190 E . . . . . . + B I . . ? 0.666  59.7  2.9    -109.7 -22.4  -2.8  -4.5  -10.4 
SopaB7 GLY A 191 E . . . . . . - B I I H ? -0.993 53.2  -129.9 -161.1 161.1  -0.3  -4.9  -7.6  
SopaB7 ILE A 192 E . . . . . . - B I I H ? -0.981 41.7  -107.9 -118.1 127.6  0.6   -4.3  -3.9  
SopaB7 THR A 193 E . . . . . . + B I I . ? -0.361 54.0  152.6  -56.0  126.8  4.1   -3.0  -3.2  
SopaB7 SER A 194 E . . . . . . - B I . . ? 0.725  53.0  -13.8  -120.6 -66.8  6.0   -5.9  -1.6  
SopaB7 SER A 195 E . . . . . . + B I I . ? -0.899 53.0  164.7  -145.6 162.4  9.8   -5.8  -2.1  
SopaB7 GLY A 196 . . . . . . . - . . . . ? -0.975 40.6  -64.7  -165.5 176.7  12.6  -4.1  -4.0  
SopaB7 PRO A 197 . . . . . . . - . . . . ? -0.294 47.0  -112.4 -72.3  156.0  16.3  -3.4  -4.3  
SopaB7 ARG A 198 S . . . . . S + . . . . ? -0.989 109.0 41.8   -122.1 112.2  18.4  -1.4  -1.7  
SopaB7 PRO A 199 S . > . . . S - . . . . ? 0.500  103.9 -133.6 -73.1  144.6  19.5  1.2   -2.9  
SopaB7 CYS A 200 T . 3 . . . S + . . . . ? -0.419 83.1  33.6   -68.3  145.8  16.1  2.0   -4.7  
SopaB7 GLY A 201 T . 3 . . . S + . . . . ? 0.725  79.5  157.4  85.3   18.1   16.1  3.1   -8.3  
SopaB7 MET A 202 . . X . . . . - . . . . ? -0.527 49.5  -97.7  -75.7  144.5  19.2  1.0   -9.4  
SopaB7 PRO A 203 T . 3 . . . S + . . . . ? -0.313 106.5 15.6   -59.4  138.9  19.6  0.1   -13.0 
SopaB7 ARG A 204 T . 3 . . . S + . . . . ? 0.581  103.5 109.7  79.6   7.3    18.4  -3.4  -14.0 
SopaB7 TRP A 205 . . < . . . . - . . . . ? -0.989 46.6  -171.7 -122.2 126.0  16.4  -3.8  -10.8 
SopaB7 ALA A 206 . . . . . . . - . . . . ? -0.771 25.9  -112.5 -107.6 150.8  12.6  -3.7  -10.6 
SopaB7 GLY A 207 E . . . . . . - B J G . ? -0.525 29.7  -127.9 -70.9  151.0  10.3  -3.6  -7.7  
SopaB7 THR A 208 E . . . . . . - B J G I ? -0.867 25.1  -173.8 -106.5 138.9  8.2   -6.6  -6.8  
SopaB7 TYR A 209 E . . . . . . - B J G I ? -0.923 33.5  -104.5 -125.2 149.6  4.5   -6.4  -6.3  
SopaB7 ILE A 210 E . . . . . . - B J G I ? -0.702 39.0  -124.8 -73.1  123.0  1.9   -8.8  -5.2  
SopaB7 LYS A 211 E . > . . . . - B J . I ? -0.633 23.0  -162.8 -71.8  102.6  -0.1  -9.8  -8.3  
SopaB7 ILE A 212 G . > . . . S + . . . . ? 0.858  82.8  62.2   -60.7  -38.0  -3.7  -8.9  -7.2  
SopaB7 ILE A 213 G . > . . . S + . . . . ? 0.827  98.5  56.5   -63.0  -29.3  -5.4  -10.9 -10.0 
SopaB7 LYS A 214 G . < . . . S + . . . . ? 0.660  111.3 44.4   -74.9  -12.5  -3.8  -14.2 -8.6  
SopaB7 TYR A 215 G . < > . . S + . . . . ? 0.181  76.5  106.5  -119.9 14.9   -5.5  -13.4 -5.1  
SopaB7 LEU A 216 H . < > . . S + . . . . ? 0.905  81.5  51.8   -62.0  -41.6  -9.0  -12.4 -6.2  
SopaB7 GLY A 217 H . . > . . S + . . . . ? 0.927  112.4 43.6   -58.5  -50.6  -10.4 -15.7 -5.0  
SopaB7 TRP A 218 H . . > . . S + . . . . ? 0.907  113.4 52.3   -61.6  -44.0  -8.8  -15.4 -1.5  
SopaB7 ILE A 219 H . . X . . S + . . . . ? 0.951  113.1 43.6   -58.5  -50.0  -9.8  -11.7 -1.2  
SopaB7 LYS A 220 H . . X . . S + . . . . ? 0.908  114.4 49.6   -64.6  -44.5  -13.4 -12.4 -2.0  
SopaB7 GLU A 221 H . . X . . S + . . . . ? 0.891  111.7 47.9   -62.7  -44.7  -13.6 -15.4 0.2   
SopaB7 THR A 222 H . . X . . S + . . . . ? 0.927  112.3 48.9   -63.8  -45.2  -12.1 -13.7 3.2   
SopaB7 ILE A 223 H . > < . . S + . . . . ? 0.923  113.8 46.8   -62.8  -43.1  -14.4 -10.6 2.8   
SopaB7 GLU A 224 H . 3 < . . S + . . . . ? 0.866  109.1 53.9   -66.9  -38.0  -17.5 -12.8 2.5   
SopaB7 ALA A 225 H . 3 < . . . . . . . . ? 0.742  .     .      -72.1  -20.5  -16.5 -15.0 5.5   
SopaB7 HIS A 226 . . < < . . . . . . . . ? 0.611  .     .      -129.9 .      -16.1 -11.9 7.8   
# 
loop_
_dssp_struct_ladder.id 
_dssp_struct_ladder.sheet_id 
_dssp_struct_ladder.range_id_1 
_dssp_struct_ladder.range_id_2 
_dssp_struct_ladder.type 
_dssp_struct_ladder.beg_1_label_comp_id 
_dssp_struct_ladder.beg_1_label_asym_id 
_dssp_struct_ladder.beg_1_label_seq_id 
_dssp_struct_ladder.pdbx_beg_1_PDB_ins_code 
_dssp_struct_ladder.end_1_label_comp_id 
_dssp_struct_ladder.end_1_label_asym_id 
_dssp_struct_ladder.end_1_label_seq_id 
_dssp_struct_ladder.pdbx_end_1_PDB_ins_code 
_dssp_struct_ladder.beg_1_auth_comp_id 
_dssp_struct_ladder.beg_1_auth_asym_id 
_dssp_struct_ladder.beg_1_auth_seq_id 
_dssp_struct_ladder.end_1_auth_comp_id 
_dssp_struct_ladder.end_1_auth_asym_id 
_dssp_struct_ladder.end_1_auth_seq_id 
_dssp_struct_ladder.beg_2_label_comp_id 
_dssp_struct_ladder.beg_2_label_asym_id 
_dssp_struct_ladder.beg_2_label_seq_id 
_dssp_struct_ladder.pdbx_beg_2_PDB_ins_code 
_dssp_struct_ladder.end_2_label_comp_id 
_dssp_struct_ladder.end_2_label_asym_id 
_dssp_struct_ladder.end_2_label_seq_id 
_dssp_struct_ladder.pdbx_end_2_PDB_ins_code 
_dssp_struct_ladder.beg_2_auth_comp_id 
_dssp_struct_ladder.beg_2_auth_asym_id 
_dssp_struct_ladder.beg_2_auth_seq_id 
_dssp_struct_ladder.end_2_auth_comp_id 
_dssp_struct_ladder.end_2_auth_asym_id 
_dssp_struct_ladder.end_2_auth_seq_id 
A A A B anti-parallel VAL A 3   ? VAL A 3   ? VAL A 3   VAL A 3   ASP A 173 ? ASP A 173 ? ASP A 173 ASP A 173 
B B C F anti-parallel TRP A 6   ? GLU A 7   ? TRP A 6   GLU A 7   CYS A 139 ? GLN A 138 ? CYS A 139 GLN A 138 
C B D I parallel      GLU A 106 ? GLU A 106 ? GLU A 106 GLU A 106 VAL A 188 ? VAL A 188 ? VAL A 188 VAL A 188 
D B E F anti-parallel THR A 117 ? GLY A 122 ? THR A 117 GLY A 122 LYS A 143 ? GLN A 138 ? LYS A 143 GLN A 138 
E B E H anti-parallel TYR A 119 ? ALA A 120 ? TYR A 119 ALA A 120 THR A 184 ? LEU A 183 ? THR A 184 LEU A 183 
F B F G anti-parallel LYS A 143 ? LEU A 145 ? LYS A 143 LEU A 145 GLY A 166 ? CYS A 164 ? GLY A 166 CYS A 164 
G B G J anti-parallel MET A 162 ? ALA A 165 ? MET A 162 ALA A 165 ILE A 210 ? GLY A 207 ? ILE A 210 GLY A 207 
H B H I anti-parallel PRO A 182 ? CYS A 185 ? PRO A 182 CYS A 185 ILE A 192 ? VAL A 188 ? ILE A 192 VAL A 188 
I B I J anti-parallel GLY A 191 ? SER A 195 ? GLY A 191 SER A 195 LYS A 211 ? THR A 208 ? LYS A 211 THR A 208 
J C K L anti-parallel GLN A 16  ? TYR A 20  ? GLN A 16  TYR A 20  VAL A 30  ? LEU A 25  ? VAL A 30  LEU A 25  
K C K N anti-parallel VAL A 17  ? TYR A 20  ? VAL A 17  TYR A 20  LEU A 52  ? LYS A 49  ? LEU A 52  LYS A 49  
L C L M anti-parallel VAL A 30  ? ASN A 33  ? VAL A 30  ASN A 33  VAL A 38  ? TRP A 36  ? VAL A 38  TRP A 36  
M C M Q anti-parallel TRP A 36  ? THR A 39  ? TRP A 36  THR A 39  ARG A 91  ? MET A 88  ? ARG A 91  MET A 88  
N C N O anti-parallel LYS A 49  ? LEU A 52  ? LYS A 49  LEU A 52  GLU A 68  ? GLN A 65  ? GLU A 68  GLN A 65  
O C P Q anti-parallel ASP A 71  ? PRO A 74  ? ASP A 71  PRO A 74  ARG A 91  ? MET A 88  ? ARG A 91  MET A 88  
P D R S anti-parallel ASP A 56  ? ASP A 56  ? ASP A 56  ASP A 56  VAL A 136 ? VAL A 136 ? VAL A 136 VAL A 136 
Q E T U anti-parallel ASN A 79  ? ASN A 79  ? ASN A 79  ASN A 79  SER A 84  ? SER A 84  ? SER A 84  SER A 84  
# 
loop_
_dssp_struct_bridge_pairs.id 
_dssp_struct_bridge_pairs.label_comp_id 
_dssp_struct_bridge_pairs.label_seq_id 
_dssp_struct_bridge_pairs.label_asym_id 
_dssp_struct_bridge_pairs.auth_seq_id 
_dssp_struct_bridge_pairs.auth_asym_id 
_dssp_struct_bridge_pairs.pdbx_PDB_ins_code 
_dssp_struct_bridge_pairs.acceptor_1_label_comp_id 
_dssp_struct_bridge_pairs.acceptor_1_label_seq_id 
_dssp_struct_bridge_pairs.acceptor_1_label_asym_id 
_dssp_struct_bridge_pairs.acceptor_1_auth_seq_id 
_dssp_struct_bridge_pairs.acceptor_1_auth_asym_id 
_dssp_struct_bridge_pairs.acceptor_1_pdbx_PDB_ins_code 
_dssp_struct_bridge_pairs.acceptor_1_energy 
_dssp_struct_bridge_pairs.acceptor_2_label_comp_id 
_dssp_struct_bridge_pairs.acceptor_2_label_seq_id 
_dssp_struct_bridge_pairs.acceptor_2_label_asym_id 
_dssp_struct_bridge_pairs.acceptor_2_auth_seq_id 
_dssp_struct_bridge_pairs.acceptor_2_auth_asym_id 
_dssp_struct_bridge_pairs.acceptor_2_pdbx_PDB_ins_code 
_dssp_struct_bridge_pairs.acceptor_2_energy 
_dssp_struct_bridge_pairs.donor_1_label_comp_id 
_dssp_struct_bridge_pairs.donor_1_label_seq_id 
_dssp_struct_bridge_pairs.donor_1_label_asym_id 
_dssp_struct_bridge_pairs.donor_1_auth_seq_id 
_dssp_struct_bridge_pairs.donor_1_auth_asym_id 
_dssp_struct_bridge_pairs.donor_1_pdbx_PDB_ins_code 
_dssp_struct_bridge_pairs.donor_1_energy 
_dssp_struct_bridge_pairs.donor_2_label_comp_id 
_dssp_struct_bridge_pairs.donor_2_label_seq_id 
_dssp_struct_bridge_pairs.donor_2_label_asym_id 
_dssp_struct_bridge_pairs.donor_2_auth_seq_id 
_dssp_struct_bridge_pairs.donor_2_auth_asym_id 
_dssp_struct_bridge_pairs.donor_2_pdbx_PDB_ins_code 
_dssp_struct_bridge_pairs.donor_2_energy 
1   ARG 1   A 1   A ? ?   ?   ? ?   ? ? ?    ?   ?   ? ?   ? ? ?    VAL 3   A 3   A ? -0.5 THR 126 A 126 A ? -0.2 
2   ILE 2   A 2   A ? SER 125 A 125 A ? -1.2 GLY 124 A 124 A ? -0.3 GLY 5   A 5   A ? -0.6 GLY 4   A 4   A ? -0.4 
3   VAL 3   A 3   A ? ASP 173 A 173 A ? -2.7 ARG 1   A 1   A ? -0.5 ASP 173 A 173 A ? -1.6 HIS 127 A 127 A ? -0.1 
4   GLY 4   A 4   A ? ILE 2   A 2   A ? -0.4 THR 126 A 126 A ? -0.4 GLY 141 A 141 A ? -0.2 VAL 3   A 3   A ? -0.2 
5   GLY 5   A 5   A ? ILE 2   A 2   A ? -0.6 VAL 140 A 140 A ? -0.1 GLU 7   A 7   A ? -0.3 VAL 140 A 140 A ? -0.2 
6   TRP 6   A 6   A ? CYS 139 A 139 A ? -2.6 VAL 3   A 3   A ? -0.1 CYS 139 A 139 A ? -3.4 CYS 8   A 8   A ? -0.3 
7   GLU 7   A 7   A ? GLY 5   A 5   A ? -0.3 GLN 138 A 138 A ? -0.2 GLN 138 A 138 A ? -0.3 LYS 9   A 9   A ? -0.1 
8   CYS 8   A 8   A ? LEU 137 A 137 A ? -2.6 TRP 6   A 6   A ? -0.3 LEU 137 A 137 A ? -0.1 LYS 10  A 10  A ? -0.1 
9   LYS 9   A 9   A ? LYS 10  A 10  A ? -0.1 GLU 7   A 7   A ? -0.1 SER 12  A 12  A ? -2.3 GLN 13  A 13  A ? -0.3 
10  LYS 10  A 10  A ? ASN 11  A 11  A ? -0.3 SER 12  A 12  A ? -0.1 LYS 9   A 9   A ? -0.1 HIS 55  A 55  A ? -0.0 
11  ASN 11  A 11  A ? GLN 13  A 13  A ? -0.1 SER 12  A 12  A ? -0.1 LYS 10  A 10  A ? -0.3 LYS 9   A 9   A ? -0.1 
12  SER 12  A 12  A ? LYS 9   A 9   A ? -2.3 GLN 13  A 13  A ? -0.3 LYS 10  A 10  A ? -0.1 ASN 11  A 11  A ? -0.1 
13  GLN 13  A 13  A ? LYS 9   A 9   A ? -0.3 PRO 14  A 14  A ? -0.1 GLN 16  A 16  A ? -1.9 SER 12  A 12  A ? -0.3 
14  PRO 14  A 14  A ? ?   ?   ? ?   ? ? ?    ?   ?   ? ?   ? ? ?    ARG 103 A 103 A ? -1.2 GLY 53  A 53  A ? -0.3 
15  TRP 15  A 15  A ? VAL 102 A 102 A ? -0.2 SER 12  A 12  A ? -0.1 LEU 31  A 31  A ? -2.2 VAL 17  A 17  A ? -0.2 
16  GLN 16  A 16  A ? GLN 13  A 13  A ? -1.9 VAL 30  A 30  A ? -0.2 GLY 53  A 53  A ? -0.5 ALA 18  A 18  A ? -0.4 
17  VAL 17  A 17  A ? GLY 29  A 29  A ? -2.4 TRP 15  A 15  A ? -0.2 GLY 29  A 29  A ? -1.4 LEU 19  A 19  A ? -0.5 
18  ALA 18  A 18  A ? ALA 51  A 51  A ? -2.5 GLN 16  A 16  A ? -0.4 ALA 51  A 51  A ? -2.6 TYR 20  A 20  A ? -0.5 
19  LEU 19  A 19  A ? CYS 27  A 27  A ? -2.9 VAL 17  A 17  A ? -0.5 ILE 26  A 26  A ? -3.0 CYS 27  A 27  A ? -1.4 
20  TYR 20  A 20  A ? LYS 49  A 49  A ? -3.4 ALA 18  A 18  A ? -0.5 LYS 49  A 49  A ? -2.1 LEU 25  A 25  A ? -0.2 
21  GLY 21  A 21  A ? THR 24  A 24  A ? -2.8 LEU 19  A 19  A ? -0.4 TYR 48  A 48  A ? -0.1 SER 45  A 45  A ? -0.0 
22  PRO 22  A 22  A ? ?   ?   ? ?   ? ? ?    ?   ?   ? ?   ? ? ?    LEU 25  A 25  A ? -0.1 TYR 20  A 20  A ? -0.0 
23  ASN 23  A 23  A ? THR 24  A 24  A ? -0.2 LEU 25  A 25  A ? -0.0 LEU 25  A 25  A ? -0.3 TYR 20  A 20  A ? -0.0 
24  THR 24  A 24  A ? GLY 21  A 21  A ? -0.0 ?   ?   ? ?   ? ? ?    GLY 21  A 21  A ? -2.8 ILE 26  A 26  A ? -0.4 
25  LEU 25  A 25  A ? ASN 23  A 23  A ? -0.3 TYR 20  A 20  A ? -0.2 TYR 20  A 20  A ? -0.2 GLY 28  A 28  A ? -0.1 
26  ILE 26  A 26  A ? LEU 19  A 19  A ? -3.0 CYS 27  A 27  A ? -0.4 GLY 28  A 28  A ? -0.3 SER 179 A 179 A ? -0.2 
27  CYS 27  A 27  A ? LEU 19  A 19  A ? -1.4 ASP 178 A 178 A ? -0.1 LEU 19  A 19  A ? -2.9 ILE 26  A 26  A ? -0.4 
28  GLY 28  A 28  A ? SER 179 A 179 A ? -3.5 ILE 26  A 26  A ? -0.3 ALA 40  A 40  A ? -0.4 VAL 30  A 30  A ? -0.3 
29  GLY 29  A 29  A ? VAL 17  A 17  A ? -1.4 CYS 27  A 27  A ? -0.2 VAL 17  A 17  A ? -2.4 LEU 31  A 31  A ? -0.4 
30  VAL 30  A 30  A ? VAL 38  A 38  A ? -2.5 GLY 28  A 28  A ? -0.3 VAL 38  A 38  A ? -3.1 LEU 32  A 32  A ? -0.6 
31  LEU 31  A 31  A ? TRP 15  A 15  A ? -2.2 GLY 29  A 29  A ? -0.4 VAL 105 A 105 A ? -2.2 VAL 37  A 37  A ? -0.2 
32  LEU 32  A 32  A ? TRP 36  A 36  A ? -2.4 VAL 30  A 30  A ? -0.6 LEU 31  A 31  A ? -0.2 VAL 37  A 37  A ? -0.2 
33  ASN 33  A 33  A ? TRP 36  A 36  A ? -1.2 PRO 104 A 104 A ? -0.1 TRP 36  A 36  A ? -0.7 LEU 32  A 32  A ? -0.3 
34  PRO 34  A 34  A ? ?   ?   ? ?   ? ? ?    ?   ?   ? ?   ? ? ?    ALA 96  A 96  A ? -3.1 LYS 94  A 94  A ? -0.1 
35  LEU 35  A 35  A ? PRO 95  A 95  A ? -0.2 TRP 36  A 36  A ? -0.1 LEU 92  A 92  A ? -2.6 VAL 37  A 37  A ? -0.4 
36  TRP 36  A 36  A ? ASN 33  A 33  A ? -0.7 ARG 91  A 91  A ? -0.2 LEU 32  A 32  A ? -2.4 ASN 33  A 33  A ? -1.2 
37  VAL 37  A 37  A ? LEU 90  A 90  A ? -2.4 LEU 35  A 35  A ? -0.4 LEU 90  A 90  A ? -3.5 THR 39  A 39  A ? -0.4 
38  VAL 38  A 38  A ? VAL 30  A 30  A ? -3.1 TRP 36  A 36  A ? -0.4 VAL 30  A 30  A ? -2.5 ALA 40  A 40  A ? -0.2 
39  THR 39  A 39  A ? MET 88  A 88  A ? -2.8 VAL 37  A 37  A ? -0.4 MET 88  A 88  A ? -2.6 ALA 41  A 41  A ? -0.3 
40  ALA 40  A 40  A ? GLY 28  A 28  A ? -0.4 VAL 38  A 38  A ? -0.2 CYS 43  A 43  A ? -1.7 ILE 87  A 87  A ? -0.3 
41  ALA 41  A 41  A ? THR 39  A 39  A ? -0.3 HIS 42  A 42  A ? -0.3 ILE 44  A 44  A ? -0.9 ALA 40  A 40  A ? -0.1 
42  HIS 42  A 42  A ? CYS 43  A 43  A ? -0.3 ASN 83  A 83  A ? -0.1 ALA 41  A 41  A ? -0.3 SER 179 A 179 A ? -0.0 
43  CYS 43  A 43  A ? ALA 40  A 40  A ? -1.7 GLY 28  A 28  A ? -0.1 HIS 42  A 42  A ? -0.3 ALA 41  A 41  A ? -0.1 
44  ILE 44  A 44  A ? ALA 41  A 41  A ? -0.9 ILE 26  A 26  A ? -0.0 THR 46  A 46  A ? -0.3 ALA 41  A 41  A ? -0.0 
45  SER 45  A 45  A ? THR 46  A 46  A ? -0.1 TYR 20  A 20  A ? -0.1 TYR 48  A 48  A ? -0.2 CYS 43  A 43  A ? -0.0 
46  THR 46  A 46  A ? ILE 44  A 44  A ? -0.3 LYS 47  A 47  A ? -0.3 TYR 48  A 48  A ? -0.4 SER 45  A 45  A ? -0.1 
47  LYS 47  A 47  A ? LYS 49  A 49  A ? -0.0 TYR 20  A 20  A ? -0.0 LYS 49  A 49  A ? -0.5 THR 46  A 46  A ? -0.3 
48  TYR 48  A 48  A ? THR 46  A 46  A ? -0.4 VAL 69  A 69  A ? -0.3 VAL 69  A 69  A ? -1.6 VAL 50  A 50  A ? -0.4 
49  LYS 49  A 49  A ? TYR 20  A 20  A ? -2.1 LYS 47  A 47  A ? -0.5 TYR 20  A 20  A ? -3.4 ALA 51  A 51  A ? -0.4 
50  VAL 50  A 50  A ? PHE 67  A 67  A ? -2.9 TYR 48  A 48  A ? -0.4 PHE 67  A 67  A ? -2.4 LEU 52  A 52  A ? -0.5 
51  ALA 51  A 51  A ? ALA 18  A 18  A ? -2.6 LYS 49  A 49  A ? -0.4 ALA 18  A 18  A ? -2.5 GLY 53  A 53  A ? -0.3 
52  LEU 52  A 52  A ? GLN 65  A 65  A ? -2.6 VAL 50  A 50  A ? -0.5 GLN 65  A 65  A ? -2.1 VAL 17  A 17  A ? -0.1 
53  GLY 53  A 53  A ? GLN 16  A 16  A ? -0.5 ALA 101 A 101 A ? -0.4 HIS 55  A 55  A ? -0.4 THR 63  A 63  A ? -0.2 
54  ARG 54  A 54  A ? GLN 16  A 16  A ? -0.4 ALA 51  A 51  A ? -0.2 GLY 53  A 53  A ? -0.2 VAL 57  A 57  A ? -0.1 
55  HIS 55  A 55  A ? GLY 53  A 53  A ? -0.4 ASP 56  A 56  A ? -0.3 LEU 137 A 137 A ? -2.4 VAL 57  A 57  A ? -0.5 
56  ASP 56  A 56  A ? VAL 136 A 136 A ? -0.2 VAL 57  A 57  A ? -0.1 ALA 59  A 59  A ? -1.3 HIS 55  A 55  A ? -0.3 
57  VAL 57  A 57  A ? ASP 135 A 135 A ? -2.3 HIS 55  A 55  A ? -0.5 VAL 136 A 136 A ? -0.1 ASP 56  A 56  A ? -0.1 
58  SER 58  A 58  A ? ASP 135 A 135 A ? -0.4 ASP 60  A 60  A ? -0.0 ASP 60  A 60  A ? -0.3 VAL 57  A 57  A ? -0.3 
59  ALA 59  A 59  A ? ASP 56  A 56  A ? -1.3 ASP 135 A 135 A ? -0.2 GLU 61  A 61  A ? -1.2 ASP 56  A 56  A ? -0.1 
60  ASP 60  A 60  A ? SER 58  A 58  A ? -0.3 ARG 54  A 54  A ? -0.0 ASP 62  A 62  A ? -0.4 VAL 57  A 57  A ? -0.1 
61  GLU 61  A 61  A ? ALA 59  A 59  A ? -1.2 ASP 56  A 56  A ? -0.2 ALA 64  A 64  A ? -1.5 ARG 54  A 54  A ? -0.0 
62  ASP 62  A 62  A ? ASP 60  A 60  A ? -0.4 THR 63  A 63  A ? -0.2 GLU 61  A 61  A ? -0.1 ARG 54  A 54  A ? -0.1 
63  THR 63  A 63  A ? GLY 53  A 53  A ? -0.2 GLN 65  A 65  A ? -0.0 ASP 62  A 62  A ? -0.2 GLN 65  A 65  A ? -0.1 
64  ALA 64  A 64  A ? GLU 61  A 61  A ? -1.5 ALA 51  A 51  A ? -0.1 PHE 66  A 66  A ? -0.4 GLY 53  A 53  A ? -0.2 
65  GLN 65  A 65  A ? LEU 52  A 52  A ? -2.1 THR 63  A 63  A ? -0.1 LEU 52  A 52  A ? -2.6 PHE 67  A 67  A ? -0.4 
66  PHE 66  A 66  A ? ALA 64  A 64  A ? -0.4 ALA 51  A 51  A ? -0.2 GLU 68  A 68  A ? -0.4 ALA 51  A 51  A ? -0.2 
67  PHE 67  A 67  A ? VAL 50  A 50  A ? -2.4 GLN 65  A 65  A ? -0.4 VAL 50  A 50  A ? -2.9 VAL 69  A 69  A ? -0.6 
68  GLU 68  A 68  A ? PHE 66  A 66  A ? -0.4 LYS 49  A 49  A ? -0.2 LYS 49  A 49  A ? -0.2 THR 70  A 70  A ? -0.1 
69  VAL 69  A 69  A ? TYR 48  A 48  A ? -1.6 PHE 67  A 67  A ? -0.6 TYR 48  A 48  A ? -0.3 LEU 92  A 92  A ? -0.2 
70  THR 70  A 70  A ? ARG 91  A 91  A ? -2.1 ASP 71  A 71  A ? -0.3 SER 72  A 72  A ? -0.3 VAL 69  A 69  A ? -0.1 
71  ASP 71  A 71  A ? ARG 91  A 91  A ? -1.0 PHE 73  A 73  A ? -0.0 ARG 91  A 91  A ? -2.6 PHE 73  A 73  A ? -0.4 
72  SER 72  A 72  A ? THR 70  A 70  A ? -0.3 LEU 90  A 90  A ? -0.2 LEU 90  A 90  A ? -0.2 MET 88  A 88  A ? -0.0 
73  PHE 73  A 73  A ? LEU 89  A 89  A ? -3.0 ASP 71  A 71  A ? -0.4 LEU 89  A 89  A ? -1.7 HIS 75  A 75  A ? -0.1 
74  PRO 74  A 74  A ? ?   ?   ? ?   ? ? ?    ?   ?   ? ?   ? ? ?    MET 88  A 88  A ? -0.2 ASP 86  A 86  A ? -0.1 
75  HIS 75  A 75  A ? ILE 87  A 87  A ? -2.9 HIS 85  A 85  A ? -0.3 TYR 78  A 78  A ? -2.2 ILE 87  A 87  A ? -0.1 
76  PRO 76  A 76  A ? ?   ?   ? ?   ? ? ?    ?   ?   ? ?   ? ? ?    HIS 75  A 75  A ? -0.1 HIS 85  A 85  A ? -0.0 
77  GLN 77  A 77  A ? HIS 85  A 85  A ? -0.1 ASN 79  A 79  A ? -0.1 ASN 79  A 79  A ? -0.1 HIS 75  A 75  A ? -0.1 
78  TYR 78  A 78  A ? HIS 75  A 75  A ? -2.2 ILE 87  A 87  A ? -0.1 ARG 80  A 80  A ? -0.4 HIS 85  A 85  A ? -0.2 
79  ASN 79  A 79  A ? SER 84  A 84  A ? -1.9 GLN 77  A 77  A ? -0.1 ASN 83  A 83  A ? -1.9 SER 84  A 84  A ? -0.8 
80  ARG 80  A 80  A ? TYR 78  A 78  A ? -0.4 LYS 81  A 81  A ? -0.2 ASN 79  A 79  A ? -0.1 TYR 78  A 78  A ? -0.0 
81  LYS 81  A 81  A ? ASP 82  A 82  A ? -0.2 ASN 83  A 83  A ? -0.0 ARG 80  A 80  A ? -0.2 ?   ?   ? ?   ? ? ?    
82  ASP 82  A 82  A ? ASN 79  A 79  A ? -0.4 SER 84  A 84  A ? -0.1 ARG 80  A 80  A ? -0.2 LYS 81  A 81  A ? -0.2 
83  ASN 83  A 83  A ? ASN 79  A 79  A ? -1.9 SER 84  A 84  A ? -0.2 ASP 86  A 86  A ? -1.0 ARG 80  A 80  A ? -0.2 
84  SER 84  A 84  A ? ASN 79  A 79  A ? -0.8 HIS 85  A 85  A ? -0.2 ASN 79  A 79  A ? -1.9 ASN 83  A 83  A ? -0.2 
85  HIS 85  A 85  A ? ASP 86  A 86  A ? -0.2 TYR 78  A 78  A ? -0.2 ILE 87  A 87  A ? -2.0 HIS 75  A 75  A ? -0.3 
86  ASP 86  A 86  A ? ASN 83  A 83  A ? -1.0 ASP 82  A 82  A ? -0.1 MET 88  A 88  A ? -0.3 HIS 85  A 85  A ? -0.2 
87  ILE 87  A 87  A ? HIS 85  A 85  A ? -2.0 ALA 40  A 40  A ? -0.3 HIS 75  A 75  A ? -2.9 LEU 89  A 89  A ? -0.3 
88  MET 88  A 88  A ? THR 39  A 39  A ? -2.6 ASP 86  A 86  A ? -0.3 THR 39  A 39  A ? -2.8 LEU 90  A 90  A ? -0.4 
89  LEU 89  A 89  A ? PHE 73  A 73  A ? -1.7 ILE 87  A 87  A ? -0.3 PHE 73  A 73  A ? -3.0 ARG 91  A 91  A ? -0.4 
90  LEU 90  A 90  A ? VAL 37  A 37  A ? -3.5 MET 88  A 88  A ? -0.4 VAL 37  A 37  A ? -2.4 LEU 92  A 92  A ? -0.5 
91  ARG 91  A 91  A ? ASP 71  A 71  A ? -2.6 LEU 89  A 89  A ? -0.4 THR 70  A 70  A ? -2.1 ASP 71  A 71  A ? -1.0 
92  LEU 92  A 92  A ? LEU 35  A 35  A ? -2.6 LEU 90  A 90  A ? -0.5 VAL 69  A 69  A ? -0.1 PHE 67  A 67  A ? -0.0 
93  PRO 93  A 93  A ? ?   ?   ? ?   ? ? ?    ?   ?   ? ?   ? ? ?    LEU 92  A 92  A ? -0.1 VAL 69  A 69  A ? -0.1 
94  LYS 94  A 94  A ? PRO 34  A 34  A ? -0.1 LEU 35  A 35  A ? -0.0 ALA 96  A 96  A ? -0.0 LEU 92  A 92  A ? -0.0 
95  PRO 95  A 95  A ? ?   ?   ? ?   ? ? ?    ?   ?   ? ?   ? ? ?    LEU 35  A 35  A ? -0.2 GLU 97  A 97  A ? -0.1 
96  ALA 96  A 96  A ? PRO 34  A 34  A ? -3.1 ASN 33  A 33  A ? -0.1 ILE 98  A 98  A ? -0.6 TRP 36  A 36  A ? -0.0 
97  GLU 97  A 97  A ? PRO 95  A 95  A ? -0.1 ARG 103 A 103 A ? -0.0 THR 99  A 99  A ? -0.5 ALA 96  A 96  A ? -0.1 
98  ILE 98  A 98  A ? ALA 96  A 96  A ? -0.6 ALA 101 A 101 A ? -0.1 SER 100 A 100 A ? -0.2 ARG 103 A 103 A ? -0.2 
99  THR 99  A 99  A ? VAL 102 A 102 A ? -1.9 GLU 97  A 97  A ? -0.5 VAL 102 A 102 A ? -0.3 GLY 53  A 53  A ? -0.1 
100 SER 100 A 100 A ? ALA 101 A 101 A ? -0.2 ILE 98  A 98  A ? -0.2 ARG 103 A 103 A ? -0.1 GLY 53  A 53  A ? -0.0 
101 ALA 101 A 101 A ? VAL 102 A 102 A ? -0.2 THR 63  A 63  A ? -0.1 ARG 103 A 103 A ? -0.4 GLY 53  A 53  A ? -0.4 
102 VAL 102 A 102 A ? THR 99  A 99  A ? -0.3 LEU 52  A 52  A ? -0.1 THR 99  A 99  A ? -1.9 ALA 101 A 101 A ? -0.2 
103 ARG 103 A 103 A ? PRO 14  A 14  A ? -1.2 ALA 101 A 101 A ? -0.4 LEU 31  A 31  A ? -0.2 GLY 53  A 53  A ? -0.1 
104 PRO 104 A 104 A ? ?   ?   ? ?   ? ? ?    ?   ?   ? ?   ? ? ?    GLU 106 A 106 A ? -0.3 LEU 32  A 32  A ? -0.2 
105 VAL 105 A 105 A ? LEU 31  A 31  A ? -2.2 TRP 15  A 15  A ? -0.2 LEU 107 A 107 A ? -0.1 VAL 188 A 188 A ? -0.1 
106 GLU 106 A 106 A ? GLY 187 A 187 A ? -0.6 PRO 104 A 104 A ? -0.3 LEU 189 A 189 A ? -2.6 ASN 33  A 33  A ? -0.1 
107 LEU 107 A 107 A ? VAL 188 A 188 A ? -0.2 VAL 105 A 105 A ? -0.1 GLN 190 A 190 A ? -0.1 THR 109 A 109 A ? -0.1 
108 PRO 108 A 108 A ? ?   ?   ? ?   ? ? ?    ?   ?   ? ?   ? ? ?    GLU 111 A 111 A ? -0.1 LEU 107 A 107 A ? -0.1 
109 THR 109 A 109 A ? GLU 110 A 110 A ? -0.3 LEU 107 A 107 A ? -0.1 GLU 111 A 111 A ? -0.3 LEU 107 A 107 A ? -0.0 
110 GLU 110 A 110 A ? ?   ?   ? ?   ? ? ?    ?   ?   ? ?   ? ? ?    THR 109 A 109 A ? -0.3 VAL 112 A 112 A ? -0.2 
111 GLU 111 A 111 A ? THR 109 A 109 A ? -0.3 PRO 108 A 108 A ? -0.1 GLN 190 A 190 A ? -0.0 THR 109 A 109 A ? -0.0 
112 VAL 112 A 112 A ? GLU 110 A 110 A ? -0.2 PRO 113 A 113 A ? -0.1 GLY 115 A 115 A ? -0.1 THR 116 A 116 A ? -0.1 
113 PRO 113 A 113 A ? ?   ?   ? ?   ? ? ?    ?   ?   ? ?   ? ? ?    THR 116 A 116 A ? -1.6 LEU 144 A 144 A ? -0.2 
114 LEU 114 A 114 A ? GLY 115 A 115 A ? -0.2 LYS 143 A 143 A ? -0.1 LEU 145 A 145 A ? -0.2 THR 117 A 117 A ? -0.1 
115 GLY 115 A 115 A ? LEU 144 A 144 A ? -2.1 THR 116 A 116 A ? -0.3 LEU 114 A 114 A ? -0.2 LEU 145 A 145 A ? -0.1 
116 THR 116 A 116 A ? PRO 113 A 113 A ? -1.6 LYS 143 A 143 A ? -0.1 LEU 144 A 144 A ? -2.0 CYS 118 A 118 A ? -0.6 
117 THR 117 A 117 A ? LYS 143 A 143 A ? -0.2 LEU 114 A 114 A ? -0.1 ASN 186 A 186 A ? -0.4 TYR 119 A 119 A ? -0.3 
118 CYS 118 A 118 A ? LEU 142 A 142 A ? -3.5 THR 116 A 116 A ? -0.6 LEU 142 A 142 A ? -3.5 ALA 120 A 120 A ? -0.5 
119 TYR 119 A 119 A ? THR 184 A 184 A ? -3.6 THR 117 A 117 A ? -0.3 THR 184 A 184 A ? -3.0 SER 121 A 121 A ? -0.4 
120 ALA 120 A 120 A ? VAL 140 A 140 A ? -2.7 CYS 118 A 118 A ? -0.5 VAL 140 A 140 A ? -2.2 GLY 122 A 122 A ? -0.3 
121 SER 121 A 121 A ? PRO 182 A 182 A ? -1.2 TYR 119 A 119 A ? -0.4 TRP 123 A 123 A ? -0.3 CYS 139 A 139 A ? -0.2 
122 GLY 122 A 122 A ? GLN 138 A 138 A ? -2.1 ALA 120 A 120 A ? -0.3 GLN 138 A 138 A ? -2.4 ASP 178 A 178 A ? -0.1 
123 TRP 123 A 123 A ? GLY 177 A 177 A ? -0.4 SER 121 A 121 A ? -0.3 THR 126 A 126 A ? -0.1 ASP 178 A 178 A ? -0.1 
124 GLY 124 A 124 A ? SER 125 A 125 A ? -0.2 TYR 133 A 133 A ? -0.1 ILE 2   A 2   A ? -0.3 GLY 177 A 177 A ? -0.3 
125 SER 125 A 125 A ? LEU 176 A 176 A ? -3.0 TYR 133 A 133 A ? -0.2 ILE 2   A 2   A ? -1.2 TYR 133 A 133 A ? -0.2 
126 THR 126 A 126 A ? SER 132 A 132 A ? -1.9 ARG 1   A 1   A ? -0.2 GLY 4   A 4   A ? -0.4 SER 125 A 125 A ? -0.1 
127 HIS 127 A 127 A ? ALA 130 A 130 A ? -0.5 SER 132 A 132 A ? -0.3 CYS 200 A 200 A ? -0.2 SER 132 A 132 A ? -0.2 
128 PRO 128 A 128 A ? ?   ?   ? ?   ? ? ?    ?   ?   ? ?   ? ? ?    CYS 200 A 200 A ? -1.2 HIS 127 A 127 A ? -0.1 
129 THR 129 A 129 A ? PRO 199 A 199 A ? -0.2 ARG 198 A 198 A ? -0.1 VAL 131 A 131 A ? -0.3 ARG 198 A 198 A ? -0.0 
130 ALA 130 A 130 A ? SER 132 A 132 A ? -0.1 ?   ?   ? ?   ? ? ?    SER 132 A 132 A ? -0.9 HIS 127 A 127 A ? -0.5 
131 VAL 131 A 131 A ? THR 129 A 129 A ? -0.3 SER 125 A 125 A ? -0.1 TYR 133 A 133 A ? -0.3 GLY 124 A 124 A ? -0.0 
132 SER 132 A 132 A ? ALA 130 A 130 A ? -0.9 HIS 127 A 127 A ? -0.2 THR 126 A 126 A ? -1.9 HIS 127 A 127 A ? -0.3 
133 TYR 133 A 133 A ? VAL 131 A 131 A ? -0.3 SER 125 A 125 A ? -0.2 SER 125 A 125 A ? -0.2 GLY 124 A 124 A ? -0.1 
134 PRO 134 A 134 A ? ?   ?   ? ?   ? ? ?    ?   ?   ? ?   ? ? ?    VAL 57  A 57  A ? -0.1 GLN 138 A 138 A ? -0.1 
135 ASP 135 A 135 A ? ASP 56  A 56  A ? -0.1 VAL 57  A 57  A ? -0.1 VAL 57  A 57  A ? -2.3 SER 58  A 58  A ? -0.4 
136 VAL 136 A 136 A ? ASP 56  A 56  A ? -0.2 VAL 57  A 57  A ? -0.1 ASP 56  A 56  A ? -0.2 GLY 122 A 122 A ? -0.1 
137 LEU 137 A 137 A ? HIS 55  A 55  A ? -2.4 ASP 135 A 135 A ? -0.3 CYS 8   A 8   A ? -2.6 CYS 139 A 139 A ? -0.3 
138 GLN 138 A 138 A ? GLY 122 A 122 A ? -2.4 GLU 7   A 7   A ? -0.3 GLY 122 A 122 A ? -2.1 VAL 140 A 140 A ? -0.3 
139 CYS 139 A 139 A ? TRP 6   A 6   A ? -3.4 LEU 137 A 137 A ? -0.3 TRP 6   A 6   A ? -2.6 GLY 141 A 141 A ? -0.4 
140 VAL 140 A 140 A ? ALA 120 A 120 A ? -2.2 GLN 138 A 138 A ? -0.3 ALA 120 A 120 A ? -2.7 LEU 142 A 142 A ? -0.5 
141 GLY 141 A 141 A ? CYS 139 A 139 A ? -0.4 GLY 4   A 4   A ? -0.2 LYS 143 A 143 A ? -0.3 TYR 119 A 119 A ? -0.2 
142 LEU 142 A 142 A ? CYS 118 A 118 A ? -3.5 VAL 140 A 140 A ? -0.5 CYS 118 A 118 A ? -3.5 LEU 144 A 144 A ? -0.4 
143 LYS 143 A 143 A ? GLY 166 A 166 A ? -0.7 GLY 141 A 141 A ? -0.3 GLY 166 A 166 A ? -2.4 LEU 145 A 145 A ? -0.3 
144 LEU 144 A 144 A ? THR 116 A 116 A ? -2.0 LEU 142 A 142 A ? -0.4 GLY 115 A 115 A ? -2.1 SER 146 A 146 A ? -0.3 
145 LEU 145 A 145 A ? CYS 164 A 164 A ? -2.4 LYS 143 A 143 A ? -0.3 CYS 164 A 164 A ? -0.7 ASN 147 A 147 A ? -0.1 
146 SER 146 A 146 A ? LEU 144 A 144 A ? -0.3 ASN 147 A 147 A ? -0.1 CYS 150 A 150 A ? -2.1 GLY 151 A 151 A ? -0.2 
147 ASN 147 A 147 A ? LYS 148 A 148 A ? -0.2 GLU 149 A 149 A ? -0.2 GLY 151 A 151 A ? -2.6 VAL 158 A 158 A ? -0.2 
148 LYS 148 A 148 A ? CYS 150 A 150 A ? -0.2 GLU 149 A 149 A ? -0.2 ARG 152 A 152 A ? -1.1 ASN 147 A 147 A ? -0.2 
149 GLU 149 A 149 A ? CYS 150 A 150 A ? -0.2 GLY 151 A 151 A ? -0.2 SER 153 A 153 A ? -0.3 ASN 147 A 147 A ? -0.2 
150 CYS 150 A 150 A ? SER 146 A 146 A ? -2.1 GLY 151 A 151 A ? -0.2 SER 153 A 153 A ? -1.0 HIS 154 A 154 A ? -0.5 
151 GLY 151 A 151 A ? ASN 147 A 147 A ? -2.6 ARG 152 A 152 A ? -0.2 HIS 154 A 154 A ? -0.3 CYS 150 A 150 A ? -0.2 
152 ARG 152 A 152 A ? LYS 148 A 148 A ? -1.1 SER 153 A 153 A ? -0.2 GLY 151 A 151 A ? -0.2 CYS 150 A 150 A ? -0.2 
153 SER 153 A 153 A ? CYS 150 A 150 A ? -1.0 GLU 149 A 149 A ? -0.3 LEU 155 A 155 A ? -0.4 ARG 152 A 152 A ? -0.2 
154 HIS 154 A 154 A ? CYS 150 A 150 A ? -0.5 GLY 151 A 151 A ? -0.3 VAL 158 A 158 A ? -0.1 TRP 205 A 205 A ? -0.0 
155 LEU 155 A 155 A ? SER 153 A 153 A ? -0.4 LYS 157 A 157 A ? -0.1 LYS 157 A 157 A ? -0.2 HIS 154 A 154 A ? -0.1 
156 ASP 156 A 156 A ? LYS 157 A 157 A ? -0.1 SER 153 A 153 A ? -0.0 VAL 158 A 158 A ? -0.2 HIS 154 A 154 A ? -0.1 
157 LYS 157 A 157 A ? LEU 155 A 155 A ? -0.2 VAL 158 A 158 A ? -0.1 ALA 159 A 159 A ? -1.0 ASP 156 A 156 A ? -0.1 
158 VAL 158 A 158 A ? ASP 156 A 156 A ? -0.2 ASN 147 A 147 A ? -0.2 GLY 151 A 151 A ? -0.1 LYS 157 A 157 A ? -0.1 
159 ALA 159 A 159 A ? LYS 157 A 157 A ? -1.0 GLU 160 A 160 A ? -0.1 MET 162 A 162 A ? -2.2 ASP 156 A 156 A ? -0.0 
160 GLU 160 A 160 A ? PHE 161 A 161 A ? -0.3 VAL 158 A 158 A ? -0.0 ALA 159 A 159 A ? -0.1 LYS 214 A 214 A ? -0.1 
161 PHE 161 A 161 A ? LYS 214 A 214 A ? -0.0 ILE 213 A 213 A ? -0.0 LYS 211 A 211 A ? -2.2 LEU 163 A 163 A ? -0.3 
162 MET 162 A 162 A ? ALA 159 A 159 A ? -2.2 ILE 210 A 210 A ? -0.2 CYS 164 A 164 A ? -0.4 ILE 210 A 210 A ? -0.2 
163 LEU 163 A 163 A ? TYR 209 A 209 A ? -2.9 PHE 161 A 161 A ? -0.3 TYR 209 A 209 A ? -2.9 ALA 165 A 165 A ? -0.4 
164 CYS 164 A 164 A ? LEU 145 A 145 A ? -0.7 MET 162 A 162 A ? -0.4 LEU 145 A 145 A ? -2.4 GLY 166 A 166 A ? -0.4 
165 ALA 165 A 165 A ? GLY 207 A 207 A ? -1.9 LEU 163 A 163 A ? -0.4 GLY 207 A 207 A ? -2.0 ILE 167 A 167 A ? -0.3 
166 GLY 166 A 166 A ? LYS 143 A 143 A ? -2.4 CYS 164 A 164 A ? -0.4 LYS 143 A 143 A ? -0.7 LEU 168 A 168 A ? -0.5 
167 ILE 167 A 167 A ? LYS 172 A 172 A ? -0.7 TRP 205 A 205 A ? -0.3 GLY 170 A 170 A ? -3.1 LYS 172 A 172 A ? -0.3 
168 LEU 168 A 168 A ? GLY 166 A 166 A ? -0.5 HIS 169 A 169 A ? -0.3 ARG 204 A 204 A ? -2.5 ILE 167 A 167 A ? -0.1 
169 HIS 169 A 169 A ? GLY 170 A 170 A ? -0.3 PRO 203 A 203 A ? -0.2 LEU 168 A 168 A ? -0.3 GLY 171 A 171 A ? -0.1 
170 GLY 170 A 170 A ? ILE 167 A 167 A ? -3.1 MET 202 A 202 A ? -0.3 HIS 169 A 169 A ? -0.3 MET 202 A 202 A ? -0.2 
171 GLY 171 A 171 A ? GLY 201 A 201 A ? -2.8 HIS 169 A 169 A ? -0.1 ASP 173 A 173 A ? -0.3 MET 202 A 202 A ? -0.1 
172 LYS 172 A 172 A ? ILE 167 A 167 A ? -0.3 MET 202 A 202 A ? -0.1 ILE 167 A 167 A ? -0.7 THR 174 A 174 A ? -0.3 
173 ASP 173 A 173 A ? VAL 3   A 3   A ? -1.6 GLY 171 A 171 A ? -0.3 VAL 3   A 3   A ? -2.7 CYS 175 A 175 A ? -0.3 
174 THR 174 A 174 A ? LYS 172 A 172 A ? -0.3 ILE 2   A 2   A ? -0.2 ILE 2   A 2   A ? -0.3 GLY 201 A 201 A ? -0.2 
175 CYS 175 A 175 A ? ASP 173 A 173 A ? -0.3 SER 125 A 125 A ? -0.2 ASP 178 A 178 A ? -1.8 SER 179 A 179 A ? -0.1 
176 LEU 176 A 176 A ? GLY 177 A 177 A ? -0.2 THR 174 A 174 A ? -0.2 SER 125 A 125 A ? -3.0 CYS 175 A 175 A ? -0.2 
177 GLY 177 A 177 A ? GLY 124 A 124 A ? -0.3 ILE 26  A 26  A ? -0.2 TRP 123 A 123 A ? -0.4 LEU 176 A 176 A ? -0.2 
178 ASP 178 A 178 A ? CYS 175 A 175 A ? -1.8 CYS 27  A 27  A ? -0.2 GLY 181 A 181 A ? -2.4 THR 193 A 193 A ? -0.3 
179 SER 179 A 179 A ? GLY 180 A 180 A ? -0.3 ILE 26  A 26  A ? -0.2 GLY 28  A 28  A ? -3.5 SER 194 A 194 A ? -0.2 
180 GLY 180 A 180 A ? THR 193 A 193 A ? -3.3 GLY 181 A 181 A ? -0.3 SER 179 A 179 A ? -0.3 VAL 17  A 17  A ? -0.1 
181 GLY 181 A 181 A ? ASP 178 A 178 A ? -2.4 PRO 182 A 182 A ? -0.1 THR 193 A 193 A ? -2.8 GLY 180 A 180 A ? -0.3 
182 PRO 182 A 182 A ? ?   ?   ? ?   ? ? ?    ?   ?   ? ?   ? ? ?    SER 121 A 121 A ? -1.2 THR 184 A 184 A ? -0.5 
183 LEU 183 A 183 A ? GLY 191 A 191 A ? -2.4 ALA 120 A 120 A ? -0.2 GLN 190 A 190 A ? -3.0 GLY 191 A 191 A ? -1.7 
184 THR 184 A 184 A ? TYR 119 A 119 A ? -3.0 PRO 182 A 182 A ? -0.5 TYR 119 A 119 A ? -3.6 ASN 186 A 186 A ? -0.4 
185 CYS 185 A 185 A ? VAL 188 A 188 A ? -2.3 LEU 183 A 183 A ? -0.4 VAL 188 A 188 A ? -1.3 CYS 118 A 118 A ? -0.1 
186 ASN 186 A 186 A ? THR 184 A 184 A ? -0.4 THR 117 A 117 A ? -0.4 CYS 185 A 185 A ? -0.1 LEU 189 A 189 A ? -0.1 
187 GLY 187 A 187 A ? VAL 188 A 188 A ? -0.2 VAL 105 A 105 A ? -0.0 GLU 106 A 106 A ? -0.6 LEU 189 A 189 A ? -0.4 
188 VAL 188 A 188 A ? CYS 185 A 185 A ? -1.3 VAL 105 A 105 A ? -0.1 CYS 185 A 185 A ? -2.3 GLN 190 A 190 A ? -0.6 
189 LEU 189 A 189 A ? GLU 106 A 106 A ? -2.6 GLY 187 A 187 A ? -0.4 THR 184 A 184 A ? -0.2 ILE 192 A 192 A ? -0.1 
190 GLN 190 A 190 A ? LEU 183 A 183 A ? -3.0 VAL 188 A 188 A ? -0.6 ILE 212 A 212 A ? -1.3 ILE 213 A 213 A ? -0.4 
191 GLY 191 A 191 A ? LEU 183 A 183 A ? -1.7 LYS 211 A 211 A ? -0.2 LEU 183 A 183 A ? -2.4 THR 193 A 193 A ? -0.4 
192 ILE 192 A 192 A ? ILE 210 A 210 A ? -1.2 GLN 190 A 190 A ? -0.3 ILE 210 A 210 A ? -3.1 LEU 163 A 163 A ? -0.2 
193 THR 193 A 193 A ? GLY 181 A 181 A ? -2.8 GLY 191 A 191 A ? -0.4 GLY 180 A 180 A ? -3.3 TYR 209 A 209 A ? -0.2 
194 SER 194 A 194 A ? THR 208 A 208 A ? -2.2 SER 195 A 195 A ? -0.4 GLY 196 A 196 A ? -0.3 TYR 209 A 209 A ? -0.2 
195 SER 195 A 195 A ? THR 208 A 208 A ? -1.2 SER 179 A 179 A ? -0.0 THR 208 A 208 A ? -3.8 SER 194 A 194 A ? -0.4 
196 GLY 196 A 196 A ? SER 194 A 194 A ? -0.3 GLY 207 A 207 A ? -0.3 GLY 207 A 207 A ? -0.2 CYS 200 A 200 A ? -0.1 
197 PRO 197 A 197 A ? ?   ?   ? ?   ? ? ?    ?   ?   ? ?   ? ? ?    GLY 201 A 201 A ? -0.1 TRP 205 A 205 A ? -0.0 
198 ARG 198 A 198 A ? PRO 199 A 199 A ? -0.1 CYS 200 A 200 A ? -0.1 CYS 200 A 200 A ? -0.1 THR 129 A 129 A ? -0.1 
199 PRO 199 A 199 A ? ?   ?   ? ?   ? ? ?    ?   ?   ? ?   ? ? ?    MET 202 A 202 A ? -0.6 THR 129 A 129 A ? -0.2 
200 CYS 200 A 200 A ? PRO 128 A 128 A ? -1.2 HIS 127 A 127 A ? -0.2 ASP 173 A 173 A ? -0.1 CYS 175 A 175 A ? -0.1 
201 GLY 201 A 201 A ? MET 202 A 202 A ? -0.2 THR 174 A 174 A ? -0.2 GLY 171 A 171 A ? -2.8 CYS 200 A 200 A ? -0.2 
202 MET 202 A 202 A ? PRO 199 A 199 A ? -0.6 GLY 170 A 170 A ? -0.2 TRP 205 A 205 A ? -1.5 GLY 170 A 170 A ? -0.3 
203 PRO 203 A 203 A ? ?   ?   ? ?   ? ? ?    ?   ?   ? ?   ? ? ?    HIS 169 A 169 A ? -0.2 LEU 168 A 168 A ? -0.1 
204 ARG 204 A 204 A ? LEU 168 A 168 A ? -2.5 ILE 167 A 167 A ? -0.2 ALA 206 A 206 A ? -0.4 LEU 168 A 168 A ? -0.1 
205 TRP 205 A 205 A ? MET 202 A 202 A ? -1.5 ILE 167 A 167 A ? -0.3 GLY 207 A 207 A ? -0.3 ILE 167 A 167 A ? -0.3 
206 ALA 206 A 206 A ? ARG 204 A 204 A ? -0.4 CYS 150 A 150 A ? -0.2 GLY 166 A 166 A ? -0.2 THR 208 A 208 A ? -0.2 
207 GLY 207 A 207 A ? ALA 165 A 165 A ? -2.0 TRP 205 A 205 A ? -0.3 ALA 165 A 165 A ? -1.9 TYR 209 A 209 A ? -0.4 
208 THR 208 A 208 A ? SER 195 A 195 A ? -3.8 CYS 164 A 164 A ? -0.2 SER 194 A 194 A ? -2.2 SER 195 A 195 A ? -1.2 
209 TYR 209 A 209 A ? LEU 163 A 163 A ? -2.9 GLY 207 A 207 A ? -0.4 LEU 163 A 163 A ? -2.9 LYS 211 A 211 A ? -0.5 
210 ILE 210 A 210 A ? ILE 192 A 192 A ? -3.1 THR 208 A 208 A ? -0.3 ILE 192 A 192 A ? -1.2 ILE 212 A 212 A ? -0.9 
211 LYS 211 A 211 A ? PHE 161 A 161 A ? -2.2 TYR 209 A 209 A ? -0.5 LYS 214 A 214 A ? -1.1 TYR 215 A 215 A ? -0.4 
212 ILE 212 A 212 A ? GLN 190 A 190 A ? -1.3 ILE 210 A 210 A ? -0.9 TYR 215 A 215 A ? -2.4 LEU 216 A 216 A ? -0.2 
213 ILE 213 A 213 A ? GLN 190 A 190 A ? -0.4 LYS 214 A 214 A ? -0.3 LEU 216 A 216 A ? -1.0 GLY 217 A 217 A ? -0.3 
214 LYS 214 A 214 A ? LYS 211 A 211 A ? -1.1 TYR 215 A 215 A ? -0.2 ILE 213 A 213 A ? -0.3 ILE 212 A 212 A ? -0.2 
215 TYR 215 A 215 A ? ILE 212 A 212 A ? -2.4 LYS 211 A 211 A ? -0.4 ILE 219 A 219 A ? -2.6 LYS 214 A 214 A ? -0.2 
216 LEU 216 A 216 A ? ILE 213 A 213 A ? -1.0 ILE 212 A 212 A ? -0.2 LYS 220 A 220 A ? -2.6 GLU 221 A 221 A ? -0.2 
217 GLY 217 A 217 A ? ILE 213 A 213 A ? -0.3 ILE 219 A 219 A ? -0.2 GLU 221 A 221 A ? -2.4 LEU 216 A 216 A ? -0.2 
218 TRP 218 A 218 A ? LYS 220 A 220 A ? -0.2 ILE 219 A 219 A ? -0.2 THR 222 A 222 A ? -2.5 ILE 223 A 223 A ? -0.2 
219 ILE 219 A 219 A ? TYR 215 A 215 A ? -2.6 LYS 220 A 220 A ? -0.2 ILE 223 A 223 A ? -2.3 GLU 224 A 224 A ? -0.2 
220 LYS 220 A 220 A ? LEU 216 A 216 A ? -2.6 GLU 221 A 221 A ? -0.2 GLU 224 A 224 A ? -2.2 ALA 225 A 225 A ? -0.2 
221 GLU 221 A 221 A ? GLY 217 A 217 A ? -2.4 LEU 216 A 216 A ? -0.2 ALA 225 A 225 A ? -1.9 LYS 220 A 220 A ? -0.2 
222 THR 222 A 222 A ? TRP 218 A 218 A ? -2.5 GLU 224 A 224 A ? -0.2 HIS 226 A 226 A ? -1.0 LYS 220 A 220 A ? -0.2 
223 ILE 223 A 223 A ? ILE 219 A 219 A ? -2.3 TRP 218 A 218 A ? -0.2 HIS 226 A 226 A ? -0.6 GLU 221 A 221 A ? -0.2 
224 GLU 224 A 224 A ? LYS 220 A 220 A ? -2.2 ALA 225 A 225 A ? -0.2 ILE 223 A 223 A ? -0.2 THR 222 A 222 A ? -0.2 
225 ALA 225 A 225 A ? GLU 221 A 221 A ? -1.9 LYS 220 A 220 A ? -0.2 GLU 224 A 224 A ? -0.2 ILE 223 A 223 A ? -0.2 
226 HIS 226 A 226 A ? THR 222 A 222 A ? -1.0 ILE 223 A 223 A ? -0.6 GLU 224 A 224 A ? -0.2 ILE 223 A 223 A ? -0.2 
# 
loop_
_dssp_statistics_histogram.entry_id 
_dssp_statistics_histogram.type 
_dssp_statistics_histogram.1 
_dssp_statistics_histogram.2 
_dssp_statistics_histogram.3 
_dssp_statistics_histogram.4 
_dssp_statistics_histogram.5 
_dssp_statistics_histogram.6 
_dssp_statistics_histogram.7 
_dssp_statistics_histogram.8 
_dssp_statistics_histogram.9 
_dssp_statistics_histogram.10 
_dssp_statistics_histogram.11 
_dssp_statistics_histogram.12 
_dssp_statistics_histogram.13 
_dssp_statistics_histogram.14 
_dssp_statistics_histogram.15 
_dssp_statistics_histogram.16 
_dssp_statistics_histogram.17 
_dssp_statistics_histogram.18 
_dssp_statistics_histogram.19 
_dssp_statistics_histogram.20 
_dssp_statistics_histogram.21 
_dssp_statistics_histogram.22 
_dssp_statistics_histogram.23 
_dssp_statistics_histogram.24 
_dssp_statistics_histogram.25 
_dssp_statistics_histogram.26 
_dssp_statistics_histogram.27 
_dssp_statistics_histogram.28 
_dssp_statistics_histogram.29 
_dssp_statistics_histogram.30 
SopaB7 residues_per_alpha_helix        0 0 0 0 1 0 0 0 0 1 0 0 0 0 0 0 0 0 0 0 0 0 0 0 0 0 0 0 0 0 
SopaB7 parallel_bridges_per_ladder     1 0 0 0 0 0 0 0 0 0 0 0 0 0 0 0 0 0 0 0 0 0 0 0 0 0 0 0 0 0 
SopaB7 antiparallel_bridges_per_ladder 3 2 2 7 1 1 0 0 0 0 0 0 0 0 0 0 0 0 0 0 0 0 0 0 0 0 0 0 0 0 
SopaB7 ladders_per_sheet               0 0 0 0 0 1 0 1 0 0 0 0 0 0 0 0 0 0 0 0 0 0 0 0 0 0 0 0 0 0 
# 
loop_
_dssp_statistics_hbond.entry_id 
_dssp_statistics_hbond.type 
_dssp_statistics_hbond.count 
_dssp_statistics_hbond.count_per_100 
SopaB7 O(I)-->H-N(J)          141 62.4 
SopaB7 'PARALLEL BRIDGES'     2   0.9  
SopaB7 'ANTIPARALLEL BRIDGES' 70  31.0 
SopaB7 O(I)-->H-N(I-5)        2   0.9  
SopaB7 O(I)-->H-N(I-4)        1   0.4  
SopaB7 O(I)-->H-N(I-3)        5   2.2  
SopaB7 O(I)-->H-N(I-2)        0   0.0  
SopaB7 O(I)-->H-N(I-1)        0   0.0  
SopaB7 O(I)-->H-N(I+0)        0   0.0  
SopaB7 O(I)-->H-N(I+1)        0   0.0  
SopaB7 O(I)-->H-N(I+2)        18  8.0  
SopaB7 O(I)-->H-N(I+3)        23  10.2 
SopaB7 O(I)-->H-N(I+4)        12  5.3  
SopaB7 O(I)-->H-N(I+5)        1   0.4  
# 
_dssp_statistics.entry_id                       SopaB7 
_dssp_statistics.nr_of_residues                 226 
_dssp_statistics.nr_of_chains                   1 
_dssp_statistics.nr_of_ss_bridges_total         0 
_dssp_statistics.nr_of_ss_bridges_intra_chain   0 
_dssp_statistics.nr_of_ss_bridges_inter_chain   0 
# 
loop_
_chem_comp.id 
_chem_comp.type 
_chem_comp.mon_nstd_flag 
_chem_comp.name 
_chem_comp.formula 
_chem_comp.formula_weight 
ALA 'L-PEPTIDE LINKING' y ALANINE         'C3 H7 N O2'     89.093 
ARG 'L-PEPTIDE LINKING' y ARGININE        'C6 H15 N4 O2'  175.209 
ASN 'L-PEPTIDE LINKING' y ASPARAGINE      'C4 H8 N2 O3'   132.118 
ASP 'L-PEPTIDE LINKING' y 'ASPARTIC ACID' 'C4 H7 N O4'    133.103 
CYS 'L-PEPTIDE LINKING' y CYSTEINE        'C3 H7 N O2 S'  121.158 
GLN 'L-PEPTIDE LINKING' y GLUTAMINE       'C5 H10 N2 O3'  146.144 
GLU 'L-PEPTIDE LINKING' y 'GLUTAMIC ACID' 'C5 H9 N O4'    147.129 
GLY 'PEPTIDE LINKING'   y GLYCINE         'C2 H5 N O2'     75.067 
HIS 'L-PEPTIDE LINKING' y HISTIDINE       'C6 H10 N3 O2'  156.162 
ILE 'L-PEPTIDE LINKING' y ISOLEUCINE      'C6 H13 N O2'   131.173 
LEU 'L-PEPTIDE LINKING' y LEUCINE         'C6 H13 N O2'   131.173 
LYS 'L-PEPTIDE LINKING' y LYSINE          'C6 H15 N2 O2'  147.195 
MET 'L-PEPTIDE LINKING' y METHIONINE      'C5 H11 N O2 S' 149.211 
PHE 'L-PEPTIDE LINKING' y PHENYLALANINE   'C9 H11 N O2'   165.189 
PRO 'L-PEPTIDE LINKING' y PROLINE         'C5 H9 N O2'     115.13 
SER 'L-PEPTIDE LINKING' y SERINE          'C3 H7 N O3'    105.093 
THR 'L-PEPTIDE LINKING' y THREONINE       'C4 H9 N O3'    119.119 
TRP 'L-PEPTIDE LINKING' y TRYPTOPHAN      'C11 H12 N2 O2' 204.225 
TYR 'L-PEPTIDE LINKING' y TYROSINE        'C9 H11 N O3'   181.189 
VAL 'L-PEPTIDE LINKING' y VALINE          'C5 H11 N O2'   117.146 
# 
loop_
_atom_type.symbol 
N 
C 
O 
S 
# 
loop_
_entity_poly_seq.entity_id 
_entity_poly_seq.num 
_entity_poly_seq.mon_id 
_entity_poly_seq.hetero 
1   1 ARG n 
1   2 ILE n 
1   3 VAL n 
1   4 GLY n 
1   5 GLY n 
1   6 TRP n 
1   7 GLU n 
1   8 CYS n 
1   9 LYS n 
1  10 LYS n 
1  11 ASN n 
1  12 SER n 
1  13 GLN n 
1  14 PRO n 
1  15 TRP n 
1  16 GLN n 
1  17 VAL n 
1  18 ALA n 
1  19 LEU n 
1  20 TYR n 
1  21 GLY n 
1  22 PRO n 
1  23 ASN n 
1  24 THR n 
1  25 LEU n 
1  26 ILE n 
1  27 CYS n 
1  28 GLY n 
1  29 GLY n 
1  30 VAL n 
1  31 LEU n 
1  32 LEU n 
1  33 ASN n 
1  34 PRO n 
1  35 LEU n 
1  36 TRP n 
1  37 VAL n 
1  38 VAL n 
1  39 THR n 
1  40 ALA n 
1  41 ALA n 
1  42 HIS n 
1  43 CYS n 
1  44 ILE n 
1  45 SER n 
1  46 THR n 
1  47 LYS n 
1  48 TYR n 
1  49 LYS n 
1  50 VAL n 
1  51 ALA n 
1  52 LEU n 
1  53 GLY n 
1  54 ARG n 
1  55 HIS n 
1  56 ASP n 
1  57 VAL n 
1  58 SER n 
1  59 ALA n 
1  60 ASP n 
1  61 GLU n 
1  62 ASP n 
1  63 THR n 
1  64 ALA n 
1  65 GLN n 
1  66 PHE n 
1  67 PHE n 
1  68 GLU n 
1  69 VAL n 
1  70 THR n 
1  71 ASP n 
1  72 SER n 
1  73 PHE n 
1  74 PRO n 
1  75 HIS n 
1  76 PRO n 
1  77 GLN n 
1  78 TYR n 
1  79 ASN n 
1  80 ARG n 
1  81 LYS n 
1  82 ASP n 
1  83 ASN n 
1  84 SER n 
1  85 HIS n 
1  86 ASP n 
1  87 ILE n 
1  88 MET n 
1  89 LEU n 
1  90 LEU n 
1  91 ARG n 
1  92 LEU n 
1  93 PRO n 
1  94 LYS n 
1  95 PRO n 
1  96 ALA n 
1  97 GLU n 
1  98 ILE n 
1  99 THR n 
1 100 SER n 
1 101 ALA n 
1 102 VAL n 
1 103 ARG n 
1 104 PRO n 
1 105 VAL n 
1 106 GLU n 
1 107 LEU n 
1 108 PRO n 
1 109 THR n 
1 110 GLU n 
1 111 GLU n 
1 112 VAL n 
1 113 PRO n 
1 114 LEU n 
1 115 GLY n 
1 116 THR n 
1 117 THR n 
1 118 CYS n 
1 119 TYR n 
1 120 ALA n 
1 121 SER n 
1 122 GLY n 
1 123 TRP n 
1 124 GLY n 
1 125 SER n 
1 126 THR n 
1 127 HIS n 
1 128 PRO n 
1 129 THR n 
1 130 ALA n 
1 131 VAL n 
1 132 SER n 
1 133 TYR n 
1 134 PRO n 
1 135 ASP n 
1 136 VAL n 
1 137 LEU n 
1 138 GLN n 
1 139 CYS n 
1 140 VAL n 
1 141 GLY n 
1 142 LEU n 
1 143 LYS n 
1 144 LEU n 
1 145 LEU n 
1 146 SER n 
1 147 ASN n 
1 148 LYS n 
1 149 GLU n 
1 150 CYS n 
1 151 GLY n 
1 152 ARG n 
1 153 SER n 
1 154 HIS n 
1 155 LEU n 
1 156 ASP n 
1 157 LYS n 
1 158 VAL n 
1 159 ALA n 
1 160 GLU n 
1 161 PHE n 
1 162 MET n 
1 163 LEU n 
1 164 CYS n 
1 165 ALA n 
1 166 GLY n 
1 167 ILE n 
1 168 LEU n 
1 169 HIS n 
1 170 GLY n 
1 171 GLY n 
1 172 LYS n 
1 173 ASP n 
1 174 THR n 
1 175 CYS n 
1 176 LEU n 
1 177 GLY n 
1 178 ASP n 
1 179 SER n 
1 180 GLY n 
1 181 GLY n 
1 182 PRO n 
1 183 LEU n 
1 184 THR n 
1 185 CYS n 
1 186 ASN n 
1 187 GLY n 
1 188 VAL n 
1 189 LEU n 
1 190 GLN n 
1 191 GLY n 
1 192 ILE n 
1 193 THR n 
1 194 SER n 
1 195 SER n 
1 196 GLY n 
1 197 PRO n 
1 198 ARG n 
1 199 PRO n 
1 200 CYS n 
1 201 GLY n 
1 202 MET n 
1 203 PRO n 
1 204 ARG n 
1 205 TRP n 
1 206 ALA n 
1 207 GLY n 
1 208 THR n 
1 209 TYR n 
1 210 ILE n 
1 211 LYS n 
1 212 ILE n 
1 213 ILE n 
1 214 LYS n 
1 215 TYR n 
1 216 LEU n 
1 217 GLY n 
1 218 TRP n 
1 219 ILE n 
1 220 LYS n 
1 221 GLU n 
1 222 THR n 
1 223 ILE n 
1 224 GLU n 
1 225 ALA n 
1 226 HIS n 
# 
loop_
_pdbx_poly_seq_scheme.asym_id 
_pdbx_poly_seq_scheme.entity_id 
_pdbx_poly_seq_scheme.seq_id 
_pdbx_poly_seq_scheme.mon_id 
_pdbx_poly_seq_scheme.ndb_seq_num 
_pdbx_poly_seq_scheme.pdb_seq_num 
_pdbx_poly_seq_scheme.auth_seq_num 
_pdbx_poly_seq_scheme.pdb_mon_id 
_pdbx_poly_seq_scheme.auth_mon_id 
_pdbx_poly_seq_scheme.pdb_strand_id 
_pdbx_poly_seq_scheme.pdb_ins_code 
_pdbx_poly_seq_scheme.hetero 
A 1   1 ARG   1 1   1   ARG ARG A ? n 
A 1   2 ILE   2 2   2   ILE ILE A ? n 
A 1   3 VAL   3 3   3   VAL VAL A ? n 
A 1   4 GLY   4 4   4   GLY GLY A ? n 
A 1   5 GLY   5 5   5   GLY GLY A ? n 
A 1   6 TRP   6 6   6   TRP TRP A ? n 
A 1   7 GLU   7 7   7   GLU GLU A ? n 
A 1   8 CYS   8 8   8   CYS CYS A ? n 
A 1   9 LYS   9 9   9   LYS LYS A ? n 
A 1  10 LYS  10 10  10  LYS LYS A ? n 
A 1  11 ASN  11 11  11  ASN ASN A ? n 
A 1  12 SER  12 12  12  SER SER A ? n 
A 1  13 GLN  13 13  13  GLN GLN A ? n 
A 1  14 PRO  14 14  14  PRO PRO A ? n 
A 1  15 TRP  15 15  15  TRP TRP A ? n 
A 1  16 GLN  16 16  16  GLN GLN A ? n 
A 1  17 VAL  17 17  17  VAL VAL A ? n 
A 1  18 ALA  18 18  18  ALA ALA A ? n 
A 1  19 LEU  19 19  19  LEU LEU A ? n 
A 1  20 TYR  20 20  20  TYR TYR A ? n 
A 1  21 GLY  21 21  21  GLY GLY A ? n 
A 1  22 PRO  22 22  22  PRO PRO A ? n 
A 1  23 ASN  23 23  23  ASN ASN A ? n 
A 1  24 THR  24 24  24  THR THR A ? n 
A 1  25 LEU  25 25  25  LEU LEU A ? n 
A 1  26 ILE  26 26  26  ILE ILE A ? n 
A 1  27 CYS  27 27  27  CYS CYS A ? n 
A 1  28 GLY  28 28  28  GLY GLY A ? n 
A 1  29 GLY  29 29  29  GLY GLY A ? n 
A 1  30 VAL  30 30  30  VAL VAL A ? n 
A 1  31 LEU  31 31  31  LEU LEU A ? n 
A 1  32 LEU  32 32  32  LEU LEU A ? n 
A 1  33 ASN  33 33  33  ASN ASN A ? n 
A 1  34 PRO  34 34  34  PRO PRO A ? n 
A 1  35 LEU  35 35  35  LEU LEU A ? n 
A 1  36 TRP  36 36  36  TRP TRP A ? n 
A 1  37 VAL  37 37  37  VAL VAL A ? n 
A 1  38 VAL  38 38  38  VAL VAL A ? n 
A 1  39 THR  39 39  39  THR THR A ? n 
A 1  40 ALA  40 40  40  ALA ALA A ? n 
A 1  41 ALA  41 41  41  ALA ALA A ? n 
A 1  42 HIS  42 42  42  HIS HIS A ? n 
A 1  43 CYS  43 43  43  CYS CYS A ? n 
A 1  44 ILE  44 44  44  ILE ILE A ? n 
A 1  45 SER  45 45  45  SER SER A ? n 
A 1  46 THR  46 46  46  THR THR A ? n 
A 1  47 LYS  47 47  47  LYS LYS A ? n 
A 1  48 TYR  48 48  48  TYR TYR A ? n 
A 1  49 LYS  49 49  49  LYS LYS A ? n 
A 1  50 VAL  50 50  50  VAL VAL A ? n 
A 1  51 ALA  51 51  51  ALA ALA A ? n 
A 1  52 LEU  52 52  52  LEU LEU A ? n 
A 1  53 GLY  53 53  53  GLY GLY A ? n 
A 1  54 ARG  54 54  54  ARG ARG A ? n 
A 1  55 HIS  55 55  55  HIS HIS A ? n 
A 1  56 ASP  56 56  56  ASP ASP A ? n 
A 1  57 VAL  57 57  57  VAL VAL A ? n 
A 1  58 SER  58 58  58  SER SER A ? n 
A 1  59 ALA  59 59  59  ALA ALA A ? n 
A 1  60 ASP  60 60  60  ASP ASP A ? n 
A 1  61 GLU  61 61  61  GLU GLU A ? n 
A 1  62 ASP  62 62  62  ASP ASP A ? n 
A 1  63 THR  63 63  63  THR THR A ? n 
A 1  64 ALA  64 64  64  ALA ALA A ? n 
A 1  65 GLN  65 65  65  GLN GLN A ? n 
A 1  66 PHE  66 66  66  PHE PHE A ? n 
A 1  67 PHE  67 67  67  PHE PHE A ? n 
A 1  68 GLU  68 68  68  GLU GLU A ? n 
A 1  69 VAL  69 69  69  VAL VAL A ? n 
A 1  70 THR  70 70  70  THR THR A ? n 
A 1  71 ASP  71 71  71  ASP ASP A ? n 
A 1  72 SER  72 72  72  SER SER A ? n 
A 1  73 PHE  73 73  73  PHE PHE A ? n 
A 1  74 PRO  74 74  74  PRO PRO A ? n 
A 1  75 HIS  75 75  75  HIS HIS A ? n 
A 1  76 PRO  76 76  76  PRO PRO A ? n 
A 1  77 GLN  77 77  77  GLN GLN A ? n 
A 1  78 TYR  78 78  78  TYR TYR A ? n 
A 1  79 ASN  79 79  79  ASN ASN A ? n 
A 1  80 ARG  80 80  80  ARG ARG A ? n 
A 1  81 LYS  81 81  81  LYS LYS A ? n 
A 1  82 ASP  82 82  82  ASP ASP A ? n 
A 1  83 ASN  83 83  83  ASN ASN A ? n 
A 1  84 SER  84 84  84  SER SER A ? n 
A 1  85 HIS  85 85  85  HIS HIS A ? n 
A 1  86 ASP  86 86  86  ASP ASP A ? n 
A 1  87 ILE  87 87  87  ILE ILE A ? n 
A 1  88 MET  88 88  88  MET MET A ? n 
A 1  89 LEU  89 89  89  LEU LEU A ? n 
A 1  90 LEU  90 90  90  LEU LEU A ? n 
A 1  91 ARG  91 91  91  ARG ARG A ? n 
A 1  92 LEU  92 92  92  LEU LEU A ? n 
A 1  93 PRO  93 93  93  PRO PRO A ? n 
A 1  94 LYS  94 94  94  LYS LYS A ? n 
A 1  95 PRO  95 95  95  PRO PRO A ? n 
A 1  96 ALA  96 96  96  ALA ALA A ? n 
A 1  97 GLU  97 97  97  GLU GLU A ? n 
A 1  98 ILE  98 98  98  ILE ILE A ? n 
A 1  99 THR  99 99  99  THR THR A ? n 
A 1 100 SER 100 100 100 SER SER A ? n 
A 1 101 ALA 101 101 101 ALA ALA A ? n 
A 1 102 VAL 102 102 102 VAL VAL A ? n 
A 1 103 ARG 103 103 103 ARG ARG A ? n 
A 1 104 PRO 104 104 104 PRO PRO A ? n 
A 1 105 VAL 105 105 105 VAL VAL A ? n 
A 1 106 GLU 106 106 106 GLU GLU A ? n 
A 1 107 LEU 107 107 107 LEU LEU A ? n 
A 1 108 PRO 108 108 108 PRO PRO A ? n 
A 1 109 THR 109 109 109 THR THR A ? n 
A 1 110 GLU 110 110 110 GLU GLU A ? n 
A 1 111 GLU 111 111 111 GLU GLU A ? n 
A 1 112 VAL 112 112 112 VAL VAL A ? n 
A 1 113 PRO 113 113 113 PRO PRO A ? n 
A 1 114 LEU 114 114 114 LEU LEU A ? n 
A 1 115 GLY 115 115 115 GLY GLY A ? n 
A 1 116 THR 116 116 116 THR THR A ? n 
A 1 117 THR 117 117 117 THR THR A ? n 
A 1 118 CYS 118 118 118 CYS CYS A ? n 
A 1 119 TYR 119 119 119 TYR TYR A ? n 
A 1 120 ALA 120 120 120 ALA ALA A ? n 
A 1 121 SER 121 121 121 SER SER A ? n 
A 1 122 GLY 122 122 122 GLY GLY A ? n 
A 1 123 TRP 123 123 123 TRP TRP A ? n 
A 1 124 GLY 124 124 124 GLY GLY A ? n 
A 1 125 SER 125 125 125 SER SER A ? n 
A 1 126 THR 126 126 126 THR THR A ? n 
A 1 127 HIS 127 127 127 HIS HIS A ? n 
A 1 128 PRO 128 128 128 PRO PRO A ? n 
A 1 129 THR 129 129 129 THR THR A ? n 
A 1 130 ALA 130 130 130 ALA ALA A ? n 
A 1 131 VAL 131 131 131 VAL VAL A ? n 
A 1 132 SER 132 132 132 SER SER A ? n 
A 1 133 TYR 133 133 133 TYR TYR A ? n 
A 1 134 PRO 134 134 134 PRO PRO A ? n 
A 1 135 ASP 135 135 135 ASP ASP A ? n 
A 1 136 VAL 136 136 136 VAL VAL A ? n 
A 1 137 LEU 137 137 137 LEU LEU A ? n 
A 1 138 GLN 138 138 138 GLN GLN A ? n 
A 1 139 CYS 139 139 139 CYS CYS A ? n 
A 1 140 VAL 140 140 140 VAL VAL A ? n 
A 1 141 GLY 141 141 141 GLY GLY A ? n 
A 1 142 LEU 142 142 142 LEU LEU A ? n 
A 1 143 LYS 143 143 143 LYS LYS A ? n 
A 1 144 LEU 144 144 144 LEU LEU A ? n 
A 1 145 LEU 145 145 145 LEU LEU A ? n 
A 1 146 SER 146 146 146 SER SER A ? n 
A 1 147 ASN 147 147 147 ASN ASN A ? n 
A 1 148 LYS 148 148 148 LYS LYS A ? n 
A 1 149 GLU 149 149 149 GLU GLU A ? n 
A 1 150 CYS 150 150 150 CYS CYS A ? n 
A 1 151 GLY 151 151 151 GLY GLY A ? n 
A 1 152 ARG 152 152 152 ARG ARG A ? n 
A 1 153 SER 153 153 153 SER SER A ? n 
A 1 154 HIS 154 154 154 HIS HIS A ? n 
A 1 155 LEU 155 155 155 LEU LEU A ? n 
A 1 156 ASP 156 156 156 ASP ASP A ? n 
A 1 157 LYS 157 157 157 LYS LYS A ? n 
A 1 158 VAL 158 158 158 VAL VAL A ? n 
A 1 159 ALA 159 159 159 ALA ALA A ? n 
A 1 160 GLU 160 160 160 GLU GLU A ? n 
A 1 161 PHE 161 161 161 PHE PHE A ? n 
A 1 162 MET 162 162 162 MET MET A ? n 
A 1 163 LEU 163 163 163 LEU LEU A ? n 
A 1 164 CYS 164 164 164 CYS CYS A ? n 
A 1 165 ALA 165 165 165 ALA ALA A ? n 
A 1 166 GLY 166 166 166 GLY GLY A ? n 
A 1 167 ILE 167 167 167 ILE ILE A ? n 
A 1 168 LEU 168 168 168 LEU LEU A ? n 
A 1 169 HIS 169 169 169 HIS HIS A ? n 
A 1 170 GLY 170 170 170 GLY GLY A ? n 
A 1 171 GLY 171 171 171 GLY GLY A ? n 
A 1 172 LYS 172 172 172 LYS LYS A ? n 
A 1 173 ASP 173 173 173 ASP ASP A ? n 
A 1 174 THR 174 174 174 THR THR A ? n 
A 1 175 CYS 175 175 175 CYS CYS A ? n 
A 1 176 LEU 176 176 176 LEU LEU A ? n 
A 1 177 GLY 177 177 177 GLY GLY A ? n 
A 1 178 ASP 178 178 178 ASP ASP A ? n 
A 1 179 SER 179 179 179 SER SER A ? n 
A 1 180 GLY 180 180 180 GLY GLY A ? n 
A 1 181 GLY 181 181 181 GLY GLY A ? n 
A 1 182 PRO 182 182 182 PRO PRO A ? n 
A 1 183 LEU 183 183 183 LEU LEU A ? n 
A 1 184 THR 184 184 184 THR THR A ? n 
A 1 185 CYS 185 185 185 CYS CYS A ? n 
A 1 186 ASN 186 186 186 ASN ASN A ? n 
A 1 187 GLY 187 187 187 GLY GLY A ? n 
A 1 188 VAL 188 188 188 VAL VAL A ? n 
A 1 189 LEU 189 189 189 LEU LEU A ? n 
A 1 190 GLN 190 190 190 GLN GLN A ? n 
A 1 191 GLY 191 191 191 GLY GLY A ? n 
A 1 192 ILE 192 192 192 ILE ILE A ? n 
A 1 193 THR 193 193 193 THR THR A ? n 
A 1 194 SER 194 194 194 SER SER A ? n 
A 1 195 SER 195 195 195 SER SER A ? n 
A 1 196 GLY 196 196 196 GLY GLY A ? n 
A 1 197 PRO 197 197 197 PRO PRO A ? n 
A 1 198 ARG 198 198 198 ARG ARG A ? n 
A 1 199 PRO 199 199 199 PRO PRO A ? n 
A 1 200 CYS 200 200 200 CYS CYS A ? n 
A 1 201 GLY 201 201 201 GLY GLY A ? n 
A 1 202 MET 202 202 202 MET MET A ? n 
A 1 203 PRO 203 203 203 PRO PRO A ? n 
A 1 204 ARG 204 204 204 ARG ARG A ? n 
A 1 205 TRP 205 205 205 TRP TRP A ? n 
A 1 206 ALA 206 206 206 ALA ALA A ? n 
A 1 207 GLY 207 207 207 GLY GLY A ? n 
A 1 208 THR 208 208 208 THR THR A ? n 
A 1 209 TYR 209 209 209 TYR TYR A ? n 
A 1 210 ILE 210 210 210 ILE ILE A ? n 
A 1 211 LYS 211 211 211 LYS LYS A ? n 
A 1 212 ILE 212 212 212 ILE ILE A ? n 
A 1 213 ILE 213 213 213 ILE ILE A ? n 
A 1 214 LYS 214 214 214 LYS LYS A ? n 
A 1 215 TYR 215 215 215 TYR TYR A ? n 
A 1 216 LEU 216 216 216 LEU LEU A ? n 
A 1 217 GLY 217 217 217 GLY GLY A ? n 
A 1 218 TRP 218 218 218 TRP TRP A ? n 
A 1 219 ILE 219 219 219 ILE ILE A ? n 
A 1 220 LYS 220 220 220 LYS LYS A ? n 
A 1 221 GLU 221 221 221 GLU GLU A ? n 
A 1 222 THR 222 222 222 THR THR A ? n 
A 1 223 ILE 223 223 223 ILE ILE A ? n 
A 1 224 GLU 224 224 224 GLU GLU A ? n 
A 1 225 ALA 225 225 225 ALA ALA A ? n 
A 1 226 HIS 226 226 226 HIS HIS A ? n 
# 
loop_
_atom_site.group_PDB 
_atom_site.id 
_atom_site.type_symbol 
_atom_site.label_atom_id 
_atom_site.label_alt_id 
_atom_site.label_comp_id 
_atom_site.label_asym_id 
_atom_site.label_entity_id 
_atom_site.label_seq_id 
_atom_site.pdbx_PDB_ins_code 
_atom_site.Cartn_x 
_atom_site.Cartn_y 
_atom_site.Cartn_z 
_atom_site.occupancy 
_atom_site.B_iso_or_equiv 
_atom_site.pdbx_formal_charge 
_atom_site.auth_seq_id 
_atom_site.auth_comp_id 
_atom_site.auth_asym_id 
_atom_site.auth_atom_id 
_atom_site.pdbx_PDB_model_num 
ATOM 1    N N   ? ARG A 1   1 ?   8.513   3.938  -0.956 1.000 68.040 ? 1   ARG A N   1 
ATOM 2    C CA  ? ARG A 1   1 ?   9.543   4.781  -1.554 1.000 68.040 ? 1   ARG A CA  1 
ATOM 3    C C   ? ARG A 1   1 ?   9.141   5.227  -2.956 1.000 68.040 ? 1   ARG A C   1 
ATOM 4    C CB  ? ARG A 1   1 ?  10.881   4.040  -1.604 1.000 68.040 ? 1   ARG A CB  1 
ATOM 5    O O   ? ARG A 1   1 ?   8.725   4.408  -3.778 1.000 68.040 ? 1   ARG A O   1 
ATOM 6    C CG  ? ARG A 1   1 ?  11.433   3.672  -0.236 1.000 68.040 ? 1   ARG A CG  1 
ATOM 7    C CD  ? ARG A 1   1 ?  12.760   2.933  -0.343 1.000 68.040 ? 1   ARG A CD  1 
ATOM 8    N NE  ? ARG A 1   1 ?  13.267   2.542   0.969 1.000 68.040 ? 1   ARG A NE  1 
ATOM 9    N NH1 ? ARG A 1   1 ?  15.106   1.409   0.151 1.000 68.040 ? 1   ARG A NH1 1 
ATOM 10   N NH2 ? ARG A 1   1 ?  14.739   1.526   2.410 1.000 68.040 ? 1   ARG A NH2 1 
ATOM 11   C CZ  ? ARG A 1   1 ?  14.369   1.826   1.174 1.000 68.040 ? 1   ARG A CZ  1 
ATOM 12   N N   ? ILE A 1   2 ?   9.198   6.548  -3.282 1.000 83.970 ? 2   ILE A N   1 
ATOM 13   C CA  ? ILE A 1   2 ?   9.047   6.920  -4.685 1.000 83.970 ? 2   ILE A CA  1 
ATOM 14   C C   ? ILE A 1   2 ?  10.293   7.665  -5.159 1.000 83.970 ? 2   ILE A C   1 
ATOM 15   C CB  ? ILE A 1   2 ?   7.787   7.786  -4.908 1.000 83.970 ? 2   ILE A CB  1 
ATOM 16   O O   ? ILE A 1   2 ?  10.511   8.820  -4.787 1.000 83.970 ? 2   ILE A O   1 
ATOM 17   C CG1 ? ILE A 1   2 ?   6.532   7.028  -4.461 1.000 83.970 ? 2   ILE A CG1 1 
ATOM 18   C CG2 ? ILE A 1   2 ?   7.677   8.212  -6.375 1.000 83.970 ? 2   ILE A CG2 1 
ATOM 19   C CD1 ? ILE A 1   2 ?   6.164   5.855  -5.360 1.000 83.970 ? 2   ILE A CD1 1 
ATOM 20   N N   ? VAL A 1   3 ?  11.282   7.044  -5.746 1.000 87.640 ? 3   VAL A N   1 
ATOM 21   C CA  ? VAL A 1   3 ?  12.469   7.624  -6.363 1.000 87.640 ? 3   VAL A CA  1 
ATOM 22   C C   ? VAL A 1   3 ?  12.157   8.031  -7.802 1.000 87.640 ? 3   VAL A C   1 
ATOM 23   C CB  ? VAL A 1   3 ?  13.662   6.642  -6.334 1.000 87.640 ? 3   VAL A CB  1 
ATOM 24   O O   ? VAL A 1   3 ?  11.602   7.242  -8.570 1.000 87.640 ? 3   VAL A O   1 
ATOM 25   C CG1 ? VAL A 1   3 ?  14.872   7.241  -7.049 1.000 87.640 ? 3   VAL A CG1 1 
ATOM 26   C CG2 ? VAL A 1   3 ?  14.015   6.276  -4.894 1.000 87.640 ? 3   VAL A CG2 1 
ATOM 27   N N   ? GLY A 1   4 ?  12.553   9.343  -8.065 1.000 88.840 ? 4   GLY A N   1 
ATOM 28   C CA  ? GLY A 1   4 ?  12.334   9.789  -9.432 1.000 88.840 ? 4   GLY A CA  1 
ATOM 29   C C   ? GLY A 1   4 ?  10.882  10.116  -9.727 1.000 88.840 ? 4   GLY A C   1 
ATOM 30   O O   ? GLY A 1   4 ?  10.481  10.189 -10.891 1.000 88.840 ? 4   GLY A O   1 
ATOM 31   N N   ? GLY A 1   5 ?   9.988  10.214  -8.565 1.000 92.160 ? 5   GLY A N   1 
ATOM 32   C CA  ? GLY A 1   5 ?   8.575  10.525  -8.705 1.000 92.160 ? 5   GLY A CA  1 
ATOM 33   C C   ? GLY A 1   5 ?   8.272  12.005  -8.560 1.000 92.160 ? 5   GLY A C   1 
ATOM 34   O O   ? GLY A 1   5 ?   9.171  12.841  -8.673 1.000 92.160 ? 5   GLY A O   1 
ATOM 35   N N   ? TRP A 1   6 ?   7.008  12.279  -8.454 1.000 94.740 ? 6   TRP A N   1 
ATOM 36   C CA  ? TRP A 1   6 ?   6.488  13.633  -8.293 1.000 94.740 ? 6   TRP A CA  1 
ATOM 37   C C   ? TRP A 1   6 ?   5.376  13.669  -7.250 1.000 94.740 ? 6   TRP A C   1 
ATOM 38   C CB  ? TRP A 1   6 ?   5.969  14.172  -9.629 1.000 94.740 ? 6   TRP A CB  1 
ATOM 39   O O   ? TRP A 1   6 ?   4.867  12.623  -6.840 1.000 94.740 ? 6   TRP A O   1 
ATOM 40   C CG  ? TRP A 1   6 ?   4.821  13.392 -10.196 1.000 94.740 ? 6   TRP A CG  1 
ATOM 41   C CD1 ? TRP A 1   6 ?   3.488  13.640 -10.018 1.000 94.740 ? 6   TRP A CD1 1 
ATOM 42   C CD2 ? TRP A 1   6 ?   4.905  12.232 -11.030 1.000 94.740 ? 6   TRP A CD2 1 
ATOM 43   C CE2 ? TRP A 1   6 ?   3.583  11.829 -11.321 1.000 94.740 ? 6   TRP A CE2 1 
ATOM 44   C CE3 ? TRP A 1   6 ?   5.972  11.494 -11.561 1.000 94.740 ? 6   TRP A CE3 1 
ATOM 45   N NE1 ? TRP A 1   6 ?   2.738  12.704 -10.693 1.000 94.740 ? 6   TRP A NE1 1 
ATOM 46   C CH2 ? TRP A 1   6 ?   4.361  10.015 -12.627 1.000 94.740 ? 6   TRP A CH2 1 
ATOM 47   C CZ2 ? TRP A 1   6 ?   3.299  10.720 -12.121 1.000 94.740 ? 6   TRP A CZ2 1 
ATOM 48   C CZ3 ? TRP A 1   6 ?   5.687  10.390 -12.356 1.000 94.740 ? 6   TRP A CZ3 1 
ATOM 49   N N   ? GLU A 1   7 ?   5.182  14.901  -6.679 1.000 96.040 ? 7   GLU A N   1 
ATOM 50   C CA  ? GLU A 1   7 ?   4.020  15.035  -5.806 1.000 96.040 ? 7   GLU A CA  1 
ATOM 51   C C   ? GLU A 1   7 ?   2.729  14.707  -6.550 1.000 96.040 ? 7   GLU A C   1 
ATOM 52   C CB  ? GLU A 1   7 ?   3.947  16.449  -5.222 1.000 96.040 ? 7   GLU A CB  1 
ATOM 53   O O   ? GLU A 1   7 ?   2.486  15.229  -7.640 1.000 96.040 ? 7   GLU A O   1 
ATOM 54   C CG  ? GLU A 1   7 ?   2.751  16.676  -4.310 1.000 96.040 ? 7   GLU A CG  1 
ATOM 55   C CD  ? GLU A 1   7 ?   2.662  18.098  -3.779 1.000 96.040 ? 7   GLU A CD  1 
ATOM 56   O OE1 ? GLU A 1   7 ?   1.542  18.560  -3.464 1.000 96.040 ? 7   GLU A OE1 1 
ATOM 57   O OE2 ? GLU A 1   7 ?   3.721  18.756  -3.679 1.000 96.040 ? 7   GLU A OE2 1 
ATOM 58   N N   ? CYS A 1   8 ?   1.929  13.883  -5.975 1.000 95.930 ? 8   CYS A N   1 
ATOM 59   C CA  ? CYS A 1   8 ?   0.609  13.585  -6.519 1.000 95.930 ? 8   CYS A CA  1 
ATOM 60   C C   ? CYS A 1   8 ?  -0.312  14.794  -6.408 1.000 95.930 ? 8   CYS A C   1 
ATOM 61   C CB  ? CYS A 1   8 ?  -0.012  12.391  -5.796 1.000 95.930 ? 8   CYS A CB  1 
ATOM 62   O O   ? CYS A 1   8 ?  -0.236  15.551  -5.439 1.000 95.930 ? 8   CYS A O   1 
ATOM 63   S SG  ? CYS A 1   8 ?   0.940  10.865  -5.959 1.000 95.930 ? 8   CYS A SG  1 
ATOM 64   N N   ? LYS A 1   9 ?  -1.142  14.926  -7.507 1.000 96.060 ? 9   LYS A N   1 
ATOM 65   C CA  ? LYS A 1   9 ?  -2.196  15.923  -7.348 1.000 96.060 ? 9   LYS A CA  1 
ATOM 66   C C   ? LYS A 1   9 ?  -3.084  15.598  -6.151 1.000 96.060 ? 9   LYS A C   1 
ATOM 67   C CB  ? LYS A 1   9 ?  -3.042  16.018  -8.618 1.000 96.060 ? 9   LYS A CB  1 
ATOM 68   O O   ? LYS A 1   9 ?  -3.396  14.432  -5.900 1.000 96.060 ? 9   LYS A O   1 
ATOM 69   C CG  ? LYS A 1   9 ?  -4.070  17.140  -8.595 1.000 96.060 ? 9   LYS A CG  1 
ATOM 70   C CD  ? LYS A 1   9 ?  -4.852  17.208  -9.901 1.000 96.060 ? 9   LYS A CD  1 
ATOM 71   C CE  ? LYS A 1   9 ?  -5.923  18.290  -9.856 1.000 96.060 ? 9   LYS A CE  1 
ATOM 72   N NZ  ? LYS A 1   9 ?  -6.682  18.371 -11.139 1.000 96.060 ? 9   LYS A NZ  1 
ATOM 73   N N   ? LYS A 1  10 ?  -3.413  16.656  -5.399 1.000 95.420 ? 10  LYS A N   1 
ATOM 74   C CA  ? LYS A 1  10 ?  -4.258  16.459  -4.225 1.000 95.420 ? 10  LYS A CA  1 
ATOM 75   C C   ? LYS A 1  10 ?  -5.502  15.647  -4.574 1.000 95.420 ? 10  LYS A C   1 
ATOM 76   C CB  ? LYS A 1  10 ?  -4.663  17.806  -3.623 1.000 95.420 ? 10  LYS A CB  1 
ATOM 77   O O   ? LYS A 1  10 ?  -6.182  15.935  -5.561 1.000 95.420 ? 10  LYS A O   1 
ATOM 78   C CG  ? LYS A 1  10 ?  -5.328  17.699  -2.259 1.000 95.420 ? 10  LYS A CG  1 
ATOM 79   C CD  ? LYS A 1  10 ?  -5.570  19.072  -1.645 1.000 95.420 ? 10  LYS A CD  1 
ATOM 80   C CE  ? LYS A 1  10 ?  -6.213  18.965  -0.270 1.000 95.420 ? 10  LYS A CE  1 
ATOM 81   N NZ  ? LYS A 1  10 ?  -6.399  20.307   0.360 1.000 95.420 ? 10  LYS A NZ  1 
ATOM 82   N N   ? ASN A 1  11 ?  -5.792  14.516  -3.787 1.000 93.690 ? 11  ASN A N   1 
ATOM 83   C CA  ? ASN A 1  11 ?  -6.953  13.633  -3.834 1.000 93.690 ? 11  ASN A CA  1 
ATOM 84   C C   ? ASN A 1  11 ?  -7.006  12.845  -5.140 1.000 93.690 ? 11  ASN A C   1 
ATOM 85   C CB  ? ASN A 1  11 ?  -8.243  14.433  -3.644 1.000 93.690 ? 11  ASN A CB  1 
ATOM 86   O O   ? ASN A 1  11 ?  -8.036  12.256  -5.473 1.000 93.690 ? 11  ASN A O   1 
ATOM 87   C CG  ? ASN A 1  11 ?  -8.308  15.126  -2.297 1.000 93.690 ? 11  ASN A CG  1 
ATOM 88   N ND2 ? ASN A 1  11 ?  -8.952  16.286  -2.258 1.000 93.690 ? 11  ASN A ND2 1 
ATOM 89   O OD1 ? ASN A 1  11 ?  -7.782  14.623  -1.301 1.000 93.690 ? 11  ASN A OD1 1 
ATOM 90   N N   ? SER A 1  12 ?  -5.943  12.827  -5.967 1.000 95.830 ? 12  SER A N   1 
ATOM 91   C CA  ? SER A 1  12 ?  -5.874  12.061  -7.207 1.000 95.830 ? 12  SER A CA  1 
ATOM 92   C C   ? SER A 1  12 ?  -5.717  10.570  -6.927 1.000 95.830 ? 12  SER A C   1 
ATOM 93   C CB  ? SER A 1  12 ?  -4.713  12.549  -8.075 1.000 95.830 ? 12  SER A CB  1 
ATOM 94   O O   ? SER A 1  12 ?  -5.930   9.741  -7.815 1.000 95.830 ? 12  SER A O   1 
ATOM 95   O OG  ? SER A 1  12 ?  -3.474  12.354  -7.415 1.000 95.830 ? 12  SER A OG  1 
ATOM 96   N N   ? GLN A 1  13 ?  -5.338  10.140  -5.797 1.000 97.140 ? 13  GLN A N   1 
ATOM 97   C CA  ? GLN A 1  13 ?  -5.222   8.761  -5.335 1.000 97.140 ? 13  GLN A CA  1 
ATOM 98   C C   ? GLN A 1  13 ?  -6.123   8.508  -4.129 1.000 97.140 ? 13  GLN A C   1 
ATOM 99   C CB  ? GLN A 1  13 ?  -3.771   8.431  -4.985 1.000 97.140 ? 13  GLN A CB  1 
ATOM 100  O O   ? GLN A 1  13 ?  -5.637   8.203  -3.038 1.000 97.140 ? 13  GLN A O   1 
ATOM 101  C CG  ? GLN A 1  13 ?  -2.785   8.721  -6.109 1.000 97.140 ? 13  GLN A CG  1 
ATOM 102  C CD  ? GLN A 1  13 ?  -3.204   8.104  -7.430 1.000 97.140 ? 13  GLN A CD  1 
ATOM 103  N NE2 ? GLN A 1  13 ?  -3.169   8.900  -8.494 1.000 97.140 ? 13  GLN A NE2 1 
ATOM 104  O OE1 ? GLN A 1  13 ?  -3.555   6.922  -7.495 1.000 97.140 ? 13  GLN A OE1 1 
ATOM 105  N N   ? PRO A 1  14 ?  -7.436   8.496  -4.300 1.000 97.460 ? 14  PRO A N   1 
ATOM 106  C CA  ? PRO A 1  14 ?  -8.393   8.466  -3.192 1.000 97.460 ? 14  PRO A CA  1 
ATOM 107  C C   ? PRO A 1  14 ?  -8.468   7.100  -2.513 1.000 97.460 ? 14  PRO A C   1 
ATOM 108  C CB  ? PRO A 1  14 ?  -9.723   8.814  -3.865 1.000 97.460 ? 14  PRO A CB  1 
ATOM 109  O O   ? PRO A 1  14 ?  -9.016   6.982  -1.414 1.000 97.460 ? 14  PRO A O   1 
ATOM 110  C CG  ? PRO A 1  14 ?  -9.557   8.380  -5.286 1.000 97.460 ? 14  PRO A CG  1 
ATOM 111  C CD  ? PRO A 1  14 ?  -8.138   8.643  -5.702 1.000 97.460 ? 14  PRO A CD  1 
ATOM 112  N N   ? TRP A 1  15 ?  -7.785   6.084  -3.048 1.000 98.290 ? 15  TRP A N   1 
ATOM 113  C CA  ? TRP A 1  15 ?  -7.764   4.728  -2.509 1.000 98.290 ? 15  TRP A CA  1 
ATOM 114  C C   ? TRP A 1  15 ?  -6.537   4.511  -1.630 1.000 98.290 ? 15  TRP A C   1 
ATOM 115  C CB  ? TRP A 1  15 ?  -7.784   3.698  -3.642 1.000 98.290 ? 15  TRP A CB  1 
ATOM 116  O O   ? TRP A 1  15 ?  -6.419   3.482  -0.960 1.000 98.290 ? 15  TRP A O   1 
ATOM 117  C CG  ? TRP A 1  15 ?  -6.825   3.997  -4.754 1.000 98.290 ? 15  TRP A CG  1 
ATOM 118  C CD1 ? TRP A 1  15 ?  -5.498   3.669  -4.809 1.000 98.290 ? 15  TRP A CD1 1 
ATOM 119  C CD2 ? TRP A 1  15 ?  -7.117   4.690  -5.971 1.000 98.290 ? 15  TRP A CD2 1 
ATOM 120  C CE2 ? TRP A 1  15 ?  -5.920   4.745  -6.719 1.000 98.290 ? 15  TRP A CE2 1 
ATOM 121  C CE3 ? TRP A 1  15 ?  -8.277   5.269  -6.504 1.000 98.290 ? 15  TRP A CE3 1 
ATOM 122  N NE1 ? TRP A 1  15 ?  -4.949   4.116  -5.988 1.000 98.290 ? 15  TRP A NE1 1 
ATOM 123  C CH2 ? TRP A 1  15 ?  -6.999   5.916  -8.470 1.000 98.290 ? 15  TRP A CH2 1 
ATOM 124  C CZ2 ? TRP A 1  15 ?  -5.850   5.358  -7.973 1.000 98.290 ? 15  TRP A CZ2 1 
ATOM 125  C CZ3 ? TRP A 1  15 ?  -8.206   5.878  -7.751 1.000 98.290 ? 15  TRP A CZ3 1 
ATOM 126  N N   ? GLN A 1  16 ?  -5.510   5.403  -1.703 1.000 97.790 ? 16  GLN A N   1 
ATOM 127  C CA  ? GLN A 1  16 ?  -4.278   5.276  -0.931 1.000 97.790 ? 16  GLN A CA  1 
ATOM 128  C C   ? GLN A 1  16 ?  -4.552   5.392   0.566 1.000 97.790 ? 16  GLN A C   1 
ATOM 129  C CB  ? GLN A 1  16 ?  -3.262   6.335  -1.361 1.000 97.790 ? 16  GLN A CB  1 
ATOM 130  O O   ? GLN A 1  16 ?  -5.218   6.329   1.010 1.000 97.790 ? 16  GLN A O   1 
ATOM 131  C CG  ? GLN A 1  16 ?  -1.933   6.249  -0.623 1.000 97.790 ? 16  GLN A CG  1 
ATOM 132  C CD  ? GLN A 1  16 ?  -1.104   5.050  -1.044 1.000 97.790 ? 16  GLN A CD  1 
ATOM 133  N NE2 ? GLN A 1  16 ?  -0.053   4.760  -0.285 1.000 97.790 ? 16  GLN A NE2 1 
ATOM 134  O OE1 ? GLN A 1  16 ?  -1.406   4.390  -2.044 1.000 97.790 ? 16  GLN A OE1 1 
ATOM 135  N N   ? VAL A 1  17 ?  -3.968   4.464   1.330 1.000 97.560 ? 17  VAL A N   1 
ATOM 136  C CA  ? VAL A 1  17 ?  -4.183   4.388   2.772 1.000 97.560 ? 17  VAL A CA  1 
ATOM 137  C C   ? VAL A 1  17 ?  -2.842   4.471   3.499 1.000 97.560 ? 17  VAL A C   1 
ATOM 138  C CB  ? VAL A 1  17 ?  -4.924   3.091   3.167 1.000 97.560 ? 17  VAL A CB  1 
ATOM 139  O O   ? VAL A 1  17 ?  -1.863   3.847   3.083 1.000 97.560 ? 17  VAL A O   1 
ATOM 140  C CG1 ? VAL A 1  17 ?  -5.011   2.961   4.687 1.000 97.560 ? 17  VAL A CG1 1 
ATOM 141  C CG2 ? VAL A 1  17 ?  -6.318   3.063   2.545 1.000 97.560 ? 17  VAL A CG2 1 
ATOM 142  N N   ? ALA A 1  18 ?  -2.852   5.278   4.545 1.000 96.230 ? 18  ALA A N   1 
ATOM 143  C CA  ? ALA A 1  18 ?  -1.698   5.310   5.440 1.000 96.230 ? 18  ALA A CA  1 
ATOM 144  C C   ? ALA A 1  18 ?  -1.915   4.400   6.646 1.000 96.230 ? 18  ALA A C   1 
ATOM 145  C CB  ? ALA A 1  18 ?  -1.420   6.739   5.899 1.000 96.230 ? 18  ALA A CB  1 
ATOM 146  O O   ? ALA A 1  18 ?  -2.935   4.499   7.331 1.000 96.230 ? 18  ALA A O   1 
ATOM 147  N N   ? LEU A 1  19 ?  -0.923   3.521   6.824 1.000 95.730 ? 19  LEU A N   1 
ATOM 148  C CA  ? LEU A 1  19 ?  -0.964   2.625   7.975 1.000 95.730 ? 19  LEU A CA  1 
ATOM 149  C C   ? LEU A 1  19 ?   0.046   3.054   9.033 1.000 95.730 ? 19  LEU A C   1 
ATOM 150  C CB  ? LEU A 1  19 ?  -0.687   1.183   7.542 1.000 95.730 ? 19  LEU A CB  1 
ATOM 151  O O   ? LEU A 1  19 ?   1.242   3.159   8.750 1.000 95.730 ? 19  LEU A O   1 
ATOM 152  C CG  ? LEU A 1  19 ?  -1.855   0.429   6.906 1.000 95.730 ? 19  LEU A CG  1 
ATOM 153  C CD1 ? LEU A 1  19 ?  -2.241   1.073   5.578 1.000 95.730 ? 19  LEU A CD1 1 
ATOM 154  C CD2 ? LEU A 1  19 ?  -1.501  -1.041   6.710 1.000 95.730 ? 19  LEU A CD2 1 
ATOM 155  N N   ? TYR A 1  20 ?  -0.517   3.256  10.269 1.000 94.020 ? 20  TYR A N   1 
ATOM 156  C CA  ? TYR A 1  20 ?   0.336   3.698  11.366 1.000 94.020 ? 20  TYR A CA  1 
ATOM 157  C C   ? TYR A 1  20 ?   0.489   2.603  12.414 1.000 94.020 ? 20  TYR A C   1 
ATOM 158  C CB  ? TYR A 1  20 ?  -0.234   4.964  12.013 1.000 94.020 ? 20  TYR A CB  1 
ATOM 159  O O   ? TYR A 1  20 ?  -0.480   1.919  12.752 1.000 94.020 ? 20  TYR A O   1 
ATOM 160  C CG  ? TYR A 1  20 ?  -0.267   6.157  11.089 1.000 94.020 ? 20  TYR A CG  1 
ATOM 161  C CD1 ? TYR A 1  20 ?   0.825   7.017  10.990 1.000 94.020 ? 20  TYR A CD1 1 
ATOM 162  C CD2 ? TYR A 1  20 ?  -1.389   6.427  10.313 1.000 94.020 ? 20  TYR A CD2 1 
ATOM 163  C CE1 ? TYR A 1  20 ?   0.798   8.118  10.141 1.000 94.020 ? 20  TYR A CE1 1 
ATOM 164  C CE2 ? TYR A 1  20 ?  -1.427   7.525   9.461 1.000 94.020 ? 20  TYR A CE2 1 
ATOM 165  O OH  ? TYR A 1  20 ?  -0.362   9.452   8.538 1.000 94.020 ? 20  TYR A OH  1 
ATOM 166  C CZ  ? TYR A 1  20 ?  -0.330   8.363   9.381 1.000 94.020 ? 20  TYR A CZ  1 
ATOM 167  N N   ? GLY A 1  21 ?   1.741   2.372  12.835 1.000 90.780 ? 21  GLY A N   1 
ATOM 168  C CA  ? GLY A 1  21 ?   1.963   1.712  14.112 1.000 90.780 ? 21  GLY A CA  1 
ATOM 169  C C   ? GLY A 1  21 ?   1.836   2.649  15.298 1.000 90.780 ? 21  GLY A C   1 
ATOM 170  O O   ? GLY A 1  21 ?   1.206   3.703  15.198 1.000 90.780 ? 21  GLY A O   1 
ATOM 171  N N   ? PRO A 1  22 ?   2.171   2.358  16.492 1.000 85.900 ? 22  PRO A N   1 
ATOM 172  C CA  ? PRO A 1  22 ?   1.981   3.168  17.697 1.000 85.900 ? 22  PRO A CA  1 
ATOM 173  C C   ? PRO A 1  22 ?   2.496   4.597  17.534 1.000 85.900 ? 22  PRO A C   1 
ATOM 174  C CB  ? PRO A 1  22 ?   2.786   2.415  18.759 1.000 85.900 ? 22  PRO A CB  1 
ATOM 175  O O   ? PRO A 1  22 ?   1.850   5.545  17.988 1.000 85.900 ? 22  PRO A O   1 
ATOM 176  C CG  ? PRO A 1  22 ?   2.774   0.990  18.308 1.000 85.900 ? 22  PRO A CG  1 
ATOM 177  C CD  ? PRO A 1  22 ?   2.781   0.965  16.807 1.000 85.900 ? 22  PRO A CD  1 
ATOM 178  N N   ? ASN A 1  23 ?   3.393   4.898  16.649 1.000 82.550 ? 23  ASN A N   1 
ATOM 179  C CA  ? ASN A 1  23 ?   3.840   6.287  16.615 1.000 82.550 ? 23  ASN A CA  1 
ATOM 180  C C   ? ASN A 1  23 ?   4.508   6.629  15.286 1.000 82.550 ? 23  ASN A C   1 
ATOM 181  C CB  ? ASN A 1  23 ?   4.793   6.573  17.777 1.000 82.550 ? 23  ASN A CB  1 
ATOM 182  O O   ? ASN A 1  23 ?   5.182   7.654  15.171 1.000 82.550 ? 23  ASN A O   1 
ATOM 183  C CG  ? ASN A 1  23 ?   4.138   6.380  19.131 1.000 82.550 ? 23  ASN A CG  1 
ATOM 184  N ND2 ? ASN A 1  23 ?   4.820   5.671  20.023 1.000 82.550 ? 23  ASN A ND2 1 
ATOM 185  O OD1 ? ASN A 1  23 ?   3.029   6.862  19.372 1.000 82.550 ? 23  ASN A OD1 1 
ATOM 186  N N   ? THR A 1  24 ?   4.343   5.766  14.301 1.000 89.030 ? 24  THR A N   1 
ATOM 187  C CA  ? THR A 1  24 ?   5.013   6.089  13.046 1.000 89.030 ? 24  THR A CA  1 
ATOM 188  C C   ? THR A 1  24 ?   4.295   5.439  11.866 1.000 89.030 ? 24  THR A C   1 
ATOM 189  C CB  ? THR A 1  24 ?   6.485   5.637  13.066 1.000 89.030 ? 24  THR A CB  1 
ATOM 190  O O   ? THR A 1  24 ?   3.611   4.426  12.030 1.000 89.030 ? 24  THR A O   1 
ATOM 191  C CG2 ? THR A 1  24 ?   6.592   4.118  13.149 1.000 89.030 ? 24  THR A CG2 1 
ATOM 192  O OG1 ? THR A 1  24 ?   7.133   6.087  11.870 1.000 89.030 ? 24  THR A OG1 1 
ATOM 193  N N   ? LEU A 1  25 ?   4.378   6.107  10.731 1.000 90.880 ? 25  LEU A N   1 
ATOM 194  C CA  ? LEU A 1  25 ?   3.932   5.502   9.481 1.000 90.880 ? 25  LEU A CA  1 
ATOM 195  C C   ? LEU A 1  25 ?   4.737   4.246   9.167 1.000 90.880 ? 25  LEU A C   1 
ATOM 196  C CB  ? LEU A 1  25 ?   4.053   6.502   8.328 1.000 90.880 ? 25  LEU A CB  1 
ATOM 197  O O   ? LEU A 1  25 ?   5.969   4.286   9.132 1.000 90.880 ? 25  LEU A O   1 
ATOM 198  C CG  ? LEU A 1  25 ?   3.617   6.004   6.949 1.000 90.880 ? 25  LEU A CG  1 
ATOM 199  C CD1 ? LEU A 1  25 ?   2.117   5.729   6.936 1.000 90.880 ? 25  LEU A CD1 1 
ATOM 200  C CD2 ? LEU A 1  25 ?   3.990   7.016   5.872 1.000 90.880 ? 25  LEU A CD2 1 
ATOM 201  N N   ? ILE A 1  26 ?   4.065   3.101   8.943 1.000 91.510 ? 26  ILE A N   1 
ATOM 202  C CA  ? ILE A 1  26 ?   4.816   1.861   8.782 1.000 91.510 ? 26  ILE A CA  1 
ATOM 203  C C   ? ILE A 1  26 ?   4.610   1.312   7.372 1.000 91.510 ? 26  ILE A C   1 
ATOM 204  C CB  ? ILE A 1  26 ?   4.401   0.807   9.833 1.000 91.510 ? 26  ILE A CB  1 
ATOM 205  O O   ? ILE A 1  26 ?   5.514   0.699   6.799 1.000 91.510 ? 26  ILE A O   1 
ATOM 206  C CG1 ? ILE A 1  26 ?   2.904   0.498   9.716 1.000 91.510 ? 26  ILE A CG1 1 
ATOM 207  C CG2 ? ILE A 1  26 ?   4.752   1.286  11.245 1.000 91.510 ? 26  ILE A CG2 1 
ATOM 208  C CD1 ? ILE A 1  26 ?   2.449  -0.687  10.557 1.000 91.510 ? 26  ILE A CD1 1 
ATOM 209  N N   ? CYS A 1  27 ?   3.468   1.473   6.728 1.000 95.220 ? 27  CYS A N   1 
ATOM 210  C CA  ? CYS A 1  27 ?   3.181   1.018   5.372 1.000 95.220 ? 27  CYS A CA  1 
ATOM 211  C C   ? CYS A 1  27 ?   2.033   1.813   4.761 1.000 95.220 ? 27  CYS A C   1 
ATOM 212  C CB  ? CYS A 1  27 ?   2.840  -0.472   5.368 1.000 95.220 ? 27  CYS A CB  1 
ATOM 213  O O   ? CYS A 1  27 ?   1.384   2.603   5.448 1.000 95.220 ? 27  CYS A O   1 
ATOM 214  S SG  ? CYS A 1  27 ?   4.264  -1.546   5.653 1.000 95.220 ? 27  CYS A SG  1 
ATOM 215  N N   ? GLY A 1  28 ?   1.877   1.569   3.494 1.000 95.950 ? 28  GLY A N   1 
ATOM 216  C CA  ? GLY A 1  28 ?   0.664   1.992   2.814 1.000 95.950 ? 28  GLY A CA  1 
ATOM 217  C C   ? GLY A 1  28 ?  -0.386   0.900   2.732 1.000 95.950 ? 28  GLY A C   1 
ATOM 218  O O   ? GLY A 1  28 ?  -0.171  -0.212   3.218 1.000 95.950 ? 28  GLY A O   1 
ATOM 219  N N   ? GLY A 1  29 ?  -1.513   1.150   2.191 1.000 97.560 ? 29  GLY A N   1 
ATOM 220  C CA  ? GLY A 1  29 ?  -2.622   0.251   1.915 1.000 97.560 ? 29  GLY A CA  1 
ATOM 221  C C   ? GLY A 1  29 ?  -3.551   0.765   0.832 1.000 97.560 ? 29  GLY A C   1 
ATOM 222  O O   ? GLY A 1  29 ?  -3.336   1.849   0.285 1.000 97.560 ? 29  GLY A O   1 
ATOM 223  N N   ? VAL A 1  30 ?  -4.529  -0.114   0.550 1.000 98.500 ? 30  VAL A N   1 
ATOM 224  C CA  ? VAL A 1  30 ?  -5.474   0.225  -0.508 1.000 98.500 ? 30  VAL A CA  1 
ATOM 225  C C   ? VAL A 1  30 ?  -6.899  -0.063  -0.041 1.000 98.500 ? 30  VAL A C   1 
ATOM 226  C CB  ? VAL A 1  30 ?  -5.173  -0.552  -1.809 1.000 98.500 ? 30  VAL A CB  1 
ATOM 227  O O   ? VAL A 1  30 ?  -7.188  -1.154   0.454 1.000 98.500 ? 30  VAL A O   1 
ATOM 228  C CG1 ? VAL A 1  30 ?  -6.109  -0.109  -2.932 1.000 98.500 ? 30  VAL A CG1 1 
ATOM 229  C CG2 ? VAL A 1  30 ?  -3.713  -0.360  -2.219 1.000 98.500 ? 30  VAL A CG2 1 
ATOM 230  N N   ? LEU A 1  31 ?  -7.734   0.951  -0.183 1.000 98.570 ? 31  LEU A N   1 
ATOM 231  C CA  ? LEU A 1  31 ?  -9.145   0.746   0.128 1.000 98.570 ? 31  LEU A CA  1 
ATOM 232  C C   ? LEU A 1  31 ?  -9.846  -0.007  -0.998 1.000 98.570 ? 31  LEU A C   1 
ATOM 233  C CB  ? LEU A 1  31 ?  -9.841   2.087   0.371 1.000 98.570 ? 31  LEU A CB  1 
ATOM 234  O O   ? LEU A 1  31 ?  -9.950   0.499  -2.118 1.000 98.570 ? 31  LEU A O   1 
ATOM 235  C CG  ? LEU A 1  31 ? -11.307   2.022   0.803 1.000 98.570 ? 31  LEU A CG  1 
ATOM 236  C CD1 ? LEU A 1  31 ? -11.427   1.368   2.175 1.000 98.570 ? 31  LEU A CD1 1 
ATOM 237  C CD2 ? LEU A 1  31 ? -11.925   3.416   0.813 1.000 98.570 ? 31  LEU A CD2 1 
ATOM 238  N N   ? LEU A 1  32 ? -10.418  -1.315  -0.710 1.000 97.740 ? 32  LEU A N   1 
ATOM 239  C CA  ? LEU A 1  32 ? -11.049  -2.166  -1.713 1.000 97.740 ? 32  LEU A CA  1 
ATOM 240  C C   ? LEU A 1  32 ? -12.555  -1.932  -1.753 1.000 97.740 ? 32  LEU A C   1 
ATOM 241  C CB  ? LEU A 1  32 ? -10.757  -3.641  -1.425 1.000 97.740 ? 32  LEU A CB  1 
ATOM 242  O O   ? LEU A 1  32 ? -13.174  -2.025  -2.816 1.000 97.740 ? 32  LEU A O   1 
ATOM 243  C CG  ? LEU A 1  32 ?  -9.305  -4.090  -1.591 1.000 97.740 ? 32  LEU A CG  1 
ATOM 244  C CD1 ? LEU A 1  32 ?  -9.175  -5.583  -1.307 1.000 97.740 ? 32  LEU A CD1 1 
ATOM 245  C CD2 ? LEU A 1  32 ?  -8.800  -3.761  -2.992 1.000 97.740 ? 32  LEU A CD2 1 
ATOM 246  N N   ? ASN A 1  33 ? -13.164  -1.707  -0.570 1.000 97.320 ? 33  ASN A N   1 
ATOM 247  C CA  ? ASN A 1  33 ? -14.535  -1.277  -0.314 1.000 97.320 ? 33  ASN A CA  1 
ATOM 248  C C   ? ASN A 1  33 ? -14.647  -0.513   1.002 1.000 97.320 ? 33  ASN A C   1 
ATOM 249  C CB  ? ASN A 1  33 ? -15.483  -2.478  -0.314 1.000 97.320 ? 33  ASN A CB  1 
ATOM 250  O O   ? ASN A 1  33 ? -13.638  -0.243   1.656 1.000 97.320 ? 33  ASN A O   1 
ATOM 251  C CG  ? ASN A 1  33 ? -15.190  -3.453   0.809 1.000 97.320 ? 33  ASN A CG  1 
ATOM 252  N ND2 ? ASN A 1  33 ? -15.193  -4.742   0.492 1.000 97.320 ? 33  ASN A ND2 1 
ATOM 253  O OD1 ? ASN A 1  33 ? -14.963  -3.051   1.954 1.000 97.320 ? 33  ASN A OD1 1 
ATOM 254  N N   ? PRO A 1  34 ? -15.892  -0.071   1.310 1.000 97.880 ? 34  PRO A N   1 
ATOM 255  C CA  ? PRO A 1  34 ? -15.990   0.825   2.464 1.000 97.880 ? 34  PRO A CA  1 
ATOM 256  C C   ? PRO A 1  34 ? -15.506   0.176   3.758 1.000 97.880 ? 34  PRO A C   1 
ATOM 257  C CB  ? PRO A 1  34 ? -17.486   1.142   2.538 1.000 97.880 ? 34  PRO A CB  1 
ATOM 258  O O   ? PRO A 1  34 ? -15.205   0.875   4.729 1.000 97.880 ? 34  PRO A O   1 
ATOM 259  C CG  ? PRO A 1  34 ? -17.965   1.058   1.125 1.000 97.880 ? 34  PRO A CG  1 
ATOM 260  C CD  ? PRO A 1  34 ? -17.257  -0.082   0.449 1.000 97.880 ? 34  PRO A CD  1 
ATOM 261  N N   ? LEU A 1  35 ? -15.251  -1.151   3.733 1.000 98.070 ? 35  LEU A N   1 
ATOM 262  C CA  ? LEU A 1  35 ? -14.938  -1.816   4.992 1.000 98.070 ? 35  LEU A CA  1 
ATOM 263  C C   ? LEU A 1  35 ? -13.561  -2.469   4.935 1.000 98.070 ? 35  LEU A C   1 
ATOM 264  C CB  ? LEU A 1  35 ? -16.001  -2.868   5.322 1.000 98.070 ? 35  LEU A CB  1 
ATOM 265  O O   ? LEU A 1  35 ? -13.046  -2.933   5.954 1.000 98.070 ? 35  LEU A O   1 
ATOM 266  C CG  ? LEU A 1  35 ? -17.310  -2.345   5.915 1.000 98.070 ? 35  LEU A CG  1 
ATOM 267  C CD1 ? LEU A 1  35 ? -18.377  -3.435   5.886 1.000 98.070 ? 35  LEU A CD1 1 
ATOM 268  C CD2 ? LEU A 1  35 ? -17.091  -1.842   7.337 1.000 98.070 ? 35  LEU A CD2 1 
ATOM 269  N N   ? TRP A 1  36 ? -12.949  -2.579   3.799 1.000 98.400 ? 36  TRP A N   1 
ATOM 270  C CA  ? TRP A 1  36 ? -11.777  -3.443   3.706 1.000 98.400 ? 36  TRP A CA  1 
ATOM 271  C C   ? TRP A 1  36 ? -10.602  -2.701   3.079 1.000 98.400 ? 36  TRP A C   1 
ATOM 272  C CB  ? TRP A 1  36 ? -12.097  -4.699   2.892 1.000 98.400 ? 36  TRP A CB  1 
ATOM 273  O O   ? TRP A 1  36 ? -10.766  -1.995   2.081 1.000 98.400 ? 36  TRP A O   1 
ATOM 274  C CG  ? TRP A 1  36 ? -13.009  -5.663   3.591 1.000 98.400 ? 36  TRP A CG  1 
ATOM 275  C CD1 ? TRP A 1  36 ? -14.369  -5.744   3.474 1.000 98.400 ? 36  TRP A CD1 1 
ATOM 276  C CD2 ? TRP A 1  36 ? -12.625  -6.680   4.521 1.000 98.400 ? 36  TRP A CD2 1 
ATOM 277  C CE2 ? TRP A 1  36 ? -13.805  -7.341   4.928 1.000 98.400 ? 36  TRP A CE2 1 
ATOM 278  C CE3 ? TRP A 1  36 ? -11.396  -7.097   5.050 1.000 98.400 ? 36  TRP A CE3 1 
ATOM 279  N NE1 ? TRP A 1  36 ? -14.854  -6.751   4.275 1.000 98.400 ? 36  TRP A NE1 1 
ATOM 280  C CH2 ? TRP A 1  36 ? -12.576  -8.787   6.342 1.000 98.400 ? 36  TRP A CH2 1 
ATOM 281  C CZ2 ? TRP A 1  36 ? -13.792  -8.399   5.841 1.000 98.400 ? 36  TRP A CZ2 1 
ATOM 282  C CZ3 ? TRP A 1  36 ? -11.385  -8.150   5.958 1.000 98.400 ? 36  TRP A CZ3 1 
ATOM 283  N N   ? VAL A 1  37 ?  -9.434  -2.875   3.731 1.000 98.440 ? 37  VAL A N   1 
ATOM 284  C CA  ? VAL A 1  37 ?  -8.148  -2.373   3.258 1.000 98.440 ? 37  VAL A CA  1 
ATOM 285  C C   ? VAL A 1  37 ?  -7.218  -3.545   2.952 1.000 98.440 ? 37  VAL A C   1 
ATOM 286  C CB  ? VAL A 1  37 ?  -7.493  -1.427   4.289 1.000 98.440 ? 37  VAL A CB  1 
ATOM 287  O O   ? VAL A 1  37 ?  -7.166  -4.518   3.708 1.000 98.440 ? 37  VAL A O   1 
ATOM 288  C CG1 ? VAL A 1  37 ?  -6.077  -1.054   3.856 1.000 98.440 ? 37  VAL A CG1 1 
ATOM 289  C CG2 ? VAL A 1  37 ?  -8.345  -0.173   4.478 1.000 98.440 ? 37  VAL A CG2 1 
ATOM 290  N N   ? VAL A 1  38 ?  -6.591  -3.463   1.799 1.000 98.400 ? 38  VAL A N   1 
ATOM 291  C CA  ? VAL A 1  38 ?  -5.588  -4.471   1.468 1.000 98.400 ? 38  VAL A CA  1 
ATOM 292  C C   ? VAL A 1  38 ?  -4.191  -3.867   1.589 1.000 98.400 ? 38  VAL A C   1 
ATOM 293  C CB  ? VAL A 1  38 ?  -5.803  -5.040   0.048 1.000 98.400 ? 38  VAL A CB  1 
ATOM 294  O O   ? VAL A 1  38 ?  -3.978  -2.703   1.242 1.000 98.400 ? 38  VAL A O   1 
ATOM 295  C CG1 ? VAL A 1  38 ?  -5.696  -3.933  -0.999 1.000 98.400 ? 38  VAL A CG1 1 
ATOM 296  C CG2 ? VAL A 1  38 ?  -4.794  -6.150  -0.239 1.000 98.400 ? 38  VAL A CG2 1 
ATOM 297  N N   ? THR A 1  39 ?  -3.174  -4.616   2.192 1.000 97.960 ? 39  THR A N   1 
ATOM 298  C CA  ? THR A 1  39 ?  -1.789  -4.199   2.378 1.000 97.960 ? 39  THR A CA  1 
ATOM 299  C C   ? THR A 1  39 ?  -0.849  -5.399   2.309 1.000 97.960 ? 39  THR A C   1 
ATOM 300  C CB  ? THR A 1  39 ?  -1.600  -3.473   3.723 1.000 97.960 ? 39  THR A CB  1 
ATOM 301  O O   ? THR A 1  39 ?  -1.276  -6.512   1.994 1.000 97.960 ? 39  THR A O   1 
ATOM 302  C CG2 ? THR A 1  39 ?  -1.724  -4.442   4.894 1.000 97.960 ? 39  THR A CG2 1 
ATOM 303  O OG1 ? THR A 1  39 ?  -0.302  -2.867   3.754 1.000 97.960 ? 39  THR A OG1 1 
ATOM 304  N N   ? ALA A 1  40 ?   0.390  -5.175   2.440 1.000 96.910 ? 40  ALA A N   1 
ATOM 305  C CA  ? ALA A 1  40 ?   1.356  -6.270   2.458 1.000 96.910 ? 40  ALA A CA  1 
ATOM 306  C C   ? ALA A 1  40 ?   1.367  -6.970   3.814 1.000 96.910 ? 40  ALA A C   1 
ATOM 307  C CB  ? ALA A 1  40 ?   2.752  -5.754   2.117 1.000 96.910 ? 40  ALA A CB  1 
ATOM 308  O O   ? ALA A 1  40 ?   1.290  -6.317   4.857 1.000 96.910 ? 40  ALA A O   1 
ATOM 309  N N   ? ALA A 1  41 ?   1.502  -8.295   3.808 1.000 96.460 ? 41  ALA A N   1 
ATOM 310  C CA  ? ALA A 1  41 ?   1.495  -9.096   5.029 1.000 96.460 ? 41  ALA A CA  1 
ATOM 311  C C   ? ALA A 1  41 ?   2.717  -8.792   5.891 1.000 96.460 ? 41  ALA A C   1 
ATOM 312  C CB  ? ALA A 1  41 ?   1.443 -10.584   4.690 1.000 96.460 ? 41  ALA A CB  1 
ATOM 313  O O   ? ALA A 1  41 ?   2.682  -8.966   7.112 1.000 96.460 ? 41  ALA A O   1 
ATOM 314  N N   ? HIS A 1  42 ?   3.820  -8.363   5.297 1.000 94.100 ? 42  HIS A N   1 
ATOM 315  C CA  ? HIS A 1  42 ?   5.029  -8.064   6.056 1.000 94.100 ? 42  HIS A CA  1 
ATOM 316  C C   ? HIS A 1  42 ?   4.898  -6.740   6.801 1.000 94.100 ? 42  HIS A C   1 
ATOM 317  C CB  ? HIS A 1  42 ?   6.247  -8.028   5.132 1.000 94.100 ? 42  HIS A CB  1 
ATOM 318  O O   ? HIS A 1  42 ?   5.766  -6.385   7.602 1.000 94.100 ? 42  HIS A O   1 
ATOM 319  C CG  ? HIS A 1  42 ?   6.342  -6.780   4.312 1.000 94.100 ? 42  HIS A CG  1 
ATOM 320  C CD2 ? HIS A 1  42 ?   6.866  -5.565   4.600 1.000 94.100 ? 42  HIS A CD2 1 
ATOM 321  N ND1 ? HIS A 1  42 ?   5.854  -6.695   3.026 1.000 94.100 ? 42  HIS A ND1 1 
ATOM 322  C CE1 ? HIS A 1  42 ?   6.076  -5.479   2.557 1.000 94.100 ? 42  HIS A CE1 1 
ATOM 323  N NE2 ? HIS A 1  42 ?   6.689  -4.774   3.492 1.000 94.100 ? 42  HIS A NE2 1 
ATOM 324  N N   ? CYS A 1  43 ?   3.742  -6.026   6.630 1.000 94.490 ? 43  CYS A N   1 
ATOM 325  C CA  ? CYS A 1  43 ?   3.470  -4.761   7.304 1.000 94.490 ? 43  CYS A CA  1 
ATOM 326  C C   ? CYS A 1  43 ?   2.759  -4.993   8.632 1.000 94.490 ? 43  CYS A C   1 
ATOM 327  C CB  ? CYS A 1  43 ?   2.624  -3.851   6.415 1.000 94.490 ? 43  CYS A CB  1 
ATOM 328  O O   ? CYS A 1  43 ?   2.198  -4.062   9.212 1.000 94.490 ? 43  CYS A O   1 
ATOM 329  S SG  ? CYS A 1  43 ?   3.517  -3.190   4.991 1.000 94.490 ? 43  CYS A SG  1 
ATOM 330  N N   ? ILE A 1  44 ?   2.835  -6.125   9.224 1.000 90.760 ? 44  ILE A N   1 
ATOM 331  C CA  ? ILE A 1  44 ?   2.058  -6.512  10.397 1.000 90.760 ? 44  ILE A CA  1 
ATOM 332  C C   ? ILE A 1  44 ?   2.492  -5.678  11.601 1.000 90.760 ? 44  ILE A C   1 
ATOM 333  C CB  ? ILE A 1  44 ?   2.211  -8.018  10.704 1.000 90.760 ? 44  ILE A CB  1 
ATOM 334  O O   ? ILE A 1  44 ?   3.675  -5.366  11.754 1.000 90.760 ? 44  ILE A O   1 
ATOM 335  C CG1 ? ILE A 1  44 ?   1.142  -8.469  11.706 1.000 90.760 ? 44  ILE A CG1 1 
ATOM 336  C CG2 ? ILE A 1  44 ?   3.617  -8.322  11.230 1.000 90.760 ? 44  ILE A CG2 1 
ATOM 337  C CD1 ? ILE A 1  44 ?   0.936  -9.977  11.754 1.000 90.760 ? 44  ILE A CD1 1 
ATOM 338  N N   ? SER A 1  45 ?   1.473  -5.198  12.434 1.000 90.630 ? 45  SER A N   1 
ATOM 339  C CA  ? SER A 1  45 ?   1.669  -4.419  13.652 1.000 90.630 ? 45  SER A CA  1 
ATOM 340  C C   ? SER A 1  45 ?   0.732  -4.883  14.762 1.000 90.630 ? 45  SER A C   1 
ATOM 341  C CB  ? SER A 1  45 ?   1.449  -2.931  13.378 1.000 90.630 ? 45  SER A CB  1 
ATOM 342  O O   ? SER A 1  45 ?  -0.311  -5.483  14.491 1.000 90.630 ? 45  SER A O   1 
ATOM 343  O OG  ? SER A 1  45 ?   1.638  -2.168  14.557 1.000 90.630 ? 45  SER A OG  1 
ATOM 344  N N   ? THR A 1  46 ?   1.122  -4.637  16.103 1.000 85.640 ? 46  THR A N   1 
ATOM 345  C CA  ? THR A 1  46 ?   0.321  -5.017  17.261 1.000 85.640 ? 46  THR A CA  1 
ATOM 346  C C   ? THR A 1  46 ?  -0.852  -4.058  17.445 1.000 85.640 ? 46  THR A C   1 
ATOM 347  C CB  ? THR A 1  46 ?   1.172  -5.044  18.545 1.000 85.640 ? 46  THR A CB  1 
ATOM 348  O O   ? THR A 1  46 ?  -1.890  -4.436  17.991 1.000 85.640 ? 46  THR A O   1 
ATOM 349  C CG2 ? THR A 1  46 ?   2.219  -6.151  18.487 1.000 85.640 ? 46  THR A CG2 1 
ATOM 350  O OG1 ? THR A 1  46 ?   1.834  -3.782  18.698 1.000 85.640 ? 46  THR A OG1 1 
ATOM 351  N N   ? LYS A 1  47 ?  -0.797  -2.779  16.964 1.000 88.430 ? 47  LYS A N   1 
ATOM 352  C CA  ? LYS A 1  47 ?  -1.829  -1.746  16.972 1.000 88.430 ? 47  LYS A CA  1 
ATOM 353  C C   ? LYS A 1  47 ?  -1.857  -0.986  15.649 1.000 88.430 ? 47  LYS A C   1 
ATOM 354  C CB  ? LYS A 1  47 ?  -1.607  -0.774  18.131 1.000 88.430 ? 47  LYS A CB  1 
ATOM 355  O O   ? LYS A 1  47 ?  -0.960  -0.188  15.367 1.000 88.430 ? 47  LYS A O   1 
ATOM 356  C CG  ? LYS A 1  47 ?  -1.860  -1.379  19.504 1.000 88.430 ? 47  LYS A CG  1 
ATOM 357  C CD  ? LYS A 1  47 ?  -1.720  -0.339  20.608 1.000 88.430 ? 47  LYS A CD  1 
ATOM 358  C CE  ? LYS A 1  47 ?  -1.921  -0.955  21.986 1.000 88.430 ? 47  LYS A CE  1 
ATOM 359  N NZ  ? LYS A 1  47 ?  -1.833   0.070  23.069 1.000 88.430 ? 47  LYS A NZ  1 
ATOM 360  N N   ? TYR A 1  48 ?  -2.986  -1.376  14.819 1.000 88.670 ? 48  TYR A N   1 
ATOM 361  C CA  ? TYR A 1  48 ?  -3.134  -0.769  13.501 1.000 88.670 ? 48  TYR A CA  1 
ATOM 362  C C   ? TYR A 1  48 ?  -4.021   0.469  13.568 1.000 88.670 ? 48  TYR A C   1 
ATOM 363  C CB  ? TYR A 1  48 ?  -3.717  -1.777  12.507 1.000 88.670 ? 48  TYR A CB  1 
ATOM 364  O O   ? TYR A 1  48 ?  -5.115   0.426  14.136 1.000 88.670 ? 48  TYR A O   1 
ATOM 365  C CG  ? TYR A 1  48 ?  -2.711  -2.781  11.999 1.000 88.670 ? 48  TYR A CG  1 
ATOM 366  C CD1 ? TYR A 1  48 ?  -1.762  -2.424  11.044 1.000 88.670 ? 48  TYR A CD1 1 
ATOM 367  C CD2 ? TYR A 1  48 ?  -2.707  -4.088  12.474 1.000 88.670 ? 48  TYR A CD2 1 
ATOM 368  C CE1 ? TYR A 1  48 ?  -0.834  -3.346  10.572 1.000 88.670 ? 48  TYR A CE1 1 
ATOM 369  C CE2 ? TYR A 1  48 ?  -1.784  -5.019  12.009 1.000 88.670 ? 48  TYR A CE2 1 
ATOM 370  O OH  ? TYR A 1  48 ?   0.064  -5.557  10.596 1.000 88.670 ? 48  TYR A OH  1 
ATOM 371  C CZ  ? TYR A 1  48 ?  -0.852  -4.639  11.060 1.000 88.670 ? 48  TYR A CZ  1 
ATOM 372  N N   ? LYS A 1  49 ?  -3.413   1.580  13.111 1.000 95.050 ? 49  LYS A N   1 
ATOM 373  C CA  ? LYS A 1  49 ?  -4.293   2.686  12.745 1.000 95.050 ? 49  LYS A CA  1 
ATOM 374  C C   ? LYS A 1  49 ?  -4.246   2.951  11.243 1.000 95.050 ? 49  LYS A C   1 
ATOM 375  C CB  ? LYS A 1  49 ?  -3.912   3.953  13.513 1.000 95.050 ? 49  LYS A CB  1 
ATOM 376  O O   ? LYS A 1  49 ?  -3.179   2.888  10.629 1.000 95.050 ? 49  LYS A O   1 
ATOM 377  C CG  ? LYS A 1  49 ?  -4.142   3.859  15.014 1.000 95.050 ? 49  LYS A CG  1 
ATOM 378  C CD  ? LYS A 1  49 ?  -3.807   5.170  15.713 1.000 95.050 ? 49  LYS A CD  1 
ATOM 379  C CE  ? LYS A 1  49 ?  -3.997   5.065  17.220 1.000 95.050 ? 49  LYS A CE  1 
ATOM 380  N NZ  ? LYS A 1  49 ?  -3.608   6.328  17.917 1.000 95.050 ? 49  LYS A NZ  1 
ATOM 381  N N   ? VAL A 1  50 ?  -5.414   3.122  10.696 1.000 96.130 ? 50  VAL A N   1 
ATOM 382  C CA  ? VAL A 1  50 ?  -5.463   3.426   9.270 1.000 96.130 ? 50  VAL A CA  1 
ATOM 383  C C   ? VAL A 1  50 ?  -6.032   4.827   9.059 1.000 96.130 ? 50  VAL A C   1 
ATOM 384  C CB  ? VAL A 1  50 ?  -6.305   2.387   8.496 1.000 96.130 ? 50  VAL A CB  1 
ATOM 385  O O   ? VAL A 1  50 ?  -6.930   5.255   9.788 1.000 96.130 ? 50  VAL A O   1 
ATOM 386  C CG1 ? VAL A 1  50 ?  -5.736   0.982   8.686 1.000 96.130 ? 50  VAL A CG1 1 
ATOM 387  C CG2 ? VAL A 1  50 ?  -7.764   2.442   8.946 1.000 96.130 ? 50  VAL A CG2 1 
ATOM 388  N N   ? ALA A 1  51 ?  -5.375   5.587   8.230 1.000 96.810 ? 51  ALA A N   1 
ATOM 389  C CA  ? ALA A 1  51 ?  -5.860   6.902   7.819 1.000 96.810 ? 51  ALA A CA  1 
ATOM 390  C C   ? ALA A 1  51 ?  -6.222   6.914   6.337 1.000 96.810 ? 51  ALA A C   1 
ATOM 391  C CB  ? ALA A 1  51 ?  -4.813   7.972   8.117 1.000 96.810 ? 51  ALA A CB  1 
ATOM 392  O O   ? ALA A 1  51 ?  -5.413   6.526   5.491 1.000 96.810 ? 51  ALA A O   1 
ATOM 393  N N   ? LEU A 1  52 ?  -7.470   7.332   6.013 1.000 97.740 ? 52  LEU A N   1 
ATOM 394  C CA  ? LEU A 1  52 ?  -7.969   7.505   4.653 1.000 97.740 ? 52  LEU A CA  1 
ATOM 395  C C   ? LEU A 1  52 ?  -8.154   8.983   4.326 1.000 97.740 ? 52  LEU A C   1 
ATOM 396  C CB  ? LEU A 1  52 ?  -9.293   6.759   4.468 1.000 97.740 ? 52  LEU A CB  1 
ATOM 397  O O   ? LEU A 1  52 ?  -8.354   9.802   5.226 1.000 97.740 ? 52  LEU A O   1 
ATOM 398  C CG  ? LEU A 1  52 ?  -9.292   5.275   4.835 1.000 97.740 ? 52  LEU A CG  1 
ATOM 399  C CD1 ? LEU A 1  52 ? -10.402   4.976   5.838 1.000 97.740 ? 52  LEU A CD1 1 
ATOM 400  C CD2 ? LEU A 1  52 ?  -9.446   4.414   3.586 1.000 97.740 ? 52  LEU A CD2 1 
ATOM 401  N N   ? GLY A 1  53 ?  -7.956   9.348   2.963 1.000 96.970 ? 53  GLY A N   1 
ATOM 402  C CA  ? GLY A 1  53 ?  -8.315  10.677   2.495 1.000 96.970 ? 53  GLY A CA  1 
ATOM 403  C C   ? GLY A 1  53 ?  -7.253  11.720   2.788 1.000 96.970 ? 53  GLY A C   1 
ATOM 404  O O   ? GLY A 1  53 ?  -7.551  12.914   2.855 1.000 96.970 ? 53  GLY A O   1 
ATOM 405  N N   ? ARG A 1  54 ?  -5.946  11.214   2.959 1.000 94.890 ? 54  ARG A N   1 
ATOM 406  C CA  ? ARG A 1  54 ?  -4.863  12.144   3.263 1.000 94.890 ? 54  ARG A CA  1 
ATOM 407  C C   ? ARG A 1  54 ?  -3.984  12.379   2.039 1.000 94.890 ? 54  ARG A C   1 
ATOM 408  C CB  ? ARG A 1  54 ?  -4.015  11.622   4.424 1.000 94.890 ? 54  ARG A CB  1 
ATOM 409  O O   ? ARG A 1  54 ?  -3.585  11.429   1.362 1.000 94.890 ? 54  ARG A O   1 
ATOM 410  C CG  ? ARG A 1  54 ?  -4.769  11.520   5.740 1.000 94.890 ? 54  ARG A CG  1 
ATOM 411  C CD  ? ARG A 1  54 ?  -3.824  11.339   6.920 1.000 94.890 ? 54  ARG A CD  1 
ATOM 412  N NE  ? ARG A 1  54 ?  -3.034  12.542   7.167 1.000 94.890 ? 54  ARG A NE  1 
ATOM 413  N NH1 ? ARG A 1  54 ?  -1.782  11.619   8.875 1.000 94.890 ? 54  ARG A NH1 1 
ATOM 414  N NH2 ? ARG A 1  54 ?  -1.426  13.790   8.230 1.000 94.890 ? 54  ARG A NH2 1 
ATOM 415  C CZ  ? ARG A 1  54 ?  -2.082  12.647   8.090 1.000 94.890 ? 54  ARG A CZ  1 
ATOM 416  N N   ? HIS A 1  55 ?  -3.669  13.628   1.798 1.000 96.340 ? 55  HIS A N   1 
ATOM 417  C CA  ? HIS A 1  55 ?  -2.637  14.016   0.844 1.000 96.340 ? 55  HIS A CA  1 
ATOM 418  C C   ? HIS A 1  55 ?  -1.335  14.372   1.554 1.000 96.340 ? 55  HIS A C   1 
ATOM 419  C CB  ? HIS A 1  55 ?  -3.110  15.196  -0.007 1.000 96.340 ? 55  HIS A CB  1 
ATOM 420  O O   ? HIS A 1  55 ?  -0.249  14.037   1.074 1.000 96.340 ? 55  HIS A O   1 
ATOM 421  C CG  ? HIS A 1  55 ?  -2.075  15.702  -0.960 1.000 96.340 ? 55  HIS A CG  1 
ATOM 422  C CD2 ? HIS A 1  55 ?  -1.415  16.883  -1.011 1.000 96.340 ? 55  HIS A CD2 1 
ATOM 423  N ND1 ? HIS A 1  55 ?  -1.612  14.955  -2.022 1.000 96.340 ? 55  HIS A ND1 1 
ATOM 424  C CE1 ? HIS A 1  55 ?  -0.709  15.657  -2.686 1.000 96.340 ? 55  HIS A CE1 1 
ATOM 425  N NE2 ? HIS A 1  55 ?  -0.571  16.831  -2.094 1.000 96.340 ? 55  HIS A NE2 1 
ATOM 426  N N   ? ASP A 1  56 ?  -1.410  15.108   2.668 1.000 94.960 ? 56  ASP A N   1 
ATOM 427  C CA  ? ASP A 1  56 ?  -0.312  15.511   3.541 1.000 94.960 ? 56  ASP A CA  1 
ATOM 428  C C   ? ASP A 1  56 ?  -0.442  14.868   4.920 1.000 94.960 ? 56  ASP A C   1 
ATOM 429  C CB  ? ASP A 1  56 ?  -0.264  17.035   3.674 1.000 94.960 ? 56  ASP A CB  1 
ATOM 430  O O   ? ASP A 1  56 ?  -1.319  15.238   5.703 1.000 94.960 ? 56  ASP A O   1 
ATOM 431  C CG  ? ASP A 1  56 ?   0.961  17.526   4.424 1.000 94.960 ? 56  ASP A CG  1 
ATOM 432  O OD1 ? ASP A 1  56 ?   1.543  16.753   5.215 1.000 94.960 ? 56  ASP A OD1 1 
ATOM 433  O OD2 ? ASP A 1  56 ?   1.346  18.699   4.225 1.000 94.960 ? 56  ASP A OD2 1 
ATOM 434  N N   ? VAL A 1  57 ?   0.522  13.989   5.245 1.000 91.610 ? 57  VAL A N   1 
ATOM 435  C CA  ? VAL A 1  57 ?   0.397  13.175   6.449 1.000 91.610 ? 57  VAL A CA  1 
ATOM 436  C C   ? VAL A 1  57 ?   0.748  14.011   7.677 1.000 91.610 ? 57  VAL A C   1 
ATOM 437  C CB  ? VAL A 1  57 ?   1.299  11.922   6.381 1.000 91.610 ? 57  VAL A CB  1 
ATOM 438  O O   ? VAL A 1  57 ?   0.422  13.634   8.806 1.000 91.610 ? 57  VAL A O   1 
ATOM 439  C CG1 ? VAL A 1  57 ?   0.752  10.917   5.369 1.000 91.610 ? 57  VAL A CG1 1 
ATOM 440  C CG2 ? VAL A 1  57 ?   2.732  12.315   6.029 1.000 91.610 ? 57  VAL A CG2 1 
ATOM 441  N N   ? SER A 1  58 ?   1.284  15.164   7.552 1.000 91.100 ? 58  SER A N   1 
ATOM 442  C CA  ? SER A 1  58 ?   1.669  16.022   8.668 1.000 91.100 ? 58  SER A CA  1 
ATOM 443  C C   ? SER A 1  58 ?   0.586  17.051   8.974 1.000 91.100 ? 58  SER A C   1 
ATOM 444  C CB  ? SER A 1  58 ?   2.989  16.733   8.368 1.000 91.100 ? 58  SER A CB  1 
ATOM 445  O O   ? SER A 1  58 ?   0.621  17.706  10.018 1.000 91.100 ? 58  SER A O   1 
ATOM 446  O OG  ? SER A 1  58 ?   2.817  17.704   7.350 1.000 91.100 ? 58  SER A OG  1 
ATOM 447  N N   ? ALA A 1  59 ?  -0.429  17.143   8.013 1.000 92.850 ? 59  ALA A N   1 
ATOM 448  C CA  ? ALA A 1  59 ?  -1.471  18.155   8.163 1.000 92.850 ? 59  ALA A CA  1 
ATOM 449  C C   ? ALA A 1  59 ?  -2.767  17.535   8.679 1.000 92.850 ? 59  ALA A C   1 
ATOM 450  C CB  ? ALA A 1  59 ?  -1.717  18.867   6.835 1.000 92.850 ? 59  ALA A CB  1 
ATOM 451  O O   ? ALA A 1  59 ?  -3.032  16.353   8.448 1.000 92.850 ? 59  ALA A O   1 
ATOM 452  N N   ? ASP A 1  60 ?  -3.488  18.278   9.470 1.000 91.890 ? 60  ASP A N   1 
ATOM 453  C CA  ? ASP A 1  60 ?  -4.845  17.907   9.862 1.000 91.890 ? 60  ASP A CA  1 
ATOM 454  C C   ? ASP A 1  60 ?  -5.849  18.260   8.767 1.000 91.890 ? 60  ASP A C   1 
ATOM 455  C CB  ? ASP A 1  60 ?  -5.232  18.595  11.172 1.000 91.890 ? 60  ASP A CB  1 
ATOM 456  O O   ? ASP A 1  60 ?  -6.317  19.398   8.690 1.000 91.890 ? 60  ASP A O   1 
ATOM 457  C CG  ? ASP A 1  60 ?  -6.514  18.046  11.774 1.000 91.890 ? 60  ASP A CG  1 
ATOM 458  O OD1 ? ASP A 1  60 ?  -7.008  16.998  11.304 1.000 91.890 ? 60  ASP A OD1 1 
ATOM 459  O OD2 ? ASP A 1  60 ?  -7.035  18.668  12.724 1.000 91.890 ? 60  ASP A OD2 1 
ATOM 460  N N   ? GLU A 1  61 ?  -6.099  17.285   7.835 1.000 94.240 ? 61  GLU A N   1 
ATOM 461  C CA  ? GLU A 1  61 ?  -6.977  17.516   6.692 1.000 94.240 ? 61  GLU A CA  1 
ATOM 462  C C   ? GLU A 1  61 ?  -8.413  17.111   7.008 1.000 94.240 ? 61  GLU A C   1 
ATOM 463  C CB  ? GLU A 1  61 ?  -6.473  16.754   5.463 1.000 94.240 ? 61  GLU A CB  1 
ATOM 464  O O   ? GLU A 1  61 ?  -8.647  16.087   7.654 1.000 94.240 ? 61  GLU A O   1 
ATOM 465  C CG  ? GLU A 1  61 ?  -5.127  17.242   4.946 1.000 94.240 ? 61  GLU A CG  1 
ATOM 466  C CD  ? GLU A 1  61 ?  -4.638  16.473   3.729 1.000 94.240 ? 61  GLU A CD  1 
ATOM 467  O OE1 ? GLU A 1  61 ?  -4.133  17.106   2.774 1.000 94.240 ? 61  GLU A OE1 1 
ATOM 468  O OE2 ? GLU A 1  61 ?  -4.762  15.228   3.730 1.000 94.240 ? 61  GLU A OE2 1 
ATOM 469  N N   ? ASP A 1  62 ?  -9.375  17.948   6.692 1.000 94.610 ? 62  ASP A N   1 
ATOM 470  C CA  ? ASP A 1  62 ? -10.780  17.675   6.979 1.000 94.610 ? 62  ASP A CA  1 
ATOM 471  C C   ? ASP A 1  62 ? -11.287  16.485   6.168 1.000 94.610 ? 62  ASP A C   1 
ATOM 472  C CB  ? ASP A 1  62 ? -11.636  18.911   6.692 1.000 94.610 ? 62  ASP A CB  1 
ATOM 473  O O   ? ASP A 1  62 ? -12.324  15.902   6.492 1.000 94.610 ? 62  ASP A O   1 
ATOM 474  C CG  ? ASP A 1  62 ? -11.510  19.399   5.259 1.000 94.610 ? 62  ASP A CG  1 
ATOM 475  O OD1 ? ASP A 1  62 ? -10.610  18.928   4.531 1.000 94.610 ? 62  ASP A OD1 1 
ATOM 476  O OD2 ? ASP A 1  62 ? -12.317  20.264   4.855 1.000 94.610 ? 62  ASP A OD2 1 
ATOM 477  N N   ? THR A 1  63 ? -10.582  16.013   5.195 1.000 95.400 ? 63  THR A N   1 
ATOM 478  C CA  ? THR A 1  63 ? -10.960  14.879   4.358 1.000 95.400 ? 63  THR A CA  1 
ATOM 479  C C   ? THR A 1  63 ? -10.549  13.563   5.013 1.000 95.400 ? 63  THR A C   1 
ATOM 480  C CB  ? THR A 1  63 ? -10.324  14.981   2.960 1.000 95.400 ? 63  THR A CB  1 
ATOM 481  O O   ? THR A 1  63 ? -11.006  12.493   4.607 1.000 95.400 ? 63  THR A O   1 
ATOM 482  C CG2 ? THR A 1  63 ? -10.827  16.213   2.215 1.000 95.400 ? 63  THR A CG2 1 
ATOM 483  O OG1 ? THR A 1  63 ?  -8.900  15.064   3.093 1.000 95.400 ? 63  THR A OG1 1 
ATOM 484  N N   ? ALA A 1  64 ?  -9.675  13.618   6.051 1.000 95.950 ? 64  ALA A N   1 
ATOM 485  C CA  ? ALA A 1  64 ?  -9.079  12.422   6.640 1.000 95.950 ? 64  ALA A CA  1 
ATOM 486  C C   ? ALA A 1  64 ? -10.070  11.709   7.556 1.000 95.950 ? 64  ALA A C   1 
ATOM 487  C CB  ? ALA A 1  64 ?  -7.812  12.783   7.412 1.000 95.950 ? 64  ALA A CB  1 
ATOM 488  O O   ? ALA A 1  64 ? -10.843  12.356   8.267 1.000 95.950 ? 64  ALA A O   1 
ATOM 489  N N   ? GLN A 1  65 ? -10.131  10.387   7.456 1.000 97.370 ? 65  GLN A N   1 
ATOM 490  C CA  ? GLN A 1  65 ? -10.855   9.465   8.326 1.000 97.370 ? 65  GLN A CA  1 
ATOM 491  C C   ? GLN A 1  65 ?  -9.899   8.505   9.027 1.000 97.370 ? 65  GLN A C   1 
ATOM 492  C CB  ? GLN A 1  65 ? -11.897   8.680   7.528 1.000 97.370 ? 65  GLN A CB  1 
ATOM 493  O O   ? GLN A 1  65 ?  -9.006   7.937   8.394 1.000 97.370 ? 65  GLN A O   1 
ATOM 494  C CG  ? GLN A 1  65 ? -12.840   9.557   6.716 1.000 97.370 ? 65  GLN A CG  1 
ATOM 495  C CD  ? GLN A 1  65 ? -13.820   8.753   5.884 1.000 97.370 ? 65  GLN A CD  1 
ATOM 496  N NE2 ? GLN A 1  65 ? -13.925   9.088   4.602 1.000 97.370 ? 65  GLN A NE2 1 
ATOM 497  O OE1 ? GLN A 1  65 ? -14.477   7.836   6.388 1.000 97.370 ? 65  GLN A OE1 1 
ATOM 498  N N   ? PHE A 1  66 ? -10.103   8.274  10.329 1.000 96.690 ? 66  PHE A N   1 
ATOM 499  C CA  ? PHE A 1  66 ?  -9.198   7.435  11.106 1.000 96.690 ? 66  PHE A CA  1 
ATOM 500  C C   ? PHE A 1  66 ?  -9.939   6.239  11.692 1.000 96.690 ? 66  PHE A C   1 
ATOM 501  C CB  ? PHE A 1  66 ?  -8.540   8.245  12.227 1.000 96.690 ? 66  PHE A CB  1 
ATOM 502  O O   ? PHE A 1  66 ? -11.047   6.383  12.214 1.000 96.690 ? 66  PHE A O   1 
ATOM 503  C CG  ? PHE A 1  66 ?  -7.658   9.360  11.732 1.000 96.690 ? 66  PHE A CG  1 
ATOM 504  C CD1 ? PHE A 1  66 ?  -6.307   9.140  11.489 1.000 96.690 ? 66  PHE A CD1 1 
ATOM 505  C CD2 ? PHE A 1  66 ?  -8.179  10.628  11.510 1.000 96.690 ? 66  PHE A CD2 1 
ATOM 506  C CE1 ? PHE A 1  66 ?  -5.488  10.170  11.031 1.000 96.690 ? 66  PHE A CE1 1 
ATOM 507  C CE2 ? PHE A 1  66 ?  -7.367  11.661  11.052 1.000 96.690 ? 66  PHE A CE2 1 
ATOM 508  C CZ  ? PHE A 1  66 ?  -6.022  11.431  10.814 1.000 96.690 ? 66  PHE A CZ  1 
ATOM 509  N N   ? PHE A 1  67 ?  -9.255   5.097  11.581 1.000 97.010 ? 67  PHE A N   1 
ATOM 510  C CA  ? PHE A 1  67 ?  -9.827   3.859  12.097 1.000 97.010 ? 67  PHE A CA  1 
ATOM 511  C C   ? PHE A 1  67 ?  -8.785   3.065  12.876 1.000 97.010 ? 67  PHE A C   1 
ATOM 512  C CB  ? PHE A 1  67 ? -10.388   3.008  10.954 1.000 97.010 ? 67  PHE A CB  1 
ATOM 513  O O   ? PHE A 1  67 ?  -7.629   2.970  12.459 1.000 97.010 ? 67  PHE A O   1 
ATOM 514  C CG  ? PHE A 1  67 ? -11.500   3.675  10.190 1.000 97.010 ? 67  PHE A CG  1 
ATOM 515  C CD1 ? PHE A 1  67 ? -12.829   3.426  10.510 1.000 97.010 ? 67  PHE A CD1 1 
ATOM 516  C CD2 ? PHE A 1  67 ? -11.215   4.551   9.151 1.000 97.010 ? 67  PHE A CD2 1 
ATOM 517  C CE1 ? PHE A 1  67 ? -13.860   4.042   9.804 1.000 97.010 ? 67  PHE A CE1 1 
ATOM 518  C CE2 ? PHE A 1  67 ? -12.240   5.171   8.441 1.000 97.010 ? 67  PHE A CE2 1 
ATOM 519  C CZ  ? PHE A 1  67 ? -13.562   4.914   8.769 1.000 97.010 ? 67  PHE A CZ  1 
ATOM 520  N N   ? GLU A 1  68 ?  -9.300   2.518  14.023 1.000 96.280 ? 68  GLU A N   1 
ATOM 521  C CA  ? GLU A 1  68 ?  -8.559   1.413  14.624 1.000 96.280 ? 68  GLU A CA  1 
ATOM 522  C C   ? GLU A 1  68 ?  -8.992   0.073  14.036 1.000 96.280 ? 68  GLU A C   1 
ATOM 523  C CB  ? GLU A 1  68 ?  -8.744   1.405  16.144 1.000 96.280 ? 68  GLU A CB  1 
ATOM 524  O O   ? GLU A 1  68 ? -10.165  -0.296  14.117 1.000 96.280 ? 68  GLU A O   1 
ATOM 525  C CG  ? GLU A 1  68 ?  -8.115   2.599  16.846 1.000 96.280 ? 68  GLU A CG  1 
ATOM 526  C CD  ? GLU A 1  68 ?  -8.156   2.493  18.363 1.000 96.280 ? 68  GLU A CD  1 
ATOM 527  O OE1 ? GLU A 1  68 ?  -7.536   3.338  19.047 1.000 96.280 ? 68  GLU A OE1 1 
ATOM 528  O OE2 ? GLU A 1  68 ?  -8.812   1.557  18.870 1.000 96.280 ? 68  GLU A OE2 1 
ATOM 529  N N   ? VAL A 1  69 ?  -7.986  -0.627  13.441 1.000 95.130 ? 69  VAL A N   1 
ATOM 530  C CA  ? VAL A 1  69 ?  -8.294  -1.870  12.740 1.000 95.130 ? 69  VAL A CA  1 
ATOM 531  C C   ? VAL A 1  69 ?  -8.796  -2.914  13.735 1.000 95.130 ? 69  VAL A C   1 
ATOM 532  C CB  ? VAL A 1  69 ?  -7.065  -2.410  11.975 1.000 95.130 ? 69  VAL A CB  1 
ATOM 533  O O   ? VAL A 1  69 ?  -8.205  -3.099  14.801 1.000 95.130 ? 69  VAL A O   1 
ATOM 534  C CG1 ? VAL A 1  69 ?  -7.356  -3.792  11.393 1.000 95.130 ? 69  VAL A CG1 1 
ATOM 535  C CG2 ? VAL A 1  69 ?  -6.654  -1.437  10.871 1.000 95.130 ? 69  VAL A CG2 1 
ATOM 536  N N   ? THR A 1  70 ?  -9.936  -3.635  13.400 1.000 94.130 ? 70  THR A N   1 
ATOM 537  C CA  ? THR A 1  70 ? -10.545  -4.626  14.280 1.000 94.130 ? 70  THR A CA  1 
ATOM 538  C C   ? THR A 1  70 ?  -9.895  -5.993  14.087 1.000 94.130 ? 70  THR A C   1 
ATOM 539  C CB  ? THR A 1  70 ? -12.061  -4.735  14.034 1.000 94.130 ? 70  THR A CB  1 
ATOM 540  O O   ? THR A 1  70 ?  -9.662  -6.718  15.056 1.000 94.130 ? 70  THR A O   1 
ATOM 541  C CG2 ? THR A 1  70 ? -12.782  -3.466  14.474 1.000 94.130 ? 70  THR A CG2 1 
ATOM 542  O OG1 ? THR A 1  70 ? -12.298  -4.947  12.637 1.000 94.130 ? 70  THR A OG1 1 
ATOM 543  N N   ? ASP A 1  71 ?  -9.653  -6.310  12.797 1.000 95.510 ? 71  ASP A N   1 
ATOM 544  C CA  ? ASP A 1  71 ?  -9.095  -7.615  12.455 1.000 95.510 ? 71  ASP A CA  1 
ATOM 545  C C   ? ASP A 1  71 ?  -8.085  -7.499  11.315 1.000 95.510 ? 71  ASP A C   1 
ATOM 546  C CB  ? ASP A 1  71 ? -10.209  -8.592  12.073 1.000 95.510 ? 71  ASP A CB  1 
ATOM 547  O O   ? ASP A 1  71 ?  -8.231  -6.650  10.434 1.000 95.510 ? 71  ASP A O   1 
ATOM 548  C CG  ? ASP A 1  71 ? -11.216  -8.808  13.189 1.000 95.510 ? 71  ASP A CG  1 
ATOM 549  O OD1 ? ASP A 1  71 ? -10.880  -9.470  14.194 1.000 95.510 ? 71  ASP A OD1 1 
ATOM 550  O OD2 ? ASP A 1  71 ? -12.358  -8.314  13.060 1.000 95.510 ? 71  ASP A OD2 1 
ATOM 551  N N   ? SER A 1  72 ?  -7.021  -8.336  11.400 1.000 96.120 ? 72  SER A N   1 
ATOM 552  C CA  ? SER A 1  72 ?  -6.033  -8.494  10.337 1.000 96.120 ? 72  SER A CA  1 
ATOM 553  C C   ? SER A 1  72 ?  -5.958  -9.941   9.862 1.000 96.120 ? 72  SER A C   1 
ATOM 554  C CB  ? SER A 1  72 ?  -4.655  -8.033  10.814 1.000 96.120 ? 72  SER A CB  1 
ATOM 555  O O   ? SER A 1  72 ?  -5.957 -10.867  10.676 1.000 96.120 ? 72  SER A O   1 
ATOM 556  O OG  ? SER A 1  72 ?  -4.720  -6.723  11.351 1.000 96.120 ? 72  SER A OG  1 
ATOM 557  N N   ? PHE A 1  73 ?  -5.964 -10.104   8.497 1.000 97.190 ? 73  PHE A N   1 
ATOM 558  C CA  ? PHE A 1  73 ?  -6.004 -11.431   7.895 1.000 97.190 ? 73  PHE A CA  1 
ATOM 559  C C   ? PHE A 1  73 ?  -4.848 -11.617   6.919 1.000 97.190 ? 73  PHE A C   1 
ATOM 560  C CB  ? PHE A 1  73 ?  -7.338 -11.658   7.177 1.000 97.190 ? 73  PHE A CB  1 
ATOM 561  O O   ? PHE A 1  73 ?  -5.007 -11.417   5.714 1.000 97.190 ? 73  PHE A O   1 
ATOM 562  C CG  ? PHE A 1  73 ?  -8.542 -11.450   8.055 1.000 97.190 ? 73  PHE A CG  1 
ATOM 563  C CD1 ? PHE A 1  73 ?  -9.099 -12.512   8.757 1.000 97.190 ? 73  PHE A CD1 1 
ATOM 564  C CD2 ? PHE A 1  73 ?  -9.118 -10.193   8.178 1.000 97.190 ? 73  PHE A CD2 1 
ATOM 565  C CE1 ? PHE A 1  73 ? -10.214 -12.323   9.571 1.000 97.190 ? 73  PHE A CE1 1 
ATOM 566  C CE2 ? PHE A 1  73 ? -10.233  -9.996   8.988 1.000 97.190 ? 73  PHE A CE2 1 
ATOM 567  C CZ  ? PHE A 1  73 ? -10.779 -11.063   9.683 1.000 97.190 ? 73  PHE A CZ  1 
ATOM 568  N N   ? PRO A 1  74 ?  -3.575 -11.991   7.517 1.000 97.140 ? 74  PRO A N   1 
ATOM 569  C CA  ? PRO A 1  74 ?  -2.515 -12.323   6.562 1.000 97.140 ? 74  PRO A CA  1 
ATOM 570  C C   ? PRO A 1  74 ?  -2.813 -13.593   5.768 1.000 97.140 ? 74  PRO A C   1 
ATOM 571  C CB  ? PRO A 1  74 ?  -1.285 -12.513   7.453 1.000 97.140 ? 74  PRO A CB  1 
ATOM 572  O O   ? PRO A 1  74 ?  -3.473 -14.503   6.276 1.000 97.140 ? 74  PRO A O   1 
ATOM 573  C CG  ? PRO A 1  74 ?  -1.835 -12.901   8.788 1.000 97.140 ? 74  PRO A CG  1 
ATOM 574  C CD  ? PRO A 1  74 ?  -3.186 -12.265   8.949 1.000 97.140 ? 74  PRO A CD  1 
ATOM 575  N N   ? HIS A 1  75 ?  -2.420 -13.502   4.442 1.000 97.030 ? 75  HIS A N   1 
ATOM 576  C CA  ? HIS A 1  75 ?  -2.608 -14.733   3.682 1.000 97.030 ? 75  HIS A CA  1 
ATOM 577  C C   ? HIS A 1  75 ?  -2.029 -15.932   4.425 1.000 97.030 ? 75  HIS A C   1 
ATOM 578  C CB  ? HIS A 1  75 ?  -1.966 -14.611   2.299 1.000 97.030 ? 75  HIS A CB  1 
ATOM 579  O O   ? HIS A 1  75 ?  -0.911 -15.869   4.940 1.000 97.030 ? 75  HIS A O   1 
ATOM 580  C CG  ? HIS A 1  75 ?  -2.441 -15.641   1.325 1.000 97.030 ? 75  HIS A CG  1 
ATOM 581  C CD2 ? HIS A 1  75 ?  -3.296 -15.548   0.279 1.000 97.030 ? 75  HIS A CD2 1 
ATOM 582  N ND1 ? HIS A 1  75 ?  -2.030 -16.956   1.371 1.000 97.030 ? 75  HIS A ND1 1 
ATOM 583  C CE1 ? HIS A 1  75 ?  -2.613 -17.628   0.392 1.000 97.030 ? 75  HIS A CE1 1 
ATOM 584  N NE2 ? HIS A 1  75 ?  -3.387 -16.797  -0.285 1.000 97.030 ? 75  HIS A NE2 1 
ATOM 585  N N   ? PRO A 1  76 ?  -2.729 -17.083   4.498 1.000 95.900 ? 76  PRO A N   1 
ATOM 586  C CA  ? PRO A 1  76 ?  -2.308 -18.252   5.275 1.000 95.900 ? 76  PRO A CA  1 
ATOM 587  C C   ? PRO A 1  76 ?  -0.979 -18.831   4.797 1.000 95.900 ? 76  PRO A C   1 
ATOM 588  C CB  ? PRO A 1  76 ?  -3.449 -19.249   5.057 1.000 95.900 ? 76  PRO A CB  1 
ATOM 589  O O   ? PRO A 1  76 ?  -0.270 -19.480   5.571 1.000 95.900 ? 76  PRO A O   1 
ATOM 590  C CG  ? PRO A 1  76 ?  -4.622 -18.409   4.668 1.000 95.900 ? 76  PRO A CG  1 
ATOM 591  C CD  ? PRO A 1  76 ?  -4.117 -17.177   3.972 1.000 95.900 ? 76  PRO A CD  1 
ATOM 592  N N   ? GLN A 1  77 ?  -0.710 -18.608   3.519 1.000 95.030 ? 77  GLN A N   1 
ATOM 593  C CA  ? GLN A 1  77 ?   0.511 -19.195   2.978 1.000 95.030 ? 77  GLN A CA  1 
ATOM 594  C C   ? GLN A 1  77 ?   1.659 -18.191   2.997 1.000 95.030 ? 77  GLN A C   1 
ATOM 595  C CB  ? GLN A 1  77 ?   0.278 -19.700   1.553 1.000 95.030 ? 77  GLN A CB  1 
ATOM 596  O O   ? GLN A 1  77 ?   2.718 -18.440   2.417 1.000 95.030 ? 77  GLN A O   1 
ATOM 597  C CG  ? GLN A 1  77 ?  -0.696 -20.867   1.465 1.000 95.030 ? 77  GLN A CG  1 
ATOM 598  C CD  ? GLN A 1  77 ?  -0.899 -21.356   0.044 1.000 95.030 ? 77  GLN A CD  1 
ATOM 599  N NE2 ? GLN A 1  77 ?  -0.289 -22.490  -0.287 1.000 95.030 ? 77  GLN A NE2 1 
ATOM 600  O OE1 ? GLN A 1  77 ?  -1.600 -20.722  -0.751 1.000 95.030 ? 77  GLN A OE1 1 
ATOM 601  N N   ? TYR A 1  78 ?   1.432 -17.008   3.651 1.000 94.310 ? 78  TYR A N   1 
ATOM 602  C CA  ? TYR A 1  78 ?   2.510 -16.030   3.730 1.000 94.310 ? 78  TYR A CA  1 
ATOM 603  C C   ? TYR A 1  78 ?   3.717 -16.605   4.463 1.000 94.310 ? 78  TYR A C   1 
ATOM 604  C CB  ? TYR A 1  78 ?   2.031 -14.756   4.434 1.000 94.310 ? 78  TYR A CB  1 
ATOM 605  O O   ? TYR A 1  78 ?   3.582 -17.152   5.560 1.000 94.310 ? 78  TYR A O   1 
ATOM 606  C CG  ? TYR A 1  78 ?   3.140 -13.781   4.747 1.000 94.310 ? 78  TYR A CG  1 
ATOM 607  C CD1 ? TYR A 1  78 ?   3.407 -13.397   6.059 1.000 94.310 ? 78  TYR A CD1 1 
ATOM 608  C CD2 ? TYR A 1  78 ?   3.924 -13.243   3.731 1.000 94.310 ? 78  TYR A CD2 1 
ATOM 609  C CE1 ? TYR A 1  78 ?   4.426 -12.497   6.352 1.000 94.310 ? 78  TYR A CE1 1 
ATOM 610  C CE2 ? TYR A 1  78 ?   4.946 -12.343   4.013 1.000 94.310 ? 78  TYR A CE2 1 
ATOM 611  O OH  ? TYR A 1  78 ?   6.201 -11.086   5.608 1.000 94.310 ? 78  TYR A OH  1 
ATOM 612  C CZ  ? TYR A 1  78 ?   5.190 -11.977   5.324 1.000 94.310 ? 78  TYR A CZ  1 
ATOM 613  N N   ? ASN A 1  79 ?   4.878 -16.451   3.758 1.000 89.150 ? 79  ASN A N   1 
ATOM 614  C CA  ? ASN A 1  79 ?   6.179 -16.867   4.270 1.000 89.150 ? 79  ASN A CA  1 
ATOM 615  C C   ? ASN A 1  79 ?   7.154 -15.695   4.341 1.000 89.150 ? 79  ASN A C   1 
ATOM 616  C CB  ? ASN A 1  79 ?   6.761 -17.990   3.409 1.000 89.150 ? 79  ASN A CB  1 
ATOM 617  O O   ? ASN A 1  79 ?   7.551 -15.149   3.311 1.000 89.150 ? 79  ASN A O   1 
ATOM 618  C CG  ? ASN A 1  79 ?   8.036 -18.570   3.989 1.000 89.150 ? 79  ASN A CG  1 
ATOM 619  N ND2 ? ASN A 1  79 ?   8.198 -19.882   3.871 1.000 89.150 ? 79  ASN A ND2 1 
ATOM 620  O OD1 ? ASN A 1  79 ?   8.868 -17.844   4.539 1.000 89.150 ? 79  ASN A OD1 1 
ATOM 621  N N   ? ARG A 1  80 ?   7.604 -15.355   5.547 1.000 87.750 ? 80  ARG A N   1 
ATOM 622  C CA  ? ARG A 1  80 ?   8.428 -14.175   5.790 1.000 87.750 ? 80  ARG A CA  1 
ATOM 623  C C   ? ARG A 1  80 ?   9.800 -14.322   5.141 1.000 87.750 ? 80  ARG A C   1 
ATOM 624  C CB  ? ARG A 1  80 ?   8.582 -13.927   7.292 1.000 87.750 ? 80  ARG A CB  1 
ATOM 625  O O   ? ARG A 1  80 ?  10.412 -13.330   4.741 1.000 87.750 ? 80  ARG A O   1 
ATOM 626  C CG  ? ARG A 1  80 ?   9.245 -12.602   7.633 1.000 87.750 ? 80  ARG A CG  1 
ATOM 627  C CD  ? ARG A 1  80 ?   9.143 -12.286   9.118 1.000 87.750 ? 80  ARG A CD  1 
ATOM 628  N NE  ? ARG A 1  80 ?   9.762 -11.003   9.440 1.000 87.750 ? 80  ARG A NE  1 
ATOM 629  N NH1 ? ARG A 1  80 ?   9.252 -11.087  11.692 1.000 87.750 ? 80  ARG A NH1 1 
ATOM 630  N NH2 ? ARG A 1  80 ?  10.390  -9.290  10.836 1.000 87.750 ? 80  ARG A NH2 1 
ATOM 631  C CZ  ? ARG A 1  80 ?   9.800 -10.463  10.655 1.000 87.750 ? 80  ARG A CZ  1 
ATOM 632  N N   ? LYS A 1  81 ?  10.315 -15.521   4.968 1.000 83.270 ? 81  LYS A N   1 
ATOM 633  C CA  ? LYS A 1  81 ?  11.651 -15.782   4.441 1.000 83.270 ? 81  LYS A CA  1 
ATOM 634  C C   ? LYS A 1  81 ?  11.743 -15.409   2.964 1.000 83.270 ? 81  LYS A C   1 
ATOM 635  C CB  ? LYS A 1  81 ?  12.027 -17.252   4.635 1.000 83.270 ? 81  LYS A CB  1 
ATOM 636  O O   ? LYS A 1  81 ?  12.695 -14.749   2.543 1.000 83.270 ? 81  LYS A O   1 
ATOM 637  C CG  ? LYS A 1  81 ?  12.317 -17.631   6.080 1.000 83.270 ? 81  LYS A CG  1 
ATOM 638  C CD  ? LYS A 1  81 ?  12.773 -19.080   6.197 1.000 83.270 ? 81  LYS A CD  1 
ATOM 639  C CE  ? LYS A 1  81 ?  13.020 -19.474   7.647 1.000 83.270 ? 81  LYS A CE  1 
ATOM 640  N NZ  ? LYS A 1  81 ?  13.525 -20.875   7.762 1.000 83.270 ? 81  LYS A NZ  1 
ATOM 641  N N   ? ASP A 1  82 ?  10.677 -15.712   2.231 1.000 81.820 ? 82  ASP A N   1 
ATOM 642  C CA  ? ASP A 1  82 ?  10.794 -15.447   0.800 1.000 81.820 ? 82  ASP A CA  1 
ATOM 643  C C   ? ASP A 1  82 ?   9.700 -14.492   0.327 1.000 81.820 ? 82  ASP A C   1 
ATOM 644  C CB  ? ASP A 1  82 ?  10.731 -16.753   0.006 1.000 81.820 ? 82  ASP A CB  1 
ATOM 645  O O   ? ASP A 1  82 ?   9.638 -14.147  -0.855 1.000 81.820 ? 82  ASP A O   1 
ATOM 646  C CG  ? ASP A 1  82 ?   9.416 -17.491   0.182 1.000 81.820 ? 82  ASP A CG  1 
ATOM 647  O OD1 ? ASP A 1  82 ?   8.445 -16.894   0.694 1.000 81.820 ? 82  ASP A OD1 1 
ATOM 648  O OD2 ? ASP A 1  82 ?   9.351 -18.682  -0.193 1.000 81.820 ? 82  ASP A OD2 1 
ATOM 649  N N   ? ASN A 1  83 ?   8.934 -13.952   1.314 1.000 85.540 ? 83  ASN A N   1 
ATOM 650  C CA  ? ASN A 1  83 ?   7.873 -12.979   1.081 1.000 85.540 ? 83  ASN A CA  1 
ATOM 651  C C   ? ASN A 1  83 ?   6.813 -13.524   0.128 1.000 85.540 ? 83  ASN A C   1 
ATOM 652  C CB  ? ASN A 1  83 ?   8.453 -11.672   0.538 1.000 85.540 ? 83  ASN A CB  1 
ATOM 653  O O   ? ASN A 1  83 ?   6.151 -12.758  -0.575 1.000 85.540 ? 83  ASN A O   1 
ATOM 654  C CG  ? ASN A 1  83 ?   9.215 -10.890   1.589 1.000 85.540 ? 83  ASN A CG  1 
ATOM 655  N ND2 ? ASN A 1  83 ?  10.257 -10.184   1.164 1.000 85.540 ? 83  ASN A ND2 1 
ATOM 656  O OD1 ? ASN A 1  83 ?   8.872 -10.921   2.774 1.000 85.540 ? 83  ASN A OD1 1 
ATOM 657  N N   ? SER A 1  84 ?   6.802 -14.906  -0.032 1.000 87.510 ? 84  SER A N   1 
ATOM 658  C CA  ? SER A 1  84 ?   5.737 -15.504  -0.830 1.000 87.510 ? 84  SER A CA  1 
ATOM 659  C C   ? SER A 1  84 ?   4.367 -15.233  -0.217 1.000 87.510 ? 84  SER A C   1 
ATOM 660  C CB  ? SER A 1  84 ?   5.953 -17.012  -0.970 1.000 87.510 ? 84  SER A CB  1 
ATOM 661  O O   ? SER A 1  84 ?   4.217 -15.239   1.007 1.000 87.510 ? 84  SER A O   1 
ATOM 662  O OG  ? SER A 1  84 ?   5.966 -17.638   0.302 1.000 87.510 ? 84  SER A OG  1 
ATOM 663  N N   ? HIS A 1  85 ?   3.361 -14.880  -1.109 1.000 92.920 ? 85  HIS A N   1 
ATOM 664  C CA  ? HIS A 1  85 ?   1.993 -14.608  -0.684 1.000 92.920 ? 85  HIS A CA  1 
ATOM 665  C C   ? HIS A 1  85 ?   1.941 -13.433   0.287 1.000 92.920 ? 85  HIS A C   1 
ATOM 666  C CB  ? HIS A 1  85 ?   1.375 -15.850  -0.038 1.000 92.920 ? 85  HIS A CB  1 
ATOM 667  O O   ? HIS A 1  85 ?   1.243 -13.491   1.301 1.000 92.920 ? 85  HIS A O   1 
ATOM 668  C CG  ? HIS A 1  85 ?   1.391 -17.056  -0.922 1.000 92.920 ? 85  HIS A CG  1 
ATOM 669  C CD2 ? HIS A 1  85 ?   2.172 -18.162  -0.903 1.000 92.920 ? 85  HIS A CD2 1 
ATOM 670  N ND1 ? HIS A 1  85 ?   0.525 -17.214  -1.982 1.000 92.920 ? 85  HIS A ND1 1 
ATOM 671  C CE1 ? HIS A 1  85 ?   0.773 -18.368  -2.578 1.000 92.920 ? 85  HIS A CE1 1 
ATOM 672  N NE2 ? HIS A 1  85 ?   1.768 -18.963  -1.942 1.000 92.920 ? 85  HIS A NE2 1 
ATOM 673  N N   ? ASP A 1  86 ?   2.762 -12.412   0.184 1.000 95.300 ? 86  ASP A N   1 
ATOM 674  C CA  ? ASP A 1  86 ?   2.876 -11.208   1.001 1.000 95.300 ? 86  ASP A CA  1 
ATOM 675  C C   ? ASP A 1  86 ?   1.667 -10.296   0.807 1.000 95.300 ? 86  ASP A C   1 
ATOM 676  C CB  ? ASP A 1  86 ?   4.164 -10.452   0.667 1.000 95.300 ? 86  ASP A CB  1 
ATOM 677  O O   ? ASP A 1  86 ?   1.773  -9.241   0.178 1.000 95.300 ? 86  ASP A O   1 
ATOM 678  C CG  ? ASP A 1  86 ?   4.459  -9.324   1.639 1.000 95.300 ? 86  ASP A CG  1 
ATOM 679  O OD1 ? ASP A 1  86 ?   3.887  -9.311   2.750 1.000 95.300 ? 86  ASP A OD1 1 
ATOM 680  O OD2 ? ASP A 1  86 ?   5.270  -8.439   1.291 1.000 95.300 ? 86  ASP A OD2 1 
ATOM 681  N N   ? ILE A 1  87 ?   0.458 -10.710   1.268 1.000 97.350 ? 87  ILE A N   1 
ATOM 682  C CA  ? ILE A 1  87 ?  -0.793  -9.970   1.143 1.000 97.350 ? 87  ILE A CA  1 
ATOM 683  C C   ? ILE A 1  87 ?  -1.624 -10.145   2.412 1.000 97.350 ? 87  ILE A C   1 
ATOM 684  C CB  ? ILE A 1  87 ?  -1.599 -10.427  -0.093 1.000 97.350 ? 87  ILE A CB  1 
ATOM 685  O O   ? ILE A 1  87 ?  -1.649 -11.228   3.001 1.000 97.350 ? 87  ILE A O   1 
ATOM 686  C CG1 ? ILE A 1  87 ?  -2.822  -9.525  -0.296 1.000 97.350 ? 87  ILE A CG1 1 
ATOM 687  C CG2 ? ILE A 1  87 ?  -2.017 -11.894   0.047 1.000 97.350 ? 87  ILE A CG2 1 
ATOM 688  C CD1 ? ILE A 1  87 ?  -3.504  -9.701  -1.646 1.000 97.350 ? 87  ILE A CD1 1 
ATOM 689  N N   ? MET A 1  88 ?  -2.216  -9.061   2.833 1.000 97.660 ? 88  MET A N   1 
ATOM 690  C CA  ? MET A 1  88 ?  -3.012  -9.046   4.057 1.000 97.660 ? 88  MET A CA  1 
ATOM 691  C C   ? MET A 1  88 ?  -4.233  -8.146   3.900 1.000 97.660 ? 88  MET A C   1 
ATOM 692  C CB  ? MET A 1  88 ?  -2.167  -8.578   5.244 1.000 97.660 ? 88  MET A CB  1 
ATOM 693  O O   ? MET A 1  88 ?  -4.149  -7.078   3.291 1.000 97.660 ? 88  MET A O   1 
ATOM 694  C CG  ? MET A 1  88 ?  -2.940  -8.491   6.550 1.000 97.660 ? 88  MET A CG  1 
ATOM 695  S SD  ? MET A 1  88 ?  -1.872  -8.029   7.969 1.000 97.660 ? 88  MET A SD  1 
ATOM 696  C CE  ? MET A 1  88 ?  -1.497  -6.307   7.539 1.000 97.660 ? 88  MET A CE  1 
ATOM 697  N N   ? LEU A 1  89 ?  -5.406  -8.582   4.441 1.000 98.250 ? 89  LEU A N   1 
ATOM 698  C CA  ? LEU A 1  89 ?  -6.621  -7.777   4.506 1.000 98.250 ? 89  LEU A CA  1 
ATOM 699  C C   ? LEU A 1  89 ?  -6.849  -7.250   5.918 1.000 98.250 ? 89  LEU A C   1 
ATOM 700  C CB  ? LEU A 1  89 ?  -7.832  -8.596   4.052 1.000 98.250 ? 89  LEU A CB  1 
ATOM 701  O O   ? LEU A 1  89 ?  -6.642  -7.972   6.896 1.000 98.250 ? 89  LEU A O   1 
ATOM 702  C CG  ? LEU A 1  89 ?  -7.918  -8.907   2.557 1.000 98.250 ? 89  LEU A CG  1 
ATOM 703  C CD1 ? LEU A 1  89 ?  -9.006  -9.943   2.293 1.000 98.250 ? 89  LEU A CD1 1 
ATOM 704  C CD2 ? LEU A 1  89 ?  -8.180  -7.634   1.760 1.000 98.250 ? 89  LEU A CD2 1 
ATOM 705  N N   ? LEU A 1  90 ?  -7.204  -5.993   5.942 1.000 97.960 ? 90  LEU A N   1 
ATOM 706  C CA  ? LEU A 1  90 ?  -7.594  -5.358   7.197 1.000 97.960 ? 90  LEU A CA  1 
ATOM 707  C C   ? LEU A 1  90 ?  -9.079  -5.014   7.193 1.000 97.960 ? 90  LEU A C   1 
ATOM 708  C CB  ? LEU A 1  90 ?  -6.765  -4.094   7.437 1.000 97.960 ? 90  LEU A CB  1 
ATOM 709  O O   ? LEU A 1  90 ?  -9.597  -4.490   6.204 1.000 97.960 ? 90  LEU A O   1 
ATOM 710  C CG  ? LEU A 1  90 ?  -5.246  -4.255   7.366 1.000 97.960 ? 90  LEU A CG  1 
ATOM 711  C CD1 ? LEU A 1  90 ?  -4.560  -2.904   7.539 1.000 97.960 ? 90  LEU A CD1 1 
ATOM 712  C CD2 ? LEU A 1  90 ?  -4.763  -5.245   8.421 1.000 97.960 ? 90  LEU A CD2 1 
ATOM 713  N N   ? ARG A 1  91 ?  -9.773  -5.335   8.306 1.000 97.710 ? 91  ARG A N   1 
ATOM 714  C CA  ? ARG A 1  91 ? -11.183  -4.986   8.449 1.000 97.710 ? 91  ARG A CA  1 
ATOM 715  C C   ? ARG A 1  91 ? -11.354  -3.743   9.316 1.000 97.710 ? 91  ARG A C   1 
ATOM 716  C CB  ? ARG A 1  91 ? -11.968  -6.155   9.048 1.000 97.710 ? 91  ARG A CB  1 
ATOM 717  O O   ? ARG A 1  91 ? -10.824  -3.677  10.427 1.000 97.710 ? 91  ARG A O   1 
ATOM 718  C CG  ? ARG A 1  91 ? -13.472  -5.933   9.085 1.000 97.710 ? 91  ARG A CG  1 
ATOM 719  C CD  ? ARG A 1  91 ? -14.208  -7.148   9.629 1.000 97.710 ? 91  ARG A CD  1 
ATOM 720  N NE  ? ARG A 1  91 ? -15.633  -6.880   9.808 1.000 97.710 ? 91  ARG A NE  1 
ATOM 721  N NH1 ? ARG A 1  91 ? -16.128  -8.966  10.669 1.000 97.710 ? 91  ARG A NH1 1 
ATOM 722  N NH2 ? ARG A 1  91 ? -17.785  -7.402  10.417 1.000 97.710 ? 91  ARG A NH2 1 
ATOM 723  C CZ  ? ARG A 1  91 ? -16.512  -7.750  10.297 1.000 97.710 ? 91  ARG A CZ  1 
ATOM 724  N N   ? LEU A 1  92 ? -12.073  -2.750   8.753 1.000 97.710 ? 92  LEU A N   1 
ATOM 725  C CA  ? LEU A 1  92 ? -12.436  -1.560   9.516 1.000 97.710 ? 92  LEU A CA  1 
ATOM 726  C C   ? LEU A 1  92 ? -13.644  -1.832  10.405 1.000 97.710 ? 92  LEU A C   1 
ATOM 727  C CB  ? LEU A 1  92 ? -12.733  -0.390   8.574 1.000 97.710 ? 92  LEU A CB  1 
ATOM 728  O O   ? LEU A 1  92 ? -14.515  -2.629  10.049 1.000 97.710 ? 92  LEU A O   1 
ATOM 729  C CG  ? LEU A 1  92 ? -11.628  -0.020   7.583 1.000 97.710 ? 92  LEU A CG  1 
ATOM 730  C CD1 ? LEU A 1  92 ? -12.065   1.158   6.718 1.000 97.710 ? 92  LEU A CD1 1 
ATOM 731  C CD2 ? LEU A 1  92 ? -10.333   0.301   8.320 1.000 97.710 ? 92  LEU A CD2 1 
ATOM 732  N N   ? PRO A 1  93 ? -13.742  -1.266  11.560 1.000 97.020 ? 93  PRO A N   1 
ATOM 733  C CA  ? PRO A 1  93 ? -14.858  -1.494  12.481 1.000 97.020 ? 93  PRO A CA  1 
ATOM 734  C C   ? PRO A 1  93 ? -16.185  -0.964  11.943 1.000 97.020 ? 93  PRO A C   1 
ATOM 735  C CB  ? PRO A 1  93 ? -14.436  -0.733  13.741 1.000 97.020 ? 93  PRO A CB  1 
ATOM 736  O O   ? PRO A 1  93 ? -17.250  -1.454  12.325 1.000 97.020 ? 93  PRO A O   1 
ATOM 737  C CG  ? PRO A 1  93 ? -13.485   0.313  13.255 1.000 97.020 ? 93  PRO A CG  1 
ATOM 738  C CD  ? PRO A 1  93 ? -12.708  -0.249  12.099 1.000 97.020 ? 93  PRO A CD  1 
ATOM 739  N N   ? LYS A 1  94 ? -16.157   0.091  11.096 1.000 97.370 ? 94  LYS A N   1 
ATOM 740  C CA  ? LYS A 1  94 ? -17.291   0.670  10.382 1.000 97.370 ? 94  LYS A CA  1 
ATOM 741  C C   ? LYS A 1  94 ? -16.888   1.119   8.981 1.000 97.370 ? 94  LYS A C   1 
ATOM 742  C CB  ? LYS A 1  94 ? -17.872   1.849  11.164 1.000 97.370 ? 94  LYS A CB  1 
ATOM 743  O O   ? LYS A 1  94 ? -15.709   1.370   8.719 1.000 97.370 ? 94  LYS A O   1 
ATOM 744  C CG  ? LYS A 1  94 ? -16.897   3.000  11.363 1.000 97.370 ? 94  LYS A CG  1 
ATOM 745  C CD  ? LYS A 1  94 ? -17.516   4.122  12.187 1.000 97.370 ? 94  LYS A CD  1 
ATOM 746  C CE  ? LYS A 1  94 ? -16.556   5.292  12.352 1.000 97.370 ? 94  LYS A CE  1 
ATOM 747  N NZ  ? LYS A 1  94 ? -17.169   6.405  13.136 1.000 97.370 ? 94  LYS A NZ  1 
ATOM 748  N N   ? PRO A 1  95 ? -18.010   1.175   8.099 1.000 97.960 ? 95  PRO A N   1 
ATOM 749  C CA  ? PRO A 1  95 ? -17.690   1.568   6.725 1.000 97.960 ? 95  PRO A CA  1 
ATOM 750  C C   ? PRO A 1  95 ? -17.139   2.989   6.631 1.000 97.960 ? 95  PRO A C   1 
ATOM 751  C CB  ? PRO A 1  95 ? -19.035   1.455   6.003 1.000 97.960 ? 95  PRO A CB  1 
ATOM 752  O O   ? PRO A 1  95 ? -17.611   3.886   7.334 1.000 97.960 ? 95  PRO A O   1 
ATOM 753  C CG  ? PRO A 1  95 ? -19.855   0.548   6.863 1.000 97.960 ? 95  PRO A CG  1 
ATOM 754  C CD  ? PRO A 1  95 ? -19.415   0.715   8.289 1.000 97.960 ? 95  PRO A CD  1 
ATOM 755  N N   ? ALA A 1  96 ? -16.075   3.175   5.768 1.000 98.030 ? 96  ALA A N   1 
ATOM 756  C CA  ? ALA A 1  96 ? -15.568   4.505   5.442 1.000 98.030 ? 96  ALA A CA  1 
ATOM 757  C C   ? ALA A 1  96 ? -16.616   5.324   4.695 1.000 98.030 ? 96  ALA A C   1 
ATOM 758  C CB  ? ALA A 1  96 ? -14.290   4.400   4.614 1.000 98.030 ? 96  ALA A CB  1 
ATOM 759  O O   ? ALA A 1  96 ? -17.413   4.775   3.931 1.000 98.030 ? 96  ALA A O   1 
ATOM 760  N N   ? GLU A 1  97 ? -16.653   6.597   4.957 1.000 97.960 ? 97  GLU A N   1 
ATOM 761  C CA  ? GLU A 1  97 ? -17.479   7.504   4.166 1.000 97.960 ? 97  GLU A CA  1 
ATOM 762  C C   ? GLU A 1  97 ? -16.846   7.782   2.805 1.000 97.960 ? 97  GLU A C   1 
ATOM 763  C CB  ? GLU A 1  97 ? -17.708   8.818   4.918 1.000 97.960 ? 97  GLU A CB  1 
ATOM 764  O O   ? GLU A 1  97 ? -15.746   8.332   2.727 1.000 97.960 ? 97  GLU A O   1 
ATOM 765  C CG  ? GLU A 1  97 ? -18.521   8.662   6.195 1.000 97.960 ? 97  GLU A CG  1 
ATOM 766  C CD  ? GLU A 1  97 ? -18.771   9.979   6.911 1.000 97.960 ? 97  GLU A CD  1 
ATOM 767  O OE1 ? GLU A 1  97 ? -19.417   9.974   7.984 1.000 97.960 ? 97  GLU A OE1 1 
ATOM 768  O OE2 ? GLU A 1  97 ? -18.318  11.026   6.396 1.000 97.960 ? 97  GLU A OE2 1 
ATOM 769  N N   ? ILE A 1  98 ? -17.583   7.416   1.725 1.000 97.790 ? 98  ILE A N   1 
ATOM 770  C CA  ? ILE A 1  98 ? -17.039   7.584   0.382 1.000 97.790 ? 98  ILE A CA  1 
ATOM 771  C C   ? ILE A 1  98 ? -17.254   9.021  -0.085 1.000 97.790 ? 98  ILE A C   1 
ATOM 772  C CB  ? ILE A 1  98 ? -17.682   6.594  -0.616 1.000 97.790 ? 98  ILE A CB  1 
ATOM 773  O O   ? ILE A 1  98 ? -18.390   9.495  -0.156 1.000 97.790 ? 98  ILE A O   1 
ATOM 774  C CG1 ? ILE A 1  98 ? -17.515   5.153  -0.120 1.000 97.790 ? 98  ILE A CG1 1 
ATOM 775  C CG2 ? ILE A 1  98 ? -17.077   6.767  -2.012 1.000 97.790 ? 98  ILE A CG2 1 
ATOM 776  C CD1 ? ILE A 1  98 ? -16.073   4.762   0.174 1.000 97.790 ? 98  ILE A CD1 1 
ATOM 777  N N   ? THR A 1  99 ? -16.108   9.676  -0.439 1.000 97.310 ? 99  THR A N   1 
ATOM 778  C CA  ? THR A 1  99 ? -16.027  11.050  -0.920 1.000 97.310 ? 99  THR A CA  1 
ATOM 779  C C   ? THR A 1  99 ? -15.058  11.155  -2.094 1.000 97.310 ? 99  THR A C   1 
ATOM 780  C CB  ? THR A 1  99 ? -15.586  12.010   0.200 1.000 97.310 ? 99  THR A CB  1 
ATOM 781  O O   ? THR A 1  99 ? -14.529  10.145  -2.562 1.000 97.310 ? 99  THR A O   1 
ATOM 782  C CG2 ? THR A 1  99 ? -16.402  11.786   1.469 1.000 97.310 ? 99  THR A CG2 1 
ATOM 783  O OG1 ? THR A 1  99 ? -14.200  11.790   0.492 1.000 97.310 ? 99  THR A OG1 1 
ATOM 784  N N   ? SER A 1 100 ? -14.895  12.385  -2.554 1.000 95.780 ? 100 SER A N   1 
ATOM 785  C CA  ? SER A 1 100 ? -13.925  12.606  -3.622 1.000 95.780 ? 100 SER A CA  1 
ATOM 786  C C   ? SER A 1 100 ? -12.508  12.292  -3.154 1.000 95.780 ? 100 SER A C   1 
ATOM 787  C CB  ? SER A 1 100 ? -13.998  14.049  -4.122 1.000 95.780 ? 100 SER A CB  1 
ATOM 788  O O   ? SER A 1 100 ? -11.636  11.974  -3.966 1.000 95.780 ? 100 SER A O   1 
ATOM 789  O OG  ? SER A 1 100 ? -13.709  14.960  -3.076 1.000 95.780 ? 100 SER A OG  1 
ATOM 790  N N   ? ALA A 1 101 ? -12.221  12.268  -1.869 1.000 97.160 ? 101 ALA A N   1 
ATOM 791  C CA  ? ALA A 1 101 ? -10.899  12.039  -1.291 1.000 97.160 ? 101 ALA A CA  1 
ATOM 792  C C   ? ALA A 1 101 ? -10.763  10.607  -0.781 1.000 97.160 ? 101 ALA A C   1 
ATOM 793  C CB  ? ALA A 1 101 ? -10.634  13.030  -0.160 1.000 97.160 ? 101 ALA A CB  1 
ATOM 794  O O   ? ALA A 1 101 ?  -9.654  10.142  -0.506 1.000 97.160 ? 101 ALA A O   1 
ATOM 795  N N   ? VAL A 1 102 ? -11.881   9.877  -0.655 1.000 98.270 ? 102 VAL A N   1 
ATOM 796  C CA  ? VAL A 1 102 ? -11.912   8.491  -0.199 1.000 98.270 ? 102 VAL A CA  1 
ATOM 797  C C   ? VAL A 1 102 ? -12.811   7.665  -1.116 1.000 98.270 ? 102 VAL A C   1 
ATOM 798  C CB  ? VAL A 1 102 ? -12.399   8.385   1.263 1.000 98.270 ? 102 VAL A CB  1 
ATOM 799  O O   ? VAL A 1 102 ? -14.037   7.798  -1.077 1.000 98.270 ? 102 VAL A O   1 
ATOM 800  C CG1 ? VAL A 1 102 ? -12.364   6.935   1.741 1.000 98.270 ? 102 VAL A CG1 1 
ATOM 801  C CG2 ? VAL A 1 102 ? -11.551   9.272   2.173 1.000 98.270 ? 102 VAL A CG2 1 
ATOM 802  N N   ? ARG A 1 103 ? -12.136   6.834  -1.916 1.000 97.880 ? 103 ARG A N   1 
ATOM 803  C CA  ? ARG A 1 103 ? -12.856   5.959  -2.836 1.000 97.880 ? 103 ARG A CA  1 
ATOM 804  C C   ? ARG A 1 103 ? -12.120   4.637  -3.023 1.000 97.880 ? 103 ARG A C   1 
ATOM 805  C CB  ? ARG A 1 103 ? -13.051   6.646  -4.190 1.000 97.880 ? 103 ARG A CB  1 
ATOM 806  O O   ? ARG A 1 103 ? -10.893   4.614  -3.141 1.000 97.880 ? 103 ARG A O   1 
ATOM 807  C CG  ? ARG A 1 103 ? -14.018   7.818  -4.152 1.000 97.880 ? 103 ARG A CG  1 
ATOM 808  C CD  ? ARG A 1 103 ? -14.356   8.316  -5.551 1.000 97.880 ? 103 ARG A CD  1 
ATOM 809  N NE  ? ARG A 1 103 ? -13.181   8.854  -6.230 1.000 97.880 ? 103 ARG A NE  1 
ATOM 810  N NH1 ? ARG A 1 103 ? -14.350  10.432  -7.446 1.000 97.880 ? 103 ARG A NH1 1 
ATOM 811  N NH2 ? ARG A 1 103 ? -12.076  10.258  -7.673 1.000 97.880 ? 103 ARG A NH2 1 
ATOM 812  C CZ  ? ARG A 1 103 ? -13.205   9.846  -7.115 1.000 97.880 ? 103 ARG A CZ  1 
ATOM 813  N N   ? PRO A 1 104 ? -12.985   3.556  -3.058 1.000 98.120 ? 104 PRO A N   1 
ATOM 814  C CA  ? PRO A 1 104 ? -12.327   2.276  -3.330 1.000 98.120 ? 104 PRO A CA  1 
ATOM 815  C C   ? PRO A 1 104 ? -11.785   2.182  -4.754 1.000 98.120 ? 104 PRO A C   1 
ATOM 816  C CB  ? PRO A 1 104 ? -13.442   1.252  -3.101 1.000 98.120 ? 104 PRO A CB  1 
ATOM 817  O O   ? PRO A 1 104 ? -12.347   2.783  -5.673 1.000 98.120 ? 104 PRO A O   1 
ATOM 818  C CG  ? PRO A 1 104 ? -14.460   1.972  -2.279 1.000 98.120 ? 104 PRO A CG  1 
ATOM 819  C CD  ? PRO A 1 104 ? -14.401   3.434  -2.619 1.000 98.120 ? 104 PRO A CD  1 
ATOM 820  N N   ? VAL A 1 105 ? -10.686   1.365  -4.901 1.000 97.990 ? 105 VAL A N   1 
ATOM 821  C CA  ? VAL A 1 105 ? -10.146   1.098  -6.230 1.000 97.990 ? 105 VAL A CA  1 
ATOM 822  C C   ? VAL A 1 105 ? -10.714  -0.215  -6.765 1.000 97.990 ? 105 VAL A C   1 
ATOM 823  C CB  ? VAL A 1 105 ?  -8.602   1.045  -6.216 1.000 97.990 ? 105 VAL A CB  1 
ATOM 824  O O   ? VAL A 1 105 ? -10.962  -1.149  -5.998 1.000 97.990 ? 105 VAL A O   1 
ATOM 825  C CG1 ? VAL A 1 105 ?  -8.110  -0.126  -5.367 1.000 97.990 ? 105 VAL A CG1 1 
ATOM 826  C CG2 ? VAL A 1 105 ?  -8.059   0.942  -7.640 1.000 97.990 ? 105 VAL A CG2 1 
ATOM 827  N N   ? GLU A 1 106 ? -10.868  -0.259  -8.048 1.000 97.270 ? 106 GLU A N   1 
ATOM 828  C CA  ? GLU A 1 106 ? -11.413  -1.466  -8.663 1.000 97.270 ? 106 GLU A CA  1 
ATOM 829  C C   ? GLU A 1 106 ? -10.373  -2.581  -8.709 1.000 97.270 ? 106 GLU A C   1 
ATOM 830  C CB  ? GLU A 1 106 ? -11.926  -1.166 -10.074 1.000 97.270 ? 106 GLU A CB  1 
ATOM 831  O O   ? GLU A 1 106 ?  -9.190  -2.324  -8.943 1.000 97.270 ? 106 GLU A O   1 
ATOM 832  C CG  ? GLU A 1 106 ? -13.135  -0.241 -10.106 1.000 97.270 ? 106 GLU A CG  1 
ATOM 833  C CD  ? GLU A 1 106 ? -13.681  -0.016 -11.506 1.000 97.270 ? 106 GLU A CD  1 
ATOM 834  O OE1 ? GLU A 1 106 ? -14.710   0.683 -11.652 1.000 97.270 ? 106 GLU A OE1 1 
ATOM 835  O OE2 ? GLU A 1 106 ? -13.076  -0.543 -12.466 1.000 97.270 ? 106 GLU A OE2 1 
ATOM 836  N N   ? LEU A 1 107 ? -10.895  -3.829  -8.453 1.000 97.440 ? 107 LEU A N   1 
ATOM 837  C CA  ? LEU A 1 107 ? -10.051  -5.007  -8.623 1.000 97.440 ? 107 LEU A CA  1 
ATOM 838  C C   ? LEU A 1 107 ?  -9.949  -5.395 -10.094 1.000 97.440 ? 107 LEU A C   1 
ATOM 839  C CB  ? LEU A 1 107 ? -10.601  -6.182  -7.810 1.000 97.440 ? 107 LEU A CB  1 
ATOM 840  O O   ? LEU A 1 107 ? -10.901  -5.212 -10.856 1.000 97.440 ? 107 LEU A O   1 
ATOM 841  C CG  ? LEU A 1 107 ? -10.544  -6.039  -6.288 1.000 97.440 ? 107 LEU A CG  1 
ATOM 842  C CD1 ? LEU A 1 107 ? -11.313  -7.174  -5.620 1.000 97.440 ? 107 LEU A CD1 1 
ATOM 843  C CD2 ? LEU A 1 107 ?  -9.097  -6.012  -5.807 1.000 97.440 ? 107 LEU A CD2 1 
ATOM 844  N N   ? PRO A 1 108 ?  -8.829  -5.873 -10.534 1.000 96.700 ? 108 PRO A N   1 
ATOM 845  C CA  ? PRO A 1 108 ?  -8.632  -6.210 -11.946 1.000 96.700 ? 108 PRO A CA  1 
ATOM 846  C C   ? PRO A 1 108 ?  -9.467  -7.410 -12.388 1.000 96.700 ? 108 PRO A C   1 
ATOM 847  C CB  ? PRO A 1 108 ?  -7.137  -6.525 -12.028 1.000 96.700 ? 108 PRO A CB  1 
ATOM 848  O O   ? PRO A 1 108 ?  -9.637  -8.364 -11.625 1.000 96.700 ? 108 PRO A O   1 
ATOM 849  C CG  ? PRO A 1 108 ?  -6.780  -7.040 -10.671 1.000 96.700 ? 108 PRO A CG  1 
ATOM 850  C CD  ? PRO A 1 108 ?  -7.608  -6.312  -9.652 1.000 96.700 ? 108 PRO A CD  1 
ATOM 851  N N   ? THR A 1 109 ?  -9.978  -7.373 -13.598 1.000 95.330 ? 109 THR A N   1 
ATOM 852  C CA  ? THR A 1 109 ? -10.682  -8.495 -14.209 1.000 95.330 ? 109 THR A CA  1 
ATOM 853  C C   ? THR A 1 109 ?  -9.796  -9.196 -15.234 1.000 95.330 ? 109 THR A C   1 
ATOM 854  C CB  ? THR A 1 109 ? -11.987  -8.034 -14.883 1.000 95.330 ? 109 THR A CB  1 
ATOM 855  O O   ? THR A 1 109 ? -10.049 -10.346 -15.598 1.000 95.330 ? 109 THR A O   1 
ATOM 856  C CG2 ? THR A 1 109 ? -12.972  -7.484 -13.857 1.000 95.330 ? 109 THR A CG2 1 
ATOM 857  O OG1 ? THR A 1 109 ? -11.688  -7.010 -15.840 1.000 95.330 ? 109 THR A OG1 1 
ATOM 858  N N   ? GLU A 1 110 ?  -8.759  -8.481 -15.674 1.000 94.590 ? 110 GLU A N   1 
ATOM 859  C CA  ? GLU A 1 110 ?  -7.789  -9.032 -16.616 1.000 94.590 ? 110 GLU A CA  1 
ATOM 860  C C   ? GLU A 1 110 ?  -6.389  -8.488 -16.348 1.000 94.590 ? 110 GLU A C   1 
ATOM 861  C CB  ? GLU A 1 110 ?  -8.206  -8.726 -18.057 1.000 94.590 ? 110 GLU A CB  1 
ATOM 862  O O   ? GLU A 1 110 ?  -6.235  -7.425 -15.743 1.000 94.590 ? 110 GLU A O   1 
ATOM 863  C CG  ? GLU A 1 110 ?  -8.292  -7.240 -18.369 1.000 94.590 ? 110 GLU A CG  1 
ATOM 864  C CD  ? GLU A 1 110 ?  -8.805  -6.950 -19.771 1.000 94.590 ? 110 GLU A CD  1 
ATOM 865  O OE1 ? GLU A 1 110 ?  -8.936  -5.760 -20.136 1.000 94.590 ? 110 GLU A OE1 1 
ATOM 866  O OE2 ? GLU A 1 110 ?  -9.078  -7.922 -20.511 1.000 94.590 ? 110 GLU A OE2 1 
ATOM 867  N N   ? GLU A 1 111 ?  -5.428  -9.266 -16.974 1.000 93.040 ? 111 GLU A N   1 
ATOM 868  C CA  ? GLU A 1 111 ?  -4.045  -8.808 -16.880 1.000 93.040 ? 111 GLU A CA  1 
ATOM 869  C C   ? GLU A 1 111 ?  -3.760  -7.702 -17.893 1.000 93.040 ? 111 GLU A C   1 
ATOM 870  C CB  ? GLU A 1 111 ?  -3.077  -9.975 -17.088 1.000 93.040 ? 111 GLU A CB  1 
ATOM 871  O O   ? GLU A 1 111 ?  -4.286  -7.724 -19.007 1.000 93.040 ? 111 GLU A O   1 
ATOM 872  C CG  ? GLU A 1 111 ?  -3.125 -11.019 -15.983 1.000 93.040 ? 111 GLU A CG  1 
ATOM 873  C CD  ? GLU A 1 111 ?  -2.062 -12.096 -16.127 1.000 93.040 ? 111 GLU A CD  1 
ATOM 874  O OE1 ? GLU A 1 111 ?  -1.938 -12.952 -15.222 1.000 93.040 ? 111 GLU A OE1 1 
ATOM 875  O OE2 ? GLU A 1 111 ?  -1.347 -12.083 -17.154 1.000 93.040 ? 111 GLU A OE2 1 
ATOM 876  N N   ? VAL A 1 112 ?  -2.948  -6.700 -17.527 1.000 94.210 ? 112 VAL A N   1 
ATOM 877  C CA  ? VAL A 1 112 ?  -2.531  -5.638 -18.437 1.000 94.210 ? 112 VAL A CA  1 
ATOM 878  C C   ? VAL A 1 112 ?  -1.286  -6.074 -19.205 1.000 94.210 ? 112 VAL A C   1 
ATOM 879  C CB  ? VAL A 1 112 ?  -2.257  -4.319 -17.681 1.000 94.210 ? 112 VAL A CB  1 
ATOM 880  O O   ? VAL A 1 112 ?  -0.444  -6.803 -18.673 1.000 94.210 ? 112 VAL A O   1 
ATOM 881  C CG1 ? VAL A 1 112 ?  -3.465  -3.387 -17.764 1.000 94.210 ? 112 VAL A CG1 1 
ATOM 882  C CG2 ? VAL A 1 112 ?  -1.898  -4.604 -16.224 1.000 94.210 ? 112 VAL A CG2 1 
ATOM 883  N N   ? PRO A 1 113 ?  -1.190  -5.678 -20.468 1.000 94.750 ? 113 PRO A N   1 
ATOM 884  C CA  ? PRO A 1 113 ?  -0.024  -6.082 -21.257 1.000 94.750 ? 113 PRO A CA  1 
ATOM 885  C C   ? PRO A 1 113 ?   1.293  -5.597 -20.655 1.000 94.750 ? 113 PRO A C   1 
ATOM 886  C CB  ? PRO A 1 113 ?  -0.276  -5.429 -22.618 1.000 94.750 ? 113 PRO A CB  1 
ATOM 887  O O   ? PRO A 1 113 ?   1.338  -4.528 -20.041 1.000 94.750 ? 113 PRO A O   1 
ATOM 888  C CG  ? PRO A 1 113 ?  -1.745  -5.155 -22.644 1.000 94.750 ? 113 PRO A CG  1 
ATOM 889  C CD  ? PRO A 1 113 ?  -2.208  -4.899 -21.239 1.000 94.750 ? 113 PRO A CD  1 
ATOM 890  N N   ? LEU A 1 114 ?   2.374  -6.403 -20.857 1.000 93.800 ? 114 LEU A N   1 
ATOM 891  C CA  ? LEU A 1 114 ?   3.713  -5.972 -20.469 1.000 93.800 ? 114 LEU A CA  1 
ATOM 892  C C   ? LEU A 1 114 ?   4.078  -4.656 -21.146 1.000 93.800 ? 114 LEU A C   1 
ATOM 893  C CB  ? LEU A 1 114 ?   4.745  -7.046 -20.823 1.000 93.800 ? 114 LEU A CB  1 
ATOM 894  O O   ? LEU A 1 114 ?   3.639  -4.386 -22.266 1.000 93.800 ? 114 LEU A O   1 
ATOM 895  C CG  ? LEU A 1 114 ?   4.580  -8.400 -20.131 1.000 93.800 ? 114 LEU A CG  1 
ATOM 896  C CD1 ? LEU A 1 114 ?   5.665  -9.367 -20.593 1.000 93.800 ? 114 LEU A CD1 1 
ATOM 897  C CD2 ? LEU A 1 114 ?   4.614  -8.234 -18.616 1.000 93.800 ? 114 LEU A CD2 1 
ATOM 898  N N   ? GLY A 1 115 ?   4.792  -3.746 -20.422 1.000 94.140 ? 115 GLY A N   1 
ATOM 899  C CA  ? GLY A 1 115 ?   5.203  -2.459 -20.961 1.000 94.140 ? 115 GLY A CA  1 
ATOM 900  C C   ? GLY A 1 115 ?   4.246  -1.334 -20.615 1.000 94.140 ? 115 GLY A C   1 
ATOM 901  O O   ? GLY A 1 115 ?   4.544  -0.162 -20.856 1.000 94.140 ? 115 GLY A O   1 
ATOM 902  N N   ? THR A 1 116 ?   3.022  -1.745 -20.199 1.000 96.340 ? 116 THR A N   1 
ATOM 903  C CA  ? THR A 1 116 ?   2.047  -0.760 -19.743 1.000 96.340 ? 116 THR A CA  1 
ATOM 904  C C   ? THR A 1 116 ?   2.624   0.090 -18.615 1.000 96.340 ? 116 THR A C   1 
ATOM 905  C CB  ? THR A 1 116 ?   0.749  -1.438 -19.267 1.000 96.340 ? 116 THR A CB  1 
ATOM 906  O O   ? THR A 1 116 ?   3.276  -0.432 -17.708 1.000 96.340 ? 116 THR A O   1 
ATOM 907  C CG2 ? THR A 1 116 ?  -0.258  -0.407 -18.768 1.000 96.340 ? 116 THR A CG2 1 
ATOM 908  O OG1 ? THR A 1 116 ?   0.170  -2.167 -20.356 1.000 96.340 ? 116 THR A OG1 1 
ATOM 909  N N   ? THR A 1 117 ?   2.389   1.428 -18.701 1.000 96.220 ? 117 THR A N   1 
ATOM 910  C CA  ? THR A 1 117 ?   2.788   2.314 -17.613 1.000 96.220 ? 117 THR A CA  1 
ATOM 911  C C   ? THR A 1 117 ?   1.779   2.253 -16.469 1.000 96.220 ? 117 THR A C   1 
ATOM 912  C CB  ? THR A 1 117 ?   2.929   3.768 -18.099 1.000 96.220 ? 117 THR A CB  1 
ATOM 913  O O   ? THR A 1 117 ?   0.604   2.576 -16.653 1.000 96.220 ? 117 THR A O   1 
ATOM 914  C CG2 ? THR A 1 117 ?   3.328   4.695 -16.955 1.000 96.220 ? 117 THR A CG2 1 
ATOM 915  O OG1 ? THR A 1 117 ?   3.932   3.829 -19.121 1.000 96.220 ? 117 THR A OG1 1 
ATOM 916  N N   ? CYS A 1 118 ?   2.236   1.867 -15.331 1.000 96.980 ? 118 CYS A N   1 
ATOM 917  C CA  ? CYS A 1 118 ?   1.464   1.799 -14.095 1.000 96.980 ? 118 CYS A CA  1 
ATOM 918  C C   ? CYS A 1 118 ?   1.958   2.828 -13.086 1.000 96.980 ? 118 CYS A C   1 
ATOM 919  C CB  ? CYS A 1 118 ?   1.543   0.398 -13.489 1.000 96.980 ? 118 CYS A CB  1 
ATOM 920  O O   ? CYS A 1 118 ?   3.119   3.239 -13.129 1.000 96.980 ? 118 CYS A O   1 
ATOM 921  S SG  ? CYS A 1 118 ?   0.931  -0.903 -14.582 1.000 96.980 ? 118 CYS A SG  1 
ATOM 922  N N   ? TYR A 1 119 ?   1.062   3.179 -12.199 1.000 96.850 ? 119 TYR A N   1 
ATOM 923  C CA  ? TYR A 1 119 ?   1.434   4.213 -11.240 1.000 96.850 ? 119 TYR A CA  1 
ATOM 924  C C   ? TYR A 1 119 ?   1.430   3.665  -9.818 1.000 96.850 ? 119 TYR A C   1 
ATOM 925  C CB  ? TYR A 1 119 ?   0.482   5.409 -11.341 1.000 96.850 ? 119 TYR A CB  1 
ATOM 926  O O   ? TYR A 1 119 ?   0.490   2.976  -9.414 1.000 96.850 ? 119 TYR A O   1 
ATOM 927  C CG  ? TYR A 1 119 ?   0.601   6.171 -12.639 1.000 96.850 ? 119 TYR A CG  1 
ATOM 928  C CD1 ? TYR A 1 119 ?   1.524   7.204 -12.781 1.000 96.850 ? 119 TYR A CD1 1 
ATOM 929  C CD2 ? TYR A 1 119 ?  -0.211   5.860 -13.725 1.000 96.850 ? 119 TYR A CD2 1 
ATOM 930  C CE1 ? TYR A 1 119 ?   1.636   7.910 -13.974 1.000 96.850 ? 119 TYR A CE1 1 
ATOM 931  C CE2 ? TYR A 1 119 ?  -0.108   6.560 -14.923 1.000 96.850 ? 119 TYR A CE2 1 
ATOM 932  O OH  ? TYR A 1 119 ?   0.924   8.277 -16.221 1.000 96.850 ? 119 TYR A OH  1 
ATOM 933  C CZ  ? TYR A 1 119 ?   0.817   7.581 -15.038 1.000 96.850 ? 119 TYR A CZ  1 
ATOM 934  N N   ? ALA A 1 120 ?   2.520   3.966  -9.110 1.000 96.710 ? 120 ALA A N   1 
ATOM 935  C CA  ? ALA A 1 120 ?   2.617   3.692  -7.678 1.000 96.710 ? 120 ALA A CA  1 
ATOM 936  C C   ? ALA A 1 120 ?   2.532   4.982  -6.866 1.000 96.710 ? 120 ALA A C   1 
ATOM 937  C CB  ? ALA A 1 120 ?   3.916   2.955  -7.364 1.000 96.710 ? 120 ALA A CB  1 
ATOM 938  O O   ? ALA A 1 120 ?   2.997   6.034  -7.310 1.000 96.710 ? 120 ALA A O   1 
ATOM 939  N N   ? SER A 1 121 ?   1.848   4.915  -5.749 1.000 96.590 ? 121 SER A N   1 
ATOM 940  C CA  ? SER A 1 121 ?   1.735   6.066  -4.859 1.000 96.590 ? 121 SER A CA  1 
ATOM 941  C C   ? SER A 1 121 ?   2.032   5.678  -3.414 1.000 96.590 ? 121 SER A C   1 
ATOM 942  C CB  ? SER A 1 121 ?   0.339   6.682  -4.953 1.000 96.590 ? 121 SER A CB  1 
ATOM 943  O O   ? SER A 1 121 ?   1.799   4.536  -3.012 1.000 96.590 ? 121 SER A O   1 
ATOM 944  O OG  ? SER A 1 121 ?  -0.654   5.738  -4.591 1.000 96.590 ? 121 SER A OG  1 
ATOM 945  N N   ? GLY A 1 122 ?   2.640   6.695  -2.641 1.000 95.640 ? 122 GLY A N   1 
ATOM 946  C CA  ? GLY A 1 122 ?   2.930   6.402  -1.247 1.000 95.640 ? 122 GLY A CA  1 
ATOM 947  C C   ? GLY A 1 122 ?   3.745   7.485  -0.566 1.000 95.640 ? 122 GLY A C   1 
ATOM 948  O O   ? GLY A 1 122 ?   4.053   8.512  -1.175 1.000 95.640 ? 122 GLY A O   1 
ATOM 949  N N   ? TRP A 1 123 ?   4.037   7.295   0.766 1.000 93.940 ? 123 TRP A N   1 
ATOM 950  C CA  ? TRP A 1 123 ?   4.761   8.250   1.598 1.000 93.940 ? 123 TRP A CA  1 
ATOM 951  C C   ? TRP A 1 123 ?   6.107   7.682   2.034 1.000 93.940 ? 123 TRP A C   1 
ATOM 952  C CB  ? TRP A 1 123 ?   3.930   8.629   2.828 1.000 93.940 ? 123 TRP A CB  1 
ATOM 953  O O   ? TRP A 1 123 ?   6.628   8.044   3.091 1.000 93.940 ? 123 TRP A O   1 
ATOM 954  C CG  ? TRP A 1 123 ?   2.721   9.457   2.514 1.000 93.940 ? 123 TRP A CG  1 
ATOM 955  C CD1 ? TRP A 1 123 ?   2.666  10.816   2.375 1.000 93.940 ? 123 TRP A CD1 1 
ATOM 956  C CD2 ? TRP A 1 123 ?   1.389   8.978   2.306 1.000 93.940 ? 123 TRP A CD2 1 
ATOM 957  C CE2 ? TRP A 1 123 ?   0.576  10.104   2.043 1.000 93.940 ? 123 TRP A CE2 1 
ATOM 958  C CE3 ? TRP A 1 123 ?   0.803   7.705   2.314 1.000 93.940 ? 123 TRP A CE3 1 
ATOM 959  N NE1 ? TRP A 1 123 ?   1.379  11.211   2.092 1.000 93.940 ? 123 TRP A NE1 1 
ATOM 960  C CH2 ? TRP A 1 123 ?  -1.341   8.737   1.806 1.000 93.940 ? 123 TRP A CH2 1 
ATOM 961  C CZ2 ? TRP A 1 123 ?  -0.793   9.993   1.792 1.000 93.940 ? 123 TRP A CZ2 1 
ATOM 962  C CZ3 ? TRP A 1 123 ?  -0.561   7.598   2.063 1.000 93.940 ? 123 TRP A CZ3 1 
ATOM 963  N N   ? GLY A 1 124 ?   6.562   6.698   1.272 1.000 88.800 ? 124 GLY A N   1 
ATOM 964  C CA  ? GLY A 1 124 ?   7.875   6.145   1.566 1.000 88.800 ? 124 GLY A CA  1 
ATOM 965  C C   ? GLY A 1 124 ?   9.009   7.100   1.246 1.000 88.800 ? 124 GLY A C   1 
ATOM 966  O O   ? GLY A 1 124 ?   8.773   8.236   0.828 1.000 88.800 ? 124 GLY A O   1 
ATOM 967  N N   ? SER A 1 125 ?  10.320   6.667   1.470 1.000 87.080 ? 125 SER A N   1 
ATOM 968  C CA  ? SER A 1 125 ?  11.520   7.459   1.215 1.000 87.080 ? 125 SER A CA  1 
ATOM 969  C C   ? SER A 1 125 ?  11.610   7.869  -0.251 1.000 87.080 ? 125 SER A C   1 
ATOM 970  C CB  ? SER A 1 125 ?  12.772   6.677   1.612 1.000 87.080 ? 125 SER A CB  1 
ATOM 971  O O   ? SER A 1 125 ?  11.268   7.089  -1.142 1.000 87.080 ? 125 SER A O   1 
ATOM 972  O OG  ? SER A 1 125 ?  13.941   7.441   1.367 1.000 87.080 ? 125 SER A OG  1 
ATOM 973  N N   ? THR A 1 126 ?  12.091   9.116  -0.559 1.000 86.200 ? 126 THR A N   1 
ATOM 974  C CA  ? THR A 1 126 ?  12.237   9.633  -1.915 1.000 86.200 ? 126 THR A CA  1 
ATOM 975  C C   ? THR A 1 126 ?  13.700   9.604  -2.350 1.000 86.200 ? 126 THR A C   1 
ATOM 976  C CB  ? THR A 1 126 ?  11.694  11.070  -2.027 1.000 86.200 ? 126 THR A CB  1 
ATOM 977  O O   ? THR A 1 126 ?  14.041  10.095  -3.429 1.000 86.200 ? 126 THR A O   1 
ATOM 978  C CG2 ? THR A 1 126 ?  10.190  11.110  -1.778 1.000 86.200 ? 126 THR A CG2 1 
ATOM 979  O OG1 ? THR A 1 126 ?  12.349  11.899  -1.059 1.000 86.200 ? 126 THR A OG1 1 
ATOM 980  N N   ? HIS A 1 127 ?  14.559   9.115  -1.479 1.000 85.560 ? 127 HIS A N   1 
ATOM 981  C CA  ? HIS A 1 127 ?  15.986   9.044  -1.769 1.000 85.560 ? 127 HIS A CA  1 
ATOM 982  C C   ? HIS A 1 127 ?  16.453   7.597  -1.891 1.000 85.560 ? 127 HIS A C   1 
ATOM 983  C CB  ? HIS A 1 127 ?  16.790   9.765  -0.686 1.000 85.560 ? 127 HIS A CB  1 
ATOM 984  O O   ? HIS A 1 127 ?  16.001   6.730  -1.140 1.000 85.560 ? 127 HIS A O   1 
ATOM 985  C CG  ? HIS A 1 127 ?  16.624  11.251  -0.705 1.000 85.560 ? 127 HIS A CG  1 
ATOM 986  C CD2 ? HIS A 1 127 ?  17.394  12.225  -1.247 1.000 85.560 ? 127 HIS A CD2 1 
ATOM 987  N ND1 ? HIS A 1 127 ?  15.557  11.889  -0.111 1.000 85.560 ? 127 HIS A ND1 1 
ATOM 988  C CE1 ? HIS A 1 127 ?  15.678  13.194  -0.287 1.000 85.560 ? 127 HIS A CE1 1 
ATOM 989  N NE2 ? HIS A 1 127 ?  16.784  13.424  -0.973 1.000 85.560 ? 127 HIS A NE2 1 
ATOM 990  N N   ? PRO A 1 128 ?  17.391   7.333  -2.850 1.000 81.600 ? 128 PRO A N   1 
ATOM 991  C CA  ? PRO A 1 128 ?  17.863   5.987  -3.182 1.000 81.600 ? 128 PRO A CA  1 
ATOM 992  C C   ? PRO A 1 128 ?  18.672   5.351  -2.053 1.000 81.600 ? 128 PRO A C   1 
ATOM 993  C CB  ? PRO A 1 128 ?  18.737   6.214  -4.418 1.000 81.600 ? 128 PRO A CB  1 
ATOM 994  O O   ? PRO A 1 128 ?  18.624   4.132  -1.866 1.000 81.600 ? 128 PRO A O   1 
ATOM 995  C CG  ? PRO A 1 128 ?  18.330   7.557  -4.932 1.000 81.600 ? 128 PRO A CG  1 
ATOM 996  C CD  ? PRO A 1 128 ?  17.745   8.346  -3.795 1.000 81.600 ? 128 PRO A CD  1 
ATOM 997  N N   ? THR A 1 129 ?  19.344   6.097  -1.185 1.000 80.910 ? 129 THR A N   1 
ATOM 998  C CA  ? THR A 1 129 ?  20.295   5.545  -0.227 1.000 80.910 ? 129 THR A CA  1 
ATOM 999  C C   ? THR A 1 129 ?  20.017   6.074   1.177 1.000 80.910 ? 129 THR A C   1 
ATOM 1000 C CB  ? THR A 1 129 ?  21.745   5.876  -0.626 1.000 80.910 ? 129 THR A CB  1 
ATOM 1001 O O   ? THR A 1 129 ?  20.451   5.480   2.167 1.000 80.910 ? 129 THR A O   1 
ATOM 1002 C CG2 ? THR A 1 129 ?  22.132   5.175  -1.924 1.000 80.910 ? 129 THR A CG2 1 
ATOM 1003 O OG1 ? THR A 1 129 ?  21.874   7.292  -0.803 1.000 80.910 ? 129 THR A OG1 1 
ATOM 1004 N N   ? ALA A 1 130 ?  19.244   7.202   1.331 1.000 80.750 ? 130 ALA A N   1 
ATOM 1005 C CA  ? ALA A 1 130 ?  18.924   7.801   2.624 1.000 80.750 ? 130 ALA A CA  1 
ATOM 1006 C C   ? ALA A 1 130 ?  17.421   7.769   2.887 1.000 80.750 ? 130 ALA A C   1 
ATOM 1007 C CB  ? ALA A 1 130 ?  19.442   9.235   2.689 1.000 80.750 ? 130 ALA A CB  1 
ATOM 1008 O O   ? ALA A 1 130 ?  16.621   7.793   1.949 1.000 80.750 ? 130 ALA A O   1 
ATOM 1009 N N   ? VAL A 1 131 ?  17.102   7.568   4.243 1.000 81.750 ? 131 VAL A N   1 
ATOM 1010 C CA  ? VAL A 1 131 ?  15.697   7.570   4.634 1.000 81.750 ? 131 VAL A CA  1 
ATOM 1011 C C   ? VAL A 1 131 ?  15.212   9.007   4.814 1.000 81.750 ? 131 VAL A C   1 
ATOM 1012 C CB  ? VAL A 1 131 ?  15.468   6.764   5.933 1.000 81.750 ? 131 VAL A CB  1 
ATOM 1013 O O   ? VAL A 1 131 ?  15.681   9.720   5.705 1.000 81.750 ? 131 VAL A O   1 
ATOM 1014 C CG1 ? VAL A 1 131 ?  13.995   6.799   6.338 1.000 81.750 ? 131 VAL A CG1 1 
ATOM 1015 C CG2 ? VAL A 1 131 ?  15.943   5.323   5.756 1.000 81.750 ? 131 VAL A CG2 1 
ATOM 1016 N N   ? SER A 1 132 ?  14.515   9.551   3.827 1.000 83.130 ? 132 SER A N   1 
ATOM 1017 C CA  ? SER A 1 132 ?  13.828  10.838   3.862 1.000 83.130 ? 132 SER A CA  1 
ATOM 1018 C C   ? SER A 1 132 ?  12.375  10.701   3.420 1.000 83.130 ? 132 SER A C   1 
ATOM 1019 C CB  ? SER A 1 132 ?  14.546  11.853   2.972 1.000 83.130 ? 132 SER A CB  1 
ATOM 1020 O O   ? SER A 1 132 ?  12.100  10.366   2.266 1.000 83.130 ? 132 SER A O   1 
ATOM 1021 O OG  ? SER A 1 132 ?  13.847  13.086   2.949 1.000 83.130 ? 132 SER A OG  1 
ATOM 1022 N N   ? TYR A 1 133 ?  11.384  10.961   4.424 1.000 87.060 ? 133 TYR A N   1 
ATOM 1023 C CA  ? TYR A 1 133 ?   9.967  10.765   4.143 1.000 87.060 ? 133 TYR A CA  1 
ATOM 1024 C C   ? TYR A 1 133 ?   9.293  12.085   3.787 1.000 87.060 ? 133 TYR A C   1 
ATOM 1025 C CB  ? TYR A 1 133 ?   9.263  10.127   5.345 1.000 87.060 ? 133 TYR A CB  1 
ATOM 1026 O O   ? TYR A 1 133 ?   9.369  13.052   4.548 1.000 87.060 ? 133 TYR A O   1 
ATOM 1027 C CG  ? TYR A 1 133 ?   9.807   8.769   5.716 1.000 87.060 ? 133 TYR A CG  1 
ATOM 1028 C CD1 ? TYR A 1 133 ?   9.512   7.645   4.948 1.000 87.060 ? 133 TYR A CD1 1 
ATOM 1029 C CD2 ? TYR A 1 133 ?  10.616   8.607   6.836 1.000 87.060 ? 133 TYR A CD2 1 
ATOM 1030 C CE1 ? TYR A 1 133 ?  10.010   6.391   5.288 1.000 87.060 ? 133 TYR A CE1 1 
ATOM 1031 C CE2 ? TYR A 1 133 ?  11.119   7.358   7.185 1.000 87.060 ? 133 TYR A CE2 1 
ATOM 1032 O OH  ? TYR A 1 133 ?  11.306   5.019   6.747 1.000 87.060 ? 133 TYR A OH  1 
ATOM 1033 C CZ  ? TYR A 1 133 ?  10.811   6.258   6.406 1.000 87.060 ? 133 TYR A CZ  1 
ATOM 1034 N N   ? PRO A 1 134 ?   8.677  12.126   2.550 1.000 90.890 ? 134 PRO A N   1 
ATOM 1035 C CA  ? PRO A 1 134 ?   7.928  13.336   2.204 1.000 90.890 ? 134 PRO A CA  1 
ATOM 1036 C C   ? PRO A 1 134 ?   6.670  13.513   3.051 1.000 90.890 ? 134 PRO A C   1 
ATOM 1037 C CB  ? PRO A 1 134 ?   7.568  13.119   0.732 1.000 90.890 ? 134 PRO A CB  1 
ATOM 1038 O O   ? PRO A 1 134 ?   6.121  12.533   3.561 1.000 90.890 ? 134 PRO A O   1 
ATOM 1039 C CG  ? PRO A 1 134 ?   7.402  11.640   0.593 1.000 90.890 ? 134 PRO A CG  1 
ATOM 1040 C CD  ? PRO A 1 134 ?   8.418  10.962   1.466 1.000 90.890 ? 134 PRO A CD  1 
ATOM 1041 N N   ? ASP A 1 135 ?   6.255  14.757   3.276 1.000 92.510 ? 135 ASP A N   1 
ATOM 1042 C CA  ? ASP A 1 135 ?   5.000  15.016   3.974 1.000 92.510 ? 135 ASP A CA  1 
ATOM 1043 C C   ? ASP A 1 135 ?   3.804  14.836   3.041 1.000 92.510 ? 135 ASP A C   1 
ATOM 1044 C CB  ? ASP A 1 135 ?   4.997  16.426   4.568 1.000 92.510 ? 135 ASP A CB  1 
ATOM 1045 O O   ? ASP A 1 135 ?   2.720  14.450   3.480 1.000 92.510 ? 135 ASP A O   1 
ATOM 1046 C CG  ? ASP A 1 135 ?   5.963  16.583   5.729 1.000 92.510 ? 135 ASP A CG  1 
ATOM 1047 O OD1 ? ASP A 1 135 ?   6.239  15.586   6.431 1.000 92.510 ? 135 ASP A OD1 1 
ATOM 1048 O OD2 ? ASP A 1 135 ?   6.450  17.714   5.945 1.000 92.510 ? 135 ASP A OD2 1 
ATOM 1049 N N   ? VAL A 1 136 ?   4.085  15.036   1.767 1.000 95.270 ? 136 VAL A N   1 
ATOM 1050 C CA  ? VAL A 1 136 ?   2.997  14.982   0.796 1.000 95.270 ? 136 VAL A CA  1 
ATOM 1051 C C   ? VAL A 1 136 ?   3.114  13.710  -0.041 1.000 95.270 ? 136 VAL A C   1 
ATOM 1052 C CB  ? VAL A 1 136 ?   2.993  16.225  -0.122 1.000 95.270 ? 136 VAL A CB  1 
ATOM 1053 O O   ? VAL A 1 136 ?   4.215  13.195  -0.248 1.000 95.270 ? 136 VAL A O   1 
ATOM 1054 C CG1 ? VAL A 1 136 ?   2.756  17.496   0.692 1.000 95.270 ? 136 VAL A CG1 1 
ATOM 1055 C CG2 ? VAL A 1 136 ?   4.306  16.320  -0.897 1.000 95.270 ? 136 VAL A CG2 1 
ATOM 1056 N N   ? LEU A 1 137 ?   1.977  13.175  -0.472 1.000 96.100 ? 137 LEU A N   1 
ATOM 1057 C CA  ? LEU A 1 137 ?   1.877  11.946  -1.251 1.000 96.100 ? 137 LEU A CA  1 
ATOM 1058 C C   ? LEU A 1 137 ?   2.654  12.066  -2.558 1.000 96.100 ? 137 LEU A C   1 
ATOM 1059 C CB  ? LEU A 1 137 ?   0.412  11.614  -1.544 1.000 96.100 ? 137 LEU A CB  1 
ATOM 1060 O O   ? LEU A 1 137 ?   2.522  13.062  -3.274 1.000 96.100 ? 137 LEU A O   1 
ATOM 1061 C CG  ? LEU A 1 137 ?   0.133  10.223  -2.116 1.000 96.100 ? 137 LEU A CG  1 
ATOM 1062 C CD1 ? LEU A 1 137 ?   0.523   9.147  -1.108 1.000 96.100 ? 137 LEU A CD1 1 
ATOM 1063 C CD2 ? LEU A 1 137 ?  -1.335  10.090  -2.507 1.000 96.100 ? 137 LEU A CD2 1 
ATOM 1064 N N   ? GLN A 1 138 ?   3.446  10.987  -2.768 1.000 96.850 ? 138 GLN A N   1 
ATOM 1065 C CA  ? GLN A 1 138 ?   4.264  10.938  -3.976 1.000 96.850 ? 138 GLN A CA  1 
ATOM 1066 C C   ? GLN A 1 138 ?   3.738   9.890  -4.953 1.000 96.850 ? 138 GLN A C   1 
ATOM 1067 C CB  ? GLN A 1 138 ?   5.723  10.643  -3.625 1.000 96.850 ? 138 GLN A CB  1 
ATOM 1068 O O   ? GLN A 1 138 ?   3.176   8.875  -4.540 1.000 96.850 ? 138 GLN A O   1 
ATOM 1069 C CG  ? GLN A 1 138 ?   6.347  11.663  -2.682 1.000 96.850 ? 138 GLN A CG  1 
ATOM 1070 C CD  ? GLN A 1 138 ?   6.492  13.035  -3.313 1.000 96.850 ? 138 GLN A CD  1 
ATOM 1071 N NE2 ? GLN A 1 138 ?   5.980  14.056  -2.635 1.000 96.850 ? 138 GLN A NE2 1 
ATOM 1072 O OE1 ? GLN A 1 138 ?   7.060  13.175  -4.401 1.000 96.850 ? 138 GLN A OE1 1 
ATOM 1073 N N   ? CYS A 1 139 ?   3.995  10.135  -6.335 1.000 96.570 ? 139 CYS A N   1 
ATOM 1074 C CA  ? CYS A 1 139 ?   3.637   9.200  -7.395 1.000 96.570 ? 139 CYS A CA  1 
ATOM 1075 C C   ? CYS A 1 139 ?   4.823   8.940  -8.317 1.000 96.570 ? 139 CYS A C   1 
ATOM 1076 C CB  ? CYS A 1 139 ?   2.457   9.735  -8.206 1.000 96.570 ? 139 CYS A CB  1 
ATOM 1077 O O   ? CYS A 1 139 ?   5.674   9.811  -8.500 1.000 96.570 ? 139 CYS A O   1 
ATOM 1078 S SG  ? CYS A 1 139 ?   0.924   9.867  -7.260 1.000 96.570 ? 139 CYS A SG  1 
ATOM 1079 N N   ? VAL A 1 140 ?   4.765   7.709  -8.831 1.000 95.700 ? 140 VAL A N   1 
ATOM 1080 C CA  ? VAL A 1 140 ?   5.805   7.376  -9.798 1.000 95.700 ? 140 VAL A CA  1 
ATOM 1081 C C   ? VAL A 1 140 ?   5.233   6.457 -10.876 1.000 95.700 ? 140 VAL A C   1 
ATOM 1082 C CB  ? VAL A 1 140 ?   7.020   6.707  -9.118 1.000 95.700 ? 140 VAL A CB  1 
ATOM 1083 O O   ? VAL A 1 140 ?   4.401   5.594 -10.587 1.000 95.700 ? 140 VAL A O   1 
ATOM 1084 C CG1 ? VAL A 1 140 ?   6.623   5.368  -8.498 1.000 95.700 ? 140 VAL A CG1 1 
ATOM 1085 C CG2 ? VAL A 1 140 ?   8.156   6.518 -10.121 1.000 95.700 ? 140 VAL A CG2 1 
ATOM 1086 N N   ? GLY A 1 141 ?   5.671   6.763 -12.090 1.000 95.250 ? 141 GLY A N   1 
ATOM 1087 C CA  ? GLY A 1 141 ?   5.330   5.880 -13.194 1.000 95.250 ? 141 GLY A CA  1 
ATOM 1088 C C   ? GLY A 1 141 ?   6.335   4.762 -13.397 1.000 95.250 ? 141 GLY A C   1 
ATOM 1089 O O   ? GLY A 1 141 ?   7.535   5.015 -13.522 1.000 95.250 ? 141 GLY A O   1 
ATOM 1090 N N   ? LEU A 1 142 ?   5.787   3.488 -13.540 1.000 95.060 ? 142 LEU A N   1 
ATOM 1091 C CA  ? LEU A 1 142 ?   6.627   2.311 -13.731 1.000 95.060 ? 142 LEU A CA  1 
ATOM 1092 C C   ? LEU A 1 142 ?   6.119   1.463 -14.892 1.000 95.060 ? 142 LEU A C   1 
ATOM 1093 C CB  ? LEU A 1 142 ?   6.671   1.471 -12.452 1.000 95.060 ? 142 LEU A CB  1 
ATOM 1094 O O   ? LEU A 1 142 ?   4.912   1.398 -15.138 1.000 95.060 ? 142 LEU A O   1 
ATOM 1095 C CG  ? LEU A 1 142 ?   7.136   2.190 -11.184 1.000 95.060 ? 142 LEU A CG  1 
ATOM 1096 C CD1 ? LEU A 1 142 ?   6.865   1.328  -9.956 1.000 95.060 ? 142 LEU A CD1 1 
ATOM 1097 C CD2 ? LEU A 1 142 ?   8.617   2.541 -11.281 1.000 95.060 ? 142 LEU A CD2 1 
ATOM 1098 N N   ? LYS A 1 143 ?   7.133   0.824 -15.601 1.000 94.810 ? 143 LYS A N   1 
ATOM 1099 C CA  ? LYS A 1 143 ?   6.747  -0.091 -16.671 1.000 94.810 ? 143 LYS A CA  1 
ATOM 1100 C C   ? LYS A 1 143 ?   6.640  -1.524 -16.156 1.000 94.810 ? 143 LYS A C   1 
ATOM 1101 C CB  ? LYS A 1 143 ?   7.748  -0.022 -17.825 1.000 94.810 ? 143 LYS A CB  1 
ATOM 1102 O O   ? LYS A 1 143 ?   7.499  -1.983 -15.401 1.000 94.810 ? 143 LYS A O   1 
ATOM 1103 C CG  ? LYS A 1 143 ?   7.794   1.328 -18.524 1.000 94.810 ? 143 LYS A CG  1 
ATOM 1104 C CD  ? LYS A 1 143 ?   6.509   1.602 -19.295 1.000 94.810 ? 143 LYS A CD  1 
ATOM 1105 C CE  ? LYS A 1 143 ?   6.585   2.915 -20.063 1.000 94.810 ? 143 LYS A CE  1 
ATOM 1106 N NZ  ? LYS A 1 143 ?   5.302   3.222 -20.763 1.000 94.810 ? 143 LYS A NZ  1 
ATOM 1107 N N   ? LEU A 1 144 ?   5.529  -2.133 -16.582 1.000 94.230 ? 144 LEU A N   1 
ATOM 1108 C CA  ? LEU A 1 144 ?   5.389  -3.549 -16.257 1.000 94.230 ? 144 LEU A CA  1 
ATOM 1109 C C   ? LEU A 1 144 ?   6.395  -4.388 -17.038 1.000 94.230 ? 144 LEU A C   1 
ATOM 1110 C CB  ? LEU A 1 144 ?   3.966  -4.029 -16.555 1.000 94.230 ? 144 LEU A CB  1 
ATOM 1111 O O   ? LEU A 1 144 ?   6.584  -4.180 -18.238 1.000 94.230 ? 144 LEU A O   1 
ATOM 1112 C CG  ? LEU A 1 144 ?   2.880  -3.582 -15.575 1.000 94.230 ? 144 LEU A CG  1 
ATOM 1113 C CD1 ? LEU A 1 144 ?   1.533  -4.179 -15.969 1.000 94.230 ? 144 LEU A CD1 1 
ATOM 1114 C CD2 ? LEU A 1 144 ?   3.251  -3.978 -14.150 1.000 94.230 ? 144 LEU A CD2 1 
ATOM 1115 N N   ? LEU A 1 145 ?   6.979  -5.314 -16.289 1.000 92.000 ? 145 LEU A N   1 
ATOM 1116 C CA  ? LEU A 1 145 ?   8.007  -6.172 -16.869 1.000 92.000 ? 145 LEU A CA  1 
ATOM 1117 C C   ? LEU A 1 145 ?   7.598  -7.639 -16.788 1.000 92.000 ? 145 LEU A C   1 
ATOM 1118 C CB  ? LEU A 1 145 ?   9.345  -5.963 -16.156 1.000 92.000 ? 145 LEU A CB  1 
ATOM 1119 O O   ? LEU A 1 145 ?   6.814  -8.023 -15.918 1.000 92.000 ? 145 LEU A O   1 
ATOM 1120 C CG  ? LEU A 1 145 ?   9.837  -4.519 -16.047 1.000 92.000 ? 145 LEU A CG  1 
ATOM 1121 C CD1 ? LEU A 1 145 ?  11.052  -4.440 -15.129 1.000 92.000 ? 145 LEU A CD1 1 
ATOM 1122 C CD2 ? LEU A 1 145 ?  10.166  -3.959 -17.427 1.000 92.000 ? 145 LEU A CD2 1 
ATOM 1123 N N   ? SER A 1 146 ?   8.105  -8.404 -17.712 1.000 89.440 ? 146 SER A N   1 
ATOM 1124 C CA  ? SER A 1 146 ?   7.920  -9.847 -17.609 1.000 89.440 ? 146 SER A CA  1 
ATOM 1125 C C   ? SER A 1 146 ?   8.707 -10.424 -16.437 1.000 89.440 ? 146 SER A C   1 
ATOM 1126 C CB  ? SER A 1 146 ?   8.343 -10.536 -18.907 1.000 89.440 ? 146 SER A CB  1 
ATOM 1127 O O   ? SER A 1 146 ?   9.717  -9.853 -16.021 1.000 89.440 ? 146 SER A O   1 
ATOM 1128 O OG  ? SER A 1 146 ?   9.751 -10.489 -19.065 1.000 89.440 ? 146 SER A OG  1 
ATOM 1129 N N   ? ASN A 1 147 ?   8.230 -11.551 -15.865 1.000 84.320 ? 147 ASN A N   1 
ATOM 1130 C CA  ? ASN A 1 147 ?   8.942 -12.231 -14.788 1.000 84.320 ? 147 ASN A CA  1 
ATOM 1131 C C   ? ASN A 1 147 ?  10.346 -12.646 -15.220 1.000 84.320 ? 147 ASN A C   1 
ATOM 1132 C CB  ? ASN A 1 147 ?   8.152 -13.451 -14.309 1.000 84.320 ? 147 ASN A CB  1 
ATOM 1133 O O   ? ASN A 1 147 ?  11.272 -12.656 -14.407 1.000 84.320 ? 147 ASN A O   1 
ATOM 1134 C CG  ? ASN A 1 147 ?   7.005 -13.079 -13.390 1.000 84.320 ? 147 ASN A CG  1 
ATOM 1135 N ND2 ? ASN A 1 147 ?   6.242 -14.077 -12.960 1.000 84.320 ? 147 ASN A ND2 1 
ATOM 1136 O OD1 ? ASN A 1 147 ?   6.806 -11.904 -13.069 1.000 84.320 ? 147 ASN A OD1 1 
ATOM 1137 N N   ? LYS A 1 148 ?  10.522 -13.021 -16.504 1.000 82.590 ? 148 LYS A N   1 
ATOM 1138 C CA  ? LYS A 1 148 ?  11.830 -13.354 -17.060 1.000 82.590 ? 148 LYS A CA  1 
ATOM 1139 C C   ? LYS A 1 148 ?  12.782 -12.165 -16.978 1.000 82.590 ? 148 LYS A C   1 
ATOM 1140 C CB  ? LYS A 1 148 ?  11.693 -13.817 -18.512 1.000 82.590 ? 148 LYS A CB  1 
ATOM 1141 O O   ? LYS A 1 148 ?  13.930 -12.310 -16.554 1.000 82.590 ? 148 LYS A O   1 
ATOM 1142 C CG  ? LYS A 1 148 ?  12.998 -14.292 -19.135 1.000 82.590 ? 148 LYS A CG  1 
ATOM 1143 C CD  ? LYS A 1 148 ?  12.793 -14.765 -20.569 1.000 82.590 ? 148 LYS A CD  1 
ATOM 1144 C CE  ? LYS A 1 148 ?  14.110 -15.161 -21.221 1.000 82.590 ? 148 LYS A CE  1 
ATOM 1145 N NZ  ? LYS A 1 148 ?  13.920 -15.584 -22.641 1.000 82.590 ? 148 LYS A NZ  1 
ATOM 1146 N N   ? GLU A 1 149 ?  12.284 -10.947 -17.344 1.000 82.760 ? 149 GLU A N   1 
ATOM 1147 C CA  ? GLU A 1 149 ?  13.054  -9.708 -17.288 1.000 82.760 ? 149 GLU A CA  1 
ATOM 1148 C C   ? GLU A 1 149 ?  13.383  -9.327 -15.848 1.000 82.760 ? 149 GLU A C   1 
ATOM 1149 C CB  ? GLU A 1 149 ?  12.292  -8.570 -17.972 1.000 82.760 ? 149 GLU A CB  1 
ATOM 1150 O O   ? GLU A 1 149 ?  14.488  -8.861 -15.561 1.000 82.760 ? 149 GLU A O   1 
ATOM 1151 C CG  ? GLU A 1 149 ?  12.249  -8.682 -19.489 1.000 82.760 ? 149 GLU A CG  1 
ATOM 1152 C CD  ? GLU A 1 149 ?  11.389  -7.614 -20.146 1.000 82.760 ? 149 GLU A CD  1 
ATOM 1153 O OE1 ? GLU A 1 149 ?  11.818  -7.035 -21.170 1.000 82.760 ? 149 GLU A OE1 1 
ATOM 1154 O OE2 ? GLU A 1 149 ?  10.278  -7.355 -19.633 1.000 82.760 ? 149 GLU A OE2 1 
ATOM 1155 N N   ? CYS A 1 150 ?  12.491  -9.633 -14.960 1.000 81.190 ? 150 CYS A N   1 
ATOM 1156 C CA  ? CYS A 1 150 ?  12.627  -9.351 -13.535 1.000 81.190 ? 150 CYS A CA  1 
ATOM 1157 C C   ? CYS A 1 150 ?  13.599 -10.324 -12.878 1.000 81.190 ? 150 CYS A C   1 
ATOM 1158 C CB  ? CYS A 1 150 ?  11.268  -9.427 -12.841 1.000 81.190 ? 150 CYS A CB  1 
ATOM 1159 O O   ? CYS A 1 150 ?  14.380  -9.936 -12.008 1.000 81.190 ? 150 CYS A O   1 
ATOM 1160 S SG  ? CYS A 1 150 ?  11.275  -8.784 -11.154 1.000 81.190 ? 150 CYS A SG  1 
ATOM 1161 N N   ? GLY A 1 151 ?  13.543 -11.579 -13.310 1.000 74.880 ? 151 GLY A N   1 
ATOM 1162 C CA  ? GLY A 1 151 ?  14.343 -12.668 -12.773 1.000 74.880 ? 151 GLY A CA  1 
ATOM 1163 C C   ? GLY A 1 151 ?  15.810 -12.571 -13.146 1.000 74.880 ? 151 GLY A C   1 
ATOM 1164 O O   ? GLY A 1 151 ?  16.672 -13.105 -12.445 1.000 74.880 ? 151 GLY A O   1 
ATOM 1165 N N   ? ARG A 1 152 ?  16.109 -11.813 -14.204 1.000 71.700 ? 152 ARG A N   1 
ATOM 1166 C CA  ? ARG A 1 152 ?  17.477 -11.645 -14.685 1.000 71.700 ? 152 ARG A CA  1 
ATOM 1167 C C   ? ARG A 1 152 ?  18.281 -10.750 -13.747 1.000 71.700 ? 152 ARG A C   1 
ATOM 1168 C CB  ? ARG A 1 152 ?  17.483 -11.061 -16.099 1.000 71.700 ? 152 ARG A CB  1 
ATOM 1169 O O   ? ARG A 1 152 ?  19.506 -10.865 -13.670 1.000 71.700 ? 152 ARG A O   1 
ATOM 1170 C CG  ? ARG A 1 152 ?  17.019 -12.036 -17.170 1.000 71.700 ? 152 ARG A CG  1 
ATOM 1171 C CD  ? ARG A 1 152 ?  17.110 -11.428 -18.563 1.000 71.700 ? 152 ARG A CD  1 
ATOM 1172 N NE  ? ARG A 1 152 ?  16.672 -12.369 -19.590 1.000 71.700 ? 152 ARG A NE  1 
ATOM 1173 N NH1 ? ARG A 1 152 ?  16.492 -10.782 -21.259 1.000 71.700 ? 152 ARG A NH1 1 
ATOM 1174 N NH2 ? ARG A 1 152 ?  16.000 -12.977 -21.701 1.000 71.700 ? 152 ARG A NH2 1 
ATOM 1175 C CZ  ? ARG A 1 152 ?  16.389 -12.040 -20.848 1.000 71.700 ? 152 ARG A CZ  1 
ATOM 1176 N N   ? SER A 1 153 ?  17.677 -10.161 -12.717 1.000 63.220 ? 153 SER A N   1 
ATOM 1177 C CA  ? SER A 1 153 ?  18.250  -9.152 -11.832 1.000 63.220 ? 153 SER A CA  1 
ATOM 1178 C C   ? SER A 1 153 ?  17.967  -9.475 -10.369 1.000 63.220 ? 153 SER A C   1 
ATOM 1179 C CB  ? SER A 1 153 ?  17.699  -7.766 -12.172 1.000 63.220 ? 153 SER A CB  1 
ATOM 1180 O O   ? SER A 1 153 ?  18.504  -8.825  -9.469 1.000 63.220 ? 153 SER A O   1 
ATOM 1181 O OG  ? SER A 1 153 ?  17.267  -7.714 -13.521 1.000 63.220 ? 153 SER A OG  1 
ATOM 1182 N N   ? HIS A 1 154 ?  17.039 -10.612 -10.032 1.000 65.800 ? 154 HIS A N   1 
ATOM 1183 C CA  ? HIS A 1 154 ?  16.724 -11.025  -8.669 1.000 65.800 ? 154 HIS A CA  1 
ATOM 1184 C C   ? HIS A 1 154 ?  17.335 -12.385  -8.350 1.000 65.800 ? 154 HIS A C   1 
ATOM 1185 C CB  ? HIS A 1 154 ?  15.209 -11.068  -8.459 1.000 65.800 ? 154 HIS A CB  1 
ATOM 1186 O O   ? HIS A 1 154 ?  17.362 -13.274  -9.204 1.000 65.800 ? 154 HIS A O   1 
ATOM 1187 C CG  ? HIS A 1 154 ?  14.572  -9.716  -8.403 1.000 65.800 ? 154 HIS A CG  1 
ATOM 1188 C CD2 ? HIS A 1 154 ?  13.938  -8.991  -9.355 1.000 65.800 ? 154 HIS A CD2 1 
ATOM 1189 N ND1 ? HIS A 1 154 ?  14.548  -8.952  -7.256 1.000 65.800 ? 154 HIS A ND1 1 
ATOM 1190 C CE1 ? HIS A 1 154 ?  13.925  -7.813  -7.506 1.000 65.800 ? 154 HIS A CE1 1 
ATOM 1191 N NE2 ? HIS A 1 154 ?  13.545  -7.811  -8.772 1.000 65.800 ? 154 HIS A NE2 1 
ATOM 1192 N N   ? LEU A 1 155 ?  18.142 -12.499  -7.291 1.000 56.760 ? 155 LEU A N   1 
ATOM 1193 C CA  ? LEU A 1 155 ?  18.752 -13.729  -6.797 1.000 56.760 ? 155 LEU A CA  1 
ATOM 1194 C C   ? LEU A 1 155 ?  17.685 -14.742  -6.395 1.000 56.760 ? 155 LEU A C   1 
ATOM 1195 C CB  ? LEU A 1 155 ?  19.666 -13.433  -5.605 1.000 56.760 ? 155 LEU A CB  1 
ATOM 1196 O O   ? LEU A 1 155 ?  17.898 -15.951  -6.506 1.000 56.760 ? 155 LEU A O   1 
ATOM 1197 C CG  ? LEU A 1 155 ?  20.954 -12.667  -5.912 1.000 56.760 ? 155 LEU A CG  1 
ATOM 1198 C CD1 ? LEU A 1 155 ?  21.608 -12.191  -4.619 1.000 56.760 ? 155 LEU A CD1 1 
ATOM 1199 C CD2 ? LEU A 1 155 ?  21.915 -13.538  -6.715 1.000 56.760 ? 155 LEU A CD2 1 
ATOM 1200 N N   ? ASP A 1 156 ?  16.321 -14.250  -6.246 1.000 59.040 ? 156 ASP A N   1 
ATOM 1201 C CA  ? ASP A 1 156 ?  15.212 -15.093  -5.811 1.000 59.040 ? 156 ASP A CA  1 
ATOM 1202 C C   ? ASP A 1 156 ?  14.199 -15.292  -6.936 1.000 59.040 ? 156 ASP A C   1 
ATOM 1203 C CB  ? ASP A 1 156 ?  14.525 -14.486  -4.586 1.000 59.040 ? 156 ASP A CB  1 
ATOM 1204 O O   ? ASP A 1 156 ?  14.144 -14.497  -7.877 1.000 59.040 ? 156 ASP A O   1 
ATOM 1205 C CG  ? ASP A 1 156 ?  15.430 -14.423  -3.369 1.000 59.040 ? 156 ASP A CG  1 
ATOM 1206 O OD1 ? ASP A 1 156 ?  16.267 -15.332  -3.183 1.000 59.040 ? 156 ASP A OD1 1 
ATOM 1207 O OD2 ? ASP A 1 156 ?  15.303 -13.456  -2.586 1.000 59.040 ? 156 ASP A OD2 1 
ATOM 1208 N N   ? LYS A 1 157 ?  13.551 -16.513  -7.008 1.000 61.200 ? 157 LYS A N   1 
ATOM 1209 C CA  ? LYS A 1 157 ?  12.526 -16.873  -7.984 1.000 61.200 ? 157 LYS A CA  1 
ATOM 1210 C C   ? LYS A 1 157 ?  11.353 -15.899  -7.935 1.000 61.200 ? 157 LYS A C   1 
ATOM 1211 C CB  ? LYS A 1 157 ?  12.032 -18.300  -7.742 1.000 61.200 ? 157 LYS A CB  1 
ATOM 1212 O O   ? LYS A 1 157 ?  10.865 -15.560  -6.855 1.000 61.200 ? 157 LYS A O   1 
ATOM 1213 C CG  ? LYS A 1 157 ?  12.863 -19.369  -8.438 1.000 61.200 ? 157 LYS A CG  1 
ATOM 1214 C CD  ? LYS A 1 157 ?  12.227 -20.747  -8.302 1.000 61.200 ? 157 LYS A CD  1 
ATOM 1215 C CE  ? LYS A 1 157 ?  13.093 -21.828  -8.936 1.000 61.200 ? 157 LYS A CE  1 
ATOM 1216 N NZ  ? LYS A 1 157 ?  12.463 -23.178  -8.825 1.000 61.200 ? 157 LYS A NZ  1 
ATOM 1217 N N   ? VAL A 1 158 ?  11.219 -14.933  -8.951 1.000 69.390 ? 158 VAL A N   1 
ATOM 1218 C CA  ? VAL A 1 158 ?   9.978 -14.196  -9.164 1.000 69.390 ? 158 VAL A CA  1 
ATOM 1219 C C   ? VAL A 1 158 ?   8.849 -15.169  -9.494 1.000 69.390 ? 158 VAL A C   1 
ATOM 1220 C CB  ? VAL A 1 158 ?  10.125 -13.149 -10.291 1.000 69.390 ? 158 VAL A CB  1 
ATOM 1221 O O   ? VAL A 1 158 ?   8.864 -15.814 -10.546 1.000 69.390 ? 158 VAL A O   1 
ATOM 1222 C CG1 ? VAL A 1 158 ?   8.823 -12.374 -10.482 1.000 69.390 ? 158 VAL A CG1 1 
ATOM 1223 C CG2 ? VAL A 1 158 ?  11.278 -12.195  -9.985 1.000 69.390 ? 158 VAL A CG2 1 
ATOM 1224 N N   ? ALA A 1 159 ?   8.105 -15.544  -8.437 1.000 72.030 ? 159 ALA A N   1 
ATOM 1225 C CA  ? ALA A 1 159 ?   7.044 -16.542  -8.541 1.000 72.030 ? 159 ALA A CA  1 
ATOM 1226 C C   ? ALA A 1 159 ?   5.861 -16.004  -9.340 1.000 72.030 ? 159 ALA A C   1 
ATOM 1227 C CB  ? ALA A 1 159 ?   6.588 -16.980  -7.151 1.000 72.030 ? 159 ALA A CB  1 
ATOM 1228 O O   ? ALA A 1 159 ?   5.801 -14.810  -9.645 1.000 72.030 ? 159 ALA A O   1 
ATOM 1229 N N   ? GLU A 1 160 ?   5.099 -16.842  -9.991 1.000 81.170 ? 160 GLU A N   1 
ATOM 1230 C CA  ? GLU A 1 160 ?   3.922 -16.548 -10.804 1.000 81.170 ? 160 GLU A CA  1 
ATOM 1231 C C   ? GLU A 1 160 ?   2.951 -15.635 -10.061 1.000 81.170 ? 160 GLU A C   1 
ATOM 1232 C CB  ? GLU A 1 160 ?   3.216 -17.843 -11.216 1.000 81.170 ? 160 GLU A CB  1 
ATOM 1233 O O   ? GLU A 1 160 ?   2.119 -14.970 -10.681 1.000 81.170 ? 160 GLU A O   1 
ATOM 1234 C CG  ? GLU A 1 160 ?   2.081 -17.636 -12.208 1.000 81.170 ? 160 GLU A CG  1 
ATOM 1235 C CD  ? GLU A 1 160 ?   1.337 -18.918 -12.545 1.000 81.170 ? 160 GLU A CD  1 
ATOM 1236 O OE1 ? GLU A 1 160 ?   0.318 -18.856 -13.270 1.000 81.170 ? 160 GLU A OE1 1 
ATOM 1237 O OE2 ? GLU A 1 160 ?   1.776 -19.993 -12.079 1.000 81.170 ? 160 GLU A OE2 1 
ATOM 1238 N N   ? PHE A 1 161 ?   3.123 -15.424  -8.712 1.000 85.270 ? 161 PHE A N   1 
ATOM 1239 C CA  ? PHE A 1 161 ?   2.204 -14.645  -7.891 1.000 85.270 ? 161 PHE A CA  1 
ATOM 1240 C C   ? PHE A 1 161 ?   2.740 -13.236  -7.668 1.000 85.270 ? 161 PHE A C   1 
ATOM 1241 C CB  ? PHE A 1 161 ?   1.967 -15.336  -6.545 1.000 85.270 ? 161 PHE A CB  1 
ATOM 1242 O O   ? PHE A 1 161 ?   2.157 -12.457  -6.910 1.000 85.270 ? 161 PHE A O   1 
ATOM 1243 C CG  ? PHE A 1 161 ?   3.231 -15.777  -5.857 1.000 85.270 ? 161 PHE A CG  1 
ATOM 1244 C CD1 ? PHE A 1 161 ?   3.680 -17.087  -5.971 1.000 85.270 ? 161 PHE A CD1 1 
ATOM 1245 C CD2 ? PHE A 1 161 ?   3.970 -14.881  -5.096 1.000 85.270 ? 161 PHE A CD2 1 
ATOM 1246 C CE1 ? PHE A 1 161 ?   4.850 -17.498  -5.336 1.000 85.270 ? 161 PHE A CE1 1 
ATOM 1247 C CE2 ? PHE A 1 161 ?   5.140 -15.284  -4.459 1.000 85.270 ? 161 PHE A CE2 1 
ATOM 1248 C CZ  ? PHE A 1 161 ?   5.577 -16.593  -4.579 1.000 85.270 ? 161 PHE A CZ  1 
ATOM 1249 N N   ? MET A 1 162 ?   3.883 -12.948  -8.393 1.000 88.500 ? 162 MET A N   1 
ATOM 1250 C CA  ? MET A 1 162 ?   4.498 -11.627  -8.289 1.000 88.500 ? 162 MET A CA  1 
ATOM 1251 C C   ? MET A 1 162 ?   4.420 -10.885  -9.619 1.000 88.500 ? 162 MET A C   1 
ATOM 1252 C CB  ? MET A 1 162 ?   5.956 -11.746  -7.842 1.000 88.500 ? 162 MET A CB  1 
ATOM 1253 O O   ? MET A 1 162 ?   4.422 -11.507 -10.683 1.000 88.500 ? 162 MET A O   1 
ATOM 1254 C CG  ? MET A 1 162 ?   6.123 -12.312  -6.441 1.000 88.500 ? 162 MET A CG  1 
ATOM 1255 S SD  ? MET A 1 162 ?   7.881 -12.400  -5.923 1.000 88.500 ? 162 MET A SD  1 
ATOM 1256 C CE  ? MET A 1 162 ?   7.691 -13.115  -4.266 1.000 88.500 ? 162 MET A CE  1 
ATOM 1257 N N   ? LEU A 1 163 ?   4.282  -9.514  -9.515 1.000 91.490 ? 163 LEU A N   1 
ATOM 1258 C CA  ? LEU A 1 163 ?   4.349  -8.544 -10.602 1.000 91.490 ? 163 LEU A CA  1 
ATOM 1259 C C   ? LEU A 1 163 ?   5.589  -7.666 -10.471 1.000 91.490 ? 163 LEU A C   1 
ATOM 1260 C CB  ? LEU A 1 163 ?   3.091  -7.672 -10.620 1.000 91.490 ? 163 LEU A CB  1 
ATOM 1261 O O   ? LEU A 1 163 ?   5.929  -7.224  -9.370 1.000 91.490 ? 163 LEU A O   1 
ATOM 1262 C CG  ? LEU A 1 163 ?   2.941  -6.723 -11.810 1.000 91.490 ? 163 LEU A CG  1 
ATOM 1263 C CD1 ? LEU A 1 163 ?   2.391  -7.472 -13.019 1.000 91.490 ? 163 LEU A CD1 1 
ATOM 1264 C CD2 ? LEU A 1 163 ?   2.039  -5.548 -11.447 1.000 91.490 ? 163 LEU A CD2 1 
ATOM 1265 N N   ? CYS A 1 164 ?   6.221  -7.446 -11.621 1.000 91.490 ? 164 CYS A N   1 
ATOM 1266 C CA  ? CYS A 1 164 ?   7.390  -6.574 -11.599 1.000 91.490 ? 164 CYS A CA  1 
ATOM 1267 C C   ? CYS A 1 164 ?   7.114  -5.273 -12.344 1.000 91.490 ? 164 CYS A C   1 
ATOM 1268 C CB  ? CYS A 1 164 ?   8.597  -7.280 -12.216 1.000 91.490 ? 164 CYS A CB  1 
ATOM 1269 O O   ? CYS A 1 164 ?   6.462  -5.278 -13.389 1.000 91.490 ? 164 CYS A O   1 
ATOM 1270 S SG  ? CYS A 1 164 ?   9.124  -8.750 -11.309 1.000 91.490 ? 164 CYS A SG  1 
ATOM 1271 N N   ? ALA A 1 165 ?   7.639  -4.236 -11.760 1.000 92.450 ? 165 ALA A N   1 
ATOM 1272 C CA  ? ALA A 1 165 ?   7.497  -2.925 -12.388 1.000 92.450 ? 165 ALA A CA  1 
ATOM 1273 C C   ? ALA A 1 165 ?   8.709  -2.044 -12.097 1.000 92.450 ? 165 ALA A C   1 
ATOM 1274 C CB  ? ALA A 1 165 ?   6.219  -2.241 -11.909 1.000 92.450 ? 165 ALA A CB  1 
ATOM 1275 O O   ? ALA A 1 165 ?   9.241  -2.056 -10.984 1.000 92.450 ? 165 ALA A O   1 
ATOM 1276 N N   ? GLY A 1 166 ?   9.178  -1.426 -13.086 1.000 90.480 ? 166 GLY A N   1 
ATOM 1277 C CA  ? GLY A 1 166 ?  10.319  -0.533 -12.955 1.000 90.480 ? 166 GLY A CA  1 
ATOM 1278 C C   ? GLY A 1 166 ?  10.856  -0.051 -14.289 1.000 90.480 ? 166 GLY A C   1 
ATOM 1279 O O   ? GLY A 1 166 ?  10.304  -0.378 -15.341 1.000 90.480 ? 166 GLY A O   1 
ATOM 1280 N N   ? ILE A 1 167 ?  11.908   0.820 -14.252 1.000 87.930 ? 167 ILE A N   1 
ATOM 1281 C CA  ? ILE A 1 167 ?  12.645   1.296 -15.418 1.000 87.930 ? 167 ILE A CA  1 
ATOM 1282 C C   ? ILE A 1 167 ?  14.058   0.719 -15.406 1.000 87.930 ? 167 ILE A C   1 
ATOM 1283 C CB  ? ILE A 1 167 ?  12.696   2.840 -15.463 1.000 87.930 ? 167 ILE A CB  1 
ATOM 1284 O O   ? ILE A 1 167 ?  14.842   1.000 -14.497 1.000 87.930 ? 167 ILE A O   1 
ATOM 1285 C CG1 ? ILE A 1 167 ?  11.285   3.425 -15.332 1.000 87.930 ? 167 ILE A CG1 1 
ATOM 1286 C CG2 ? ILE A 1 167 ?  13.371   3.320 -16.751 1.000 87.930 ? 167 ILE A CG2 1 
ATOM 1287 C CD1 ? ILE A 1 167 ?  10.386   3.148 -16.529 1.000 87.930 ? 167 ILE A CD1 1 
ATOM 1288 N N   ? LEU A 1 168 ?  14.284  -0.178 -16.361 1.000 83.390 ? 168 LEU A N   1 
ATOM 1289 C CA  ? LEU A 1 168 ?  15.493  -0.994 -16.365 1.000 83.390 ? 168 LEU A CA  1 
ATOM 1290 C C   ? LEU A 1 168 ?  16.739  -0.119 -16.435 1.000 83.390 ? 168 LEU A C   1 
ATOM 1291 C CB  ? LEU A 1 168 ?  15.475  -1.972 -17.543 1.000 83.390 ? 168 LEU A CB  1 
ATOM 1292 O O   ? LEU A 1 168 ?  17.824  -0.544 -16.031 1.000 83.390 ? 168 LEU A O   1 
ATOM 1293 C CG  ? LEU A 1 168 ?  14.416  -3.075 -17.493 1.000 83.390 ? 168 LEU A CG  1 
ATOM 1294 C CD1 ? LEU A 1 168 ?  14.562  -4.005 -18.693 1.000 83.390 ? 168 LEU A CD1 1 
ATOM 1295 C CD2 ? LEU A 1 168 ?  14.520  -3.857 -16.188 1.000 83.390 ? 168 LEU A CD2 1 
ATOM 1296 N N   ? HIS A 1 169 ?  16.613   1.172 -16.898 1.000 85.140 ? 169 HIS A N   1 
ATOM 1297 C CA  ? HIS A 1 169 ?  17.729   2.110 -16.931 1.000 85.140 ? 169 HIS A CA  1 
ATOM 1298 C C   ? HIS A 1 169 ?  17.924   2.784 -15.577 1.000 85.140 ? 169 HIS A C   1 
ATOM 1299 C CB  ? HIS A 1 169 ?  17.509   3.166 -18.016 1.000 85.140 ? 169 HIS A CB  1 
ATOM 1300 O O   ? HIS A 1 169 ?  18.913   3.489 -15.366 1.000 85.140 ? 169 HIS A O   1 
ATOM 1301 C CG  ? HIS A 1 169 ?  17.695   2.646 -19.406 1.000 85.140 ? 169 HIS A CG  1 
ATOM 1302 C CD2 ? HIS A 1 169 ?  16.814   2.489 -20.421 1.000 85.140 ? 169 HIS A CD2 1 
ATOM 1303 N ND1 ? HIS A 1 169 ?  18.913   2.211 -19.881 1.000 85.140 ? 169 HIS A ND1 1 
ATOM 1304 C CE1 ? HIS A 1 169 ?  18.773   1.809 -21.133 1.000 85.140 ? 169 HIS A CE1 1 
ATOM 1305 N NE2 ? HIS A 1 169 ?  17.508   1.967 -21.485 1.000 85.140 ? 169 HIS A NE2 1 
ATOM 1306 N N   ? GLY A 1 170 ?  16.956   2.474 -14.662 1.000 86.680 ? 170 GLY A N   1 
ATOM 1307 C CA  ? GLY A 1 170 ?  17.046   2.991 -13.307 1.000 86.680 ? 170 GLY A CA  1 
ATOM 1308 C C   ? GLY A 1 170 ?  16.425   4.367 -13.150 1.000 86.680 ? 170 GLY A C   1 
ATOM 1309 O O   ? GLY A 1 170 ?  15.779   4.870 -14.072 1.000 86.680 ? 170 GLY A O   1 
ATOM 1310 N N   ? GLY A 1 171 ?  16.438   4.881 -11.897 1.000 85.530 ? 171 GLY A N   1 
ATOM 1311 C CA  ? GLY A 1 171 ?  16.037   6.268 -11.721 1.000 85.530 ? 171 GLY A CA  1 
ATOM 1312 C C   ? GLY A 1 171 ?  14.616   6.419 -11.213 1.000 85.530 ? 171 GLY A C   1 
ATOM 1313 O O   ? GLY A 1 171 ?  14.214   7.506 -10.791 1.000 85.530 ? 171 GLY A O   1 
ATOM 1314 N N   ? LYS A 1 172 ?  13.915   5.326 -11.245 1.000 87.590 ? 172 LYS A N   1 
ATOM 1315 C CA  ? LYS A 1 172 ?  12.556   5.353 -10.712 1.000 87.590 ? 172 LYS A CA  1 
ATOM 1316 C C   ? LYS A 1 172 ?  12.231   4.059  -9.972 1.000 87.590 ? 172 LYS A C   1 
ATOM 1317 C CB  ? LYS A 1 172 ?  11.543   5.583 -11.835 1.000 87.590 ? 172 LYS A CB  1 
ATOM 1318 O O   ? LYS A 1 172 ?  12.450   2.965 -10.496 1.000 87.590 ? 172 LYS A O   1 
ATOM 1319 C CG  ? LYS A 1 172 ?  11.709   6.913 -12.555 1.000 87.590 ? 172 LYS A CG  1 
ATOM 1320 C CD  ? LYS A 1 172 ?  10.615   7.127 -13.593 1.000 87.590 ? 172 LYS A CD  1 
ATOM 1321 C CE  ? LYS A 1 172 ?  10.742   8.486 -14.268 1.000 87.590 ? 172 LYS A CE  1 
ATOM 1322 N NZ  ? LYS A 1 172 ?   9.600   8.754 -15.194 1.000 87.590 ? 172 LYS A NZ  1 
ATOM 1323 N N   ? ASP A 1 173 ?  11.546   4.160  -8.795 1.000 85.220 ? 173 ASP A N   1 
ATOM 1324 C CA  ? ASP A 1 173 ?  11.249   2.963  -8.013 1.000 85.220 ? 173 ASP A CA  1 
ATOM 1325 C C   ? ASP A 1 173 ?  10.440   3.309  -6.765 1.000 85.220 ? 173 ASP A C   1 
ATOM 1326 C CB  ? ASP A 1 173 ?  12.542   2.245  -7.619 1.000 85.220 ? 173 ASP A CB  1 
ATOM 1327 O O   ? ASP A 1 173 ?  10.265   4.485  -6.439 1.000 85.220 ? 173 ASP A O   1 
ATOM 1328 C CG  ? ASP A 1 173 ?  12.353   0.752  -7.418 1.000 85.220 ? 173 ASP A CG  1 
ATOM 1329 O OD1 ? ASP A 1 173 ?  11.209   0.261  -7.533 1.000 85.220 ? 173 ASP A OD1 1 
ATOM 1330 O OD2 ? ASP A 1 173 ?  13.356   0.060  -7.139 1.000 85.220 ? 173 ASP A OD2 1 
ATOM 1331 N N   ? THR A 1 174 ?   9.734   2.257  -6.213 1.000 84.060 ? 174 THR A N   1 
ATOM 1332 C CA  ? THR A 1 174 ?   9.194   2.361  -4.862 1.000 84.060 ? 174 THR A CA  1 
ATOM 1333 C C   ? THR A 1 174 ?  10.261   2.025  -3.825 1.000 84.060 ? 174 THR A C   1 
ATOM 1334 C CB  ? THR A 1 174 ?   7.980   1.432  -4.673 1.000 84.060 ? 174 THR A CB  1 
ATOM 1335 O O   ? THR A 1 174 ?  11.162   1.226  -4.090 1.000 84.060 ? 174 THR A O   1 
ATOM 1336 C CG2 ? THR A 1 174 ?   6.857   1.791  -5.640 1.000 84.060 ? 174 THR A CG2 1 
ATOM 1337 O OG1 ? THR A 1 174 ?   8.382   0.077  -4.907 1.000 84.060 ? 174 THR A OG1 1 
ATOM 1338 N N   ? CYS A 1 175 ?  10.200   2.634  -2.716 1.000 82.890 ? 175 CYS A N   1 
ATOM 1339 C CA  ? CYS A 1 175 ?  11.231   2.494  -1.693 1.000 82.890 ? 175 CYS A CA  1 
ATOM 1340 C C   ? CYS A 1 175 ?  10.611   2.238  -0.325 1.000 82.890 ? 175 CYS A C   1 
ATOM 1341 C CB  ? CYS A 1 175 ?  12.106   3.746  -1.640 1.000 82.890 ? 175 CYS A CB  1 
ATOM 1342 O O   ? CYS A 1 175 ?   9.420   1.940  -0.225 1.000 82.890 ? 175 CYS A O   1 
ATOM 1343 S SG  ? CYS A 1 175 ?  13.784   3.437  -1.046 1.000 82.890 ? 175 CYS A SG  1 
ATOM 1344 N N   ? LEU A 1 176 ?  11.517   2.321   0.742 1.000 82.340 ? 176 LEU A N   1 
ATOM 1345 C CA  ? LEU A 1 176 ?  11.090   2.035   2.108 1.000 82.340 ? 176 LEU A CA  1 
ATOM 1346 C C   ? LEU A 1 176 ?   9.906   2.911   2.502 1.000 82.340 ? 176 LEU A C   1 
ATOM 1347 C CB  ? LEU A 1 176 ?  12.247   2.249   3.087 1.000 82.340 ? 176 LEU A CB  1 
ATOM 1348 O O   ? LEU A 1 176 ?   9.912   4.119   2.251 1.000 82.340 ? 176 LEU A O   1 
ATOM 1349 C CG  ? LEU A 1 176 ?  13.423   1.277   2.970 1.000 82.340 ? 176 LEU A CG  1 
ATOM 1350 C CD1 ? LEU A 1 176 ?  14.607   1.776   3.792 1.000 82.340 ? 176 LEU A CD1 1 
ATOM 1351 C CD2 ? LEU A 1 176 ?  13.007  -0.121   3.415 1.000 82.340 ? 176 LEU A CD2 1 
ATOM 1352 N N   ? GLY A 1 177 ?   8.833   2.123   3.128 1.000 81.310 ? 177 GLY A N   1 
ATOM 1353 C CA  ? GLY A 1 177 ?   7.692   2.889   3.604 1.000 81.310 ? 177 GLY A CA  1 
ATOM 1354 C C   ? GLY A 1 177 ?   6.501   2.831   2.666 1.000 81.310 ? 177 GLY A C   1 
ATOM 1355 O O   ? GLY A 1 177 ?   5.367   3.088   3.076 1.000 81.310 ? 177 GLY A O   1 
ATOM 1356 N N   ? ASP A 1 178 ?   6.699   2.349   1.448 1.000 90.400 ? 178 ASP A N   1 
ATOM 1357 C CA  ? ASP A 1 178 ?   5.611   2.271   0.478 1.000 90.400 ? 178 ASP A CA  1 
ATOM 1358 C C   ? ASP A 1 178 ?   5.019   0.864   0.429 1.000 90.400 ? 178 ASP A C   1 
ATOM 1359 C CB  ? ASP A 1 178 ?   6.100   2.684  -0.912 1.000 90.400 ? 178 ASP A CB  1 
ATOM 1360 O O   ? ASP A 1 178 ?   4.144   0.581  -0.392 1.000 90.400 ? 178 ASP A O   1 
ATOM 1361 C CG  ? ASP A 1 178 ?   6.288   4.185  -1.052 1.000 90.400 ? 178 ASP A CG  1 
ATOM 1362 O OD1 ? ASP A 1 178 ?   5.570   4.955  -0.378 1.000 90.400 ? 178 ASP A OD1 1 
ATOM 1363 O OD2 ? ASP A 1 178 ?   7.160   4.600  -1.845 1.000 90.400 ? 178 ASP A OD2 1 
ATOM 1364 N N   ? SER A 1 179 ?   5.688  -0.009   1.255 1.000 94.340 ? 179 SER A N   1 
ATOM 1365 C CA  ? SER A 1 179 ?   5.127  -1.354   1.331 1.000 94.340 ? 179 SER A CA  1 
ATOM 1366 C C   ? SER A 1 179 ?   3.621  -1.312   1.567 1.000 94.340 ? 179 SER A C   1 
ATOM 1367 C CB  ? SER A 1 179 ?   5.804  -2.155   2.444 1.000 94.340 ? 179 SER A CB  1 
ATOM 1368 O O   ? SER A 1 179 ?   3.130  -0.480   2.332 1.000 94.340 ? 179 SER A O   1 
ATOM 1369 O OG  ? SER A 1 179 ?   7.164  -2.400   2.133 1.000 94.340 ? 179 SER A OG  1 
ATOM 1370 N N   ? GLY A 1 180 ?   2.973  -2.141   0.687 1.000 95.980 ? 180 GLY A N   1 
ATOM 1371 C CA  ? GLY A 1 180 ?   1.540  -2.236   0.916 1.000 95.980 ? 180 GLY A CA  1 
ATOM 1372 C C   ? GLY A 1 180 ?   0.737  -1.252   0.086 1.000 95.980 ? 180 GLY A C   1 
ATOM 1373 O O   ? GLY A 1 180 ?  -0.479  -1.398  -0.055 1.000 95.980 ? 180 GLY A O   1 
ATOM 1374 N N   ? GLY A 1 181 ?   1.348  -0.315  -0.473 1.000 96.150 ? 181 GLY A N   1 
ATOM 1375 C CA  ? GLY A 1 181 ?   0.716   0.696  -1.306 1.000 96.150 ? 181 GLY A CA  1 
ATOM 1376 C C   ? GLY A 1 181 ?   0.339   0.184  -2.683 1.000 96.150 ? 181 GLY A C   1 
ATOM 1377 O O   ? GLY A 1 181 ?   0.783  -0.890  -3.095 1.000 96.150 ? 181 GLY A O   1 
ATOM 1378 N N   ? PRO A 1 182 ?  -0.450   0.984  -3.486 1.000 97.310 ? 182 PRO A N   1 
ATOM 1379 C CA  ? PRO A 1 182 ?  -1.076   0.511  -4.723 1.000 97.310 ? 182 PRO A CA  1 
ATOM 1380 C C   ? PRO A 1 182 ?  -0.173   0.678  -5.943 1.000 97.310 ? 182 PRO A C   1 
ATOM 1381 C CB  ? PRO A 1 182 ?  -2.324   1.390  -4.844 1.000 97.310 ? 182 PRO A CB  1 
ATOM 1382 O O   ? PRO A 1 182 ?   0.545   1.675  -6.052 1.000 97.310 ? 182 PRO A O   1 
ATOM 1383 C CG  ? PRO A 1 182 ?  -1.942   2.686  -4.205 1.000 97.310 ? 182 PRO A CG  1 
ATOM 1384 C CD  ? PRO A 1 182 ?  -1.043   2.396  -3.037 1.000 97.310 ? 182 PRO A CD  1 
ATOM 1385 N N   ? LEU A 1 183 ?  -0.124  -0.291  -6.795 1.000 97.520 ? 183 LEU A N   1 
ATOM 1386 C CA  ? LEU A 1 183 ?   0.266  -0.208  -8.198 1.000 97.520 ? 183 LEU A CA  1 
ATOM 1387 C C   ? LEU A 1 183 ?  -0.956  -0.291  -9.107 1.000 97.520 ? 183 LEU A C   1 
ATOM 1388 C CB  ? LEU A 1 183 ?   1.253  -1.324  -8.547 1.000 97.520 ? 183 LEU A CB  1 
ATOM 1389 O O   ? LEU A 1 183 ?  -1.587  -1.345  -9.211 1.000 97.520 ? 183 LEU A O   1 
ATOM 1390 C CG  ? LEU A 1 183 ?   1.949  -1.213  -9.905 1.000 97.520 ? 183 LEU A CG  1 
ATOM 1391 C CD1 ? LEU A 1 183 ?   2.976  -0.086  -9.884 1.000 97.520 ? 183 LEU A CD1 1 
ATOM 1392 C CD2 ? LEU A 1 183 ?   2.609  -2.537 -10.277 1.000 97.520 ? 183 LEU A CD2 1 
ATOM 1393 N N   ? THR A 1 184 ?  -1.285   0.821  -9.759 1.000 97.700 ? 184 THR A N   1 
ATOM 1394 C CA  ? THR A 1 184 ?  -2.487   0.883 -10.584 1.000 97.700 ? 184 THR A CA  1 
ATOM 1395 C C   ? THR A 1 184 ?  -2.125   1.084 -12.052 1.000 97.700 ? 184 THR A C   1 
ATOM 1396 C CB  ? THR A 1 184 ?  -3.423   2.016 -10.123 1.000 97.700 ? 184 THR A CB  1 
ATOM 1397 O O   ? THR A 1 184 ?  -1.172   1.798 -12.370 1.000 97.700 ? 184 THR A O   1 
ATOM 1398 C CG2 ? THR A 1 184 ?  -3.814   1.846  -8.659 1.000 97.700 ? 184 THR A CG2 1 
ATOM 1399 O OG1 ? THR A 1 184 ?  -2.756   3.274 -10.285 1.000 97.700 ? 184 THR A OG1 1 
ATOM 1400 N N   ? CYS A 1 185 ?  -2.809   0.405 -12.888 1.000 97.240 ? 185 CYS A N   1 
ATOM 1401 C CA  ? CYS A 1 185 ?  -2.758   0.568 -14.337 1.000 97.240 ? 185 CYS A CA  1 
ATOM 1402 C C   ? CYS A 1 185 ?  -4.133   0.917 -14.895 1.000 97.240 ? 185 CYS A C   1 
ATOM 1403 C CB  ? CYS A 1 185 ?  -2.236  -0.705 -15.001 1.000 97.240 ? 185 CYS A CB  1 
ATOM 1404 O O   ? CYS A 1 185 ?  -5.095   0.174 -14.696 1.000 97.240 ? 185 CYS A O   1 
ATOM 1405 S SG  ? CYS A 1 185 ?  -0.688  -1.312 -14.296 1.000 97.240 ? 185 CYS A SG  1 
ATOM 1406 N N   ? ASN A 1 186 ?  -4.174   2.133 -15.555 1.000 94.770 ? 186 ASN A N   1 
ATOM 1407 C CA  ? ASN A 1 186 ?  -5.448   2.598 -16.095 1.000 94.770 ? 186 ASN A CA  1 
ATOM 1408 C C   ? ASN A 1 186 ?  -6.514   2.696 -15.008 1.000 94.770 ? 186 ASN A C   1 
ATOM 1409 C CB  ? ASN A 1 186 ?  -5.921   1.678 -17.222 1.000 94.770 ? 186 ASN A CB  1 
ATOM 1410 O O   ? ASN A 1 186 ?  -7.658   2.287 -15.216 1.000 94.770 ? 186 ASN A O   1 
ATOM 1411 C CG  ? ASN A 1 186 ?  -4.951   1.634 -18.386 1.000 94.770 ? 186 ASN A CG  1 
ATOM 1412 N ND2 ? ASN A 1 186 ?  -4.811   0.464 -18.998 1.000 94.770 ? 186 ASN A ND2 1 
ATOM 1413 O OD1 ? ASN A 1 186 ?  -4.332   2.644 -18.733 1.000 94.770 ? 186 ASN A OD1 1 
ATOM 1414 N N   ? GLY A 1 187 ?  -6.081   3.002 -13.775 1.000 94.160 ? 187 GLY A N   1 
ATOM 1415 C CA  ? GLY A 1 187 ?  -7.016   3.265 -12.693 1.000 94.160 ? 187 GLY A CA  1 
ATOM 1416 C C   ? GLY A 1 187 ?  -7.488   2.005 -11.992 1.000 94.160 ? 187 GLY A C   1 
ATOM 1417 O O   ? GLY A 1 187 ?  -8.428   2.046 -11.196 1.000 94.160 ? 187 GLY A O   1 
ATOM 1418 N N   ? VAL A 1 188 ?  -6.885   0.849 -12.279 1.000 97.650 ? 188 VAL A N   1 
ATOM 1419 C CA  ? VAL A 1 188 ?  -7.249  -0.439 -11.698 1.000 97.650 ? 188 VAL A CA  1 
ATOM 1420 C C   ? VAL A 1 188 ?  -6.081  -0.986 -10.881 1.000 97.650 ? 188 VAL A C   1 
ATOM 1421 C CB  ? VAL A 1 188 ?  -7.661  -1.456 -12.786 1.000 97.650 ? 188 VAL A CB  1 
ATOM 1422 O O   ? VAL A 1 188 ?  -4.921  -0.847 -11.274 1.000 97.650 ? 188 VAL A O   1 
ATOM 1423 C CG1 ? VAL A 1 188 ?  -7.953  -2.822 -12.166 1.000 97.650 ? 188 VAL A CG1 1 
ATOM 1424 C CG2 ? VAL A 1 188 ?  -8.876  -0.947 -13.559 1.000 97.650 ? 188 VAL A CG2 1 
ATOM 1425 N N   ? LEU A 1 189 ?  -6.412  -1.659  -9.780 1.000 98.090 ? 189 LEU A N   1 
ATOM 1426 C CA  ? LEU A 1 189 ?  -5.402  -2.219  -8.888 1.000 98.090 ? 189 LEU A CA  1 
ATOM 1427 C C   ? LEU A 1 189 ?  -4.771  -3.467  -9.496 1.000 98.090 ? 189 LEU A C   1 
ATOM 1428 C CB  ? LEU A 1 189 ?  -6.016  -2.554  -7.527 1.000 98.090 ? 189 LEU A CB  1 
ATOM 1429 O O   ? LEU A 1 189 ?  -5.441  -4.490  -9.657 1.000 98.090 ? 189 LEU A O   1 
ATOM 1430 C CG  ? LEU A 1 189 ?  -5.060  -3.114  -6.472 1.000 98.090 ? 189 LEU A CG  1 
ATOM 1431 C CD1 ? LEU A 1 189 ?  -3.989  -2.084  -6.128 1.000 98.090 ? 189 LEU A CD1 1 
ATOM 1432 C CD2 ? LEU A 1 189 ?  -5.828  -3.531  -5.222 1.000 98.090 ? 189 LEU A CD2 1 
ATOM 1433 N N   ? GLN A 1 190 ?  -3.455  -3.349  -9.800 1.000 97.630 ? 190 GLN A N   1 
ATOM 1434 C CA  ? GLN A 1 190 ?  -2.765  -4.468 -10.434 1.000 97.630 ? 190 GLN A CA  1 
ATOM 1435 C C   ? GLN A 1 190 ?  -1.776  -5.119  -9.472 1.000 97.630 ? 190 GLN A C   1 
ATOM 1436 C CB  ? GLN A 1 190 ?  -2.041  -4.005 -11.699 1.000 97.630 ? 190 GLN A CB  1 
ATOM 1437 O O   ? GLN A 1 190 ?  -1.450  -6.300  -9.614 1.000 97.630 ? 190 GLN A O   1 
ATOM 1438 C CG  ? GLN A 1 190 ?  -2.976  -3.537 -12.806 1.000 97.630 ? 190 GLN A CG  1 
ATOM 1439 C CD  ? GLN A 1 190 ?  -3.820  -4.661 -13.377 1.000 97.630 ? 190 GLN A CD  1 
ATOM 1440 N NE2 ? GLN A 1 190 ?  -5.019  -4.325 -13.840 1.000 97.630 ? 190 GLN A NE2 1 
ATOM 1441 O OE1 ? GLN A 1 190 ?  -3.397  -5.821 -13.401 1.000 97.630 ? 190 GLN A OE1 1 
ATOM 1442 N N   ? GLY A 1 191 ?  -1.340  -4.387  -8.462 1.000 96.620 ? 191 GLY A N   1 
ATOM 1443 C CA  ? GLY A 1 191 ?  -0.335  -4.917  -7.554 1.000 96.620 ? 191 GLY A CA  1 
ATOM 1444 C C   ? GLY A 1 191 ?  -0.277  -4.178  -6.231 1.000 96.620 ? 191 GLY A C   1 
ATOM 1445 O O   ? GLY A 1 191 ?  -0.738  -3.040  -6.129 1.000 96.620 ? 191 GLY A O   1 
ATOM 1446 N N   ? ILE A 1 192 ?   0.327  -4.861  -5.248 1.000 97.080 ? 192 ILE A N   1 
ATOM 1447 C CA  ? ILE A 1 192 ?   0.643  -4.291  -3.943 1.000 97.080 ? 192 ILE A CA  1 
ATOM 1448 C C   ? ILE A 1 192 ?   2.154  -4.308  -3.724 1.000 97.080 ? 192 ILE A C   1 
ATOM 1449 C CB  ? ILE A 1 192 ?  -0.072  -5.055  -2.805 1.000 97.080 ? 192 ILE A CB  1 
ATOM 1450 O O   ? ILE A 1 192 ?   2.805  -5.336  -3.927 1.000 97.080 ? 192 ILE A O   1 
ATOM 1451 C CG1 ? ILE A 1 192 ?  -1.590  -5.027  -3.015 1.000 97.080 ? 192 ILE A CG1 1 
ATOM 1452 C CG2 ? ILE A 1 192 ?   0.304  -4.468  -1.442 1.000 97.080 ? 192 ILE A CG2 1 
ATOM 1453 C CD1 ? ILE A 1 192 ?  -2.201  -3.635  -2.933 1.000 97.080 ? 192 ILE A CD1 1 
ATOM 1454 N N   ? THR A 1 193 ?   2.610  -3.107  -3.380 1.000 95.270 ? 193 THR A N   1 
ATOM 1455 C CA  ? THR A 1 193 ?   4.050  -3.009  -3.168 1.000 95.270 ? 193 THR A CA  1 
ATOM 1456 C C   ? THR A 1 193 ?   4.512  -4.017  -2.120 1.000 95.270 ? 193 THR A C   1 
ATOM 1457 C CB  ? THR A 1 193 ?   4.455  -1.589  -2.733 1.000 95.270 ? 193 THR A CB  1 
ATOM 1458 O O   ? THR A 1 193 ?   4.011  -4.023  -0.993 1.000 95.270 ? 193 THR A O   1 
ATOM 1459 C CG2 ? THR A 1 193 ?   5.970  -1.464  -2.605 1.000 95.270 ? 193 THR A CG2 1 
ATOM 1460 O OG1 ? THR A 1 193 ?   3.990  -0.646  -3.707 1.000 95.270 ? 193 THR A OG1 1 
ATOM 1461 N N   ? SER A 1 194 ?   5.525  -4.851  -2.456 1.000 92.580 ? 194 SER A N   1 
ATOM 1462 C CA  ? SER A 1 194 ?   6.004  -5.917  -1.583 1.000 92.580 ? 194 SER A CA  1 
ATOM 1463 C C   ? SER A 1 194 ?   7.480  -5.735  -1.247 1.000 92.580 ? 194 SER A C   1 
ATOM 1464 C CB  ? SER A 1 194 ?   5.786  -7.283  -2.235 1.000 92.580 ? 194 SER A CB  1 
ATOM 1465 O O   ? SER A 1 194 ?   7.827  -5.400  -0.112 1.000 92.580 ? 194 SER A O   1 
ATOM 1466 O OG  ? SER A 1 194 ?   6.105  -8.328  -1.332 1.000 92.580 ? 194 SER A OG  1 
ATOM 1467 N N   ? SER A 1 195 ?   8.400  -5.878  -2.323 1.000 88.030 ? 195 SER A N   1 
ATOM 1468 C CA  ? SER A 1 195 ?   9.834  -5.804  -2.064 1.000 88.030 ? 195 SER A CA  1 
ATOM 1469 C C   ? SER A 1 195 ?  10.573  -5.152  -3.228 1.000 88.030 ? 195 SER A C   1 
ATOM 1470 C CB  ? SER A 1 195 ?  10.405  -7.198  -1.803 1.000 88.030 ? 195 SER A CB  1 
ATOM 1471 O O   ? SER A 1 195 ?  10.008  -4.980  -4.310 1.000 88.030 ? 195 SER A O   1 
ATOM 1472 O OG  ? SER A 1 195 ?  10.300  -8.009  -2.960 1.000 88.030 ? 195 SER A OG  1 
ATOM 1473 N N   ? GLY A 1 196 ?  11.735  -4.716  -3.026 1.000 83.330 ? 196 GLY A N   1 
ATOM 1474 C CA  ? GLY A 1 196 ?  12.582  -4.114  -4.043 1.000 83.330 ? 196 GLY A CA  1 
ATOM 1475 C C   ? GLY A 1 196 ?  14.034  -3.999  -3.620 1.000 83.330 ? 196 GLY A C   1 
ATOM 1476 O O   ? GLY A 1 196 ?  14.384  -4.335  -2.487 1.000 83.330 ? 196 GLY A O   1 
ATOM 1477 N N   ? PRO A 1 197 ?  14.865  -3.512  -4.555 1.000 78.460 ? 197 PRO A N   1 
ATOM 1478 C CA  ? PRO A 1 197 ?  16.300  -3.446  -4.270 1.000 78.460 ? 197 PRO A CA  1 
ATOM 1479 C C   ? PRO A 1 197 ?  16.653  -2.353  -3.264 1.000 78.460 ? 197 PRO A C   1 
ATOM 1480 C CB  ? PRO A 1 197 ?  16.918  -3.149  -5.639 1.000 78.460 ? 197 PRO A CB  1 
ATOM 1481 O O   ? PRO A 1 197 ?  15.925  -1.365  -3.141 1.000 78.460 ? 197 PRO A O   1 
ATOM 1482 C CG  ? PRO A 1 197 ?  15.878  -2.357  -6.363 1.000 78.460 ? 197 PRO A CG  1 
ATOM 1483 C CD  ? PRO A 1 197 ?  14.524  -2.863  -5.957 1.000 78.460 ? 197 PRO A CD  1 
ATOM 1484 N N   ? ARG A 1 198 ?  17.729  -2.413  -2.547 1.000 81.480 ? 198 ARG A N   1 
ATOM 1485 C CA  ? ARG A 1 198 ?  18.418  -1.409  -1.743 1.000 81.480 ? 198 ARG A CA  1 
ATOM 1486 C C   ? ARG A 1 198 ?  19.858  -1.227  -2.211 1.000 81.480 ? 198 ARG A C   1 
ATOM 1487 C CB  ? ARG A 1 198 ?  18.393  -1.794  -0.263 1.000 81.480 ? 198 ARG A CB  1 
ATOM 1488 O O   ? ARG A 1 198 ?  20.653  -2.169  -2.171 1.000 81.480 ? 198 ARG A O   1 
ATOM 1489 C CG  ? ARG A 1 198 ?  18.736  -0.649   0.677 1.000 81.480 ? 198 ARG A CG  1 
ATOM 1490 C CD  ? ARG A 1 198 ?  18.626  -1.066   2.137 1.000 81.480 ? 198 ARG A CD  1 
ATOM 1491 N NE  ? ARG A 1 198 ?  19.065  -0.003   3.036 1.000 81.480 ? 198 ARG A NE  1 
ATOM 1492 N NH1 ? ARG A 1 198 ?  18.521  -1.134   4.975 1.000 81.480 ? 198 ARG A NH1 1 
ATOM 1493 N NH2 ? ARG A 1 198 ?  19.433   0.966   5.086 1.000 81.480 ? 198 ARG A NH2 1 
ATOM 1494 C CZ  ? ARG A 1 198 ?  19.006  -0.059   4.364 1.000 81.480 ? 198 ARG A CZ  1 
ATOM 1495 N N   ? PRO A 1 199 ?  20.154  -0.058  -2.775 1.000 83.770 ? 199 PRO A N   1 
ATOM 1496 C CA  ? PRO A 1 199 ?  19.466   1.224  -2.947 1.000 83.770 ? 199 PRO A CA  1 
ATOM 1497 C C   ? PRO A 1 199 ?  18.348   1.159  -3.985 1.000 83.770 ? 199 PRO A C   1 
ATOM 1498 C CB  ? PRO A 1 199 ?  20.583   2.164  -3.406 1.000 83.770 ? 199 PRO A CB  1 
ATOM 1499 O O   ? PRO A 1 199 ?  18.430   0.380  -4.938 1.000 83.770 ? 199 PRO A O   1 
ATOM 1500 C CG  ? PRO A 1 199 ?  21.848   1.412  -3.142 1.000 83.770 ? 199 PRO A CG  1 
ATOM 1501 C CD  ? PRO A 1 199 ?  21.527  -0.053  -3.079 1.000 83.770 ? 199 PRO A CD  1 
ATOM 1502 N N   ? CYS A 1 200 ?  17.232   1.885  -3.791 1.000 85.960 ? 200 CYS A N   1 
ATOM 1503 C CA  ? CYS A 1 200 ?  16.101   1.965  -4.708 1.000 85.960 ? 200 CYS A CA  1 
ATOM 1504 C C   ? CYS A 1 200 ?  16.486   2.696  -5.988 1.000 85.960 ? 200 CYS A C   1 
ATOM 1505 C CB  ? CYS A 1 200 ?  14.920   2.671  -4.042 1.000 85.960 ? 200 CYS A CB  1 
ATOM 1506 O O   ? CYS A 1 200 ?  17.345   3.580  -5.968 1.000 85.960 ? 200 CYS A O   1 
ATOM 1507 S SG  ? CYS A 1 200 ?  14.325   1.845  -2.550 1.000 85.960 ? 200 CYS A SG  1 
ATOM 1508 N N   ? GLY A 1 201 ?  15.920   2.292  -7.100 1.000 82.790 ? 201 GLY A N   1 
ATOM 1509 C CA  ? GLY A 1 201 ?  16.097   3.061  -8.321 1.000 82.790 ? 201 GLY A CA  1 
ATOM 1510 C C   ? GLY A 1 201 ?  17.367   2.706  -9.072 1.000 82.790 ? 201 GLY A C   1 
ATOM 1511 O O   ? GLY A 1 201 ?  17.857   3.495  -9.882 1.000 82.790 ? 201 GLY A O   1 
ATOM 1512 N N   ? MET A 1 202 ?  17.958   1.475  -8.733 1.000 84.340 ? 202 MET A N   1 
ATOM 1513 C CA  ? MET A 1 202 ?  19.161   0.976  -9.394 1.000 84.340 ? 202 MET A CA  1 
ATOM 1514 C C   ? MET A 1 202 ?  18.836   0.444 -10.785 1.000 84.340 ? 202 MET A C   1 
ATOM 1515 C CB  ? MET A 1 202 ?  19.820  -0.120  -8.555 1.000 84.340 ? 202 MET A CB  1 
ATOM 1516 O O   ? MET A 1 202 ?  17.766  -0.128 -11.002 1.000 84.340 ? 202 MET A O   1 
ATOM 1517 C CG  ? MET A 1 202 ?  20.445   0.387  -7.266 1.000 84.340 ? 202 MET A CG  1 
ATOM 1518 S SD  ? MET A 1 202 ?  21.565  -0.845  -6.495 1.000 84.340 ? 202 MET A SD  1 
ATOM 1519 C CE  ? MET A 1 202 ?  20.523  -2.327  -6.588 1.000 84.340 ? 202 MET A CE  1 
ATOM 1520 N N   ? PRO A 1 203 ?  19.817   0.672 -11.711 1.000 84.860 ? 203 PRO A N   1 
ATOM 1521 C CA  ? PRO A 1 203 ?  19.619   0.068 -13.031 1.000 84.860 ? 203 PRO A CA  1 
ATOM 1522 C C   ? PRO A 1 203 ?  19.499  -1.453 -12.972 1.000 84.860 ? 203 PRO A C   1 
ATOM 1523 C CB  ? PRO A 1 203 ?  20.874   0.487 -13.802 1.000 84.860 ? 203 PRO A CB  1 
ATOM 1524 O O   ? PRO A 1 203 ?  20.111  -2.091 -12.111 1.000 84.860 ? 203 PRO A O   1 
ATOM 1525 C CG  ? PRO A 1 203 ?  21.364   1.710 -13.097 1.000 84.860 ? 203 PRO A CG  1 
ATOM 1526 C CD  ? PRO A 1 203 ?  21.000   1.602 -11.644 1.000 84.860 ? 203 PRO A CD  1 
ATOM 1527 N N   ? ARG A 1 204 ?  18.535  -2.003 -13.790 1.000 79.670 ? 204 ARG A N   1 
ATOM 1528 C CA  ? ARG A 1 204 ?  18.420  -3.440 -14.020 1.000 79.670 ? 204 ARG A CA  1 
ATOM 1529 C C   ? ARG A 1 204 ?  17.709  -4.125 -12.857 1.000 79.670 ? 204 ARG A C   1 
ATOM 1530 C CB  ? ARG A 1 204 ?  19.802  -4.063 -14.230 1.000 79.670 ? 204 ARG A CB  1 
ATOM 1531 O O   ? ARG A 1 204 ?  17.724  -5.353 -12.751 1.000 79.670 ? 204 ARG A O   1 
ATOM 1532 C CG  ? ARG A 1 204 ?  20.486  -3.625 -15.515 1.000 79.670 ? 204 ARG A CG  1 
ATOM 1533 C CD  ? ARG A 1 204 ?  21.776  -4.396 -15.757 1.000 79.670 ? 204 ARG A CD  1 
ATOM 1534 N NE  ? ARG A 1 204 ?  22.462  -3.933 -16.960 1.000 79.670 ? 204 ARG A NE  1 
ATOM 1535 N NH1 ? ARG A 1 204 ?  23.989  -5.666 -17.006 1.000 79.670 ? 204 ARG A NH1 1 
ATOM 1536 N NH2 ? ARG A 1 204 ?  24.046  -4.039 -18.620 1.000 79.670 ? 204 ARG A NH2 1 
ATOM 1537 C CZ  ? ARG A 1 204 ?  23.498  -4.547 -17.526 1.000 79.670 ? 204 ARG A CZ  1 
ATOM 1538 N N   ? TRP A 1 205 ?  17.197  -3.216 -11.936 1.000 81.070 ? 205 TRP A N   1 
ATOM 1539 C CA  ? TRP A 1 205 ?  16.443  -3.758 -10.810 1.000 81.070 ? 205 TRP A CA  1 
ATOM 1540 C C   ? TRP A 1 205 ?  15.033  -3.179 -10.769 1.000 81.070 ? 205 TRP A C   1 
ATOM 1541 C CB  ? TRP A 1 205 ?  17.166  -3.471  -9.491 1.000 81.070 ? 205 TRP A CB  1 
ATOM 1542 O O   ? TRP A 1 205 ?  14.856  -1.959 -10.788 1.000 81.070 ? 205 TRP A O   1 
ATOM 1543 C CG  ? TRP A 1 205 ?  18.448  -4.228  -9.321 1.000 81.070 ? 205 TRP A CG  1 
ATOM 1544 C CD1 ? TRP A 1 205 ?  19.681  -3.880  -9.800 1.000 81.070 ? 205 TRP A CD1 1 
ATOM 1545 C CD2 ? TRP A 1 205 ?  18.623  -5.467  -8.626 1.000 81.070 ? 205 TRP A CD2 1 
ATOM 1546 C CE2 ? TRP A 1 205 ?  19.989  -5.812  -8.723 1.000 81.070 ? 205 TRP A CE2 1 
ATOM 1547 C CE3 ? TRP A 1 205 ?  17.756  -6.319  -7.928 1.000 81.070 ? 205 TRP A CE3 1 
ATOM 1548 N NE1 ? TRP A 1 205 ?  20.612  -4.828  -9.444 1.000 81.070 ? 205 TRP A NE1 1 
ATOM 1549 C CH2 ? TRP A 1 205 ?  19.639  -7.790  -7.472 1.000 81.070 ? 205 TRP A CH2 1 
ATOM 1550 C CZ2 ? TRP A 1 205 ?  20.509  -6.974  -8.148 1.000 81.070 ? 205 TRP A CZ2 1 
ATOM 1551 C CZ3 ? TRP A 1 205 ?  18.275  -7.475  -7.357 1.000 81.070 ? 205 TRP A CZ3 1 
ATOM 1552 N N   ? ALA A 1 206 ?  14.012  -4.129 -10.737 1.000 87.350 ? 206 ALA A N   1 
ATOM 1553 C CA  ? ALA A 1 206 ?  12.613  -3.717 -10.641 1.000 87.350 ? 206 ALA A CA  1 
ATOM 1554 C C   ? ALA A 1 206 ?  12.047  -4.017  -9.257 1.000 87.350 ? 206 ALA A C   1 
ATOM 1555 C CB  ? ALA A 1 206 ?  11.780  -4.412 -11.716 1.000 87.350 ? 206 ALA A CB  1 
ATOM 1556 O O   ? ALA A 1 206 ?  12.548  -4.894  -8.550 1.000 87.350 ? 206 ALA A O   1 
ATOM 1557 N N   ? GLY A 1 207 ?  11.112  -3.248  -8.837 1.000 89.540 ? 207 GLY A N   1 
ATOM 1558 C CA  ? GLY A 1 207 ?  10.342  -3.587  -7.651 1.000 89.540 ? 207 GLY A CA  1 
ATOM 1559 C C   ? GLY A 1 207 ?   9.399  -4.756  -7.865 1.000 89.540 ? 207 GLY A C   1 
ATOM 1560 O O   ? GLY A 1 207 ?   8.956  -5.005  -8.988 1.000 89.540 ? 207 GLY A O   1 
ATOM 1561 N N   ? THR A 1 208 ?   9.144  -5.484  -6.760 1.000 91.080 ? 208 THR A N   1 
ATOM 1562 C CA  ? THR A 1 208 ?   8.190  -6.586  -6.824 1.000 91.080 ? 208 THR A CA  1 
ATOM 1563 C C   ? THR A 1 208 ?   6.886  -6.214  -6.124 1.000 91.080 ? 208 THR A C   1 
ATOM 1564 C CB  ? THR A 1 208 ?   8.769  -7.864  -6.191 1.000 91.080 ? 208 THR A CB  1 
ATOM 1565 O O   ? THR A 1 208 ?   6.898  -5.510  -5.112 1.000 91.080 ? 208 THR A O   1 
ATOM 1566 C CG2 ? THR A 1 208 ?  10.016  -8.330  -6.936 1.000 91.080 ? 208 THR A CG2 1 
ATOM 1567 O OG1 ? THR A 1 208 ?   9.113  -7.600  -4.825 1.000 91.080 ? 208 THR A OG1 1 
ATOM 1568 N N   ? TYR A 1 209 ?   5.861  -6.605  -6.748 1.000 94.230 ? 209 TYR A N   1 
ATOM 1569 C CA  ? TYR A 1 209 ?   4.501  -6.382  -6.268 1.000 94.230 ? 209 TYR A CA  1 
ATOM 1570 C C   ? TYR A 1 209 ?   3.733  -7.695  -6.177 1.000 94.230 ? 209 TYR A C   1 
ATOM 1571 C CB  ? TYR A 1 209 ?   3.760  -5.406  -7.186 1.000 94.230 ? 209 TYR A CB  1 
ATOM 1572 O O   ? TYR A 1 209 ?   4.028  -8.646  -6.906 1.000 94.230 ? 209 TYR A O   1 
ATOM 1573 C CG  ? TYR A 1 209 ?   4.456  -4.077  -7.347 1.000 94.230 ? 209 TYR A CG  1 
ATOM 1574 C CD1 ? TYR A 1 209 ?   3.999  -2.943  -6.679 1.000 94.230 ? 209 TYR A CD1 1 
ATOM 1575 C CD2 ? TYR A 1 209 ?   5.571  -3.951  -8.168 1.000 94.230 ? 209 TYR A CD2 1 
ATOM 1576 C CE1 ? TYR A 1 209 ?   4.636  -1.715  -6.826 1.000 94.230 ? 209 TYR A CE1 1 
ATOM 1577 C CE2 ? TYR A 1 209 ?   6.216  -2.728  -8.323 1.000 94.230 ? 209 TYR A CE2 1 
ATOM 1578 O OH  ? TYR A 1 209 ?   6.377  -0.405  -7.798 1.000 94.230 ? 209 TYR A OH  1 
ATOM 1579 C CZ  ? TYR A 1 209 ?   5.742  -1.618  -7.649 1.000 94.230 ? 209 TYR A CZ  1 
ATOM 1580 N N   ? ILE A 1 210 ?   2.777  -7.685  -5.170 1.000 94.670 ? 210 ILE A N   1 
ATOM 1581 C CA  ? ILE A 1 210 ?   1.855  -8.816  -5.155 1.000 94.670 ? 210 ILE A CA  1 
ATOM 1582 C C   ? ILE A 1 210 ?   0.862  -8.687  -6.308 1.000 94.670 ? 210 ILE A C   1 
ATOM 1583 C CB  ? ILE A 1 210 ?   1.104  -8.917  -3.809 1.000 94.670 ? 210 ILE A CB  1 
ATOM 1584 O O   ? ILE A 1 210 ?   0.205  -7.654  -6.456 1.000 94.670 ? 210 ILE A O   1 
ATOM 1585 C CG1 ? ILE A 1 210 ?   2.099  -9.055  -2.651 1.000 94.670 ? 210 ILE A CG1 1 
ATOM 1586 C CG2 ? ILE A 1 210 ?   0.118 -10.089  -3.826 1.000 94.670 ? 210 ILE A CG2 1 
ATOM 1587 C CD1 ? ILE A 1 210 ?   3.035 -10.249  -2.778 1.000 94.670 ? 210 ILE A CD1 1 
ATOM 1588 N N   ? LYS A 1 211 ?   0.816  -9.734  -7.185 1.000 94.730 ? 211 LYS A N   1 
ATOM 1589 C CA  ? LYS A 1 211 ?  -0.102  -9.784  -8.319 1.000 94.730 ? 211 LYS A CA  1 
ATOM 1590 C C   ? LYS A 1 211 ?  -1.537 -10.015  -7.855 1.000 94.730 ? 211 LYS A C   1 
ATOM 1591 C CB  ? LYS A 1 211 ?   0.315 -10.882  -9.299 1.000 94.730 ? 211 LYS A CB  1 
ATOM 1592 O O   ? LYS A 1 211 ?  -1.918 -11.143  -7.534 1.000 94.730 ? 211 LYS A O   1 
ATOM 1593 C CG  ? LYS A 1 211 ?  -0.404 -10.822 -10.638 1.000 94.730 ? 211 LYS A CG  1 
ATOM 1594 C CD  ? LYS A 1 211 ?   0.141 -11.858 -11.612 1.000 94.730 ? 211 LYS A CD  1 
ATOM 1595 C CE  ? LYS A 1 211 ?  -0.481 -11.710 -12.994 1.000 94.730 ? 211 LYS A CE  1 
ATOM 1596 N NZ  ? LYS A 1 211 ?   0.071 -12.707 -13.960 1.000 94.730 ? 211 LYS A NZ  1 
ATOM 1597 N N   ? ILE A 1 212 ?  -2.355  -8.919  -7.843 1.000 96.330 ? 212 ILE A N   1 
ATOM 1598 C CA  ? ILE A 1 212 ?  -3.676  -8.897  -7.224 1.000 96.330 ? 212 ILE A CA  1 
ATOM 1599 C C   ? ILE A 1 212 ?  -4.577  -9.932  -7.893 1.000 96.330 ? 212 ILE A C   1 
ATOM 1600 C CB  ? ILE A 1 212 ?  -4.316  -7.493  -7.308 1.000 96.330 ? 212 ILE A CB  1 
ATOM 1601 O O   ? ILE A 1 212 ?  -5.323 -10.644  -7.217 1.000 96.330 ? 212 ILE A O   1 
ATOM 1602 C CG1 ? ILE A 1 212 ?  -3.570  -6.510  -6.400 1.000 96.330 ? 212 ILE A CG1 1 
ATOM 1603 C CG2 ? ILE A 1 212 ?  -5.803  -7.555  -6.944 1.000 96.330 ? 212 ILE A CG2 1 
ATOM 1604 C CD1 ? ILE A 1 212 ?  -3.603  -6.884  -4.924 1.000 96.330 ? 212 ILE A CD1 1 
ATOM 1605 N N   ? ILE A 1 213 ?  -4.456 -10.084  -9.200 1.000 95.860 ? 213 ILE A N   1 
ATOM 1606 C CA  ? ILE A 1 213 ?  -5.361 -10.945  -9.953 1.000 95.860 ? 213 ILE A CA  1 
ATOM 1607 C C   ? ILE A 1 213 ?  -5.211 -12.389  -9.482 1.000 95.860 ? 213 ILE A C   1 
ATOM 1608 C CB  ? ILE A 1 213 ?  -5.101 -10.846 -11.473 1.000 95.860 ? 213 ILE A CB  1 
ATOM 1609 O O   ? ILE A 1 213 ?  -6.177 -13.156  -9.494 1.000 95.860 ? 213 ILE A O   1 
ATOM 1610 C CG1 ? ILE A 1 213 ?  -6.275 -11.446 -12.255 1.000 95.860 ? 213 ILE A CG1 1 
ATOM 1611 C CG2 ? ILE A 1 213 ?  -3.786 -11.538 -11.842 1.000 95.860 ? 213 ILE A CG2 1 
ATOM 1612 C CD1 ? ILE A 1 213 ?  -6.323 -11.026 -13.718 1.000 95.860 ? 213 ILE A CD1 1 
ATOM 1613 N N   ? LYS A 1 214 ?  -4.076 -12.795  -9.015 1.000 95.040 ? 214 LYS A N   1 
ATOM 1614 C CA  ? LYS A 1 214 ?  -3.827 -14.159  -8.557 1.000 95.040 ? 214 LYS A CA  1 
ATOM 1615 C C   ? LYS A 1 214 ?  -4.477 -14.410  -7.200 1.000 95.040 ? 214 LYS A C   1 
ATOM 1616 C CB  ? LYS A 1 214 ?  -2.324 -14.432  -8.477 1.000 95.040 ? 214 LYS A CB  1 
ATOM 1617 O O   ? LYS A 1 214 ?  -4.610 -15.559  -6.772 1.000 95.040 ? 214 LYS A O   1 
ATOM 1618 C CG  ? LYS A 1 214 ?  -1.629 -14.468  -9.830 1.000 95.040 ? 214 LYS A CG  1 
ATOM 1619 C CD  ? LYS A 1 214 ?  -2.128 -15.625 -10.685 1.000 95.040 ? 214 LYS A CD  1 
ATOM 1620 C CE  ? LYS A 1 214 ?  -1.371 -15.715 -12.003 1.000 95.040 ? 214 LYS A CE  1 
ATOM 1621 N NZ  ? LYS A 1 214 ?  -1.889 -16.819 -12.865 1.000 95.040 ? 214 LYS A NZ  1 
ATOM 1622 N N   ? TYR A 1 215 ?  -4.950 -13.296  -6.493 1.000 96.440 ? 215 TYR A N   1 
ATOM 1623 C CA  ? TYR A 1 215 ?  -5.451 -13.435  -5.130 1.000 96.440 ? 215 TYR A CA  1 
ATOM 1624 C C   ? TYR A 1 215 ?  -6.907 -12.994  -5.036 1.000 96.440 ? 215 TYR A C   1 
ATOM 1625 C CB  ? TYR A 1 215 ?  -4.595 -12.619  -4.157 1.000 96.440 ? 215 TYR A CB  1 
ATOM 1626 O O   ? TYR A 1 215 ?  -7.423 -12.766  -3.940 1.000 96.440 ? 215 TYR A O   1 
ATOM 1627 C CG  ? TYR A 1 215 ?  -3.200 -13.166  -3.970 1.000 96.440 ? 215 TYR A CG  1 
ATOM 1628 C CD1 ? TYR A 1 215 ?  -2.935 -14.136  -3.005 1.000 96.440 ? 215 TYR A CD1 1 
ATOM 1629 C CD2 ? TYR A 1 215 ?  -2.146 -12.715  -4.757 1.000 96.440 ? 215 TYR A CD2 1 
ATOM 1630 C CE1 ? TYR A 1 215 ?  -1.651 -14.641  -2.828 1.000 96.440 ? 215 TYR A CE1 1 
ATOM 1631 C CE2 ? TYR A 1 215 ?  -0.858 -13.214  -4.588 1.000 96.440 ? 215 TYR A CE2 1 
ATOM 1632 O OH  ? TYR A 1 215 ?   0.652 -14.672  -3.453 1.000 96.440 ? 215 TYR A OH  1 
ATOM 1633 C CZ  ? TYR A 1 215 ?  -0.621 -14.175  -3.624 1.000 96.440 ? 215 TYR A CZ  1 
ATOM 1634 N N   ? LEU A 1 216 ?  -7.581 -12.858  -6.190 1.000 96.640 ? 216 LEU A N   1 
ATOM 1635 C CA  ? LEU A 1 216 ?  -8.962 -12.388  -6.183 1.000 96.640 ? 216 LEU A CA  1 
ATOM 1636 C C   ? LEU A 1 216 ?  -9.861 -13.353  -5.418 1.000 96.640 ? 216 LEU A C   1 
ATOM 1637 C CB  ? LEU A 1 216 ?  -9.477 -12.218  -7.615 1.000 96.640 ? 216 LEU A CB  1 
ATOM 1638 O O   ? LEU A 1 216 ? -10.740 -12.925  -4.666 1.000 96.640 ? 216 LEU A O   1 
ATOM 1639 C CG  ? LEU A 1 216 ?  -8.881 -11.061  -8.418 1.000 96.640 ? 216 LEU A CG  1 
ATOM 1640 C CD1 ? LEU A 1 216 ?  -9.463 -11.038  -9.827 1.000 96.640 ? 216 LEU A CD1 1 
ATOM 1641 C CD2 ? LEU A 1 216 ?  -9.131  -9.734  -7.709 1.000 96.640 ? 216 LEU A CD2 1 
ATOM 1642 N N   ? GLY A 1 217 ?  -9.603 -14.671  -5.661 1.000 96.870 ? 217 GLY A N   1 
ATOM 1643 C CA  ? GLY A 1 217 ? -10.379 -15.680  -4.959 1.000 96.870 ? 217 GLY A CA  1 
ATOM 1644 C C   ? GLY A 1 217 ? -10.268 -15.575  -3.450 1.000 96.870 ? 217 GLY A C   1 
ATOM 1645 O O   ? GLY A 1 217 ? -11.279 -15.597  -2.745 1.000 96.870 ? 217 GLY A O   1 
ATOM 1646 N N   ? TRP A 1 218 ?  -9.053 -15.510  -2.963 1.000 97.660 ? 218 TRP A N   1 
ATOM 1647 C CA  ? TRP A 1 218 ?  -8.794 -15.400  -1.531 1.000 97.660 ? 218 TRP A CA  1 
ATOM 1648 C C   ? TRP A 1 218 ?  -9.395 -14.117  -0.966 1.000 97.660 ? 218 TRP A C   1 
ATOM 1649 C CB  ? TRP A 1 218 ?  -7.289 -15.440  -1.251 1.000 97.660 ? 218 TRP A CB  1 
ATOM 1650 O O   ? TRP A 1 218 ? -10.015 -14.131   0.100 1.000 97.660 ? 218 TRP A O   1 
ATOM 1651 C CG  ? TRP A 1 218 ?  -6.930 -15.193   0.184 1.000 97.660 ? 218 TRP A CG  1 
ATOM 1652 C CD1 ? TRP A 1 218 ?  -6.997 -16.088   1.215 1.000 97.660 ? 218 TRP A CD1 1 
ATOM 1653 C CD2 ? TRP A 1 218 ?  -6.451 -13.968   0.746 1.000 97.660 ? 218 TRP A CD2 1 
ATOM 1654 C CE2 ? TRP A 1 218 ?  -6.248 -14.192   2.125 1.000 97.660 ? 218 TRP A CE2 1 
ATOM 1655 C CE3 ? TRP A 1 218 ?  -6.174 -12.700   0.216 1.000 97.660 ? 218 TRP A CE3 1 
ATOM 1656 N NE1 ? TRP A 1 218 ?  -6.588 -15.492   2.386 1.000 97.660 ? 218 TRP A NE1 1 
ATOM 1657 C CH2 ? TRP A 1 218 ?  -5.515 -11.963   2.439 1.000 97.660 ? 218 TRP A CH2 1 
ATOM 1658 C CZ2 ? TRP A 1 218 ?  -5.779 -13.194   2.983 1.000 97.660 ? 218 TRP A CZ2 1 
ATOM 1659 C CZ3 ? TRP A 1 218 ?  -5.707 -11.709   1.071 1.000 97.660 ? 218 TRP A CZ3 1 
ATOM 1660 N N   ? ILE A 1 219 ?  -9.230 -12.999  -1.659 1.000 97.940 ? 219 ILE A N   1 
ATOM 1661 C CA  ? ILE A 1 219 ?  -9.756 -11.709  -1.225 1.000 97.940 ? 219 ILE A CA  1 
ATOM 1662 C C   ? ILE A 1 219 ? -11.272 -11.798  -1.064 1.000 97.940 ? 219 ILE A C   1 
ATOM 1663 C CB  ? ILE A 1 219 ?  -9.388 -10.586  -2.220 1.000 97.940 ? 219 ILE A CB  1 
ATOM 1664 O O   ? ILE A 1 219 ? -11.814 -11.436  -0.017 1.000 97.940 ? 219 ILE A O   1 
ATOM 1665 C CG1 ? ILE A 1 219 ?  -7.884 -10.292  -2.161 1.000 97.940 ? 219 ILE A CG1 1 
ATOM 1666 C CG2 ? ILE A 1 219 ? -10.204  -9.322  -1.934 1.000 97.940 ? 219 ILE A CG2 1 
ATOM 1667 C CD1 ? ILE A 1 219 ?  -7.389  -9.375  -3.271 1.000 97.940 ? 219 ILE A CD1 1 
ATOM 1668 N N   ? LYS A 1 220 ? -11.942 -12.297  -2.040 1.000 97.660 ? 220 LYS A N   1 
ATOM 1669 C CA  ? LYS A 1 220 ? -13.399 -12.388  -2.031 1.000 97.660 ? 220 LYS A CA  1 
ATOM 1670 C C   ? LYS A 1 220 ? -13.885 -13.328  -0.931 1.000 97.660 ? 220 LYS A C   1 
ATOM 1671 C CB  ? LYS A 1 220 ? -13.916 -12.862  -3.390 1.000 97.660 ? 220 LYS A CB  1 
ATOM 1672 O O   ? LYS A 1 220 ? -14.837 -13.013  -0.214 1.000 97.660 ? 220 LYS A O   1 
ATOM 1673 C CG  ? LYS A 1 220 ? -13.791 -11.824  -4.496 1.000 97.660 ? 220 LYS A CG  1 
ATOM 1674 C CD  ? LYS A 1 220 ? -14.321 -12.353  -5.822 1.000 97.660 ? 220 LYS A CD  1 
ATOM 1675 C CE  ? LYS A 1 220 ? -14.138 -11.339  -6.943 1.000 97.660 ? 220 LYS A CE  1 
ATOM 1676 N NZ  ? LYS A 1 220 ? -14.601 -11.877  -8.258 1.000 97.660 ? 220 LYS A NZ  1 
ATOM 1677 N N   ? GLU A 1 221 ? -13.244 -14.451  -0.813 1.000 97.850 ? 221 GLU A N   1 
ATOM 1678 C CA  ? GLU A 1 221 ? -13.607 -15.443   0.194 1.000 97.850 ? 221 GLU A CA  1 
ATOM 1679 C C   ? GLU A 1 221 ? -13.429 -14.889   1.604 1.000 97.850 ? 221 GLU A C   1 
ATOM 1680 C CB  ? GLU A 1 221 ? -12.774 -16.716   0.020 1.000 97.850 ? 221 GLU A CB  1 
ATOM 1681 O O   ? GLU A 1 221 ? -14.268 -15.117   2.478 1.000 97.850 ? 221 GLU A O   1 
ATOM 1682 C CG  ? GLU A 1 221 ? -13.189 -17.564  -1.174 1.000 97.850 ? 221 GLU A CG  1 
ATOM 1683 C CD  ? GLU A 1 221 ? -12.234 -18.713  -1.454 1.000 97.850 ? 221 GLU A CD  1 
ATOM 1684 O OE1 ? GLU A 1 221 ? -12.384 -19.387  -2.499 1.000 97.850 ? 221 GLU A OE1 1 
ATOM 1685 O OE2 ? GLU A 1 221 ? -11.328 -18.943  -0.621 1.000 97.850 ? 221 GLU A OE2 1 
ATOM 1686 N N   ? THR A 1 222 ? -12.345 -14.228   1.867 1.000 97.890 ? 222 THR A N   1 
ATOM 1687 C CA  ? THR A 1 222 ? -12.062 -13.666   3.183 1.000 97.890 ? 222 THR A CA  1 
ATOM 1688 C C   ? THR A 1 222 ? -13.087 -12.595   3.545 1.000 97.890 ? 222 THR A C   1 
ATOM 1689 C CB  ? THR A 1 222 ? -10.646 -13.065   3.241 1.000 97.890 ? 222 THR A CB  1 
ATOM 1690 O O   ? THR A 1 222 ? -13.606 -12.577   4.664 1.000 97.890 ? 222 THR A O   1 
ATOM 1691 C CG2 ? THR A 1 222 ? -10.349 -12.488   4.622 1.000 97.890 ? 222 THR A CG2 1 
ATOM 1692 O OG1 ? THR A 1 222 ?  -9.687 -14.088   2.947 1.000 97.890 ? 222 THR A OG1 1 
ATOM 1693 N N   ? ILE A 1 223 ? -13.401 -11.687   2.589 1.000 97.200 ? 223 ILE A N   1 
ATOM 1694 C CA  ? ILE A 1 223 ? -14.366 -10.617   2.813 1.000 97.200 ? 223 ILE A CA  1 
ATOM 1695 C C   ? ILE A 1 223 ? -15.744 -11.214   3.091 1.000 97.200 ? 223 ILE A C   1 
ATOM 1696 C CB  ? ILE A 1 223 ? -14.433  -9.654   1.606 1.000 97.200 ? 223 ILE A CB  1 
ATOM 1697 O O   ? ILE A 1 223 ? -16.436 -10.788   4.019 1.000 97.200 ? 223 ILE A O   1 
ATOM 1698 C CG1 ? ILE A 1 223 ? -13.174  -8.781   1.549 1.000 97.200 ? 223 ILE A CG1 1 
ATOM 1699 C CG2 ? ILE A 1 223 ? -15.695  -8.790   1.674 1.000 97.200 ? 223 ILE A CG2 1 
ATOM 1700 C CD1 ? ILE A 1 223 ? -13.098  -7.883   0.322 1.000 97.200 ? 223 ILE A CD1 1 
ATOM 1701 N N   ? GLU A 1 224 ? -16.189 -12.192   2.401 1.000 96.930 ? 224 GLU A N   1 
ATOM 1702 C CA  ? GLU A 1 224 ? -17.487 -12.844   2.547 1.000 96.930 ? 224 GLU A CA  1 
ATOM 1703 C C   ? GLU A 1 224 ? -17.586 -13.584   3.878 1.000 96.930 ? 224 GLU A C   1 
ATOM 1704 C CB  ? GLU A 1 224 ? -17.737 -13.812   1.388 1.000 96.930 ? 224 GLU A CB  1 
ATOM 1705 O O   ? GLU A 1 224 ? -18.643 -13.593   4.513 1.000 96.930 ? 224 GLU A O   1 
ATOM 1706 C CG  ? GLU A 1 224 ? -19.127 -14.432   1.393 1.000 96.930 ? 224 GLU A CG  1 
ATOM 1707 C CD  ? GLU A 1 224 ? -19.383 -15.339   0.200 1.000 96.930 ? 224 GLU A CD  1 
ATOM 1708 O OE1 ? GLU A 1 224 ? -20.516 -15.854   0.061 1.000 96.930 ? 224 GLU A OE1 1 
ATOM 1709 O OE2 ? GLU A 1 224 ? -18.444 -15.537  -0.603 1.000 96.930 ? 224 GLU A OE2 1 
ATOM 1710 N N   ? ALA A 1 225 ? -16.535 -14.174   4.273 1.000 96.620 ? 225 ALA A N   1 
ATOM 1711 C CA  ? ALA A 1 225 ? -16.514 -14.981   5.491 1.000 96.620 ? 225 ALA A CA  1 
ATOM 1712 C C   ? ALA A 1 225 ? -16.586 -14.099   6.734 1.000 96.620 ? 225 ALA A C   1 
ATOM 1713 C CB  ? ALA A 1 225 ? -15.260 -15.851   5.531 1.000 96.620 ? 225 ALA A CB  1 
ATOM 1714 O O   ? ALA A 1 225 ? -17.010 -14.552   7.800 1.000 96.620 ? 225 ALA A O   1 
ATOM 1715 N N   ? HIS A 1 226 ? -16.222 -12.738   6.611 1.000 93.710 ? 226 HIS A N   1 
ATOM 1716 C CA  ? HIS A 1 226 ? -16.127 -11.882   7.788 1.000 93.710 ? 226 HIS A CA  1 
ATOM 1717 C C   ? HIS A 1 226 ? -16.905 -10.585   7.590 1.000 93.710 ? 226 HIS A C   1 
ATOM 1718 C CB  ? HIS A 1 226 ? -14.663 -11.572   8.109 1.000 93.710 ? 226 HIS A CB  1 
ATOM 1719 O O   ? HIS A 1 226 ? -17.326  -9.954   8.563 1.000 93.710 ? 226 HIS A O   1 
ATOM 1720 C CG  ? HIS A 1 226 ? -13.868 -12.776   8.503 1.000 93.710 ? 226 HIS A CG  1 
ATOM 1721 C CD2 ? HIS A 1 226 ? -13.495 -13.236   9.720 1.000 93.710 ? 226 HIS A CD2 1 
ATOM 1722 N ND1 ? HIS A 1 226 ? -13.356 -13.664   7.582 1.000 93.710 ? 226 HIS A ND1 1 
ATOM 1723 C CE1 ? HIS A 1 226 ? -12.702 -14.621   8.218 1.000 93.710 ? 226 HIS A CE1 1 
ATOM 1724 N NE2 ? HIS A 1 226 ? -12.771 -14.384   9.517 1.000 93.710 ? 226 HIS A NE2 1 
# 
loop_
_struct_sheet_range.sheet_id 
_struct_sheet_range.id 
_struct_sheet_range.beg_label_comp_id 
_struct_sheet_range.beg_label_asym_id 
_struct_sheet_range.beg_label_seq_id 
_struct_sheet_range.pdbx_beg_PDB_ins_code 
_struct_sheet_range.end_label_comp_id 
_struct_sheet_range.end_label_asym_id 
_struct_sheet_range.end_label_seq_id 
_struct_sheet_range.pdbx_end_PDB_ins_code 
_struct_sheet_range.beg_auth_comp_id 
_struct_sheet_range.beg_auth_asym_id 
_struct_sheet_range.beg_auth_seq_id 
_struct_sheet_range.end_auth_comp_id 
_struct_sheet_range.end_auth_asym_id 
_struct_sheet_range.end_auth_seq_id 
A A VAL A   3 ? VAL A   3 ? VAL A 3   VAL A 3   
A B ASP A 173 ? ASP A 173 ? ASP A 173 ASP A 173 
B C TRP A   6 ? GLU A   7 ? TRP A 6   GLU A 7   
B D GLU A 106 ? GLU A 106 ? GLU A 106 GLU A 106 
B E THR A 117 ? GLY A 122 ? THR A 117 GLY A 122 
B F GLN A 138 ? LEU A 145 ? GLN A 138 LEU A 145 
B G MET A 162 ? GLY A 166 ? MET A 162 GLY A 166 
B H PRO A 182 ? CYS A 185 ? PRO A 182 CYS A 185 
B I VAL A 188 ? SER A 195 ? VAL A 188 SER A 195 
B J GLY A 207 ? LYS A 211 ? GLY A 207 LYS A 211 
C K GLN A  16 ? TYR A  20 ? GLN A 16  TYR A 20  
C L LEU A  25 ? ASN A  33 ? LEU A 25  ASN A 33  
C M TRP A  36 ? THR A  39 ? TRP A 36  THR A 39  
C N LYS A  49 ? LEU A  52 ? LYS A 49  LEU A 52  
C O GLN A  65 ? GLU A  68 ? GLN A 65  GLU A 68  
C P ASP A  71 ? PRO A  74 ? ASP A 71  PRO A 74  
C Q MET A  88 ? ARG A  91 ? MET A 88  ARG A 91  
D R ASP A  56 ? ASP A  56 ? ASP A 56  ASP A 56  
D S VAL A 136 ? VAL A 136 ? VAL A 136 VAL A 136 
E T ASN A  79 ? ASN A  79 ? ASN A 79  ASN A 79  
E U SER A  84 ? SER A  84 ? SER A 84  SER A 84  
# 
loop_
_struct_conf.id 
_struct_conf.conf_type_id 
_struct_conf.beg_label_comp_id 
_struct_conf.beg_label_asym_id 
_struct_conf.beg_label_seq_id 
_struct_conf.pdbx_beg_PDB_ins_code 
_struct_conf.end_label_comp_id 
_struct_conf.end_label_asym_id 
_struct_conf.end_label_seq_id 
_struct_conf.pdbx_end_PDB_ins_code 
_struct_conf.beg_auth_comp_id 
_struct_conf.beg_auth_asym_id 
_struct_conf.beg_auth_seq_id 
_struct_conf.end_auth_comp_id 
_struct_conf.end_auth_asym_id 
_struct_conf.end_auth_seq_id 
STRN1         STRN         VAL A   3 ? VAL A   3 ? VAL A 3   VAL A 3   
TURN_TY1_P1   TURN_TY1_P   GLY A   4 ? GLY A   4 ? GLY A 4   GLY A 4   
STRN2         STRN         TRP A   6 ? GLU A   7 ? TRP A 6   GLU A 7   
HELX_LH_PP_P1 HELX_LH_PP_P CYS A   8 ? LYS A   9 ? CYS A 8   LYS A 9   
TURN_TY1_P2   TURN_TY1_P   LYS A  10 ? ASN A  11 ? LYS A 10  ASN A 11  
BEND1         BEND         SER A  12 ? SER A  12 ? SER A 12  SER A 12  
TURN_TY1_P3   TURN_TY1_P   PRO A  14 ? TRP A  15 ? PRO A 14  TRP A 15  
STRN3         STRN         GLN A  16 ? TYR A  20 ? GLN A 16  TYR A 20  
BEND2         BEND         PRO A  22 ? THR A  24 ? PRO A 22  THR A 24  
STRN4         STRN         LEU A  25 ? ASN A  33 ? LEU A 25  ASN A 33  
TURN_TY1_P4   TURN_TY1_P   PRO A  34 ? LEU A  35 ? PRO A 34  LEU A 35  
STRN5         STRN         TRP A  36 ? THR A  39 ? TRP A 36  THR A 39  
HELX_RH_3T_P1 HELX_RH_3T_P ALA A  41 ? CYS A  43 ? ALA A 41  CYS A 43  
BEND3         BEND         THR A  46 ? LYS A  47 ? THR A 46  LYS A 47  
STRN6         STRN         LYS A  49 ? LEU A  52 ? LYS A 49  LEU A 52  
BEND4         BEND         GLY A  53 ? GLY A  53 ? GLY A 53  GLY A 53  
BEND5         BEND         HIS A  55 ? HIS A  55 ? HIS A 55  HIS A 55  
STRN7         STRN         ASP A  56 ? ASP A  56 ? ASP A 56  ASP A 56  
TURN_TY1_P5   TURN_TY1_P   VAL A  57 ? SER A  58 ? VAL A 57  SER A 58  
BEND6         BEND         ALA A  59 ? ALA A  59 ? ALA A 59  ALA A 59  
TURN_TY1_P6   TURN_TY1_P   ASP A  62 ? THR A  63 ? ASP A 62  THR A 63  
STRN8         STRN         GLN A  65 ? GLU A  68 ? GLN A 65  GLU A 68  
STRN9         STRN         ASP A  71 ? PRO A  74 ? ASP A 71  PRO A 74  
TURN_TY1_P7   TURN_TY1_P   PRO A  76 ? GLN A  77 ? PRO A 76  GLN A 77  
STRN10        STRN         ASN A  79 ? ASN A  79 ? ASN A 79  ASN A 79  
TURN_TY1_P8   TURN_TY1_P   ARG A  80 ? ASN A  83 ? ARG A 80  ASN A 83  
STRN11        STRN         SER A  84 ? SER A  84 ? SER A 84  SER A 84  
TURN_TY1_P9   TURN_TY1_P   HIS A  85 ? HIS A  85 ? HIS A 85  HIS A 85  
STRN12        STRN         MET A  88 ? ARG A  91 ? MET A 88  ARG A 91  
BEND7         BEND         PRO A  93 ? LYS A  94 ? PRO A 93  LYS A 94  
HELX_LH_PP_P2 HELX_LH_PP_P PRO A  95 ? ILE A  98 ? PRO A 95  ILE A 98  
BEND8         BEND         SER A 100 ? ALA A 101 ? SER A 100 ALA A 101 
HELX_LH_PP_P3 HELX_LH_PP_P PRO A 104 ? VAL A 105 ? PRO A 104 VAL A 105 
STRN13        STRN         GLU A 106 ? GLU A 106 ? GLU A 106 GLU A 106 
HELX_LH_PP_P4 HELX_LH_PP_P LEU A 107 ? PRO A 108 ? LEU A 107 PRO A 108 
BEND9         BEND         THR A 109 ? GLU A 110 ? THR A 109 GLU A 110 
HELX_LH_PP_P5 HELX_LH_PP_P GLU A 111 ? PRO A 113 ? GLU A 111 PRO A 113 
TURN_TY1_P10  TURN_TY1_P   LEU A 114 ? GLY A 115 ? LEU A 114 GLY A 115 
STRN14        STRN         THR A 117 ? GLY A 122 ? THR A 117 GLY A 122 
BEND10        BEND         TRP A 123 ? GLY A 124 ? TRP A 123 GLY A 124 
BEND11        BEND         HIS A 127 ? ALA A 130 ? HIS A 127 ALA A 130 
BEND12        BEND         ASP A 135 ? ASP A 135 ? ASP A 135 ASP A 135 
STRN15        STRN         VAL A 136 ? VAL A 136 ? VAL A 136 VAL A 136 
STRN16        STRN         GLN A 138 ? LEU A 145 ? GLN A 138 LEU A 145 
HELX_RH_AL_P1 HELX_RH_AL_P ASN A 147 ? GLY A 151 ? ASN A 147 GLY A 151 
TURN_TY1_P11  TURN_TY1_P   ARG A 152 ? ARG A 152 ? ARG A 152 ARG A 152 
BEND13        BEND         SER A 153 ? SER A 153 ? SER A 153 SER A 153 
BEND14        BEND         LEU A 155 ? ASP A 156 ? LEU A 155 ASP A 156 
TURN_TY1_P12  TURN_TY1_P   GLU A 160 ? PHE A 161 ? GLU A 160 PHE A 161 
STRN17        STRN         MET A 162 ? GLY A 166 ? MET A 162 GLY A 166 
TURN_TY1_P13  TURN_TY1_P   LEU A 168 ? HIS A 169 ? LEU A 168 HIS A 169 
BEND15        BEND         GLY A 171 ? GLY A 171 ? GLY A 171 GLY A 171 
STRN18        STRN         ASP A 173 ? ASP A 173 ? ASP A 173 ASP A 173 
TURN_TY1_P14  TURN_TY1_P   LEU A 176 ? GLY A 177 ? LEU A 176 GLY A 177 
TURN_TY1_P15  TURN_TY1_P   SER A 179 ? GLY A 180 ? SER A 179 GLY A 180 
STRN19        STRN         PRO A 182 ? CYS A 185 ? PRO A 182 CYS A 185 
TURN_TY1_P16  TURN_TY1_P   ASN A 186 ? GLY A 187 ? ASN A 186 GLY A 187 
STRN20        STRN         VAL A 188 ? SER A 195 ? VAL A 188 SER A 195 
BEND16        BEND         ARG A 198 ? PRO A 199 ? ARG A 198 PRO A 199 
TURN_TY1_P17  TURN_TY1_P   CYS A 200 ? GLY A 201 ? CYS A 200 GLY A 201 
TURN_TY1_P18  TURN_TY1_P   PRO A 203 ? ARG A 204 ? PRO A 203 ARG A 204 
STRN21        STRN         GLY A 207 ? LYS A 211 ? GLY A 207 LYS A 211 
HELX_RH_3T_P2 HELX_RH_3T_P ILE A 212 ? TYR A 215 ? ILE A 212 TYR A 215 
HELX_RH_AL_P2 HELX_RH_AL_P LEU A 216 ? ALA A 225 ? LEU A 216 ALA A 225 
# 
