# Supplementary material for: FlatProt: 2D visualization eases protein structure comparison
Source: BMC Bioinformatics. 2025 Aug 13;26:210. doi: 10.1186/s12859-025-06233-x (PMC12344939; doi:10.1186/s12859-025-06233-x)
Supplement: Supplementary file 1 — Supplementary Material 1 [file 12859_2025_6233_MOESM1_ESM.zip › KLK/structures/Mcpt1_Mus_musculus_GeneID=17224.cif]

data_Mcpt1_Mus_musculus_GeneID=17224
# 
_entry.id   ? 
# 
_entity.id                         1      
_entity.type                       polymer 
_entity.pdbx_description           polymer-1 
_entity.formula_weight             24550.4 
_entity.pdbx_number_of_molecules        1 
# 
loop_
_struct_sheet.id 
_struct_sheet.number_strands 
A 2 
B 7 
C 6 
D 2 
E 2 
F 2 
G 2 
# 
loop_
_struct_conf_type.id 
_struct_conf_type.criteria 
STRN         DSSP 
TURN_TY1_P   DSSP 
HELX_LH_PP_P DSSP 
BEND         DSSP 
HELX_RH_3T_P DSSP 
HELX_RH_AL_P DSSP 
# 
_struct_asym.id          A 
_struct_asym.entity_id   1 
# 
_software.pdbx_ordinal     1 
_software.name             dssp 
_software.version          4.4.10 
_software.date             ? 
_software.classification   'model annotation' 
# 
_entity_poly.entity_id                      1 
_entity_poly.type                           polypeptide(L) 
_entity_poly.nstd_linkage                   n 
_entity_poly.nstd_monomer                   n 
_entity_poly.pdbx_seq_one_letter_code       
;EIIGGVEARPHSRPYMAHLKIRSEDRCGGFLIAPQFVLTAAHCKGREITVTLGAHDVSKSESTQQRIKVEKQIIHKNYNV
SFNLYDIMLLKLEEKAELTPTVDVIPLPGDFIDPGKMCWTAGWGKTGEKEPTSETLREVELRIMDKEACKMYKHYDYNFQ
VCVGSSTKLKTAYMGDSGGPLLCAGVAHGIVSYGDSHGKPPAVFTRISAYVPWIKTVINGK
;
_entity_poly.pdbx_seq_one_letter_code_can   
;EIIGGVEARPHSRPYMAHLKIRSEDRCGGFLIAPQFVLTAAHCKGREITVTLGAHDVSKSESTQQRIKVEKQIIHKNYNV
SFNLYDIMLLKLEEKAELTPTVDVIPLPGDFIDPGKMCWTAGWGKTGEKEPTSETLREVELRIMDKEACKMYKHYDYNFQ
VCVGSSTKLKTAYMGDSGGPLLCAGVAHGIVSYGDSHGKPPAVFTRISAYVPWIKTVINGK
;
_entity_poly.pdbx_strand_id                 A 
# 
loop_
_dssp_struct_summary.entry_id 
_dssp_struct_summary.label_comp_id 
_dssp_struct_summary.label_asym_id 
_dssp_struct_summary.label_seq_id 
_dssp_struct_summary.secondary_structure 
_dssp_struct_summary.ss_bridge 
_dssp_struct_summary.helix_3_10 
_dssp_struct_summary.helix_alpha 
_dssp_struct_summary.helix_pi 
_dssp_struct_summary.helix_pp 
_dssp_struct_summary.bend 
_dssp_struct_summary.chirality 
_dssp_struct_summary.sheet 
_dssp_struct_summary.strand 
_dssp_struct_summary.ladder_1 
_dssp_struct_summary.ladder_2 
_dssp_struct_summary.accessibility 
_dssp_struct_summary.TCO 
_dssp_struct_summary.kappa 
_dssp_struct_summary.alpha 
_dssp_struct_summary.phi 
_dssp_struct_summary.psi 
_dssp_struct_summary.x_ca 
_dssp_struct_summary.y_ca 
_dssp_struct_summary.z_ca 
Mcpt1_Mus_musculus_GeneID=17224 GLU A 1   . . . . . . . . . . . . ? .      .     .      .      123.1  9.0   -6.4  1.3   
Mcpt1_Mus_musculus_GeneID=17224 ILE A 2   E . > . . . . - A A A . ? -0.906 .     -157.1 -110.5 94.5   11.2  -3.2  0.9   
Mcpt1_Mus_musculus_GeneID=17224 ILE A 3   E . 3 . . . S + A A A . ? -0.669 84.6  6.2    -72.0  126.7  14.6  -3.8  -0.9  
Mcpt1_Mus_musculus_GeneID=17224 GLY A 4   T . 3 . . . S + . . . . ? 0.643  105.2 134.8  78.3   7.9    17.1  -1.2  -0.0  
Mcpt1_Mus_musculus_GeneID=17224 GLY A 5   . . < . . . . - . . . . ? -0.360 48.1  -131.6 -85.3  169.7  14.6  0.3   2.5   
Mcpt1_Mus_musculus_GeneID=17224 VAL A 6   E . . . . . . - B C B . ? -0.854 35.4  -85.6  -117.4 151.2  15.3  1.4   6.1   
Mcpt1_Mus_musculus_GeneID=17224 GLU A 7   E . . . . > . - B C B . ? -0.433 51.4  -120.0 -53.9  132.1  13.4  0.7   9.2   
Mcpt1_Mus_musculus_GeneID=17224 ALA A 8   P . . . . P . - . . . . ? -0.434 29.6  -97.0  -72.1  145.8  10.5  3.1   9.6   
Mcpt1_Mus_musculus_GeneID=17224 ARG A 9   P . > . . P . - . . . . ? -0.481 60.2  -87.9  -58.5  127.6  10.2  5.4   12.5  
Mcpt1_Mus_musculus_GeneID=17224 PRO A 10  T . 3 . . < S - . . . . ? -0.243 106.9 -5.3   -46.3  123.9  7.9   3.6   14.9  
Mcpt1_Mus_musculus_GeneID=17224 HIS A 11  T . 3 . . . S + . . . . ? 0.625  91.8  126.5  68.8   15.6   4.2   4.5   14.1  
Mcpt1_Mus_musculus_GeneID=17224 SER A 12  S . < . . . S + . . . . ? 0.604  72.7  52.8   -75.8  -11.5  5.3   7.1   11.5  
Mcpt1_Mus_musculus_GeneID=17224 ARG A 13  . . > . . . . + . . . . ? -0.653 65.3  168.9  -121.7 74.9   2.9   5.3   9.1   
Mcpt1_Mus_musculus_GeneID=17224 PRO A 14  T . 3 . . . S + . . . . ? 0.582  74.1  58.0   -75.0  -1.9   -0.4  5.2   11.0  
Mcpt1_Mus_musculus_GeneID=17224 TYR A 15  T . 3 . . . S + . . . . ? 0.515  78.5  117.0  -100.6 -14.2  -2.4  4.1   7.8   
Mcpt1_Mus_musculus_GeneID=17224 MET A 16  E . < . . . . - C J I . ? -0.368 46.6  -162.2 -64.8  140.8  -0.3  0.9   7.2   
Mcpt1_Mus_musculus_GeneID=17224 ALA A 17  E . . . . . . - C J I J ? -0.984 11.7  -149.4 -128.0 132.8  -2.1  -2.4  7.4   
Mcpt1_Mus_musculus_GeneID=17224 HIS A 18  E . . . . . . - C J I J ? -0.898 16.8  -156.2 -97.9  121.7  -0.7  -5.9  7.8   
Mcpt1_Mus_musculus_GeneID=17224 LEU A 19  E . . . . . . - C J I J ? -0.899 8.5   -164.1 -103.9 120.9  -2.8  -8.5  6.2   
Mcpt1_Mus_musculus_GeneID=17224 LYS A 20  E . . . . . . - C J I J ? -0.924 6.7   -173.0 -100.2 106.5  -2.6  -12.1 7.4   
Mcpt1_Mus_musculus_GeneID=17224 ILE A 21  E . . > . . . - C J I J ? -0.910 62.0  -43.8  -107.2 80.9   -4.3  -14.3 4.5   
Mcpt1_Mus_musculus_GeneID=17224 ARG A 22  T . . 4 . . S - . . . . ? 0.053  99.1  -44.7  71.3   180.0  -4.4  -17.9 6.2   
Mcpt1_Mus_musculus_GeneID=17224 SER A 23  T . . 4 . . S + . . . . ? 0.820  137.7 17.7   -63.5  -0.7   -1.5  -19.6 8.3   
Mcpt1_Mus_musculus_GeneID=17224 GLU A 24  T . . 4 . . S + . . . . ? 0.619  98.2  88.4   -154.8 2.3    1.2   -18.5 5.7   
Mcpt1_Mus_musculus_GeneID=17224 ASP A 25  E . . < . . . - C K I . ? -0.803 47.1  -175.6 -112.6 131.2  0.3   -15.7 3.2   
Mcpt1_Mus_musculus_GeneID=17224 ARG A 26  E . . . . . . + C K I . ? -0.972 6.5   169.1  -123.4 143.0  0.9   -12.0 4.0   
Mcpt1_Mus_musculus_GeneID=17224 CYS A 27  E . . . . . . - C K I . ? -0.908 26.1  -120.0 -136.1 166.2  0.0   -8.8  2.2   
Mcpt1_Mus_musculus_GeneID=17224 GLY A 28  E . . . . . . + C K I . ? -0.541 30.5  162.5  -100.8 172.8  -0.0  -5.1  2.9   
Mcpt1_Mus_musculus_GeneID=17224 GLY A 29  E . . . . . . - C K I . ? -0.948 22.9  -132.3 -169.9 173.9  -2.8  -2.6  2.9   
Mcpt1_Mus_musculus_GeneID=17224 PHE A 30  E . . . . . . - C K I K ? -0.994 23.6  -109.0 -148.4 146.4  -3.7  0.8   4.1   
Mcpt1_Mus_musculus_GeneID=17224 LEU A 31  E . . . . . . + C K . K ? -0.600 34.3  164.7  -75.3  126.2  -6.7  2.5   5.8   
Mcpt1_Mus_musculus_GeneID=17224 ILE A 32  E . . . . . S + C K . . ? 0.488  76.8  10.2   -118.2 -9.4   -8.7  4.9   3.6   
Mcpt1_Mus_musculus_GeneID=17224 ALA A 33  E . > . . . S - C K . K ? -0.942 87.4  -98.7  -159.9 156.3  -11.7 5.0   6.0   
Mcpt1_Mus_musculus_GeneID=17224 PRO A 34  T . 3 . . . S + . . . . ? 0.791  126.7 30.7   -53.6  -20.0  -12.3 3.7   9.6   
Mcpt1_Mus_musculus_GeneID=17224 GLN A 35  T . 3 . . . S + . . . . ? 0.317  111.5 74.6   -118.8 4.0    -14.0 0.6   8.1   
Mcpt1_Mus_musculus_GeneID=17224 PHE A 36  E . < . . . . - C L K L ? -0.980 50.6  -169.8 -132.5 130.6  -12.2 0.2   4.8   
Mcpt1_Mus_musculus_GeneID=17224 VAL A 37  E . . . . . . - C L K L ? -0.949 17.4  -144.0 -109.7 127.9  -8.7  -1.0  3.9   
Mcpt1_Mus_musculus_GeneID=17224 LEU A 38  E . . . . . . + C L K L ? -0.837 35.9  145.8  -91.1  133.9  -7.4  -0.6  0.4   
Mcpt1_Mus_musculus_GeneID=17224 THR A 39  E . . . . . . - C L . L ? -0.870 50.3  -70.3  -153.6 176.5  -5.2  -3.5  -0.9  
Mcpt1_Mus_musculus_GeneID=17224 ALA A 40  . . > . . . . - . . . . ? -0.634 33.6  -133.4 -78.4  142.9  -4.3  -5.4  -4.1  
Mcpt1_Mus_musculus_GeneID=17224 ALA A 41  G . > . . . S + . . . . ? 0.809  105.6 63.7   -64.1  -30.2  -6.9  -7.7  -5.6  
Mcpt1_Mus_musculus_GeneID=17224 HIS A 42  G . 3 . . . S + . . . . ? 0.599  85.1  75.9   -73.7  -5.7   -4.4  -10.4 -6.0  
Mcpt1_Mus_musculus_GeneID=17224 CYS A 43  G . < . . . S + . . . . ? 0.234  71.7  138.8  -86.3  16.8   -4.1  -10.5 -2.1  
Mcpt1_Mus_musculus_GeneID=17224 LYS A 44  . . < . . . . + . . . . ? -0.258 21.3  151.9  -68.4  145.0  -7.5  -12.4 -2.0  
Mcpt1_Mus_musculus_GeneID=17224 GLY A 45  . . . . . . . - . . . . ? -0.964 55.2  -98.0  -164.8 173.7  -8.0  -15.3 0.4   
Mcpt1_Mus_musculus_GeneID=17224 ARG A 46  S . . . . . S + . . . . ? 0.897  108.5 17.7   -67.8  -49.1  -10.5 -17.4 2.6   
Mcpt1_Mus_musculus_GeneID=17224 GLU A 47  . . . . . . . - . . . . ? -0.997 69.1  -173.4 -129.9 126.0  -9.8  -15.5 6.0   
Mcpt1_Mus_musculus_GeneID=17224 ILE A 48  E . . . . . . - C M J . ? -0.990 5.1   -168.7 -124.1 125.1  -8.1  -12.2 6.3   
Mcpt1_Mus_musculus_GeneID=17224 THR A 49  E . . . . . . - C M J M ? -0.969 13.1  -149.3 -107.8 130.7  -7.1  -10.5 9.6   
Mcpt1_Mus_musculus_GeneID=17224 VAL A 50  E . . . . . . - C M J M ? -0.871 6.0   -162.1 -101.4 123.5  -6.0  -6.9  9.5   
Mcpt1_Mus_musculus_GeneID=17224 THR A 51  E . . . . . . - C M J M ? -0.948 13.2  -177.9 -103.8 118.0  -3.5  -5.6  12.0  
Mcpt1_Mus_musculus_GeneID=17224 LEU A 52  E . . . . . . + C M J M ? -0.786 60.8  30.3   -109.0 151.4  -3.3  -1.8  12.4  
Mcpt1_Mus_musculus_GeneID=17224 GLY A 53  S . . . . . S + . . . . ? 0.663  83.3  139.9  81.4   16.3   -1.0  0.3   14.6  
Mcpt1_Mus_musculus_GeneID=17224 ALA A 54  . . . . . . . + . . . . ? -0.801 27.5  167.1  -99.6  128.4  1.9   -2.2  14.4  
Mcpt1_Mus_musculus_GeneID=17224 HIS A 55  S . . . . . S + . . . . ? 0.726  88.5  29.2   -91.1  -44.6  5.5   -1.2  14.0  
Mcpt1_Mus_musculus_GeneID=17224 ASP A 56  B . > . . . . - D P O . ? -0.953 69.2  -165.8 -117.7 112.3  6.7   -4.7  14.8  
Mcpt1_Mus_musculus_GeneID=17224 VAL A 57  T . 3 . . . S + . . . . ? 0.657  86.6  61.4   -79.2  -10.0  4.3   -7.4  13.8  
Mcpt1_Mus_musculus_GeneID=17224 SER A 58  T . 3 . . . S + . . . . ? 0.647  98.7  70.9   -87.5  -12.8  6.1   -10.1 15.8  
Mcpt1_Mus_musculus_GeneID=17224 LYS A 59  S . < . . . S - . . . . ? -0.782 85.1  -119.9 -110.1 143.9  5.4   -8.2  19.1  
Mcpt1_Mus_musculus_GeneID=17224 SER A 60  . . . . . . . - . . . . ? -0.789 39.5  -173.8 -77.2  107.2  2.3   -7.5  21.0  
Mcpt1_Mus_musculus_GeneID=17224 GLU A 61  . . > . . . . - . . . . ? -0.871 32.0  -134.5 -105.1 140.5  2.0   -3.8  21.0  
Mcpt1_Mus_musculus_GeneID=17224 SER A 62  T . 3 . . . S + . . . . ? 0.715  106.8 60.4   -64.6  -15.9  -0.6  -1.8  22.9  
Mcpt1_Mus_musculus_GeneID=17224 THR A 63  T . 3 . . . S + . . . . ? 0.612  84.7  106.4  -85.4  -15.1  -1.2  0.3   19.8  
Mcpt1_Mus_musculus_GeneID=17224 GLN A 64  . . < . . . . - . . . . ? -0.422 47.3  -169.7 -76.5  141.4  -2.3  -2.8  17.6  
Mcpt1_Mus_musculus_GeneID=17224 GLN A 65  E . . . . . . - C N M . ? -0.998 6.6   -159.2 -125.4 119.3  -5.8  -3.5  16.6  
Mcpt1_Mus_musculus_GeneID=17224 ARG A 66  E . . . . . . + C N M . ? -0.933 17.6  176.6  -102.3 116.9  -6.6  -6.8  15.0  
Mcpt1_Mus_musculus_GeneID=17224 ILE A 67  E . . . . . . - C N M . ? -0.982 24.7  -129.1 -126.1 131.4  -9.7  -6.8  13.0  
Mcpt1_Mus_musculus_GeneID=17224 LYS A 68  E . . . . . . - C N M . ? -0.483 29.0  -112.2 -74.8  149.5  -11.3 -9.5  10.9  
Mcpt1_Mus_musculus_GeneID=17224 VAL A 69  E . . . . . . - C N N . ? -0.703 27.1  -173.5 -85.1  128.9  -12.3 -8.8  7.4   
Mcpt1_Mus_musculus_GeneID=17224 GLU A 70  E . . . . . . + C N . . ? 0.863  69.5  8.8    -83.0  -46.8  -16.2 -8.9  6.8   
Mcpt1_Mus_musculus_GeneID=17224 LYS A 71  E . . . . . . - C N N . ? -0.999 57.0  -147.1 -143.5 135.3  -16.2 -8.6  3.1   
Mcpt1_Mus_musculus_GeneID=17224 GLN A 72  E . . . . . . - C N N . ? -0.949 16.5  -166.9 -100.4 118.0  -13.8 -8.6  0.2   
Mcpt1_Mus_musculus_GeneID=17224 ILE A 73  E . . . . . . - C N N . ? -0.865 9.3   -169.7 -109.6 99.2   -14.9 -6.2  -2.6  
Mcpt1_Mus_musculus_GeneID=17224 ILE A 74  E . . . . . . - C N N . ? -0.625 33.8  -101.0 -91.4  138.1  -12.8 -6.9  -5.8  
Mcpt1_Mus_musculus_GeneID=17224 HIS A 75  . . > . . . . - . . . . ? -0.414 31.6  -129.4 -55.5  135.8  -12.9 -4.7  -8.7  
Mcpt1_Mus_musculus_GeneID=17224 LYS A 76  T . 3 . . . S + . . . . ? 0.752  105.7 49.9   -63.9  -24.9  -15.2 -6.4  -11.4 
Mcpt1_Mus_musculus_GeneID=17224 ASN A 77  T . 3 . . . S + . . . . ? 0.309  76.6  136.0  -99.7  5.0    -12.7 -6.0  -14.1 
Mcpt1_Mus_musculus_GeneID=17224 TYR A 78  . . < . . . . - . . . . ? -0.422 35.0  -167.8 -58.4  127.7  -9.8  -7.5  -12.2 
Mcpt1_Mus_musculus_GeneID=17224 ASN A 79  B . > > > . . - E R P . ? -0.967 17.2  -159.5 -122.5 118.8  -7.9  -9.9  -14.4 
Mcpt1_Mus_musculus_GeneID=17224 VAL A 80  T . 3 4 5 . S + . . . . ? 0.781  90.6  60.6   -69.4  -26.4  -5.3  -12.3 -12.9 
Mcpt1_Mus_musculus_GeneID=17224 SER A 81  T . 3 4 5 . S + . . . . ? 0.864  121.5 21.5   -74.6  -23.9  -3.6  -12.8 -16.2 
Mcpt1_Mus_musculus_GeneID=17224 PHE A 82  T . < 4 5 . S - . . . . ? 0.466  92.5  -132.2 -126.2 0.1    -2.7  -9.1  -16.7 
Mcpt1_Mus_musculus_GeneID=17224 ASN A 83  T . > < 5 . . + . . . . ? 0.835  56.2  151.3  47.2   26.4   -2.9  -7.9  -13.1 
Mcpt1_Mus_musculus_GeneID=17224 LEU A 84  B . 3 . < . . + E S P . ? -0.763 63.3  17.8   -82.7  140.7  -5.0  -5.0  -14.6 
Mcpt1_Mus_musculus_GeneID=17224 TYR A 85  T . 3 . . . S + . . . . ? 0.876  80.2  170.2  65.7   26.5   -7.6  -3.5  -12.3 
Mcpt1_Mus_musculus_GeneID=17224 ASP A 86  . . < . . . . + . . . . ? -0.563 29.4  122.4  -68.4  67.9   -5.6  -5.1  -9.3  
Mcpt1_Mus_musculus_GeneID=17224 ILE A 87  . . . . . . . + . . . . ? -0.997 33.4  175.1  -138.8 135.7  -7.6  -3.2  -6.6  
Mcpt1_Mus_musculus_GeneID=17224 MET A 88  E . . . . . . - C O L N ? -0.996 19.4  -146.5 -143.9 136.7  -9.7  -4.5  -3.7  
Mcpt1_Mus_musculus_GeneID=17224 LEU A 89  E . . . . > . - C O L N ? -0.910 12.8  -152.6 -100.5 130.8  -11.5 -2.9  -0.7  
Mcpt1_Mus_musculus_GeneID=17224 LEU A 90  E . . . . P . - C O L N ? -0.942 5.0   -151.1 -102.5 116.3  -11.7 -4.8  2.6   
Mcpt1_Mus_musculus_GeneID=17224 LYS A 91  E . . . . P . - C O L N ? -0.824 19.9  -135.9 -83.9  121.5  -14.7 -4.1  4.7   
Mcpt1_Mus_musculus_GeneID=17224 LEU A 92  E . . . . < . - C O . N ? -0.474 10.5  -130.2 -79.8  143.3  -13.7 -4.6  8.4   
Mcpt1_Mus_musculus_GeneID=17224 GLU A 93  S . . . . . S + . . . . ? 0.807  98.8  23.3   -58.3  -31.8  -16.1 -6.5  10.8  
Mcpt1_Mus_musculus_GeneID=17224 GLU A 94  S . . . . . S - . . . . ? -0.989 94.5  -100.4 -135.3 147.8  -15.5 -3.5  13.2  
Mcpt1_Mus_musculus_GeneID=17224 LYS A 95  . . . . . . . - . . . . ? -0.372 43.0  -113.2 -63.6  138.0  -14.5 0.2   12.6  
Mcpt1_Mus_musculus_GeneID=17224 ALA A 96  . . . . . . . - . . . . ? -0.499 26.7  -119.3 -67.2  137.8  -10.9 0.9   13.4  
Mcpt1_Mus_musculus_GeneID=17224 GLU A 97  . . . . . . . - . . . . ? -0.753 27.4  -131.3 -77.8  114.7  -10.3 3.1   16.4  
Mcpt1_Mus_musculus_GeneID=17224 LEU A 98  . . . . . . . + . . . . ? -0.604 42.6  153.1  -74.2  126.9  -8.5  6.2   15.1  
Mcpt1_Mus_musculus_GeneID=17224 THR A 99  B . > . . . . - F T Q . ? -0.784 64.0  -85.0  -138.5 172.1  -5.4  7.0   17.3  
Mcpt1_Mus_musculus_GeneID=17224 PRO A 100 T . 3 . . . S + . . . . ? 0.769  134.1 41.4   -56.3  -17.8  -2.1  8.7   16.9  
Mcpt1_Mus_musculus_GeneID=17224 THR A 101 T . 3 . . . S + . . . . ? 0.467  114.5 54.8   -109.6 -8.3   -0.8  5.3   15.6  
Mcpt1_Mus_musculus_GeneID=17224 VAL A 102 B . < . . . S + F U Q . ? -0.954 70.7  141.0  -129.3 115.7  -3.9  4.4   13.5  
Mcpt1_Mus_musculus_GeneID=17224 ASP A 103 . . . . . . . - . . . . ? -0.926 44.8  -104.9 -150.2 167.4  -5.1  6.9   10.8  
Mcpt1_Mus_musculus_GeneID=17224 VAL A 104 P . . . . > . - . . . . ? -0.712 23.4  -139.2 -97.8  147.5  -6.5  7.2   7.3   
Mcpt1_Mus_musculus_GeneID=17224 ILE A 105 P . . . . P . - . . . . ? -0.884 26.8  -115.3 -103.4 134.2  -4.6  8.3   4.2   
Mcpt1_Mus_musculus_GeneID=17224 PRO A 106 P . . . . P . - . . . . ? -0.382 25.4  -117.4 -68.9  152.3  -6.3  10.6  1.8   
Mcpt1_Mus_musculus_GeneID=17224 LEU A 107 P . . . . P . - . . . . ? -0.600 31.7  -111.1 -85.7  145.1  -7.2  9.5   -1.9  
Mcpt1_Mus_musculus_GeneID=17224 PRO A 108 P . . . . < . - . . . . ? -0.432 16.1  -159.2 -75.5  150.0  -5.6  11.3  -4.8  
Mcpt1_Mus_musculus_GeneID=17224 GLY A 109 S . . . . . S + . . . . ? 0.478  73.0  20.7   -101.0 -6.4   -7.7  13.6  -7.2  
Mcpt1_Mus_musculus_GeneID=17224 ASP A 110 S . . . . . S - . . . . ? -0.867 88.5  -73.8  -149.7 178.2  -5.2  13.5  -10.0 
Mcpt1_Mus_musculus_GeneID=17224 PHE A 111 P . . . . > . - . . . . ? -0.425 43.9  -122.2 -74.5  155.7  -2.3  11.8  -11.8 
Mcpt1_Mus_musculus_GeneID=17224 ILE A 112 P . . . . P . - . . . . ? -0.827 26.6  -119.8 -101.9 135.7  1.1   12.0  -10.4 
Mcpt1_Mus_musculus_GeneID=17224 ASP A 113 P . > . . P . - . . . . ? -0.509 29.6  -103.0 -76.9  143.4  3.9   13.4  -12.6 
Mcpt1_Mus_musculus_GeneID=17224 PRO A 114 T . 3 . . < S + . . . . ? -0.290 106.1 37.9   -57.3  146.2  7.0   11.4  -13.5 
Mcpt1_Mus_musculus_GeneID=17224 GLY A 115 T . 3 . . . S + . . . . ? 0.164  83.3  130.6  97.3   -18.1  10.1  12.3  -11.5 
Mcpt1_Mus_musculus_GeneID=17224 LYS A 116 . . < . . . . - . . . . ? -0.473 57.1  -127.1 -69.6  137.2  8.2   12.8  -8.2  
Mcpt1_Mus_musculus_GeneID=17224 MET A 117 E . . . . . . + B D C . ? -0.759 33.5  177.4  -87.4  135.8  9.6   11.1  -5.2  
Mcpt1_Mus_musculus_GeneID=17224 CYS A 118 E . . . . . . - B D C . ? -0.878 21.1  -128.1 -136.0 161.2  7.2   8.9   -3.2  
Mcpt1_Mus_musculus_GeneID=17224 TRP A 119 E . . . . . . - B D C D ? -0.875 18.0  -177.0 -114.1 143.6  7.3   6.6   -0.2  
Mcpt1_Mus_musculus_GeneID=17224 THR A 120 E . . . . . . - B D C D ? -0.978 7.2   -164.4 -133.2 150.0  6.2   3.1   0.2   
Mcpt1_Mus_musculus_GeneID=17224 ALA A 121 E . . . . . . + B D C . ? -0.958 17.0  142.1  -134.8 152.7  6.2   0.9   3.3   
Mcpt1_Mus_musculus_GeneID=17224 GLY A 122 E . . . . . . - B D C . ? -0.976 50.3  -119.8 -177.6 168.4  5.9   -2.7  4.1   
Mcpt1_Mus_musculus_GeneID=17224 TRP A 123 S . . . . . S + . . . . ? -0.052 74.1  116.1  -107.8 22.4   6.9   -5.8  6.3   
Mcpt1_Mus_musculus_GeneID=17224 GLY A 124 S . . . . . S - . . . . ? 0.135  74.6  -45.2  -80.2  -167.6 8.2   -7.8  3.3   
Mcpt1_Mus_musculus_GeneID=17224 LYS A 125 B . . . . . . - G V R . ? -0.374 34.7  -153.8 -62.0  145.2  11.8  -9.1  2.4   
Mcpt1_Mus_musculus_GeneID=17224 THR A 126 S . . . . . S + . . . . ? 0.341  82.4  10.9   -101.7 1.6    14.8  -6.8  2.7   
Mcpt1_Mus_musculus_GeneID=17224 GLY A 127 S . . . . . S - . . . . ? -0.952 85.1  -97.8  -167.2 164.8  16.6  -8.8  0.1   
Mcpt1_Mus_musculus_GeneID=17224 GLU A 128 S . . . . . S + . . . . ? 0.864  127.1 23.6   -60.5  -30.1  16.1  -11.6 -2.6  
Mcpt1_Mus_musculus_GeneID=17224 LYS A 129 S . . . . . S + . . . . ? 0.334  103.6 106.9  -119.1 3.6    17.5  -14.2 -0.1  
Mcpt1_Mus_musculus_GeneID=17224 GLU A 130 S . . . . > S - . . . . ? -0.510 73.6  -104.6 -87.0  150.4  16.8  -12.4 3.2   
Mcpt1_Mus_musculus_GeneID=17224 PRO A 131 P . . . . P . - . . . . ? -0.268 47.8  -84.1  -65.3  159.9  14.1  -13.3 5.6   
Mcpt1_Mus_musculus_GeneID=17224 THR A 132 B . . . . P . - G W R . ? -0.397 48.1  -115.8 -60.9  141.1  10.9  -11.2 5.9   
Mcpt1_Mus_musculus_GeneID=17224 SER A 133 P . . . . < . - . . . . ? -0.643 16.3  -160.3 -80.5  138.5  11.3  -8.2  8.2   
Mcpt1_Mus_musculus_GeneID=17224 GLU A 134 S . . . . . S + . . . . ? 0.631  76.8  70.0   -90.1  -16.4  9.2   -8.1  11.3  
Mcpt1_Mus_musculus_GeneID=17224 THR A 135 B . . . . . S - D Q O . ? -0.802 97.0  -99.2  -103.6 142.5  9.6   -4.4  11.6  
Mcpt1_Mus_musculus_GeneID=17224 LEU A 136 . . . . . . . - . . . . ? -0.429 42.4  -167.2 -61.2  131.4  8.0   -1.9  9.2   
Mcpt1_Mus_musculus_GeneID=17224 ARG A 137 E . . . . . . - B E B C ? -0.849 5.2   -162.0 -120.5 157.5  10.3  -0.7  6.5   
Mcpt1_Mus_musculus_GeneID=17224 GLU A 138 E . . . . . . - B E B C ? -0.979 4.1   -171.2 -138.9 152.9  10.1  2.2   4.0   
Mcpt1_Mus_musculus_GeneID=17224 VAL A 139 E . . . . . . - B E . C ? -0.995 23.1  -125.2 -144.3 145.4  11.7  3.2   0.8   
Mcpt1_Mus_musculus_GeneID=17224 GLU A 140 E . . . . . . - B E . C ? -0.795 32.7  -174.1 -90.3  128.4  11.7  6.2   -1.4  
Mcpt1_Mus_musculus_GeneID=17224 LEU A 141 E . . . . . . - B E . C ? -0.954 18.2  -132.4 -127.5 146.8  10.8  5.5   -5.0  
Mcpt1_Mus_musculus_GeneID=17224 ARG A 142 E . . . . > . - B E . C ? -0.779 22.2  -121.2 -98.3  136.3  10.8  7.7   -8.1  
Mcpt1_Mus_musculus_GeneID=17224 ILE A 143 B . . . . P . - B E E . ? -0.605 33.3  -149.9 -73.3  132.1  7.9   7.8   -10.5 
Mcpt1_Mus_musculus_GeneID=17224 MET A 144 P . . . . P . - . . . . ? -0.599 17.9  -97.1  -104.0 162.3  9.0   6.7   -14.0 
Mcpt1_Mus_musculus_GeneID=17224 ASP A 145 P . > . . < . - . . . . ? -0.258 42.1  -98.1  -71.8  164.2  7.8   7.7   -17.4 
Mcpt1_Mus_musculus_GeneID=17224 LYS A 146 G . > . . . S + . . . . ? 0.749  122.7 56.0   -59.4  -20.9  5.2   5.6   -19.4 
Mcpt1_Mus_musculus_GeneID=17224 GLU A 147 G . > . . . S + . . . . ? 0.702  87.5  78.4   -86.9  -15.0  8.1   4.1   -21.4 
Mcpt1_Mus_musculus_GeneID=17224 ALA A 148 G . < . . . S + . . . . ? 0.764  101.4 35.8   -70.6  -20.9  10.0  2.8   -18.3 
Mcpt1_Mus_musculus_GeneID=17224 CYS A 149 G . X . . . S + . . . . ? 0.100  77.1  113.4  -120.5 18.3   7.7   -0.3  -17.9 
Mcpt1_Mus_musculus_GeneID=17224 LYS A 150 T . < . . . . + . . . . ? 0.690  64.8  77.1   -67.3  -11.4  7.0   -1.1  -21.5 
Mcpt1_Mus_musculus_GeneID=17224 MET A 151 T . 3 . . . S + . . . . ? 0.729  77.2  85.0   -70.8  -18.7  8.9   -4.3  -20.8 
Mcpt1_Mus_musculus_GeneID=17224 TYR A 152 S . X . . . S - . . . . ? -0.744 81.1  -142.3 -84.3  115.8  5.8   -5.5  -19.1 
Mcpt1_Mus_musculus_GeneID=17224 LYS A 153 T . 3 . . . S + . . . . ? 0.850  95.2  33.2   -53.7  -28.9  3.5   -7.0  -21.8 
Mcpt1_Mus_musculus_GeneID=17224 HIS A 154 T . 3 . . . S + . . . . ? 0.071  81.1  143.7  -124.3 23.2   0.2   -5.7  -20.2 
Mcpt1_Mus_musculus_GeneID=17224 TYR A 155 . . < . . . . - . . . . ? -0.499 26.2  -172.6 -69.4  130.5  1.3   -2.4  -18.7 
Mcpt1_Mus_musculus_GeneID=17224 ASP A 156 . . > > . . . - . . . . ? -0.940 18.4  -157.5 -130.2 118.2  -1.3  0.3   -19.0 
Mcpt1_Mus_musculus_GeneID=17224 TYR A 157 T . 3 4 . . S + . . . . ? 0.730  93.0  62.6   -66.8  -22.3  -0.3  3.9   -17.9 
Mcpt1_Mus_musculus_GeneID=17224 ASN A 158 T . 3 4 . . S + . . . . ? 0.749  120.2 21.2   -73.1  -23.0  -4.0  4.7   -17.4 
Mcpt1_Mus_musculus_GeneID=17224 PHE A 159 T . < 4 . . S + . . . . ? 0.478  121.4 55.7   -125.6 -6.2   -4.3  2.1   -14.6 
Mcpt1_Mus_musculus_GeneID=17224 GLN A 160 E . . < . . . - B F . F ? -0.932 60.3  -145.7 -137.5 153.0  -0.8  1.5   -13.5 
Mcpt1_Mus_musculus_GeneID=17224 VAL A 161 E . . . . . . - B F . F ? -0.975 12.9  -145.8 -118.6 131.2  2.2   3.5   -12.1 
Mcpt1_Mus_musculus_GeneID=17224 CYS A 162 E . . . . . . + B F . F ? -0.859 25.3  175.7  -99.3  124.3  5.8   2.6   -12.8 
Mcpt1_Mus_musculus_GeneID=17224 VAL A 163 E . . . . . . + B F E F ? -0.925 21.5  77.8   -130.7 155.0  8.2   3.3   -10.1 
Mcpt1_Mus_musculus_GeneID=17224 GLY A 164 . . . . . . . - . . . . ? -0.915 59.4  -95.3  140.8  -177.6 11.9  2.7   -9.4  
Mcpt1_Mus_musculus_GeneID=17224 SER A 165 . . . . . . . - . . . . ? -0.980 5.1   -150.6 -139.6 133.9  15.3  4.1   -10.2 
Mcpt1_Mus_musculus_GeneID=17224 SER A 166 S . . . . . S + . . . . ? 0.693  104.5 44.0   -72.9  -9.9   17.8  3.0   -12.9 
Mcpt1_Mus_musculus_GeneID=17224 THR A 167 S . . . . . S + . . . . ? 0.559  110.4 54.3   -112.6 -13.0  20.6  4.2   -10.5 
Mcpt1_Mus_musculus_GeneID=17224 LYS A 168 S . . . . . S - . . . . ? -0.966 70.5  -135.1 -130.3 135.0  19.5  2.7   -7.2  
Mcpt1_Mus_musculus_GeneID=17224 LEU A 169 . . . . . . . + . . . . ? -0.647 61.1  129.6  -84.0  70.1   18.5  -0.8  -6.1  
Mcpt1_Mus_musculus_GeneID=17224 LYS A 170 . . . . . . . + . . . . ? -0.999 25.5  133.4  -124.3 132.6  15.4  0.2   -4.2  
Mcpt1_Mus_musculus_GeneID=17224 THR A 171 E . . . . . . - A B A . ? -0.994 54.7  -99.4  -170.7 156.8  11.9  -1.4  -4.7  
Mcpt1_Mus_musculus_GeneID=17224 ALA A 172 E . . . . . . + A B A . ? -0.781 52.2  173.4  -79.5  134.5  8.7   -2.9  -3.3  
Mcpt1_Mus_musculus_GeneID=17224 TYR A 173 . . > . . . . - . . . . ? -0.623 35.7  -23.3  -134.7 -173.4 8.9   -6.7  -3.4  
Mcpt1_Mus_musculus_GeneID=17224 MET A 174 T . 3 . . . S + . . . . ? -0.038 123.1 22.5   -43.2  128.4  7.2   -9.9  -2.4  
Mcpt1_Mus_musculus_GeneID=17224 GLY A 175 T . 3 . . . S + . . . . ? 0.170  100.3 86.2   99.6   -16.1  4.8   -9.5  0.6   
Mcpt1_Mus_musculus_GeneID=17224 ASP A 176 . . X . . . . + . . . . ? 0.253  57.3  138.5  -96.7  1.2    4.3   -5.7  0.2   
Mcpt1_Mus_musculus_GeneID=17224 SER A 177 T . 3 . . . S + . . . . ? -0.308 70.4  21.8   -47.1  131.1  1.5   -6.4  -2.2  
Mcpt1_Mus_musculus_GeneID=17224 GLY A 178 T . 3 . . . S + . . . . ? 0.255  92.7  131.4  94.9   -14.4  -1.3  -4.1  -1.5  
Mcpt1_Mus_musculus_GeneID=17224 GLY A 179 . . < . . . . - . . . . ? -0.304 58.2  -96.6  -70.0  164.7  0.8   -1.5  0.3   
Mcpt1_Mus_musculus_GeneID=17224 PRO A 180 E . . . . . . - B G . G ? -0.440 12.3  -146.2 -92.3  145.7  0.6   2.2   -0.6  
Mcpt1_Mus_musculus_GeneID=17224 LEU A 181 E . . . . . . - B G D G ? -0.968 30.6  -161.1 -94.8  112.4  2.7   4.5   -2.8  
Mcpt1_Mus_musculus_GeneID=17224 LEU A 182 E . . . . . . + B G D G ? -0.852 17.3  176.5  -109.3 125.6  2.6   7.9   -1.0  
Mcpt1_Mus_musculus_GeneID=17224 CYS A 183 E . > . . . S - B G . G ? -0.992 75.5  -17.3  -127.6 120.9  3.4   11.2  -2.6  
Mcpt1_Mus_musculus_GeneID=17224 ALA A 184 T . 3 . . . S - . . . . ? 0.868  129.6 -51.4  53.3   35.5   3.1   14.5  -0.6  
Mcpt1_Mus_musculus_GeneID=17224 GLY A 185 T . 3 . . . S + . . . . ? 0.604  117.2 107.2  85.8   12.6   1.0   12.6  2.0   
Mcpt1_Mus_musculus_GeneID=17224 VAL A 186 E . < . . . S - B H G . ? -0.942 72.7  -113.1 -125.6 150.2  -1.5  11.1  -0.4  
Mcpt1_Mus_musculus_GeneID=17224 ALA A 187 E . . . . . . + B H G . ? -0.697 40.2  160.7  -86.9  116.4  -2.0  7.6   -1.7  
Mcpt1_Mus_musculus_GeneID=17224 HIS A 188 E . . . . . . + B H . . ? 0.582  58.3  17.4   -113.0 -8.2   -1.2  7.3   -5.4  
Mcpt1_Mus_musculus_GeneID=17224 GLY A 189 E . . . . . . - B H G H ? -0.983 53.3  -135.3 -161.2 163.1  -0.7  3.6   -5.8  
Mcpt1_Mus_musculus_GeneID=17224 ILE A 190 E . . . . . . - B H G H ? -0.994 41.9  -109.1 -122.5 122.6  -1.0  -0.0  -4.6  
Mcpt1_Mus_musculus_GeneID=17224 VAL A 191 E . . . . . . + B H . H ? -0.361 51.9  160.6  -51.7  121.5  1.9   -2.3  -4.8  
Mcpt1_Mus_musculus_GeneID=17224 SER A 192 E . . . . . . - B H . . ? 0.816  49.3  -37.8  -112.4 -61.8  0.8   -4.7  -7.6  
Mcpt1_Mus_musculus_GeneID=17224 TYR A 193 E . . . . . . + B H . H ? -0.964 49.7  173.3  -163.7 166.2  3.8   -6.6  -9.1  
Mcpt1_Mus_musculus_GeneID=17224 GLY A 194 E . . . . . . - B H . H ? -0.914 46.5  -38.1  -160.0 -168.7 7.5   -6.3  -10.2 
Mcpt1_Mus_musculus_GeneID=17224 ASP A 195 . . > . . . . - . . . . ? -0.350 50.6  -121.6 -67.9  146.6  10.5  -8.2  -11.4 
Mcpt1_Mus_musculus_GeneID=17224 SER A 196 T . 3 . . . S + . . . . ? 0.655  111.8 54.3   -69.2  -7.6   11.1  -11.7 -10.1 
Mcpt1_Mus_musculus_GeneID=17224 HIS A 197 T . 3 . . . S - . . . . ? 0.232  116.3 -109.5 -111.5 7.8    14.5  -10.6 -8.8  
Mcpt1_Mus_musculus_GeneID=17224 GLY A 198 S . < . . . S + . . . . ? 0.844  73.1  139.3  72.1   27.5   13.3  -7.7  -6.7  
Mcpt1_Mus_musculus_GeneID=17224 LYS A 199 . . . . . . . - . . . . ? -0.866 48.7  -70.6  -106.8 137.6  14.8  -5.2  -9.2  
Mcpt1_Mus_musculus_GeneID=17224 PRO A 200 S . . . . . S + . . . . ? -0.321 92.8  69.6   -56.0  155.5  13.1  -1.9  -10.3 
Mcpt1_Mus_musculus_GeneID=17224 PRO A 201 . . . . . . . - . . . . ? 0.524  61.9  -176.9 -82.2  152.5  10.9  -0.9  -11.9 
Mcpt1_Mus_musculus_GeneID=17224 ALA A 202 E . . . . . . - B I F H ? -0.863 20.2  -128.9 -105.1 154.9  7.9   -2.1  -9.8  
Mcpt1_Mus_musculus_GeneID=17224 VAL A 203 E . . . . . . - B I F H ? -0.924 20.0  -168.2 -112.4 128.3  4.3   -1.6  -10.9 
Mcpt1_Mus_musculus_GeneID=17224 PHE A 204 E . . . . . . - B I F H ? -0.887 29.0  -113.5 -108.9 142.4  1.7   -0.0  -8.7  
Mcpt1_Mus_musculus_GeneID=17224 THR A 205 E . . . . . . - B I F H ? -0.670 38.6  -121.8 -67.5  127.6  -2.1  0.0   -9.3  
Mcpt1_Mus_musculus_GeneID=17224 ARG A 206 E . . . . . . - B I . H ? -0.674 21.9  -164.5 -76.7  122.6  -3.0  3.7   -9.9  
Mcpt1_Mus_musculus_GeneID=17224 ILE A 207 S . > > . . S + . . . . ? 0.856  80.1  67.7   -79.3  -37.9  -5.6  4.8   -7.3  
Mcpt1_Mus_musculus_GeneID=17224 SER A 208 G . > 4 . . S + . . . . ? 0.850  96.7  56.8   -55.0  -31.7  -6.7  8.0   -9.2  
Mcpt1_Mus_musculus_GeneID=17224 ALA A 209 G . 3 4 . . S + . . . . ? 0.672  113.4 40.3   -73.4  -12.8  -8.3  5.9   -11.9 
Mcpt1_Mus_musculus_GeneID=17224 TYR A 210 G . < > . . S + . . . . ? 0.361  80.6  102.4  -119.9 2.5    -10.4 4.1   -9.2  
Mcpt1_Mus_musculus_GeneID=17224 VAL A 211 H . < X . . S + . . . . ? 0.918  83.0  51.3   -59.1  -46.3  -11.4 6.9   -6.9  
Mcpt1_Mus_musculus_GeneID=17224 PRO A 212 H . . > . . S + . . . . ? 0.929  113.3 45.8   -55.7  -43.8  -14.9 7.0   -8.4  
Mcpt1_Mus_musculus_GeneID=17224 TRP A 213 H . . > . . S + . . . . ? 0.918  111.7 52.0   -62.7  -44.8  -15.3 3.3   -7.9  
Mcpt1_Mus_musculus_GeneID=17224 ILE A 214 H . . X . . S + . . . . ? 0.925  109.2 49.9   -59.0  -45.9  -13.9 3.5   -4.3  
Mcpt1_Mus_musculus_GeneID=17224 LYS A 215 H . . X . . S + . . . . ? 0.871  108.6 53.0   -64.3  -37.9  -16.3 6.2   -3.4  
Mcpt1_Mus_musculus_GeneID=17224 THR A 216 H . . < > . S + . . . . ? 0.901  111.9 44.9   -62.9  -44.6  -19.3 4.2   -4.7  
Mcpt1_Mus_musculus_GeneID=17224 VAL A 217 H . > < 5 . S + . . . . ? 0.934  114.9 47.3   -65.9  -46.7  -18.3 1.2   -2.7  
Mcpt1_Mus_musculus_GeneID=17224 ILE A 218 H . 3 < 5 . S + . . . . ? 0.874  112.1 49.7   -66.5  -36.9  -17.7 3.3   0.5   
Mcpt1_Mus_musculus_GeneID=17224 ASN A 219 T . 3 < 5 . S - . . . . ? 0.553  109.6 -122.2 -86.1  0.4    -21.0 5.2   0.2   
Mcpt1_Mus_musculus_GeneID=17224 GLY A 220 T . < . 5 . . . . . . . ? 0.773  .     .      68.8   18.6   -23.0 2.0   -0.3  
Mcpt1_Mus_musculus_GeneID=17224 LYS A 221 . . . . < . . . . . . . ? -0.801 .     .      -102.7 .      -24.3 3.2   -3.7  
# 
loop_
_dssp_struct_ladder.id 
_dssp_struct_ladder.sheet_id 
_dssp_struct_ladder.range_id_1 
_dssp_struct_ladder.range_id_2 
_dssp_struct_ladder.type 
_dssp_struct_ladder.beg_1_label_comp_id 
_dssp_struct_ladder.beg_1_label_asym_id 
_dssp_struct_ladder.beg_1_label_seq_id 
_dssp_struct_ladder.pdbx_beg_1_PDB_ins_code 
_dssp_struct_ladder.end_1_label_comp_id 
_dssp_struct_ladder.end_1_label_asym_id 
_dssp_struct_ladder.end_1_label_seq_id 
_dssp_struct_ladder.pdbx_end_1_PDB_ins_code 
_dssp_struct_ladder.beg_1_auth_comp_id 
_dssp_struct_ladder.beg_1_auth_asym_id 
_dssp_struct_ladder.beg_1_auth_seq_id 
_dssp_struct_ladder.end_1_auth_comp_id 
_dssp_struct_ladder.end_1_auth_asym_id 
_dssp_struct_ladder.end_1_auth_seq_id 
_dssp_struct_ladder.beg_2_label_comp_id 
_dssp_struct_ladder.beg_2_label_asym_id 
_dssp_struct_ladder.beg_2_label_seq_id 
_dssp_struct_ladder.pdbx_beg_2_PDB_ins_code 
_dssp_struct_ladder.end_2_label_comp_id 
_dssp_struct_ladder.end_2_label_asym_id 
_dssp_struct_ladder.end_2_label_seq_id 
_dssp_struct_ladder.pdbx_end_2_PDB_ins_code 
_dssp_struct_ladder.beg_2_auth_comp_id 
_dssp_struct_ladder.beg_2_auth_asym_id 
_dssp_struct_ladder.beg_2_auth_seq_id 
_dssp_struct_ladder.end_2_auth_comp_id 
_dssp_struct_ladder.end_2_auth_asym_id 
_dssp_struct_ladder.end_2_auth_seq_id 
A A A B anti-parallel ILE A 2   ? ILE A 3   ? ILE A 2   ILE A 3   ALA A 172 ? THR A 171 ? ALA A 172 THR A 171 
B B C E anti-parallel VAL A 6   ? GLU A 7   ? VAL A 6   GLU A 7   GLU A 138 ? ARG A 137 ? GLU A 138 ARG A 137 
C B D E anti-parallel MET A 117 ? GLY A 122 ? MET A 117 GLY A 122 ARG A 142 ? ARG A 137 ? ARG A 142 ARG A 137 
D B D G anti-parallel TRP A 119 ? THR A 120 ? TRP A 119 THR A 120 LEU A 182 ? LEU A 181 ? LEU A 182 LEU A 181 
E B E F anti-parallel ILE A 143 ? ILE A 143 ? ILE A 143 ILE A 143 VAL A 163 ? VAL A 163 ? VAL A 163 VAL A 163 
F B F I anti-parallel GLN A 160 ? VAL A 163 ? GLN A 160 VAL A 163 THR A 205 ? ALA A 202 ? THR A 205 ALA A 202 
G B G H anti-parallel PRO A 180 ? CYS A 183 ? PRO A 180 CYS A 183 ILE A 190 ? VAL A 186 ? ILE A 190 VAL A 186 
H B H I anti-parallel GLY A 189 ? GLY A 194 ? GLY A 189 GLY A 194 ARG A 206 ? ALA A 202 ? ARG A 206 ALA A 202 
I C J K anti-parallel MET A 16  ? ILE A 21  ? MET A 16  ILE A 21  PHE A 30  ? ASP A 25  ? PHE A 30  ASP A 25  
J C J M anti-parallel ALA A 17  ? ILE A 21  ? ALA A 17  ILE A 21  LEU A 52  ? ILE A 48  ? LEU A 52  ILE A 48  
K C K L anti-parallel PHE A 30  ? ALA A 33  ? PHE A 30  ALA A 33  LEU A 38  ? PHE A 36  ? LEU A 38  PHE A 36  
L C L O anti-parallel PHE A 36  ? THR A 39  ? PHE A 36  THR A 39  LYS A 91  ? MET A 88  ? LYS A 91  MET A 88  
M C M N anti-parallel THR A 49  ? LEU A 52  ? THR A 49  LEU A 52  LYS A 68  ? GLN A 65  ? LYS A 68  GLN A 65  
N C N O anti-parallel VAL A 69  ? ILE A 74  ? VAL A 69  ILE A 74  LEU A 92  ? MET A 88  ? LEU A 92  MET A 88  
O D P Q anti-parallel ASP A 56  ? ASP A 56  ? ASP A 56  ASP A 56  THR A 135 ? THR A 135 ? THR A 135 THR A 135 
P E R S anti-parallel ASN A 79  ? ASN A 79  ? ASN A 79  ASN A 79  LEU A 84  ? LEU A 84  ? LEU A 84  LEU A 84  
Q F T U anti-parallel THR A 99  ? THR A 99  ? THR A 99  THR A 99  VAL A 102 ? VAL A 102 ? VAL A 102 VAL A 102 
R G V W anti-parallel LYS A 125 ? LYS A 125 ? LYS A 125 LYS A 125 THR A 132 ? THR A 132 ? THR A 132 THR A 132 
# 
loop_
_dssp_struct_bridge_pairs.id 
_dssp_struct_bridge_pairs.label_comp_id 
_dssp_struct_bridge_pairs.label_seq_id 
_dssp_struct_bridge_pairs.label_asym_id 
_dssp_struct_bridge_pairs.auth_seq_id 
_dssp_struct_bridge_pairs.auth_asym_id 
_dssp_struct_bridge_pairs.pdbx_PDB_ins_code 
_dssp_struct_bridge_pairs.acceptor_1_label_comp_id 
_dssp_struct_bridge_pairs.acceptor_1_label_seq_id 
_dssp_struct_bridge_pairs.acceptor_1_label_asym_id 
_dssp_struct_bridge_pairs.acceptor_1_auth_seq_id 
_dssp_struct_bridge_pairs.acceptor_1_auth_asym_id 
_dssp_struct_bridge_pairs.acceptor_1_pdbx_PDB_ins_code 
_dssp_struct_bridge_pairs.acceptor_1_energy 
_dssp_struct_bridge_pairs.acceptor_2_label_comp_id 
_dssp_struct_bridge_pairs.acceptor_2_label_seq_id 
_dssp_struct_bridge_pairs.acceptor_2_label_asym_id 
_dssp_struct_bridge_pairs.acceptor_2_auth_seq_id 
_dssp_struct_bridge_pairs.acceptor_2_auth_asym_id 
_dssp_struct_bridge_pairs.acceptor_2_pdbx_PDB_ins_code 
_dssp_struct_bridge_pairs.acceptor_2_energy 
_dssp_struct_bridge_pairs.donor_1_label_comp_id 
_dssp_struct_bridge_pairs.donor_1_label_seq_id 
_dssp_struct_bridge_pairs.donor_1_label_asym_id 
_dssp_struct_bridge_pairs.donor_1_auth_seq_id 
_dssp_struct_bridge_pairs.donor_1_auth_asym_id 
_dssp_struct_bridge_pairs.donor_1_pdbx_PDB_ins_code 
_dssp_struct_bridge_pairs.donor_1_energy 
_dssp_struct_bridge_pairs.donor_2_label_comp_id 
_dssp_struct_bridge_pairs.donor_2_label_seq_id 
_dssp_struct_bridge_pairs.donor_2_label_asym_id 
_dssp_struct_bridge_pairs.donor_2_auth_seq_id 
_dssp_struct_bridge_pairs.donor_2_auth_asym_id 
_dssp_struct_bridge_pairs.donor_2_pdbx_PDB_ins_code 
_dssp_struct_bridge_pairs.donor_2_energy 
1   GLU 1   A 1   A ? ?   ?   ? ?   ? ? ?    ?   ?   ? ?   ? ? ?    TYR 173 A 173 A ? -4.0 ILE 3   A 3   A ? -0.6 
2   ILE 2   A 2   A ? GLY 124 A 124 A ? -0.4 ALA 172 A 172 A ? -0.2 GLY 5   A 5   A ? -1.4 GLY 4   A 4   A ? -0.4 
3   ILE 3   A 3   A ? THR 171 A 171 A ? -2.2 GLU 1   A 1   A ? -0.6 THR 171 A 171 A ? -1.8 GLY 127 A 127 A ? -0.1 
4   GLY 4   A 4   A ? THR 126 A 126 A ? -0.8 ILE 2   A 2   A ? -0.4 ILE 3   A 3   A ? -0.3 VAL 6   A 6   A ? -0.1 
5   GLY 5   A 5   A ? ILE 2   A 2   A ? -1.4 THR 171 A 171 A ? -0.1 GLU 7   A 7   A ? -0.3 VAL 139 A 139 A ? -0.2 
6   VAL 6   A 6   A ? GLU 138 A 138 A ? -2.4 GLY 4   A 4   A ? -0.1 GLU 138 A 138 A ? -2.7 ALA 8   A 8   A ? -0.1 
7   GLU 7   A 7   A ? GLY 5   A 5   A ? -0.3 ARG 137 A 137 A ? -0.2 ARG 137 A 137 A ? -0.3 ARG 9   A 9   A ? -0.1 
8   ALA 8   A 8   A ? LEU 136 A 136 A ? -2.9 HIS 55  A 55  A ? -0.1 LEU 136 A 136 A ? -0.1 HIS 11  A 11  A ? -0.1 
9   ARG 9   A 9   A ? PRO 10  A 10  A ? -0.1 GLU 7   A 7   A ? -0.1 SER 12  A 12  A ? -2.3 ARG 13  A 13  A ? -0.3 
10  PRO 10  A 10  A ? ?   ?   ? ?   ? ? ?    ?   ?   ? ?   ? ? ?    ARG 9   A 9   A ? -0.1 HIS 55  A 55  A ? -0.1 
11  HIS 11  A 11  A ? ARG 13  A 13  A ? -0.1 SER 12  A 12  A ? -0.1 HIS 55  A 55  A ? -0.1 ARG 9   A 9   A ? -0.1 
12  SER 12  A 12  A ? ARG 9   A 9   A ? -2.3 ARG 13  A 13  A ? -0.2 HIS 11  A 11  A ? -0.1 TYR 15  A 15  A ? -0.1 
13  ARG 13  A 13  A ? ARG 9   A 9   A ? -0.3 PRO 14  A 14  A ? -0.1 MET 16  A 16  A ? -1.6 SER 12  A 12  A ? -0.2 
14  PRO 14  A 14  A ? ?   ?   ? ?   ? ? ?    ?   ?   ? ?   ? ? ?    ASP 103 A 103 A ? -2.6 GLY 53  A 53  A ? -0.2 
15  TYR 15  A 15  A ? VAL 102 A 102 A ? -0.2 VAL 104 A 104 A ? -0.1 LEU 31  A 31  A ? -2.3 ILE 105 A 105 A ? -0.2 
16  MET 16  A 16  A ? ARG 13  A 13  A ? -1.6 PHE 30  A 30  A ? -0.2 GLY 53  A 53  A ? -0.6 HIS 18  A 18  A ? -0.4 
17  ALA 17  A 17  A ? GLY 29  A 29  A ? -3.1 LEU 52  A 52  A ? -0.1 GLY 29  A 29  A ? -1.3 LEU 19  A 19  A ? -0.6 
18  HIS 18  A 18  A ? THR 51  A 51  A ? -2.4 MET 16  A 16  A ? -0.4 THR 51  A 51  A ? -2.7 LYS 20  A 20  A ? -0.6 
19  LEU 19  A 19  A ? CYS 27  A 27  A ? -3.3 ALA 17  A 17  A ? -0.6 CYS 27  A 27  A ? -1.9 ILE 21  A 21  A ? -0.7 
20  LYS 20  A 20  A ? THR 49  A 49  A ? -2.5 HIS 18  A 18  A ? -0.6 THR 49  A 49  A ? -2.0 ARG 22  A 22  A ? -0.7 
21  ILE 21  A 21  A ? ASP 25  A 25  A ? -3.1 LEU 19  A 19  A ? -0.7 ASP 25  A 25  A ? -1.5 GLU 24  A 24  A ? -0.3 
22  ARG 22  A 22  A ? GLU 47  A 47  A ? -1.6 LYS 20  A 20  A ? -0.7 THR 49  A 49  A ? -0.1 ILE 21  A 21  A ? -0.1 
23  SER 23  A 23  A ? GLU 24  A 24  A ? -0.2 LYS 20  A 20  A ? -0.1 ARG 22  A 22  A ? -0.2 ILE 21  A 21  A ? -0.0 
24  GLU 24  A 24  A ? ILE 21  A 21  A ? -0.3 LYS 20  A 20  A ? -0.0 ARG 26  A 26  A ? -0.4 SER 23  A 23  A ? -0.2 
25  ASP 25  A 25  A ? ILE 21  A 21  A ? -1.5 ARG 22  A 22  A ? -0.1 ILE 21  A 21  A ? -3.1 CYS 27  A 27  A ? -0.4 
26  ARG 26  A 26  A ? GLU 24  A 24  A ? -0.4 LYS 20  A 20  A ? -0.2 GLY 28  A 28  A ? -0.3 SER 177 A 177 A ? -0.2 
27  CYS 27  A 27  A ? LEU 19  A 19  A ? -1.9 ASP 25  A 25  A ? -0.4 LEU 19  A 19  A ? -3.3 GLY 29  A 29  A ? -0.2 
28  GLY 28  A 28  A ? SER 177 A 177 A ? -4.1 ARG 26  A 26  A ? -0.3 ALA 40  A 40  A ? -0.4 PHE 30  A 30  A ? -0.3 
29  GLY 29  A 29  A ? ALA 17  A 17  A ? -1.3 CYS 27  A 27  A ? -0.2 ALA 17  A 17  A ? -3.1 LEU 31  A 31  A ? -0.3 
30  PHE 30  A 30  A ? LEU 38  A 38  A ? -2.0 GLY 28  A 28  A ? -0.3 LEU 38  A 38  A ? -3.3 ILE 32  A 32  A ? -0.4 
31  LEU 31  A 31  A ? TYR 15  A 15  A ? -2.3 ASP 103 A 103 A ? -0.4 ILE 105 A 105 A ? -2.5 VAL 37  A 37  A ? -0.2 
32  ILE 32  A 32  A ? PHE 36  A 36  A ? -2.1 ALA 33  A 33  A ? -0.4 VAL 37  A 37  A ? -0.2 LEU 107 A 107 A ? -0.1 
33  ALA 33  A 33  A ? PHE 36  A 36  A ? -1.4 ASP 103 A 103 A ? -0.1 PHE 36  A 36  A ? -1.8 ILE 32  A 32  A ? -0.4 
34  PRO 34  A 34  A ? ?   ?   ? ?   ? ? ?    ?   ?   ? ?   ? ? ?    ALA 96  A 96  A ? -3.6 GLU 94  A 94  A ? -0.1 
35  GLN 35  A 35  A ? LYS 95  A 95  A ? -0.2 PHE 36  A 36  A ? -0.1 LEU 92  A 92  A ? -2.1 VAL 37  A 37  A ? -0.4 
36  PHE 36  A 36  A ? ALA 33  A 33  A ? -1.8 LYS 91  A 91  A ? -0.2 ILE 32  A 32  A ? -2.1 ALA 33  A 33  A ? -1.4 
37  VAL 37  A 37  A ? LEU 90  A 90  A ? -2.2 GLN 35  A 35  A ? -0.4 LEU 90  A 90  A ? -3.2 THR 39  A 39  A ? -0.4 
38  LEU 38  A 38  A ? PHE 30  A 30  A ? -3.3 PHE 36  A 36  A ? -0.4 PHE 30  A 30  A ? -2.0 ALA 40  A 40  A ? -0.3 
39  THR 39  A 39  A ? MET 88  A 88  A ? -2.7 VAL 37  A 37  A ? -0.4 MET 88  A 88  A ? -2.4 ALA 41  A 41  A ? -0.3 
40  ALA 40  A 40  A ? GLY 28  A 28  A ? -0.4 LEU 38  A 38  A ? -0.3 CYS 43  A 43  A ? -1.5 ILE 87  A 87  A ? -0.2 
41  ALA 41  A 41  A ? THR 39  A 39  A ? -0.3 HIS 42  A 42  A ? -0.3 LYS 44  A 44  A ? -1.1 ALA 40  A 40  A ? -0.1 
42  HIS 42  A 42  A ? CYS 43  A 43  A ? -0.3 ASN 83  A 83  A ? -0.1 ALA 41  A 41  A ? -0.3 SER 177 A 177 A ? -0.1 
43  CYS 43  A 43  A ? ALA 40  A 40  A ? -1.5 GLY 28  A 28  A ? -0.1 HIS 42  A 42  A ? -0.3 ALA 41  A 41  A ? -0.1 
44  LYS 44  A 44  A ? ALA 41  A 41  A ? -1.1 ILE 21  A 21  A ? -0.0 ARG 46  A 46  A ? -0.3 ILE 21  A 21  A ? -0.1 
45  GLY 45  A 45  A ? ARG 46  A 46  A ? -0.1 ILE 48  A 48  A ? -0.0 ILE 48  A 48  A ? -0.1 CYS 43  A 43  A ? -0.0 
46  ARG 46  A 46  A ? LYS 44  A 44  A ? -0.3 GLU 47  A 47  A ? -0.2 ILE 48  A 48  A ? -0.4 GLY 45  A 45  A ? -0.1 
47  GLU 47  A 47  A ? LYS 44  A 44  A ? -0.1 THR 49  A 49  A ? -0.0 ARG 22  A 22  A ? -1.6 THR 49  A 49  A ? -0.5 
48  ILE 48  A 48  A ? ARG 46  A 46  A ? -0.4 VAL 69  A 69  A ? -0.3 VAL 69  A 69  A ? -2.6 VAL 50  A 50  A ? -0.5 
49  THR 49  A 49  A ? LYS 20  A 20  A ? -2.0 GLU 47  A 47  A ? -0.5 LYS 20  A 20  A ? -2.5 THR 51  A 51  A ? -0.5 
50  VAL 50  A 50  A ? ILE 67  A 67  A ? -3.5 ILE 48  A 48  A ? -0.5 ILE 67  A 67  A ? -3.0 LEU 52  A 52  A ? -0.6 
51  THR 51  A 51  A ? HIS 18  A 18  A ? -2.7 THR 49  A 49  A ? -0.5 HIS 18  A 18  A ? -2.4 GLY 53  A 53  A ? -0.3 
52  LEU 52  A 52  A ? GLN 65  A 65  A ? -2.6 VAL 50  A 50  A ? -0.6 GLN 65  A 65  A ? -2.0 ALA 17  A 17  A ? -0.1 
53  GLY 53  A 53  A ? MET 16  A 16  A ? -0.6 THR 101 A 101 A ? -0.4 HIS 55  A 55  A ? -0.4 THR 63  A 63  A ? -0.2 
54  ALA 54  A 54  A ? MET 16  A 16  A ? -0.3 THR 51  A 51  A ? -0.2 GLY 53  A 53  A ? -0.2 VAL 57  A 57  A ? -0.2 
55  HIS 55  A 55  A ? GLY 53  A 53  A ? -0.4 ASP 56  A 56  A ? -0.3 LEU 136 A 136 A ? -2.6 VAL 57  A 57  A ? -0.5 
56  ASP 56  A 56  A ? THR 135 A 135 A ? -0.2 LYS 59  A 59  A ? -0.1 LYS 59  A 59  A ? -1.4 HIS 55  A 55  A ? -0.3 
57  VAL 57  A 57  A ? GLU 134 A 134 A ? -2.2 HIS 55  A 55  A ? -0.5 THR 135 A 135 A ? -0.1 ASP 56  A 56  A ? -0.1 
58  SER 58  A 58  A ? GLU 134 A 134 A ? -0.5 SER 60  A 60  A ? -0.1 SER 60  A 60  A ? -0.3 VAL 57  A 57  A ? -0.3 
59  LYS 59  A 59  A ? ASP 56  A 56  A ? -1.4 GLU 134 A 134 A ? -0.2 GLU 61  A 61  A ? -0.9 ASP 56  A 56  A ? -0.1 
60  SER 60  A 60  A ? SER 58  A 58  A ? -0.3 ALA 54  A 54  A ? -0.0 SER 62  A 62  A ? -0.4 VAL 57  A 57  A ? -0.1 
61  GLU 61  A 61  A ? LYS 59  A 59  A ? -0.9 SER 62  A 62  A ? -0.1 GLN 64  A 64  A ? -1.5 ALA 54  A 54  A ? -0.0 
62  SER 62  A 62  A ? SER 60  A 60  A ? -0.4 THR 63  A 63  A ? -0.2 GLU 61  A 61  A ? -0.1 ALA 54  A 54  A ? -0.1 
63  THR 63  A 63  A ? GLY 53  A 53  A ? -0.2 GLN 65  A 65  A ? -0.0 SER 62  A 62  A ? -0.2 GLN 65  A 65  A ? -0.1 
64  GLN 64  A 64  A ? GLU 61  A 61  A ? -1.5 GLY 53  A 53  A ? -0.1 ARG 66  A 66  A ? -0.4 GLY 53  A 53  A ? -0.2 
65  GLN 65  A 65  A ? LEU 52  A 52  A ? -2.0 THR 63  A 63  A ? -0.1 LEU 52  A 52  A ? -2.6 ILE 67  A 67  A ? -0.6 
66  ARG 66  A 66  A ? GLN 64  A 64  A ? -0.4 THR 51  A 51  A ? -0.2 LYS 68  A 68  A ? -0.4 THR 51  A 51  A ? -0.2 
67  ILE 67  A 67  A ? VAL 50  A 50  A ? -3.0 GLN 65  A 65  A ? -0.6 VAL 50  A 50  A ? -3.5 VAL 69  A 69  A ? -0.1 
68  LYS 68  A 68  A ? ARG 66  A 66  A ? -0.4 THR 49  A 49  A ? -0.2 GLU 93  A 93  A ? -3.0 GLU 70  A 70  A ? -0.4 
69  VAL 69  A 69  A ? ILE 48  A 48  A ? -2.6 LEU 92  A 92  A ? -0.2 ILE 48  A 48  A ? -0.3 LEU 92  A 92  A ? -0.2 
70  GLU 70  A 70  A ? LYS 91  A 91  A ? -3.3 LYS 68  A 68  A ? -0.4 GLN 72  A 72  A ? -0.4 LEU 92  A 92  A ? -0.2 
71  LYS 71  A 71  A ? LYS 91  A 91  A ? -1.6 ILE 73  A 73  A ? -0.0 LYS 91  A 91  A ? -2.9 ILE 73  A 73  A ? -0.6 
72  GLN 72  A 72  A ? GLU 70  A 70  A ? -0.4 LEU 90  A 90  A ? -0.2 ILE 74  A 74  A ? -0.7 LEU 90  A 90  A ? -0.2 
73  ILE 73  A 73  A ? LEU 89  A 89  A ? -3.0 LYS 71  A 71  A ? -0.6 LEU 89  A 89  A ? -2.4 HIS 75  A 75  A ? -0.3 
74  ILE 74  A 74  A ? GLN 72  A 72  A ? -0.7 MET 88  A 88  A ? -0.2 MET 88  A 88  A ? -0.2 LYS 76  A 76  A ? -0.1 
75  HIS 75  A 75  A ? ILE 87  A 87  A ? -2.1 TYR 85  A 85  A ? -0.3 TYR 78  A 78  A ? -2.2 ILE 74  A 74  A ? -0.1 
76  LYS 76  A 76  A ? ASN 77  A 77  A ? -0.3 ILE 74  A 74  A ? -0.1 HIS 75  A 75  A ? -0.1 ILE 74  A 74  A ? -0.0 
77  ASN 77  A 77  A ? TYR 85  A 85  A ? -0.1 ASN 79  A 79  A ? -0.1 LYS 76  A 76  A ? -0.3 ASN 79  A 79  A ? -0.2 
78  TYR 78  A 78  A ? HIS 75  A 75  A ? -2.2 ILE 87  A 87  A ? -0.1 VAL 80  A 80  A ? -0.5 TYR 85  A 85  A ? -0.2 
79  ASN 79  A 79  A ? LEU 84  A 84  A ? -1.7 ASN 77  A 77  A ? -0.2 ASN 83  A 83  A ? -1.7 LEU 84  A 84  A ? -0.9 
80  VAL 80  A 80  A ? TYR 78  A 78  A ? -0.5 SER 81  A 81  A ? -0.2 ASN 79  A 79  A ? -0.1 TYR 78  A 78  A ? -0.0 
81  SER 81  A 81  A ? PHE 82  A 82  A ? -0.2 ASN 83  A 83  A ? -0.1 VAL 80  A 80  A ? -0.2 ASN 79  A 79  A ? -0.0 
82  PHE 82  A 82  A ? ASN 79  A 79  A ? -0.9 LEU 84  A 84  A ? -0.1 VAL 80  A 80  A ? -0.2 SER 81  A 81  A ? -0.2 
83  ASN 83  A 83  A ? ASN 79  A 79  A ? -1.7 LEU 84  A 84  A ? -0.2 ASP 86  A 86  A ? -0.6 TYR 85  A 85  A ? -0.3 
84  LEU 84  A 84  A ? ASN 79  A 79  A ? -0.9 TYR 85  A 85  A ? -0.2 ASN 79  A 79  A ? -1.7 ASN 83  A 83  A ? -0.2 
85  TYR 85  A 85  A ? ASN 83  A 83  A ? -0.3 ASP 86  A 86  A ? -0.2 ILE 87  A 87  A ? -2.0 HIS 75  A 75  A ? -0.3 
86  ASP 86  A 86  A ? ASN 83  A 83  A ? -0.6 TYR 78  A 78  A ? -0.1 MET 88  A 88  A ? -0.3 TYR 85  A 85  A ? -0.2 
87  ILE 87  A 87  A ? TYR 85  A 85  A ? -2.0 ALA 40  A 40  A ? -0.2 HIS 75  A 75  A ? -2.1 LEU 89  A 89  A ? -0.3 
88  MET 88  A 88  A ? THR 39  A 39  A ? -2.4 ASP 86  A 86  A ? -0.3 THR 39  A 39  A ? -2.7 LEU 90  A 90  A ? -0.5 
89  LEU 89  A 89  A ? ILE 73  A 73  A ? -2.4 ILE 87  A 87  A ? -0.3 ILE 73  A 73  A ? -3.0 LYS 91  A 91  A ? -0.6 
90  LEU 90  A 90  A ? VAL 37  A 37  A ? -3.2 MET 88  A 88  A ? -0.5 VAL 37  A 37  A ? -2.2 LEU 92  A 92  A ? -0.6 
91  LYS 91  A 91  A ? LYS 71  A 71  A ? -2.9 LEU 89  A 89  A ? -0.6 GLU 70  A 70  A ? -3.3 LYS 71  A 71  A ? -1.6 
92  LEU 92  A 92  A ? GLN 35  A 35  A ? -2.1 LEU 90  A 90  A ? -0.6 VAL 69  A 69  A ? -0.2 LYS 95  A 95  A ? -0.1 
93  GLU 93  A 93  A ? LYS 68  A 68  A ? -3.0 GLU 94  A 94  A ? -0.2 LYS 95  A 95  A ? -0.3 LEU 92  A 92  A ? -0.1 
94  GLU 94  A 94  A ? LYS 68  A 68  A ? -0.4 PRO 34  A 34  A ? -0.1 GLU 93  A 93  A ? -0.2 ALA 96  A 96  A ? -0.1 
95  LYS 95  A 95  A ? GLU 93  A 93  A ? -0.3 ALA 96  A 96  A ? -0.1 GLN 35  A 35  A ? -0.2 GLU 97  A 97  A ? -0.2 
96  ALA 96  A 96  A ? PRO 34  A 34  A ? -3.6 ALA 33  A 33  A ? -0.1 LEU 98  A 98  A ? -0.7 LYS 95  A 95  A ? -0.1 
97  GLU 97  A 97  A ? LYS 95  A 95  A ? -0.2 GLU 94  A 94  A ? -0.1 THR 99  A 99  A ? -0.4 ALA 96  A 96  A ? -0.1 
98  LEU 98  A 98  A ? ALA 96  A 96  A ? -0.7 THR 101 A 101 A ? -0.1 ASP 103 A 103 A ? -0.2 GLU 97  A 97  A ? -0.0 
99  THR 99  A 99  A ? VAL 102 A 102 A ? -1.9 GLU 97  A 97  A ? -0.4 VAL 102 A 102 A ? -0.9 GLY 53  A 53  A ? -0.1 
100 PRO 100 A 100 A ? ?   ?   ? ?   ? ? ?    ?   ?   ? ?   ? ? ?    ASP 103 A 103 A ? -0.1 LEU 98  A 98  A ? -0.0 
101 THR 101 A 101 A ? VAL 102 A 102 A ? -0.2 THR 63  A 63  A ? -0.1 ASP 103 A 103 A ? -0.4 GLY 53  A 53  A ? -0.4 
102 VAL 102 A 102 A ? THR 99  A 99  A ? -0.9 LEU 52  A 52  A ? -0.1 THR 99  A 99  A ? -1.9 VAL 104 A 104 A ? -0.3 
103 ASP 103 A 103 A ? PRO 14  A 14  A ? -2.6 THR 101 A 101 A ? -0.4 LEU 31  A 31  A ? -0.4 ILE 105 A 105 A ? -0.3 
104 VAL 104 A 104 A ? VAL 102 A 102 A ? -0.3 ILE 32  A 32  A ? -0.1 ILE 32  A 32  A ? -0.2 TYR 15  A 15  A ? -0.1 
105 ILE 105 A 105 A ? LEU 31  A 31  A ? -2.5 ASP 103 A 103 A ? -0.3 VAL 186 A 186 A ? -0.1 LEU 107 A 107 A ? -0.1 
106 PRO 106 A 106 A ? ?   ?   ? ?   ? ? ?    ?   ?   ? ?   ? ? ?    ALA 187 A 187 A ? -2.3 ALA 33  A 33  A ? -0.1 
107 LEU 107 A 107 A ? VAL 186 A 186 A ? -0.2 ILE 32  A 32  A ? -0.1 HIS 188 A 188 A ? -0.1 GLY 109 A 109 A ? -0.1 
108 PRO 108 A 108 A ? ?   ?   ? ?   ? ? ?    ?   ?   ? ?   ? ? ?    VAL 211 A 211 A ? -0.1 LEU 107 A 107 A ? -0.1 
109 GLY 109 A 109 A ? LEU 107 A 107 A ? -0.1 PHE 111 A 111 A ? -0.1 PHE 111 A 111 A ? -0.3 LEU 107 A 107 A ? -0.0 
110 ASP 110 A 110 A ? PHE 111 A 111 A ? -0.0 ?   ?   ? ?   ? ? ?    SER 208 A 208 A ? -0.2 ILE 112 A 112 A ? -0.2 
111 PHE 111 A 111 A ? GLY 109 A 109 A ? -0.3 SER 208 A 208 A ? -0.1 ASP 113 A 113 A ? -0.4 GLY 109 A 109 A ? -0.1 
112 ILE 112 A 112 A ? ASP 110 A 110 A ? -0.2 HIS 188 A 188 A ? -0.1 PHE 111 A 111 A ? -0.1 SER 208 A 208 A ? -0.0 
113 ASP 113 A 113 A ? PHE 111 A 111 A ? -0.4 PRO 114 A 114 A ? -0.1 LYS 116 A 116 A ? -1.4 ILE 143 A 143 A ? -0.2 
114 PRO 114 A 114 A ? ?   ?   ? ?   ? ? ?    ?   ?   ? ?   ? ? ?    MET 144 A 144 A ? -0.2 ASP 113 A 113 A ? -0.1 
115 GLY 115 A 115 A ? ILE 143 A 143 A ? -3.0 LYS 116 A 116 A ? -0.3 MET 117 A 117 A ? -0.2 MET 144 A 144 A ? -0.1 
116 LYS 116 A 116 A ? ASP 113 A 113 A ? -1.4 ARG 142 A 142 A ? -0.1 ILE 143 A 143 A ? -2.3 CYS 118 A 118 A ? -0.4 
117 MET 117 A 117 A ? ARG 142 A 142 A ? -0.2 GLY 115 A 115 A ? -0.2 ALA 184 A 184 A ? -0.3 TRP 119 A 119 A ? -0.3 
118 CYS 118 A 118 A ? LEU 141 A 141 A ? -3.0 LYS 116 A 116 A ? -0.4 LEU 141 A 141 A ? -3.6 THR 120 A 120 A ? -0.4 
119 TRP 119 A 119 A ? LEU 182 A 182 A ? -3.3 MET 117 A 117 A ? -0.3 LEU 182 A 182 A ? -3.9 ALA 121 A 121 A ? -0.4 
120 THR 120 A 120 A ? VAL 139 A 139 A ? -2.3 CYS 118 A 118 A ? -0.4 VAL 139 A 139 A ? -2.5 GLY 122 A 122 A ? -0.3 
121 ALA 121 A 121 A ? PRO 180 A 180 A ? -0.6 TRP 119 A 119 A ? -0.4 TRP 123 A 123 A ? -0.3 GLU 138 A 138 A ? -0.2 
122 GLY 122 A 122 A ? ARG 137 A 137 A ? -2.3 THR 120 A 120 A ? -0.3 ARG 137 A 137 A ? -2.7 ILE 2   A 2   A ? -0.2 
123 TRP 123 A 123 A ? GLY 175 A 175 A ? -0.3 ALA 121 A 121 A ? -0.3 SER 133 A 133 A ? -0.1 THR 126 A 126 A ? -0.1 
124 GLY 124 A 124 A ? LYS 125 A 125 A ? -0.2 THR 132 A 132 A ? -0.2 SER 133 A 133 A ? -1.9 ILE 2   A 2   A ? -0.4 
125 LYS 125 A 125 A ? MET 174 A 174 A ? -1.1 THR 132 A 132 A ? -0.2 GLY 124 A 124 A ? -0.2 TYR 173 A 173 A ? -0.2 
126 THR 126 A 126 A ? PRO 131 A 131 A ? -0.8 GLU 1   A 1   A ? -0.2 GLY 4   A 4   A ? -0.8 GLU 128 A 128 A ? -0.2 
127 GLY 127 A 127 A ? GLU 130 A 130 A ? -0.3 ILE 3   A 3   A ? -0.1 GLU 130 A 130 A ? -0.3 THR 126 A 126 A ? -0.2 
128 GLU 128 A 128 A ? THR 126 A 126 A ? -0.2 LYS 129 A 129 A ? -0.2 GLY 198 A 198 A ? -0.1 GLY 127 A 127 A ? -0.1 
129 LYS 129 A 129 A ? PRO 131 A 131 A ? -0.1 THR 126 A 126 A ? -0.0 GLU 128 A 128 A ? -0.2 ?   ?   ? ?   ? ? ?    
130 GLU 130 A 130 A ? GLY 127 A 127 A ? -0.3 PRO 131 A 131 A ? -0.1 GLY 127 A 127 A ? -0.3 SER 133 A 133 A ? -0.1 
131 PRO 131 A 131 A ? ?   ?   ? ?   ? ? ?    ?   ?   ? ?   ? ? ?    THR 126 A 126 A ? -0.8 GLY 127 A 127 A ? -0.1 
132 THR 132 A 132 A ? LYS 125 A 125 A ? -0.2 SER 133 A 133 A ? -0.1 GLU 134 A 134 A ? -0.3 LYS 125 A 125 A ? -0.2 
133 SER 133 A 133 A ? GLY 124 A 124 A ? -1.9 TRP 123 A 123 A ? -0.1 VAL 57  A 57  A ? -0.1 ARG 137 A 137 A ? -0.1 
134 GLU 134 A 134 A ? THR 132 A 132 A ? -0.3 LEU 136 A 136 A ? -0.1 VAL 57  A 57  A ? -2.2 SER 58  A 58  A ? -0.5 
135 THR 135 A 135 A ? ASP 56  A 56  A ? -0.2 VAL 57  A 57  A ? -0.1 ASP 56  A 56  A ? -0.2 ARG 137 A 137 A ? -0.1 
136 LEU 136 A 136 A ? HIS 55  A 55  A ? -2.6 GLU 134 A 134 A ? -0.3 ALA 8   A 8   A ? -2.9 GLU 138 A 138 A ? -0.3 
137 ARG 137 A 137 A ? GLY 122 A 122 A ? -2.7 GLU 7   A 7   A ? -0.3 GLY 122 A 122 A ? -2.3 VAL 139 A 139 A ? -0.3 
138 GLU 138 A 138 A ? VAL 6   A 6   A ? -2.7 LEU 136 A 136 A ? -0.3 VAL 6   A 6   A ? -2.4 GLU 140 A 140 A ? -0.4 
139 VAL 139 A 139 A ? THR 120 A 120 A ? -2.5 ARG 137 A 137 A ? -0.3 THR 120 A 120 A ? -2.3 LEU 141 A 141 A ? -0.5 
140 GLU 140 A 140 A ? GLU 138 A 138 A ? -0.4 TRP 119 A 119 A ? -0.2 ARG 142 A 142 A ? -0.4 TRP 119 A 119 A ? -0.2 
141 LEU 141 A 141 A ? CYS 118 A 118 A ? -3.6 VAL 139 A 139 A ? -0.5 CYS 118 A 118 A ? -3.0 ILE 143 A 143 A ? -0.4 
142 ARG 142 A 142 A ? GLU 140 A 140 A ? -0.4 GLY 164 A 164 A ? -0.3 GLY 164 A 164 A ? -2.4 MET 144 A 144 A ? -0.3 
143 ILE 143 A 143 A ? LYS 116 A 116 A ? -2.3 LEU 141 A 141 A ? -0.4 GLY 115 A 115 A ? -3.0 VAL 163 A 163 A ? -0.2 
144 MET 144 A 144 A ? CYS 162 A 162 A ? -3.7 ARG 142 A 142 A ? -0.3 CYS 162 A 162 A ? -0.4 CYS 149 A 149 A ? -0.1 
145 ASP 145 A 145 A ? ILE 143 A 143 A ? -0.2 LYS 146 A 146 A ? -0.1 ALA 148 A 148 A ? -2.0 CYS 149 A 149 A ? -0.4 
146 LYS 146 A 146 A ? GLU 147 A 147 A ? -0.3 ALA 148 A 148 A ? -0.2 CYS 149 A 149 A ? -0.6 ASP 145 A 145 A ? -0.1 
147 GLU 147 A 147 A ? ALA 148 A 148 A ? -0.2 CYS 149 A 149 A ? -0.1 LYS 150 A 150 A ? -1.3 LYS 146 A 146 A ? -0.3 
148 ALA 148 A 148 A ? ASP 145 A 145 A ? -2.0 CYS 149 A 149 A ? -0.3 MET 151 A 151 A ? -0.3 GLU 147 A 147 A ? -0.2 
149 CYS 149 A 149 A ? LYS 146 A 146 A ? -0.6 ASP 145 A 145 A ? -0.4 TYR 152 A 152 A ? -1.9 ALA 148 A 148 A ? -0.3 
150 LYS 150 A 150 A ? GLU 147 A 147 A ? -1.3 MET 151 A 151 A ? -0.3 CYS 149 A 149 A ? -0.2 TYR 155 A 155 A ? -0.1 
151 MET 151 A 151 A ? ALA 148 A 148 A ? -0.3 GLU 147 A 147 A ? -0.2 LYS 153 A 153 A ? -0.6 LYS 150 A 150 A ? -0.3 
152 TYR 152 A 152 A ? CYS 149 A 149 A ? -1.9 LYS 153 A 153 A ? -0.1 TYR 155 A 155 A ? -1.6 CYS 149 A 149 A ? -0.0 
153 LYS 153 A 153 A ? MET 151 A 151 A ? -0.6 HIS 154 A 154 A ? -0.3 TYR 152 A 152 A ? -0.1 PHE 82  A 82  A ? -0.1 
154 HIS 154 A 154 A ? PHE 82  A 82  A ? -0.1 MET 151 A 151 A ? -0.0 LYS 153 A 153 A ? -0.3 ASP 156 A 156 A ? -0.2 
155 TYR 155 A 155 A ? TYR 152 A 152 A ? -1.6 CYS 149 A 149 A ? -0.2 TYR 157 A 157 A ? -0.4 LEU 84  A 84  A ? -0.1 
156 ASP 156 A 156 A ? HIS 154 A 154 A ? -0.2 TYR 157 A 157 A ? -0.1 GLN 160 A 160 A ? -2.0 PHE 159 A 159 A ? -1.8 
157 TYR 157 A 157 A ? TYR 155 A 155 A ? -0.4 ASN 158 A 158 A ? -0.3 ASP 156 A 156 A ? -0.1 CYS 162 A 162 A ? -0.1 
158 ASN 158 A 158 A ? PHE 159 A 159 A ? -0.2 TYR 155 A 155 A ? -0.1 TYR 157 A 157 A ? -0.3 ALA 209 A 209 A ? -0.1 
159 PHE 159 A 159 A ? ASP 156 A 156 A ? -1.8 GLN 160 A 160 A ? -0.1 ARG 206 A 206 A ? -2.7 VAL 161 A 161 A ? -0.3 
160 GLN 160 A 160 A ? ASP 156 A 156 A ? -2.0 THR 205 A 205 A ? -0.3 CYS 162 A 162 A ? -0.4 THR 205 A 205 A ? -0.2 
161 VAL 161 A 161 A ? PHE 204 A 204 A ? -3.2 PHE 159 A 159 A ? -0.3 PHE 204 A 204 A ? -3.1 VAL 163 A 163 A ? -0.5 
162 CYS 162 A 162 A ? MET 144 A 144 A ? -0.4 GLN 160 A 160 A ? -0.4 MET 144 A 144 A ? -3.7 GLY 164 A 164 A ? -0.3 
163 VAL 163 A 163 A ? ALA 202 A 202 A ? -2.8 VAL 161 A 161 A ? -0.5 ALA 202 A 202 A ? -2.5 SER 165 A 165 A ? -0.3 
164 GLY 164 A 164 A ? ARG 142 A 142 A ? -2.4 CYS 162 A 162 A ? -0.3 SER 166 A 166 A ? -0.3 ARG 142 A 142 A ? -0.3 
165 SER 165 A 165 A ? LYS 168 A 168 A ? -0.4 VAL 163 A 163 A ? -0.3 LYS 170 A 170 A ? -0.2 LYS 168 A 168 A ? -0.2 
166 SER 166 A 166 A ? GLY 164 A 164 A ? -0.3 THR 167 A 167 A ? -0.2 SER 165 A 165 A ? -0.1 LEU 169 A 169 A ? -0.0 
167 THR 167 A 167 A ? LYS 168 A 168 A ? -0.1 GLY 164 A 164 A ? -0.0 LEU 169 A 169 A ? -0.4 SER 166 A 166 A ? -0.2 
168 LYS 168 A 168 A ? SER 165 A 165 A ? -0.2 LYS 170 A 170 A ? -0.1 LYS 170 A 170 A ? -1.4 SER 165 A 165 A ? -0.4 
169 LEU 169 A 169 A ? THR 167 A 167 A ? -0.4 LYS 199 A 199 A ? -0.1 THR 171 A 171 A ? -0.4 SER 166 A 166 A ? -0.1 
170 LYS 170 A 170 A ? LYS 168 A 168 A ? -1.4 SER 165 A 165 A ? -0.2 SER 165 A 165 A ? -0.3 ALA 172 A 172 A ? -0.3 
171 THR 171 A 171 A ? ILE 3   A 3   A ? -1.8 LEU 169 A 169 A ? -0.4 ILE 3   A 3   A ? -2.2 TYR 173 A 173 A ? -0.4 
172 ALA 172 A 172 A ? LYS 170 A 170 A ? -0.3 ILE 2   A 2   A ? -0.2 ILE 2   A 2   A ? -0.2 MET 174 A 174 A ? -0.2 
173 TYR 173 A 173 A ? GLU 1   A 1   A ? -4.0 THR 171 A 171 A ? -0.4 ASP 176 A 176 A ? -2.0 GLY 124 A 124 A ? -0.1 
174 MET 174 A 174 A ? GLY 175 A 175 A ? -0.3 ALA 172 A 172 A ? -0.2 LYS 125 A 125 A ? -1.1 TYR 173 A 173 A ? -0.2 
175 GLY 175 A 175 A ? GLY 124 A 124 A ? -0.2 ARG 26  A 26  A ? -0.1 TRP 123 A 123 A ? -0.3 MET 174 A 174 A ? -0.3 
176 ASP 176 A 176 A ? TYR 173 A 173 A ? -2.0 GLU 1   A 1   A ? -0.2 GLY 179 A 179 A ? -2.6 VAL 191 A 191 A ? -0.3 
177 SER 177 A 177 A ? GLY 178 A 178 A ? -0.3 ARG 26  A 26  A ? -0.2 GLY 28  A 28  A ? -4.1 SER 192 A 192 A ? -0.2 
178 GLY 178 A 178 A ? VAL 191 A 191 A ? -2.7 GLY 179 A 179 A ? -0.3 SER 177 A 177 A ? -0.3 PHE 30  A 30  A ? -0.1 
179 GLY 179 A 179 A ? ASP 176 A 176 A ? -2.6 PRO 180 A 180 A ? -0.1 VAL 191 A 191 A ? -3.1 GLY 178 A 178 A ? -0.3 
180 PRO 180 A 180 A ? ?   ?   ? ?   ? ? ?    ?   ?   ? ?   ? ? ?    ALA 121 A 121 A ? -0.6 LEU 182 A 182 A ? -0.6 
181 LEU 181 A 181 A ? GLY 189 A 189 A ? -2.1 THR 120 A 120 A ? -0.2 HIS 188 A 188 A ? -3.8 GLY 189 A 189 A ? -1.1 
182 LEU 182 A 182 A ? TRP 119 A 119 A ? -3.9 PRO 180 A 180 A ? -0.6 TRP 119 A 119 A ? -3.3 ALA 184 A 184 A ? -0.4 
183 CYS 183 A 183 A ? VAL 186 A 186 A ? -2.4 LEU 181 A 181 A ? -0.5 VAL 186 A 186 A ? -1.4 CYS 118 A 118 A ? -0.1 
184 ALA 184 A 184 A ? LEU 182 A 182 A ? -0.4 MET 117 A 117 A ? -0.3 CYS 183 A 183 A ? -0.1 ALA 187 A 187 A ? -0.1 
185 GLY 185 A 185 A ? VAL 186 A 186 A ? -0.2 ILE 105 A 105 A ? -0.0 ALA 187 A 187 A ? -0.3 ALA 184 A 184 A ? -0.3 
186 VAL 186 A 186 A ? CYS 183 A 183 A ? -1.4 ILE 105 A 105 A ? -0.1 CYS 183 A 183 A ? -2.4 HIS 188 A 188 A ? -0.6 
187 ALA 187 A 187 A ? PRO 106 A 106 A ? -2.3 GLY 185 A 185 A ? -0.3 LEU 182 A 182 A ? -0.2 ILE 190 A 190 A ? -0.1 
188 HIS 188 A 188 A ? LEU 181 A 181 A ? -3.8 VAL 186 A 186 A ? -0.6 ILE 207 A 207 A ? -1.4 SER 208 A 208 A ? -0.4 
189 GLY 189 A 189 A ? LEU 181 A 181 A ? -1.1 ARG 206 A 206 A ? -0.2 LEU 181 A 181 A ? -2.1 VAL 191 A 191 A ? -0.4 
190 ILE 190 A 190 A ? THR 205 A 205 A ? -1.5 HIS 188 A 188 A ? -0.3 THR 205 A 205 A ? -3.1 SER 192 A 192 A ? -0.2 
191 VAL 191 A 191 A ? GLY 179 A 179 A ? -3.1 GLY 189 A 189 A ? -0.4 GLY 178 A 178 A ? -2.7 PHE 204 A 204 A ? -0.2 
192 SER 192 A 192 A ? VAL 203 A 203 A ? -2.2 TYR 193 A 193 A ? -0.4 GLY 194 A 194 A ? -0.3 PHE 204 A 204 A ? -0.2 
193 TYR 193 A 193 A ? VAL 203 A 203 A ? -1.9 MET 174 A 174 A ? -0.0 VAL 203 A 203 A ? -3.5 SER 192 A 192 A ? -0.4 
194 GLY 194 A 194 A ? SER 192 A 192 A ? -0.3 ALA 202 A 202 A ? -0.3 ALA 202 A 202 A ? -0.2 SER 196 A 196 A ? -0.1 
195 ASP 195 A 195 A ? LYS 199 A 199 A ? -0.8 PRO 201 A 201 A ? -0.7 GLY 198 A 198 A ? -2.0 LYS 199 A 199 A ? -0.0 
196 SER 196 A 196 A ? HIS 197 A 197 A ? -0.3 GLY 198 A 198 A ? -0.1 ASP 195 A 195 A ? -0.1 MET 174 A 174 A ? -0.1 
197 HIS 197 A 197 A ? LYS 199 A 199 A ? -0.1 PRO 200 A 200 A ? -0.0 SER 196 A 196 A ? -0.3 GLU 128 A 128 A ? -0.2 
198 GLY 198 A 198 A ? ASP 195 A 195 A ? -2.0 LYS 199 A 199 A ? -0.2 SER 196 A 196 A ? -0.1 ALA 202 A 202 A ? -0.1 
199 LYS 199 A 199 A ? PRO 201 A 201 A ? -0.1 PRO 200 A 200 A ? -0.0 ASP 195 A 195 A ? -0.8 GLY 198 A 198 A ? -0.2 
200 PRO 200 A 200 A ? ?   ?   ? ?   ? ? ?    ?   ?   ? ?   ? ? ?    GLY 164 A 164 A ? -0.2 ALA 202 A 202 A ? -0.1 
201 PRO 201 A 201 A ? ?   ?   ? ?   ? ? ?    ?   ?   ? ?   ? ? ?    ASP 195 A 195 A ? -0.7 VAL 203 A 203 A ? -0.3 
202 ALA 202 A 202 A ? VAL 163 A 163 A ? -2.5 GLY 194 A 194 A ? -0.2 VAL 163 A 163 A ? -2.8 PHE 204 A 204 A ? -0.5 
203 VAL 203 A 203 A ? TYR 193 A 193 A ? -3.5 PRO 201 A 201 A ? -0.3 SER 192 A 192 A ? -2.2 TYR 193 A 193 A ? -1.9 
204 PHE 204 A 204 A ? VAL 161 A 161 A ? -3.1 ALA 202 A 202 A ? -0.5 VAL 161 A 161 A ? -3.2 ARG 206 A 206 A ? -0.4 
205 THR 205 A 205 A ? ILE 190 A 190 A ? -3.1 VAL 203 A 203 A ? -0.4 ILE 190 A 190 A ? -1.5 ILE 207 A 207 A ? -0.6 
206 ARG 206 A 206 A ? PHE 159 A 159 A ? -2.7 PHE 204 A 204 A ? -0.4 ALA 209 A 209 A ? -0.4 GLY 189 A 189 A ? -0.2 
207 ILE 207 A 207 A ? HIS 188 A 188 A ? -1.4 THR 205 A 205 A ? -0.6 TYR 210 A 210 A ? -2.7 VAL 211 A 211 A ? -0.7 
208 SER 208 A 208 A ? HIS 188 A 188 A ? -0.4 ALA 209 A 209 A ? -0.3 VAL 211 A 211 A ? -0.7 ILE 207 A 207 A ? -0.2 
209 ALA 209 A 209 A ? ARG 206 A 206 A ? -0.4 TYR 210 A 210 A ? -0.2 SER 208 A 208 A ? -0.3 ILE 207 A 207 A ? -0.2 
210 TYR 210 A 210 A ? ILE 207 A 207 A ? -2.7 ARG 206 A 206 A ? -0.2 ILE 214 A 214 A ? -3.0 ALA 209 A 209 A ? -0.2 
211 VAL 211 A 211 A ? SER 208 A 208 A ? -0.7 ILE 207 A 207 A ? -0.7 LYS 215 A 215 A ? -2.7 THR 216 A 216 A ? -0.2 
212 PRO 212 A 212 A ? ?   ?   ? ?   ? ? ?    ?   ?   ? ?   ? ? ?    THR 216 A 216 A ? -1.7 VAL 211 A 211 A ? -0.2 
213 TRP 213 A 213 A ? LYS 215 A 215 A ? -0.2 ILE 214 A 214 A ? -0.2 VAL 217 A 217 A ? -2.0 VAL 211 A 211 A ? -0.2 
214 ILE 214 A 214 A ? TYR 210 A 210 A ? -3.0 LYS 215 A 215 A ? -0.2 ILE 218 A 218 A ? -2.6 ASN 219 A 219 A ? -0.2 
215 LYS 215 A 215 A ? VAL 211 A 211 A ? -2.7 THR 216 A 216 A ? -0.2 ASN 219 A 219 A ? -2.1 LYS 221 A 221 A ? -0.2 
216 THR 216 A 216 A ? PRO 212 A 212 A ? -1.7 VAL 211 A 211 A ? -0.2 LYS 221 A 221 A ? -1.8 GLY 220 A 220 A ? -0.5 
217 VAL 217 A 217 A ? TRP 213 A 213 A ? -2.0 ASN 219 A 219 A ? -0.2 GLY 220 A 220 A ? -1.0 LYS 215 A 215 A ? -0.2 
218 ILE 218 A 218 A ? ILE 214 A 214 A ? -2.6 ASN 219 A 219 A ? -0.2 THR 216 A 216 A ? -0.2 VAL 217 A 217 A ? -0.2 
219 ASN 219 A 219 A ? LYS 215 A 215 A ? -2.1 ILE 214 A 214 A ? -0.2 ILE 218 A 218 A ? -0.2 VAL 217 A 217 A ? -0.2 
220 GLY 220 A 220 A ? VAL 217 A 217 A ? -1.0 THR 216 A 216 A ? -0.5 VAL 217 A 217 A ? -0.2 ILE 218 A 218 A ? -0.1 
221 LYS 221 A 221 A ? THR 216 A 216 A ? -1.8 LYS 215 A 215 A ? -0.2 GLY 220 A 220 A ? -0.3 ASN 219 A 219 A ? -0.1 
# 
loop_
_dssp_statistics_histogram.entry_id 
_dssp_statistics_histogram.type 
_dssp_statistics_histogram.1 
_dssp_statistics_histogram.2 
_dssp_statistics_histogram.3 
_dssp_statistics_histogram.4 
_dssp_statistics_histogram.5 
_dssp_statistics_histogram.6 
_dssp_statistics_histogram.7 
_dssp_statistics_histogram.8 
_dssp_statistics_histogram.9 
_dssp_statistics_histogram.10 
_dssp_statistics_histogram.11 
_dssp_statistics_histogram.12 
_dssp_statistics_histogram.13 
_dssp_statistics_histogram.14 
_dssp_statistics_histogram.15 
_dssp_statistics_histogram.16 
_dssp_statistics_histogram.17 
_dssp_statistics_histogram.18 
_dssp_statistics_histogram.19 
_dssp_statistics_histogram.20 
_dssp_statistics_histogram.21 
_dssp_statistics_histogram.22 
_dssp_statistics_histogram.23 
_dssp_statistics_histogram.24 
_dssp_statistics_histogram.25 
_dssp_statistics_histogram.26 
_dssp_statistics_histogram.27 
_dssp_statistics_histogram.28 
_dssp_statistics_histogram.29 
_dssp_statistics_histogram.30 
Mcpt1_Mus_musculus_GeneID=17224 residues_per_alpha_helix        0 0 0 0 0 0 0 1 0 0 0 0 0 0 0 0 0 0 0 0 0 0 0 0 0 0 0 0 0 0 
Mcpt1_Mus_musculus_GeneID=17224 parallel_bridges_per_ladder     0 0 0 0 0 0 0 0 0 0 0 0 0 0 0 0 0 0 0 0 0 0 0 0 0 0 0 0 0 0 
Mcpt1_Mus_musculus_GeneID=17224 antiparallel_bridges_per_ladder 5 3 1 4 3 2 0 0 0 0 0 0 0 0 0 0 0 0 0 0 0 0 0 0 0 0 0 0 0 0 
Mcpt1_Mus_musculus_GeneID=17224 ladders_per_sheet               1 0 0 0 0 1 1 0 0 0 0 0 0 0 0 0 0 0 0 0 0 0 0 0 0 0 0 0 0 0 
# 
loop_
_dssp_statistics_hbond.entry_id 
_dssp_statistics_hbond.type 
_dssp_statistics_hbond.count 
_dssp_statistics_hbond.count_per_100 
Mcpt1_Mus_musculus_GeneID=17224 O(I)-->H-N(J)          142 64.3 
Mcpt1_Mus_musculus_GeneID=17224 'PARALLEL BRIDGES'     0   0.0  
Mcpt1_Mus_musculus_GeneID=17224 'ANTIPARALLEL BRIDGES' 78  35.3 
Mcpt1_Mus_musculus_GeneID=17224 O(I)-->H-N(I-5)        2   0.9  
Mcpt1_Mus_musculus_GeneID=17224 O(I)-->H-N(I-4)        3   1.4  
Mcpt1_Mus_musculus_GeneID=17224 O(I)-->H-N(I-3)        3   1.4  
Mcpt1_Mus_musculus_GeneID=17224 O(I)-->H-N(I-2)        0   0.0  
Mcpt1_Mus_musculus_GeneID=17224 O(I)-->H-N(I-1)        0   0.0  
Mcpt1_Mus_musculus_GeneID=17224 O(I)-->H-N(I+0)        0   0.0  
Mcpt1_Mus_musculus_GeneID=17224 O(I)-->H-N(I+1)        0   0.0  
Mcpt1_Mus_musculus_GeneID=17224 O(I)-->H-N(I+2)        21  9.5  
Mcpt1_Mus_musculus_GeneID=17224 O(I)-->H-N(I+3)        25  11.3 
Mcpt1_Mus_musculus_GeneID=17224 O(I)-->H-N(I+4)        10  4.5  
Mcpt1_Mus_musculus_GeneID=17224 O(I)-->H-N(I+5)        2   0.9  
# 
_dssp_statistics.entry_id                       Mcpt1_Mus_musculus_GeneID=17224 
_dssp_statistics.nr_of_residues                 221 
_dssp_statistics.nr_of_chains                   1 
_dssp_statistics.nr_of_ss_bridges_total         0 
_dssp_statistics.nr_of_ss_bridges_intra_chain   0 
_dssp_statistics.nr_of_ss_bridges_inter_chain   0 
# 
loop_
_chem_comp.id 
_chem_comp.type 
_chem_comp.mon_nstd_flag 
_chem_comp.name 
_chem_comp.formula 
_chem_comp.formula_weight 
ALA 'L-PEPTIDE LINKING' y ALANINE         'C3 H7 N O2'     89.093 
ARG 'L-PEPTIDE LINKING' y ARGININE        'C6 H15 N4 O2'  175.209 
ASN 'L-PEPTIDE LINKING' y ASPARAGINE      'C4 H8 N2 O3'   132.118 
ASP 'L-PEPTIDE LINKING' y 'ASPARTIC ACID' 'C4 H7 N O4'    133.103 
CYS 'L-PEPTIDE LINKING' y CYSTEINE        'C3 H7 N O2 S'  121.158 
GLN 'L-PEPTIDE LINKING' y GLUTAMINE       'C5 H10 N2 O3'  146.144 
GLU 'L-PEPTIDE LINKING' y 'GLUTAMIC ACID' 'C5 H9 N O4'    147.129 
GLY 'PEPTIDE LINKING'   y GLYCINE         'C2 H5 N O2'     75.067 
HIS 'L-PEPTIDE LINKING' y HISTIDINE       'C6 H10 N3 O2'  156.162 
ILE 'L-PEPTIDE LINKING' y ISOLEUCINE      'C6 H13 N O2'   131.173 
LEU 'L-PEPTIDE LINKING' y LEUCINE         'C6 H13 N O2'   131.173 
LYS 'L-PEPTIDE LINKING' y LYSINE          'C6 H15 N2 O2'  147.195 
MET 'L-PEPTIDE LINKING' y METHIONINE      'C5 H11 N O2 S' 149.211 
PHE 'L-PEPTIDE LINKING' y PHENYLALANINE   'C9 H11 N O2'   165.189 
PRO 'L-PEPTIDE LINKING' y PROLINE         'C5 H9 N O2'     115.13 
SER 'L-PEPTIDE LINKING' y SERINE          'C3 H7 N O3'    105.093 
THR 'L-PEPTIDE LINKING' y THREONINE       'C4 H9 N O3'    119.119 
TRP 'L-PEPTIDE LINKING' y TRYPTOPHAN      'C11 H12 N2 O2' 204.225 
TYR 'L-PEPTIDE LINKING' y TYROSINE        'C9 H11 N O3'   181.189 
VAL 'L-PEPTIDE LINKING' y VALINE          'C5 H11 N O2'   117.146 
# 
loop_
_atom_type.symbol 
N 
C 
O 
S 
# 
loop_
_entity_poly_seq.entity_id 
_entity_poly_seq.num 
_entity_poly_seq.mon_id 
_entity_poly_seq.hetero 
1   1 GLU n 
1   2 ILE n 
1   3 ILE n 
1   4 GLY n 
1   5 GLY n 
1   6 VAL n 
1   7 GLU n 
1   8 ALA n 
1   9 ARG n 
1  10 PRO n 
1  11 HIS n 
1  12 SER n 
1  13 ARG n 
1  14 PRO n 
1  15 TYR n 
1  16 MET n 
1  17 ALA n 
1  18 HIS n 
1  19 LEU n 
1  20 LYS n 
1  21 ILE n 
1  22 ARG n 
1  23 SER n 
1  24 GLU n 
1  25 ASP n 
1  26 ARG n 
1  27 CYS n 
1  28 GLY n 
1  29 GLY n 
1  30 PHE n 
1  31 LEU n 
1  32 ILE n 
1  33 ALA n 
1  34 PRO n 
1  35 GLN n 
1  36 PHE n 
1  37 VAL n 
1  38 LEU n 
1  39 THR n 
1  40 ALA n 
1  41 ALA n 
1  42 HIS n 
1  43 CYS n 
1  44 LYS n 
1  45 GLY n 
1  46 ARG n 
1  47 GLU n 
1  48 ILE n 
1  49 THR n 
1  50 VAL n 
1  51 THR n 
1  52 LEU n 
1  53 GLY n 
1  54 ALA n 
1  55 HIS n 
1  56 ASP n 
1  57 VAL n 
1  58 SER n 
1  59 LYS n 
1  60 SER n 
1  61 GLU n 
1  62 SER n 
1  63 THR n 
1  64 GLN n 
1  65 GLN n 
1  66 ARG n 
1  67 ILE n 
1  68 LYS n 
1  69 VAL n 
1  70 GLU n 
1  71 LYS n 
1  72 GLN n 
1  73 ILE n 
1  74 ILE n 
1  75 HIS n 
1  76 LYS n 
1  77 ASN n 
1  78 TYR n 
1  79 ASN n 
1  80 VAL n 
1  81 SER n 
1  82 PHE n 
1  83 ASN n 
1  84 LEU n 
1  85 TYR n 
1  86 ASP n 
1  87 ILE n 
1  88 MET n 
1  89 LEU n 
1  90 LEU n 
1  91 LYS n 
1  92 LEU n 
1  93 GLU n 
1  94 GLU n 
1  95 LYS n 
1  96 ALA n 
1  97 GLU n 
1  98 LEU n 
1  99 THR n 
1 100 PRO n 
1 101 THR n 
1 102 VAL n 
1 103 ASP n 
1 104 VAL n 
1 105 ILE n 
1 106 PRO n 
1 107 LEU n 
1 108 PRO n 
1 109 GLY n 
1 110 ASP n 
1 111 PHE n 
1 112 ILE n 
1 113 ASP n 
1 114 PRO n 
1 115 GLY n 
1 116 LYS n 
1 117 MET n 
1 118 CYS n 
1 119 TRP n 
1 120 THR n 
1 121 ALA n 
1 122 GLY n 
1 123 TRP n 
1 124 GLY n 
1 125 LYS n 
1 126 THR n 
1 127 GLY n 
1 128 GLU n 
1 129 LYS n 
1 130 GLU n 
1 131 PRO n 
1 132 THR n 
1 133 SER n 
1 134 GLU n 
1 135 THR n 
1 136 LEU n 
1 137 ARG n 
1 138 GLU n 
1 139 VAL n 
1 140 GLU n 
1 141 LEU n 
1 142 ARG n 
1 143 ILE n 
1 144 MET n 
1 145 ASP n 
1 146 LYS n 
1 147 GLU n 
1 148 ALA n 
1 149 CYS n 
1 150 LYS n 
1 151 MET n 
1 152 TYR n 
1 153 LYS n 
1 154 HIS n 
1 155 TYR n 
1 156 ASP n 
1 157 TYR n 
1 158 ASN n 
1 159 PHE n 
1 160 GLN n 
1 161 VAL n 
1 162 CYS n 
1 163 VAL n 
1 164 GLY n 
1 165 SER n 
1 166 SER n 
1 167 THR n 
1 168 LYS n 
1 169 LEU n 
1 170 LYS n 
1 171 THR n 
1 172 ALA n 
1 173 TYR n 
1 174 MET n 
1 175 GLY n 
1 176 ASP n 
1 177 SER n 
1 178 GLY n 
1 179 GLY n 
1 180 PRO n 
1 181 LEU n 
1 182 LEU n 
1 183 CYS n 
1 184 ALA n 
1 185 GLY n 
1 186 VAL n 
1 187 ALA n 
1 188 HIS n 
1 189 GLY n 
1 190 ILE n 
1 191 VAL n 
1 192 SER n 
1 193 TYR n 
1 194 GLY n 
1 195 ASP n 
1 196 SER n 
1 197 HIS n 
1 198 GLY n 
1 199 LYS n 
1 200 PRO n 
1 201 PRO n 
1 202 ALA n 
1 203 VAL n 
1 204 PHE n 
1 205 THR n 
1 206 ARG n 
1 207 ILE n 
1 208 SER n 
1 209 ALA n 
1 210 TYR n 
1 211 VAL n 
1 212 PRO n 
1 213 TRP n 
1 214 ILE n 
1 215 LYS n 
1 216 THR n 
1 217 VAL n 
1 218 ILE n 
1 219 ASN n 
1 220 GLY n 
1 221 LYS n 
# 
loop_
_pdbx_poly_seq_scheme.asym_id 
_pdbx_poly_seq_scheme.entity_id 
_pdbx_poly_seq_scheme.seq_id 
_pdbx_poly_seq_scheme.mon_id 
_pdbx_poly_seq_scheme.ndb_seq_num 
_pdbx_poly_seq_scheme.pdb_seq_num 
_pdbx_poly_seq_scheme.auth_seq_num 
_pdbx_poly_seq_scheme.pdb_mon_id 
_pdbx_poly_seq_scheme.auth_mon_id 
_pdbx_poly_seq_scheme.pdb_strand_id 
_pdbx_poly_seq_scheme.pdb_ins_code 
_pdbx_poly_seq_scheme.hetero 
A 1   1 GLU   1 1   1   GLU GLU A ? n 
A 1   2 ILE   2 2   2   ILE ILE A ? n 
A 1   3 ILE   3 3   3   ILE ILE A ? n 
A 1   4 GLY   4 4   4   GLY GLY A ? n 
A 1   5 GLY   5 5   5   GLY GLY A ? n 
A 1   6 VAL   6 6   6   VAL VAL A ? n 
A 1   7 GLU   7 7   7   GLU GLU A ? n 
A 1   8 ALA   8 8   8   ALA ALA A ? n 
A 1   9 ARG   9 9   9   ARG ARG A ? n 
A 1  10 PRO  10 10  10  PRO PRO A ? n 
A 1  11 HIS  11 11  11  HIS HIS A ? n 
A 1  12 SER  12 12  12  SER SER A ? n 
A 1  13 ARG  13 13  13  ARG ARG A ? n 
A 1  14 PRO  14 14  14  PRO PRO A ? n 
A 1  15 TYR  15 15  15  TYR TYR A ? n 
A 1  16 MET  16 16  16  MET MET A ? n 
A 1  17 ALA  17 17  17  ALA ALA A ? n 
A 1  18 HIS  18 18  18  HIS HIS A ? n 
A 1  19 LEU  19 19  19  LEU LEU A ? n 
A 1  20 LYS  20 20  20  LYS LYS A ? n 
A 1  21 ILE  21 21  21  ILE ILE A ? n 
A 1  22 ARG  22 22  22  ARG ARG A ? n 
A 1  23 SER  23 23  23  SER SER A ? n 
A 1  24 GLU  24 24  24  GLU GLU A ? n 
A 1  25 ASP  25 25  25  ASP ASP A ? n 
A 1  26 ARG  26 26  26  ARG ARG A ? n 
A 1  27 CYS  27 27  27  CYS CYS A ? n 
A 1  28 GLY  28 28  28  GLY GLY A ? n 
A 1  29 GLY  29 29  29  GLY GLY A ? n 
A 1  30 PHE  30 30  30  PHE PHE A ? n 
A 1  31 LEU  31 31  31  LEU LEU A ? n 
A 1  32 ILE  32 32  32  ILE ILE A ? n 
A 1  33 ALA  33 33  33  ALA ALA A ? n 
A 1  34 PRO  34 34  34  PRO PRO A ? n 
A 1  35 GLN  35 35  35  GLN GLN A ? n 
A 1  36 PHE  36 36  36  PHE PHE A ? n 
A 1  37 VAL  37 37  37  VAL VAL A ? n 
A 1  38 LEU  38 38  38  LEU LEU A ? n 
A 1  39 THR  39 39  39  THR THR A ? n 
A 1  40 ALA  40 40  40  ALA ALA A ? n 
A 1  41 ALA  41 41  41  ALA ALA A ? n 
A 1  42 HIS  42 42  42  HIS HIS A ? n 
A 1  43 CYS  43 43  43  CYS CYS A ? n 
A 1  44 LYS  44 44  44  LYS LYS A ? n 
A 1  45 GLY  45 45  45  GLY GLY A ? n 
A 1  46 ARG  46 46  46  ARG ARG A ? n 
A 1  47 GLU  47 47  47  GLU GLU A ? n 
A 1  48 ILE  48 48  48  ILE ILE A ? n 
A 1  49 THR  49 49  49  THR THR A ? n 
A 1  50 VAL  50 50  50  VAL VAL A ? n 
A 1  51 THR  51 51  51  THR THR A ? n 
A 1  52 LEU  52 52  52  LEU LEU A ? n 
A 1  53 GLY  53 53  53  GLY GLY A ? n 
A 1  54 ALA  54 54  54  ALA ALA A ? n 
A 1  55 HIS  55 55  55  HIS HIS A ? n 
A 1  56 ASP  56 56  56  ASP ASP A ? n 
A 1  57 VAL  57 57  57  VAL VAL A ? n 
A 1  58 SER  58 58  58  SER SER A ? n 
A 1  59 LYS  59 59  59  LYS LYS A ? n 
A 1  60 SER  60 60  60  SER SER A ? n 
A 1  61 GLU  61 61  61  GLU GLU A ? n 
A 1  62 SER  62 62  62  SER SER A ? n 
A 1  63 THR  63 63  63  THR THR A ? n 
A 1  64 GLN  64 64  64  GLN GLN A ? n 
A 1  65 GLN  65 65  65  GLN GLN A ? n 
A 1  66 ARG  66 66  66  ARG ARG A ? n 
A 1  67 ILE  67 67  67  ILE ILE A ? n 
A 1  68 LYS  68 68  68  LYS LYS A ? n 
A 1  69 VAL  69 69  69  VAL VAL A ? n 
A 1  70 GLU  70 70  70  GLU GLU A ? n 
A 1  71 LYS  71 71  71  LYS LYS A ? n 
A 1  72 GLN  72 72  72  GLN GLN A ? n 
A 1  73 ILE  73 73  73  ILE ILE A ? n 
A 1  74 ILE  74 74  74  ILE ILE A ? n 
A 1  75 HIS  75 75  75  HIS HIS A ? n 
A 1  76 LYS  76 76  76  LYS LYS A ? n 
A 1  77 ASN  77 77  77  ASN ASN A ? n 
A 1  78 TYR  78 78  78  TYR TYR A ? n 
A 1  79 ASN  79 79  79  ASN ASN A ? n 
A 1  80 VAL  80 80  80  VAL VAL A ? n 
A 1  81 SER  81 81  81  SER SER A ? n 
A 1  82 PHE  82 82  82  PHE PHE A ? n 
A 1  83 ASN  83 83  83  ASN ASN A ? n 
A 1  84 LEU  84 84  84  LEU LEU A ? n 
A 1  85 TYR  85 85  85  TYR TYR A ? n 
A 1  86 ASP  86 86  86  ASP ASP A ? n 
A 1  87 ILE  87 87  87  ILE ILE A ? n 
A 1  88 MET  88 88  88  MET MET A ? n 
A 1  89 LEU  89 89  89  LEU LEU A ? n 
A 1  90 LEU  90 90  90  LEU LEU A ? n 
A 1  91 LYS  91 91  91  LYS LYS A ? n 
A 1  92 LEU  92 92  92  LEU LEU A ? n 
A 1  93 GLU  93 93  93  GLU GLU A ? n 
A 1  94 GLU  94 94  94  GLU GLU A ? n 
A 1  95 LYS  95 95  95  LYS LYS A ? n 
A 1  96 ALA  96 96  96  ALA ALA A ? n 
A 1  97 GLU  97 97  97  GLU GLU A ? n 
A 1  98 LEU  98 98  98  LEU LEU A ? n 
A 1  99 THR  99 99  99  THR THR A ? n 
A 1 100 PRO 100 100 100 PRO PRO A ? n 
A 1 101 THR 101 101 101 THR THR A ? n 
A 1 102 VAL 102 102 102 VAL VAL A ? n 
A 1 103 ASP 103 103 103 ASP ASP A ? n 
A 1 104 VAL 104 104 104 VAL VAL A ? n 
A 1 105 ILE 105 105 105 ILE ILE A ? n 
A 1 106 PRO 106 106 106 PRO PRO A ? n 
A 1 107 LEU 107 107 107 LEU LEU A ? n 
A 1 108 PRO 108 108 108 PRO PRO A ? n 
A 1 109 GLY 109 109 109 GLY GLY A ? n 
A 1 110 ASP 110 110 110 ASP ASP A ? n 
A 1 111 PHE 111 111 111 PHE PHE A ? n 
A 1 112 ILE 112 112 112 ILE ILE A ? n 
A 1 113 ASP 113 113 113 ASP ASP A ? n 
A 1 114 PRO 114 114 114 PRO PRO A ? n 
A 1 115 GLY 115 115 115 GLY GLY A ? n 
A 1 116 LYS 116 116 116 LYS LYS A ? n 
A 1 117 MET 117 117 117 MET MET A ? n 
A 1 118 CYS 118 118 118 CYS CYS A ? n 
A 1 119 TRP 119 119 119 TRP TRP A ? n 
A 1 120 THR 120 120 120 THR THR A ? n 
A 1 121 ALA 121 121 121 ALA ALA A ? n 
A 1 122 GLY 122 122 122 GLY GLY A ? n 
A 1 123 TRP 123 123 123 TRP TRP A ? n 
A 1 124 GLY 124 124 124 GLY GLY A ? n 
A 1 125 LYS 125 125 125 LYS LYS A ? n 
A 1 126 THR 126 126 126 THR THR A ? n 
A 1 127 GLY 127 127 127 GLY GLY A ? n 
A 1 128 GLU 128 128 128 GLU GLU A ? n 
A 1 129 LYS 129 129 129 LYS LYS A ? n 
A 1 130 GLU 130 130 130 GLU GLU A ? n 
A 1 131 PRO 131 131 131 PRO PRO A ? n 
A 1 132 THR 132 132 132 THR THR A ? n 
A 1 133 SER 133 133 133 SER SER A ? n 
A 1 134 GLU 134 134 134 GLU GLU A ? n 
A 1 135 THR 135 135 135 THR THR A ? n 
A 1 136 LEU 136 136 136 LEU LEU A ? n 
A 1 137 ARG 137 137 137 ARG ARG A ? n 
A 1 138 GLU 138 138 138 GLU GLU A ? n 
A 1 139 VAL 139 139 139 VAL VAL A ? n 
A 1 140 GLU 140 140 140 GLU GLU A ? n 
A 1 141 LEU 141 141 141 LEU LEU A ? n 
A 1 142 ARG 142 142 142 ARG ARG A ? n 
A 1 143 ILE 143 143 143 ILE ILE A ? n 
A 1 144 MET 144 144 144 MET MET A ? n 
A 1 145 ASP 145 145 145 ASP ASP A ? n 
A 1 146 LYS 146 146 146 LYS LYS A ? n 
A 1 147 GLU 147 147 147 GLU GLU A ? n 
A 1 148 ALA 148 148 148 ALA ALA A ? n 
A 1 149 CYS 149 149 149 CYS CYS A ? n 
A 1 150 LYS 150 150 150 LYS LYS A ? n 
A 1 151 MET 151 151 151 MET MET A ? n 
A 1 152 TYR 152 152 152 TYR TYR A ? n 
A 1 153 LYS 153 153 153 LYS LYS A ? n 
A 1 154 HIS 154 154 154 HIS HIS A ? n 
A 1 155 TYR 155 155 155 TYR TYR A ? n 
A 1 156 ASP 156 156 156 ASP ASP A ? n 
A 1 157 TYR 157 157 157 TYR TYR A ? n 
A 1 158 ASN 158 158 158 ASN ASN A ? n 
A 1 159 PHE 159 159 159 PHE PHE A ? n 
A 1 160 GLN 160 160 160 GLN GLN A ? n 
A 1 161 VAL 161 161 161 VAL VAL A ? n 
A 1 162 CYS 162 162 162 CYS CYS A ? n 
A 1 163 VAL 163 163 163 VAL VAL A ? n 
A 1 164 GLY 164 164 164 GLY GLY A ? n 
A 1 165 SER 165 165 165 SER SER A ? n 
A 1 166 SER 166 166 166 SER SER A ? n 
A 1 167 THR 167 167 167 THR THR A ? n 
A 1 168 LYS 168 168 168 LYS LYS A ? n 
A 1 169 LEU 169 169 169 LEU LEU A ? n 
A 1 170 LYS 170 170 170 LYS LYS A ? n 
A 1 171 THR 171 171 171 THR THR A ? n 
A 1 172 ALA 172 172 172 ALA ALA A ? n 
A 1 173 TYR 173 173 173 TYR TYR A ? n 
A 1 174 MET 174 174 174 MET MET A ? n 
A 1 175 GLY 175 175 175 GLY GLY A ? n 
A 1 176 ASP 176 176 176 ASP ASP A ? n 
A 1 177 SER 177 177 177 SER SER A ? n 
A 1 178 GLY 178 178 178 GLY GLY A ? n 
A 1 179 GLY 179 179 179 GLY GLY A ? n 
A 1 180 PRO 180 180 180 PRO PRO A ? n 
A 1 181 LEU 181 181 181 LEU LEU A ? n 
A 1 182 LEU 182 182 182 LEU LEU A ? n 
A 1 183 CYS 183 183 183 CYS CYS A ? n 
A 1 184 ALA 184 184 184 ALA ALA A ? n 
A 1 185 GLY 185 185 185 GLY GLY A ? n 
A 1 186 VAL 186 186 186 VAL VAL A ? n 
A 1 187 ALA 187 187 187 ALA ALA A ? n 
A 1 188 HIS 188 188 188 HIS HIS A ? n 
A 1 189 GLY 189 189 189 GLY GLY A ? n 
A 1 190 ILE 190 190 190 ILE ILE A ? n 
A 1 191 VAL 191 191 191 VAL VAL A ? n 
A 1 192 SER 192 192 192 SER SER A ? n 
A 1 193 TYR 193 193 193 TYR TYR A ? n 
A 1 194 GLY 194 194 194 GLY GLY A ? n 
A 1 195 ASP 195 195 195 ASP ASP A ? n 
A 1 196 SER 196 196 196 SER SER A ? n 
A 1 197 HIS 197 197 197 HIS HIS A ? n 
A 1 198 GLY 198 198 198 GLY GLY A ? n 
A 1 199 LYS 199 199 199 LYS LYS A ? n 
A 1 200 PRO 200 200 200 PRO PRO A ? n 
A 1 201 PRO 201 201 201 PRO PRO A ? n 
A 1 202 ALA 202 202 202 ALA ALA A ? n 
A 1 203 VAL 203 203 203 VAL VAL A ? n 
A 1 204 PHE 204 204 204 PHE PHE A ? n 
A 1 205 THR 205 205 205 THR THR A ? n 
A 1 206 ARG 206 206 206 ARG ARG A ? n 
A 1 207 ILE 207 207 207 ILE ILE A ? n 
A 1 208 SER 208 208 208 SER SER A ? n 
A 1 209 ALA 209 209 209 ALA ALA A ? n 
A 1 210 TYR 210 210 210 TYR TYR A ? n 
A 1 211 VAL 211 211 211 VAL VAL A ? n 
A 1 212 PRO 212 212 212 PRO PRO A ? n 
A 1 213 TRP 213 213 213 TRP TRP A ? n 
A 1 214 ILE 214 214 214 ILE ILE A ? n 
A 1 215 LYS 215 215 215 LYS LYS A ? n 
A 1 216 THR 216 216 216 THR THR A ? n 
A 1 217 VAL 217 217 217 VAL VAL A ? n 
A 1 218 ILE 218 218 218 ILE ILE A ? n 
A 1 219 ASN 219 219 219 ASN ASN A ? n 
A 1 220 GLY 220 220 220 GLY GLY A ? n 
A 1 221 LYS 221 221 221 LYS LYS A ? n 
# 
loop_
_atom_site.group_PDB 
_atom_site.id 
_atom_site.type_symbol 
_atom_site.label_atom_id 
_atom_site.label_alt_id 
_atom_site.label_comp_id 
_atom_site.label_asym_id 
_atom_site.label_entity_id 
_atom_site.label_seq_id 
_atom_site.pdbx_PDB_ins_code 
_atom_site.Cartn_x 
_atom_site.Cartn_y 
_atom_site.Cartn_z 
_atom_site.occupancy 
_atom_site.B_iso_or_equiv 
_atom_site.pdbx_formal_charge 
_atom_site.auth_seq_id 
_atom_site.auth_comp_id 
_atom_site.auth_asym_id 
_atom_site.auth_atom_id 
_atom_site.pdbx_PDB_model_num 
ATOM 1    N N   ? GLU A 1   1 ?   7.516  -6.329   1.164 1.000 71.240 ? 1   GLU A N   1 
ATOM 2    C CA  ? GLU A 1   1 ?   8.969  -6.427   1.268 1.000 71.240 ? 1   GLU A CA  1 
ATOM 3    C C   ? GLU A 1   1 ?   9.653  -5.262   0.557 1.000 71.240 ? 1   GLU A C   1 
ATOM 4    C CB  ? GLU A 1   1 ?   9.461  -7.757   0.691 1.000 71.240 ? 1   GLU A CB  1 
ATOM 5    O O   ? GLU A 1   1 ?   9.288  -4.914  -0.568 1.000 71.240 ? 1   GLU A O   1 
ATOM 6    C CG  ? GLU A 1   1 ?   8.908  -8.980   1.408 1.000 71.240 ? 1   GLU A CG  1 
ATOM 7    C CD  ? GLU A 1   1 ?   9.347 -10.293   0.780 1.000 71.240 ? 1   GLU A CD  1 
ATOM 8    O OE1 ? GLU A 1   1 ?   9.021 -11.369   1.332 1.000 71.240 ? 1   GLU A OE1 1 
ATOM 9    O OE2 ? GLU A 1   1 ?  10.023 -10.246  -0.271 1.000 71.240 ? 1   GLU A OE2 1 
ATOM 10   N N   ? ILE A 1   2 ?  10.563  -4.427   1.339 1.000 82.840 ? 2   ILE A N   1 
ATOM 11   C CA  ? ILE A 1   2 ?  11.162  -3.177   0.886 1.000 82.840 ? 2   ILE A CA  1 
ATOM 12   C C   ? ILE A 1   2 ?  12.661  -3.370   0.672 1.000 82.840 ? 2   ILE A C   1 
ATOM 13   C CB  ? ILE A 1   2 ?  10.907  -2.031   1.891 1.000 82.840 ? 2   ILE A CB  1 
ATOM 14   O O   ? ILE A 1   2 ?  13.432  -3.411   1.635 1.000 82.840 ? 2   ILE A O   1 
ATOM 15   C CG1 ? ILE A 1   2 ?   9.404  -1.862   2.138 1.000 82.840 ? 2   ILE A CG1 1 
ATOM 16   C CG2 ? ILE A 1   2 ?  11.530  -0.725   1.390 1.000 82.840 ? 2   ILE A CG2 1 
ATOM 17   C CD1 ? ILE A 1   2 ?   8.623  -1.404   0.913 1.000 82.840 ? 2   ILE A CD1 1 
ATOM 18   N N   ? ILE A 1   3 ?  13.174  -3.687  -0.594 1.000 85.760 ? 3   ILE A N   1 
ATOM 19   C CA  ? ILE A 1   3 ?  14.590  -3.843  -0.908 1.000 85.760 ? 3   ILE A CA  1 
ATOM 20   C C   ? ILE A 1   3 ?  15.274  -2.478  -0.897 1.000 85.760 ? 3   ILE A C   1 
ATOM 21   C CB  ? ILE A 1   3 ?  14.793  -4.533  -2.276 1.000 85.760 ? 3   ILE A CB  1 
ATOM 22   O O   ? ILE A 1   3 ?  14.803  -1.535  -1.538 1.000 85.760 ? 3   ILE A O   1 
ATOM 23   C CG1 ? ILE A 1   3 ?  14.187  -5.941  -2.259 1.000 85.760 ? 3   ILE A CG1 1 
ATOM 24   C CG2 ? ILE A 1   3 ?  16.280  -4.581  -2.641 1.000 85.760 ? 3   ILE A CG2 1 
ATOM 25   C CD1 ? ILE A 1   3 ?  14.292  -6.676  -3.588 1.000 85.760 ? 3   ILE A CD1 1 
ATOM 26   N N   ? GLY A 1   4 ?  16.356  -2.452  -0.093 1.000 85.360 ? 4   GLY A N   1 
ATOM 27   C CA  ? GLY A 1   4 ?  17.110  -1.210  -0.041 1.000 85.360 ? 4   GLY A CA  1 
ATOM 28   C C   ? GLY A 1   4 ?  16.460  -0.154   0.832 1.000 85.360 ? 4   GLY A C   1 
ATOM 29   O O   ? GLY A 1   4 ?  16.825   1.022   0.769 1.000 85.360 ? 4   GLY A O   1 
ATOM 30   N N   ? GLY A 1   5 ?  15.296  -0.593   1.620 1.000 89.150 ? 5   GLY A N   1 
ATOM 31   C CA  ? GLY A 1   5 ?  14.599   0.305   2.527 1.000 89.150 ? 5   GLY A CA  1 
ATOM 32   C C   ? GLY A 1   5 ?  15.231   0.370   3.904 1.000 89.150 ? 5   GLY A C   1 
ATOM 33   O O   ? GLY A 1   5 ?  16.171  -0.371   4.197 1.000 89.150 ? 5   GLY A O   1 
ATOM 34   N N   ? VAL A 1   6 ?  14.799   1.290   4.693 1.000 93.490 ? 6   VAL A N   1 
ATOM 35   C CA  ? VAL A 1   6 ?  15.252   1.448   6.071 1.000 93.490 ? 6   VAL A CA  1 
ATOM 36   C C   ? VAL A 1   6 ?  14.078   1.248   7.027 1.000 93.490 ? 6   VAL A C   1 
ATOM 37   C CB  ? VAL A 1   6 ?  15.897   2.833   6.301 1.000 93.490 ? 6   VAL A CB  1 
ATOM 38   O O   ? VAL A 1   6 ?  12.917   1.369   6.628 1.000 93.490 ? 6   VAL A O   1 
ATOM 39   C CG1 ? VAL A 1   6 ?  17.116   3.017   5.399 1.000 93.490 ? 6   VAL A CG1 1 
ATOM 40   C CG2 ? VAL A 1   6 ?  14.876   3.943   6.059 1.000 93.490 ? 6   VAL A CG2 1 
ATOM 41   N N   ? GLU A 1   7 ?  14.433   0.789   8.189 1.000 95.100 ? 7   GLU A N   1 
ATOM 42   C CA  ? GLU A 1   7 ?  13.370   0.679   9.184 1.000 95.100 ? 7   GLU A CA  1 
ATOM 43   C C   ? GLU A 1   7 ?  12.638   2.006   9.358 1.000 95.100 ? 7   GLU A C   1 
ATOM 44   C CB  ? GLU A 1   7 ?  13.937   0.211  10.526 1.000 95.100 ? 7   GLU A CB  1 
ATOM 45   O O   ? GLU A 1   7 ?  13.269   3.057   9.492 1.000 95.100 ? 7   GLU A O   1 
ATOM 46   C CG  ? GLU A 1   7 ?  12.878  -0.010  11.597 1.000 95.100 ? 7   GLU A CG  1 
ATOM 47   C CD  ? GLU A 1   7 ?  13.433  -0.627  12.871 1.000 95.100 ? 7   GLU A CD  1 
ATOM 48   O OE1 ? GLU A 1   7 ?  12.808  -0.470  13.944 1.000 95.100 ? 7   GLU A OE1 1 
ATOM 49   O OE2 ? GLU A 1   7 ?  14.502  -1.273  12.795 1.000 95.100 ? 7   GLU A OE2 1 
ATOM 50   N N   ? ALA A 1   8 ?  11.301   1.960   9.339 1.000 95.540 ? 8   ALA A N   1 
ATOM 51   C CA  ? ALA A 1   8 ?  10.470   3.140   9.558 1.000 95.540 ? 8   ALA A CA  1 
ATOM 52   C C   ? ALA A 1   8 ?  10.508   3.574  11.020 1.000 95.540 ? 8   ALA A C   1 
ATOM 53   C CB  ? ALA A 1   8 ?   9.032   2.867   9.124 1.000 95.540 ? 8   ALA A CB  1 
ATOM 54   O O   ? ALA A 1   8 ?  10.659   2.741  11.917 1.000 95.540 ? 8   ALA A O   1 
ATOM 55   N N   ? ARG A 1   9 ?  10.431   4.890  11.131 1.000 95.930 ? 9   ARG A N   1 
ATOM 56   C CA  ? ARG A 1   9 ?  10.227   5.360  12.497 1.000 95.930 ? 9   ARG A CA  1 
ATOM 57   C C   ? ARG A 1   9 ?   8.949   4.777  13.091 1.000 95.930 ? 9   ARG A C   1 
ATOM 58   C CB  ? ARG A 1   9 ?  10.173   6.889  12.537 1.000 95.930 ? 9   ARG A CB  1 
ATOM 59   O O   ? ARG A 1   9 ?   7.905   4.761  12.436 1.000 95.930 ? 9   ARG A O   1 
ATOM 60   C CG  ? ARG A 1   9 ?  11.494   7.561  12.199 1.000 95.930 ? 9   ARG A CG  1 
ATOM 61   C CD  ? ARG A 1   9 ?  11.408   9.075  12.333 1.000 95.930 ? 9   ARG A CD  1 
ATOM 62   N NE  ? ARG A 1   9 ?  12.648   9.725  11.918 1.000 95.930 ? 9   ARG A NE  1 
ATOM 63   N NH1 ? ARG A 1   9 ?  12.015  11.837  12.608 1.000 95.930 ? 9   ARG A NH1 1 
ATOM 64   N NH2 ? ARG A 1   9 ?  14.069  11.508  11.646 1.000 95.930 ? 9   ARG A NH2 1 
ATOM 65   C CZ  ? ARG A 1   9 ?  12.908  11.022  12.058 1.000 95.930 ? 9   ARG A CZ  1 
ATOM 66   N N   ? PRO A 1  10 ?   9.059   4.169  14.269 1.000 95.910 ? 10  PRO A N   1 
ATOM 67   C CA  ? PRO A 1  10 ?   7.858   3.587  14.872 1.000 95.910 ? 10  PRO A CA  1 
ATOM 68   C C   ? PRO A 1  10 ?   6.658   4.529  14.824 1.000 95.910 ? 10  PRO A C   1 
ATOM 69   C CB  ? PRO A 1  10 ?   8.284   3.318  16.317 1.000 95.910 ? 10  PRO A CB  1 
ATOM 70   O O   ? PRO A 1  10 ?   6.780   5.708  15.165 1.000 95.910 ? 10  PRO A O   1 
ATOM 71   C CG  ? PRO A 1  10 ?   9.761   3.095  16.245 1.000 95.910 ? 10  PRO A CG  1 
ATOM 72   C CD  ? PRO A 1  10 ?  10.332   4.019  15.209 1.000 95.910 ? 10  PRO A CD  1 
ATOM 73   N N   ? HIS A 1  11 ?   5.540   3.907  14.163 1.000 94.690 ? 11  HIS A N   1 
ATOM 74   C CA  ? HIS A 1  11 ?   4.220   4.527  14.146 1.000 94.690 ? 11  HIS A CA  1 
ATOM 75   C C   ? HIS A 1  11 ?   4.215   5.789  13.291 1.000 94.690 ? 11  HIS A C   1 
ATOM 76   C CB  ? HIS A 1  11 ?   3.764   4.854  15.569 1.000 94.690 ? 11  HIS A CB  1 
ATOM 77   O O   ? HIS A 1  11 ?   3.338   6.643  13.441 1.000 94.690 ? 11  HIS A O   1 
ATOM 78   C CG  ? HIS A 1  11 ?   3.788   3.678  16.492 1.000 94.690 ? 11  HIS A CG  1 
ATOM 79   C CD2 ? HIS A 1  11 ?   4.466   3.466  17.644 1.000 94.690 ? 11  HIS A CD2 1 
ATOM 80   N ND1 ? HIS A 1  11 ?   3.048   2.538  16.265 1.000 94.690 ? 11  HIS A ND1 1 
ATOM 81   C CE1 ? HIS A 1  11 ?   3.270   1.674  17.241 1.000 94.690 ? 11  HIS A CE1 1 
ATOM 82   N NE2 ? HIS A 1  11 ?   4.128   2.213  18.091 1.000 94.690 ? 11  HIS A NE2 1 
ATOM 83   N N   ? SER A 1  12 ?   5.188   6.002  12.473 1.000 95.760 ? 12  SER A N   1 
ATOM 84   C CA  ? SER A 1  12 ?   5.261   7.100  11.515 1.000 95.760 ? 12  SER A CA  1 
ATOM 85   C C   ? SER A 1  12 ?   4.355   6.847  10.314 1.000 95.760 ? 12  SER A C   1 
ATOM 86   C CB  ? SER A 1  12 ?   6.701   7.305  11.043 1.000 95.760 ? 12  SER A CB  1 
ATOM 87   O O   ? SER A 1  12 ?   4.069   7.764   9.542 1.000 95.760 ? 12  SER A O   1 
ATOM 88   O OG  ? SER A 1  12 ?   7.184   6.149  10.382 1.000 95.760 ? 12  SER A OG  1 
ATOM 89   N N   ? ARG A 1  13 ?   3.832   5.709  10.129 1.000 96.490 ? 13  ARG A N   1 
ATOM 90   C CA  ? ARG A 1  13 ?   2.894   5.314   9.083 1.000 96.490 ? 13  ARG A CA  1 
ATOM 91   C C   ? ARG A 1  13 ?   1.597   4.783   9.683 1.000 96.490 ? 13  ARG A C   1 
ATOM 92   C CB  ? ARG A 1  13 ?   3.521   4.259   8.169 1.000 96.490 ? 13  ARG A CB  1 
ATOM 93   O O   ? ARG A 1  13 ?   1.333   3.580   9.636 1.000 96.490 ? 13  ARG A O   1 
ATOM 94   C CG  ? ARG A 1  13 ?   4.847   4.681   7.558 1.000 96.490 ? 13  ARG A CG  1 
ATOM 95   C CD  ? ARG A 1  13 ?   4.680   5.861   6.610 1.000 96.490 ? 13  ARG A CD  1 
ATOM 96   N NE  ? ARG A 1  13 ?   5.942   6.217   5.967 1.000 96.490 ? 13  ARG A NE  1 
ATOM 97   N NH1 ? ARG A 1  13 ?   6.586   7.725   7.595 1.000 96.490 ? 13  ARG A NH1 1 
ATOM 98   N NH2 ? ARG A 1  13 ?   7.935   7.344   5.781 1.000 96.490 ? 13  ARG A NH2 1 
ATOM 99   C CZ  ? ARG A 1  13 ?   6.818   7.094   6.449 1.000 96.490 ? 13  ARG A CZ  1 
ATOM 100  N N   ? PRO A 1  14 ?   0.724   5.595  10.206 1.000 97.290 ? 14  PRO A N   1 
ATOM 101  C CA  ? PRO A 1  14 ?  -0.445   5.205  10.999 1.000 97.290 ? 14  PRO A CA  1 
ATOM 102  C C   ? PRO A 1  14 ?  -1.570   4.625  10.145 1.000 97.290 ? 14  PRO A C   1 
ATOM 103  C CB  ? PRO A 1  14 ?  -0.880   6.518  11.655 1.000 97.290 ? 14  PRO A CB  1 
ATOM 104  O O   ? PRO A 1  14 ?  -2.539   4.081  10.681 1.000 97.290 ? 14  PRO A O   1 
ATOM 105  C CG  ? PRO A 1  14 ?  -0.413   7.586  10.720 1.000 97.290 ? 14  PRO A CG  1 
ATOM 106  C CD  ? PRO A 1  14 ?   0.894   7.155  10.119 1.000 97.290 ? 14  PRO A CD  1 
ATOM 107  N N   ? TYR A 1  15 ?  -1.387   4.575   8.795 1.000 97.900 ? 15  TYR A N   1 
ATOM 108  C CA  ? TYR A 1  15 ?  -2.373   4.068   7.848 1.000 97.900 ? 15  TYR A CA  1 
ATOM 109  C C   ? TYR A 1  15 ?  -2.034   2.645   7.417 1.000 97.900 ? 15  TYR A C   1 
ATOM 110  C CB  ? TYR A 1  15 ?  -2.457   4.979   6.619 1.000 97.900 ? 15  TYR A CB  1 
ATOM 111  O O   ? TYR A 1  15 ?  -2.837   1.983   6.755 1.000 97.900 ? 15  TYR A O   1 
ATOM 112  C CG  ? TYR A 1  15 ?  -1.110   5.405   6.086 1.000 97.900 ? 15  TYR A CG  1 
ATOM 113  C CD1 ? TYR A 1  15 ?  -0.587   6.661   6.385 1.000 97.900 ? 15  TYR A CD1 1 
ATOM 114  C CD2 ? TYR A 1  15 ?  -0.360   4.554   5.283 1.000 97.900 ? 15  TYR A CD2 1 
ATOM 115  C CE1 ? TYR A 1  15 ?   0.652   7.059   5.895 1.000 97.900 ? 15  TYR A CE1 1 
ATOM 116  C CE2 ? TYR A 1  15 ?   0.881   4.941   4.787 1.000 97.900 ? 15  TYR A CE2 1 
ATOM 117  O OH  ? TYR A 1  15 ?   2.605   6.582   4.610 1.000 97.900 ? 15  TYR A OH  1 
ATOM 118  C CZ  ? TYR A 1  15 ?   1.378   6.193   5.098 1.000 97.900 ? 15  TYR A CZ  1 
ATOM 119  N N   ? MET A 1  16 ?  -0.829   2.214   7.699 1.000 97.730 ? 16  MET A N   1 
ATOM 120  C CA  ? MET A 1  16 ?  -0.339   0.922   7.225 1.000 97.730 ? 16  MET A CA  1 
ATOM 121  C C   ? MET A 1  16 ?  -1.138  -0.222   7.840 1.000 97.730 ? 16  MET A C   1 
ATOM 122  C CB  ? MET A 1  16 ?   1.146   0.757   7.550 1.000 97.730 ? 16  MET A CB  1 
ATOM 123  O O   ? MET A 1  16 ?  -1.445  -0.198   9.034 1.000 97.730 ? 16  MET A O   1 
ATOM 124  C CG  ? MET A 1  16 ?   2.072   1.395   6.527 1.000 97.730 ? 16  MET A CG  1 
ATOM 125  S SD  ? MET A 1  16 ?   1.753   0.799   4.821 1.000 97.730 ? 16  MET A SD  1 
ATOM 126  C CE  ? MET A 1  16 ?   2.769  -0.705   4.813 1.000 97.730 ? 16  MET A CE  1 
ATOM 127  N N   ? ALA A 1  17 ?  -1.380  -1.202   7.001 1.000 97.470 ? 17  ALA A N   1 
ATOM 128  C CA  ? ALA A 1  17 ?  -2.108  -2.395   7.425 1.000 97.470 ? 17  ALA A CA  1 
ATOM 129  C C   ? ALA A 1  17 ?  -1.339  -3.663   7.067 1.000 97.470 ? 17  ALA A C   1 
ATOM 130  C CB  ? ALA A 1  17 ?  -3.498  -2.422   6.793 1.000 97.470 ? 17  ALA A CB  1 
ATOM 131  O O   ? ALA A 1  17 ?  -0.855  -3.806   5.941 1.000 97.470 ? 17  ALA A O   1 
ATOM 132  N N   ? HIS A 1  18 ?  -1.251  -4.530   8.034 1.000 96.640 ? 18  HIS A N   1 
ATOM 133  C CA  ? HIS A 1  18 ?  -0.717  -5.871   7.825 1.000 96.640 ? 18  HIS A CA  1 
ATOM 134  C C   ? HIS A 1  18 ?  -1.838  -6.886   7.632 1.000 96.640 ? 18  HIS A C   1 
ATOM 135  C CB  ? HIS A 1  18 ?   0.170  -6.284   9.001 1.000 96.640 ? 18  HIS A CB  1 
ATOM 136  O O   ? HIS A 1  18 ?  -2.725  -7.006   8.480 1.000 96.640 ? 18  HIS A O   1 
ATOM 137  C CG  ? HIS A 1  18 ?   0.718  -7.670   8.881 1.000 96.640 ? 18  HIS A CG  1 
ATOM 138  C CD2 ? HIS A 1  18 ?   1.860  -8.129   8.318 1.000 96.640 ? 18  HIS A CD2 1 
ATOM 139  N ND1 ? HIS A 1  18 ?   0.061  -8.775   9.378 1.000 96.640 ? 18  HIS A ND1 1 
ATOM 140  C CE1 ? HIS A 1  18 ?   0.779  -9.857   9.125 1.000 96.640 ? 18  HIS A CE1 1 
ATOM 141  N NE2 ? HIS A 1  18 ?   1.875  -9.492   8.483 1.000 96.640 ? 18  HIS A NE2 1 
ATOM 142  N N   ? LEU A 1  19 ?  -1.782  -7.543   6.477 1.000 95.960 ? 19  LEU A N   1 
ATOM 143  C CA  ? LEU A 1  19 ?  -2.812  -8.533   6.179 1.000 95.960 ? 19  LEU A CA  1 
ATOM 144  C C   ? LEU A 1  19 ?  -2.275  -9.948   6.364 1.000 95.960 ? 19  LEU A C   1 
ATOM 145  C CB  ? LEU A 1  19 ?  -3.330  -8.353   4.750 1.000 95.960 ? 19  LEU A CB  1 
ATOM 146  O O   ? LEU A 1  19 ?  -1.284 -10.328   5.735 1.000 95.960 ? 19  LEU A O   1 
ATOM 147  C CG  ? LEU A 1  19 ?  -4.298  -7.191   4.521 1.000 95.960 ? 19  LEU A CG  1 
ATOM 148  C CD1 ? LEU A 1  19 ?  -3.672  -5.881   4.987 1.000 95.960 ? 19  LEU A CD1 1 
ATOM 149  C CD2 ? LEU A 1  19 ?  -4.694  -7.107   3.050 1.000 95.960 ? 19  LEU A CD2 1 
ATOM 150  N N   ? LYS A 1  20 ?  -2.888 -10.638   7.201 1.000 94.400 ? 20  LYS A N   1 
ATOM 151  C CA  ? LYS A 1  20 ?  -2.639 -12.068   7.356 1.000 94.400 ? 20  LYS A CA  1 
ATOM 152  C C   ? LYS A 1  20 ?  -3.708 -12.892   6.644 1.000 94.400 ? 20  LYS A C   1 
ATOM 153  C CB  ? LYS A 1  20 ?  -2.585 -12.446   8.837 1.000 94.400 ? 20  LYS A CB  1 
ATOM 154  O O   ? LYS A 1  20 ?  -4.867 -12.908   7.061 1.000 94.400 ? 20  LYS A O   1 
ATOM 155  C CG  ? LYS A 1  20 ?  -2.149 -13.881   9.094 1.000 94.400 ? 20  LYS A CG  1 
ATOM 156  C CD  ? LYS A 1  20 ?  -1.960 -14.150  10.581 1.000 94.400 ? 20  LYS A CD  1 
ATOM 157  C CE  ? LYS A 1  20 ?  -1.485 -15.574  10.837 1.000 94.400 ? 20  LYS A CE  1 
ATOM 158  N NZ  ? LYS A 1  20 ?  -1.271 -15.834  12.292 1.000 94.400 ? 20  LYS A NZ  1 
ATOM 159  N N   ? ILE A 1  21 ?  -3.357 -13.559   5.417 1.000 90.710 ? 21  ILE A N   1 
ATOM 160  C CA  ? ILE A 1  21 ?  -4.264 -14.277   4.529 1.000 90.710 ? 21  ILE A CA  1 
ATOM 161  C C   ? ILE A 1  21 ?  -4.026 -15.780   4.653 1.000 90.710 ? 21  ILE A C   1 
ATOM 162  C CB  ? ILE A 1  21 ?  -4.093 -13.826   3.061 1.000 90.710 ? 21  ILE A CB  1 
ATOM 163  O O   ? ILE A 1  21 ?  -2.950 -16.275   4.309 1.000 90.710 ? 21  ILE A O   1 
ATOM 164  C CG1 ? ILE A 1  21 ?  -4.191 -12.300   2.956 1.000 90.710 ? 21  ILE A CG1 1 
ATOM 165  C CG2 ? ILE A 1  21 ?  -5.132 -14.504   2.163 1.000 90.710 ? 21  ILE A CG2 1 
ATOM 166  C CD1 ? ILE A 1  21 ?  -3.786 -11.745   1.597 1.000 90.710 ? 21  ILE A CD1 1 
ATOM 167  N N   ? ARG A 1  22 ?  -4.597 -16.525   5.734 1.000 81.530 ? 22  ARG A N   1 
ATOM 168  C CA  ? ARG A 1  22 ?  -4.394 -17.894   6.196 1.000 81.530 ? 22  ARG A CA  1 
ATOM 169  C C   ? ARG A 1  22 ?  -3.026 -18.055   6.849 1.000 81.530 ? 22  ARG A C   1 
ATOM 170  C CB  ? ARG A 1  22 ?  -4.539 -18.880   5.034 1.000 81.530 ? 22  ARG A CB  1 
ATOM 171  O O   ? ARG A 1  22 ?  -2.382 -17.066   7.205 1.000 81.530 ? 22  ARG A O   1 
ATOM 172  C CG  ? ARG A 1  22 ?  -5.945 -18.952   4.459 1.000 81.530 ? 22  ARG A CG  1 
ATOM 173  C CD  ? ARG A 1  22 ?  -6.074 -20.060   3.423 1.000 81.530 ? 22  ARG A CD  1 
ATOM 174  N NE  ? ARG A 1  22 ?  -7.451 -20.206   2.959 1.000 81.530 ? 22  ARG A NE  1 
ATOM 175  N NH1 ? ARG A 1  22 ?  -6.990 -21.924   1.485 1.000 81.530 ? 22  ARG A NH1 1 
ATOM 176  N NH2 ? ARG A 1  22 ?  -9.132 -21.136   1.700 1.000 81.530 ? 22  ARG A NH2 1 
ATOM 177  C CZ  ? ARG A 1  22 ?  -7.855 -21.088   2.049 1.000 81.530 ? 22  ARG A CZ  1 
ATOM 178  N N   ? SER A 1  23 ?  -2.621 -19.305   7.369 1.000 66.520 ? 23  SER A N   1 
ATOM 179  C CA  ? SER A 1  23 ?  -1.516 -19.603   8.274 1.000 66.520 ? 23  SER A CA  1 
ATOM 180  C C   ? SER A 1  23 ?  -0.173 -19.264   7.636 1.000 66.520 ? 23  SER A C   1 
ATOM 181  C CB  ? SER A 1  23 ?  -1.539 -21.077   8.681 1.000 66.520 ? 23  SER A CB  1 
ATOM 182  O O   ? SER A 1  23 ?   0.766 -18.864   8.328 1.000 66.520 ? 23  SER A O   1 
ATOM 183  O OG  ? SER A 1  23 ?  -1.508 -21.915   7.539 1.000 66.520 ? 23  SER A OG  1 
ATOM 184  N N   ? GLU A 1  24 ?  -0.142 -18.675   6.134 1.000 65.620 ? 24  GLU A N   1 
ATOM 185  C CA  ? GLU A 1  24 ?   1.242 -18.537   5.691 1.000 65.620 ? 24  GLU A CA  1 
ATOM 186  C C   ? GLU A 1  24 ?   1.372 -17.466   4.612 1.000 65.620 ? 24  GLU A C   1 
ATOM 187  C CB  ? GLU A 1  24 ?   1.776 -19.875   5.171 1.000 65.620 ? 24  GLU A CB  1 
ATOM 188  O O   ? GLU A 1  24 ?   2.484 -17.083   4.242 1.000 65.620 ? 24  GLU A O   1 
ATOM 189  C CG  ? GLU A 1  24 ?   1.904 -20.945   6.246 1.000 65.620 ? 24  GLU A CG  1 
ATOM 190  C CD  ? GLU A 1  24 ?   2.723 -22.146   5.801 1.000 65.620 ? 24  GLU A CD  1 
ATOM 191  O OE1 ? GLU A 1  24 ?   2.974 -23.050   6.631 1.000 65.620 ? 24  GLU A OE1 1 
ATOM 192  O OE2 ? GLU A 1  24 ?   3.118 -22.183   4.615 1.000 65.620 ? 24  GLU A OE2 1 
ATOM 193  N N   ? ASP A 1  25 ?   0.217 -16.725   4.212 1.000 82.680 ? 25  ASP A N   1 
ATOM 194  C CA  ? ASP A 1  25 ?   0.318 -15.673   3.205 1.000 82.680 ? 25  ASP A CA  1 
ATOM 195  C C   ? ASP A 1  25 ?   0.058 -14.299   3.818 1.000 82.680 ? 25  ASP A C   1 
ATOM 196  C CB  ? ASP A 1  25 ?  -0.662 -15.932   2.059 1.000 82.680 ? 25  ASP A CB  1 
ATOM 197  O O   ? ASP A 1  25 ?  -0.797 -14.156   4.695 1.000 82.680 ? 25  ASP A O   1 
ATOM 198  C CG  ? ASP A 1  25 ?  -0.270 -17.121   1.200 1.000 82.680 ? 25  ASP A CG  1 
ATOM 199  O OD1 ? ASP A 1  25 ?   0.923 -17.492   1.180 1.000 82.680 ? 25  ASP A OD1 1 
ATOM 200  O OD2 ? ASP A 1  25 ?  -1.162 -17.691   0.535 1.000 82.680 ? 25  ASP A OD2 1 
ATOM 201  N N   ? ARG A 1  26 ?   0.966 -13.358   3.512 1.000 89.740 ? 26  ARG A N   1 
ATOM 202  C CA  ? ARG A 1  26 ?   0.865 -11.997   4.027 1.000 89.740 ? 26  ARG A CA  1 
ATOM 203  C C   ? ARG A 1  26 ?   0.840 -10.981   2.890 1.000 89.740 ? 26  ARG A C   1 
ATOM 204  C CB  ? ARG A 1  26 ?   2.026 -11.693   4.976 1.000 89.740 ? 26  ARG A CB  1 
ATOM 205  O O   ? ARG A 1  26 ?   1.463 -11.194   1.847 1.000 89.740 ? 26  ARG A O   1 
ATOM 206  C CG  ? ARG A 1  26 ?   3.393 -11.747   4.313 1.000 89.740 ? 26  ARG A CG  1 
ATOM 207  C CD  ? ARG A 1  26 ?   4.517 -11.543   5.320 1.000 89.740 ? 26  ARG A CD  1 
ATOM 208  N NE  ? ARG A 1  26 ?   5.756 -12.179   4.881 1.000 89.740 ? 26  ARG A NE  1 
ATOM 209  N NH1 ? ARG A 1  26 ?   6.830 -11.962   6.914 1.000 89.740 ? 26  ARG A NH1 1 
ATOM 210  N NH2 ? ARG A 1  26 ?   7.902 -12.953   5.146 1.000 89.740 ? 26  ARG A NH2 1 
ATOM 211  C CZ  ? ARG A 1  26 ?   6.827 -12.363   5.648 1.000 89.740 ? 26  ARG A CZ  1 
ATOM 212  N N   ? CYS A 1  27 ?   0.072  -9.937   3.036 1.000 94.910 ? 27  CYS A N   1 
ATOM 213  C CA  ? CYS A 1  27 ?   0.003  -8.757   2.181 1.000 94.910 ? 27  CYS A CA  1 
ATOM 214  C C   ? CYS A 1  27 ?  -0.051  -7.482   3.015 1.000 94.910 ? 27  CYS A C   1 
ATOM 215  C CB  ? CYS A 1  27 ?  -1.217  -8.829   1.264 1.000 94.910 ? 27  CYS A CB  1 
ATOM 216  O O   ? CYS A 1  27 ?  -0.253  -7.537   4.229 1.000 94.910 ? 27  CYS A O   1 
ATOM 217  S SG  ? CYS A 1  27 ?  -0.994  -9.919  -0.159 1.000 94.910 ? 27  CYS A SG  1 
ATOM 218  N N   ? GLY A 1  28 ?   0.175  -6.442   2.287 1.000 95.620 ? 28  GLY A N   1 
ATOM 219  C CA  ? GLY A 1  28 ?  -0.038  -5.141   2.901 1.000 95.620 ? 28  GLY A CA  1 
ATOM 220  C C   ? GLY A 1  28 ?  -1.357  -4.504   2.508 1.000 95.620 ? 28  GLY A C   1 
ATOM 221  O O   ? GLY A 1  28 ?  -2.095  -5.049   1.684 1.000 95.620 ? 28  GLY A O   1 
ATOM 222  N N   ? GLY A 1  29 ?  -1.710  -3.440   3.085 1.000 97.450 ? 29  GLY A N   1 
ATOM 223  C CA  ? GLY A 1  29 ?  -2.843  -2.559   2.852 1.000 97.450 ? 29  GLY A CA  1 
ATOM 224  C C   ? GLY A 1  29 ?  -2.754  -1.255   3.623 1.000 97.450 ? 29  GLY A C   1 
ATOM 225  O O   ? GLY A 1  29 ?  -1.799  -1.035   4.372 1.000 97.450 ? 29  GLY A O   1 
ATOM 226  N N   ? PHE A 1  30 ?  -3.697  -0.418   3.320 1.000 98.490 ? 30  PHE A N   1 
ATOM 227  C CA  ? PHE A 1  30 ?  -3.716   0.832   4.072 1.000 98.490 ? 30  PHE A CA  1 
ATOM 228  C C   ? PHE A 1  30 ?  -5.142   1.343   4.238 1.000 98.490 ? 30  PHE A C   1 
ATOM 229  C CB  ? PHE A 1  30 ?  -2.855   1.892   3.377 1.000 98.490 ? 30  PHE A CB  1 
ATOM 230  O O   ? PHE A 1  30 ?  -6.006   1.068   3.403 1.000 98.490 ? 30  PHE A O   1 
ATOM 231  C CG  ? PHE A 1  30 ?  -3.224   2.124   1.937 1.000 98.490 ? 30  PHE A CG  1 
ATOM 232  C CD1 ? PHE A 1  30 ?  -2.693   1.326   0.931 1.000 98.490 ? 30  PHE A CD1 1 
ATOM 233  C CD2 ? PHE A 1  30 ?  -4.103   3.142   1.588 1.000 98.490 ? 30  PHE A CD2 1 
ATOM 234  C CE1 ? PHE A 1  30 ?  -3.032   1.538  -0.403 1.000 98.490 ? 30  PHE A CE1 1 
ATOM 235  C CE2 ? PHE A 1  30 ?  -4.447   3.360   0.257 1.000 98.490 ? 30  PHE A CE2 1 
ATOM 236  C CZ  ? PHE A 1  30 ?  -3.910   2.558  -0.737 1.000 98.490 ? 30  PHE A CZ  1 
ATOM 237  N N   ? LEU A 1  31 ?  -5.346   1.978   5.396 1.000 98.440 ? 31  LEU A N   1 
ATOM 238  C CA  ? LEU A 1  31 ?  -6.658   2.468   5.806 1.000 98.440 ? 31  LEU A CA  1 
ATOM 239  C C   ? LEU A 1  31 ?  -7.031   3.730   5.036 1.000 98.440 ? 31  LEU A C   1 
ATOM 240  C CB  ? LEU A 1  31 ?  -6.679   2.750   7.311 1.000 98.440 ? 31  LEU A CB  1 
ATOM 241  O O   ? LEU A 1  31 ?  -6.273   4.703   5.024 1.000 98.440 ? 31  LEU A O   1 
ATOM 242  C CG  ? LEU A 1  31 ?  -8.058   2.906   7.952 1.000 98.440 ? 31  LEU A CG  1 
ATOM 243  C CD1 ? LEU A 1  31 ?  -8.831   1.593   7.872 1.000 98.440 ? 31  LEU A CD1 1 
ATOM 244  C CD2 ? LEU A 1  31 ?  -7.926   3.367   9.400 1.000 98.440 ? 31  LEU A CD2 1 
ATOM 245  N N   ? ILE A 1  32 ?  -8.263   3.733   4.361 1.000 97.970 ? 32  ILE A N   1 
ATOM 246  C CA  ? ILE A 1  32 ?  -8.711   4.889   3.592 1.000 97.970 ? 32  ILE A CA  1 
ATOM 247  C C   ? ILE A 1  32 ? -10.005   5.437   4.190 1.000 97.970 ? 32  ILE A C   1 
ATOM 248  C CB  ? ILE A 1  32 ?  -8.918   4.531   2.103 1.000 97.970 ? 32  ILE A CB  1 
ATOM 249  O O   ? ILE A 1  32 ? -10.442   6.535   3.839 1.000 97.970 ? 32  ILE A O   1 
ATOM 250  C CG1 ? ILE A 1  32 ?  -9.913   3.374   1.965 1.000 97.970 ? 32  ILE A CG1 1 
ATOM 251  C CG2 ? ILE A 1  32 ?  -7.582   4.187   1.439 1.000 97.970 ? 32  ILE A CG2 1 
ATOM 252  C CD1 ? ILE A 1  32 ? -10.497   3.222   0.567 1.000 97.970 ? 32  ILE A CD1 1 
ATOM 253  N N   ? ALA A 1  33 ? -10.591   4.687   5.139 1.000 97.630 ? 33  ALA A N   1 
ATOM 254  C CA  ? ALA A 1  33 ? -11.721   4.973   6.019 1.000 97.630 ? 33  ALA A CA  1 
ATOM 255  C C   ? ALA A 1  33 ? -11.716   4.051   7.235 1.000 97.630 ? 33  ALA A C   1 
ATOM 256  C CB  ? ALA A 1  33 ? -13.037   4.836   5.257 1.000 97.630 ? 33  ALA A CB  1 
ATOM 257  O O   ? ALA A 1  33 ? -11.089   2.989   7.214 1.000 97.630 ? 33  ALA A O   1 
ATOM 258  N N   ? PRO A 1  34 ? -12.385   4.518   8.370 1.000 97.500 ? 34  PRO A N   1 
ATOM 259  C CA  ? PRO A 1  34 ? -12.329   3.725   9.600 1.000 97.500 ? 34  PRO A CA  1 
ATOM 260  C C   ? PRO A 1  34 ? -12.764   2.277   9.389 1.000 97.500 ? 34  PRO A C   1 
ATOM 261  C CB  ? PRO A 1  34 ? -13.296   4.456  10.535 1.000 97.500 ? 34  PRO A CB  1 
ATOM 262  O O   ? PRO A 1  34 ? -12.331   1.385  10.123 1.000 97.500 ? 34  PRO A O   1 
ATOM 263  C CG  ? PRO A 1  34 ? -13.229   5.888  10.110 1.000 97.500 ? 34  PRO A CG  1 
ATOM 264  C CD  ? PRO A 1  34 ? -13.101   5.936   8.614 1.000 97.500 ? 34  PRO A CD  1 
ATOM 265  N N   ? GLN A 1  35 ? -13.519   1.997   8.284 1.000 97.620 ? 35  GLN A N   1 
ATOM 266  C CA  ? GLN A 1  35 ? -14.039   0.649   8.081 1.000 97.620 ? 35  GLN A CA  1 
ATOM 267  C C   ? GLN A 1  35 ? -13.497   0.040   6.791 1.000 97.620 ? 35  GLN A C   1 
ATOM 268  C CB  ? GLN A 1  35 ? -15.568   0.661   8.054 1.000 97.620 ? 35  GLN A CB  1 
ATOM 269  O O   ? GLN A 1  35 ? -13.922  -1.043   6.383 1.000 97.620 ? 35  GLN A O   1 
ATOM 270  C CG  ? GLN A 1  35 ? -16.206   0.879   9.419 1.000 97.620 ? 35  GLN A CG  1 
ATOM 271  C CD  ? GLN A 1  35 ? -17.716   0.738   9.391 1.000 97.620 ? 35  GLN A CD  1 
ATOM 272  N NE2 ? GLN A 1  35 ? -18.291   0.292  10.502 1.000 97.620 ? 35  GLN A NE2 1 
ATOM 273  O OE1 ? GLN A 1  35 ? -18.361   1.030   8.378 1.000 97.620 ? 35  GLN A OE1 1 
ATOM 274  N N   ? PHE A 1  36 ? -12.610   0.756   6.122 1.000 98.390 ? 36  PHE A N   1 
ATOM 275  C CA  ? PHE A 1  36 ? -12.190   0.239   4.825 1.000 98.390 ? 36  PHE A CA  1 
ATOM 276  C C   ? PHE A 1  36 ? -10.672   0.273   4.696 1.000 98.390 ? 36  PHE A C   1 
ATOM 277  C CB  ? PHE A 1  36 ? -12.832   1.043   3.691 1.000 98.390 ? 36  PHE A CB  1 
ATOM 278  O O   ? PHE A 1  36 ? -10.041   1.292   4.984 1.000 98.390 ? 36  PHE A O   1 
ATOM 279  C CG  ? PHE A 1  36 ? -14.272   0.690   3.436 1.000 98.390 ? 36  PHE A CG  1 
ATOM 280  C CD1 ? PHE A 1  36 ? -14.606  -0.362   2.592 1.000 98.390 ? 36  PHE A CD1 1 
ATOM 281  C CD2 ? PHE A 1  36 ? -15.293   1.410   4.042 1.000 98.390 ? 36  PHE A CD2 1 
ATOM 282  C CE1 ? PHE A 1  36 ? -15.939  -0.691   2.354 1.000 98.390 ? 36  PHE A CE1 1 
ATOM 283  C CE2 ? PHE A 1  36 ? -16.627   1.088   3.810 1.000 98.390 ? 36  PHE A CE2 1 
ATOM 284  C CZ  ? PHE A 1  36 ? -16.948   0.037   2.965 1.000 98.390 ? 36  PHE A CZ  1 
ATOM 285  N N   ? VAL A 1  37 ? -10.119  -0.870   4.278 1.000 98.590 ? 37  VAL A N   1 
ATOM 286  C CA  ? VAL A 1  37 ?  -8.716  -1.044   3.916 1.000 98.590 ? 37  VAL A CA  1 
ATOM 287  C C   ? VAL A 1  37 ?  -8.592  -1.245   2.408 1.000 98.590 ? 37  VAL A C   1 
ATOM 288  C CB  ? VAL A 1  37 ?  -8.080  -2.235   4.667 1.000 98.590 ? 37  VAL A CB  1 
ATOM 289  O O   ? VAL A 1  37 ?  -9.331  -2.036   1.818 1.000 98.590 ? 37  VAL A O   1 
ATOM 290  C CG1 ? VAL A 1  37 ?  -6.683  -2.531   4.123 1.000 98.590 ? 37  VAL A CG1 1 
ATOM 291  C CG2 ? VAL A 1  37 ?  -8.023  -1.950   6.167 1.000 98.590 ? 37  VAL A CG2 1 
ATOM 292  N N   ? LEU A 1  38 ?  -7.722  -0.426   1.843 1.000 98.490 ? 38  LEU A N   1 
ATOM 293  C CA  ? LEU A 1  38 ?  -7.402  -0.599   0.430 1.000 98.490 ? 38  LEU A CA  1 
ATOM 294  C C   ? LEU A 1  38 ?  -6.205  -1.528   0.253 1.000 98.490 ? 38  LEU A C   1 
ATOM 295  C CB  ? LEU A 1  38 ?  -7.113   0.755  -0.224 1.000 98.490 ? 38  LEU A CB  1 
ATOM 296  O O   ? LEU A 1  38 ?  -5.191  -1.377   0.937 1.000 98.490 ? 38  LEU A O   1 
ATOM 297  C CG  ? LEU A 1  38 ?  -7.171   0.796  -1.752 1.000 98.490 ? 38  LEU A CG  1 
ATOM 298  C CD1 ? LEU A 1  38 ?  -8.573   0.448  -2.239 1.000 98.490 ? 38  LEU A CD1 1 
ATOM 299  C CD2 ? LEU A 1  38 ?  -6.745   2.167  -2.266 1.000 98.490 ? 38  LEU A CD2 1 
ATOM 300  N N   ? THR A 1  39 ?  -6.287  -2.524  -0.696 1.000 98.180 ? 39  THR A N   1 
ATOM 301  C CA  ? THR A 1  39 ?  -5.219  -3.487  -0.945 1.000 98.180 ? 39  THR A CA  1 
ATOM 302  C C   ? THR A 1  39 ?  -5.281  -4.003  -2.380 1.000 98.180 ? 39  THR A C   1 
ATOM 303  C CB  ? THR A 1  39 ?  -5.297  -4.673   0.034 1.000 98.180 ? 39  THR A CB  1 
ATOM 304  O O   ? THR A 1  39 ?  -6.118  -3.561  -3.169 1.000 98.180 ? 39  THR A O   1 
ATOM 305  C CG2 ? THR A 1  39 ?  -6.508  -5.552  -0.261 1.000 98.180 ? 39  THR A CG2 1 
ATOM 306  O OG1 ? THR A 1  39 ?  -4.107  -5.462  -0.086 1.000 98.180 ? 39  THR A OG1 1 
ATOM 307  N N   ? ALA A 1  40 ?  -4.340  -4.806  -2.727 1.000 97.260 ? 40  ALA A N   1 
ATOM 308  C CA  ? ALA A 1  40 ?  -4.327  -5.385  -4.068 1.000 97.260 ? 40  ALA A CA  1 
ATOM 309  C C   ? ALA A 1  40 ?  -5.316  -6.543  -4.175 1.000 97.260 ? 40  ALA A C   1 
ATOM 310  C CB  ? ALA A 1  40 ?  -2.921  -5.856  -4.432 1.000 97.260 ? 40  ALA A CB  1 
ATOM 311  O O   ? ALA A 1  40 ?  -5.465  -7.329  -3.236 1.000 97.260 ? 40  ALA A O   1 
ATOM 312  N N   ? ALA A 1  41 ?  -5.962  -6.637  -5.355 1.000 96.610 ? 41  ALA A N   1 
ATOM 313  C CA  ? ALA A 1  41 ?  -6.942  -7.693  -5.596 1.000 96.610 ? 41  ALA A CA  1 
ATOM 314  C C   ? ALA A 1  41 ?  -6.284  -9.070  -5.562 1.000 96.610 ? 41  ALA A C   1 
ATOM 315  C CB  ? ALA A 1  41 ?  -7.641  -7.474  -6.936 1.000 96.610 ? 41  ALA A CB  1 
ATOM 316  O O   ? ALA A 1  41 ?  -6.916 -10.057  -5.178 1.000 96.610 ? 41  ALA A O   1 
ATOM 317  N N   ? HIS A 1  42 ?  -5.057  -9.149  -5.929 1.000 94.350 ? 42  HIS A N   1 
ATOM 318  C CA  ? HIS A 1  42 ?  -4.367 -10.434  -5.967 1.000 94.350 ? 42  HIS A CA  1 
ATOM 319  C C   ? HIS A 1  42 ?  -4.039 -10.925  -4.561 1.000 94.350 ? 42  HIS A C   1 
ATOM 320  C CB  ? HIS A 1  42 ?  -3.088 -10.331  -6.800 1.000 94.350 ? 42  HIS A CB  1 
ATOM 321  O O   ? HIS A 1  42 ?  -3.596 -12.062  -4.384 1.000 94.350 ? 42  HIS A O   1 
ATOM 322  C CG  ? HIS A 1  42 ?  -1.995  -9.562  -6.128 1.000 94.350 ? 42  HIS A CG  1 
ATOM 323  C CD2 ? HIS A 1  42 ?  -1.089  -9.937  -5.194 1.000 94.350 ? 42  HIS A CD2 1 
ATOM 324  N ND1 ? HIS A 1  42 ?  -1.745  -8.234  -6.398 1.000 94.350 ? 42  HIS A ND1 1 
ATOM 325  C CE1 ? HIS A 1  42 ?  -0.728  -7.825  -5.657 1.000 94.350 ? 42  HIS A CE1 1 
ATOM 326  N NE2 ? HIS A 1  42 ?  -0.312  -8.839  -4.918 1.000 94.350 ? 42  HIS A NE2 1 
ATOM 327  N N   ? CYS A 1  43 ?  -4.289 -10.133  -3.536 1.000 94.550 ? 43  CYS A N   1 
ATOM 328  C CA  ? CYS A 1  43 ?  -4.077 -10.492  -2.138 1.000 94.550 ? 43  CYS A CA  1 
ATOM 329  C C   ? CYS A 1  43 ?  -5.291 -11.217  -1.571 1.000 94.550 ? 43  CYS A C   1 
ATOM 330  C CB  ? CYS A 1  43 ?  -3.780  -9.246  -1.304 1.000 94.550 ? 43  CYS A CB  1 
ATOM 331  O O   ? CYS A 1  43 ?  -5.407 -11.386  -0.356 1.000 94.550 ? 43  CYS A O   1 
ATOM 332  S SG  ? CYS A 1  43 ?  -2.142  -8.545  -1.600 1.000 94.550 ? 43  CYS A SG  1 
ATOM 333  N N   ? LYS A 1  44 ?  -6.206 -11.740  -2.377 1.000 93.270 ? 44  LYS A N   1 
ATOM 334  C CA  ? LYS A 1  44 ?  -7.457 -12.390  -2.001 1.000 93.270 ? 44  LYS A CA  1 
ATOM 335  C C   ? LYS A 1  44 ?  -7.197 -13.722  -1.303 1.000 93.270 ? 44  LYS A C   1 
ATOM 336  C CB  ? LYS A 1  44 ?  -8.341 -12.607  -3.230 1.000 93.270 ? 44  LYS A CB  1 
ATOM 337  O O   ? LYS A 1  44 ?  -6.238 -14.424  -1.632 1.000 93.270 ? 44  LYS A O   1 
ATOM 338  C CG  ? LYS A 1  44 ?  -9.672 -13.279  -2.925 1.000 93.270 ? 44  LYS A CG  1 
ATOM 339  C CD  ? LYS A 1  44 ? -10.467 -13.546  -4.197 1.000 93.270 ? 44  LYS A CD  1 
ATOM 340  C CE  ? LYS A 1  44 ? -11.780 -14.258  -3.897 1.000 93.270 ? 44  LYS A CE  1 
ATOM 341  N NZ  ? LYS A 1  44 ? -12.550 -14.548  -5.143 1.000 93.270 ? 44  LYS A NZ  1 
ATOM 342  N N   ? GLY A 1  45 ?  -8.063 -14.060  -0.309 1.000 92.670 ? 45  GLY A N   1 
ATOM 343  C CA  ? GLY A 1  45 ?  -7.984 -15.308   0.432 1.000 92.670 ? 45  GLY A CA  1 
ATOM 344  C C   ? GLY A 1  45 ?  -9.245 -15.618   1.216 1.000 92.670 ? 45  GLY A C   1 
ATOM 345  O O   ? GLY A 1  45 ? -10.185 -14.821   1.229 1.000 92.670 ? 45  GLY A O   1 
ATOM 346  N N   ? ARG A 1  46 ?  -9.319 -16.888   1.867 1.000 90.430 ? 46  ARG A N   1 
ATOM 347  C CA  ? ARG A 1  46 ? -10.497 -17.383   2.573 1.000 90.430 ? 46  ARG A CA  1 
ATOM 348  C C   ? ARG A 1  46 ? -10.762 -16.569   3.835 1.000 90.430 ? 46  ARG A C   1 
ATOM 349  C CB  ? ARG A 1  46 ? -10.329 -18.862   2.929 1.000 90.430 ? 46  ARG A CB  1 
ATOM 350  O O   ? ARG A 1  46 ? -11.907 -16.213   4.122 1.000 90.430 ? 46  ARG A O   1 
ATOM 351  C CG  ? ARG A 1  46 ? -10.428 -19.798   1.735 1.000 90.430 ? 46  ARG A CG  1 
ATOM 352  C CD  ? ARG A 1  46 ? -10.357 -21.259   2.157 1.000 90.430 ? 46  ARG A CD  1 
ATOM 353  N NE  ? ARG A 1  46 ? -10.426 -22.156   1.007 1.000 90.430 ? 46  ARG A NE  1 
ATOM 354  N NH1 ? ARG A 1  46 ? -10.508 -24.094   2.261 1.000 90.430 ? 46  ARG A NH1 1 
ATOM 355  N NH2 ? ARG A 1  46 ? -10.554 -24.202  -0.028 1.000 90.430 ? 46  ARG A NH2 1 
ATOM 356  C CZ  ? ARG A 1  46 ? -10.496 -23.482   1.082 1.000 90.430 ? 46  ARG A CZ  1 
ATOM 357  N N   ? GLU A 1  47 ?  -9.721 -16.318   4.736 1.000 92.640 ? 47  GLU A N   1 
ATOM 358  C CA  ? GLU A 1  47 ?  -9.785 -15.530   5.963 1.000 92.640 ? 47  GLU A CA  1 
ATOM 359  C C   ? GLU A 1  47 ?  -8.656 -14.505   6.020 1.000 92.640 ? 47  GLU A C   1 
ATOM 360  C CB  ? GLU A 1  47 ?  -9.730 -16.441   7.191 1.000 92.640 ? 47  GLU A CB  1 
ATOM 361  O O   ? GLU A 1  47 ?  -7.489 -14.847   5.821 1.000 92.640 ? 47  GLU A O   1 
ATOM 362  C CG  ? GLU A 1  47 ? -10.004 -15.722   8.504 1.000 92.640 ? 47  GLU A CG  1 
ATOM 363  C CD  ? GLU A 1  47 ? -10.044 -16.655   9.703 1.000 92.640 ? 47  GLU A CD  1 
ATOM 364  O OE1 ? GLU A 1  47 ? -10.462 -16.218  10.799 1.000 92.640 ? 47  GLU A OE1 1 
ATOM 365  O OE2 ? GLU A 1  47 ?  -9.654 -17.834   9.545 1.000 92.640 ? 47  GLU A OE2 1 
ATOM 366  N N   ? ILE A 1  48 ?  -9.104 -13.254   6.224 1.000 96.200 ? 48  ILE A N   1 
ATOM 367  C CA  ? ILE A 1  48 ?  -8.117 -12.184   6.314 1.000 96.200 ? 48  ILE A CA  1 
ATOM 368  C C   ? ILE A 1  48 ?  -8.287 -11.434   7.634 1.000 96.200 ? 48  ILE A C   1 
ATOM 369  C CB  ? ILE A 1  48 ?  -8.233 -11.206   5.123 1.000 96.200 ? 48  ILE A CB  1 
ATOM 370  O O   ? ILE A 1  48 ?  -9.398 -11.033   7.988 1.000 96.200 ? 48  ILE A O   1 
ATOM 371  C CG1 ? ILE A 1  48 ?  -8.107 -11.963   3.796 1.000 96.200 ? 48  ILE A CG1 1 
ATOM 372  C CG2 ? ILE A 1  48 ?  -7.178 -10.101   5.226 1.000 96.200 ? 48  ILE A CG2 1 
ATOM 373  C CD1 ? ILE A 1  48 ?  -8.331 -11.096   2.565 1.000 96.200 ? 48  ILE A CD1 1 
ATOM 374  N N   ? THR A 1  49 ?  -7.156 -11.366   8.393 1.000 96.840 ? 49  THR A N   1 
ATOM 375  C CA  ? THR A 1  49 ?  -7.092 -10.509   9.572 1.000 96.840 ? 49  THR A CA  1 
ATOM 376  C C   ? THR A 1  49 ?  -6.203  -9.296   9.313 1.000 96.840 ? 49  THR A C   1 
ATOM 377  C CB  ? THR A 1  49 ?  -6.567 -11.281  10.797 1.000 96.840 ? 49  THR A CB  1 
ATOM 378  O O   ? THR A 1  49 ?  -5.089  -9.434   8.804 1.000 96.840 ? 49  THR A O   1 
ATOM 379  C CG2 ? THR A 1  49 ?  -6.514 -10.387  12.031 1.000 96.840 ? 49  THR A CG2 1 
ATOM 380  O OG1 ? THR A 1  49 ?  -7.433 -12.392  11.062 1.000 96.840 ? 49  THR A OG1 1 
ATOM 381  N N   ? VAL A 1  50 ?  -6.767  -8.100   9.662 1.000 97.580 ? 50  VAL A N   1 
ATOM 382  C CA  ? VAL A 1  50 ?  -6.031  -6.855   9.467 1.000 97.580 ? 50  VAL A CA  1 
ATOM 383  C C   ? VAL A 1  50 ?  -5.445  -6.388  10.798 1.000 97.580 ? 50  VAL A C   1 
ATOM 384  C CB  ? VAL A 1  50 ?  -6.930  -5.753   8.864 1.000 97.580 ? 50  VAL A CB  1 
ATOM 385  O O   ? VAL A 1  50 ?  -6.165  -6.272  11.793 1.000 97.580 ? 50  VAL A O   1 
ATOM 386  C CG1 ? VAL A 1  50 ?  -6.174  -4.428   8.776 1.000 97.580 ? 50  VAL A CG1 1 
ATOM 387  C CG2 ? VAL A 1  50 ?  -7.438  -6.174   7.486 1.000 97.580 ? 50  VAL A CG2 1 
ATOM 388  N N   ? THR A 1  51 ?  -4.127  -6.204  10.823 1.000 97.540 ? 51  THR A N   1 
ATOM 389  C CA  ? THR A 1  51 ?  -3.462  -5.609  11.977 1.000 97.540 ? 51  THR A CA  1 
ATOM 390  C C   ? THR A 1  51 ?  -3.080  -4.159  11.694 1.000 97.540 ? 51  THR A C   1 
ATOM 391  C CB  ? THR A 1  51 ?  -2.205  -6.407  12.370 1.000 97.540 ? 51  THR A CB  1 
ATOM 392  O O   ? THR A 1  51 ?  -2.328  -3.882  10.756 1.000 97.540 ? 51  THR A O   1 
ATOM 393  C CG2 ? THR A 1  51 ?  -1.544  -5.817  13.612 1.000 97.540 ? 51  THR A CG2 1 
ATOM 394  O OG1 ? THR A 1  51 ?  -2.572  -7.766  12.638 1.000 97.540 ? 51  THR A OG1 1 
ATOM 395  N N   ? LEU A 1  52 ?  -3.645  -3.185  12.479 1.000 98.140 ? 52  LEU A N   1 
ATOM 396  C CA  ? LEU A 1  52 ?  -3.340  -1.760  12.413 1.000 98.140 ? 52  LEU A CA  1 
ATOM 397  C C   ? LEU A 1  52 ?  -2.552  -1.316  13.641 1.000 98.140 ? 52  LEU A C   1 
ATOM 398  C CB  ? LEU A 1  52 ?  -4.627  -0.941  12.294 1.000 98.140 ? 52  LEU A CB  1 
ATOM 399  O O   ? LEU A 1  52 ?  -2.599  -1.972  14.684 1.000 98.140 ? 52  LEU A O   1 
ATOM 400  C CG  ? LEU A 1  52 ?  -5.468  -1.177  11.038 1.000 98.140 ? 52  LEU A CG  1 
ATOM 401  C CD1 ? LEU A 1  52 ?  -6.904  -0.721  11.269 1.000 98.140 ? 52  LEU A CD1 1 
ATOM 402  C CD2 ? LEU A 1  52 ?  -4.857  -0.456   9.842 1.000 98.140 ? 52  LEU A CD2 1 
ATOM 403  N N   ? GLY A 1  53 ?  -1.714  -0.262  13.465 1.000 97.300 ? 53  GLY A N   1 
ATOM 404  C CA  ? GLY A 1  53 ?  -1.025   0.319  14.607 1.000 97.300 ? 53  GLY A CA  1 
ATOM 405  C C   ? GLY A 1  53 ?   0.219  -0.452  15.008 1.000 97.300 ? 53  GLY A C   1 
ATOM 406  O O   ? GLY A 1  53 ?   0.738  -0.271  16.112 1.000 97.300 ? 53  GLY A O   1 
ATOM 407  N N   ? ALA A 1  54 ?   0.731  -1.355  14.070 1.000 96.330 ? 54  ALA A N   1 
ATOM 408  C CA  ? ALA A 1  54 ?   1.900  -2.181  14.359 1.000 96.330 ? 54  ALA A CA  1 
ATOM 409  C C   ? ALA A 1  54 ?   3.161  -1.583  13.741 1.000 96.330 ? 54  ALA A C   1 
ATOM 410  C CB  ? ALA A 1  54 ?   1.686  -3.604  13.850 1.000 96.330 ? 54  ALA A CB  1 
ATOM 411  O O   ? ALA A 1  54 ?   3.160  -1.188  12.573 1.000 96.330 ? 54  ALA A O   1 
ATOM 412  N N   ? HIS A 1  55 ?   4.189  -1.414  14.504 1.000 96.420 ? 55  HIS A N   1 
ATOM 413  C CA  ? HIS A 1  55 ?   5.530  -1.174  13.983 1.000 96.420 ? 55  HIS A CA  1 
ATOM 414  C C   ? HIS A 1  55 ?   6.289  -2.482  13.793 1.000 96.420 ? 55  HIS A C   1 
ATOM 415  C CB  ? HIS A 1  55 ?   6.309  -0.245  14.916 1.000 96.420 ? 55  HIS A CB  1 
ATOM 416  O O   ? HIS A 1  55 ?   6.974  -2.667  12.785 1.000 96.420 ? 55  HIS A O   1 
ATOM 417  C CG  ? HIS A 1  55 ?   7.720  -0.007  14.484 1.000 96.420 ? 55  HIS A CG  1 
ATOM 418  C CD2 ? HIS A 1  55 ?   8.896  -0.387  15.037 1.000 96.420 ? 55  HIS A CD2 1 
ATOM 419  N ND1 ? HIS A 1  55 ?   8.041   0.708  13.349 1.000 96.420 ? 55  HIS A ND1 1 
ATOM 420  C CE1 ? HIS A 1  55 ?   9.356   0.756  13.223 1.000 96.420 ? 55  HIS A CE1 1 
ATOM 421  N NE2 ? HIS A 1  55 ?   9.899   0.099  14.235 1.000 96.420 ? 55  HIS A NE2 1 
ATOM 422  N N   ? ASP A 1  56 ?   6.205  -3.361  14.780 1.000 95.490 ? 56  ASP A N   1 
ATOM 423  C CA  ? ASP A 1  56 ?   6.746  -4.717  14.779 1.000 95.490 ? 56  ASP A CA  1 
ATOM 424  C C   ? ASP A 1  56 ?   5.632  -5.752  14.915 1.000 95.490 ? 56  ASP A C   1 
ATOM 425  C CB  ? ASP A 1  56 ?   7.764  -4.889  15.908 1.000 95.490 ? 56  ASP A CB  1 
ATOM 426  O O   ? ASP A 1  56 ?   5.062  -5.921  15.995 1.000 95.490 ? 56  ASP A O   1 
ATOM 427  C CG  ? ASP A 1  56 ?   8.525  -6.201  15.825 1.000 95.490 ? 56  ASP A CG  1 
ATOM 428  O OD1 ? ASP A 1  56 ?   7.996  -7.177  15.250 1.000 95.490 ? 56  ASP A OD1 1 
ATOM 429  O OD2 ? ASP A 1  56 ?   9.661  -6.260  16.343 1.000 95.490 ? 56  ASP A OD2 1 
ATOM 430  N N   ? VAL A 1  57 ?   5.435  -6.518  13.817 1.000 93.580 ? 57  VAL A N   1 
ATOM 431  C CA  ? VAL A 1  57 ?   4.266  -7.388  13.755 1.000 93.580 ? 57  VAL A CA  1 
ATOM 432  C C   ? VAL A 1  57 ?   4.519  -8.654  14.571 1.000 93.580 ? 57  VAL A C   1 
ATOM 433  C CB  ? VAL A 1  57 ?   3.910  -7.757  12.297 1.000 93.580 ? 57  VAL A CB  1 
ATOM 434  O O   ? VAL A 1  57 ?   3.584  -9.394  14.886 1.000 93.580 ? 57  VAL A O   1 
ATOM 435  C CG1 ? VAL A 1  57 ?   3.340  -6.547  11.558 1.000 93.580 ? 57  VAL A CG1 1 
ATOM 436  C CG2 ? VAL A 1  57 ?   5.138  -8.302  11.570 1.000 93.580 ? 57  VAL A CG2 1 
ATOM 437  N N   ? SER A 1  58 ?   5.715  -8.923  15.034 1.000 92.060 ? 58  SER A N   1 
ATOM 438  C CA  ? SER A 1  58 ?   6.058 -10.099  15.826 1.000 92.060 ? 58  SER A CA  1 
ATOM 439  C C   ? SER A 1  58 ?   5.830  -9.850  17.313 1.000 92.060 ? 58  SER A C   1 
ATOM 440  C CB  ? SER A 1  58 ?   7.514 -10.502  15.585 1.000 92.060 ? 58  SER A CB  1 
ATOM 441  O O   ? SER A 1  58 ?   5.791 -10.793  18.107 1.000 92.060 ? 58  SER A O   1 
ATOM 442  O OG  ? SER A 1  58 ?   8.399  -9.538  16.130 1.000 92.060 ? 58  SER A OG  1 
ATOM 443  N N   ? LYS A 1  59 ?   5.619  -8.528  17.689 1.000 93.570 ? 59  LYS A N   1 
ATOM 444  C CA  ? LYS A 1  59 ?   5.424  -8.155  19.087 1.000 93.570 ? 59  LYS A CA  1 
ATOM 445  C C   ? LYS A 1  59 ?   3.985  -7.718  19.344 1.000 93.570 ? 59  LYS A C   1 
ATOM 446  C CB  ? LYS A 1  59 ?   6.390  -7.037  19.484 1.000 93.570 ? 59  LYS A CB  1 
ATOM 447  O O   ? LYS A 1  59 ?   3.325  -7.180  18.453 1.000 93.570 ? 59  LYS A O   1 
ATOM 448  C CG  ? LYS A 1  59 ?   7.857  -7.434  19.418 1.000 93.570 ? 59  LYS A CG  1 
ATOM 449  C CD  ? LYS A 1  59 ?   8.763  -6.308  19.898 1.000 93.570 ? 59  LYS A CD  1 
ATOM 450  C CE  ? LYS A 1  59 ?  10.232  -6.706  19.838 1.000 93.570 ? 59  LYS A CE  1 
ATOM 451  N NZ  ? LYS A 1  59 ?  11.127  -5.584  20.247 1.000 93.570 ? 59  LYS A NZ  1 
ATOM 452  N N   ? SER A 1  60 ?   3.568  -8.102  20.542 1.000 92.780 ? 60  SER A N   1 
ATOM 453  C CA  ? SER A 1  60 ?   2.296  -7.548  20.993 1.000 92.780 ? 60  SER A CA  1 
ATOM 454  C C   ? SER A 1  60 ?   2.459  -6.108  21.470 1.000 92.780 ? 60  SER A C   1 
ATOM 455  C CB  ? SER A 1  60 ?   1.707  -8.402  22.116 1.000 92.780 ? 60  SER A CB  1 
ATOM 456  O O   ? SER A 1  60 ?   3.137  -5.852  22.467 1.000 92.780 ? 60  SER A O   1 
ATOM 457  O OG  ? SER A 1  60 ?   0.417  -7.938  22.477 1.000 92.780 ? 60  SER A OG  1 
ATOM 458  N N   ? GLU A 1  61 ?   1.957  -5.173  20.657 1.000 95.200 ? 61  GLU A N   1 
ATOM 459  C CA  ? GLU A 1  61 ?   2.016  -3.751  20.981 1.000 95.200 ? 61  GLU A CA  1 
ATOM 460  C C   ? GLU A 1  61 ?   0.652  -3.229  21.425 1.000 95.200 ? 61  GLU A C   1 
ATOM 461  C CB  ? GLU A 1  61 ?   2.522  -2.947  19.781 1.000 95.200 ? 61  GLU A CB  1 
ATOM 462  O O   ? GLU A 1  61 ?  -0.381  -3.664  20.913 1.000 95.200 ? 61  GLU A O   1 
ATOM 463  C CG  ? GLU A 1  61 ?   3.929  -3.321  19.338 1.000 95.200 ? 61  GLU A CG  1 
ATOM 464  C CD  ? GLU A 1  61 ?   4.396  -2.555  18.111 1.000 95.200 ? 61  GLU A CD  1 
ATOM 465  O OE1 ? GLU A 1  61 ?   5.505  -1.975  18.143 1.000 95.200 ? 61  GLU A OE1 1 
ATOM 466  O OE2 ? GLU A 1  61 ?   3.646  -2.533  17.109 1.000 95.200 ? 61  GLU A OE2 1 
ATOM 467  N N   ? SER A 1  62 ?   0.632  -2.369  22.417 1.000 95.930 ? 62  SER A N   1 
ATOM 468  C CA  ? SER A 1  62 ?  -0.626  -1.835  22.928 1.000 95.930 ? 62  SER A CA  1 
ATOM 469  C C   ? SER A 1  62 ?  -1.339  -0.994  21.874 1.000 95.930 ? 62  SER A C   1 
ATOM 470  C CB  ? SER A 1  62 ?  -0.382  -0.995  24.182 1.000 95.930 ? 62  SER A CB  1 
ATOM 471  O O   ? SER A 1  62 ?  -2.544  -0.752  21.976 1.000 95.930 ? 62  SER A O   1 
ATOM 472  O OG  ? SER A 1  62 ?   0.472   0.099  23.896 1.000 95.930 ? 62  SER A OG  1 
ATOM 473  N N   ? THR A 1  63 ?  -0.688  -0.573  20.821 1.000 96.260 ? 63  THR A N   1 
ATOM 474  C CA  ? THR A 1  63 ?  -1.213   0.291  19.770 1.000 96.260 ? 63  THR A CA  1 
ATOM 475  C C   ? THR A 1  63 ?  -1.942  -0.529  18.709 1.000 96.260 ? 63  THR A C   1 
ATOM 476  C CB  ? THR A 1  63 ?  -0.090   1.110  19.107 1.000 96.260 ? 63  THR A CB  1 
ATOM 477  O O   ? THR A 1  63 ?  -2.673   0.023  17.884 1.000 96.260 ? 63  THR A O   1 
ATOM 478  C CG2 ? THR A 1  63 ?   0.528   2.096  20.094 1.000 96.260 ? 63  THR A CG2 1 
ATOM 479  O OG1 ? THR A 1  63 ?   0.930   0.220  18.637 1.000 96.260 ? 63  THR A OG1 1 
ATOM 480  N N   ? GLN A 1  64 ?  -1.741  -1.916  18.689 1.000 96.970 ? 64  GLN A N   1 
ATOM 481  C CA  ? GLN A 1  64 ?  -2.253  -2.777  17.629 1.000 96.970 ? 64  GLN A CA  1 
ATOM 482  C C   ? GLN A 1  64 ?  -3.751  -3.018  17.790 1.000 96.970 ? 64  GLN A C   1 
ATOM 483  C CB  ? GLN A 1  64 ?  -1.506  -4.112  17.612 1.000 96.970 ? 64  GLN A CB  1 
ATOM 484  O O   ? GLN A 1  64 ?  -4.245  -3.159  18.911 1.000 96.970 ? 64  GLN A O   1 
ATOM 485  C CG  ? GLN A 1  64 ?  -0.052  -3.998  17.176 1.000 96.970 ? 64  GLN A CG  1 
ATOM 486  C CD  ? GLN A 1  64 ?   0.680  -5.326  17.218 1.000 96.970 ? 64  GLN A CD  1 
ATOM 487  N NE2 ? GLN A 1  64 ?   1.917  -5.337  16.733 1.000 96.970 ? 64  GLN A NE2 1 
ATOM 488  O OE1 ? GLN A 1  64 ?   0.138  -6.334  17.683 1.000 96.970 ? 64  GLN A OE1 1 
ATOM 489  N N   ? GLN A 1  65 ?  -4.418  -3.042  16.724 1.000 97.620 ? 65  GLN A N   1 
ATOM 490  C CA  ? GLN A 1  65 ?  -5.794  -3.506  16.579 1.000 97.620 ? 65  GLN A CA  1 
ATOM 491  C C   ? GLN A 1  65 ?  -5.901  -4.582  15.502 1.000 97.620 ? 65  GLN A C   1 
ATOM 492  C CB  ? GLN A 1  65 ?  -6.723  -2.338  16.247 1.000 97.620 ? 65  GLN A CB  1 
ATOM 493  O O   ? GLN A 1  65 ?  -5.464  -4.378  14.367 1.000 97.620 ? 65  GLN A O   1 
ATOM 494  C CG  ? GLN A 1  65 ?  -6.312  -1.022  16.895 1.000 97.620 ? 65  GLN A CG  1 
ATOM 495  C CD  ? GLN A 1  65 ?  -7.185   0.142  16.465 1.000 97.620 ? 65  GLN A CD  1 
ATOM 496  N NE2 ? GLN A 1  65 ?  -6.586   1.321  16.349 1.000 97.620 ? 65  GLN A NE2 1 
ATOM 497  O OE1 ? GLN A 1  65 ?  -8.389  -0.019  16.238 1.000 97.620 ? 65  GLN A OE1 1 
ATOM 498  N N   ? ARG A 1  66 ?  -6.344  -5.727  15.963 1.000 97.220 ? 66  ARG A N   1 
ATOM 499  C CA  ? ARG A 1  66 ?  -6.555  -6.827  15.027 1.000 97.220 ? 66  ARG A CA  1 
ATOM 500  C C   ? ARG A 1  66 ?  -8.035  -6.992  14.700 1.000 97.220 ? 66  ARG A C   1 
ATOM 501  C CB  ? ARG A 1  66 ?  -5.995  -8.132  15.597 1.000 97.220 ? 66  ARG A CB  1 
ATOM 502  O O   ? ARG A 1  66 ?  -8.853  -7.216  15.595 1.000 97.220 ? 66  ARG A O   1 
ATOM 503  C CG  ? ARG A 1  66 ?  -4.482  -8.140  15.748 1.000 97.220 ? 66  ARG A CG  1 
ATOM 504  C CD  ? ARG A 1  66 ?  -3.975  -9.477  16.269 1.000 97.220 ? 66  ARG A CD  1 
ATOM 505  N NE  ? ARG A 1  66 ?  -2.536  -9.448  16.518 1.000 97.220 ? 66  ARG A NE  1 
ATOM 506  N NH1 ? ARG A 1  66 ?  -1.956 -10.358  14.476 1.000 97.220 ? 66  ARG A NH1 1 
ATOM 507  N NH2 ? ARG A 1  66 ?  -0.328  -9.795  15.989 1.000 97.220 ? 66  ARG A NH2 1 
ATOM 508  C CZ  ? ARG A 1  66 ?  -1.610  -9.867  15.660 1.000 97.220 ? 66  ARG A CZ  1 
ATOM 509  N N   ? ILE A 1  67 ?  -8.339  -6.791  13.451 1.000 97.950 ? 67  ILE A N   1 
ATOM 510  C CA  ? ILE A 1  67 ?  -9.732  -6.781  13.018 1.000 97.950 ? 67  ILE A CA  1 
ATOM 511  C C   ? ILE A 1  67 ?  -9.923  -7.772  11.872 1.000 97.950 ? 67  ILE A C   1 
ATOM 512  C CB  ? ILE A 1  67 ? -10.179  -5.367  12.583 1.000 97.950 ? 67  ILE A CB  1 
ATOM 513  O O   ? ILE A 1  67 ?  -9.167  -7.758  10.898 1.000 97.950 ? 67  ILE A O   1 
ATOM 514  C CG1 ? ILE A 1  67 ?  -9.864  -4.347  13.683 1.000 97.950 ? 67  ILE A CG1 1 
ATOM 515  C CG2 ? ILE A 1  67 ? -11.670  -5.355  12.235 1.000 97.950 ? 67  ILE A CG2 1 
ATOM 516  C CD1 ? ILE A 1  67 ? -10.066  -2.898  13.260 1.000 97.950 ? 67  ILE A CD1 1 
ATOM 517  N N   ? LYS A 1  68 ? -10.978  -8.622  12.002 1.000 97.660 ? 68  LYS A N   1 
ATOM 518  C CA  ? LYS A 1  68 ? -11.308  -9.540  10.916 1.000 97.660 ? 68  LYS A CA  1 
ATOM 519  C C   ? LYS A 1  68 ? -11.978  -8.804   9.759 1.000 97.660 ? 68  LYS A C   1 
ATOM 520  C CB  ? LYS A 1  68 ? -12.216 -10.663  11.419 1.000 97.660 ? 68  LYS A CB  1 
ATOM 521  O O   ? LYS A 1  68 ? -12.693  -7.823   9.972 1.000 97.660 ? 68  LYS A O   1 
ATOM 522  C CG  ? LYS A 1  68 ? -11.529 -11.637  12.365 1.000 97.660 ? 68  LYS A CG  1 
ATOM 523  C CD  ? LYS A 1  68 ? -12.452 -12.786  12.751 1.000 97.660 ? 68  LYS A CD  1 
ATOM 524  C CE  ? LYS A 1  68 ? -11.771 -13.753  13.710 1.000 97.660 ? 68  LYS A CE  1 
ATOM 525  N NZ  ? LYS A 1  68 ? -12.693 -14.847  14.140 1.000 97.660 ? 68  LYS A NZ  1 
ATOM 526  N N   ? VAL A 1  69 ? -11.705  -9.388   8.577 1.000 97.700 ? 69  VAL A N   1 
ATOM 527  C CA  ? VAL A 1  69 ? -12.341  -8.846   7.381 1.000 97.700 ? 69  VAL A CA  1 
ATOM 528  C C   ? VAL A 1  69 ? -13.728  -9.460   7.209 1.000 97.700 ? 69  VAL A C   1 
ATOM 529  C CB  ? VAL A 1  69 ? -11.486  -9.099   6.119 1.000 97.700 ? 69  VAL A CB  1 
ATOM 530  O O   ? VAL A 1  69 ? -13.887 -10.681   7.281 1.000 97.700 ? 69  VAL A O   1 
ATOM 531  C CG1 ? VAL A 1  69 ? -12.270  -8.745   4.856 1.000 97.700 ? 69  VAL A CG1 1 
ATOM 532  C CG2 ? VAL A 1  69 ? -10.186  -8.300   6.186 1.000 97.700 ? 69  VAL A CG2 1 
ATOM 533  N N   ? GLU A 1  70 ? -14.773  -8.500   7.015 1.000 96.860 ? 70  GLU A N   1 
ATOM 534  C CA  ? GLU A 1  70 ? -16.157  -8.911   6.801 1.000 96.860 ? 70  GLU A CA  1 
ATOM 535  C C   ? GLU A 1  70 ? -16.407  -9.268   5.339 1.000 96.860 ? 70  GLU A C   1 
ATOM 536  C CB  ? GLU A 1  70 ? -17.120  -7.807   7.245 1.000 96.860 ? 70  GLU A CB  1 
ATOM 537  O O   ? GLU A 1  70 ? -17.051 -10.277   5.042 1.000 96.860 ? 70  GLU A O   1 
ATOM 538  C CG  ? GLU A 1  70 ? -18.587  -8.140   7.013 1.000 96.860 ? 70  GLU A CG  1 
ATOM 539  C CD  ? GLU A 1  70 ? -19.525  -6.998   7.368 1.000 96.860 ? 70  GLU A CD  1 
ATOM 540  O OE1 ? GLU A 1  70 ? -20.758  -7.215   7.409 1.000 96.860 ? 70  GLU A OE1 1 
ATOM 541  O OE2 ? GLU A 1  70 ? -19.024  -5.876   7.606 1.000 96.860 ? 70  GLU A OE2 1 
ATOM 542  N N   ? LYS A 1  71 ? -15.954  -8.427   4.500 1.000 96.970 ? 71  LYS A N   1 
ATOM 543  C CA  ? LYS A 1  71 ? -16.220  -8.558   3.071 1.000 96.970 ? 71  LYS A CA  1 
ATOM 544  C C   ? LYS A 1  71 ? -15.013  -8.123   2.244 1.000 96.970 ? 71  LYS A C   1 
ATOM 545  C CB  ? LYS A 1  71 ? -17.449  -7.737   2.676 1.000 96.970 ? 71  LYS A CB  1 
ATOM 546  O O   ? LYS A 1  71 ? -14.348  -7.140   2.577 1.000 96.970 ? 71  LYS A O   1 
ATOM 547  C CG  ? LYS A 1  71 ? -17.937  -7.996   1.258 1.000 96.970 ? 71  LYS A CG  1 
ATOM 548  C CD  ? LYS A 1  71 ? -19.235  -7.253   0.969 1.000 96.970 ? 71  LYS A CD  1 
ATOM 549  C CE  ? LYS A 1  71 ? -19.739  -7.533  -0.440 1.000 96.970 ? 71  LYS A CE  1 
ATOM 550  N NZ  ? LYS A 1  71 ? -21.023  -6.824  -0.721 1.000 96.970 ? 71  LYS A NZ  1 
ATOM 551  N N   ? GLN A 1  72 ? -14.733  -8.975   1.232 1.000 97.130 ? 72  GLN A N   1 
ATOM 552  C CA  ? GLN A 1  72 ? -13.760  -8.596   0.213 1.000 97.130 ? 72  GLN A CA  1 
ATOM 553  C C   ? GLN A 1  72 ? -14.454  -8.107  -1.055 1.000 97.130 ? 72  GLN A C   1 
ATOM 554  C CB  ? GLN A 1  72 ? -12.838  -9.772  -0.114 1.000 97.130 ? 72  GLN A CB  1 
ATOM 555  O O   ? GLN A 1  72 ? -15.260  -8.829  -1.646 1.000 97.130 ? 72  GLN A O   1 
ATOM 556  C CG  ? GLN A 1  72 ? -12.061 -10.296   1.087 1.000 97.130 ? 72  GLN A CG  1 
ATOM 557  C CD  ? GLN A 1  72 ? -11.229 -11.520   0.758 1.000 97.130 ? 72  GLN A CD  1 
ATOM 558  N NE2 ? GLN A 1  72 ? -11.555 -12.645   1.386 1.000 97.130 ? 72  GLN A NE2 1 
ATOM 559  O OE1 ? GLN A 1  72 ? -10.300 -11.457  -0.054 1.000 97.130 ? 72  GLN A OE1 1 
ATOM 560  N N   ? ILE A 1  73 ? -14.236  -6.835  -1.446 1.000 97.720 ? 73  ILE A N   1 
ATOM 561  C CA  ? ILE A 1  73 ? -14.859  -6.232  -2.619 1.000 97.720 ? 73  ILE A CA  1 
ATOM 562  C C   ? ILE A 1  73 ? -13.810  -6.017  -3.708 1.000 97.720 ? 73  ILE A C   1 
ATOM 563  C CB  ? ILE A 1  73 ? -15.549  -4.894  -2.268 1.000 97.720 ? 73  ILE A CB  1 
ATOM 564  O O   ? ILE A 1  73 ? -13.083  -5.021  -3.691 1.000 97.720 ? 73  ILE A O   1 
ATOM 565  C CG1 ? ILE A 1  73 ? -16.489  -5.076  -1.071 1.000 97.720 ? 73  ILE A CG1 1 
ATOM 566  C CG2 ? ILE A 1  73 ? -16.305  -4.343  -3.480 1.000 97.720 ? 73  ILE A CG2 1 
ATOM 567  C CD1 ? ILE A 1  73 ? -16.865  -3.775  -0.376 1.000 97.720 ? 73  ILE A CD1 1 
ATOM 568  N N   ? ILE A 1  74 ? -13.753  -6.952  -4.707 1.000 96.840 ? 74  ILE A N   1 
ATOM 569  C CA  ? ILE A 1  74 ? -12.774  -6.938  -5.789 1.000 96.840 ? 74  ILE A CA  1 
ATOM 570  C C   ? ILE A 1  74 ? -13.334  -6.166  -6.982 1.000 96.840 ? 74  ILE A C   1 
ATOM 571  C CB  ? ILE A 1  74 ? -12.382  -8.371  -6.214 1.000 96.840 ? 74  ILE A CB  1 
ATOM 572  O O   ? ILE A 1  74 ? -14.530  -6.243  -7.273 1.000 96.840 ? 74  ILE A O   1 
ATOM 573  C CG1 ? ILE A 1  74 ? -11.860  -9.162  -5.009 1.000 96.840 ? 74  ILE A CG1 1 
ATOM 574  C CG2 ? ILE A 1  74 ? -11.342  -8.335  -7.338 1.000 96.840 ? 74  ILE A CG2 1 
ATOM 575  C CD1 ? ILE A 1  74 ? -11.686 -10.651  -5.274 1.000 96.840 ? 74  ILE A CD1 1 
ATOM 576  N N   ? HIS A 1  75 ? -12.422  -5.375  -7.538 1.000 97.180 ? 75  HIS A N   1 
ATOM 577  C CA  ? HIS A 1  75 ? -12.868  -4.694  -8.748 1.000 97.180 ? 75  HIS A CA  1 
ATOM 578  C C   ? HIS A 1  75 ? -13.372  -5.691  -9.787 1.000 97.180 ? 75  HIS A C   1 
ATOM 579  C CB  ? HIS A 1  75 ? -11.736  -3.851  -9.337 1.000 97.180 ? 75  HIS A CB  1 
ATOM 580  O O   ? HIS A 1  75 ? -12.716  -6.700 -10.055 1.000 97.180 ? 75  HIS A O   1 
ATOM 581  C CG  ? HIS A 1  75 ? -12.203  -2.812 -10.306 1.000 97.180 ? 75  HIS A CG  1 
ATOM 582  C CD2 ? HIS A 1  75 ? -12.380  -1.477 -10.161 1.000 97.180 ? 75  HIS A CD2 1 
ATOM 583  N ND1 ? HIS A 1  75 ? -12.553  -3.110 -11.605 1.000 97.180 ? 75  HIS A ND1 1 
ATOM 584  C CE1 ? HIS A 1  75 ? -12.925  -1.999 -12.220 1.000 97.180 ? 75  HIS A CE1 1 
ATOM 585  N NE2 ? HIS A 1  75 ? -12.830  -0.995 -11.366 1.000 97.180 ? 75  HIS A NE2 1 
ATOM 586  N N   ? LYS A 1  76 ? -14.509  -5.461 -10.469 1.000 95.520 ? 76  LYS A N   1 
ATOM 587  C CA  ? LYS A 1  76 ? -15.204  -6.386 -11.360 1.000 95.520 ? 76  LYS A CA  1 
ATOM 588  C C   ? LYS A 1  76 ? -14.345  -6.729 -12.574 1.000 95.520 ? 76  LYS A C   1 
ATOM 589  C CB  ? LYS A 1  76 ? -16.539  -5.793 -11.814 1.000 95.520 ? 76  LYS A CB  1 
ATOM 590  O O   ? LYS A 1  76 ? -14.494  -7.802 -13.163 1.000 95.520 ? 76  LYS A O   1 
ATOM 591  C CG  ? LYS A 1  76 ? -16.403  -4.538 -12.663 1.000 95.520 ? 76  LYS A CG  1 
ATOM 592  C CD  ? LYS A 1  76 ? -17.763  -3.991 -13.074 1.000 95.520 ? 76  LYS A CD  1 
ATOM 593  C CE  ? LYS A 1  76 ? -17.629  -2.718 -13.899 1.000 95.520 ? 76  LYS A CE  1 
ATOM 594  N NZ  ? LYS A 1  76 ? -18.962  -2.170 -14.292 1.000 95.520 ? 76  LYS A NZ  1 
ATOM 595  N N   ? ASN A 1  77 ? -13.436  -5.845 -12.914 1.000 95.400 ? 77  ASN A N   1 
ATOM 596  C CA  ? ASN A 1  77 ? -12.652  -6.042 -14.128 1.000 95.400 ? 77  ASN A CA  1 
ATOM 597  C C   ? ASN A 1  77 ? -11.274  -6.618 -13.819 1.000 95.400 ? 77  ASN A C   1 
ATOM 598  C CB  ? ASN A 1  77 ? -12.518  -4.728 -14.900 1.000 95.400 ? 77  ASN A CB  1 
ATOM 599  O O   ? ASN A 1  77 ? -10.415  -6.692 -14.699 1.000 95.400 ? 77  ASN A O   1 
ATOM 600  C CG  ? ASN A 1  77 ? -13.830  -4.268 -15.504 1.000 95.400 ? 77  ASN A CG  1 
ATOM 601  N ND2 ? ASN A 1  77 ? -13.992  -2.957 -15.643 1.000 95.400 ? 77  ASN A ND2 1 
ATOM 602  O OD1 ? ASN A 1  77 ? -14.692  -5.083 -15.841 1.000 95.400 ? 77  ASN A OD1 1 
ATOM 603  N N   ? TYR A 1  78 ? -11.090  -6.934 -12.499 1.000 95.580 ? 78  TYR A N   1 
ATOM 604  C CA  ? TYR A 1  78 ?  -9.791  -7.512 -12.172 1.000 95.580 ? 78  TYR A CA  1 
ATOM 605  C C   ? TYR A 1  78 ?  -9.545  -8.787 -12.970 1.000 95.580 ? 78  TYR A C   1 
ATOM 606  C CB  ? TYR A 1  78 ?  -9.697  -7.809 -10.672 1.000 95.580 ? 78  TYR A CB  1 
ATOM 607  O O   ? TYR A 1  78 ? -10.386  -9.689 -12.987 1.000 95.580 ? 78  TYR A O   1 
ATOM 608  C CG  ? TYR A 1  78 ?  -8.422  -8.510 -10.271 1.000 95.580 ? 78  TYR A CG  1 
ATOM 609  C CD1 ? TYR A 1  78 ?  -8.455  -9.742  -9.622 1.000 95.580 ? 78  TYR A CD1 1 
ATOM 610  C CD2 ? TYR A 1  78 ?  -7.181  -7.941 -10.539 1.000 95.580 ? 78  TYR A CD2 1 
ATOM 611  C CE1 ? TYR A 1  78 ?  -7.282 -10.390  -9.249 1.000 95.580 ? 78  TYR A CE1 1 
ATOM 612  C CE2 ? TYR A 1  78 ?  -6.002  -8.580 -10.170 1.000 95.580 ? 78  TYR A CE2 1 
ATOM 613  O OH  ? TYR A 1  78 ?  -4.899 -10.440  -9.159 1.000 95.580 ? 78  TYR A OH  1 
ATOM 614  C CZ  ? TYR A 1  78 ?  -6.063  -9.802  -9.527 1.000 95.580 ? 78  TYR A CZ  1 
ATOM 615  N N   ? ASN A 1  79 ?  -8.386  -8.807 -13.631 1.000 89.170 ? 79  ASN A N   1 
ATOM 616  C CA  ? ASN A 1  79 ?  -7.909  -9.932 -14.429 1.000 89.170 ? 79  ASN A CA  1 
ATOM 617  C C   ? ASN A 1  79 ?  -6.551 -10.429 -13.941 1.000 89.170 ? 79  ASN A C   1 
ATOM 618  C CB  ? ASN A 1  79 ?  -7.833  -9.548 -15.908 1.000 89.170 ? 79  ASN A CB  1 
ATOM 619  O O   ? ASN A 1  79 ?  -5.541  -9.739 -14.091 1.000 89.170 ? 79  ASN A O   1 
ATOM 620  C CG  ? ASN A 1  79 ?  -7.497 -10.726 -16.801 1.000 89.170 ? 79  ASN A CG  1 
ATOM 621  N ND2 ? ASN A 1  79 ?  -8.224 -10.861 -17.903 1.000 89.170 ? 79  ASN A ND2 1 
ATOM 622  O OD1 ? ASN A 1  79 ?  -6.591 -11.508 -16.502 1.000 89.170 ? 79  ASN A OD1 1 
ATOM 623  N N   ? VAL A 1  80 ?  -6.524 -11.692 -13.515 1.000 86.980 ? 80  VAL A N   1 
ATOM 624  C CA  ? VAL A 1  80 ?  -5.349 -12.266 -12.868 1.000 86.980 ? 80  VAL A CA  1 
ATOM 625  C C   ? VAL A 1  80 ?  -4.222 -12.422 -13.887 1.000 86.980 ? 80  VAL A C   1 
ATOM 626  C CB  ? VAL A 1  80 ?  -5.670 -13.630 -12.216 1.000 86.980 ? 80  VAL A CB  1 
ATOM 627  O O   ? VAL A 1  80 ?  -3.043 -12.350 -13.533 1.000 86.980 ? 80  VAL A O   1 
ATOM 628  C CG1 ? VAL A 1  80 ?  -6.005 -14.672 -13.282 1.000 86.980 ? 80  VAL A CG1 1 
ATOM 629  C CG2 ? VAL A 1  80 ?  -4.498 -14.098 -11.356 1.000 86.980 ? 80  VAL A CG2 1 
ATOM 630  N N   ? SER A 1  81 ?  -4.548 -12.565 -15.169 1.000 84.970 ? 81  SER A N   1 
ATOM 631  C CA  ? SER A 1  81 ?  -3.586 -12.833 -16.234 1.000 84.970 ? 81  SER A CA  1 
ATOM 632  C C   ? SER A 1  81 ?  -2.778 -11.585 -16.575 1.000 84.970 ? 81  SER A C   1 
ATOM 633  C CB  ? SER A 1  81 ?  -4.299 -13.346 -17.485 1.000 84.970 ? 81  SER A CB  1 
ATOM 634  O O   ? SER A 1  81 ?  -1.578 -11.671 -16.845 1.000 84.970 ? 81  SER A O   1 
ATOM 635  O OG  ? SER A 1  81 ?  -4.922 -14.594 -17.233 1.000 84.970 ? 81  SER A OG  1 
ATOM 636  N N   ? PHE A 1  82 ?  -3.368 -10.366 -16.266 1.000 84.570 ? 82  PHE A N   1 
ATOM 637  C CA  ? PHE A 1  82 ?  -2.700  -9.144 -16.698 1.000 84.570 ? 82  PHE A CA  1 
ATOM 638  C C   ? PHE A 1  82 ?  -2.483  -8.201 -15.521 1.000 84.570 ? 82  PHE A C   1 
ATOM 639  C CB  ? PHE A 1  82 ?  -3.513  -8.443 -17.791 1.000 84.570 ? 82  PHE A CB  1 
ATOM 640  O O   ? PHE A 1  82 ?  -1.850  -7.153 -15.667 1.000 84.570 ? 82  PHE A O   1 
ATOM 641  C CG  ? PHE A 1  82 ?  -3.820  -9.318 -18.975 1.000 84.570 ? 82  PHE A CG  1 
ATOM 642  C CD1 ? PHE A 1  82 ?  -2.798  -9.807 -19.780 1.000 84.570 ? 82  PHE A CD1 1 
ATOM 643  C CD2 ? PHE A 1  82 ?  -5.132  -9.653 -19.285 1.000 84.570 ? 82  PHE A CD2 1 
ATOM 644  C CE1 ? PHE A 1  82 ?  -3.080 -10.618 -20.877 1.000 84.570 ? 82  PHE A CE1 1 
ATOM 645  C CE2 ? PHE A 1  82 ?  -5.421 -10.462 -20.380 1.000 84.570 ? 82  PHE A CE2 1 
ATOM 646  C CZ  ? PHE A 1  82 ?  -4.394 -10.943 -21.175 1.000 84.570 ? 82  PHE A CZ  1 
ATOM 647  N N   ? ASN A 1  83 ?  -2.966  -8.717 -14.314 1.000 86.760 ? 83  ASN A N   1 
ATOM 648  C CA  ? ASN A 1  83 ?  -2.891  -7.897 -13.110 1.000 86.760 ? 83  ASN A CA  1 
ATOM 649  C C   ? ASN A 1  83 ?  -3.395  -6.479 -13.366 1.000 86.760 ? 83  ASN A C   1 
ATOM 650  C CB  ? ASN A 1  83 ?  -1.459  -7.863 -12.571 1.000 86.760 ? 83  ASN A CB  1 
ATOM 651  O O   ? ASN A 1  83 ?  -2.858  -5.516 -12.815 1.000 86.760 ? 83  ASN A O   1 
ATOM 652  C CG  ? ASN A 1  83 ?  -1.043  -9.174 -11.936 1.000 86.760 ? 83  ASN A CG  1 
ATOM 653  N ND2 ? ASN A 1  83 ?   0.195  -9.586 -12.182 1.000 86.760 ? 83  ASN A ND2 1 
ATOM 654  O OD1 ? ASN A 1  83 ?  -1.828  -9.813 -11.230 1.000 86.760 ? 83  ASN A OD1 1 
ATOM 655  N N   ? LEU A 1  84 ?  -4.275  -6.289 -14.336 1.000 92.440 ? 84  LEU A N   1 
ATOM 656  C CA  ? LEU A 1  84 ?  -4.981  -5.039 -14.598 1.000 92.440 ? 84  LEU A CA  1 
ATOM 657  C C   ? LEU A 1  84 ?  -6.199  -4.903 -13.690 1.000 92.440 ? 84  LEU A C   1 
ATOM 658  C CB  ? LEU A 1  84 ?  -5.413  -4.965 -16.065 1.000 92.440 ? 84  LEU A CB  1 
ATOM 659  O O   ? LEU A 1  84 ?  -6.880  -5.890 -13.406 1.000 92.440 ? 84  LEU A O   1 
ATOM 660  C CG  ? LEU A 1  84 ?  -4.307  -4.690 -17.084 1.000 92.440 ? 84  LEU A CG  1 
ATOM 661  C CD1 ? LEU A 1  84 ?  -4.872  -4.718 -18.501 1.000 92.440 ? 84  LEU A CD1 1 
ATOM 662  C CD2 ? LEU A 1  84 ?  -3.636  -3.351 -16.797 1.000 92.440 ? 84  LEU A CD2 1 
ATOM 663  N N   ? TYR A 1  85 ?  -6.484  -3.724 -13.187 1.000 95.720 ? 85  TYR A N   1 
ATOM 664  C CA  ? TYR A 1  85 ?  -7.577  -3.470 -12.255 1.000 95.720 ? 85  TYR A CA  1 
ATOM 665  C C   ? TYR A 1  85 ?  -7.335  -4.176 -10.926 1.000 95.720 ? 85  TYR A C   1 
ATOM 666  C CB  ? TYR A 1  85 ?  -8.910  -3.928 -12.853 1.000 95.720 ? 85  TYR A CB  1 
ATOM 667  O O   ? TYR A 1  85 ?  -8.268  -4.707 -10.319 1.000 95.720 ? 85  TYR A O   1 
ATOM 668  C CG  ? TYR A 1  85 ?  -9.262  -3.238 -14.149 1.000 95.720 ? 85  TYR A CG  1 
ATOM 669  C CD1 ? TYR A 1  85 ?  -9.884  -1.992 -14.151 1.000 95.720 ? 85  TYR A CD1 1 
ATOM 670  C CD2 ? TYR A 1  85 ?  -8.975  -3.832 -15.374 1.000 95.720 ? 85  TYR A CD2 1 
ATOM 671  C CE1 ? TYR A 1  85 ? -10.212  -1.353 -15.343 1.000 95.720 ? 85  TYR A CE1 1 
ATOM 672  C CE2 ? TYR A 1  85 ?  -9.299  -3.203 -16.571 1.000 95.720 ? 85  TYR A CE2 1 
ATOM 673  O OH  ? TYR A 1  85 ? -10.238  -1.338 -17.729 1.000 95.720 ? 85  TYR A OH  1 
ATOM 674  C CZ  ? TYR A 1  85 ?  -9.915  -1.966 -16.546 1.000 95.720 ? 85  TYR A CZ  1 
ATOM 675  N N   ? ASP A 1  86 ?  -6.057  -4.436 -10.549 1.000 97.050 ? 86  ASP A N   1 
ATOM 676  C CA  ? ASP A 1  86 ?  -5.604  -5.094  -9.328 1.000 97.050 ? 86  ASP A CA  1 
ATOM 677  C C   ? ASP A 1  86 ?  -5.872  -4.223  -8.103 1.000 97.050 ? 86  ASP A C   1 
ATOM 678  C CB  ? ASP A 1  86 ?  -4.113  -5.428  -9.419 1.000 97.050 ? 86  ASP A CB  1 
ATOM 679  O O   ? ASP A 1  86 ?  -4.953  -3.605  -7.560 1.000 97.050 ? 86  ASP A O   1 
ATOM 680  C CG  ? ASP A 1  86 ?  -3.628  -6.295  -8.271 1.000 97.050 ? 86  ASP A CG  1 
ATOM 681  O OD1 ? ASP A 1  86 ?  -4.462  -6.939  -7.599 1.000 97.050 ? 86  ASP A OD1 1 
ATOM 682  O OD2 ? ASP A 1  86 ?  -2.401  -6.332  -8.035 1.000 97.050 ? 86  ASP A OD2 1 
ATOM 683  N N   ? ILE A 1  87 ?  -7.171  -3.997  -7.715 1.000 97.930 ? 87  ILE A N   1 
ATOM 684  C CA  ? ILE A 1  87 ?  -7.597  -3.169  -6.593 1.000 97.930 ? 87  ILE A CA  1 
ATOM 685  C C   ? ILE A 1  87 ?  -8.741  -3.855  -5.850 1.000 97.930 ? 87  ILE A C   1 
ATOM 686  C CB  ? ILE A 1  87 ?  -8.030  -1.761  -7.061 1.000 97.930 ? 87  ILE A CB  1 
ATOM 687  O O   ? ILE A 1  87 ?  -9.628  -4.444  -6.472 1.000 97.930 ? 87  ILE A O   1 
ATOM 688  C CG1 ? ILE A 1  87 ?  -8.328  -0.865  -5.854 1.000 97.930 ? 87  ILE A CG1 1 
ATOM 689  C CG2 ? ILE A 1  87 ?  -9.245  -1.851  -7.989 1.000 97.930 ? 87  ILE A CG2 1 
ATOM 690  C CD1 ? ILE A 1  87 ?  -8.432   0.616  -6.193 1.000 97.930 ? 87  ILE A CD1 1 
ATOM 691  N N   ? MET A 1  88 ?  -8.652  -3.842  -4.528 1.000 97.870 ? 88  MET A N   1 
ATOM 692  C CA  ? MET A 1  88 ?  -9.651  -4.471  -3.669 1.000 97.870 ? 88  MET A CA  1 
ATOM 693  C C   ? MET A 1  88 ?  -9.864  -3.659  -2.396 1.000 97.870 ? 88  MET A C   1 
ATOM 694  C CB  ? MET A 1  88 ?  -9.234  -5.900  -3.315 1.000 97.870 ? 88  MET A CB  1 
ATOM 695  O O   ? MET A 1  88 ?  -8.905  -3.148  -1.813 1.000 97.870 ? 88  MET A O   1 
ATOM 696  C CG  ? MET A 1  88 ? -10.216  -6.617  -2.404 1.000 97.870 ? 88  MET A CG  1 
ATOM 697  S SD  ? MET A 1  88 ?  -9.712  -8.346  -2.050 1.000 97.870 ? 88  MET A SD  1 
ATOM 698  C CE  ? MET A 1  88 ?  -8.263  -8.049  -1.000 1.000 97.870 ? 88  MET A CE  1 
ATOM 699  N N   ? LEU A 1  89 ? -11.154  -3.492  -2.001 1.000 98.400 ? 89  LEU A N   1 
ATOM 700  C CA  ? LEU A 1  89 ? -11.516  -2.924  -0.708 1.000 98.400 ? 89  LEU A CA  1 
ATOM 701  C C   ? LEU A 1  89 ? -11.896  -4.021   0.281 1.000 98.400 ? 89  LEU A C   1 
ATOM 702  C CB  ? LEU A 1  89 ? -12.675  -1.935  -0.862 1.000 98.400 ? 89  LEU A CB  1 
ATOM 703  O O   ? LEU A 1  89 ? -12.637  -4.944  -0.064 1.000 98.400 ? 89  LEU A O   1 
ATOM 704  C CG  ? LEU A 1  89 ? -12.357  -0.624  -1.581 1.000 98.400 ? 89  LEU A CG  1 
ATOM 705  C CD1 ? LEU A 1  89 ? -13.645   0.094  -1.970 1.000 98.400 ? 89  LEU A CD1 1 
ATOM 706  C CD2 ? LEU A 1  89 ? -11.485   0.269  -0.705 1.000 98.400 ? 89  LEU A CD2 1 
ATOM 707  N N   ? LEU A 1  90 ? -11.282  -3.908   1.455 1.000 98.340 ? 90  LEU A N   1 
ATOM 708  C CA  ? LEU A 1  90 ? -11.655  -4.793   2.553 1.000 98.340 ? 90  LEU A CA  1 
ATOM 709  C C   ? LEU A 1  90 ? -12.546  -4.070   3.557 1.000 98.340 ? 90  LEU A C   1 
ATOM 710  C CB  ? LEU A 1  90 ? -10.406  -5.331   3.256 1.000 98.340 ? 90  LEU A CB  1 
ATOM 711  O O   ? LEU A 1  90 ? -12.147  -3.051   4.126 1.000 98.340 ? 90  LEU A O   1 
ATOM 712  C CG  ? LEU A 1  90 ?  -9.390  -6.056   2.372 1.000 98.340 ? 90  LEU A CG  1 
ATOM 713  C CD1 ? LEU A 1  90 ?  -8.167  -6.458   3.191 1.000 98.340 ? 90  LEU A CD1 1 
ATOM 714  C CD2 ? LEU A 1  90 ? -10.026  -7.278   1.718 1.000 98.340 ? 90  LEU A CD2 1 
ATOM 715  N N   ? LYS A 1  91 ? -13.807  -4.573   3.676 1.000 98.210 ? 91  LYS A N   1 
ATOM 716  C CA  ? LYS A 1  91 ? -14.674  -4.073   4.738 1.000 98.210 ? 91  LYS A CA  1 
ATOM 717  C C   ? LYS A 1  91 ? -14.408  -4.799   6.054 1.000 98.210 ? 91  LYS A C   1 
ATOM 718  C CB  ? LYS A 1  91 ? -16.145  -4.223   4.346 1.000 98.210 ? 91  LYS A CB  1 
ATOM 719  O O   ? LYS A 1  91 ? -14.523  -6.024   6.127 1.000 98.210 ? 91  LYS A O   1 
ATOM 720  C CG  ? LYS A 1  91 ? -17.116  -3.574   5.322 1.000 98.210 ? 91  LYS A CG  1 
ATOM 721  C CD  ? LYS A 1  91 ? -18.547  -3.627   4.804 1.000 98.210 ? 91  LYS A CD  1 
ATOM 722  C CE  ? LYS A 1  91 ? -19.512  -2.931   5.755 1.000 98.210 ? 91  LYS A CE  1 
ATOM 723  N NZ  ? LYS A 1  91 ? -20.915  -2.968   5.245 1.000 98.210 ? 91  LYS A NZ  1 
ATOM 724  N N   ? LEU A 1  92 ? -14.044  -4.006   7.076 1.000 98.290 ? 92  LEU A N   1 
ATOM 725  C CA  ? LEU A 1  92 ? -13.688  -4.576   8.371 1.000 98.290 ? 92  LEU A CA  1 
ATOM 726  C C   ? LEU A 1  92 ? -14.937  -4.931   9.171 1.000 98.290 ? 92  LEU A C   1 
ATOM 727  C CB  ? LEU A 1  92 ? -12.819  -3.598   9.167 1.000 98.290 ? 92  LEU A CB  1 
ATOM 728  O O   ? LEU A 1  92 ? -15.961  -4.253   9.064 1.000 98.290 ? 92  LEU A O   1 
ATOM 729  C CG  ? LEU A 1  92 ? -11.541  -3.112   8.480 1.000 98.290 ? 92  LEU A CG  1 
ATOM 730  C CD1 ? LEU A 1  92 ? -10.799  -2.128   9.378 1.000 98.290 ? 92  LEU A CD1 1 
ATOM 731  C CD2 ? LEU A 1  92 ? -10.647  -4.293   8.118 1.000 98.290 ? 92  LEU A CD2 1 
ATOM 732  N N   ? GLU A 1  93 ? -14.936  -6.068   9.963 1.000 97.760 ? 93  GLU A N   1 
ATOM 733  C CA  ? GLU A 1  93 ? -16.051  -6.494  10.804 1.000 97.760 ? 93  GLU A CA  1 
ATOM 734  C C   ? GLU A 1  93 ? -16.418  -5.417  11.821 1.000 97.760 ? 93  GLU A C   1 
ATOM 735  C CB  ? GLU A 1  93 ? -15.713  -7.803  11.522 1.000 97.760 ? 93  GLU A CB  1 
ATOM 736  O O   ? GLU A 1  93 ? -17.580  -5.301  12.217 1.000 97.760 ? 93  GLU A O   1 
ATOM 737  C CG  ? GLU A 1  93 ? -15.817  -9.036  10.635 1.000 97.760 ? 93  GLU A CG  1 
ATOM 738  C CD  ? GLU A 1  93 ? -15.656 -10.340  11.400 1.000 97.760 ? 93  GLU A CD  1 
ATOM 739  O OE1 ? GLU A 1  93 ? -15.797 -11.423  10.788 1.000 97.760 ? 93  GLU A OE1 1 
ATOM 740  O OE2 ? GLU A 1  93 ? -15.386 -10.278  12.620 1.000 97.760 ? 93  GLU A OE2 1 
ATOM 741  N N   ? GLU A 1  94 ? -15.377  -4.612  12.290 1.000 97.710 ? 94  GLU A N   1 
ATOM 742  C CA  ? GLU A 1  94 ? -15.535  -3.450  13.159 1.000 97.710 ? 94  GLU A CA  1 
ATOM 743  C C   ? GLU A 1  94 ? -14.687  -2.278  12.674 1.000 97.710 ? 94  GLU A C   1 
ATOM 744  C CB  ? GLU A 1  94 ? -15.166  -3.804  14.602 1.000 97.710 ? 94  GLU A CB  1 
ATOM 745  O O   ? GLU A 1  94 ? -13.599  -2.476  12.128 1.000 97.710 ? 94  GLU A O   1 
ATOM 746  C CG  ? GLU A 1  94 ? -16.026  -4.905  15.205 1.000 97.710 ? 94  GLU A CG  1 
ATOM 747  C CD  ? GLU A 1  94 ? -15.560  -5.344  16.584 1.000 97.710 ? 94  GLU A CD  1 
ATOM 748  O OE1 ? GLU A 1  94 ? -16.182  -6.257  17.173 1.000 97.710 ? 94  GLU A OE1 1 
ATOM 749  O OE2 ? GLU A 1  94 ? -14.566  -4.769  17.080 1.000 97.710 ? 94  GLU A OE2 1 
ATOM 750  N N   ? LYS A 1  95 ? -15.308  -1.041  12.964 1.000 97.940 ? 95  LYS A N   1 
ATOM 751  C CA  ? LYS A 1  95 ? -14.545   0.153  12.614 1.000 97.940 ? 95  LYS A CA  1 
ATOM 752  C C   ? LYS A 1  95 ? -13.252   0.235  13.422 1.000 97.940 ? 95  LYS A C   1 
ATOM 753  C CB  ? LYS A 1  95 ? -15.384   1.412  12.840 1.000 97.940 ? 95  LYS A CB  1 
ATOM 754  O O   ? LYS A 1  95 ? -13.235  -0.093  14.610 1.000 97.940 ? 95  LYS A O   1 
ATOM 755  C CG  ? LYS A 1  95 ? -16.589   1.525  11.919 1.000 97.940 ? 95  LYS A CG  1 
ATOM 756  C CD  ? LYS A 1  95 ? -17.368   2.809  12.173 1.000 97.940 ? 95  LYS A CD  1 
ATOM 757  C CE  ? LYS A 1  95 ? -18.596   2.906  11.277 1.000 97.940 ? 95  LYS A CE  1 
ATOM 758  N NZ  ? LYS A 1  95 ? -19.383   4.146  11.548 1.000 97.940 ? 95  LYS A NZ  1 
ATOM 759  N N   ? ALA A 1  96 ? -12.170   0.628  12.692 1.000 98.080 ? 96  ALA A N   1 
ATOM 760  C CA  ? ALA A 1  96 ? -10.906   0.868  13.383 1.000 98.080 ? 96  ALA A CA  1 
ATOM 761  C C   ? ALA A 1  96 ? -11.005   2.082  14.302 1.000 98.080 ? 96  ALA A C   1 
ATOM 762  C CB  ? ALA A 1  96 ?  -9.776   1.060  12.374 1.000 98.080 ? 96  ALA A CB  1 
ATOM 763  O O   ? ALA A 1  96 ? -11.629   3.086  13.950 1.000 98.080 ? 96  ALA A O   1 
ATOM 764  N N   ? GLU A 1  97 ? -10.458   1.973  15.468 1.000 98.060 ? 97  GLU A N   1 
ATOM 765  C CA  ? GLU A 1  97 ? -10.337   3.124  16.357 1.000 98.060 ? 97  GLU A CA  1 
ATOM 766  C C   ? GLU A 1  97 ?  -9.185   4.030  15.933 1.000 98.060 ? 97  GLU A C   1 
ATOM 767  C CB  ? GLU A 1  97 ? -10.143   2.668  17.805 1.000 98.060 ? 97  GLU A CB  1 
ATOM 768  O O   ? GLU A 1  97 ?  -8.026   3.611  15.935 1.000 98.060 ? 97  GLU A O   1 
ATOM 769  C CG  ? GLU A 1  97 ? -11.345   1.939  18.387 1.000 98.060 ? 97  GLU A CG  1 
ATOM 770  C CD  ? GLU A 1  97 ? -11.157   1.538  19.842 1.000 98.060 ? 97  GLU A CD  1 
ATOM 771  O OE1 ? GLU A 1  97 ? -12.097   0.967  20.440 1.000 98.060 ? 97  GLU A OE1 1 
ATOM 772  O OE2 ? GLU A 1  97 ? -10.062   1.797  20.387 1.000 98.060 ? 97  GLU A OE2 1 
ATOM 773  N N   ? LEU A 1  98 ?  -9.576   5.255  15.515 1.000 98.100 ? 98  LEU A N   1 
ATOM 774  C CA  ? LEU A 1  98 ?  -8.522   6.174  15.101 1.000 98.100 ? 98  LEU A CA  1 
ATOM 775  C C   ? LEU A 1  98 ?  -7.767   6.715  16.310 1.000 98.100 ? 98  LEU A C   1 
ATOM 776  C CB  ? LEU A 1  98 ?  -9.110   7.333  14.291 1.000 98.100 ? 98  LEU A CB  1 
ATOM 777  O O   ? LEU A 1  98 ?  -8.378   7.219  17.255 1.000 98.100 ? 98  LEU A O   1 
ATOM 778  C CG  ? LEU A 1  98 ?  -9.923   6.952  13.053 1.000 98.100 ? 98  LEU A CG  1 
ATOM 779  C CD1 ? LEU A 1  98 ? -10.336   8.203  12.284 1.000 98.100 ? 98  LEU A CD1 1 
ATOM 780  C CD2 ? LEU A 1  98 ?  -9.127   6.007  12.160 1.000 98.100 ? 98  LEU A CD2 1 
ATOM 781  N N   ? THR A 1  99 ?  -6.388   6.586  16.306 1.000 97.930 ? 99  THR A N   1 
ATOM 782  C CA  ? THR A 1  99 ?  -5.427   6.997  17.324 1.000 97.930 ? 99  THR A CA  1 
ATOM 783  C C   ? THR A 1  99 ?  -4.193   7.625  16.682 1.000 97.930 ? 99  THR A C   1 
ATOM 784  C CB  ? THR A 1  99 ?  -5.003   5.807  18.204 1.000 97.930 ? 99  THR A CB  1 
ATOM 785  O O   ? THR A 1  99 ?  -4.089   7.686  15.456 1.000 97.930 ? 99  THR A O   1 
ATOM 786  C CG2 ? THR A 1  99 ?  -6.217   5.026  18.696 1.000 97.930 ? 99  THR A CG2 1 
ATOM 787  O OG1 ? THR A 1  99 ?  -4.163   4.932  17.442 1.000 97.930 ? 99  THR A OG1 1 
ATOM 788  N N   ? PRO A 1 100 ?  -3.331   8.176  17.483 1.000 97.250 ? 100 PRO A N   1 
ATOM 789  C CA  ? PRO A 1 100 ?  -2.098   8.706  16.897 1.000 97.250 ? 100 PRO A CA  1 
ATOM 790  C C   ? PRO A 1 100 ?  -1.320   7.655  16.107 1.000 97.250 ? 100 PRO A C   1 
ATOM 791  C CB  ? PRO A 1 100 ?  -1.300   9.173  18.117 1.000 97.250 ? 100 PRO A CB  1 
ATOM 792  O O   ? PRO A 1 100 ?  -0.514   8.000  15.240 1.000 97.250 ? 100 PRO A O   1 
ATOM 793  C CG  ? PRO A 1 100 ?  -2.334   9.555  19.126 1.000 97.250 ? 100 PRO A CG  1 
ATOM 794  C CD  ? PRO A 1 100 ?  -3.467   8.573  19.042 1.000 97.250 ? 100 PRO A CD  1 
ATOM 795  N N   ? THR A 1 101 ?  -1.563   6.358  16.285 1.000 97.330 ? 101 THR A N   1 
ATOM 796  C CA  ? THR A 1 101 ?  -0.811   5.296  15.627 1.000 97.330 ? 101 THR A CA  1 
ATOM 797  C C   ? THR A 1 101 ?  -1.669   4.596  14.577 1.000 97.330 ? 101 THR A C   1 
ATOM 798  C CB  ? THR A 1 101 ?  -0.297   4.262  16.646 1.000 97.330 ? 101 THR A CB  1 
ATOM 799  O O   ? THR A 1 101 ?  -1.186   3.718  13.858 1.000 97.330 ? 101 THR A O   1 
ATOM 800  C CG2 ? THR A 1 101 ?   0.688   4.895  17.623 1.000 97.330 ? 101 THR A CG2 1 
ATOM 801  O OG1 ? THR A 1 101 ?  -1.407   3.730  17.380 1.000 97.330 ? 101 THR A OG1 1 
ATOM 802  N N   ? VAL A 1 102 ?  -2.989   4.894  14.505 1.000 98.380 ? 102 VAL A N   1 
ATOM 803  C CA  ? VAL A 1 102 ?  -3.917   4.400  13.494 1.000 98.380 ? 102 VAL A CA  1 
ATOM 804  C C   ? VAL A 1 102 ?  -4.689   5.569  12.885 1.000 98.380 ? 102 VAL A C   1 
ATOM 805  C CB  ? VAL A 1 102 ?  -4.899   3.363  14.083 1.000 98.380 ? 102 VAL A CB  1 
ATOM 806  O O   ? VAL A 1 102 ?  -5.473   6.229  13.572 1.000 98.380 ? 102 VAL A O   1 
ATOM 807  C CG1 ? VAL A 1 102 ?  -5.844   2.839  13.003 1.000 98.380 ? 102 VAL A CG1 1 
ATOM 808  C CG2 ? VAL A 1 102 ?  -4.133   2.211  14.731 1.000 98.380 ? 102 VAL A CG2 1 
ATOM 809  N N   ? ASP A 1 103 ?  -4.432   5.760  11.535 1.000 98.150 ? 103 ASP A N   1 
ATOM 810  C CA  ? ASP A 1 103 ?  -5.089   6.861  10.837 1.000 98.150 ? 103 ASP A CA  1 
ATOM 811  C C   ? ASP A 1 103 ?  -5.307   6.525   9.364 1.000 98.150 ? 103 ASP A C   1 
ATOM 812  C CB  ? ASP A 1 103 ?  -4.268   8.145  10.967 1.000 98.150 ? 103 ASP A CB  1 
ATOM 813  O O   ? ASP A 1 103 ?  -4.789   5.522   8.867 1.000 98.150 ? 103 ASP A O   1 
ATOM 814  C CG  ? ASP A 1 103 ?  -5.102   9.403  10.797 1.000 98.150 ? 103 ASP A CG  1 
ATOM 815  O OD1 ? ASP A 1 103 ?  -6.317   9.296  10.524 1.000 98.150 ? 103 ASP A OD1 1 
ATOM 816  O OD2 ? ASP A 1 103 ?  -4.539  10.510  10.935 1.000 98.150 ? 103 ASP A OD2 1 
ATOM 817  N N   ? VAL A 1 104 ?  -6.157   7.391   8.708 1.000 98.060 ? 104 VAL A N   1 
ATOM 818  C CA  ? VAL A 1 104 ?  -6.504   7.163   7.309 1.000 98.060 ? 104 VAL A CA  1 
ATOM 819  C C   ? VAL A 1 104 ?  -5.624   8.029   6.410 1.000 98.060 ? 104 VAL A C   1 
ATOM 820  C CB  ? VAL A 1 104 ?  -7.996   7.458   7.039 1.000 98.060 ? 104 VAL A CB  1 
ATOM 821  O O   ? VAL A 1 104 ?  -5.217   9.125   6.801 1.000 98.060 ? 104 VAL A O   1 
ATOM 822  C CG1 ? VAL A 1 104 ?  -8.888   6.574   7.909 1.000 98.060 ? 104 VAL A CG1 1 
ATOM 823  C CG2 ? VAL A 1 104 ?  -8.300   8.935   7.284 1.000 98.060 ? 104 VAL A CG2 1 
ATOM 824  N N   ? ILE A 1 105 ?  -5.333   7.490   5.227 1.000 97.310 ? 105 ILE A N   1 
ATOM 825  C CA  ? ILE A 1 105 ?  -4.605   8.251   4.218 1.000 97.310 ? 105 ILE A CA  1 
ATOM 826  C C   ? ILE A 1 105 ?  -5.573   8.736   3.140 1.000 97.310 ? 105 ILE A C   1 
ATOM 827  C CB  ? ILE A 1 105 ?  -3.474   7.411   3.584 1.000 97.310 ? 105 ILE A CB  1 
ATOM 828  O O   ? ILE A 1 105 ?  -6.457   7.991   2.711 1.000 97.310 ? 105 ILE A O   1 
ATOM 829  C CG1 ? ILE A 1 105 ?  -2.617   8.282   2.658 1.000 97.310 ? 105 ILE A CG1 1 
ATOM 830  C CG2 ? ILE A 1 105 ?  -4.051   6.211   2.828 1.000 97.310 ? 105 ILE A CG2 1 
ATOM 831  C CD1 ? ILE A 1 105 ?  -1.302   7.638   2.244 1.000 97.310 ? 105 ILE A CD1 1 
ATOM 832  N N   ? PRO A 1 106 ?  -5.432  10.020   2.780 1.000 97.270 ? 106 PRO A N   1 
ATOM 833  C CA  ? PRO A 1 106 ?  -6.347  10.555   1.769 1.000 97.270 ? 106 PRO A CA  1 
ATOM 834  C C   ? PRO A 1 106 ?  -6.106   9.962   0.382 1.000 97.270 ? 106 PRO A C   1 
ATOM 835  C CB  ? PRO A 1 106 ?  -6.048  12.056   1.780 1.000 97.270 ? 106 PRO A CB  1 
ATOM 836  O O   ? PRO A 1 106 ?  -4.977   9.591   0.053 1.000 97.270 ? 106 PRO A O   1 
ATOM 837  C CG  ? PRO A 1 106 ?  -4.650  12.162   2.299 1.000 97.270 ? 106 PRO A CG  1 
ATOM 838  C CD  ? PRO A 1 106 ?  -4.395  11.007   3.224 1.000 97.270 ? 106 PRO A CD  1 
ATOM 839  N N   ? LEU A 1 107 ?  -7.266   9.923  -0.484 1.000 97.230 ? 107 LEU A N   1 
ATOM 840  C CA  ? LEU A 1 107 ?  -7.202   9.456  -1.865 1.000 97.230 ? 107 LEU A CA  1 
ATOM 841  C C   ? LEU A 1 107 ?  -6.793  10.587  -2.803 1.000 97.230 ? 107 LEU A C   1 
ATOM 842  C CB  ? LEU A 1 107 ?  -8.552   8.880  -2.299 1.000 97.230 ? 107 LEU A CB  1 
ATOM 843  O O   ? LEU A 1 107 ?  -7.156  11.745  -2.581 1.000 97.230 ? 107 LEU A O   1 
ATOM 844  C CG  ? LEU A 1 107 ?  -9.051   7.662  -1.520 1.000 97.230 ? 107 LEU A CG  1 
ATOM 845  C CD1 ? LEU A 1 107 ? -10.459   7.286  -1.969 1.000 97.230 ? 107 LEU A CD1 1 
ATOM 846  C CD2 ? LEU A 1 107 ?  -8.096   6.486  -1.697 1.000 97.230 ? 107 LEU A CD2 1 
ATOM 847  N N   ? PRO A 1 108 ?  -6.047  10.265  -3.824 1.000 96.420 ? 108 PRO A N   1 
ATOM 848  C CA  ? PRO A 1 108 ?  -5.622  11.295  -4.775 1.000 96.420 ? 108 PRO A CA  1 
ATOM 849  C C   ? PRO A 1 108 ?  -6.743  11.727  -5.717 1.000 96.420 ? 108 PRO A C   1 
ATOM 850  C CB  ? PRO A 1 108 ?  -4.490  10.615  -5.549 1.000 96.420 ? 108 PRO A CB  1 
ATOM 851  O O   ? PRO A 1 108 ?  -7.641  10.936  -6.019 1.000 96.420 ? 108 PRO A O   1 
ATOM 852  C CG  ? PRO A 1 108 ?  -4.861   9.167  -5.574 1.000 96.420 ? 108 PRO A CG  1 
ATOM 853  C CD  ? PRO A 1 108 ?  -5.510   8.818  -4.265 1.000 96.420 ? 108 PRO A CD  1 
ATOM 854  N N   ? GLY A 1 109 ?  -6.739  13.039  -6.206 1.000 93.200 ? 109 GLY A N   1 
ATOM 855  C CA  ? GLY A 1 109 ?  -7.691  13.567  -7.171 1.000 93.200 ? 109 GLY A CA  1 
ATOM 856  C C   ? GLY A 1 109 ?  -7.135  13.637  -8.581 1.000 93.200 ? 109 GLY A C   1 
ATOM 857  O O   ? GLY A 1 109 ?  -7.871  13.915  -9.530 1.000 93.200 ? 109 GLY A O   1 
ATOM 858  N N   ? ASP A 1 110 ?  -5.854  13.347  -8.729 1.000 92.510 ? 110 ASP A N   1 
ATOM 859  C CA  ? ASP A 1 110 ?  -5.219  13.470 -10.038 1.000 92.510 ? 110 ASP A CA  1 
ATOM 860  C C   ? ASP A 1 110 ?  -4.083  12.461 -10.193 1.000 92.510 ? 110 ASP A C   1 
ATOM 861  C CB  ? ASP A 1 110 ?  -4.692  14.891 -10.248 1.000 92.510 ? 110 ASP A CB  1 
ATOM 862  O O   ? ASP A 1 110 ?  -3.776  11.715  -9.261 1.000 92.510 ? 110 ASP A O   1 
ATOM 863  C CG  ? ASP A 1 110 ?  -3.675  15.308  -9.199 1.000 92.510 ? 110 ASP A CG  1 
ATOM 864  O OD1 ? ASP A 1 110 ?  -3.141  14.432  -8.485 1.000 92.510 ? 110 ASP A OD1 1 
ATOM 865  O OD2 ? ASP A 1 110 ?  -3.409  16.524  -9.083 1.000 92.510 ? 110 ASP A OD2 1 
ATOM 866  N N   ? PHE A 1 111 ?  -3.514  12.559 -11.450 1.000 92.000 ? 111 PHE A N   1 
ATOM 867  C CA  ? PHE A 1 111 ?  -2.330  11.768 -11.765 1.000 92.000 ? 111 PHE A CA  1 
ATOM 868  C C   ? PHE A 1 111 ?  -1.094  12.350 -11.089 1.000 92.000 ? 111 PHE A C   1 
ATOM 869  C CB  ? PHE A 1 111 ?  -2.116  11.699 -13.280 1.000 92.000 ? 111 PHE A CB  1 
ATOM 870  O O   ? PHE A 1 111 ?  -1.026  13.556 -10.840 1.000 92.000 ? 111 PHE A O   1 
ATOM 871  C CG  ? PHE A 1 111 ?  -3.037  10.737 -13.980 1.000 92.000 ? 111 PHE A CG  1 
ATOM 872  C CD1 ? PHE A 1 111 ?  -2.528   9.733 -14.794 1.000 92.000 ? 111 PHE A CD1 1 
ATOM 873  C CD2 ? PHE A 1 111 ?  -4.414  10.838 -13.824 1.000 92.000 ? 111 PHE A CD2 1 
ATOM 874  C CE1 ? PHE A 1 111 ?  -3.379   8.841 -15.443 1.000 92.000 ? 111 PHE A CE1 1 
ATOM 875  C CE2 ? PHE A 1 111 ?  -5.270   9.951 -14.470 1.000 92.000 ? 111 PHE A CE2 1 
ATOM 876  C CZ  ? PHE A 1 111 ?  -4.751   8.953 -15.280 1.000 92.000 ? 111 PHE A CZ  1 
ATOM 877  N N   ? ILE A 1 112 ?  -0.180  11.535 -10.899 1.000 91.380 ? 112 ILE A N   1 
ATOM 878  C CA  ? ILE A 1 112 ?   1.109  11.957 -10.362 1.000 91.380 ? 112 ILE A CA  1 
ATOM 879  C C   ? ILE A 1 112 ?   2.133  12.049 -11.492 1.000 91.380 ? 112 ILE A C   1 
ATOM 880  C CB  ? ILE A 1 112 ?   1.608  10.992  -9.264 1.000 91.380 ? 112 ILE A CB  1 
ATOM 881  O O   ? ILE A 1 112 ?   2.175  11.185 -12.372 1.000 91.380 ? 112 ILE A O   1 
ATOM 882  C CG1 ? ILE A 1 112 ?   2.895  11.527  -8.626 1.000 91.380 ? 112 ILE A CG1 1 
ATOM 883  C CG2 ? ILE A 1 112 ?   1.824   9.588  -9.836 1.000 91.380 ? 112 ILE A CG2 1 
ATOM 884  C CD1 ? ILE A 1 112 ?   3.186  10.955  -7.246 1.000 91.380 ? 112 ILE A CD1 1 
ATOM 885  N N   ? ASP A 1 113 ?   2.956  13.177 -11.496 1.000 90.840 ? 113 ASP A N   1 
ATOM 886  C CA  ? ASP A 1 113 ?   3.921  13.426 -12.563 1.000 90.840 ? 113 ASP A CA  1 
ATOM 887  C C   ? ASP A 1 113 ?   5.158  12.546 -12.401 1.000 90.840 ? 113 ASP A C   1 
ATOM 888  C CB  ? ASP A 1 113 ?   4.325  14.902 -12.587 1.000 90.840 ? 113 ASP A CB  1 
ATOM 889  O O   ? ASP A 1 113 ?   5.629  12.327 -11.283 1.000 90.840 ? 113 ASP A O   1 
ATOM 890  C CG  ? ASP A 1 113 ?   3.185  15.822 -12.988 1.000 90.840 ? 113 ASP A CG  1 
ATOM 891  O OD1 ? ASP A 1 113 ?   2.325  15.411 -13.797 1.000 90.840 ? 113 ASP A OD1 1 
ATOM 892  O OD2 ? ASP A 1 113 ?   3.148  16.969 -12.492 1.000 90.840 ? 113 ASP A OD2 1 
ATOM 893  N N   ? PRO A 1 114 ?   5.701  12.088 -13.610 1.000 93.870 ? 114 PRO A N   1 
ATOM 894  C CA  ? PRO A 1 114 ?   6.998  11.412 -13.541 1.000 93.870 ? 114 PRO A CA  1 
ATOM 895  C C   ? PRO A 1 114 ?   8.082  12.279 -12.905 1.000 93.870 ? 114 PRO A C   1 
ATOM 896  C CB  ? PRO A 1 114 ?   7.323  11.121 -15.009 1.000 93.870 ? 114 PRO A CB  1 
ATOM 897  O O   ? PRO A 1 114 ?   8.063  13.504 -13.051 1.000 93.870 ? 114 PRO A O   1 
ATOM 898  C CG  ? PRO A 1 114 ?   5.992  11.046 -15.686 1.000 93.870 ? 114 PRO A CG  1 
ATOM 899  C CD  ? PRO A 1 114 ?   5.069  12.034 -15.035 1.000 93.870 ? 114 PRO A CD  1 
ATOM 900  N N   ? GLY A 1 115 ?   9.034  11.638 -12.159 1.000 93.980 ? 115 GLY A N   1 
ATOM 901  C CA  ? GLY A 1 115 ?  10.133  12.344 -11.519 1.000 93.980 ? 115 GLY A CA  1 
ATOM 902  C C   ? GLY A 1 115 ?   9.872  12.653 -10.057 1.000 93.980 ? 115 GLY A C   1 
ATOM 903  O O   ? GLY A 1 115 ?  10.801  12.961  -9.307 1.000 93.980 ? 115 GLY A O   1 
ATOM 904  N N   ? LYS A 1 116 ?   8.596  12.602  -9.633 1.000 94.690 ? 116 LYS A N   1 
ATOM 905  C CA  ? LYS A 1 116 ?   8.213  12.844  -8.246 1.000 94.690 ? 116 LYS A CA  1 
ATOM 906  C C   ? LYS A 1 116 ?   8.685  11.712  -7.339 1.000 94.690 ? 116 LYS A C   1 
ATOM 907  C CB  ? LYS A 1 116 ?   6.697  13.012  -8.128 1.000 94.690 ? 116 LYS A CB  1 
ATOM 908  O O   ? LYS A 1 116 ?   8.595  10.538  -7.704 1.000 94.690 ? 116 LYS A O   1 
ATOM 909  C CG  ? LYS A 1 116 ?   6.167  14.299  -8.742 1.000 94.690 ? 116 LYS A CG  1 
ATOM 910  C CD  ? LYS A 1 116 ?   6.616  15.521  -7.951 1.000 94.690 ? 116 LYS A CD  1 
ATOM 911  C CE  ? LYS A 1 116 ?   6.017  16.803  -8.514 1.000 94.690 ? 116 LYS A CE  1 
ATOM 912  N NZ  ? LYS A 1 116 ?   6.451  18.004  -7.739 1.000 94.690 ? 116 LYS A NZ  1 
ATOM 913  N N   ? MET A 1 117 ?   9.212  12.074  -6.181 1.000 95.120 ? 117 MET A N   1 
ATOM 914  C CA  ? MET A 1 117 ?   9.629  11.088  -5.187 1.000 95.120 ? 117 MET A CA  1 
ATOM 915  C C   ? MET A 1 117 ?   8.467  10.709  -4.276 1.000 95.120 ? 117 MET A C   1 
ATOM 916  C CB  ? MET A 1 117 ?  10.794  11.624  -4.353 1.000 95.120 ? 117 MET A CB  1 
ATOM 917  O O   ? MET A 1 117 ?   7.772  11.582  -3.753 1.000 95.120 ? 117 MET A O   1 
ATOM 918  C CG  ? MET A 1 117 ?  12.054  11.892  -5.161 1.000 95.120 ? 117 MET A CG  1 
ATOM 919  S SD  ? MET A 1 117 ?  12.676  10.391  -6.012 1.000 95.120 ? 117 MET A SD  1 
ATOM 920  C CE  ? MET A 1 117 ?  13.124   9.373  -4.579 1.000 95.120 ? 117 MET A CE  1 
ATOM 921  N N   ? CYS A 1 118 ?   8.330   9.431  -4.026 1.000 96.380 ? 118 CYS A N   1 
ATOM 922  C CA  ? CYS A 1 118 ?   7.249   8.880  -3.217 1.000 96.380 ? 118 CYS A CA  1 
ATOM 923  C C   ? CYS A 1 118 ?   7.776   7.831  -2.245 1.000 96.380 ? 118 CYS A C   1 
ATOM 924  C CB  ? CYS A 1 118 ?   6.171   8.266  -4.109 1.000 96.380 ? 118 CYS A CB  1 
ATOM 925  O O   ? CYS A 1 118 ?   8.865   7.288  -2.442 1.000 96.380 ? 118 CYS A O   1 
ATOM 926  S SG  ? CYS A 1 118 ?   5.448   9.432  -5.285 1.000 96.380 ? 118 CYS A SG  1 
ATOM 927  N N   ? TRP A 1 119 ?   6.959   7.590  -1.250 1.000 96.000 ? 119 TRP A N   1 
ATOM 928  C CA  ? TRP A 1 119 ?   7.335   6.604  -0.242 1.000 96.000 ? 119 TRP A CA  1 
ATOM 929  C C   ? TRP A 1 119 ?   6.401   5.399  -0.283 1.000 96.000 ? 119 TRP A C   1 
ATOM 930  C CB  ? TRP A 1 119 ?   7.320   7.230   1.156 1.000 96.000 ? 119 TRP A CB  1 
ATOM 931  O O   ? TRP A 1 119 ?   5.204   5.543  -0.544 1.000 96.000 ? 119 TRP A O   1 
ATOM 932  C CG  ? TRP A 1 119 ?   8.396   8.249   1.378 1.000 96.000 ? 119 TRP A CG  1 
ATOM 933  C CD1 ? TRP A 1 119 ?   8.338   9.585   1.093 1.000 96.000 ? 119 TRP A CD1 1 
ATOM 934  C CD2 ? TRP A 1 119 ?   9.696   8.013   1.929 1.000 96.000 ? 119 TRP A CD2 1 
ATOM 935  C CE2 ? TRP A 1 119 ?  10.373   9.252   1.949 1.000 96.000 ? 119 TRP A CE2 1 
ATOM 936  C CE3 ? TRP A 1 119 ?  10.353   6.872   2.409 1.000 96.000 ? 119 TRP A CE3 1 
ATOM 937  N NE1 ? TRP A 1 119 ?   9.523  10.194   1.434 1.000 96.000 ? 119 TRP A NE1 1 
ATOM 938  C CH2 ? TRP A 1 119 ?  12.297   8.251   2.896 1.000 96.000 ? 119 TRP A CH2 1 
ATOM 939  C CZ2 ? TRP A 1 119 ?  11.677   9.383   2.432 1.000 96.000 ? 119 TRP A CZ2 1 
ATOM 940  C CZ3 ? TRP A 1 119 ?  11.651   7.004   2.889 1.000 96.000 ? 119 TRP A CZ3 1 
ATOM 941  N N   ? THR A 1 120 ?   6.976   4.288  -0.052 1.000 95.490 ? 120 THR A N   1 
ATOM 942  C CA  ? THR A 1 120 ?   6.190   3.081   0.183 1.000 95.490 ? 120 THR A CA  1 
ATOM 943  C C   ? THR A 1 120 ?   6.709   2.326   1.403 1.000 95.490 ? 120 THR A C   1 
ATOM 944  C CB  ? THR A 1 120 ?   6.211   2.153  -1.045 1.000 95.490 ? 120 THR A CB  1 
ATOM 945  O O   ? THR A 1 120 ?   7.888   2.428   1.748 1.000 95.490 ? 120 THR A O   1 
ATOM 946  C CG2 ? THR A 1 120 ?   7.593   1.541  -1.248 1.000 95.490 ? 120 THR A CG2 1 
ATOM 947  O OG1 ? THR A 1 120 ?   5.257   1.100  -0.858 1.000 95.490 ? 120 THR A OG1 1 
ATOM 948  N N   ? ALA A 1 121 ?   5.841   1.659   2.051 1.000 94.910 ? 121 ALA A N   1 
ATOM 949  C CA  ? ALA A 1 121 ?   6.194   0.943   3.274 1.000 94.910 ? 121 ALA A CA  1 
ATOM 950  C C   ? ALA A 1 121 ?   5.601  -0.464   3.276 1.000 94.910 ? 121 ALA A C   1 
ATOM 951  C CB  ? ALA A 1 121 ?   5.720   1.718   4.500 1.000 94.910 ? 121 ALA A CB  1 
ATOM 952  O O   ? ALA A 1 121 ?   4.572  -0.712   2.643 1.000 94.910 ? 121 ALA A O   1 
ATOM 953  N N   ? GLY A 1 122 ?   6.308  -1.353   4.011 1.000 94.060 ? 122 GLY A N   1 
ATOM 954  C CA  ? GLY A 1 122 ?   5.851  -2.729   4.123 1.000 94.060 ? 122 GLY A CA  1 
ATOM 955  C C   ? GLY A 1 122 ?   6.725  -3.575   5.029 1.000 94.060 ? 122 GLY A C   1 
ATOM 956  O O   ? GLY A 1 122 ?   7.773  -3.119   5.493 1.000 94.060 ? 122 GLY A O   1 
ATOM 957  N N   ? TRP A 1 123 ?   6.227  -4.827   5.391 1.000 91.410 ? 123 TRP A N   1 
ATOM 958  C CA  ? TRP A 1 123 ?   6.903  -5.762   6.285 1.000 91.410 ? 123 TRP A CA  1 
ATOM 959  C C   ? TRP A 1 123 ?   7.458  -6.951   5.509 1.000 91.410 ? 123 TRP A C   1 
ATOM 960  C CB  ? TRP A 1 123 ?   5.946  -6.250   7.377 1.000 91.410 ? 123 TRP A CB  1 
ATOM 961  O O   ? TRP A 1 123 ?   7.613  -8.043   6.062 1.000 91.410 ? 123 TRP A O   1 
ATOM 962  C CG  ? TRP A 1 123 ?   5.589  -5.201   8.386 1.000 91.410 ? 123 TRP A CG  1 
ATOM 963  C CD1 ? TRP A 1 123 ?   6.238  -4.931   9.559 1.000 91.410 ? 123 TRP A CD1 1 
ATOM 964  C CD2 ? TRP A 1 123 ?   4.493  -4.284   8.314 1.000 91.410 ? 123 TRP A CD2 1 
ATOM 965  C CE2 ? TRP A 1 123 ?   4.538  -3.485   9.478 1.000 91.410 ? 123 TRP A CE2 1 
ATOM 966  C CE3 ? TRP A 1 123 ?   3.476  -4.059   7.376 1.000 91.410 ? 123 TRP A CE3 1 
ATOM 967  N NE1 ? TRP A 1 123 ?   5.611  -3.900  10.220 1.000 91.410 ? 123 TRP A NE1 1 
ATOM 968  C CH2 ? TRP A 1 123 ?   2.619  -2.279   8.796 1.000 91.410 ? 123 TRP A CH2 1 
ATOM 969  C CZ2 ? TRP A 1 123 ?   3.604  -2.478   9.729 1.000 91.410 ? 123 TRP A CZ2 1 
ATOM 970  C CZ3 ? TRP A 1 123 ?   2.547  -3.056   7.628 1.000 91.410 ? 123 TRP A CZ3 1 
ATOM 971  N N   ? GLY A 1 124 ?   7.696  -6.789   4.129 1.000 80.180 ? 124 GLY A N   1 
ATOM 972  C CA  ? GLY A 1 124 ?   8.175  -7.850   3.258 1.000 80.180 ? 124 GLY A CA  1 
ATOM 973  C C   ? GLY A 1 124 ?   9.674  -8.068   3.352 1.000 80.180 ? 124 GLY A C   1 
ATOM 974  O O   ? GLY A 1 124 ?  10.304  -7.669   4.334 1.000 80.180 ? 124 GLY A O   1 
ATOM 975  N N   ? LYS A 1 125 ?  10.360  -8.844   2.438 1.000 79.380 ? 125 LYS A N   1 
ATOM 976  C CA  ? LYS A 1 125 ?  11.787  -9.148   2.374 1.000 79.380 ? 125 LYS A CA  1 
ATOM 977  C C   ? LYS A 1 125 ?  12.611  -7.879   2.175 1.000 79.380 ? 125 LYS A C   1 
ATOM 978  C CB  ? LYS A 1 125 ?  12.075 -10.141   1.247 1.000 79.380 ? 125 LYS A CB  1 
ATOM 979  O O   ? LYS A 1 125 ?  12.171  -6.946   1.499 1.000 79.380 ? 125 LYS A O   1 
ATOM 980  C CG  ? LYS A 1 125 ?  11.552 -11.545   1.511 1.000 79.380 ? 125 LYS A CG  1 
ATOM 981  C CD  ? LYS A 1 125 ?  12.014 -12.525   0.440 1.000 79.380 ? 125 LYS A CD  1 
ATOM 982  C CE  ? LYS A 1 125 ?  11.581 -13.949   0.758 1.000 79.380 ? 125 LYS A CE  1 
ATOM 983  N NZ  ? LYS A 1 125 ?  12.075 -14.920  -0.263 1.000 79.380 ? 125 LYS A NZ  1 
ATOM 984  N N   ? THR A 1 126 ?  13.852  -7.890   2.827 1.000 81.030 ? 126 THR A N   1 
ATOM 985  C CA  ? THR A 1 126 ?  14.758  -6.752   2.719 1.000 81.030 ? 126 THR A CA  1 
ATOM 986  C C   ? THR A 1 126 ?  15.873  -7.042   1.719 1.000 81.030 ? 126 THR A C   1 
ATOM 987  C CB  ? THR A 1 126 ?  15.370  -6.394   4.085 1.000 81.030 ? 126 THR A CB  1 
ATOM 988  O O   ? THR A 1 126 ?  16.763  -6.213   1.516 1.000 81.030 ? 126 THR A O   1 
ATOM 989  C CG2 ? THR A 1 126 ?  14.298  -5.920   5.061 1.000 81.030 ? 126 THR A CG2 1 
ATOM 990  O OG1 ? THR A 1 126 ?  16.019  -7.549   4.630 1.000 81.030 ? 126 THR A OG1 1 
ATOM 991  N N   ? GLY A 1 127 ?  15.785  -8.264   1.112 1.000 79.290 ? 127 GLY A N   1 
ATOM 992  C CA  ? GLY A 1 127 ?  16.637  -8.781   0.054 1.000 79.290 ? 127 GLY A CA  1 
ATOM 993  C C   ? GLY A 1 127 ?  16.084 -10.033  -0.600 1.000 79.290 ? 127 GLY A C   1 
ATOM 994  O O   ? GLY A 1 127 ?  15.141 -10.641  -0.090 1.000 79.290 ? 127 GLY A O   1 
ATOM 995  N N   ? GLU A 1 128 ?  16.597 -10.440  -1.781 1.000 74.700 ? 128 GLU A N   1 
ATOM 996  C CA  ? GLU A 1 128 ?  16.110 -11.573  -2.563 1.000 74.700 ? 128 GLU A CA  1 
ATOM 997  C C   ? GLU A 1 128 ?  16.220 -12.875  -1.775 1.000 74.700 ? 128 GLU A C   1 
ATOM 998  C CB  ? GLU A 1 128 ?  16.880 -11.688  -3.881 1.000 74.700 ? 128 GLU A CB  1 
ATOM 999  O O   ? GLU A 1 128 ?  15.337 -13.732  -1.855 1.000 74.700 ? 128 GLU A O   1 
ATOM 1000 C CG  ? GLU A 1 128 ?  16.282 -12.691  -4.857 1.000 74.700 ? 128 GLU A CG  1 
ATOM 1001 C CD  ? GLU A 1 128 ?  17.035 -12.766  -6.176 1.000 74.700 ? 128 GLU A CD  1 
ATOM 1002 O OE1 ? GLU A 1 128 ?  16.707 -13.637  -7.013 1.000 74.700 ? 128 GLU A OE1 1 
ATOM 1003 O OE2 ? GLU A 1 128 ?  17.961 -11.948  -6.373 1.000 74.700 ? 128 GLU A OE2 1 
ATOM 1004 N N   ? LYS A 1 129 ?  17.228 -12.943  -0.876 1.000 79.370 ? 129 LYS A N   1 
ATOM 1005 C CA  ? LYS A 1 129 ?  17.475 -14.178  -0.138 1.000 79.370 ? 129 LYS A CA  1 
ATOM 1006 C C   ? LYS A 1 129 ?  17.324 -13.961   1.365 1.000 79.370 ? 129 LYS A C   1 
ATOM 1007 C CB  ? LYS A 1 129 ?  18.871 -14.720  -0.451 1.000 79.370 ? 129 LYS A CB  1 
ATOM 1008 O O   ? LYS A 1 129 ?  17.564 -14.874   2.157 1.000 79.370 ? 129 LYS A O   1 
ATOM 1009 C CG  ? LYS A 1 129 ?  19.064 -15.132  -1.903 1.000 79.370 ? 129 LYS A CG  1 
ATOM 1010 C CD  ? LYS A 1 129 ?  20.441 -15.741  -2.133 1.000 79.370 ? 129 LYS A CD  1 
ATOM 1011 C CE  ? LYS A 1 129 ?  20.637 -16.150  -3.587 1.000 79.370 ? 129 LYS A CE  1 
ATOM 1012 N NZ  ? LYS A 1 129 ?  21.997 -16.719  -3.824 1.000 79.370 ? 129 LYS A NZ  1 
ATOM 1013 N N   ? GLU A 1 130 ?  16.917 -12.705   1.771 1.000 79.880 ? 130 GLU A N   1 
ATOM 1014 C CA  ? GLU A 1 130 ?  16.786 -12.359   3.183 1.000 79.880 ? 130 GLU A CA  1 
ATOM 1015 C C   ? GLU A 1 130 ?  15.405 -12.729   3.716 1.000 79.880 ? 130 GLU A C   1 
ATOM 1016 C CB  ? GLU A 1 130 ?  17.049 -10.866   3.398 1.000 79.880 ? 130 GLU A CB  1 
ATOM 1017 O O   ? GLU A 1 130 ?  14.437 -12.795   2.955 1.000 79.880 ? 130 GLU A O   1 
ATOM 1018 C CG  ? GLU A 1 130 ?  18.454 -10.428   3.010 1.000 79.880 ? 130 GLU A CG  1 
ATOM 1019 C CD  ? GLU A 1 130 ?  19.536 -11.030   3.892 1.000 79.880 ? 130 GLU A CD  1 
ATOM 1020 O OE1 ? GLU A 1 130 ?  20.657 -11.280   3.394 1.000 79.880 ? 130 GLU A OE1 1 
ATOM 1021 O OE2 ? GLU A 1 130 ?  19.260 -11.255   5.092 1.000 79.880 ? 130 GLU A OE2 1 
ATOM 1022 N N   ? PRO A 1 131 ?  15.394 -13.040   5.037 1.000 80.090 ? 131 PRO A N   1 
ATOM 1023 C CA  ? PRO A 1 131 ?  14.081 -13.304   5.630 1.000 80.090 ? 131 PRO A CA  1 
ATOM 1024 C C   ? PRO A 1 131 ?  13.179 -12.072   5.638 1.000 80.090 ? 131 PRO A C   1 
ATOM 1025 C CB  ? PRO A 1 131 ?  14.420 -13.741   7.057 1.000 80.090 ? 131 PRO A CB  1 
ATOM 1026 O O   ? PRO A 1 131 ?  13.660 -10.949   5.465 1.000 80.090 ? 131 PRO A O   1 
ATOM 1027 C CG  ? PRO A 1 131 ?  15.723 -13.074   7.362 1.000 80.090 ? 131 PRO A CG  1 
ATOM 1028 C CD  ? PRO A 1 131 ?  16.505 -12.949   6.085 1.000 80.090 ? 131 PRO A CD  1 
ATOM 1029 N N   ? THR A 1 132 ?  11.854 -12.338   5.765 1.000 84.130 ? 132 THR A N   1 
ATOM 1030 C CA  ? THR A 1 132 ?  10.904 -11.241   5.913 1.000 84.130 ? 132 THR A CA  1 
ATOM 1031 C C   ? THR A 1 132 ?  11.203 -10.432   7.172 1.000 84.130 ? 132 THR A C   1 
ATOM 1032 C CB  ? THR A 1 132 ?   9.455 -11.761   5.966 1.000 84.130 ? 132 THR A CB  1 
ATOM 1033 O O   ? THR A 1 132 ?  11.617 -10.990   8.190 1.000 84.130 ? 132 THR A O   1 
ATOM 1034 C CG2 ? THR A 1 132 ?   8.456 -10.608   5.959 1.000 84.130 ? 132 THR A CG2 1 
ATOM 1035 O OG1 ? THR A 1 132 ?   9.212 -12.596   4.827 1.000 84.130 ? 132 THR A OG1 1 
ATOM 1036 N N   ? SER A 1 133 ?  11.047  -9.139   7.036 1.000 87.480 ? 133 SER A N   1 
ATOM 1037 C CA  ? SER A 1 133 ?  11.257  -8.250   8.174 1.000 87.480 ? 133 SER A CA  1 
ATOM 1038 C C   ? SER A 1 133 ?  10.037  -8.225   9.089 1.000 87.480 ? 133 SER A C   1 
ATOM 1039 C CB  ? SER A 1 133 ?  11.574  -6.832   7.695 1.000 87.480 ? 133 SER A CB  1 
ATOM 1040 O O   ? SER A 1 133 ?   8.900  -8.182   8.616 1.000 87.480 ? 133 SER A O   1 
ATOM 1041 O OG  ? SER A 1 133 ?  11.704  -5.947   8.794 1.000 87.480 ? 133 SER A OG  1 
ATOM 1042 N N   ? GLU A 1 134 ?  10.259  -8.239  10.347 1.000 90.530 ? 134 GLU A N   1 
ATOM 1043 C CA  ? GLU A 1 134 ?   9.173  -8.144  11.318 1.000 90.530 ? 134 GLU A CA  1 
ATOM 1044 C C   ? GLU A 1 134 ?   8.884  -6.691  11.681 1.000 90.530 ? 134 GLU A C   1 
ATOM 1045 C CB  ? GLU A 1 134 ?   9.508  -8.945  12.579 1.000 90.530 ? 134 GLU A CB  1 
ATOM 1046 O O   ? GLU A 1 134 ?   7.824  -6.382  12.230 1.000 90.530 ? 134 GLU A O   1 
ATOM 1047 C CG  ? GLU A 1 134 ?   9.725 -10.430  12.325 1.000 90.530 ? 134 GLU A CG  1 
ATOM 1048 C CD  ? GLU A 1 134 ?   8.512 -11.119  11.719 1.000 90.530 ? 134 GLU A CD  1 
ATOM 1049 O OE1 ? GLU A 1 134 ?   8.688 -12.014  10.862 1.000 90.530 ? 134 GLU A OE1 1 
ATOM 1050 O OE2 ? GLU A 1 134 ?   7.377 -10.759  12.104 1.000 90.530 ? 134 GLU A OE2 1 
ATOM 1051 N N   ? THR A 1 135 ?   9.807  -5.819  11.369 1.000 94.370 ? 135 THR A N   1 
ATOM 1052 C CA  ? THR A 1 135 ?   9.621  -4.390  11.592 1.000 94.370 ? 135 THR A CA  1 
ATOM 1053 C C   ? THR A 1 135 ?   9.309  -3.674  10.282 1.000 94.370 ? 135 THR A C   1 
ATOM 1054 C CB  ? THR A 1 135 ?  10.866  -3.759  12.242 1.000 94.370 ? 135 THR A CB  1 
ATOM 1055 O O   ? THR A 1 135 ?   9.794  -4.071   9.220 1.000 94.370 ? 135 THR A O   1 
ATOM 1056 C CG2 ? THR A 1 135 ?  11.128  -4.354  13.622 1.000 94.370 ? 135 THR A CG2 1 
ATOM 1057 O OG1 ? THR A 1 135 ?  12.006  -3.998  11.407 1.000 94.370 ? 135 THR A OG1 1 
ATOM 1058 N N   ? LEU A 1 136 ?   8.430  -2.695  10.365 1.000 95.250 ? 136 LEU A N   1 
ATOM 1059 C CA  ? LEU A 1 136 ?   8.022  -1.909   9.206 1.000 95.250 ? 136 LEU A CA  1 
ATOM 1060 C C   ? LEU A 1 136 ?   9.213  -1.175   8.599 1.000 95.250 ? 136 LEU A C   1 
ATOM 1061 C CB  ? LEU A 1 136 ?   6.933  -0.906   9.595 1.000 95.250 ? 136 LEU A CB  1 
ATOM 1062 O O   ? LEU A 1 136 ?   9.973  -0.519   9.315 1.000 95.250 ? 136 LEU A O   1 
ATOM 1063 C CG  ? LEU A 1 136 ?   6.198  -0.221   8.441 1.000 95.250 ? 136 LEU A CG  1 
ATOM 1064 C CD1 ? LEU A 1 136 ?   5.405  -1.245   7.636 1.000 95.250 ? 136 LEU A CD1 1 
ATOM 1065 C CD2 ? LEU A 1 136 ?   5.282   0.878   8.968 1.000 95.250 ? 136 LEU A CD2 1 
ATOM 1066 N N   ? ARG A 1 137 ?   9.269  -1.352   7.253 1.000 95.520 ? 137 ARG A N   1 
ATOM 1067 C CA  ? ARG A 1 137 ?  10.332  -0.676   6.516 1.000 95.520 ? 137 ARG A CA  1 
ATOM 1068 C C   ? ARG A 1 137 ?   9.755   0.266   5.464 1.000 95.520 ? 137 ARG A C   1 
ATOM 1069 C CB  ? ARG A 1 137 ?  11.260  -1.696   5.853 1.000 95.520 ? 137 ARG A CB  1 
ATOM 1070 O O   ? ARG A 1 137 ?   8.614   0.095   5.029 1.000 95.520 ? 137 ARG A O   1 
ATOM 1071 C CG  ? ARG A 1 137 ?  11.878  -2.689   6.825 1.000 95.520 ? 137 ARG A CG  1 
ATOM 1072 C CD  ? ARG A 1 137 ?  13.242  -3.169   6.349 1.000 95.520 ? 137 ARG A CD  1 
ATOM 1073 N NE  ? ARG A 1 137 ?  14.213  -3.196   7.439 1.000 95.520 ? 137 ARG A NE  1 
ATOM 1074 N NH1 ? ARG A 1 137 ?  16.036  -3.604   6.080 1.000 95.520 ? 137 ARG A NH1 1 
ATOM 1075 N NH2 ? ARG A 1 137 ?  16.312  -3.408   8.347 1.000 95.520 ? 137 ARG A NH2 1 
ATOM 1076 C CZ  ? ARG A 1 137 ?  15.518  -3.403   7.286 1.000 95.520 ? 137 ARG A CZ  1 
ATOM 1077 N N   ? GLU A 1 138 ?  10.537   1.258   5.051 1.000 95.180 ? 138 GLU A N   1 
ATOM 1078 C CA  ? GLU A 1 138 ?  10.089   2.196   4.027 1.000 95.180 ? 138 GLU A CA  1 
ATOM 1079 C C   ? GLU A 1 138 ?  11.210   2.514   3.041 1.000 95.180 ? 138 GLU A C   1 
ATOM 1080 C CB  ? GLU A 1 138 ?   9.572   3.486   4.669 1.000 95.180 ? 138 GLU A CB  1 
ATOM 1081 O O   ? GLU A 1 138 ?  12.390   2.452   3.393 1.000 95.180 ? 138 GLU A O   1 
ATOM 1082 C CG  ? GLU A 1 138 ?  10.638   4.268   5.423 1.000 95.180 ? 138 GLU A CG  1 
ATOM 1083 C CD  ? GLU A 1 138 ?  10.094   5.506   6.118 1.000 95.180 ? 138 GLU A CD  1 
ATOM 1084 O OE1 ? GLU A 1 138 ?  10.895   6.289   6.678 1.000 95.180 ? 138 GLU A OE1 1 
ATOM 1085 O OE2 ? GLU A 1 138 ?   8.858   5.695   6.103 1.000 95.180 ? 138 GLU A OE2 1 
ATOM 1086 N N   ? VAL A 1 139 ?  10.746   2.844   1.887 1.000 94.750 ? 139 VAL A N   1 
ATOM 1087 C CA  ? VAL A 1 139 ?  11.706   3.195   0.846 1.000 94.750 ? 139 VAL A CA  1 
ATOM 1088 C C   ? VAL A 1 139 ?  11.136   4.312  -0.026 1.000 94.750 ? 139 VAL A C   1 
ATOM 1089 C CB  ? VAL A 1 139 ?  12.071   1.973  -0.025 1.000 94.750 ? 139 VAL A CB  1 
ATOM 1090 O O   ? VAL A 1 139 ?   9.927   4.371  -0.258 1.000 94.750 ? 139 VAL A O   1 
ATOM 1091 C CG1 ? VAL A 1 139 ?  10.857   1.492  -0.818 1.000 94.750 ? 139 VAL A CG1 1 
ATOM 1092 C CG2 ? VAL A 1 139 ?  13.226   2.314  -0.965 1.000 94.750 ? 139 VAL A CG2 1 
ATOM 1093 N N   ? GLU A 1 140 ?  12.082   5.168  -0.463 1.000 94.440 ? 140 GLU A N   1 
ATOM 1094 C CA  ? GLU A 1 140 ?  11.729   6.233  -1.398 1.000 94.440 ? 140 GLU A CA  1 
ATOM 1095 C C   ? GLU A 1 140 ?  11.883   5.772  -2.844 1.000 94.440 ? 140 GLU A C   1 
ATOM 1096 C CB  ? GLU A 1 140 ?  12.588   7.475  -1.147 1.000 94.440 ? 140 GLU A CB  1 
ATOM 1097 O O   ? GLU A 1 140 ?  12.930   5.244  -3.225 1.000 94.440 ? 140 GLU A O   1 
ATOM 1098 C CG  ? GLU A 1 140 ?  12.110   8.714  -1.891 1.000 94.440 ? 140 GLU A CG  1 
ATOM 1099 C CD  ? GLU A 1 140 ?  12.955   9.946  -1.610 1.000 94.440 ? 140 GLU A CD  1 
ATOM 1100 O OE1 ? GLU A 1 140 ?  12.383  11.032  -1.366 1.000 94.440 ? 140 GLU A OE1 1 
ATOM 1101 O OE2 ? GLU A 1 140 ?  14.200   9.824  -1.634 1.000 94.440 ? 140 GLU A OE2 1 
ATOM 1102 N N   ? LEU A 1 141 ?  10.807   5.978  -3.634 1.000 95.200 ? 141 LEU A N   1 
ATOM 1103 C CA  ? LEU A 1 141 ?  10.807   5.540  -5.026 1.000 95.200 ? 141 LEU A CA  1 
ATOM 1104 C C   ? LEU A 1 141 ?  10.426   6.686  -5.957 1.000 95.200 ? 141 LEU A C   1 
ATOM 1105 C CB  ? LEU A 1 141 ?   9.842   4.368  -5.219 1.000 95.200 ? 141 LEU A CB  1 
ATOM 1106 O O   ? LEU A 1 141 ?   9.587   7.521  -5.610 1.000 95.200 ? 141 LEU A O   1 
ATOM 1107 C CG  ? LEU A 1 141 ?  10.116   3.118  -4.380 1.000 95.200 ? 141 LEU A CG  1 
ATOM 1108 C CD1 ? LEU A 1 141 ?   8.927   2.166  -4.444 1.000 95.200 ? 141 LEU A CD1 1 
ATOM 1109 C CD2 ? LEU A 1 141 ?  11.389   2.425  -4.854 1.000 95.200 ? 141 LEU A CD2 1 
ATOM 1110 N N   ? ARG A 1 142 ?  11.034   6.623  -7.120 1.000 95.390 ? 142 ARG A N   1 
ATOM 1111 C CA  ? ARG A 1 142 ?  10.772   7.652  -8.120 1.000 95.390 ? 142 ARG A CA  1 
ATOM 1112 C C   ? ARG A 1 142 ?   9.741   7.176  -9.139 1.000 95.390 ? 142 ARG A C   1 
ATOM 1113 C CB  ? ARG A 1 142 ?  12.066   8.053  -8.833 1.000 95.390 ? 142 ARG A CB  1 
ATOM 1114 O O   ? ARG A 1 142 ?   9.829   6.053  -9.640 1.000 95.390 ? 142 ARG A O   1 
ATOM 1115 C CG  ? ARG A 1 142 ?  11.902   9.214  -9.800 1.000 95.390 ? 142 ARG A CG  1 
ATOM 1116 C CD  ? ARG A 1 142 ?  13.231   9.625 -10.418 1.000 95.390 ? 142 ARG A CD  1 
ATOM 1117 N NE  ? ARG A 1 142 ?  13.080  10.773 -11.308 1.000 95.390 ? 142 ARG A NE  1 
ATOM 1118 N NH1 ? ARG A 1 142 ?  15.117  10.487 -12.360 1.000 95.390 ? 142 ARG A NH1 1 
ATOM 1119 N NH2 ? ARG A 1 142 ?  13.740  12.216 -12.968 1.000 95.390 ? 142 ARG A NH2 1 
ATOM 1120 C CZ  ? ARG A 1 142 ?  13.979  11.156 -12.210 1.000 95.390 ? 142 ARG A CZ  1 
ATOM 1121 N N   ? ILE A 1 143 ?   8.822   8.073  -9.443 1.000 95.510 ? 143 ILE A N   1 
ATOM 1122 C CA  ? ILE A 1 143 ?   7.878   7.775 -10.514 1.000 95.510 ? 143 ILE A CA  1 
ATOM 1123 C C   ? ILE A 1 143 ?   8.583   7.872 -11.865 1.000 95.510 ? 143 ILE A C   1 
ATOM 1124 C CB  ? ILE A 1 143 ?   6.661   8.726 -10.475 1.000 95.510 ? 143 ILE A CB  1 
ATOM 1125 O O   ? ILE A 1 143 ?   9.241   8.874 -12.159 1.000 95.510 ? 143 ILE A O   1 
ATOM 1126 C CG1 ? ILE A 1 143 ?   5.886   8.549  -9.164 1.000 95.510 ? 143 ILE A CG1 1 
ATOM 1127 C CG2 ? ILE A 1 143 ?   5.752   8.489 -11.685 1.000 95.510 ? 143 ILE A CG2 1 
ATOM 1128 C CD1 ? ILE A 1 143 ?   4.630   9.403  -9.067 1.000 95.510 ? 143 ILE A CD1 1 
ATOM 1129 N N   ? MET A 1 144 ?   8.328   6.788 -12.675 1.000 94.890 ? 144 MET A N   1 
ATOM 1130 C CA  ? MET A 1 144 ?   8.996   6.730 -13.972 1.000 94.890 ? 144 MET A CA  1 
ATOM 1131 C C   ? MET A 1 144 ?   8.031   7.088 -15.098 1.000 94.890 ? 144 MET A C   1 
ATOM 1132 C CB  ? MET A 1 144 ?   9.587   5.340 -14.212 1.000 94.890 ? 144 MET A CB  1 
ATOM 1133 O O   ? MET A 1 144 ?   6.813   7.031 -14.919 1.000 94.890 ? 144 MET A O   1 
ATOM 1134 C CG  ? MET A 1 144 ?  10.633   4.934 -13.186 1.000 94.890 ? 144 MET A CG  1 
ATOM 1135 S SD  ? MET A 1 144 ?  11.313   3.259 -13.501 1.000 94.890 ? 144 MET A SD  1 
ATOM 1136 C CE  ? MET A 1 144 ?  12.501   3.637 -14.818 1.000 94.890 ? 144 MET A CE  1 
ATOM 1137 N N   ? ASP A 1 145 ?   8.561   7.403 -16.183 1.000 93.030 ? 145 ASP A N   1 
ATOM 1138 C CA  ? ASP A 1 145 ?   7.758   7.735 -17.356 1.000 93.030 ? 145 ASP A CA  1 
ATOM 1139 C C   ? ASP A 1 145 ?   7.092   6.490 -17.936 1.000 93.030 ? 145 ASP A C   1 
ATOM 1140 C CB  ? ASP A 1 145 ?   8.619   8.417 -18.421 1.000 93.030 ? 145 ASP A CB  1 
ATOM 1141 O O   ? ASP A 1 145 ?   7.508   5.366 -17.649 1.000 93.030 ? 145 ASP A O   1 
ATOM 1142 C CG  ? ASP A 1 145 ?   9.714   7.516 -18.963 1.000 93.030 ? 145 ASP A CG  1 
ATOM 1143 O OD1 ? ASP A 1 145 ?   9.618   7.071 -20.128 1.000 93.030 ? 145 ASP A OD1 1 
ATOM 1144 O OD2 ? ASP A 1 145 ?  10.681   7.246 -18.219 1.000 93.030 ? 145 ASP A OD2 1 
ATOM 1145 N N   ? LYS A 1 146 ?   6.055   6.681 -18.823 1.000 90.720 ? 146 LYS A N   1 
ATOM 1146 C CA  ? LYS A 1 146 ?   5.220   5.615 -19.369 1.000 90.720 ? 146 LYS A CA  1 
ATOM 1147 C C   ? LYS A 1 146 ?   6.060   4.595 -20.132 1.000 90.720 ? 146 LYS A C   1 
ATOM 1148 C CB  ? LYS A 1 146 ?   4.140   6.194 -20.284 1.000 90.720 ? 146 LYS A CB  1 
ATOM 1149 O O   ? LYS A 1 146 ?   5.690   3.422 -20.223 1.000 90.720 ? 146 LYS A O   1 
ATOM 1150 C CG  ? LYS A 1 146 ?   4.687   6.951 -21.485 1.000 90.720 ? 146 LYS A CG  1 
ATOM 1151 C CD  ? LYS A 1 146 ?   3.566   7.537 -22.334 1.000 90.720 ? 146 LYS A CD  1 
ATOM 1152 C CE  ? LYS A 1 146 ?   4.112   8.318 -23.521 1.000 90.720 ? 146 LYS A CE  1 
ATOM 1153 N NZ  ? LYS A 1 146 ?   3.019   8.940 -24.326 1.000 90.720 ? 146 LYS A NZ  1 
ATOM 1154 N N   ? GLU A 1 147 ?   7.282   4.934 -20.593 1.000 91.010 ? 147 GLU A N   1 
ATOM 1155 C CA  ? GLU A 1 147 ?   8.108   4.053 -21.414 1.000 91.010 ? 147 GLU A CA  1 
ATOM 1156 C C   ? GLU A 1 147 ?   8.957   3.127 -20.547 1.000 91.010 ? 147 GLU A C   1 
ATOM 1157 C CB  ? GLU A 1 147 ?   9.005   4.870 -22.347 1.000 91.010 ? 147 GLU A CB  1 
ATOM 1158 O O   ? GLU A 1 147 ?   9.446   2.100 -21.022 1.000 91.010 ? 147 GLU A O   1 
ATOM 1159 C CG  ? GLU A 1 147 ?   8.238   5.696 -23.370 1.000 91.010 ? 147 GLU A CG  1 
ATOM 1160 C CD  ? GLU A 1 147 ?   7.296   4.865 -24.227 1.000 91.010 ? 147 GLU A CD  1 
ATOM 1161 O OE1 ? GLU A 1 147 ?   6.204   5.362 -24.585 1.000 91.010 ? 147 GLU A OE1 1 
ATOM 1162 O OE2 ? GLU A 1 147 ?   7.653   3.708 -24.542 1.000 91.010 ? 147 GLU A OE2 1 
ATOM 1163 N N   ? ALA A 1 148 ?   9.055   3.462 -19.259 1.000 91.020 ? 148 ALA A N   1 
ATOM 1164 C CA  ? ALA A 1 148 ?   9.973   2.783 -18.348 1.000 91.020 ? 148 ALA A CA  1 
ATOM 1165 C C   ? ALA A 1 148 ?   9.504   1.361 -18.055 1.000 91.020 ? 148 ALA A C   1 
ATOM 1166 C CB  ? ALA A 1 148 ?  10.114   3.572 -17.049 1.000 91.020 ? 148 ALA A CB  1 
ATOM 1167 O O   ? ALA A 1 148 ?  10.316   0.481 -17.761 1.000 91.020 ? 148 ALA A O   1 
ATOM 1168 N N   ? CYS A 1 149 ?   8.200   1.052 -18.259 1.000 92.880 ? 149 CYS A N   1 
ATOM 1169 C CA  ? CYS A 1 149 ?   7.666  -0.251 -17.878 1.000 92.880 ? 149 CYS A CA  1 
ATOM 1170 C C   ? CYS A 1 149 ?   7.092  -0.979 -19.088 1.000 92.880 ? 149 CYS A C   1 
ATOM 1171 C CB  ? CYS A 1 149 ?   6.588  -0.096 -16.806 1.000 92.880 ? 149 CYS A CB  1 
ATOM 1172 O O   ? CYS A 1 149 ?   6.257  -1.873 -18.941 1.000 92.880 ? 149 CYS A O   1 
ATOM 1173 S SG  ? CYS A 1 149 ?   7.234   0.372 -15.186 1.000 92.880 ? 149 CYS A SG  1 
ATOM 1174 N N   ? LYS A 1 150 ?   7.485  -0.542 -20.300 1.000 87.640 ? 150 LYS A N   1 
ATOM 1175 C CA  ? LYS A 1 150 ?   6.958  -1.121 -21.533 1.000 87.640 ? 150 LYS A CA  1 
ATOM 1176 C C   ? LYS A 1 150 ?   7.422  -2.565 -21.704 1.000 87.640 ? 150 LYS A C   1 
ATOM 1177 C CB  ? LYS A 1 150 ?   7.384  -0.287 -22.742 1.000 87.640 ? 150 LYS A CB  1 
ATOM 1178 O O   ? LYS A 1 150 ?   6.839  -3.321 -22.484 1.000 87.640 ? 150 LYS A O   1 
ATOM 1179 C CG  ? LYS A 1 150 ?   6.610   1.014 -22.900 1.000 87.640 ? 150 LYS A CG  1 
ATOM 1180 C CD  ? LYS A 1 150 ?   6.955   1.714 -24.208 1.000 87.640 ? 150 LYS A CD  1 
ATOM 1181 C CE  ? LYS A 1 150 ?   6.132   2.981 -24.399 1.000 87.640 ? 150 LYS A CE  1 
ATOM 1182 N NZ  ? LYS A 1 150 ?   6.502   3.698 -25.655 1.000 87.640 ? 150 LYS A NZ  1 
ATOM 1183 N N   ? MET A 1 151 ?   8.436  -2.931 -20.801 1.000 89.480 ? 151 MET A N   1 
ATOM 1184 C CA  ? MET A 1 151 ?   8.914  -4.310 -20.837 1.000 89.480 ? 151 MET A CA  1 
ATOM 1185 C C   ? MET A 1 151 ?   7.859  -5.266 -20.291 1.000 89.480 ? 151 MET A C   1 
ATOM 1186 C CB  ? MET A 1 151 ?  10.211  -4.451 -20.039 1.000 89.480 ? 151 MET A CB  1 
ATOM 1187 O O   ? MET A 1 151 ?   7.894  -6.465 -20.576 1.000 89.480 ? 151 MET A O   1 
ATOM 1188 C CG  ? MET A 1 151 ?  10.055  -4.151 -18.557 1.000 89.480 ? 151 MET A CG  1 
ATOM 1189 S SD  ? MET A 1 151 ?  11.667  -4.047 -17.687 1.000 89.480 ? 151 MET A SD  1 
ATOM 1190 C CE  ? MET A 1 151 ?  12.137  -5.800 -17.674 1.000 89.480 ? 151 MET A CE  1 
ATOM 1191 N N   ? TYR A 1 152 ?   6.896  -4.745 -19.544 1.000 90.500 ? 152 TYR A N   1 
ATOM 1192 C CA  ? TYR A 1 152 ?   5.754  -5.521 -19.074 1.000 90.500 ? 152 TYR A CA  1 
ATOM 1193 C C   ? TYR A 1 152 ?   4.659  -5.577 -20.132 1.000 90.500 ? 152 TYR A C   1 
ATOM 1194 C CB  ? TYR A 1 152 ?   5.197  -4.927 -17.777 1.000 90.500 ? 152 TYR A CB  1 
ATOM 1195 O O   ? TYR A 1 152 ?   4.175  -4.538 -20.589 1.000 90.500 ? 152 TYR A O   1 
ATOM 1196 C CG  ? TYR A 1 152 ?   6.172  -4.961 -16.626 1.000 90.500 ? 152 TYR A CG  1 
ATOM 1197 C CD1 ? TYR A 1 152 ?   6.442  -6.149 -15.950 1.000 90.500 ? 152 TYR A CD1 1 
ATOM 1198 C CD2 ? TYR A 1 152 ?   6.825  -3.805 -16.210 1.000 90.500 ? 152 TYR A CD2 1 
ATOM 1199 C CE1 ? TYR A 1 152 ?   7.339  -6.184 -14.888 1.000 90.500 ? 152 TYR A CE1 1 
ATOM 1200 C CE2 ? TYR A 1 152 ?   7.723  -3.829 -15.148 1.000 90.500 ? 152 TYR A CE2 1 
ATOM 1201 O OH  ? TYR A 1 152 ?   8.862  -5.051 -13.443 1.000 90.500 ? 152 TYR A OH  1 
ATOM 1202 C CZ  ? TYR A 1 152 ?   7.974  -5.021 -14.495 1.000 90.500 ? 152 TYR A CZ  1 
ATOM 1203 N N   ? LYS A 1 153 ?   4.361  -6.734 -20.642 1.000 88.460 ? 153 LYS A N   1 
ATOM 1204 C CA  ? LYS A 1 153 ?   3.498  -7.017 -21.786 1.000 88.460 ? 153 LYS A CA  1 
ATOM 1205 C C   ? LYS A 1 153 ?   2.125  -6.375 -21.609 1.000 88.460 ? 153 LYS A C   1 
ATOM 1206 C CB  ? LYS A 1 153 ?   3.350  -8.526 -21.986 1.000 88.460 ? 153 LYS A CB  1 
ATOM 1207 O O   ? LYS A 1 153 ?   1.576  -5.802 -22.552 1.000 88.460 ? 153 LYS A O   1 
ATOM 1208 C CG  ? LYS A 1 153 ?   2.592  -8.911 -23.248 1.000 88.460 ? 153 LYS A CG  1 
ATOM 1209 C CD  ? LYS A 1 153 ?   2.522 -10.423 -23.419 1.000 88.460 ? 153 LYS A CD  1 
ATOM 1210 C CE  ? LYS A 1 153 ?   1.718 -10.810 -24.653 1.000 88.460 ? 153 LYS A CE  1 
ATOM 1211 N NZ  ? LYS A 1 153 ?   1.659 -12.292 -24.833 1.000 88.460 ? 153 LYS A NZ  1 
ATOM 1212 N N   ? HIS A 1 154 ?   1.546  -6.140 -20.463 1.000 89.580 ? 154 HIS A N   1 
ATOM 1213 C CA  ? HIS A 1 154 ?   0.177  -5.686 -20.245 1.000 89.580 ? 154 HIS A CA  1 
ATOM 1214 C C   ? HIS A 1 154 ?   0.147  -4.405 -19.417 1.000 89.580 ? 154 HIS A C   1 
ATOM 1215 C CB  ? HIS A 1 154 ?  -0.646  -6.775 -19.556 1.000 89.580 ? 154 HIS A CB  1 
ATOM 1216 O O   ? HIS A 1 154 ?  -0.856  -4.105 -18.765 1.000 89.580 ? 154 HIS A O   1 
ATOM 1217 C CG  ? HIS A 1 154 ?  -0.720  -8.052 -20.331 1.000 89.580 ? 154 HIS A CG  1 
ATOM 1218 C CD2 ? HIS A 1 154 ?  -0.245  -9.289 -20.053 1.000 89.580 ? 154 HIS A CD2 1 
ATOM 1219 N ND1 ? HIS A 1 154 ?  -1.342  -8.144 -21.557 1.000 89.580 ? 154 HIS A ND1 1 
ATOM 1220 C CE1 ? HIS A 1 154 ?  -1.247  -9.386 -22.001 1.000 89.580 ? 154 HIS A CE1 1 
ATOM 1221 N NE2 ? HIS A 1 154 ?  -0.586 -10.101 -21.107 1.000 89.580 ? 154 HIS A NE2 1 
ATOM 1222 N N   ? TYR A 1 155 ?   1.205  -3.711 -19.445 1.000 93.550 ? 155 TYR A N   1 
ATOM 1223 C CA  ? TYR A 1 155 ?   1.281  -2.443 -18.728 1.000 93.550 ? 155 TYR A CA  1 
ATOM 1224 C C   ? TYR A 1 155 ?   0.392  -1.393 -19.382 1.000 93.550 ? 155 TYR A C   1 
ATOM 1225 C CB  ? TYR A 1 155 ?   2.728  -1.942 -18.673 1.000 93.550 ? 155 TYR A CB  1 
ATOM 1226 O O   ? TYR A 1 155 ?   0.400  -1.238 -20.606 1.000 93.550 ? 155 TYR A O   1 
ATOM 1227 C CG  ? TYR A 1 155 ?   2.874  -0.579 -18.042 1.000 93.550 ? 155 TYR A CG  1 
ATOM 1228 C CD1 ? TYR A 1 155 ?   3.071   0.555 -18.826 1.000 93.550 ? 155 TYR A CD1 1 
ATOM 1229 C CD2 ? TYR A 1 155 ?   2.817  -0.423 -16.661 1.000 93.550 ? 155 TYR A CD2 1 
ATOM 1230 C CE1 ? TYR A 1 155 ?   3.209   1.814 -18.248 1.000 93.550 ? 155 TYR A CE1 1 
ATOM 1231 C CE2 ? TYR A 1 155 ?   2.953   0.830 -16.073 1.000 93.550 ? 155 TYR A CE2 1 
ATOM 1232 O OH  ? TYR A 1 155 ?   3.283   3.184 -16.297 1.000 93.550 ? 155 TYR A OH  1 
ATOM 1233 C CZ  ? TYR A 1 155 ?   3.148   1.941 -16.874 1.000 93.550 ? 155 TYR A CZ  1 
ATOM 1234 N N   ? ASP A 1 156 ?  -0.403  -0.761 -18.536 1.000 94.130 ? 156 ASP A N   1 
ATOM 1235 C CA  ? ASP A 1 156 ?  -1.270   0.335 -18.958 1.000 94.130 ? 156 ASP A CA  1 
ATOM 1236 C C   ? ASP A 1 156 ?  -1.111   1.545 -18.040 1.000 94.130 ? 156 ASP A C   1 
ATOM 1237 C CB  ? ASP A 1 156 ?  -2.732  -0.117 -18.984 1.000 94.130 ? 156 ASP A CB  1 
ATOM 1238 O O   ? ASP A 1 156 ?  -1.525   1.509 -16.879 1.000 94.130 ? 156 ASP A O   1 
ATOM 1239 C CG  ? ASP A 1 156 ?  -3.654   0.896 -19.642 1.000 94.130 ? 156 ASP A CG  1 
ATOM 1240 O OD1 ? ASP A 1 156 ?  -3.395   2.114 -19.537 1.000 94.130 ? 156 ASP A OD1 1 
ATOM 1241 O OD2 ? ASP A 1 156 ?  -4.649   0.471 -20.268 1.000 94.130 ? 156 ASP A OD2 1 
ATOM 1242 N N   ? TYR A 1 157 ?  -0.654   2.657 -18.670 1.000 93.170 ? 157 TYR A N   1 
ATOM 1243 C CA  ? TYR A 1 157 ?  -0.331   3.858 -17.907 1.000 93.170 ? 157 TYR A CA  1 
ATOM 1244 C C   ? TYR A 1 157 ?  -1.586   4.468 -17.293 1.000 93.170 ? 157 TYR A C   1 
ATOM 1245 C CB  ? TYR A 1 157 ?   0.368   4.889 -18.798 1.000 93.170 ? 157 TYR A CB  1 
ATOM 1246 O O   ? TYR A 1 157 ?  -1.510   5.178 -16.287 1.000 93.170 ? 157 TYR A O   1 
ATOM 1247 C CG  ? TYR A 1 157 ?   0.764   6.151 -18.070 1.000 93.170 ? 157 TYR A CG  1 
ATOM 1248 C CD1 ? TYR A 1 157 ?   0.021   7.321 -18.209 1.000 93.170 ? 157 TYR A CD1 1 
ATOM 1249 C CD2 ? TYR A 1 157 ?   1.883   6.177 -17.244 1.000 93.170 ? 157 TYR A CD2 1 
ATOM 1250 C CE1 ? TYR A 1 157 ?   0.383   8.486 -17.542 1.000 93.170 ? 157 TYR A CE1 1 
ATOM 1251 C CE2 ? TYR A 1 157 ?   2.254   7.337 -16.573 1.000 93.170 ? 157 TYR A CE2 1 
ATOM 1252 O OH  ? TYR A 1 157 ?   1.862   9.636 -16.065 1.000 93.170 ? 157 TYR A OH  1 
ATOM 1253 C CZ  ? TYR A 1 157 ?   1.499   8.484 -16.727 1.000 93.170 ? 157 TYR A CZ  1 
ATOM 1254 N N   ? ASN A 1 158 ?  -2.695   4.157 -17.863 1.000 93.710 ? 158 ASN A N   1 
ATOM 1255 C CA  ? ASN A 1 158 ?  -3.953   4.694 -17.356 1.000 93.710 ? 158 ASN A CA  1 
ATOM 1256 C C   ? ASN A 1 158 ?  -4.355   4.034 -16.041 1.000 93.710 ? 158 ASN A C   1 
ATOM 1257 C CB  ? ASN A 1 158 ?  -5.065   4.529 -18.395 1.000 93.710 ? 158 ASN A CB  1 
ATOM 1258 O O   ? ASN A 1 158 ?  -5.112   4.610 -15.258 1.000 93.710 ? 158 ASN A O   1 
ATOM 1259 C CG  ? ASN A 1 158 ?  -4.900   5.460 -19.580 1.000 93.710 ? 158 ASN A CG  1 
ATOM 1260 N ND2 ? ASN A 1 158 ?  -5.259   4.982 -20.765 1.000 93.710 ? 158 ASN A ND2 1 
ATOM 1261 O OD1 ? ASN A 1 158 ?  -4.453   6.601 -19.431 1.000 93.710 ? 158 ASN A OD1 1 
ATOM 1262 N N   ? PHE A 1 159 ?  -3.881   2.872 -15.774 1.000 94.790 ? 159 PHE A N   1 
ATOM 1263 C CA  ? PHE A 1 159 ?  -4.340   2.107 -14.620 1.000 94.790 ? 159 PHE A CA  1 
ATOM 1264 C C   ? PHE A 1 159 ?  -3.165   1.696 -13.741 1.000 94.790 ? 159 PHE A C   1 
ATOM 1265 C CB  ? PHE A 1 159 ?  -5.117   0.866 -15.071 1.000 94.790 ? 159 PHE A CB  1 
ATOM 1266 O O   ? PHE A 1 159 ?  -3.358   1.194 -12.632 1.000 94.790 ? 159 PHE A O   1 
ATOM 1267 C CG  ? PHE A 1 159 ?  -6.388   1.182 -15.812 1.000 94.790 ? 159 PHE A CG  1 
ATOM 1268 C CD1 ? PHE A 1 159 ?  -7.511   1.638 -15.132 1.000 94.790 ? 159 PHE A CD1 1 
ATOM 1269 C CD2 ? PHE A 1 159 ?  -6.460   1.023 -17.190 1.000 94.790 ? 159 PHE A CD2 1 
ATOM 1270 C CE1 ? PHE A 1 159 ?  -8.689   1.932 -15.815 1.000 94.790 ? 159 PHE A CE1 1 
ATOM 1271 C CE2 ? PHE A 1 159 ?  -7.634   1.314 -17.879 1.000 94.790 ? 159 PHE A CE2 1 
ATOM 1272 C CZ  ? PHE A 1 159 ?  -8.747   1.767 -17.190 1.000 94.790 ? 159 PHE A CZ  1 
ATOM 1273 N N   ? GLN A 1 160 ?  -1.956   1.968 -14.207 1.000 95.720 ? 160 GLN A N   1 
ATOM 1274 C CA  ? GLN A 1 160 ?  -0.788   1.526 -13.452 1.000 95.720 ? 160 GLN A CA  1 
ATOM 1275 C C   ? GLN A 1 160 ?   0.282   2.613 -13.408 1.000 95.720 ? 160 GLN A C   1 
ATOM 1276 C CB  ? GLN A 1 160 ?  -0.211   0.246 -14.056 1.000 95.720 ? 160 GLN A CB  1 
ATOM 1277 O O   ? GLN A 1 160 ?   0.331   3.479 -14.284 1.000 95.720 ? 160 GLN A O   1 
ATOM 1278 C CG  ? GLN A 1 160 ?  -1.154  -0.948 -13.984 1.000 95.720 ? 160 GLN A CG  1 
ATOM 1279 C CD  ? GLN A 1 160 ?  -0.614  -2.167 -14.707 1.000 95.720 ? 160 GLN A CD  1 
ATOM 1280 N NE2 ? GLN A 1 160 ?  -0.647  -3.316 -14.040 1.000 95.720 ? 160 GLN A NE2 1 
ATOM 1281 O OE1 ? GLN A 1 160 ?  -0.171  -2.078 -15.857 1.000 95.720 ? 160 GLN A OE1 1 
ATOM 1282 N N   ? VAL A 1 161 ?   1.089   2.567 -12.342 1.000 95.610 ? 161 VAL A N   1 
ATOM 1283 C CA  ? VAL A 1 161 ?   2.202   3.481 -12.107 1.000 95.610 ? 161 VAL A CA  1 
ATOM 1284 C C   ? VAL A 1 161 ?   3.511   2.698 -12.054 1.000 95.610 ? 161 VAL A C   1 
ATOM 1285 C CB  ? VAL A 1 161 ?   2.009   4.286 -10.802 1.000 95.610 ? 161 VAL A CB  1 
ATOM 1286 O O   ? VAL A 1 161 ?   3.609   1.684 -11.358 1.000 95.610 ? 161 VAL A O   1 
ATOM 1287 C CG1 ? VAL A 1 161 ?   3.149   5.285 -10.611 1.000 95.610 ? 161 VAL A CG1 1 
ATOM 1288 C CG2 ? VAL A 1 161 ?   0.661   5.003 -10.812 1.000 95.610 ? 161 VAL A CG2 1 
ATOM 1289 N N   ? CYS A 1 162 ?   4.478   3.218 -12.817 1.000 95.290 ? 162 CYS A N   1 
ATOM 1290 C CA  ? CYS A 1 162 ?   5.811   2.625 -12.845 1.000 95.290 ? 162 CYS A CA  1 
ATOM 1291 C C   ? CYS A 1 162 ?   6.769   3.393 -11.943 1.000 95.290 ? 162 CYS A C   1 
ATOM 1292 C CB  ? CYS A 1 162 ?   6.354   2.595 -14.273 1.000 95.290 ? 162 CYS A CB  1 
ATOM 1293 O O   ? CYS A 1 162 ?   6.897   4.613 -12.061 1.000 95.290 ? 162 CYS A O   1 
ATOM 1294 S SG  ? CYS A 1 162 ?   7.748   1.469 -14.499 1.000 95.290 ? 162 CYS A SG  1 
ATOM 1295 N N   ? VAL A 1 163 ?   7.354   2.627 -11.031 1.000 95.260 ? 163 VAL A N   1 
ATOM 1296 C CA  ? VAL A 1 163 ?   8.206   3.307 -10.061 1.000 95.260 ? 163 VAL A CA  1 
ATOM 1297 C C   ? VAL A 1 163 ?   9.554   2.596  -9.968 1.000 95.260 ? 163 VAL A C   1 
ATOM 1298 C CB  ? VAL A 1 163 ?   7.540   3.372  -8.668 1.000 95.260 ? 163 VAL A CB  1 
ATOM 1299 O O   ? VAL A 1 163 ?   9.655   1.403 -10.267 1.000 95.260 ? 163 VAL A O   1 
ATOM 1300 C CG1 ? VAL A 1 163 ?   6.256   4.197  -8.722 1.000 95.260 ? 163 VAL A CG1 1 
ATOM 1301 C CG2 ? VAL A 1 163 ?   7.254   1.964  -8.149 1.000 95.260 ? 163 VAL A CG2 1 
ATOM 1302 N N   ? GLY A 1 164 ?  10.540   3.265  -9.586 1.000 92.690 ? 164 GLY A N   1 
ATOM 1303 C CA  ? GLY A 1 164 ?  11.890   2.746  -9.441 1.000 92.690 ? 164 GLY A CA  1 
ATOM 1304 C C   ? GLY A 1 164 ?  12.958   3.726  -9.891 1.000 92.690 ? 164 GLY A C   1 
ATOM 1305 O O   ? GLY A 1 164 ?  12.682   4.914 -10.070 1.000 92.690 ? 164 GLY A O   1 
ATOM 1306 N N   ? SER A 1 165 ?  14.152   3.265  -9.816 1.000 88.020 ? 165 SER A N   1 
ATOM 1307 C CA  ? SER A 1 165 ?  15.306   4.055 -10.230 1.000 88.020 ? 165 SER A CA  1 
ATOM 1308 C C   ? SER A 1 165 ?  16.323   3.199 -10.978 1.000 88.020 ? 165 SER A C   1 
ATOM 1309 C CB  ? SER A 1 165 ?  15.971   4.710  -9.019 1.000 88.020 ? 165 SER A CB  1 
ATOM 1310 O O   ? SER A 1 165 ?  16.623   2.078 -10.562 1.000 88.020 ? 165 SER A O   1 
ATOM 1311 O OG  ? SER A 1 165 ?  17.174   5.359  -9.394 1.000 88.020 ? 165 SER A OG  1 
ATOM 1312 N N   ? SER A 1 166 ?  16.810   3.752 -12.135 1.000 76.230 ? 166 SER A N   1 
ATOM 1313 C CA  ? SER A 1 166 ?  17.828   3.035 -12.897 1.000 76.230 ? 166 SER A CA  1 
ATOM 1314 C C   ? SER A 1 166 ?  19.180   3.082 -12.194 1.000 76.230 ? 166 SER A C   1 
ATOM 1315 C CB  ? SER A 1 166 ?  17.954   3.619 -14.304 1.000 76.230 ? 166 SER A CB  1 
ATOM 1316 O O   ? SER A 1 166 ?  20.064   2.272 -12.482 1.000 76.230 ? 166 SER A O   1 
ATOM 1317 O OG  ? SER A 1 166 ?  18.260   5.001 -14.250 1.000 76.230 ? 166 SER A OG  1 
ATOM 1318 N N   ? THR A 1 167 ?  19.317   3.923 -11.113 1.000 82.250 ? 167 THR A N   1 
ATOM 1319 C CA  ? THR A 1 167 ?  20.617   4.159 -10.494 1.000 82.250 ? 167 THR A CA  1 
ATOM 1320 C C   ? THR A 1 167 ?  20.661   3.569  -9.087 1.000 82.250 ? 167 THR A C   1 
ATOM 1321 C CB  ? THR A 1 167 ?  20.942   5.663 -10.433 1.000 82.250 ? 167 THR A CB  1 
ATOM 1322 O O   ? THR A 1 167 ?  21.730   3.472  -8.482 1.000 82.250 ? 167 THR A O   1 
ATOM 1323 C CG2 ? THR A 1 167 ?  21.078   6.252 -11.833 1.000 82.250 ? 167 THR A CG2 1 
ATOM 1324 O OG1 ? THR A 1 167 ?  19.890   6.345  -9.740 1.000 82.250 ? 167 THR A OG1 1 
ATOM 1325 N N   ? LYS A 1 168 ?  19.518   3.190  -8.531 1.000 85.530 ? 168 LYS A N   1 
ATOM 1326 C CA  ? LYS A 1 168 ?  19.452   2.696  -7.159 1.000 85.530 ? 168 LYS A CA  1 
ATOM 1327 C C   ? LYS A 1 168 ?  18.680   1.382  -7.084 1.000 85.530 ? 168 LYS A C   1 
ATOM 1328 C CB  ? LYS A 1 168 ?  18.805   3.737  -6.243 1.000 85.530 ? 168 LYS A CB  1 
ATOM 1329 O O   ? LYS A 1 168 ?  17.697   1.192  -7.803 1.000 85.530 ? 168 LYS A O   1 
ATOM 1330 C CG  ? LYS A 1 168 ?  19.575   5.047  -6.154 1.000 85.530 ? 168 LYS A CG  1 
ATOM 1331 C CD  ? LYS A 1 168 ?  18.883   6.040  -5.230 1.000 85.530 ? 168 LYS A CD  1 
ATOM 1332 C CE  ? LYS A 1 168 ?  19.620   7.372  -5.186 1.000 85.530 ? 168 LYS A CE  1 
ATOM 1333 N NZ  ? LYS A 1 168 ?  18.923   8.363  -4.313 1.000 85.530 ? 168 LYS A NZ  1 
ATOM 1334 N N   ? LEU A 1 169 ?  19.189   0.414  -6.358 1.000 85.450 ? 169 LEU A N   1 
ATOM 1335 C CA  ? LEU A 1 169 ?  18.496  -0.845  -6.105 1.000 85.450 ? 169 LEU A CA  1 
ATOM 1336 C C   ? LEU A 1 169 ?  17.531  -0.708  -4.933 1.000 85.450 ? 169 LEU A C   1 
ATOM 1337 C CB  ? LEU A 1 169 ?  19.503  -1.964  -5.824 1.000 85.450 ? 169 LEU A CB  1 
ATOM 1338 O O   ? LEU A 1 169 ?  17.815  -1.180  -3.830 1.000 85.450 ? 169 LEU A O   1 
ATOM 1339 C CG  ? LEU A 1 169 ?  18.938  -3.384  -5.763 1.000 85.450 ? 169 LEU A CG  1 
ATOM 1340 C CD1 ? LEU A 1 169 ?  18.314  -3.765  -7.102 1.000 85.450 ? 169 LEU A CD1 1 
ATOM 1341 C CD2 ? LEU A 1 169 ?  20.027  -4.377  -5.373 1.000 85.450 ? 169 LEU A CD2 1 
ATOM 1342 N N   ? LYS A 1 170 ?  16.494   0.008  -5.129 1.000 86.900 ? 170 LYS A N   1 
ATOM 1343 C CA  ? LYS A 1 170 ?  15.383   0.217  -4.205 1.000 86.900 ? 170 LYS A CA  1 
ATOM 1344 C C   ? LYS A 1 170 ?  14.052  -0.158  -4.852 1.000 86.900 ? 170 LYS A C   1 
ATOM 1345 C CB  ? LYS A 1 170 ?  15.344   1.670  -3.731 1.000 86.900 ? 170 LYS A CB  1 
ATOM 1346 O O   ? LYS A 1 170 ?  13.718   0.340  -5.929 1.000 86.900 ? 170 LYS A O   1 
ATOM 1347 C CG  ? LYS A 1 170 ?  16.573   2.097  -2.942 1.000 86.900 ? 170 LYS A CG  1 
ATOM 1348 C CD  ? LYS A 1 170 ?  16.435   3.521  -2.419 1.000 86.900 ? 170 LYS A CD  1 
ATOM 1349 C CE  ? LYS A 1 170 ?  17.643   3.932  -1.588 1.000 86.900 ? 170 LYS A CE  1 
ATOM 1350 N NZ  ? LYS A 1 170 ?  17.497   5.316  -1.046 1.000 86.900 ? 170 LYS A NZ  1 
ATOM 1351 N N   ? THR A 1 171 ?  13.184  -0.976  -4.086 1.000 89.420 ? 171 THR A N   1 
ATOM 1352 C CA  ? THR A 1 171 ?  11.933  -1.381  -4.717 1.000 89.420 ? 171 THR A CA  1 
ATOM 1353 C C   ? THR A 1 171 ?  11.011  -2.055  -3.706 1.000 89.420 ? 171 THR A C   1 
ATOM 1354 C CB  ? THR A 1 171 ?  12.187  -2.334  -5.900 1.000 89.420 ? 171 THR A CB  1 
ATOM 1355 O O   ? THR A 1 171 ?  11.458  -2.487  -2.641 1.000 89.420 ? 171 THR A O   1 
ATOM 1356 C CG2 ? THR A 1 171 ?  12.699  -3.687  -5.415 1.000 89.420 ? 171 THR A CG2 1 
ATOM 1357 O OG1 ? THR A 1 171 ?  10.964  -2.529  -6.620 1.000 89.420 ? 171 THR A OG1 1 
ATOM 1358 N N   ? ALA A 1 172 ?   9.654  -2.042  -4.001 1.000 85.950 ? 172 ALA A N   1 
ATOM 1359 C CA  ? ALA A 1 172 ?   8.704  -2.903  -3.302 1.000 85.950 ? 172 ALA A CA  1 
ATOM 1360 C C   ? ALA A 1 172 ?   8.740  -4.324  -3.858 1.000 85.950 ? 172 ALA A C   1 
ATOM 1361 C CB  ? ALA A 1 172 ?   7.292  -2.331  -3.403 1.000 85.950 ? 172 ALA A CB  1 
ATOM 1362 O O   ? ALA A 1 172 ?   8.793  -4.520  -5.074 1.000 85.950 ? 172 ALA A O   1 
ATOM 1363 N N   ? TYR A 1 173 ?   8.765  -5.295  -3.026 1.000 83.840 ? 173 TYR A N   1 
ATOM 1364 C CA  ? TYR A 1 173 ?   8.950  -6.685  -3.429 1.000 83.840 ? 173 TYR A CA  1 
ATOM 1365 C C   ? TYR A 1 173 ?   7.958  -7.596  -2.715 1.000 83.840 ? 173 TYR A C   1 
ATOM 1366 C CB  ? TYR A 1 173 ?  10.382  -7.143  -3.138 1.000 83.840 ? 173 TYR A CB  1 
ATOM 1367 O O   ? TYR A 1 173 ?   7.033  -7.120  -2.053 1.000 83.840 ? 173 TYR A O   1 
ATOM 1368 C CG  ? TYR A 1 173 ?  10.791  -8.378  -3.903 1.000 83.840 ? 173 TYR A CG  1 
ATOM 1369 C CD1 ? TYR A 1 173 ?  11.289  -9.498  -3.241 1.000 83.840 ? 173 TYR A CD1 1 
ATOM 1370 C CD2 ? TYR A 1 173 ?  10.682  -8.428  -5.289 1.000 83.840 ? 173 TYR A CD2 1 
ATOM 1371 C CE1 ? TYR A 1 173 ?  11.669 -10.638  -3.941 1.000 83.840 ? 173 TYR A CE1 1 
ATOM 1372 C CE2 ? TYR A 1 173 ?  11.058  -9.563  -5.999 1.000 83.840 ? 173 TYR A CE2 1 
ATOM 1373 O OH  ? TYR A 1 173 ?  11.924 -11.787  -6.016 1.000 83.840 ? 173 TYR A OH  1 
ATOM 1374 C CZ  ? TYR A 1 173 ?  11.549 -10.661  -5.318 1.000 83.840 ? 173 TYR A CZ  1 
ATOM 1375 N N   ? MET A 1 174 ?   8.075  -8.896  -2.866 1.000 77.530 ? 174 MET A N   1 
ATOM 1376 C CA  ? MET A 1 174 ?   7.172  -9.931  -2.371 1.000 77.530 ? 174 MET A CA  1 
ATOM 1377 C C   ? MET A 1 174 ?   6.740  -9.636  -0.938 1.000 77.530 ? 174 MET A C   1 
ATOM 1378 C CB  ? MET A 1 174 ?   7.837 -11.306  -2.445 1.000 77.530 ? 174 MET A CB  1 
ATOM 1379 O O   ? MET A 1 174 ?   7.573  -9.322  -0.087 1.000 77.530 ? 174 MET A O   1 
ATOM 1380 C CG  ? MET A 1 174 ?   8.017 -11.825  -3.862 1.000 77.530 ? 174 MET A CG  1 
ATOM 1381 S SD  ? MET A 1 174 ?   8.593 -13.566  -3.906 1.000 77.530 ? 174 MET A SD  1 
ATOM 1382 C CE  ? MET A 1 174 ?   8.578 -13.864  -5.695 1.000 77.530 ? 174 MET A CE  1 
ATOM 1383 N N   ? GLY A 1 175 ?   5.337  -9.668  -0.741 1.000 75.610 ? 175 GLY A N   1 
ATOM 1384 C CA  ? GLY A 1 175 ?   4.821  -9.495   0.608 1.000 75.610 ? 175 GLY A CA  1 
ATOM 1385 C C   ? GLY A 1 175 ?   4.333  -8.085   0.883 1.000 75.610 ? 175 GLY A C   1 
ATOM 1386 O O   ? GLY A 1 175 ?   3.584  -7.857   1.835 1.000 75.610 ? 175 GLY A O   1 
ATOM 1387 N N   ? ASP A 1 176 ?   4.695  -7.115   0.068 1.000 86.100 ? 176 ASP A N   1 
ATOM 1388 C CA  ? ASP A 1 176 ?   4.262  -5.728   0.208 1.000 86.100 ? 176 ASP A CA  1 
ATOM 1389 C C   ? ASP A 1 176 ?   3.064  -5.433  -0.692 1.000 86.100 ? 176 ASP A C   1 
ATOM 1390 C CB  ? ASP A 1 176 ?   5.411  -4.772  -0.116 1.000 86.100 ? 176 ASP A CB  1 
ATOM 1391 O O   ? ASP A 1 176 ?   2.682  -4.274  -0.867 1.000 86.100 ? 176 ASP A O   1 
ATOM 1392 C CG  ? ASP A 1 176 ?   6.533  -4.824   0.906 1.000 86.100 ? 176 ASP A CG  1 
ATOM 1393 O OD1 ? ASP A 1 176 ?   6.252  -5.003   2.111 1.000 86.100 ? 176 ASP A OD1 1 
ATOM 1394 O OD2 ? ASP A 1 176 ?   7.708  -4.683   0.504 1.000 86.100 ? 176 ASP A OD2 1 
ATOM 1395 N N   ? SER A 1 177 ?   2.671  -6.620  -1.415 1.000 93.190 ? 177 SER A N   1 
ATOM 1396 C CA  ? SER A 1 177 ?   1.465  -6.447  -2.218 1.000 93.190 ? 177 SER A CA  1 
ATOM 1397 C C   ? SER A 1 177 ?   0.361  -5.763  -1.417 1.000 93.190 ? 177 SER A C   1 
ATOM 1398 C CB  ? SER A 1 177 ?   0.967  -7.796  -2.737 1.000 93.190 ? 177 SER A CB  1 
ATOM 1399 O O   ? SER A 1 177 ?   0.180  -6.048  -0.231 1.000 93.190 ? 177 SER A O   1 
ATOM 1400 O OG  ? SER A 1 177 ?   1.900  -8.362  -3.641 1.000 93.190 ? 177 SER A OG  1 
ATOM 1401 N N   ? GLY A 1 178 ?  -0.164  -4.735  -2.134 1.000 95.770 ? 178 GLY A N   1 
ATOM 1402 C CA  ? GLY A 1 178 ?  -1.294  -4.111  -1.463 1.000 95.770 ? 178 GLY A CA  1 
ATOM 1403 C C   ? GLY A 1 178 ?  -0.904  -2.895  -0.644 1.000 95.770 ? 178 GLY A C   1 
ATOM 1404 O O   ? GLY A 1 178 ?  -1.762  -2.099  -0.257 1.000 95.770 ? 178 GLY A O   1 
ATOM 1405 N N   ? GLY A 1 179 ?   0.330  -2.720  -0.396 1.000 95.960 ? 179 GLY A N   1 
ATOM 1406 C CA  ? GLY A 1 179 ?   0.836  -1.548   0.301 1.000 95.960 ? 179 GLY A CA  1 
ATOM 1407 C C   ? GLY A 1 179 ?   0.741  -0.277  -0.521 1.000 95.960 ? 179 GLY A C   1 
ATOM 1408 O O   ? GLY A 1 179 ?   0.675  -0.330  -1.751 1.000 95.960 ? 179 GLY A O   1 
ATOM 1409 N N   ? PRO A 1 180 ?   0.882   0.947   0.120 1.000 96.960 ? 180 PRO A N   1 
ATOM 1410 C CA  ? PRO A 1 180 ?   0.614   2.222  -0.551 1.000 96.960 ? 180 PRO A CA  1 
ATOM 1411 C C   ? PRO A 1 180 ?   1.863   2.826  -1.189 1.000 96.960 ? 180 PRO A C   1 
ATOM 1412 C CB  ? PRO A 1 180 ?   0.092   3.113   0.579 1.000 96.960 ? 180 PRO A CB  1 
ATOM 1413 O O   ? PRO A 1 180 ?   2.975   2.618  -0.696 1.000 96.960 ? 180 PRO A O   1 
ATOM 1414 C CG  ? PRO A 1 180 ?   0.822   2.649   1.798 1.000 96.960 ? 180 PRO A CG  1 
ATOM 1415 C CD  ? PRO A 1 180 ?   0.978   1.158   1.723 1.000 96.960 ? 180 PRO A CD  1 
ATOM 1416 N N   ? LEU A 1 181 ?   1.760   3.503  -2.310 1.000 97.230 ? 181 LEU A N   1 
ATOM 1417 C CA  ? LEU A 1 181 ?   2.672   4.513  -2.835 1.000 97.230 ? 181 LEU A CA  1 
ATOM 1418 C C   ? LEU A 1 181 ?   2.212   5.914  -2.449 1.000 97.230 ? 181 LEU A C   1 
ATOM 1419 C CB  ? LEU A 1 181 ?   2.779   4.399  -4.358 1.000 97.230 ? 181 LEU A CB  1 
ATOM 1420 O O   ? LEU A 1 181 ?   1.211   6.410  -2.973 1.000 97.230 ? 181 LEU A O   1 
ATOM 1421 C CG  ? LEU A 1 181 ?   3.872   5.236  -5.025 1.000 97.230 ? 181 LEU A CG  1 
ATOM 1422 C CD1 ? LEU A 1 181 ?   5.248   4.662  -4.707 1.000 97.230 ? 181 LEU A CD1 1 
ATOM 1423 C CD2 ? LEU A 1 181 ?   3.649   5.303  -6.532 1.000 97.230 ? 181 LEU A CD2 1 
ATOM 1424 N N   ? LEU A 1 182 ?   3.008   6.604  -1.565 1.000 96.640 ? 182 LEU A N   1 
ATOM 1425 C CA  ? LEU A 1 182 ?   2.625   7.885  -0.981 1.000 96.640 ? 182 LEU A CA  1 
ATOM 1426 C C   ? LEU A 1 182 ?   3.472   9.018  -1.552 1.000 96.640 ? 182 LEU A C   1 
ATOM 1427 C CB  ? LEU A 1 182 ?   2.769   7.843   0.543 1.000 96.640 ? 182 LEU A CB  1 
ATOM 1428 O O   ? LEU A 1 182 ?   4.700   8.993  -1.449 1.000 96.640 ? 182 LEU A O   1 
ATOM 1429 C CG  ? LEU A 1 182 ?   2.301   9.085   1.303 1.000 96.640 ? 182 LEU A CG  1 
ATOM 1430 C CD1 ? LEU A 1 182 ?   0.785   9.224   1.208 1.000 96.640 ? 182 LEU A CD1 1 
ATOM 1431 C CD2 ? LEU A 1 182 ?   2.746   9.021   2.760 1.000 96.640 ? 182 LEU A CD2 1 
ATOM 1432 N N   ? CYS A 1 183 ?   2.774   9.994  -2.062 1.000 95.930 ? 183 CYS A N   1 
ATOM 1433 C CA  ? CYS A 1 183 ?   3.388  11.223  -2.551 1.000 95.930 ? 183 CYS A CA  1 
ATOM 1434 C C   ? CYS A 1 183 ?   2.729  12.447  -1.927 1.000 95.930 ? 183 CYS A C   1 
ATOM 1435 C CB  ? CYS A 1 183 ?   3.293  11.301  -4.074 1.000 95.930 ? 183 CYS A CB  1 
ATOM 1436 O O   ? CYS A 1 183 ?   1.515  12.627  -2.037 1.000 95.930 ? 183 CYS A O   1 
ATOM 1437 S SG  ? CYS A 1 183 ?   3.944   9.844  -4.920 1.000 95.930 ? 183 CYS A SG  1 
ATOM 1438 N N   ? ALA A 1 184 ?   3.570  13.251  -1.224 1.000 93.190 ? 184 ALA A N   1 
ATOM 1439 C CA  ? ALA A 1 184 ?   3.086  14.461  -0.564 1.000 93.190 ? 184 ALA A CA  1 
ATOM 1440 C C   ? ALA A 1 184 ?   1.902  14.152   0.347 1.000 93.190 ? 184 ALA A C   1 
ATOM 1441 C CB  ? ALA A 1 184 ?   2.695  15.512  -1.601 1.000 93.190 ? 184 ALA A CB  1 
ATOM 1442 O O   ? ALA A 1 184 ?   0.924  14.903   0.381 1.000 93.190 ? 184 ALA A O   1 
ATOM 1443 N N   ? GLY A 1 185 ?   1.930  12.970   0.988 1.000 93.650 ? 185 GLY A N   1 
ATOM 1444 C CA  ? GLY A 1 185 ?   0.969  12.645   2.030 1.000 93.650 ? 185 GLY A CA  1 
ATOM 1445 C C   ? GLY A 1 185 ?  -0.324  12.065   1.489 1.000 93.650 ? 185 GLY A C   1 
ATOM 1446 O O   ? GLY A 1 185 ?  -1.316  11.963   2.214 1.000 93.650 ? 185 GLY A O   1 
ATOM 1447 N N   ? VAL A 1 186 ?  -0.340  11.681   0.201 1.000 96.690 ? 186 VAL A N   1 
ATOM 1448 C CA  ? VAL A 1 186 ?  -1.528  11.136  -0.448 1.000 96.690 ? 186 VAL A CA  1 
ATOM 1449 C C   ? VAL A 1 186 ?  -1.201   9.782  -1.074 1.000 96.690 ? 186 VAL A C   1 
ATOM 1450 C CB  ? VAL A 1 186 ?  -2.081  12.100  -1.521 1.000 96.690 ? 186 VAL A CB  1 
ATOM 1451 O O   ? VAL A 1 186 ?  -0.085   9.566  -1.553 1.000 96.690 ? 186 VAL A O   1 
ATOM 1452 C CG1 ? VAL A 1 186 ?  -3.311  11.502  -2.202 1.000 96.690 ? 186 VAL A CG1 1 
ATOM 1453 C CG2 ? VAL A 1 186 ?  -2.416  13.455  -0.900 1.000 96.690 ? 186 VAL A CG2 1 
ATOM 1454 N N   ? ALA A 1 187 ?  -2.206   8.896  -1.151 1.000 97.270 ? 187 ALA A N   1 
ATOM 1455 C CA  ? ALA A 1 187 ?  -2.032   7.563  -1.721 1.000 97.270 ? 187 ALA A CA  1 
ATOM 1456 C C   ? ALA A 1 187 ?  -2.239   7.581  -3.232 1.000 97.270 ? 187 ALA A C   1 
ATOM 1457 C CB  ? ALA A 1 187 ?  -2.994   6.575  -1.066 1.000 97.270 ? 187 ALA A CB  1 
ATOM 1458 O O   ? ALA A 1 187 ?  -3.343   7.852  -3.711 1.000 97.270 ? 187 ALA A O   1 
ATOM 1459 N N   ? HIS A 1 188 ?  -1.130   7.248  -3.934 1.000 97.710 ? 188 HIS A N   1 
ATOM 1460 C CA  ? HIS A 1 188 ?  -1.193   7.330  -5.388 1.000 97.710 ? 188 HIS A CA  1 
ATOM 1461 C C   ? HIS A 1 188 ?  -1.095   5.947  -6.023 1.000 97.710 ? 188 HIS A C   1 
ATOM 1462 C CB  ? HIS A 1 188 ?  -0.079   8.232  -5.922 1.000 97.710 ? 188 HIS A CB  1 
ATOM 1463 O O   ? HIS A 1 188 ?  -1.430   5.773  -7.197 1.000 97.710 ? 188 HIS A O   1 
ATOM 1464 C CG  ? HIS A 1 188 ?  -0.422   9.688  -5.899 1.000 97.710 ? 188 HIS A CG  1 
ATOM 1465 C CD2 ? HIS A 1 188 ?  -0.275  10.620  -4.928 1.000 97.710 ? 188 HIS A CD2 1 
ATOM 1466 N ND1 ? HIS A 1 188 ?  -0.995  10.335  -6.972 1.000 97.710 ? 188 HIS A ND1 1 
ATOM 1467 C CE1 ? HIS A 1 188 ?  -1.185  11.606  -6.662 1.000 97.710 ? 188 HIS A CE1 1 
ATOM 1468 N NE2 ? HIS A 1 188 ?  -0.757  11.805  -5.427 1.000 97.710 ? 188 HIS A NE2 1 
ATOM 1469 N N   ? GLY A 1 189 ?  -0.804   4.932  -5.215 1.000 97.230 ? 189 GLY A N   1 
ATOM 1470 C CA  ? GLY A 1 189 ?  -0.651   3.612  -5.805 1.000 97.230 ? 189 GLY A CA  1 
ATOM 1471 C C   ? GLY A 1 189 ?  -0.774   2.488  -4.793 1.000 97.230 ? 189 GLY A C   1 
ATOM 1472 O O   ? GLY A 1 189 ?  -0.656   2.716  -3.587 1.000 97.230 ? 189 GLY A O   1 
ATOM 1473 N N   ? ILE A 1 190 ?  -1.001   1.242  -5.358 1.000 97.630 ? 190 ILE A N   1 
ATOM 1474 C CA  ? ILE A 1 190 ?  -1.031  -0.016  -4.620 1.000 97.630 ? 190 ILE A CA  1 
ATOM 1475 C C   ? ILE A 1 190 ?   0.007  -0.977  -5.197 1.000 97.630 ? 190 ILE A C   1 
ATOM 1476 C CB  ? ILE A 1 190 ?  -2.435  -0.660  -4.656 1.000 97.630 ? 190 ILE A CB  1 
ATOM 1477 O O   ? ILE A 1 190 ?   0.023  -1.232  -6.403 1.000 97.630 ? 190 ILE A O   1 
ATOM 1478 C CG1 ? ILE A 1 190 ?  -3.484   0.317  -4.113 1.000 97.630 ? 190 ILE A CG1 1 
ATOM 1479 C CG2 ? ILE A 1 190 ?  -2.448  -1.972  -3.868 1.000 97.630 ? 190 ILE A CG2 1 
ATOM 1480 C CD1 ? ILE A 1 190 ?  -4.919  -0.066  -4.447 1.000 97.630 ? 190 ILE A CD1 1 
ATOM 1481 N N   ? VAL A 1 191 ?   0.864  -1.371  -4.297 1.000 96.120 ? 191 VAL A N   1 
ATOM 1482 C CA  ? VAL A 1 191 ?   1.866  -2.308  -4.794 1.000 96.120 ? 191 VAL A CA  1 
ATOM 1483 C C   ? VAL A 1 191 ?   1.179  -3.465  -5.516 1.000 96.120 ? 191 VAL A C   1 
ATOM 1484 C CB  ? VAL A 1 191 ?   2.757  -2.845  -3.652 1.000 96.120 ? 191 VAL A CB  1 
ATOM 1485 O O   ? VAL A 1 191 ?   0.380  -4.190  -4.918 1.000 96.120 ? 191 VAL A O   1 
ATOM 1486 C CG1 ? VAL A 1 191 ?   3.787  -3.836  -4.191 1.000 96.120 ? 191 VAL A CG1 1 
ATOM 1487 C CG2 ? VAL A 1 191 ?   3.448  -1.692  -2.927 1.000 96.120 ? 191 VAL A CG2 1 
ATOM 1488 N N   ? SER A 1 192 ?   1.508  -3.665  -6.791 1.000 94.770 ? 192 SER A N   1 
ATOM 1489 C CA  ? SER A 1 192 ?   0.843  -4.663  -7.622 1.000 94.770 ? 192 SER A CA  1 
ATOM 1490 C C   ? SER A 1 192 ?   1.792  -5.800  -7.986 1.000 94.770 ? 192 SER A C   1 
ATOM 1491 C CB  ? SER A 1 192 ?   0.293  -4.020  -8.896 1.000 94.770 ? 192 SER A CB  1 
ATOM 1492 O O   ? SER A 1 192 ?   1.580  -6.946  -7.583 1.000 94.770 ? 192 SER A O   1 
ATOM 1493 O OG  ? SER A 1 192 ?  -0.546  -4.923  -9.594 1.000 94.770 ? 192 SER A OG  1 
ATOM 1494 N N   ? TYR A 1 193 ?   2.904  -5.505  -8.715 1.000 93.190 ? 193 TYR A N   1 
ATOM 1495 C CA  ? TYR A 1 193 ?   3.827  -6.551  -9.142 1.000 93.190 ? 193 TYR A CA  1 
ATOM 1496 C C   ? TYR A 1 193 ?   5.161  -5.957  -9.578 1.000 93.190 ? 193 TYR A C   1 
ATOM 1497 C CB  ? TYR A 1 193 ?   3.221  -7.370 -10.285 1.000 93.190 ? 193 TYR A CB  1 
ATOM 1498 O O   ? TYR A 1 193 ?   5.304  -4.735  -9.666 1.000 93.190 ? 193 TYR A O   1 
ATOM 1499 C CG  ? TYR A 1 193 ?   2.956  -6.564 -11.534 1.000 93.190 ? 193 TYR A CG  1 
ATOM 1500 C CD1 ? TYR A 1 193 ?   1.814  -5.773 -11.646 1.000 93.190 ? 193 TYR A CD1 1 
ATOM 1501 C CD2 ? TYR A 1 193 ?   3.844  -6.593 -12.604 1.000 93.190 ? 193 TYR A CD2 1 
ATOM 1502 C CE1 ? TYR A 1 193 ?   1.564  -5.030 -12.796 1.000 93.190 ? 193 TYR A CE1 1 
ATOM 1503 C CE2 ? TYR A 1 193 ?   3.604  -5.854 -13.758 1.000 93.190 ? 193 TYR A CE2 1 
ATOM 1504 O OH  ? TYR A 1 193 ?   2.221  -4.344 -14.984 1.000 93.190 ? 193 TYR A OH  1 
ATOM 1505 C CZ  ? TYR A 1 193 ?   2.464  -5.077 -13.844 1.000 93.190 ? 193 TYR A CZ  1 
ATOM 1506 N N   ? GLY A 1 194 ?   6.161  -6.730  -9.727 1.000 90.560 ? 194 GLY A N   1 
ATOM 1507 C CA  ? GLY A 1 194 ?   7.484  -6.319 -10.170 1.000 90.560 ? 194 GLY A CA  1 
ATOM 1508 C C   ? GLY A 1 194 ?   8.316  -7.467 -10.709 1.000 90.560 ? 194 GLY A C   1 
ATOM 1509 O O   ? GLY A 1 194 ?   7.797  -8.561 -10.943 1.000 90.560 ? 194 GLY A O   1 
ATOM 1510 N N   ? ASP A 1 195 ?   9.534  -7.189 -10.890 1.000 86.840 ? 195 ASP A N   1 
ATOM 1511 C CA  ? ASP A 1 195 ?  10.482  -8.166 -11.416 1.000 86.840 ? 195 ASP A CA  1 
ATOM 1512 C C   ? ASP A 1 195 ?  10.720  -9.294 -10.416 1.000 86.840 ? 195 ASP A C   1 
ATOM 1513 C CB  ? ASP A 1 195 ?  11.808  -7.490 -11.771 1.000 86.840 ? 195 ASP A CB  1 
ATOM 1514 O O   ? ASP A 1 195 ?  10.721  -9.067  -9.204 1.000 86.840 ? 195 ASP A O   1 
ATOM 1515 C CG  ? ASP A 1 195 ?  12.850  -8.464 -12.292 1.000 86.840 ? 195 ASP A CG  1 
ATOM 1516 O OD1 ? ASP A 1 195 ?  12.669  -9.016 -13.399 1.000 86.840 ? 195 ASP A OD1 1 
ATOM 1517 O OD2 ? ASP A 1 195 ?  13.860  -8.683 -11.589 1.000 86.840 ? 195 ASP A OD2 1 
ATOM 1518 N N   ? SER A 1 196 ?  10.954 -10.518 -10.881 1.000 85.060 ? 196 SER A N   1 
ATOM 1519 C CA  ? SER A 1 196 ?  11.094 -11.722 -10.070 1.000 85.060 ? 196 SER A CA  1 
ATOM 1520 C C   ? SER A 1 196 ?  12.380 -11.691  -9.251 1.000 85.060 ? 196 SER A C   1 
ATOM 1521 C CB  ? SER A 1 196 ?  11.072 -12.970 -10.953 1.000 85.060 ? 196 SER A CB  1 
ATOM 1522 O O   ? SER A 1 196 ?  12.528 -12.447  -8.288 1.000 85.060 ? 196 SER A O   1 
ATOM 1523 O OG  ? SER A 1 196 ?  12.107 -12.920 -11.920 1.000 85.060 ? 196 SER A OG  1 
ATOM 1524 N N   ? HIS A 1 197 ?  13.242 -10.688  -9.500 1.000 84.900 ? 197 HIS A N   1 
ATOM 1525 C CA  ? HIS A 1 197 ?  14.504 -10.603  -8.773 1.000 84.900 ? 197 HIS A CA  1 
ATOM 1526 C C   ? HIS A 1 197 ?  14.517  -9.403  -7.832 1.000 84.900 ? 197 HIS A C   1 
ATOM 1527 C CB  ? HIS A 1 197 ?  15.680 -10.519  -9.748 1.000 84.900 ? 197 HIS A CB  1 
ATOM 1528 O O   ? HIS A 1 197 ?  15.574  -9.018  -7.325 1.000 84.900 ? 197 HIS A O   1 
ATOM 1529 C CG  ? HIS A 1 197 ?  15.822 -11.725 -10.621 1.000 84.900 ? 197 HIS A CG  1 
ATOM 1530 C CD2 ? HIS A 1 197 ?  16.395 -12.929 -10.388 1.000 84.900 ? 197 HIS A CD2 1 
ATOM 1531 N ND1 ? HIS A 1 197 ?  15.340 -11.770 -11.912 1.000 84.900 ? 197 HIS A ND1 1 
ATOM 1532 C CE1 ? HIS A 1 197 ?  15.611 -12.954 -12.435 1.000 84.900 ? 197 HIS A CE1 1 
ATOM 1533 N NE2 ? HIS A 1 197 ?  16.251 -13.676 -11.531 1.000 84.900 ? 197 HIS A NE2 1 
ATOM 1534 N N   ? GLY A 1 198 ?  13.357  -8.747  -7.706 1.000 83.310 ? 198 GLY A N   1 
ATOM 1535 C CA  ? GLY A 1 198 ?  13.276  -7.668  -6.735 1.000 83.310 ? 198 GLY A CA  1 
ATOM 1536 C C   ? GLY A 1 198 ?  14.040  -6.427  -7.157 1.000 83.310 ? 198 GLY A C   1 
ATOM 1537 O O   ? GLY A 1 198 ?  14.592  -5.715  -6.315 1.000 83.310 ? 198 GLY A O   1 
ATOM 1538 N N   ? LYS A 1 199 ?  14.135  -6.310  -8.562 1.000 87.950 ? 199 LYS A N   1 
ATOM 1539 C CA  ? LYS A 1 199 ?  14.801  -5.155  -9.156 1.000 87.950 ? 199 LYS A CA  1 
ATOM 1540 C C   ? LYS A 1 199 ?  13.790  -4.197  -9.779 1.000 87.950 ? 199 LYS A C   1 
ATOM 1541 C CB  ? LYS A 1 199 ?  15.816  -5.603 -10.209 1.000 87.950 ? 199 LYS A CB  1 
ATOM 1542 O O   ? LYS A 1 199 ?  12.761  -4.627 -10.304 1.000 87.950 ? 199 LYS A O   1 
ATOM 1543 C CG  ? LYS A 1 199 ?  16.991  -6.386  -9.643 1.000 87.950 ? 199 LYS A CG  1 
ATOM 1544 C CD  ? LYS A 1 199 ?  17.978  -6.780 -10.734 1.000 87.950 ? 199 LYS A CD  1 
ATOM 1545 C CE  ? LYS A 1 199 ?  19.140  -7.590 -10.173 1.000 87.950 ? 199 LYS A CE  1 
ATOM 1546 N NZ  ? LYS A 1 199 ?  20.074  -8.036 -11.249 1.000 87.950 ? 199 LYS A NZ  1 
ATOM 1547 N N   ? PRO A 1 200 ?  13.980  -2.861  -9.576 1.000 90.110 ? 200 PRO A N   1 
ATOM 1548 C CA  ? PRO A 1 200 ?  13.122  -1.904 -10.278 1.000 90.110 ? 200 PRO A CA  1 
ATOM 1549 C C   ? PRO A 1 200 ?  13.151  -2.086 -11.794 1.000 90.110 ? 200 PRO A C   1 
ATOM 1550 C CB  ? PRO A 1 200 ?  13.707  -0.547  -9.880 1.000 90.110 ? 200 PRO A CB  1 
ATOM 1551 O O   ? PRO A 1 200 ?  14.124  -2.615 -12.337 1.000 90.110 ? 200 PRO A O   1 
ATOM 1552 C CG  ? PRO A 1 200 ?  14.523  -0.826  -8.658 1.000 90.110 ? 200 PRO A CG  1 
ATOM 1553 C CD  ? PRO A 1 200 ?  15.013  -2.244  -8.726 1.000 90.110 ? 200 PRO A CD  1 
ATOM 1554 N N   ? PRO A 1 201 ?  12.120  -1.660 -12.407 1.000 93.220 ? 201 PRO A N   1 
ATOM 1555 C CA  ? PRO A 1 201 ?  10.948  -0.946 -11.895 1.000 93.220 ? 201 PRO A CA  1 
ATOM 1556 C C   ? PRO A 1 201 ?   9.909  -1.882 -11.282 1.000 93.220 ? 201 PRO A C   1 
ATOM 1557 C CB  ? PRO A 1 201 ?  10.389  -0.249 -13.138 1.000 93.220 ? 201 PRO A CB  1 
ATOM 1558 O O   ? PRO A 1 201 ?   9.928  -3.088 -11.542 1.000 93.220 ? 201 PRO A O   1 
ATOM 1559 C CG  ? PRO A 1 201 ?  10.705  -1.174 -14.269 1.000 93.220 ? 201 PRO A CG  1 
ATOM 1560 C CD  ? PRO A 1 201 ?  12.020  -1.842 -13.986 1.000 93.220 ? 201 PRO A CD  1 
ATOM 1561 N N   ? ALA A 1 202 ?   9.130  -1.435 -10.354 1.000 93.340 ? 202 ALA A N   1 
ATOM 1562 C CA  ? ALA A 1 202 ?   7.921  -2.068  -9.836 1.000 93.340 ? 202 ALA A CA  1 
ATOM 1563 C C   ? ALA A 1 202 ?   6.669  -1.365 -10.353 1.000 93.340 ? 202 ALA A C   1 
ATOM 1564 C CB  ? ALA A 1 202 ?   7.934  -2.070  -8.309 1.000 93.340 ? 202 ALA A CB  1 
ATOM 1565 O O   ? ALA A 1 202 ?   6.720  -0.194 -10.735 1.000 93.340 ? 202 ALA A O   1 
ATOM 1566 N N   ? VAL A 1 203 ?   5.592  -2.124 -10.384 1.000 95.180 ? 203 VAL A N   1 
ATOM 1567 C CA  ? VAL A 1 203 ?   4.332  -1.595 -10.896 1.000 95.180 ? 203 VAL A CA  1 
ATOM 1568 C C   ? VAL A 1 203 ?   3.320  -1.478  -9.759 1.000 95.180 ? 203 VAL A C   1 
ATOM 1569 C CB  ? VAL A 1 203 ?   3.763  -2.480 -12.027 1.000 95.180 ? 203 VAL A CB  1 
ATOM 1570 O O   ? VAL A 1 203 ?   3.147  -2.414  -8.974 1.000 95.180 ? 203 VAL A O   1 
ATOM 1571 C CG1 ? VAL A 1 203 ?   2.371  -2.003 -12.437 1.000 95.180 ? 203 VAL A CG1 1 
ATOM 1572 C CG2 ? VAL A 1 203 ?   4.706  -2.481 -13.229 1.000 95.180 ? 203 VAL A CG2 1 
ATOM 1573 N N   ? PHE A 1 204 ?   2.757  -0.312  -9.653 1.000 96.590 ? 204 PHE A N   1 
ATOM 1574 C CA  ? PHE A 1 204 ?   1.667  -0.031  -8.727 1.000 96.590 ? 204 PHE A CA  1 
ATOM 1575 C C   ? PHE A 1 204 ?   0.355   0.164  -9.478 1.000 96.590 ? 204 PHE A C   1 
ATOM 1576 C CB  ? PHE A 1 204 ?   1.981   1.211  -7.887 1.000 96.590 ? 204 PHE A CB  1 
ATOM 1577 O O   ? PHE A 1 204 ?   0.347   0.661 -10.606 1.000 96.590 ? 204 PHE A O   1 
ATOM 1578 C CG  ? PHE A 1 204 ?   3.043   0.987  -6.845 1.000 96.590 ? 204 PHE A CG  1 
ATOM 1579 C CD1 ? PHE A 1 204 ?   2.750   1.117  -5.493 1.000 96.590 ? 204 PHE A CD1 1 
ATOM 1580 C CD2 ? PHE A 1 204 ?   4.337   0.645  -7.218 1.000 96.590 ? 204 PHE A CD2 1 
ATOM 1581 C CE1 ? PHE A 1 204 ?   3.732   0.910  -4.527 1.000 96.590 ? 204 PHE A CE1 1 
ATOM 1582 C CE2 ? PHE A 1 204 ?   5.323   0.436  -6.259 1.000 96.590 ? 204 PHE A CE2 1 
ATOM 1583 C CZ  ? PHE A 1 204 ?   5.019   0.570  -4.914 1.000 96.590 ? 204 PHE A CZ  1 
ATOM 1584 N N   ? THR A 1 205 ?  -0.765  -0.376  -8.806 1.000 96.960 ? 205 THR A N   1 
ATOM 1585 C CA  ? THR A 1 205 ?  -2.087   0.015  -9.284 1.000 96.960 ? 205 THR A CA  1 
ATOM 1586 C C   ? THR A 1 205 ?  -2.342   1.495  -9.016 1.000 96.960 ? 205 THR A C   1 
ATOM 1587 C CB  ? THR A 1 205 ?  -3.192  -0.828  -8.622 1.000 96.960 ? 205 THR A CB  1 
ATOM 1588 O O   ? THR A 1 205 ?  -2.123   1.977  -7.902 1.000 96.960 ? 205 THR A O   1 
ATOM 1589 C CG2 ? THR A 1 205 ?  -4.575  -0.384  -9.087 1.000 96.960 ? 205 THR A CG2 1 
ATOM 1590 O OG1 ? THR A 1 205 ?  -3.005  -2.206  -8.965 1.000 96.960 ? 205 THR A OG1 1 
ATOM 1591 N N   ? ARG A 1 206 ?  -2.726   2.227 -10.032 1.000 96.940 ? 206 ARG A N   1 
ATOM 1592 C CA  ? ARG A 1 206 ?  -3.007   3.655  -9.918 1.000 96.940 ? 206 ARG A CA  1 
ATOM 1593 C C   ? ARG A 1 206 ?  -4.361   3.896  -9.260 1.000 96.940 ? 206 ARG A C   1 
ATOM 1594 C CB  ? ARG A 1 206 ?  -2.966   4.322 -11.295 1.000 96.940 ? 206 ARG A CB  1 
ATOM 1595 O O   ? ARG A 1 206 ?  -5.402   3.570  -9.834 1.000 96.940 ? 206 ARG A O   1 
ATOM 1596 C CG  ? ARG A 1 206 ?  -3.177   5.827 -11.255 1.000 96.940 ? 206 ARG A CG  1 
ATOM 1597 C CD  ? ARG A 1 206 ?  -3.133   6.439 -12.649 1.000 96.940 ? 206 ARG A CD  1 
ATOM 1598 N NE  ? ARG A 1 206 ?  -1.834   6.241 -13.284 1.000 96.940 ? 206 ARG A NE  1 
ATOM 1599 N NH1 ? ARG A 1 206 ?  -0.775   7.933 -12.120 1.000 96.940 ? 206 ARG A NH1 1 
ATOM 1600 N NH2 ? ARG A 1 206 ?   0.388   6.690 -13.655 1.000 96.940 ? 206 ARG A NH2 1 
ATOM 1601 C CZ  ? ARG A 1 206 ?  -0.743   6.955 -13.018 1.000 96.940 ? 206 ARG A CZ  1 
ATOM 1602 N N   ? ILE A 1 207 ?  -4.371   4.628  -8.169 1.000 97.600 ? 207 ILE A N   1 
ATOM 1603 C CA  ? ILE A 1 207 ?  -5.564   4.809  -7.348 1.000 97.600 ? 207 ILE A CA  1 
ATOM 1604 C C   ? ILE A 1 207 ?  -6.477   5.851  -7.989 1.000 97.600 ? 207 ILE A C   1 
ATOM 1605 C CB  ? ILE A 1 207 ?  -5.199   5.229  -5.907 1.000 97.600 ? 207 ILE A CB  1 
ATOM 1606 O O   ? ILE A 1 207 ?  -7.703   5.715  -7.957 1.000 97.600 ? 207 ILE A O   1 
ATOM 1607 C CG1 ? ILE A 1 207 ?  -4.510   4.074  -5.172 1.000 97.600 ? 207 ILE A CG1 1 
ATOM 1608 C CG2 ? ILE A 1 207 ?  -6.446   5.694  -5.148 1.000 97.600 ? 207 ILE A CG2 1 
ATOM 1609 C CD1 ? ILE A 1 207 ?  -3.943   4.457  -3.811 1.000 97.600 ? 207 ILE A CD1 1 
ATOM 1610 N N   ? SER A 1 208 ?  -5.940   6.926  -8.589 1.000 96.980 ? 208 SER A N   1 
ATOM 1611 C CA  ? SER A 1 208 ?  -6.732   8.011  -9.158 1.000 96.980 ? 208 SER A CA  1 
ATOM 1612 C C   ? SER A 1 208 ?  -7.745   7.485 -10.169 1.000 96.980 ? 208 SER A C   1 
ATOM 1613 C CB  ? SER A 1 208 ?  -5.824   9.045  -9.825 1.000 96.980 ? 208 SER A CB  1 
ATOM 1614 O O   ? SER A 1 208 ?  -8.860   8.002 -10.265 1.000 96.980 ? 208 SER A O   1 
ATOM 1615 O OG  ? SER A 1 208 ?  -5.028   8.442 -10.830 1.000 96.980 ? 208 SER A OG  1 
ATOM 1616 N N   ? ALA A 1 209 ?  -7.418   6.433 -10.850 1.000 96.200 ? 209 ALA A N   1 
ATOM 1617 C CA  ? ALA A 1 209 ?  -8.294   5.860 -11.869 1.000 96.200 ? 209 ALA A CA  1 
ATOM 1618 C C   ? ALA A 1 209 ?  -9.481   5.142 -11.232 1.000 96.200 ? 209 ALA A C   1 
ATOM 1619 C CB  ? ALA A 1 209 ?  -7.514   4.900 -12.763 1.000 96.200 ? 209 ALA A CB  1 
ATOM 1620 O O   ? ALA A 1 209 ? -10.473   4.852 -11.904 1.000 96.200 ? 209 ALA A O   1 
ATOM 1621 N N   ? TYR A 1 210 ?  -9.399   4.911  -9.881 1.000 97.160 ? 210 TYR A N   1 
ATOM 1622 C CA  ? TYR A 1 210 ? -10.394   4.062  -9.235 1.000 97.160 ? 210 TYR A CA  1 
ATOM 1623 C C   ? TYR A 1 210 ? -11.150   4.830  -8.158 1.000 97.160 ? 210 TYR A C   1 
ATOM 1624 C CB  ? TYR A 1 210 ?  -9.729   2.825  -8.623 1.000 97.160 ? 210 TYR A CB  1 
ATOM 1625 O O   ? TYR A 1 210 ? -12.005   4.268  -7.470 1.000 97.160 ? 210 TYR A O   1 
ATOM 1626 C CG  ? TYR A 1 210 ?  -9.082   1.918  -9.642 1.000 97.160 ? 210 TYR A CG  1 
ATOM 1627 C CD1 ? TYR A 1 210 ?  -9.794   0.872 -10.225 1.000 97.160 ? 210 TYR A CD1 1 
ATOM 1628 C CD2 ? TYR A 1 210 ?  -7.757   2.103 -10.022 1.000 97.160 ? 210 TYR A CD2 1 
ATOM 1629 C CE1 ? TYR A 1 210 ?  -9.202   0.033 -11.162 1.000 97.160 ? 210 TYR A CE1 1 
ATOM 1630 C CE2 ? TYR A 1 210 ?  -7.154   1.269 -10.958 1.000 97.160 ? 210 TYR A CE2 1 
ATOM 1631 O OH  ? TYR A 1 210 ?  -7.292  -0.589 -12.449 1.000 97.160 ? 210 TYR A OH  1 
ATOM 1632 C CZ  ? TYR A 1 210 ?  -7.883   0.239 -11.522 1.000 97.160 ? 210 TYR A CZ  1 
ATOM 1633 N N   ? VAL A 1 211 ? -10.838   6.081  -8.028 1.000 97.180 ? 211 VAL A N   1 
ATOM 1634 C CA  ? VAL A 1 211 ? -11.421   6.870  -6.947 1.000 97.180 ? 211 VAL A CA  1 
ATOM 1635 C C   ? VAL A 1 211 ? -12.943   6.869  -7.069 1.000 97.180 ? 211 VAL A C   1 
ATOM 1636 C CB  ? VAL A 1 211 ? -10.886   8.320  -6.952 1.000 97.180 ? 211 VAL A CB  1 
ATOM 1637 O O   ? VAL A 1 211 ? -13.651   6.676  -6.078 1.000 97.180 ? 211 VAL A O   1 
ATOM 1638 C CG1 ? VAL A 1 211 ? -11.784   9.229  -6.115 1.000 97.180 ? 211 VAL A CG1 1 
ATOM 1639 C CG2 ? VAL A 1 211 ?  -9.449   8.360  -6.436 1.000 97.180 ? 211 VAL A CG2 1 
ATOM 1640 N N   ? PRO A 1 212 ? -13.479   7.104  -8.298 1.000 96.210 ? 212 PRO A N   1 
ATOM 1641 C CA  ? PRO A 1 212 ? -14.937   7.035  -8.419 1.000 96.210 ? 212 PRO A CA  1 
ATOM 1642 C C   ? PRO A 1 212 ? -15.506   5.700  -7.944 1.000 96.210 ? 212 PRO A C   1 
ATOM 1643 C CB  ? PRO A 1 212 ? -15.176   7.227  -9.919 1.000 96.210 ? 212 PRO A CB  1 
ATOM 1644 O O   ? PRO A 1 212 ? -16.528   5.671  -7.253 1.000 96.210 ? 212 PRO A O   1 
ATOM 1645 C CG  ? PRO A 1 212 ? -14.037   8.078 -10.381 1.000 96.210 ? 212 PRO A CG  1 
ATOM 1646 C CD  ? PRO A 1 212 ? -12.798   7.658  -9.644 1.000 96.210 ? 212 PRO A CD  1 
ATOM 1647 N N   ? TRP A 1 213 ? -14.889   4.624  -8.311 1.000 97.170 ? 213 TRP A N   1 
ATOM 1648 C CA  ? TRP A 1 213 ? -15.305   3.290  -7.894 1.000 97.170 ? 213 TRP A CA  1 
ATOM 1649 C C   ? TRP A 1 213 ? -15.203   3.136  -6.380 1.000 97.170 ? 213 TRP A C   1 
ATOM 1650 C CB  ? TRP A 1 213 ? -14.457   2.220  -8.586 1.000 97.170 ? 213 TRP A CB  1 
ATOM 1651 O O   ? TRP A 1 213 ? -16.122   2.621  -5.738 1.000 97.170 ? 213 TRP A O   1 
ATOM 1652 C CG  ? TRP A 1 213 ? -14.688   0.831  -8.071 1.000 97.170 ? 213 TRP A CG  1 
ATOM 1653 C CD1 ? TRP A 1 213 ? -15.720  -0.006  -8.393 1.000 97.170 ? 213 TRP A CD1 1 
ATOM 1654 C CD2 ? TRP A 1 213 ? -13.871   0.119  -7.137 1.000 97.170 ? 213 TRP A CD2 1 
ATOM 1655 C CE2 ? TRP A 1 213 ? -14.467  -1.145  -6.939 1.000 97.170 ? 213 TRP A CE2 1 
ATOM 1656 C CE3 ? TRP A 1 213 ? -12.690   0.428  -6.449 1.000 97.170 ? 213 TRP A CE3 1 
ATOM 1657 N NE1 ? TRP A 1 213 ? -15.593  -1.196  -7.715 1.000 97.170 ? 213 TRP A NE1 1 
ATOM 1658 C CH2 ? TRP A 1 213 ? -12.765  -1.774  -5.418 1.000 97.170 ? 213 TRP A CH2 1 
ATOM 1659 C CZ2 ? TRP A 1 213 ? -13.921  -2.102  -6.079 1.000 97.170 ? 213 TRP A CZ2 1 
ATOM 1660 C CZ3 ? TRP A 1 213 ? -12.148  -0.524  -5.594 1.000 97.170 ? 213 TRP A CZ3 1 
ATOM 1661 N N   ? ILE A 1 214 ? -14.117   3.583  -5.769 1.000 97.660 ? 214 ILE A N   1 
ATOM 1662 C CA  ? ILE A 1 214 ? -13.881   3.514  -4.331 1.000 97.660 ? 214 ILE A CA  1 
ATOM 1663 C C   ? ILE A 1 214 ? -14.987   4.262  -3.590 1.000 97.660 ? 214 ILE A C   1 
ATOM 1664 C CB  ? ILE A 1 214 ? -12.498   4.094  -3.957 1.000 97.660 ? 214 ILE A CB  1 
ATOM 1665 O O   ? ILE A 1 214 ? -15.555   3.746  -2.625 1.000 97.660 ? 214 ILE A O   1 
ATOM 1666 C CG1 ? ILE A 1 214 ? -11.379   3.215  -4.525 1.000 97.660 ? 214 ILE A CG1 1 
ATOM 1667 C CG2 ? ILE A 1 214 ? -12.365   4.236  -2.438 1.000 97.660 ? 214 ILE A CG2 1 
ATOM 1668 C CD1 ? ILE A 1 214 ?  -9.999   3.858  -4.472 1.000 97.660 ? 214 ILE A CD1 1 
ATOM 1669 N N   ? LYS A 1 215 ? -15.316   5.416  -4.034 1.000 96.600 ? 215 LYS A N   1 
ATOM 1670 C CA  ? LYS A 1 215 ? -16.333   6.248  -3.397 1.000 96.600 ? 215 LYS A CA  1 
ATOM 1671 C C   ? LYS A 1 215 ? -17.706   5.586  -3.465 1.000 96.600 ? 215 LYS A C   1 
ATOM 1672 C CB  ? LYS A 1 215 ? -16.383   7.629  -4.051 1.000 96.600 ? 215 LYS A CB  1 
ATOM 1673 O O   ? LYS A 1 215 ? -18.485   5.660  -2.512 1.000 96.600 ? 215 LYS A O   1 
ATOM 1674 C CG  ? LYS A 1 215 ? -15.204   8.524  -3.699 1.000 96.600 ? 215 LYS A CG  1 
ATOM 1675 C CD  ? LYS A 1 215 ? -15.348   9.908  -4.320 1.000 96.600 ? 215 LYS A CD  1 
ATOM 1676 C CE  ? LYS A 1 215 ? -14.225  10.838  -3.880 1.000 96.600 ? 215 LYS A CE  1 
ATOM 1677 N NZ  ? LYS A 1 215 ? -14.320  12.173  -4.544 1.000 96.600 ? 215 LYS A NZ  1 
ATOM 1678 N N   ? THR A 1 216 ? -18.014   4.922  -4.582 1.000 96.060 ? 216 THR A N   1 
ATOM 1679 C CA  ? THR A 1 216 ? -19.278   4.211  -4.745 1.000 96.060 ? 216 THR A CA  1 
ATOM 1680 C C   ? THR A 1 216 ? -19.396   3.078  -3.729 1.000 96.060 ? 216 THR A C   1 
ATOM 1681 C CB  ? THR A 1 216 ? -19.419   3.643  -6.170 1.000 96.060 ? 216 THR A CB  1 
ATOM 1682 O O   ? THR A 1 216 ? -20.463   2.867  -3.148 1.000 96.060 ? 216 THR A O   1 
ATOM 1683 C CG2 ? THR A 1 216 ? -20.687   2.806  -6.305 1.000 96.060 ? 216 THR A CG2 1 
ATOM 1684 O OG1 ? THR A 1 216 ? -19.473   4.726  -7.106 1.000 96.060 ? 216 THR A OG1 1 
ATOM 1685 N N   ? VAL A 1 217 ? -18.348   2.355  -3.579 1.000 95.620 ? 217 VAL A N   1 
ATOM 1686 C CA  ? VAL A 1 217 ? -18.338   1.211  -2.673 1.000 95.620 ? 217 VAL A CA  1 
ATOM 1687 C C   ? VAL A 1 217 ? -18.496   1.692  -1.232 1.000 95.620 ? 217 VAL A C   1 
ATOM 1688 C CB  ? VAL A 1 217 ? -17.042   0.383  -2.819 1.000 95.620 ? 217 VAL A CB  1 
ATOM 1689 O O   ? VAL A 1 217 ? -19.310   1.154  -0.477 1.000 95.620 ? 217 VAL A O   1 
ATOM 1690 C CG1 ? VAL A 1 217 ? -16.977  -0.710  -1.753 1.000 95.620 ? 217 VAL A CG1 1 
ATOM 1691 C CG2 ? VAL A 1 217 ? -16.953  -0.225  -4.217 1.000 95.620 ? 217 VAL A CG2 1 
ATOM 1692 N N   ? ILE A 1 218 ? -17.710   2.751  -0.842 1.000 94.650 ? 218 ILE A N   1 
ATOM 1693 C CA  ? ILE A 1 218 ? -17.699   3.252   0.528 1.000 94.650 ? 218 ILE A CA  1 
ATOM 1694 C C   ? ILE A 1 218 ? -19.057   3.865   0.864 1.000 94.650 ? 218 ILE A C   1 
ATOM 1695 C CB  ? ILE A 1 218 ? -16.575   4.291   0.740 1.000 94.650 ? 218 ILE A CB  1 
ATOM 1696 O O   ? ILE A 1 218 ? -19.553   3.715   1.983 1.000 94.650 ? 218 ILE A O   1 
ATOM 1697 C CG1 ? ILE A 1 218 ? -15.205   3.603   0.738 1.000 94.650 ? 218 ILE A CG1 1 
ATOM 1698 C CG2 ? ILE A 1 218 ? -16.796   5.067   2.042 1.000 94.650 ? 218 ILE A CG2 1 
ATOM 1699 C CD1 ? ILE A 1 218 ? -14.029   4.565   0.842 1.000 94.650 ? 218 ILE A CD1 1 
ATOM 1700 N N   ? ASN A 1 219 ? -19.699   4.509  -0.010 1.000 91.810 ? 219 ASN A N   1 
ATOM 1701 C CA  ? ASN A 1 219 ? -20.951   5.224   0.211 1.000 91.810 ? 219 ASN A CA  1 
ATOM 1702 C C   ? ASN A 1 219 ? -22.157   4.302   0.059 1.000 91.810 ? 219 ASN A C   1 
ATOM 1703 C CB  ? ASN A 1 219 ? -21.067   6.413  -0.745 1.000 91.810 ? 219 ASN A CB  1 
ATOM 1704 O O   ? ASN A 1 219 ? -23.286   4.693   0.362 1.000 91.810 ? 219 ASN A O   1 
ATOM 1705 C CG  ? ASN A 1 219 ? -20.053   7.501  -0.451 1.000 91.810 ? 219 ASN A CG  1 
ATOM 1706 N ND2 ? ASN A 1 219 ? -19.721   8.292  -1.464 1.000 91.810 ? 219 ASN A ND2 1 
ATOM 1707 O OD1 ? ASN A 1 219 ? -19.571   7.628   0.678 1.000 91.810 ? 219 ASN A OD1 1 
ATOM 1708 N N   ? GLY A 1 220 ? -21.901   2.965  -0.248 1.000 78.750 ? 220 GLY A N   1 
ATOM 1709 C CA  ? GLY A 1 220 ? -22.995   2.008  -0.307 1.000 78.750 ? 220 GLY A CA  1 
ATOM 1710 C C   ? GLY A 1 220 ? -23.929   2.241  -1.480 1.000 78.750 ? 220 GLY A C   1 
ATOM 1711 O O   ? GLY A 1 220 ? -25.095   1.845  -1.439 1.000 78.750 ? 220 GLY A O   1 
ATOM 1712 N N   ? LYS A 1 221 ? -23.567   2.959  -2.519 1.000 52.950 ? 221 LYS A N   1 
ATOM 1713 C CA  ? LYS A 1 221 ? -24.337   3.249  -3.724 1.000 52.950 ? 221 LYS A CA  1 
ATOM 1714 C C   ? LYS A 1 221 ? -23.870   2.389  -4.895 1.000 52.950 ? 221 LYS A C   1 
ATOM 1715 C CB  ? LYS A 1 221 ? -24.230   4.731  -4.087 1.000 52.950 ? 221 LYS A CB  1 
ATOM 1716 O O   ? LYS A 1 221 ? -22.700   2.009  -4.965 1.000 52.950 ? 221 LYS A O   1 
ATOM 1717 C CG  ? LYS A 1 221 ? -24.894   5.663  -3.084 1.000 52.950 ? 221 LYS A CG  1 
ATOM 1718 C CD  ? LYS A 1 221 ? -24.901   7.104  -3.580 1.000 52.950 ? 221 LYS A CD  1 
ATOM 1719 C CE  ? LYS A 1 221 ? -25.491   8.050  -2.543 1.000 52.950 ? 221 LYS A CE  1 
ATOM 1720 N NZ  ? LYS A 1 221 ? -25.488   9.465  -3.019 1.000 52.950 ? 221 LYS A NZ  1 
# 
loop_
_struct_sheet_range.sheet_id 
_struct_sheet_range.id 
_struct_sheet_range.beg_label_comp_id 
_struct_sheet_range.beg_label_asym_id 
_struct_sheet_range.beg_label_seq_id 
_struct_sheet_range.pdbx_beg_PDB_ins_code 
_struct_sheet_range.end_label_comp_id 
_struct_sheet_range.end_label_asym_id 
_struct_sheet_range.end_label_seq_id 
_struct_sheet_range.pdbx_end_PDB_ins_code 
_struct_sheet_range.beg_auth_comp_id 
_struct_sheet_range.beg_auth_asym_id 
_struct_sheet_range.beg_auth_seq_id 
_struct_sheet_range.end_auth_comp_id 
_struct_sheet_range.end_auth_asym_id 
_struct_sheet_range.end_auth_seq_id 
A A ILE A   2 ? ILE A   3 ? ILE A 2   ILE A 3   
A B THR A 171 ? ALA A 172 ? THR A 171 ALA A 172 
B C VAL A   6 ? GLU A   7 ? VAL A 6   GLU A 7   
B D MET A 117 ? GLY A 122 ? MET A 117 GLY A 122 
B E ARG A 137 ? ILE A 143 ? ARG A 137 ILE A 143 
B F GLN A 160 ? VAL A 163 ? GLN A 160 VAL A 163 
B G PRO A 180 ? CYS A 183 ? PRO A 180 CYS A 183 
B H VAL A 186 ? GLY A 194 ? VAL A 186 GLY A 194 
B I ALA A 202 ? ARG A 206 ? ALA A 202 ARG A 206 
C J MET A  16 ? ILE A  21 ? MET A 16  ILE A 21  
C K ASP A  25 ? ALA A  33 ? ASP A 25  ALA A 33  
C L PHE A  36 ? THR A  39 ? PHE A 36  THR A 39  
C M ILE A  48 ? LEU A  52 ? ILE A 48  LEU A 52  
C N GLN A  65 ? ILE A  74 ? GLN A 65  ILE A 74  
C O MET A  88 ? LEU A  92 ? MET A 88  LEU A 92  
D P ASP A  56 ? ASP A  56 ? ASP A 56  ASP A 56  
D Q THR A 135 ? THR A 135 ? THR A 135 THR A 135 
E R ASN A  79 ? ASN A  79 ? ASN A 79  ASN A 79  
E S LEU A  84 ? LEU A  84 ? LEU A 84  LEU A 84  
F T THR A  99 ? THR A  99 ? THR A 99  THR A 99  
F U VAL A 102 ? VAL A 102 ? VAL A 102 VAL A 102 
G V LYS A 125 ? LYS A 125 ? LYS A 125 LYS A 125 
G W THR A 132 ? THR A 132 ? THR A 132 THR A 132 
# 
loop_
_struct_conf.id 
_struct_conf.conf_type_id 
_struct_conf.beg_label_comp_id 
_struct_conf.beg_label_asym_id 
_struct_conf.beg_label_seq_id 
_struct_conf.pdbx_beg_PDB_ins_code 
_struct_conf.end_label_comp_id 
_struct_conf.end_label_asym_id 
_struct_conf.end_label_seq_id 
_struct_conf.pdbx_end_PDB_ins_code 
_struct_conf.beg_auth_comp_id 
_struct_conf.beg_auth_asym_id 
_struct_conf.beg_auth_seq_id 
_struct_conf.end_auth_comp_id 
_struct_conf.end_auth_asym_id 
_struct_conf.end_auth_seq_id 
STRN1         STRN         ILE A   2 ? ILE A   3 ? ILE A 2   ILE A 3   
TURN_TY1_P1   TURN_TY1_P   GLY A   4 ? GLY A   4 ? GLY A 4   GLY A 4   
STRN2         STRN         VAL A   6 ? GLU A   7 ? VAL A 6   GLU A 7   
HELX_LH_PP_P1 HELX_LH_PP_P ALA A   8 ? ARG A   9 ? ALA A 8   ARG A 9   
TURN_TY1_P2   TURN_TY1_P   PRO A  10 ? HIS A  11 ? PRO A 10  HIS A 11  
BEND1         BEND         SER A  12 ? SER A  12 ? SER A 12  SER A 12  
TURN_TY1_P3   TURN_TY1_P   PRO A  14 ? TYR A  15 ? PRO A 14  TYR A 15  
STRN3         STRN         MET A  16 ? ILE A  21 ? MET A 16  ILE A 21  
TURN_TY1_P4   TURN_TY1_P   ARG A  22 ? GLU A  24 ? ARG A 22  GLU A 24  
STRN4         STRN         ASP A  25 ? ALA A  33 ? ASP A 25  ALA A 33  
TURN_TY1_P5   TURN_TY1_P   PRO A  34 ? GLN A  35 ? PRO A 34  GLN A 35  
STRN5         STRN         PHE A  36 ? THR A  39 ? PHE A 36  THR A 39  
HELX_RH_3T_P1 HELX_RH_3T_P ALA A  41 ? CYS A  43 ? ALA A 41  CYS A 43  
BEND2         BEND         ARG A  46 ? ARG A  46 ? ARG A 46  ARG A 46  
STRN6         STRN         ILE A  48 ? LEU A  52 ? ILE A 48  LEU A 52  
BEND3         BEND         GLY A  53 ? GLY A  53 ? GLY A 53  GLY A 53  
BEND4         BEND         HIS A  55 ? HIS A  55 ? HIS A 55  HIS A 55  
STRN7         STRN         ASP A  56 ? ASP A  56 ? ASP A 56  ASP A 56  
TURN_TY1_P6   TURN_TY1_P   VAL A  57 ? SER A  58 ? VAL A 57  SER A 58  
BEND5         BEND         LYS A  59 ? LYS A  59 ? LYS A 59  LYS A 59  
TURN_TY1_P7   TURN_TY1_P   SER A  62 ? THR A  63 ? SER A 62  THR A 63  
STRN8         STRN         GLN A  65 ? ILE A  74 ? GLN A 65  ILE A 74  
TURN_TY1_P8   TURN_TY1_P   LYS A  76 ? ASN A  77 ? LYS A 76  ASN A 77  
STRN9         STRN         ASN A  79 ? ASN A  79 ? ASN A 79  ASN A 79  
TURN_TY1_P9   TURN_TY1_P   VAL A  80 ? ASN A  83 ? VAL A 80  ASN A 83  
STRN10        STRN         LEU A  84 ? LEU A  84 ? LEU A 84  LEU A 84  
TURN_TY1_P10  TURN_TY1_P   TYR A  85 ? TYR A  85 ? TYR A 85  TYR A 85  
STRN11        STRN         MET A  88 ? LEU A  92 ? MET A 88  LEU A 92  
BEND6         BEND         GLU A  93 ? GLU A  94 ? GLU A 93  GLU A 94  
STRN12        STRN         THR A  99 ? THR A  99 ? THR A 99  THR A 99  
TURN_TY1_P11  TURN_TY1_P   PRO A 100 ? THR A 101 ? PRO A 100 THR A 101 
STRN13        STRN         VAL A 102 ? VAL A 102 ? VAL A 102 VAL A 102 
HELX_LH_PP_P2 HELX_LH_PP_P VAL A 104 ? PRO A 108 ? VAL A 104 PRO A 108 
BEND7         BEND         GLY A 109 ? ASP A 110 ? GLY A 109 ASP A 110 
HELX_LH_PP_P3 HELX_LH_PP_P PHE A 111 ? ASP A 113 ? PHE A 111 ASP A 113 
TURN_TY1_P12  TURN_TY1_P   PRO A 114 ? GLY A 115 ? PRO A 114 GLY A 115 
STRN14        STRN         MET A 117 ? GLY A 122 ? MET A 117 GLY A 122 
BEND8         BEND         TRP A 123 ? GLY A 124 ? TRP A 123 GLY A 124 
STRN15        STRN         LYS A 125 ? LYS A 125 ? LYS A 125 LYS A 125 
BEND9         BEND         THR A 126 ? GLU A 130 ? THR A 126 GLU A 130 
HELX_LH_PP_P4 HELX_LH_PP_P PRO A 131 ? PRO A 131 ? PRO A 131 PRO A 131 
STRN16        STRN         THR A 132 ? THR A 132 ? THR A 132 THR A 132 
HELX_LH_PP_P5 HELX_LH_PP_P SER A 133 ? SER A 133 ? SER A 133 SER A 133 
BEND10        BEND         GLU A 134 ? GLU A 134 ? GLU A 134 GLU A 134 
STRN17        STRN         THR A 135 ? THR A 135 ? THR A 135 THR A 135 
STRN18        STRN         ARG A 137 ? ARG A 142 ? ARG A 137 ARG A 142 
STRN19        STRN         ILE A 143 ? ILE A 143 ? ILE A 143 ILE A 143 
HELX_LH_PP_P6 HELX_LH_PP_P MET A 144 ? ASP A 145 ? MET A 144 ASP A 145 
HELX_RH_3T_P2 HELX_RH_3T_P LYS A 146 ? CYS A 149 ? LYS A 146 CYS A 149 
TURN_TY1_P13  TURN_TY1_P   LYS A 150 ? MET A 151 ? LYS A 150 MET A 151 
BEND11        BEND         TYR A 152 ? TYR A 152 ? TYR A 152 TYR A 152 
TURN_TY1_P14  TURN_TY1_P   LYS A 153 ? HIS A 154 ? LYS A 153 HIS A 154 
TURN_TY1_P15  TURN_TY1_P   TYR A 157 ? PHE A 159 ? TYR A 157 PHE A 159 
STRN20        STRN         GLN A 160 ? VAL A 163 ? GLN A 160 VAL A 163 
BEND12        BEND         SER A 166 ? LYS A 168 ? SER A 166 LYS A 168 
STRN21        STRN         THR A 171 ? ALA A 172 ? THR A 171 ALA A 172 
TURN_TY1_P16  TURN_TY1_P   MET A 174 ? GLY A 175 ? MET A 174 GLY A 175 
TURN_TY1_P17  TURN_TY1_P   SER A 177 ? GLY A 178 ? SER A 177 GLY A 178 
STRN22        STRN         PRO A 180 ? CYS A 183 ? PRO A 180 CYS A 183 
TURN_TY1_P18  TURN_TY1_P   ALA A 184 ? GLY A 185 ? ALA A 184 GLY A 185 
STRN23        STRN         VAL A 186 ? GLY A 194 ? VAL A 186 GLY A 194 
TURN_TY1_P19  TURN_TY1_P   SER A 196 ? HIS A 197 ? SER A 196 HIS A 197 
BEND13        BEND         GLY A 198 ? GLY A 198 ? GLY A 198 GLY A 198 
BEND14        BEND         PRO A 200 ? PRO A 200 ? PRO A 200 PRO A 200 
STRN24        STRN         ALA A 202 ? ARG A 206 ? ALA A 202 ARG A 206 
BEND15        BEND         ILE A 207 ? ILE A 207 ? ILE A 207 ILE A 207 
HELX_RH_3T_P3 HELX_RH_3T_P SER A 208 ? TYR A 210 ? SER A 208 TYR A 210 
HELX_RH_AL_P1 HELX_RH_AL_P VAL A 211 ? ILE A 218 ? VAL A 211 ILE A 218 
TURN_TY1_P20  TURN_TY1_P   ASN A 219 ? GLY A 220 ? ASN A 219 GLY A 220 
# 
