# Supplementary material for: FlatProt: 2D visualization eases protein structure comparison
Source: BMC Bioinformatics. 2025 Aug 13;26:210. doi: 10.1186/s12859-025-06233-x (PMC12344939; doi:10.1186/s12859-025-06233-x)
Supplement: Supplementary file 1 — Supplementary Material 1 [file 12859_2025_6233_MOESM1_ESM.zip › KLK/structures/Phci_A_08.cif]

data_Phci_A_08
# 
_entry.id   Phci_A_08 
# 
_entity.id                         1      
_entity.type                       polymer 
_entity.pdbx_description           polymer-1 
_entity.formula_weight             24463.9 
_entity.pdbx_number_of_molecules        1 
# 
loop_
_struct_sheet.id 
_struct_sheet.number_strands 
A 8 
B 6 
C 2 
# 
loop_
_struct_conf_type.id 
_struct_conf_type.criteria 
TURN_TY1_P   DSSP 
STRN         DSSP 
HELX_LH_PP_P DSSP 
BEND         DSSP 
HELX_RH_3T_P DSSP 
HELX_RH_AL_P DSSP 
# 
_struct_asym.id          A 
_struct_asym.entity_id   1 
# 
_software.pdbx_ordinal     1 
_software.name             dssp 
_software.version          4.4.10 
_software.date             ? 
_software.classification   'model annotation' 
# 
_entity_poly.entity_id                      1 
_entity_poly.type                           polypeptide(L) 
_entity_poly.nstd_linkage                   n 
_entity_poly.nstd_monomer                   n 
_entity_poly.pdbx_seq_one_letter_code       
;KIIEGEECSRGSHPWQVALFNGNQLHCGGVLVASNWVLTAEHCMMNSYNVHLGKHSLNGRERGSQVIQATQSYRHPQYST
VTHVNDLMLIKLQRPARLGTNIRPITLPSKCVSPGTSCTVSGWGTTTSPDATYPQELQCTNVSIISTADCKKVYQDLLKE
SMLCAGIPNSKTNACNGDSGGPLVCGGVLQGLVSWGTFPCGQPNDPGVYTEVCKFIPWIRKTMRS
;
_entity_poly.pdbx_seq_one_letter_code_can   
;KIIEGEECSRGSHPWQVALFNGNQLHCGGVLVASNWVLTAEHCMMNSYNVHLGKHSLNGRERGSQVIQATQSYRHPQYST
VTHVNDLMLIKLQRPARLGTNIRPITLPSKCVSPGTSCTVSGWGTTTSPDATYPQELQCTNVSIISTADCKKVYQDLLKE
SMLCAGIPNSKTNACNGDSGGPLVCGGVLQGLVSWGTFPCGQPNDPGVYTEVCKFIPWIRKTMRS
;
_entity_poly.pdbx_strand_id                 A 
# 
loop_
_dssp_struct_summary.entry_id 
_dssp_struct_summary.label_comp_id 
_dssp_struct_summary.label_asym_id 
_dssp_struct_summary.label_seq_id 
_dssp_struct_summary.secondary_structure 
_dssp_struct_summary.ss_bridge 
_dssp_struct_summary.helix_3_10 
_dssp_struct_summary.helix_alpha 
_dssp_struct_summary.helix_pi 
_dssp_struct_summary.helix_pp 
_dssp_struct_summary.bend 
_dssp_struct_summary.chirality 
_dssp_struct_summary.sheet 
_dssp_struct_summary.strand 
_dssp_struct_summary.ladder_1 
_dssp_struct_summary.ladder_2 
_dssp_struct_summary.accessibility 
_dssp_struct_summary.TCO 
_dssp_struct_summary.kappa 
_dssp_struct_summary.alpha 
_dssp_struct_summary.phi 
_dssp_struct_summary.psi 
_dssp_struct_summary.x_ca 
_dssp_struct_summary.y_ca 
_dssp_struct_summary.z_ca 
Phci_A_08 LYS A 1   . . . . . . . . . . . . ? .      .     .      .      112.6  1.7   7.9   -7.0  
Phci_A_08 ILE A 2   . . > . . . . - . . . . ? -0.649 .     -176.9 -134.4 75.3   0.9   8.1   -10.5 
Phci_A_08 ILE A 3   T . 3 . . . S + . . . . ? -0.856 94.6  7.1    -55.5  105.5  3.6   10.4  -12.1 
Phci_A_08 GLU A 4   T . 3 . . . S + . . . . ? 0.809  103.4 155.7  83.5   13.4   2.1   10.4  -15.6 
Phci_A_08 GLY A 5   . . < . . . . - . . . . ? -0.388 33.7  -139.5 -63.6  145.7  -1.0  8.6   -14.2 
Phci_A_08 GLU A 6   E . . . . . . - A A A . ? -0.904 31.5  -83.1  -104.9 148.1  -4.1  9.0   -16.1 
Phci_A_08 GLU A 7   E . . . . > . - A A A . ? -0.375 52.3  -120.6 -48.3  129.6  -7.5  9.5   -14.7 
Phci_A_08 CYS A 8   P . . . . P . - . . . . ? -0.453 31.0  -96.1  -70.4  147.9  -8.9  6.1   -13.8 
Phci_A_08 SER A 9   P . > . . P . - . . . . ? -0.462 52.9  -94.8  -60.8  134.9  -12.1 5.0   -15.4 
Phci_A_08 ARG A 10  T . 3 . . < S + . . . . ? -0.330 109.4 8.1    -52.9  128.4  -15.1 5.8   -13.1 
Phci_A_08 GLY A 11  T . 3 . . . S + . . . . ? 0.518  92.3  120.8  81.6   2.2    -15.9 2.7   -10.9 
Phci_A_08 SER A 12  S . < . . . S + . . . . ? 0.687  78.4  37.2   -75.9  -14.6  -12.8 0.8   -12.1 
Phci_A_08 HIS A 13  . . > . . . . + . . . . ? -0.544 62.6  163.5  -137.9 66.4   -11.4 0.5   -8.5  
Phci_A_08 PRO A 14  T . 3 . . . S + . . . . ? 0.600  76.4  59.9   -67.5  -7.3   -14.4 -0.1  -6.1  
Phci_A_08 TRP A 15  T . 3 . . . S + . . . . ? 0.525  77.8  114.0  -94.8  -14.5  -11.9 -1.3  -3.4  
Phci_A_08 GLN A 16  E . < . . . . - B I I . ? -0.471 49.1  -165.3 -65.7  134.6  -10.0 2.0   -3.3  
Phci_A_08 VAL A 17  E . . . . . . - B I I J ? -0.944 13.7  -148.7 -125.8 138.0  -10.3 3.9   0.0   
Phci_A_08 ALA A 18  E . . . . . . - B I I J ? -0.943 11.5  -153.0 -104.4 125.1  -9.5  7.5   1.0   
Phci_A_08 LEU A 19  E . . . . . . - B I I J ? -0.888 15.5  -163.4 -99.3  121.5  -8.4  8.1   4.6   
Phci_A_08 PHE A 20  E . . . . . . - B I I J ? -0.827 22.5  -161.5 -110.0 136.0  -9.2  11.6  5.9   
Phci_A_08 ASN A 21  E . > . . . S - B I I . ? -0.950 81.9  -50.6  -101.6 99.7   -7.9  13.5  8.8   
Phci_A_08 GLY A 22  T . 3 . . . S - . . . . ? -0.597 121.8 -24.3  65.0   -117.3 -10.6 16.1  9.0   
Phci_A_08 ASN A 23  T . 3 . . . S + . . . . ? 0.292  118.7 97.6   -109.3 8.3    -10.9 17.5  5.5   
Phci_A_08 GLN A 24  E . < . . . S - B J I . ? -0.867 78.0  -121.0 -107.2 127.0  -7.4  16.6  4.4   
Phci_A_08 LEU A 25  E . . . . . . + B J I . ? -0.514 36.8  170.4  -61.0  123.6  -6.5  13.5  2.5   
Phci_A_08 HIS A 26  E . . . . . . - B J . . ? 0.844  54.3  -24.7  -102.5 -56.0  -4.0  11.5  4.7   
Phci_A_08 CYS A 27  E . . . . . . - B J I . ? -0.948 56.7  -112.3 -149.5 166.0  -3.6  8.1   3.1   
Phci_A_08 GLY A 28  E . . . . . . - B J I . ? -0.485 31.9  -178.9 -92.1  176.6  -5.2  5.6   0.9   
Phci_A_08 GLY A 29  E . . . . . . - B J I . ? -0.938 22.4  -116.5 -162.9 178.1  -6.5  2.1   1.8   
Phci_A_08 VAL A 30  E . . . . . . - B J I K ? -0.996 17.9  -132.5 -134.9 124.5  -8.1  -1.0  0.5   
Phci_A_08 LEU A 31  E . . . . . . + B J . K ? -0.691 33.3  164.3  -71.6  117.3  -11.4 -2.4  1.3   
Phci_A_08 VAL A 32  E . . . . . . + B J . . ? 0.577  69.7  9.0    -114.5 -12.5  -10.7 -6.2  2.0   
Phci_A_08 ALA A 33  E . > . . . S - B J . K ? -0.939 89.0  -93.1  -157.7 163.9  -14.0 -6.9  3.8   
Phci_A_08 SER A 34  T . 3 . . . S + . . . . ? 0.766  128.4 24.1   -57.9  -17.6  -17.3 -5.0  4.4   
Phci_A_08 ASN A 35  T . 3 . . . S + . . . . ? 0.218  111.4 82.4   -130.8 13.2   -15.9 -3.8  7.7   
Phci_A_08 TRP A 36  E . < . . . . - B K K L ? -0.985 48.5  -171.7 -131.9 129.2  -12.1 -3.9  7.2   
Phci_A_08 VAL A 37  E . . . . . . - B K K L ? -0.956 12.6  -150.9 -113.5 130.0  -9.7  -1.6  5.5   
Phci_A_08 LEU A 38  E . . . . . . + B K K L ? -0.882 32.2  144.5  -96.9  135.4  -6.1  -2.5  4.8   
Phci_A_08 THR A 39  E . . . . . . - B K . L ? -0.845 50.6  -65.4  -155.0 -178.2 -3.5  0.4   4.7   
Phci_A_08 ALA A 40  . . > . . . . - . . . . ? -0.680 32.6  -139.5 -81.6  138.9  0.0   1.3   5.6   
Phci_A_08 GLU A 41  G . > . . . S + . . . . ? 0.823  101.3 66.7   -65.3  -35.9  1.0   1.4   9.2   
Phci_A_08 HIS A 42  G . 3 . . . S + . . . . ? 0.604  91.9  67.7   -65.7  -1.4   3.1   4.6   8.8   
Phci_A_08 CYS A 43  G . < . . . S + . . . . ? 0.299  74.9  146.5  -96.2  9.6    -0.4  6.2   8.1   
Phci_A_08 MET A 44  . . < . . . . + . . . . ? -0.193 16.7  161.8  -63.0  136.9  -1.5  5.8   11.7  
Phci_A_08 MET A 45  . . . . . . . - . . . . ? -0.902 50.6  -109.6 -142.8 173.0  -3.8  8.3   13.4  
Phci_A_08 ASN A 46  S . . . . . S + . . . . ? 0.799  102.0 7.3    -73.8  -28.9  -6.2  8.6   16.4  
Phci_A_08 SER A 47  . . . . . . . - . . . . ? -0.989 64.4  -159.7 -156.1 143.9  -9.2  8.7   14.0  
Phci_A_08 TYR A 48  . . . . . . . - . . . . ? -0.988 15.9  -147.9 -125.6 138.0  -10.1 8.3   10.4  
Phci_A_08 ASN A 49  E . . . . . . - B L J M ? -0.956 29.0  -152.0 -88.4  115.7  -13.0 9.4   8.1   
Phci_A_08 VAL A 50  E . . . . . . - B L J M ? -0.825 7.7   -161.9 -95.7  111.0  -13.0 6.5   5.7   
Phci_A_08 HIS A 51  E . . . . . . - B L J M ? -0.859 12.1  -175.8 -93.1  123.1  -14.4 7.5   2.3   
Phci_A_08 LEU A 52  E . . . . . . + B L J M ? -0.892 58.9  20.3   -120.0 142.8  -15.5 4.6   0.0   
Phci_A_08 GLY A 53  S . . . . . S + . . . . ? 0.697  82.1  146.2  81.9   18.4   -16.8 4.5   -3.6  
Phci_A_08 LYS A 54  . . . . . . . + . . . . ? -0.793 27.9  170.2  -97.4  129.1  -15.3 7.9   -4.5  
Phci_A_08 HIS A 55  S . . . . . S + . . . . ? 0.742  83.2  34.4   -89.0  -41.5  -14.0 8.7   -8.0  
Phci_A_08 SER A 56  B . . . . . S - C O O . ? -0.953 72.2  -143.9 -114.3 133.3  -13.6 12.5  -7.2  
Phci_A_08 LEU A 57  S . . . . . S + . . . . ? 0.647  82.0  83.1   -73.3  -3.7   -12.7 13.7  -3.7  
Phci_A_08 ASN A 58  S . . . . . S - . . . . ? -0.680 89.5  -12.1  -101.9 136.9  -15.1 16.7  -4.3  
Phci_A_08 GLY A 59  S . . . . . S - . . . . ? 0.102  93.2  -47.7  77.8   172.3  -18.8 16.6  -3.7  
Phci_A_08 ARG A 60  . . . . . . . - . . . . ? -0.734 49.8  -163.9 -85.1  127.3  -21.3 13.8  -3.1  
Phci_A_08 GLU A 61  . . > . . . . - . . . . ? -0.990 28.9  -108.7 -113.0 127.3  -21.2 10.7  -5.5  
Phci_A_08 ARG A 62  T . 3 . . . S + . . . . ? -0.407 106.2 20.7   -51.7  131.3  -24.0 8.4   -5.6  
Phci_A_08 GLY A 63  T . 3 . . . S + . . . . ? 0.432  95.6  126.5  90.4   -5.3   -23.1 5.1   -4.0  
Phci_A_08 SER A 64  . . < . . . . - . . . . ? -0.596 40.6  -161.4 -88.9  150.5  -20.3 6.6   -1.9  
Phci_A_08 GLN A 65  E . . . . . . - B M M . ? -0.982 15.5  -152.4 -130.7 140.5  -20.1 6.2   1.9   
Phci_A_08 VAL A 66  E . . . . . . + B M M . ? -0.989 25.5  175.6  -109.0 119.1  -18.3 8.0   4.7   
Phci_A_08 ILE A 67  E . . . . . . - B M M . ? -0.984 25.9  -128.7 -126.4 131.9  -17.7 5.7   7.6   
Phci_A_08 GLN A 68  E . . . . . . - B M M . ? -0.496 24.4  -121.2 -73.7  147.2  -15.7 6.4   10.8  
Phci_A_08 ALA A 69  E . . . . . . - B M N . ? -0.763 22.0  -172.7 -89.3  137.0  -13.0 4.1   11.9  
Phci_A_08 THR A 70  E . . . . . . + B M . . ? 0.768  67.0  8.9    -97.9  -28.8  -13.4 2.5   15.4  
Phci_A_08 GLN A 71  E . . . . . . - B M N . ? -0.995 54.3  -149.4 -156.3 149.8  -10.1 0.7   15.7  
Phci_A_08 SER A 72  E . . . . . . - B M N . ? -0.987 10.7  -158.8 -123.8 132.3  -6.6  0.3   14.2  
Phci_A_08 TYR A 73  E . . . . . . - B M N . ? -0.939 12.4  -155.6 -112.6 112.8  -4.5  -2.8  14.4  
Phci_A_08 ARG A 74  E . . . . . . - B M N . ? -0.540 27.1  -106.2 -86.8  147.4  -0.8  -2.4  13.8  
Phci_A_08 HIS A 75  . . > . . . . - . . . . ? -0.568 29.7  -138.6 -67.9  130.5  1.4   -5.1  12.7  
Phci_A_08 PRO A 76  T . 3 . . . S + . . . . ? 0.745  99.6  47.6   -65.5  -22.3  3.4   -6.1  15.8  
Phci_A_08 GLN A 77  T . 3 . . . S + . . . . ? 0.146  78.1  136.6  -109.2 17.2   6.7   -6.3  14.0  
Phci_A_08 TYR A 78  . . < . . . . - . . . . ? -0.479 43.2  -148.6 -62.9  131.1  6.5   -3.0  12.1  
Phci_A_08 SER A 79  . . . > . . . - . . . . ? -0.924 12.9  -161.8 -105.1 125.9  9.8   -1.1  12.2  
Phci_A_08 THR A 80  T . . 4 . . S + . . . . ? 0.675  93.8  52.9   -77.0  -13.8  9.7   2.7   12.2  
Phci_A_08 VAL A 81  T . . 4 . . S + . . . . ? 0.936  125.5 17.5   -87.7  -43.7  13.3  2.6   11.1  
Phci_A_08 THR A 82  T . . 4 . . S - . . . . ? 0.598  91.6  -129.9 -107.0 -11.0  13.2  0.4   8.1   
Phci_A_08 HIS A 83  . . > < . . . + . . . . ? 0.696  51.2  161.4  62.5   17.1   9.4   0.5   7.4   
Phci_A_08 VAL A 84  T . 3 . . . . + . . . . ? -0.473 64.0  15.4   -65.2  140.2  9.6   -3.3  7.3   
Phci_A_08 ASN A 85  T . 3 . . . S + . . . . ? 0.865  79.7  177.3  63.3   33.5   6.1   -4.9  7.8   
Phci_A_08 ASP A 86  . . < . . . . + . . . . ? -0.469 30.9  126.0  -67.8  69.2   4.4   -1.5  7.1   
Phci_A_08 LEU A 87  . . . . . . . + . . . . ? -0.999 31.3  173.6  -140.6 133.8  0.8   -2.9  7.4   
Phci_A_08 MET A 88  E . . . . . . - B N L N ? -0.997 19.2  -143.8 -142.0 141.1  -2.3  -1.9  9.4   
Phci_A_08 LEU A 89  E . . . . . . - B N L N ? -0.899 12.3  -157.5 -105.1 136.4  -5.9  -3.0  9.6   
Phci_A_08 ILE A 90  E . . . . . . - B N L N ? -0.969 7.2   -146.1 -115.2 125.4  -8.7  -0.5  10.3  
Phci_A_08 LYS A 91  E . . . . . . - B N L N ? -0.824 18.7  -133.7 -89.9  127.2  -12.1 -1.6  11.6  
Phci_A_08 LEU A 92  E . . . . . . - B N . N ? -0.509 13.5  -126.8 -79.5  143.3  -15.1 0.4   10.3  
Phci_A_08 GLN A 93  S . . . . . S + . . . . ? 0.847  97.8  10.8   -55.9  -36.6  -17.7 1.6   12.8  
Phci_A_08 ARG A 94  S . . . . . S - . . . . ? -0.977 95.9  -90.2  -139.2 151.0  -20.3 -0.1  10.6  
Phci_A_08 PRO A 95  . . . . . . . - . . . . ? -0.349 48.0  -109.4 -60.9  141.3  -20.1 -2.5  7.6   
Phci_A_08 ALA A 96  . . . . . . . - . . . . ? -0.463 27.4  -116.9 -64.5  138.6  -19.8 -0.8  4.2   
Phci_A_08 ARG A 97  . . . . . . . - . . . . ? -0.758 35.8  -136.6 -78.4  110.0  -22.9 -1.1  2.0   
Phci_A_08 LEU A 98  . . . . . . . + . . . . ? -0.418 42.8  129.3  -76.1  142.8  -21.6 -3.1  -1.0  
Phci_A_08 GLY A 99  S . . . . . S - . . . . ? -0.845 72.9  -53.7  -162.1 -161.0 -22.6 -2.0  -4.6  
Phci_A_08 THR A 100 S . . . . . S + . . . . ? 0.831  135.0 37.2   -66.2  -24.6  -21.3 -1.2  -8.0  
Phci_A_08 ASN A 101 S . . . . . S + . . . . ? 0.561  115.3 54.6   -109.2 -9.7   -18.8 1.4   -6.5  
Phci_A_08 ILE A 102 . . . . . . . + . . . . ? -0.942 64.9  142.3  -132.7 108.8  -17.9 -0.3  -3.3  
Phci_A_08 ARG A 103 . . . . . . . - . . . . ? -0.993 45.9  -116.0 -144.5 141.0  -16.5 -3.8  -3.3  
Phci_A_08 PRO A 104 P . . . . > . - . . . . ? -0.459 30.4  -128.2 -72.7  152.7  -13.8 -5.7  -1.5  
Phci_A_08 ILE A 105 P . . . . P . - . . . . ? -0.728 27.3  -102.0 -99.2  150.4  -10.7 -6.9  -3.3  
Phci_A_08 THR A 106 B . . . . P . - A B B . ? -0.449 30.7  -127.7 -72.8  135.8  -9.5  -10.4 -3.2  
Phci_A_08 LEU A 107 P . . . . P . - . . . . ? -0.608 33.5  -103.9 -81.2  144.9  -6.5  -11.2 -0.9  
Phci_A_08 PRO A 108 P . . . . < . - . . . . ? -0.363 19.3  -161.6 -71.4  145.0  -3.6  -13.1 -2.6  
Phci_A_08 SER A 109 S . . . . . S + . . . . ? 0.605  81.0  17.9   -93.7  -17.3  -3.0  -16.8 -2.1  
Phci_A_08 LYS A 110 S . . . . . S - . . . . ? -0.972 87.5  -93.4  -148.9 162.9  0.6   -16.4 -3.4  
Phci_A_08 CYS A 111 P . . . . > . - . . . . ? -0.448 44.0  -112.9 -77.6  151.8  3.2   -13.9 -4.0  
Phci_A_08 VAL A 112 P . . . . P . - . . . . ? -0.455 27.2  -123.2 -83.7  153.3  3.4   -12.4 -7.5  
Phci_A_08 SER A 113 P . > . . P . - . . . . ? -0.656 34.9  -87.8  -95.4  153.1  6.5   -13.0 -9.9  
Phci_A_08 PRO A 114 T . 3 . . < S + . . . . ? -0.248 112.9 36.4   -54.6  142.9  8.7   -10.4 -11.4 
Phci_A_08 GLY A 115 T . 3 . . . S + . . . . ? 0.266  81.4  139.0  96.3   -13.1  7.4   -9.1  -14.8 
Phci_A_08 THR A 116 . . < . . . . - . . . . ? -0.517 54.3  -124.6 -66.4  130.4  3.8   -9.3  -13.7 
Phci_A_08 SER A 117 E . . . . . . + A C C . ? -0.654 36.9  177.2  -79.2  134.4  1.8   -6.3  -14.8 
Phci_A_08 CYS A 118 E . . . . . . - A C C . ? -0.900 24.9  -131.6 -138.4 159.3  0.0   -4.4  -12.1 
Phci_A_08 THR A 119 E . . . . . . - A C C D ? -0.954 14.1  -165.9 -115.5 132.0  -2.1  -1.4  -11.5 
Phci_A_08 VAL A 120 E . . . . . . - A C C D ? -0.918 12.7  -177.0 -110.9 140.5  -1.6  1.3   -8.8  
Phci_A_08 SER A 121 E . . . . . . + A C C . ? -0.975 15.6  115.2  -138.9 150.6  -4.3  3.8   -7.9  
Phci_A_08 GLY A 122 E . . . . . . - A C C . ? -0.972 59.2  -105.9 169.9  175.7  -4.7  6.8   -5.6  
Phci_A_08 TRP A 123 S . . . . . S + . . . . ? -0.047 73.5  122.5  -110.6 15.7   -5.3  10.6  -5.0  
Phci_A_08 GLY A 124 S . . . . . S - . . . . ? -0.029 75.3  -51.6  -69.9  -177.3 -1.7  11.3  -4.0  
Phci_A_08 THR A 125 . . . . . . . - . . . . ? -0.334 39.2  -165.9 -64.3  141.3  0.6   13.9  -5.7  
Phci_A_08 THR A 126 S . . . . . S + . . . . ? 0.402  71.8  54.1   -104.9 -6.6   0.9   13.7  -9.5  
Phci_A_08 THR A 127 S . . . . . S - . . . . ? -0.925 76.7  -125.1 -130.6 147.4  4.0   16.0  -9.7  
Phci_A_08 SER A 128 S . . . . . S + . . . . ? -0.985 87.2  4.3    -132.4 135.4  7.5   16.1  -8.1  
Phci_A_08 PRO A 129 S . . . . . S + . . . . ? -0.999 130.5 57.4   -85.5  -14.1  9.1   18.1  -6.4  
Phci_A_08 ASP A 130 S . . . . . S - . . . . ? -0.640 89.2  -128.9 -79.1  123.1  5.9   20.4  -6.6  
Phci_A_08 ALA A 131 . . . . . . . - . . . . ? -0.731 27.2  -178.5 -82.0  114.6  2.9   18.5  -5.1  
Phci_A_08 THR A 132 . . . . . . . - . . . . ? -0.997 11.4  -158.5 -108.7 118.7  -0.3  18.4  -7.4  
Phci_A_08 TYR A 133 . . . . . . . - . . . . ? -0.886 13.3  -142.0 -98.6  105.4  -3.2  16.6  -5.8  
Phci_A_08 PRO A 134 . . . . . . . - . . . . ? -0.363 5.5   -146.2 -63.9  144.5  -5.6  15.5  -8.4  
Phci_A_08 GLN A 135 S . . . . . S + . . . . ? 0.768  83.7  62.8   -76.7  -28.1  -9.3  15.7  -7.5  
Phci_A_08 GLU A 136 B . . . . . S - C P O . ? -0.727 101.2 -90.6  -101.8 148.5  -10.0 12.6  -9.5  
Phci_A_08 LEU A 137 . . . . . . . - . . . . ? -0.327 44.3  -149.1 -57.2  130.3  -8.6  9.1   -8.9  
Phci_A_08 GLN A 138 E . . . . . . - A D A C ? -0.820 14.0  -171.8 -107.5 147.2  -5.4  8.5   -10.7 
Phci_A_08 CYS A 139 E . . . . . . + A D A C ? -0.983 7.4   174.0  -137.8 149.3  -4.1  5.1   -12.2 
Phci_A_08 THR A 140 E . . . . . . - A D . C ? -0.988 28.1  -121.2 -150.3 147.3  -0.9  3.8   -13.7 
Phci_A_08 ASN A 141 E . . . . . . + A D . C ? -0.728 33.2  175.2  -88.0  137.5  0.5   0.5   -14.8 
Phci_A_08 VAL A 142 E . . . . . . - A D . C ? -0.889 22.5  -131.3 -135.4 159.9  3.7   -0.9  -13.3 
Phci_A_08 SER A 143 E . . . . . . - A D E C ? -0.957 26.5  -113.2 -113.3 139.2  5.7   -4.1  -13.5 
Phci_A_08 ILE A 144 E . . . . . . - A D E . ? -0.471 34.4  -150.1 -64.4  136.2  7.0   -6.1  -10.7 
Phci_A_08 ILE A 145 E . . . . . . - A D E . ? -0.813 20.6  -98.1  -110.2 157.5  10.8  -6.1  -10.5 
Phci_A_08 SER A 146 . . . > . . . - . . . . ? -0.269 27.1  -121.2 -69.8  151.3  13.1  -8.7  -9.2  
Phci_A_08 THR A 147 H . . > . . S + . . . . ? 0.881  114.4 55.2   -55.1  -41.7  14.4  -8.4  -5.6  
Phci_A_08 ALA A 148 H . . > . . S + . . . . ? 0.917  109.1 45.8   -59.3  -46.9  17.9  -8.4  -7.1  
Phci_A_08 ASP A 149 H . . > . . S + . . . . ? 0.881  112.0 52.0   -64.9  -38.8  17.2  -5.5  -9.3  
Phci_A_08 CYS A 150 H . > X . . S + . . . . ? 0.898  106.1 54.1   -66.0  -36.1  15.5  -3.7  -6.5  
Phci_A_08 LYS A 151 H . 3 X . . S + . . . . ? 0.731  93.9  68.9   -72.3  -26.2  18.5  -4.2  -4.3  
Phci_A_08 LYS A 152 H . 3 < . . S + . . . . ? 0.839  113.6 32.0   -58.9  -25.0  20.8  -2.6  -6.9  
Phci_A_08 VAL A 153 H . < < . . S + . . . . ? 0.876  133.0 26.7   -98.0  -45.2  18.9  0.6   -6.0  
Phci_A_08 TYR A 154 H . > < . . S - . . . . ? 0.457  81.3  -174.6 -106.9 -0.6   18.0  0.3   -2.3  
Phci_A_08 GLN A 155 G . > < . . S - . . . . ? -0.149 72.1  -1.2   45.1   -123.3 20.9  -2.1  -1.2  
Phci_A_08 ASP A 156 G . 3 . . . S + . . . . ? 0.533  121.7 77.5   -78.3  0.4    20.4  -3.1  2.5   
Phci_A_08 LEU A 157 G . < . . . S + . . . . ? 0.735  73.2  87.5   -82.6  -23.3  17.4  -1.1  2.8   
Phci_A_08 LEU A 158 . . < . . . . - . . . . ? -0.715 64.5  -168.2 -82.9  116.3  15.2  -3.7  1.0   
Phci_A_08 LYS A 159 . . > . . . . - . . . . ? -0.482 35.6  -98.0  -106.6 169.2  13.8  -6.2  3.5   
Phci_A_08 GLU A 160 T . 3 . . . S + . . . . ? 0.762  119.0 55.1   -62.9  -23.8  12.0  -9.7  2.9   
Phci_A_08 SER A 161 T . 3 . . . S + . . . . ? 0.317  96.7  88.4   -96.1  12.0   8.4   -8.3  3.4   
Phci_A_08 MET A 162 E . < . . . . - A E . F ? -0.825 52.9  -172.4 -117.5 145.5  8.9   -5.7  0.6   
Phci_A_08 LEU A 163 E . . . . . . - A E . F ? -0.960 14.4  -137.0 -131.4 155.6  8.4   -5.8  -3.1  
Phci_A_08 CYS A 164 E . . . . . . + A E E F ? -0.871 18.0  177.8  -116.8 143.8  9.3   -3.4  -5.9  
Phci_A_08 ALA A 165 E . . . . . . + A E E F ? -0.993 18.0  129.4  -142.0 139.8  7.4   -2.2  -8.9  
Phci_A_08 GLY A 166 E . . . . . . - A E E . ? -0.973 55.4  -93.6  -174.9 164.6  8.3   0.3   -11.5 
Phci_A_08 ILE A 167 . . > . . . . - . . . . ? -0.895 47.9  -116.6 -92.8  110.2  8.4   0.9   -15.3 
Phci_A_08 PRO A 168 T . 3 . . . S + . . . . ? -0.331 99.9  4.6    -45.4  129.6  11.9  0.1   -16.6 
Phci_A_08 ASN A 169 T . 3 . . . S + . . . . ? 0.801  108.8 125.0  70.9   14.6   13.5  3.4   -17.9 
Phci_A_08 SER A 170 . . < . . . . - . . . . ? -0.878 63.6  -145.2 -110.3 146.2  10.4  5.3   -16.7 
Phci_A_08 LYS A 171 . . . . . . . + . . . . ? 0.264  66.0  123.2  -79.1  4.6    10.1  8.3   -14.4 
Phci_A_08 THR A 172 . . . . . . . + . . . . ? -0.620 33.9  144.5  -83.8  114.9  6.9   6.8   -13.1 
Phci_A_08 ASN A 173 . . . . . . . - . . . . ? -0.954 54.1  -87.7  -145.4 158.6  6.9   6.2   -9.2  
Phci_A_08 ALA A 174 . . . . . . . - . . . . ? -0.535 51.3  -177.3 -62.6  127.9  4.7   6.3   -5.9  
Phci_A_08 CYS A 175 . . > . . . . - . . . . ? -0.759 35.7  -48.3  -123.0 178.3  4.7   9.8   -4.4  
Phci_A_08 ASN A 176 T . 3 . . . S + . . . . ? -0.124 115.8 31.0   -53.6  132.6  3.2   11.6  -1.3  
Phci_A_08 GLY A 177 T . 3 . . . S + . . . . ? 0.132  97.3  79.4   106.2  -5.3   -0.5  10.9  -0.5  
Phci_A_08 ASP A 178 . . X . . . . + . . . . ? 0.269  56.7  141.5  -112.0 1.4    -1.0  7.3   -1.9  
Phci_A_08 SER A 179 T . 3 . . . S + . . . . ? -0.328 75.3  17.6   -44.4  128.9  0.5   5.6   1.1   
Phci_A_08 GLY A 180 T . 3 . . . S + . . . . ? 0.284  95.8  137.1  90.4   -15.0  -1.5  2.6   1.8   
Phci_A_08 GLY A 181 . . < . . . . - . . . . ? -0.240 57.2  -85.7  -63.2  167.3  -3.0  2.6   -1.6  
Phci_A_08 PRO A 182 E . . . . . . - A F . G ? -0.464 21.9  -162.6 -93.8  136.5  -3.5  -0.6  -3.7  
Phci_A_08 LEU A 183 E . . . . . . - A F D G ? -0.977 27.2  -169.9 -99.5  109.9  -1.1  -2.5  -6.0  
Phci_A_08 VAL A 184 E . . . . . . - A F D G ? -0.909 14.1  -175.4 -116.6 126.3  -3.4  -4.8  -8.0  
Phci_A_08 CYS A 185 E . > . . . S - A F . G ? -0.978 76.5  -18.7  -120.6 118.3  -2.3  -7.6  -10.3 
Phci_A_08 GLY A 186 T . 3 . . . S - . . . . ? 0.877  128.9 -52.3  58.9   25.7   -4.9  -9.5  -12.3 
Phci_A_08 GLY A 187 T . 3 . . . S + . . . . ? 0.600  116.0 111.6  88.9   10.8   -7.6  -8.3  -9.9  
Phci_A_08 VAL A 188 E . < . . . S - A G B G ? -0.950 73.7  -112.4 -121.2 141.6  -5.8  -9.4  -6.8  
Phci_A_08 LEU A 189 E . . . . . . + A G . G ? -0.576 43.9  159.6  -74.3  118.4  -4.3  -7.3  -4.0  
Phci_A_08 GLN A 190 E . . . . . . + A G . . ? 0.674  57.0  2.4    -115.2 -22.3  -0.5  -7.8  -4.2  
Phci_A_08 GLY A 191 E . . . . . . - A G H G ? -0.990 52.0  -132.2 -161.2 162.2  0.9   -4.8  -2.4  
Phci_A_08 LEU A 192 E . . . . . . - A G H G ? -0.983 40.8  -104.9 -119.5 133.5  0.4   -1.5  -0.4  
Phci_A_08 VAL A 193 E . . . . . . + A G H . ? -0.404 53.6  157.8  -55.0  123.4  2.2   1.6   -1.2  
Phci_A_08 SER A 194 E . . . . . . - A G . . ? 0.770  49.8  -33.5  -118.0 -63.4  4.8   1.9   1.6   
Phci_A_08 TRP A 195 E . . . . . . + A G H . ? -0.948 49.9  163.7  -159.3 168.7  7.8   4.1   0.7   
Phci_A_08 GLY A 196 . . . . . . . - . . . . ? -0.957 44.7  -56.9  -173.3 -176.8 10.2  5.3   -2.1  
Phci_A_08 THR A 197 . . . . . . . - . . . . ? -0.473 55.5  -105.3 -77.4  154.5  12.7  7.9   -3.0  
Phci_A_08 PHE A 198 S . . . . . S + . . . . ? -0.999 105.1 43.9   -120.6 135.1  12.0  11.9  -3.0  
Phci_A_08 PRO A 199 S . . . . . S - . . . . ? 0.490  101.0 -134.6 -60.3  135.8  11.6  13.6  -5.4  
Phci_A_08 CYS A 200 S . . . . . S + . . . . ? -0.306 80.4  45.3   -61.6  151.3  9.3   10.8  -6.8  
Phci_A_08 GLY A 201 . . . . . . . + . . . . ? 0.757  68.6  161.0  90.5   17.3   9.6   9.7   -10.5 
Phci_A_08 GLN A 202 . . > . . . . - . . . . ? -0.570 53.4  -94.3  -72.0  130.7  13.5  9.4   -10.7 
Phci_A_08 PRO A 203 T . 3 . . . S + . . . . ? -0.313 108.3 7.2    -47.3  129.0  14.5  7.3   -13.6 
Phci_A_08 ASN A 204 T . 3 . . . S + . . . . ? 0.767  93.8  129.6  75.3   19.4   15.1  3.6   -12.5 
Phci_A_08 ASP A 205 . . < . . . . - . . . . ? -0.900 45.5  -155.3 -108.6 95.2   13.7  4.2   -9.0  
Phci_A_08 PRO A 206 . . . . . . . - . . . . ? -0.338 17.3  -113.1 -67.4  149.1  11.1  1.6   -8.2  
Phci_A_08 GLY A 207 E . . . . . . - A H F . ? -0.622 27.7  -130.2 -72.6  148.0  8.3   2.1   -5.7  
Phci_A_08 VAL A 208 E . . . . . . - A H F H ? -0.895 26.9  -175.3 -105.8 131.6  8.4   -0.0  -2.5  
Phci_A_08 TYR A 209 E . . . . . . - A H F H ? -0.882 33.8  -111.2 -122.1 144.9  5.3   -1.8  -1.4  
Phci_A_08 THR A 210 E . . . . . . - A H F H ? -0.738 39.5  -126.0 -70.1  122.7  4.4   -3.9  1.5   
Phci_A_08 GLU A 211 E . > . . . . - A H . H ? -0.647 23.1  -166.3 -76.7  102.7  4.0   -7.5  0.0   
Phci_A_08 VAL A 212 G . > . . . S + . . . . ? 0.826  78.0  68.4   -64.9  -38.1  0.5   -8.5  1.1   
Phci_A_08 CYS A 213 G . > . . . S + . . . . ? 0.802  95.3  59.3   -57.0  -22.7  0.9   -12.3 0.4   
Phci_A_08 LYS A 214 G . < . . . S + . . . . ? 0.590  107.2 46.0   -81.9  -7.8   3.4   -12.6 3.2   
Phci_A_08 PHE A 215 G . < > . . S + . . . . ? 0.132  73.1  112.6  -125.0 20.4   0.9   -11.3 5.8   
Phci_A_08 ILE A 216 H . < > . . S + . . . . ? 0.934  79.3  50.1   -64.8  -45.8  -2.2  -13.4 4.9   
Phci_A_08 PRO A 217 H . . > . . S + . . . . ? 0.929  113.6 45.6   -58.0  -45.2  -2.2  -15.3 8.2   
Phci_A_08 TRP A 218 H . . > . . S + . . . . ? 0.915  112.6 52.1   -62.0  -42.5  -1.9  -12.1 10.2  
Phci_A_08 ILE A 219 H . . X . . S + . . . . ? 0.943  112.8 43.4   -61.9  -47.0  -4.6  -10.4 8.2   
Phci_A_08 ARG A 220 H . . X . . S + . . . . ? 0.901  113.5 50.9   -67.4  -44.7  -7.1  -13.2 8.7   
Phci_A_08 LYS A 221 H . . X . . S + . . . . ? 0.913  111.6 47.5   -60.1  -45.1  -6.3  -13.6 12.3  
Phci_A_08 THR A 222 H . > < . . S + . . . . ? 0.905  108.2 54.7   -64.9  -40.7  -6.8  -9.9  13.0  
Phci_A_08 MET A 223 H . 3 < . . S + . . . . ? 0.780  105.6 54.1   -70.0  -20.5  -10.1 -9.8  11.1  
Phci_A_08 ARG A 224 H . 3 < . . . . . . . . ? 0.713  .     .      -83.6  -22.6  -11.5 -12.6 13.2  
Phci_A_08 SER A 225 . . < < . . . . . . . . ? 0.800  .     .      -81.3  .      -10.7 -10.8 16.5  
# 
loop_
_dssp_struct_ladder.id 
_dssp_struct_ladder.sheet_id 
_dssp_struct_ladder.range_id_1 
_dssp_struct_ladder.range_id_2 
_dssp_struct_ladder.type 
_dssp_struct_ladder.beg_1_label_comp_id 
_dssp_struct_ladder.beg_1_label_asym_id 
_dssp_struct_ladder.beg_1_label_seq_id 
_dssp_struct_ladder.pdbx_beg_1_PDB_ins_code 
_dssp_struct_ladder.end_1_label_comp_id 
_dssp_struct_ladder.end_1_label_asym_id 
_dssp_struct_ladder.end_1_label_seq_id 
_dssp_struct_ladder.pdbx_end_1_PDB_ins_code 
_dssp_struct_ladder.beg_1_auth_comp_id 
_dssp_struct_ladder.beg_1_auth_asym_id 
_dssp_struct_ladder.beg_1_auth_seq_id 
_dssp_struct_ladder.end_1_auth_comp_id 
_dssp_struct_ladder.end_1_auth_asym_id 
_dssp_struct_ladder.end_1_auth_seq_id 
_dssp_struct_ladder.beg_2_label_comp_id 
_dssp_struct_ladder.beg_2_label_asym_id 
_dssp_struct_ladder.beg_2_label_seq_id 
_dssp_struct_ladder.pdbx_beg_2_PDB_ins_code 
_dssp_struct_ladder.end_2_label_comp_id 
_dssp_struct_ladder.end_2_label_asym_id 
_dssp_struct_ladder.end_2_label_seq_id 
_dssp_struct_ladder.pdbx_end_2_PDB_ins_code 
_dssp_struct_ladder.beg_2_auth_comp_id 
_dssp_struct_ladder.beg_2_auth_asym_id 
_dssp_struct_ladder.beg_2_auth_seq_id 
_dssp_struct_ladder.end_2_auth_comp_id 
_dssp_struct_ladder.end_2_auth_asym_id 
_dssp_struct_ladder.end_2_auth_seq_id 
A A A D anti-parallel GLU A 6   ? GLU A 7   ? GLU A 6   GLU A 7   CYS A 139 ? GLN A 138 ? CYS A 139 GLN A 138 
B A B G parallel      THR A 106 ? THR A 106 ? THR A 106 THR A 106 VAL A 188 ? VAL A 188 ? VAL A 188 VAL A 188 
C A C D anti-parallel SER A 117 ? GLY A 122 ? SER A 117 GLY A 122 SER A 143 ? GLN A 138 ? SER A 143 GLN A 138 
D A C F anti-parallel THR A 119 ? VAL A 120 ? THR A 119 VAL A 120 VAL A 184 ? LEU A 183 ? VAL A 184 LEU A 183 
E A D E anti-parallel SER A 143 ? ILE A 145 ? SER A 143 ILE A 145 GLY A 166 ? CYS A 164 ? GLY A 166 CYS A 164 
F A E H anti-parallel MET A 162 ? ALA A 165 ? MET A 162 ALA A 165 THR A 210 ? GLY A 207 ? THR A 210 GLY A 207 
G A F G anti-parallel PRO A 182 ? CYS A 185 ? PRO A 182 CYS A 185 LEU A 192 ? VAL A 188 ? LEU A 192 VAL A 188 
H A G H anti-parallel GLY A 191 ? TRP A 195 ? GLY A 191 TRP A 195 GLU A 211 ? VAL A 208 ? GLU A 211 VAL A 208 
I B I J anti-parallel GLN A 16  ? ASN A 21  ? GLN A 16  ASN A 21  VAL A 30  ? GLN A 24  ? VAL A 30  GLN A 24  
J B I L anti-parallel VAL A 17  ? PHE A 20  ? VAL A 17  PHE A 20  LEU A 52  ? ASN A 49  ? LEU A 52  ASN A 49  
K B J K anti-parallel VAL A 30  ? ALA A 33  ? VAL A 30  ALA A 33  LEU A 38  ? TRP A 36  ? LEU A 38  TRP A 36  
L B K N anti-parallel TRP A 36  ? THR A 39  ? TRP A 36  THR A 39  LYS A 91  ? MET A 88  ? LYS A 91  MET A 88  
M B L M anti-parallel ASN A 49  ? LEU A 52  ? ASN A 49  LEU A 52  GLN A 68  ? GLN A 65  ? GLN A 68  GLN A 65  
N B M N anti-parallel ALA A 69  ? ARG A 74  ? ALA A 69  ARG A 74  LEU A 92  ? MET A 88  ? LEU A 92  MET A 88  
O C O P anti-parallel SER A 56  ? SER A 56  ? SER A 56  SER A 56  GLU A 136 ? GLU A 136 ? GLU A 136 GLU A 136 
# 
loop_
_dssp_struct_bridge_pairs.id 
_dssp_struct_bridge_pairs.label_comp_id 
_dssp_struct_bridge_pairs.label_seq_id 
_dssp_struct_bridge_pairs.label_asym_id 
_dssp_struct_bridge_pairs.auth_seq_id 
_dssp_struct_bridge_pairs.auth_asym_id 
_dssp_struct_bridge_pairs.pdbx_PDB_ins_code 
_dssp_struct_bridge_pairs.acceptor_1_label_comp_id 
_dssp_struct_bridge_pairs.acceptor_1_label_seq_id 
_dssp_struct_bridge_pairs.acceptor_1_label_asym_id 
_dssp_struct_bridge_pairs.acceptor_1_auth_seq_id 
_dssp_struct_bridge_pairs.acceptor_1_auth_asym_id 
_dssp_struct_bridge_pairs.acceptor_1_pdbx_PDB_ins_code 
_dssp_struct_bridge_pairs.acceptor_1_energy 
_dssp_struct_bridge_pairs.acceptor_2_label_comp_id 
_dssp_struct_bridge_pairs.acceptor_2_label_seq_id 
_dssp_struct_bridge_pairs.acceptor_2_label_asym_id 
_dssp_struct_bridge_pairs.acceptor_2_auth_seq_id 
_dssp_struct_bridge_pairs.acceptor_2_auth_asym_id 
_dssp_struct_bridge_pairs.acceptor_2_pdbx_PDB_ins_code 
_dssp_struct_bridge_pairs.acceptor_2_energy 
_dssp_struct_bridge_pairs.donor_1_label_comp_id 
_dssp_struct_bridge_pairs.donor_1_label_seq_id 
_dssp_struct_bridge_pairs.donor_1_label_asym_id 
_dssp_struct_bridge_pairs.donor_1_auth_seq_id 
_dssp_struct_bridge_pairs.donor_1_auth_asym_id 
_dssp_struct_bridge_pairs.donor_1_pdbx_PDB_ins_code 
_dssp_struct_bridge_pairs.donor_1_energy 
_dssp_struct_bridge_pairs.donor_2_label_comp_id 
_dssp_struct_bridge_pairs.donor_2_label_seq_id 
_dssp_struct_bridge_pairs.donor_2_label_asym_id 
_dssp_struct_bridge_pairs.donor_2_auth_seq_id 
_dssp_struct_bridge_pairs.donor_2_auth_asym_id 
_dssp_struct_bridge_pairs.donor_2_pdbx_PDB_ins_code 
_dssp_struct_bridge_pairs.donor_2_energy 
1   LYS 1   A 1   A ? ?   ?   ? ?   ? ? ?    ?   ?   ? ?   ? ? ?    ILE 3   A 3   A ? -0.2 THR 126 A 126 A ? -0.2 
2   ILE 2   A 2   A ? THR 125 A 125 A ? -0.8 GLY 5   A 5   A ? -0.1 GLY 5   A 5   A ? -1.9 GLU 4   A 4   A ? -0.7 
3   ILE 3   A 3   A ? ASN 173 A 173 A ? -0.6 GLU 4   A 4   A ? -0.3 THR 127 A 127 A ? -0.1 GLU 6   A 6   A ? -0.1 
4   GLU 4   A 4   A ? ILE 2   A 2   A ? -0.7 THR 126 A 126 A ? -0.6 ILE 3   A 3   A ? -0.3 GLU 6   A 6   A ? -0.1 
5   GLY 5   A 5   A ? ILE 2   A 2   A ? -1.9 THR 126 A 126 A ? -0.1 GLU 7   A 7   A ? -0.4 THR 140 A 140 A ? -0.2 
6   GLU 6   A 6   A ? CYS 139 A 139 A ? -2.6 GLU 4   A 4   A ? -0.1 CYS 139 A 139 A ? -2.9 SER 9   A 9   A ? -0.1 
7   GLU 7   A 7   A ? GLY 5   A 5   A ? -0.4 GLN 138 A 138 A ? -0.2 GLN 138 A 138 A ? -0.2 SER 9   A 9   A ? -0.1 
8   CYS 8   A 8   A ? LEU 137 A 137 A ? -2.7 HIS 55  A 55  A ? -0.1 ARG 10  A 10  A ? -0.1 LEU 137 A 137 A ? -0.1 
9   SER 9   A 9   A ? GLU 7   A 7   A ? -0.1 ARG 10  A 10  A ? -0.1 SER 12  A 12  A ? -2.1 HIS 13  A 13  A ? -0.3 
10  ARG 10  A 10  A ? GLY 11  A 11  A ? -0.3 CYS 8   A 8   A ? -0.1 SER 9   A 9   A ? -0.1 HIS 55  A 55  A ? -0.0 
11  GLY 11  A 11  A ? HIS 13  A 13  A ? -0.1 ASN 101 A 101 A ? -0.1 ARG 10  A 10  A ? -0.3 SER 9   A 9   A ? -0.1 
12  SER 12  A 12  A ? SER 9   A 9   A ? -2.1 HIS 13  A 13  A ? -0.3 ARG 10  A 10  A ? -0.1 TRP 15  A 15  A ? -0.1 
13  HIS 13  A 13  A ? SER 9   A 9   A ? -0.3 PRO 14  A 14  A ? -0.1 GLN 16  A 16  A ? -1.8 SER 12  A 12  A ? -0.3 
14  PRO 14  A 14  A ? ?   ?   ? ?   ? ? ?    ?   ?   ? ?   ? ? ?    ARG 103 A 103 A ? -1.2 GLY 53  A 53  A ? -0.3 
15  TRP 15  A 15  A ? ILE 102 A 102 A ? -0.2 SER 12  A 12  A ? -0.1 LEU 31  A 31  A ? -2.8 VAL 17  A 17  A ? -0.2 
16  GLN 16  A 16  A ? HIS 13  A 13  A ? -1.8 VAL 30  A 30  A ? -0.2 GLY 53  A 53  A ? -0.7 ALA 18  A 18  A ? -0.4 
17  VAL 17  A 17  A ? GLY 29  A 29  A ? -2.4 TRP 15  A 15  A ? -0.2 GLY 29  A 29  A ? -1.7 LEU 19  A 19  A ? -0.5 
18  ALA 18  A 18  A ? HIS 51  A 51  A ? -2.3 GLN 16  A 16  A ? -0.4 HIS 51  A 51  A ? -3.0 PHE 20  A 20  A ? -0.6 
19  LEU 19  A 19  A ? CYS 27  A 27  A ? -3.4 VAL 17  A 17  A ? -0.5 HIS 26  A 26  A ? -3.4 CYS 27  A 27  A ? -1.4 
20  PHE 20  A 20  A ? ASN 49  A 49  A ? -2.8 ALA 18  A 18  A ? -0.6 ASN 49  A 49  A ? -2.2 GLY 22  A 22  A ? -0.6 
21  ASN 21  A 21  A ? GLN 24  A 24  A ? -2.4 LEU 19  A 19  A ? -0.4 GLN 24  A 24  A ? -1.6 ASN 23  A 23  A ? -0.5 
22  GLY 22  A 22  A ? PHE 20  A 20  A ? -0.6 ASN 23  A 23  A ? -0.2 ASN 49  A 49  A ? -0.1 PHE 20  A 20  A ? -0.1 
23  ASN 23  A 23  A ? ASN 21  A 21  A ? -0.5 PHE 20  A 20  A ? -0.1 LEU 25  A 25  A ? -0.5 GLY 22  A 22  A ? -0.2 
24  GLN 24  A 24  A ? ASN 21  A 21  A ? -1.6 LEU 25  A 25  A ? -0.0 ASN 21  A 21  A ? -2.4 HIS 26  A 26  A ? -0.3 
25  LEU 25  A 25  A ? ASN 23  A 23  A ? -0.5 PHE 20  A 20  A ? -0.2 PHE 20  A 20  A ? -0.2 GLY 28  A 28  A ? -0.1 
26  HIS 26  A 26  A ? LEU 19  A 19  A ? -3.4 CYS 27  A 27  A ? -0.4 GLY 28  A 28  A ? -0.3 SER 179 A 179 A ? -0.2 
27  CYS 27  A 27  A ? LEU 19  A 19  A ? -1.4 ASP 178 A 178 A ? -0.1 LEU 19  A 19  A ? -3.4 HIS 26  A 26  A ? -0.4 
28  GLY 28  A 28  A ? SER 179 A 179 A ? -3.2 HIS 26  A 26  A ? -0.3 ALA 40  A 40  A ? -0.4 VAL 30  A 30  A ? -0.3 
29  GLY 29  A 29  A ? VAL 17  A 17  A ? -1.7 CYS 27  A 27  A ? -0.2 VAL 17  A 17  A ? -2.4 LEU 31  A 31  A ? -0.4 
30  VAL 30  A 30  A ? LEU 38  A 38  A ? -2.3 GLY 28  A 28  A ? -0.3 LEU 38  A 38  A ? -3.3 VAL 32  A 32  A ? -0.7 
31  LEU 31  A 31  A ? TRP 15  A 15  A ? -2.8 GLY 29  A 29  A ? -0.4 ILE 105 A 105 A ? -2.2 VAL 37  A 37  A ? -0.2 
32  VAL 32  A 32  A ? TRP 36  A 36  A ? -2.2 VAL 30  A 30  A ? -0.7 SER 34  A 34  A ? -0.3 VAL 37  A 37  A ? -0.2 
33  ALA 33  A 33  A ? TRP 36  A 36  A ? -1.5 ARG 103 A 103 A ? -0.1 TRP 36  A 36  A ? -1.5 VAL 32  A 32  A ? -0.3 
34  SER 34  A 34  A ? ASN 35  A 35  A ? -0.3 VAL 32  A 32  A ? -0.3 ALA 96  A 96  A ? -4.3 ARG 94  A 94  A ? -0.1 
35  ASN 35  A 35  A ? PRO 95  A 95  A ? -0.2 TRP 36  A 36  A ? -0.1 LEU 92  A 92  A ? -2.3 VAL 37  A 37  A ? -0.4 
36  TRP 36  A 36  A ? ALA 33  A 33  A ? -1.5 LYS 91  A 91  A ? -0.2 VAL 32  A 32  A ? -2.2 ALA 33  A 33  A ? -1.5 
37  VAL 37  A 37  A ? ILE 90  A 90  A ? -2.5 ASN 35  A 35  A ? -0.4 ILE 90  A 90  A ? -3.1 THR 39  A 39  A ? -0.4 
38  LEU 38  A 38  A ? VAL 30  A 30  A ? -3.3 TRP 36  A 36  A ? -0.4 VAL 30  A 30  A ? -2.3 ALA 40  A 40  A ? -0.2 
39  THR 39  A 39  A ? MET 88  A 88  A ? -2.5 VAL 37  A 37  A ? -0.4 MET 88  A 88  A ? -2.3 GLU 41  A 41  A ? -0.3 
40  ALA 40  A 40  A ? GLY 28  A 28  A ? -0.4 LEU 38  A 38  A ? -0.2 CYS 43  A 43  A ? -1.5 LEU 87  A 87  A ? -0.3 
41  GLU 41  A 41  A ? THR 39  A 39  A ? -0.3 HIS 42  A 42  A ? -0.3 MET 44  A 44  A ? -1.7 ALA 40  A 40  A ? -0.1 
42  HIS 42  A 42  A ? CYS 43  A 43  A ? -0.3 HIS 83  A 83  A ? -0.1 GLU 41  A 41  A ? -0.3 SER 179 A 179 A ? -0.0 
43  CYS 43  A 43  A ? ALA 40  A 40  A ? -1.5 GLY 28  A 28  A ? -0.1 HIS 42  A 42  A ? -0.3 GLU 41  A 41  A ? -0.2 
44  MET 44  A 44  A ? GLU 41  A 41  A ? -1.7 ASN 46  A 46  A ? -0.0 ASN 46  A 46  A ? -0.2 GLU 41  A 41  A ? -0.0 
45  MET 45  A 45  A ? ASN 46  A 46  A ? -0.0 TYR 48  A 48  A ? -0.0 TYR 48  A 48  A ? -0.1 CYS 43  A 43  A ? -0.0 
46  ASN 46  A 46  A ? MET 44  A 44  A ? -0.2 SER 47  A 47  A ? -0.2 TYR 48  A 48  A ? -0.3 SER 72  A 72  A ? -0.1 
47  SER 47  A 47  A ? ASN 49  A 49  A ? -0.0 GLN 71  A 71  A ? -0.0 ASN 49  A 49  A ? -0.4 ASN 46  A 46  A ? -0.2 
48  TYR 48  A 48  A ? ASN 46  A 46  A ? -0.3 ALA 69  A 69  A ? -0.3 ALA 69  A 69  A ? -2.2 VAL 50  A 50  A ? -0.6 
49  ASN 49  A 49  A ? PHE 20  A 20  A ? -2.2 SER 47  A 47  A ? -0.4 PHE 20  A 20  A ? -2.8 HIS 51  A 51  A ? -0.7 
50  VAL 50  A 50  A ? ILE 67  A 67  A ? -2.9 TYR 48  A 48  A ? -0.6 ILE 67  A 67  A ? -2.7 LEU 52  A 52  A ? -0.6 
51  HIS 51  A 51  A ? ALA 18  A 18  A ? -3.0 ASN 49  A 49  A ? -0.7 ALA 18  A 18  A ? -2.3 GLY 53  A 53  A ? -0.3 
52  LEU 52  A 52  A ? GLN 65  A 65  A ? -2.9 VAL 50  A 50  A ? -0.6 GLN 65  A 65  A ? -2.0 VAL 17  A 17  A ? -0.1 
53  GLY 53  A 53  A ? GLN 16  A 16  A ? -0.7 HIS 51  A 51  A ? -0.3 HIS 55  A 55  A ? -0.4 LEU 52  A 52  A ? -0.1 
54  LYS 54  A 54  A ? GLN 16  A 16  A ? -0.3 HIS 51  A 51  A ? -0.2 GLY 53  A 53  A ? -0.2 LEU 57  A 57  A ? -0.1 
55  HIS 55  A 55  A ? GLY 53  A 53  A ? -0.4 SER 56  A 56  A ? -0.3 LEU 137 A 137 A ? -2.6 LEU 57  A 57  A ? -0.4 
56  SER 56  A 56  A ? GLU 136 A 136 A ? -0.2 ASN 58  A 58  A ? -0.2 HIS 55  A 55  A ? -0.3 GLU 136 A 136 A ? -0.2 
57  LEU 57  A 57  A ? GLN 135 A 135 A ? -2.6 HIS 55  A 55  A ? -0.4 GLY 59  A 59  A ? -0.3 GLU 136 A 136 A ? -0.1 
58  ASN 58  A 58  A ? GLN 135 A 135 A ? -0.3 ARG 60  A 60  A ? -0.1 SER 56  A 56  A ? -0.2 HIS 55  A 55  A ? -0.1 
59  GLY 59  A 59  A ? LEU 57  A 57  A ? -0.3 GLU 61  A 61  A ? -0.0 GLU 61  A 61  A ? -0.3 SER 56  A 56  A ? -0.1 
60  ARG 60  A 60  A ? LYS 54  A 54  A ? -0.0 SER 64  A 64  A ? -0.0 ARG 62  A 62  A ? -0.4 ASN 58  A 58  A ? -0.1 
61  GLU 61  A 61  A ? GLY 59  A 59  A ? -0.3 HIS 55  A 55  A ? -0.0 SER 64  A 64  A ? -2.3 GLY 63  A 63  A ? -0.0 
62  ARG 62  A 62  A ? ARG 60  A 60  A ? -0.4 GLY 63  A 63  A ? -0.2 GLN 65  A 65  A ? -0.1 ASN 101 A 101 A ? -0.0 
63  GLY 63  A 63  A ? SER 64  A 64  A ? -0.3 THR 100 A 100 A ? -0.0 ARG 62  A 62  A ? -0.2 GLN 65  A 65  A ? -0.2 
64  SER 64  A 64  A ? GLU 61  A 61  A ? -2.3 HIS 51  A 51  A ? -0.0 VAL 66  A 66  A ? -0.3 GLY 63  A 63  A ? -0.3 
65  GLN 65  A 65  A ? LEU 52  A 52  A ? -2.0 GLY 63  A 63  A ? -0.2 LEU 52  A 52  A ? -2.9 ILE 67  A 67  A ? -0.5 
66  VAL 66  A 66  A ? SER 64  A 64  A ? -0.3 HIS 51  A 51  A ? -0.2 GLN 68  A 68  A ? -0.4 HIS 51  A 51  A ? -0.2 
67  ILE 67  A 67  A ? VAL 50  A 50  A ? -2.7 GLN 65  A 65  A ? -0.5 VAL 50  A 50  A ? -2.9 ALA 69  A 69  A ? -0.2 
68  GLN 68  A 68  A ? VAL 66  A 66  A ? -0.4 ASN 49  A 49  A ? -0.2 GLN 93  A 93  A ? -3.1 THR 70  A 70  A ? -0.4 
69  ALA 69  A 69  A ? TYR 48  A 48  A ? -2.2 LEU 92  A 92  A ? -0.2 TYR 48  A 48  A ? -0.3 LEU 92  A 92  A ? -0.2 
70  THR 70  A 70  A ? LYS 91  A 91  A ? -2.8 GLN 68  A 68  A ? -0.4 SER 72  A 72  A ? -0.3 LEU 92  A 92  A ? -0.2 
71  GLN 71  A 71  A ? LYS 91  A 91  A ? -1.3 TYR 73  A 73  A ? -0.0 LYS 91  A 91  A ? -3.0 TYR 73  A 73  A ? -0.4 
72  SER 72  A 72  A ? THR 70  A 70  A ? -0.3 ILE 90  A 90  A ? -0.2 ARG 74  A 74  A ? -0.6 ILE 90  A 90  A ? -0.2 
73  TYR 73  A 73  A ? LEU 89  A 89  A ? -3.6 GLN 71  A 71  A ? -0.4 LEU 89  A 89  A ? -2.5 HIS 75  A 75  A ? -0.2 
74  ARG 74  A 74  A ? SER 72  A 72  A ? -0.6 MET 88  A 88  A ? -0.2 MET 88  A 88  A ? -0.2 ASP 86  A 86  A ? -0.1 
75  HIS 75  A 75  A ? LEU 87  A 87  A ? -1.7 ASN 85  A 85  A ? -0.2 TYR 78  A 78  A ? -1.8 ARG 74  A 74  A ? -0.1 
76  PRO 76  A 76  A ? ?   ?   ? ?   ? ? ?    ?   ?   ? ?   ? ? ?    HIS 75  A 75  A ? -0.1 ARG 74  A 74  A ? -0.0 
77  GLN 77  A 77  A ? ASN 85  A 85  A ? -0.1 SER 79  A 79  A ? -0.1 SER 79  A 79  A ? -0.2 ASP 86  A 86  A ? -0.1 
78  TYR 78  A 78  A ? HIS 75  A 75  A ? -1.8 LEU 87  A 87  A ? -0.1 THR 80  A 80  A ? -0.5 ASN 85  A 85  A ? -0.2 
79  SER 79  A 79  A ? VAL 84  A 84  A ? -2.1 GLN 77  A 77  A ? -0.2 HIS 83  A 83  A ? -2.1 VAL 84  A 84  A ? -0.2 
80  THR 80  A 80  A ? TYR 78  A 78  A ? -0.5 THR 82  A 82  A ? -0.2 SER 79  A 79  A ? -0.1 TYR 78  A 78  A ? -0.0 
81  VAL 81  A 81  A ? THR 82  A 82  A ? -0.1 VAL 84  A 84  A ? -0.1 THR 80  A 80  A ? -0.2 TYR 78  A 78  A ? -0.0 
82  THR 82  A 82  A ? VAL 84  A 84  A ? -0.1 LEU 158 A 158 A ? -0.0 THR 80  A 80  A ? -0.2 LYS 159 A 159 A ? -0.2 
83  HIS 83  A 83  A ? SER 79  A 79  A ? -2.1 VAL 84  A 84  A ? -0.2 ASP 86  A 86  A ? -0.9 THR 80  A 80  A ? -0.1 
84  VAL 84  A 84  A ? SER 79  A 79  A ? -0.2 ASN 85  A 85  A ? -0.2 SER 79  A 79  A ? -2.1 HIS 83  A 83  A ? -0.2 
85  ASN 85  A 85  A ? TYR 78  A 78  A ? -0.2 ASP 86  A 86  A ? -0.2 LEU 87  A 87  A ? -2.1 VAL 84  A 84  A ? -0.2 
86  ASP 86  A 86  A ? HIS 83  A 83  A ? -0.9 TYR 78  A 78  A ? -0.1 MET 88  A 88  A ? -0.3 ASN 85  A 85  A ? -0.2 
87  LEU 87  A 87  A ? ASN 85  A 85  A ? -2.1 ALA 40  A 40  A ? -0.3 HIS 75  A 75  A ? -1.7 LEU 89  A 89  A ? -0.3 
88  MET 88  A 88  A ? THR 39  A 39  A ? -2.3 ASP 86  A 86  A ? -0.3 THR 39  A 39  A ? -2.5 ILE 90  A 90  A ? -0.4 
89  LEU 89  A 89  A ? TYR 73  A 73  A ? -2.5 LEU 87  A 87  A ? -0.3 TYR 73  A 73  A ? -3.6 LYS 91  A 91  A ? -0.5 
90  ILE 90  A 90  A ? VAL 37  A 37  A ? -3.1 MET 88  A 88  A ? -0.4 VAL 37  A 37  A ? -2.5 LEU 92  A 92  A ? -0.5 
91  LYS 91  A 91  A ? GLN 71  A 71  A ? -3.0 LEU 89  A 89  A ? -0.5 THR 70  A 70  A ? -2.8 GLN 71  A 71  A ? -1.3 
92  LEU 92  A 92  A ? ASN 35  A 35  A ? -2.3 ILE 90  A 90  A ? -0.5 ALA 69  A 69  A ? -0.2 GLN 68  A 68  A ? -0.1 
93  GLN 93  A 93  A ? GLN 68  A 68  A ? -3.1 LYS 91  A 91  A ? -0.2 LEU 92  A 92  A ? -0.1 ALA 69  A 69  A ? -0.1 
94  ARG 94  A 94  A ? GLN 68  A 68  A ? -0.3 SER 34  A 34  A ? -0.1 GLN 93  A 93  A ? -0.2 THR 70  A 70  A ? -0.0 
95  PRO 95  A 95  A ? ?   ?   ? ?   ? ? ?    ?   ?   ? ?   ? ? ?    ASN 35  A 35  A ? -0.2 ARG 97  A 97  A ? -0.1 
96  ALA 96  A 96  A ? SER 34  A 34  A ? -4.3 ALA 33  A 33  A ? -0.1 LEU 98  A 98  A ? -0.8 TRP 36  A 36  A ? -0.0 
97  ARG 97  A 97  A ? PRO 95  A 95  A ? -0.1 GLY 63  A 63  A ? -0.0 GLY 99  A 99  A ? -0.1 ALA 96  A 96  A ? -0.1 
98  LEU 98  A 98  A ? ALA 96  A 96  A ? -0.8 ASN 101 A 101 A ? -0.1 THR 100 A 100 A ? -0.2 ARG 103 A 103 A ? -0.2 
99  GLY 99  A 99  A ? ILE 102 A 102 A ? -2.0 ARG 97  A 97  A ? -0.1 ILE 102 A 102 A ? -0.2 GLY 53  A 53  A ? -0.0 
100 THR 100 A 100 A ? LEU 98  A 98  A ? -0.2 ASN 101 A 101 A ? -0.2 ARG 103 A 103 A ? -0.1 GLY 53  A 53  A ? -0.1 
101 ASN 101 A 101 A ? ILE 102 A 102 A ? -0.2 GLY 63  A 63  A ? -0.1 ARG 103 A 103 A ? -0.5 GLY 53  A 53  A ? -0.3 
102 ILE 102 A 102 A ? GLY 99  A 99  A ? -0.2 LEU 52  A 52  A ? -0.1 GLY 99  A 99  A ? -2.0 ASN 101 A 101 A ? -0.2 
103 ARG 103 A 103 A ? PRO 14  A 14  A ? -1.2 ASN 101 A 101 A ? -0.5 LEU 31  A 31  A ? -0.2 ILE 105 A 105 A ? -0.1 
104 PRO 104 A 104 A ? ?   ?   ? ?   ? ? ?    ?   ?   ? ?   ? ? ?    THR 106 A 106 A ? -0.3 VAL 32  A 32  A ? -0.2 
105 ILE 105 A 105 A ? LEU 31  A 31  A ? -2.2 TRP 15  A 15  A ? -0.2 LEU 107 A 107 A ? -0.1 VAL 188 A 188 A ? -0.1 
106 THR 106 A 106 A ? GLY 187 A 187 A ? -0.6 PRO 104 A 104 A ? -0.3 LEU 189 A 189 A ? -2.6 ILE 105 A 105 A ? -0.1 
107 LEU 107 A 107 A ? VAL 188 A 188 A ? -0.2 VAL 32  A 32  A ? -0.2 GLN 190 A 190 A ? -0.1 SER 109 A 109 A ? -0.1 
108 PRO 108 A 108 A ? ?   ?   ? ?   ? ? ?    ?   ?   ? ?   ? ? ?    CYS 111 A 111 A ? -0.1 LEU 107 A 107 A ? -0.1 
109 SER 109 A 109 A ? LYS 110 A 110 A ? -0.2 LEU 107 A 107 A ? -0.1 CYS 111 A 111 A ? -0.3 LEU 107 A 107 A ? -0.0 
110 LYS 110 A 110 A ? ?   ?   ? ?   ? ? ?    ?   ?   ? ?   ? ? ?    SER 109 A 109 A ? -0.2 VAL 112 A 112 A ? -0.2 
111 CYS 111 A 111 A ? SER 109 A 109 A ? -0.3 CYS 213 A 213 A ? -0.1 SER 113 A 113 A ? -0.1 GLN 190 A 190 A ? -0.0 
112 VAL 112 A 112 A ? LYS 110 A 110 A ? -0.2 GLN 190 A 190 A ? -0.1 CYS 111 A 111 A ? -0.1 GLY 115 A 115 A ? -0.1 
113 SER 113 A 113 A ? CYS 111 A 111 A ? -0.1 PRO 114 A 114 A ? -0.1 THR 116 A 116 A ? -1.6 ILE 144 A 144 A ? -0.3 
114 PRO 114 A 114 A ? ?   ?   ? ?   ? ? ?    ?   ?   ? ?   ? ? ?    ILE 145 A 145 A ? -0.2 SER 113 A 113 A ? -0.1 
115 GLY 115 A 115 A ? ILE 144 A 144 A ? -3.0 THR 116 A 116 A ? -0.3 SER 117 A 117 A ? -0.3 ILE 145 A 145 A ? -0.1 
116 THR 116 A 116 A ? SER 113 A 113 A ? -1.6 SER 117 A 117 A ? -0.1 ILE 144 A 144 A ? -2.3 CYS 118 A 118 A ? -0.4 
117 SER 117 A 117 A ? GLY 115 A 115 A ? -0.3 SER 143 A 143 A ? -0.2 GLY 186 A 186 A ? -0.4 THR 119 A 119 A ? -0.3 
118 CYS 118 A 118 A ? VAL 142 A 142 A ? -3.6 THR 116 A 116 A ? -0.4 VAL 142 A 142 A ? -3.1 VAL 120 A 120 A ? -0.5 
119 THR 119 A 119 A ? VAL 184 A 184 A ? -3.4 SER 117 A 117 A ? -0.3 VAL 184 A 184 A ? -3.2 SER 121 A 121 A ? -0.4 
120 VAL 120 A 120 A ? THR 140 A 140 A ? -2.7 CYS 118 A 118 A ? -0.5 THR 140 A 140 A ? -2.0 GLY 122 A 122 A ? -0.3 
121 SER 121 A 121 A ? PRO 182 A 182 A ? -1.2 THR 119 A 119 A ? -0.4 TRP 123 A 123 A ? -0.3 CYS 139 A 139 A ? -0.2 
122 GLY 122 A 122 A ? GLN 138 A 138 A ? -2.1 VAL 120 A 120 A ? -0.3 GLN 138 A 138 A ? -2.6 ASP 178 A 178 A ? -0.1 
123 TRP 123 A 123 A ? GLY 177 A 177 A ? -0.4 SER 121 A 121 A ? -0.3 THR 126 A 126 A ? -0.1 ASP 178 A 178 A ? -0.1 
124 GLY 124 A 124 A ? THR 125 A 125 A ? -0.2 GLN 138 A 138 A ? -0.1 GLY 177 A 177 A ? -0.3 ASN 176 A 176 A ? -0.1 
125 THR 125 A 125 A ? ASN 176 A 176 A ? -3.2 TYR 133 A 133 A ? -0.2 ILE 2   A 2   A ? -0.8 TYR 133 A 133 A ? -0.2 
126 THR 126 A 126 A ? THR 132 A 132 A ? -2.8 LYS 1   A 1   A ? -0.2 GLU 4   A 4   A ? -0.6 SER 128 A 128 A ? -0.3 
127 THR 127 A 127 A ? THR 132 A 132 A ? -0.3 ASP 130 A 130 A ? -0.1 THR 132 A 132 A ? -0.3 CYS 200 A 200 A ? -0.1 
128 SER 128 A 128 A ? THR 126 A 126 A ? -0.3 ALA 131 A 131 A ? -0.1 ALA 131 A 131 A ? -0.1 PHE 198 A 198 A ? -0.0 
129 PRO 129 A 129 A ? ?   ?   ? ?   ? ? ?    ?   ?   ? ?   ? ? ?    ALA 131 A 131 A ? -0.3 THR 127 A 127 A ? -0.1 
130 ASP 130 A 130 A ? THR 126 A 126 A ? -0.0 ALA 131 A 131 A ? -0.0 THR 132 A 132 A ? -0.5 THR 127 A 127 A ? -0.1 
131 ALA 131 A 131 A ? PRO 129 A 129 A ? -0.3 THR 126 A 126 A ? -0.1 TYR 133 A 133 A ? -0.5 SER 128 A 128 A ? -0.1 
132 THR 132 A 132 A ? ASP 130 A 130 A ? -0.5 THR 127 A 127 A ? -0.3 THR 126 A 126 A ? -2.8 THR 127 A 127 A ? -0.3 
133 TYR 133 A 133 A ? ALA 131 A 131 A ? -0.5 THR 125 A 125 A ? -0.2 THR 125 A 125 A ? -0.2 GLY 124 A 124 A ? -0.1 
134 PRO 134 A 134 A ? ?   ?   ? ?   ? ? ?    ?   ?   ? ?   ? ? ?    GLN 138 A 138 A ? -0.1 LEU 57  A 57  A ? -0.1 
135 GLN 135 A 135 A ? SER 56  A 56  A ? -0.1 LEU 137 A 137 A ? -0.1 LEU 57  A 57  A ? -2.6 ASN 58  A 58  A ? -0.3 
136 GLU 136 A 136 A ? SER 56  A 56  A ? -0.2 LEU 57  A 57  A ? -0.1 SER 56  A 56  A ? -0.2 GLY 122 A 122 A ? -0.1 
137 LEU 137 A 137 A ? HIS 55  A 55  A ? -2.6 GLN 135 A 135 A ? -0.3 CYS 8   A 8   A ? -2.7 CYS 139 A 139 A ? -0.3 
138 GLN 138 A 138 A ? GLY 122 A 122 A ? -2.6 GLU 7   A 7   A ? -0.2 GLY 122 A 122 A ? -2.1 THR 140 A 140 A ? -0.3 
139 CYS 139 A 139 A ? GLU 6   A 6   A ? -2.9 LEU 137 A 137 A ? -0.3 GLU 6   A 6   A ? -2.6 ASN 141 A 141 A ? -0.3 
140 THR 140 A 140 A ? VAL 120 A 120 A ? -2.0 GLN 138 A 138 A ? -0.3 VAL 120 A 120 A ? -2.7 VAL 142 A 142 A ? -0.4 
141 ASN 141 A 141 A ? CYS 139 A 139 A ? -0.3 THR 119 A 119 A ? -0.2 SER 143 A 143 A ? -0.3 THR 119 A 119 A ? -0.2 
142 VAL 142 A 142 A ? CYS 118 A 118 A ? -3.1 THR 140 A 140 A ? -0.4 CYS 118 A 118 A ? -3.6 ILE 144 A 144 A ? -0.4 
143 SER 143 A 143 A ? GLY 166 A 166 A ? -1.2 ASN 141 A 141 A ? -0.3 GLY 166 A 166 A ? -2.3 SER 117 A 117 A ? -0.2 
144 ILE 144 A 144 A ? THR 116 A 116 A ? -2.3 VAL 142 A 142 A ? -0.4 GLY 115 A 115 A ? -3.0 SER 146 A 146 A ? -0.3 
145 ILE 145 A 145 A ? CYS 164 A 164 A ? -2.4 PRO 114 A 114 A ? -0.2 CYS 164 A 164 A ? -0.6 ILE 144 A 144 A ? -0.0 
146 SER 146 A 146 A ? ILE 144 A 144 A ? -0.3 THR 147 A 147 A ? -0.1 CYS 150 A 150 A ? -2.4 LYS 151 A 151 A ? -0.2 
147 THR 147 A 147 A ? ALA 148 A 148 A ? -0.2 ASP 149 A 149 A ? -0.2 LYS 151 A 151 A ? -2.4 LYS 152 A 152 A ? -0.2 
148 ALA 148 A 148 A ? ASP 149 A 149 A ? -0.2 CYS 150 A 150 A ? -0.2 LYS 152 A 152 A ? -1.1 THR 147 A 147 A ? -0.2 
149 ASP 149 A 149 A ? CYS 150 A 150 A ? -0.2 LYS 151 A 151 A ? -0.2 VAL 153 A 153 A ? -0.6 LYS 152 A 152 A ? -0.3 
150 CYS 150 A 150 A ? SER 146 A 146 A ? -2.4 LYS 151 A 151 A ? -0.2 TYR 154 A 154 A ? -2.4 VAL 153 A 153 A ? -1.3 
151 LYS 151 A 151 A ? THR 147 A 147 A ? -2.4 LYS 152 A 152 A ? -0.3 GLN 155 A 155 A ? -1.9 CYS 150 A 150 A ? -0.2 
152 LYS 152 A 152 A ? ALA 148 A 148 A ? -1.1 ASP 149 A 149 A ? -0.3 LYS 151 A 151 A ? -0.3 CYS 150 A 150 A ? -0.2 
153 VAL 153 A 153 A ? CYS 150 A 150 A ? -1.3 ASP 149 A 149 A ? -0.6 LYS 151 A 151 A ? -0.2 LYS 152 A 152 A ? -0.2 
154 TYR 154 A 154 A ? CYS 150 A 150 A ? -2.4 GLN 155 A 155 A ? -0.2 LEU 157 A 157 A ? -2.4 LEU 158 A 158 A ? -0.2 
155 GLN 155 A 155 A ? LYS 151 A 151 A ? -1.9 CYS 150 A 150 A ? -0.3 LEU 158 A 158 A ? -1.3 TYR 154 A 154 A ? -0.2 
156 ASP 156 A 156 A ? LEU 157 A 157 A ? -0.3 LYS 151 A 151 A ? -0.0 GLN 155 A 155 A ? -0.3 LYS 151 A 151 A ? -0.1 
157 LEU 157 A 157 A ? TYR 154 A 154 A ? -2.4 LYS 151 A 151 A ? -0.1 LYS 159 A 159 A ? -0.6 ASP 156 A 156 A ? -0.3 
158 LEU 158 A 158 A ? GLN 155 A 155 A ? -1.3 TYR 154 A 154 A ? -0.2 GLU 160 A 160 A ? -0.1 LYS 151 A 151 A ? -0.0 
159 LYS 159 A 159 A ? LEU 157 A 157 A ? -0.6 THR 82  A 82  A ? -0.2 MET 162 A 162 A ? -1.7 LEU 157 A 157 A ? -0.1 
160 GLU 160 A 160 A ? SER 161 A 161 A ? -0.3 LEU 158 A 158 A ? -0.1 LYS 159 A 159 A ? -0.0 LEU 158 A 158 A ? -0.0 
161 SER 161 A 161 A ? THR 210 A 210 A ? -0.0 LEU 163 A 163 A ? -0.0 GLU 211 A 211 A ? -2.6 LEU 163 A 163 A ? -0.3 
162 MET 162 A 162 A ? LYS 159 A 159 A ? -1.7 THR 210 A 210 A ? -0.2 CYS 164 A 164 A ? -0.3 THR 210 A 210 A ? -0.2 
163 LEU 163 A 163 A ? TYR 209 A 209 A ? -2.2 SER 161 A 161 A ? -0.3 TYR 209 A 209 A ? -2.8 ALA 165 A 165 A ? -0.4 
164 CYS 164 A 164 A ? ILE 145 A 145 A ? -0.6 MET 162 A 162 A ? -0.3 ILE 145 A 145 A ? -2.4 GLY 166 A 166 A ? -0.4 
165 ALA 165 A 165 A ? GLY 207 A 207 A ? -1.9 LEU 163 A 163 A ? -0.4 GLY 207 A 207 A ? -2.7 ILE 167 A 167 A ? -0.3 
166 GLY 166 A 166 A ? SER 143 A 143 A ? -2.3 CYS 164 A 164 A ? -0.4 SER 143 A 143 A ? -1.2 ASN 173 A 173 A ? -0.1 
167 ILE 167 A 167 A ? THR 172 A 172 A ? -0.6 ALA 165 A 165 A ? -0.3 SER 170 A 170 A ? -2.1 ASN 204 A 204 A ? -0.4 
168 PRO 168 A 168 A ? ?   ?   ? ?   ? ? ?    ?   ?   ? ?   ? ? ?    LYS 171 A 171 A ? -0.1 GLY 166 A 166 A ? -0.0 
169 ASN 169 A 169 A ? SER 170 A 170 A ? -0.2 LYS 171 A 171 A ? -0.0 LYS 171 A 171 A ? -0.3 GLY 166 A 166 A ? -0.0 
170 SER 170 A 170 A ? ILE 167 A 167 A ? -2.1 THR 172 A 172 A ? -0.1 ASN 204 A 204 A ? -0.9 ASP 205 A 205 A ? -0.4 
171 LYS 171 A 171 A ? ASN 169 A 169 A ? -0.3 PRO 203 A 203 A ? -0.2 ASN 173 A 173 A ? -0.5 SER 170 A 170 A ? -0.1 
172 THR 172 A 172 A ? ILE 167 A 167 A ? -0.2 GLU 4   A 4   A ? -0.1 ILE 167 A 167 A ? -0.6 ALA 174 A 174 A ? -0.2 
173 ASN 173 A 173 A ? LYS 171 A 171 A ? -0.5 GLY 166 A 166 A ? -0.1 ILE 3   A 3   A ? -0.6 CYS 175 A 175 A ? -0.2 
174 ALA 174 A 174 A ? THR 172 A 172 A ? -0.2 TRP 195 A 195 A ? -0.1 ASN 176 A 176 A ? -0.2 GLY 201 A 201 A ? -0.2 
175 CYS 175 A 175 A ? THR 125 A 125 A ? -0.2 ASN 173 A 173 A ? -0.2 ASP 178 A 178 A ? -1.2 SER 179 A 179 A ? -0.1 
176 ASN 176 A 176 A ? GLY 177 A 177 A ? -0.2 ALA 174 A 174 A ? -0.2 THR 125 A 125 A ? -3.2 CYS 175 A 175 A ? -0.1 
177 GLY 177 A 177 A ? GLY 124 A 124 A ? -0.3 HIS 26  A 26  A ? -0.2 TRP 123 A 123 A ? -0.4 ASN 176 A 176 A ? -0.2 
178 ASP 178 A 178 A ? CYS 175 A 175 A ? -1.2 CYS 27  A 27  A ? -0.1 GLY 181 A 181 A ? -3.0 VAL 193 A 193 A ? -0.3 
179 SER 179 A 179 A ? GLY 180 A 180 A ? -0.3 HIS 26  A 26  A ? -0.2 GLY 28  A 28  A ? -3.2 SER 194 A 194 A ? -0.2 
180 GLY 180 A 180 A ? VAL 193 A 193 A ? -2.9 GLY 181 A 181 A ? -0.3 SER 179 A 179 A ? -0.3 SER 194 A 194 A ? -0.1 
181 GLY 181 A 181 A ? ASP 178 A 178 A ? -3.0 GLY 28  A 28  A ? -0.1 VAL 193 A 193 A ? -2.4 GLY 180 A 180 A ? -0.3 
182 PRO 182 A 182 A ? ?   ?   ? ?   ? ? ?    ?   ?   ? ?   ? ? ?    SER 121 A 121 A ? -1.2 VAL 184 A 184 A ? -0.5 
183 LEU 183 A 183 A ? GLY 191 A 191 A ? -2.4 GLY 181 A 181 A ? -0.2 GLN 190 A 190 A ? -3.0 GLY 191 A 191 A ? -1.5 
184 VAL 184 A 184 A ? THR 119 A 119 A ? -3.2 PRO 182 A 182 A ? -0.5 THR 119 A 119 A ? -3.4 GLY 186 A 186 A ? -0.5 
185 CYS 185 A 185 A ? VAL 188 A 188 A ? -2.5 LEU 183 A 183 A ? -0.5 VAL 188 A 188 A ? -1.4 CYS 118 A 118 A ? -0.2 
186 GLY 186 A 186 A ? VAL 184 A 184 A ? -0.5 SER 117 A 117 A ? -0.4 CYS 185 A 185 A ? -0.2 LEU 189 A 189 A ? -0.1 
187 GLY 187 A 187 A ? VAL 188 A 188 A ? -0.2 VAL 184 A 184 A ? -0.0 THR 106 A 106 A ? -0.6 LEU 189 A 189 A ? -0.4 
188 VAL 188 A 188 A ? CYS 185 A 185 A ? -1.4 ILE 105 A 105 A ? -0.1 CYS 185 A 185 A ? -2.5 GLN 190 A 190 A ? -0.6 
189 LEU 189 A 189 A ? THR 106 A 106 A ? -2.6 GLY 187 A 187 A ? -0.4 VAL 184 A 184 A ? -0.2 LEU 192 A 192 A ? -0.1 
190 GLN 190 A 190 A ? LEU 183 A 183 A ? -3.0 VAL 188 A 188 A ? -0.6 VAL 212 A 212 A ? -1.2 CYS 213 A 213 A ? -0.5 
191 GLY 191 A 191 A ? LEU 183 A 183 A ? -1.5 GLU 211 A 211 A ? -0.2 LEU 183 A 183 A ? -2.4 VAL 193 A 193 A ? -0.4 
192 LEU 192 A 192 A ? THR 210 A 210 A ? -1.4 GLN 190 A 190 A ? -0.3 THR 210 A 210 A ? -2.6 SER 194 A 194 A ? -0.2 
193 VAL 193 A 193 A ? GLY 181 A 181 A ? -2.4 GLY 191 A 191 A ? -0.4 GLY 180 A 180 A ? -2.9 TYR 209 A 209 A ? -0.2 
194 SER 194 A 194 A ? VAL 208 A 208 A ? -2.3 TRP 195 A 195 A ? -0.4 GLY 196 A 196 A ? -0.3 TYR 209 A 209 A ? -0.2 
195 TRP 195 A 195 A ? VAL 208 A 208 A ? -1.5 SER 179 A 179 A ? -0.0 VAL 208 A 208 A ? -2.6 SER 194 A 194 A ? -0.4 
196 GLY 196 A 196 A ? SER 194 A 194 A ? -0.3 GLY 207 A 207 A ? -0.2 PHE 198 A 198 A ? -0.1 GLY 207 A 207 A ? -0.1 
197 THR 197 A 197 A ? PRO 206 A 206 A ? -0.3 TRP 195 A 195 A ? -0.3 GLY 201 A 201 A ? -0.1 GLN 202 A 202 A ? -0.1 
198 PHE 198 A 198 A ? GLY 196 A 196 A ? -0.1 CYS 200 A 200 A ? -0.1 CYS 200 A 200 A ? -0.2 CYS 175 A 175 A ? -0.0 
199 PRO 199 A 199 A ? ?   ?   ? ?   ? ? ?    ?   ?   ? ?   ? ? ?    GLN 202 A 202 A ? -0.4 SER 128 A 128 A ? -0.1 
200 CYS 200 A 200 A ? GLY 201 A 201 A ? -0.2 PHE 198 A 198 A ? -0.2 CYS 175 A 175 A ? -0.1 PHE 198 A 198 A ? -0.1 
201 GLY 201 A 201 A ? ASP 205 A 205 A ? -0.3 GLN 202 A 202 A ? -0.2 CYS 200 A 200 A ? -0.2 ASN 204 A 204 A ? -0.1 
202 GLN 202 A 202 A ? PRO 199 A 199 A ? -0.4 ASP 205 A 205 A ? -0.1 ASP 205 A 205 A ? -1.6 GLY 201 A 201 A ? -0.2 
203 PRO 203 A 203 A ? ?   ?   ? ?   ? ? ?    ?   ?   ? ?   ? ? ?    LYS 171 A 171 A ? -0.2 GLN 202 A 202 A ? -0.1 
204 ASN 204 A 204 A ? SER 170 A 170 A ? -0.9 ILE 167 A 167 A ? -0.4 LYS 171 A 171 A ? -0.1 GLN 202 A 202 A ? -0.0 
205 ASP 205 A 205 A ? GLN 202 A 202 A ? -1.6 SER 170 A 170 A ? -0.4 GLY 201 A 201 A ? -0.3 ASN 204 A 204 A ? -0.2 
206 PRO 206 A 206 A ? ?   ?   ? ?   ? ? ?    ?   ?   ? ?   ? ? ?    THR 197 A 197 A ? -0.3 GLY 166 A 166 A ? -0.2 
207 GLY 207 A 207 A ? ALA 165 A 165 A ? -2.7 THR 172 A 172 A ? -0.2 ALA 165 A 165 A ? -1.9 TYR 209 A 209 A ? -0.5 
208 VAL 208 A 208 A ? TRP 195 A 195 A ? -2.6 PRO 206 A 206 A ? -0.2 SER 194 A 194 A ? -2.3 TRP 195 A 195 A ? -1.5 
209 TYR 209 A 209 A ? LEU 163 A 163 A ? -2.8 GLY 207 A 207 A ? -0.5 LEU 163 A 163 A ? -2.2 GLU 211 A 211 A ? -0.5 
210 THR 210 A 210 A ? LEU 192 A 192 A ? -2.6 VAL 208 A 208 A ? -0.3 LEU 192 A 192 A ? -1.4 VAL 212 A 212 A ? -0.9 
211 GLU 211 A 211 A ? SER 161 A 161 A ? -2.6 TYR 209 A 209 A ? -0.5 LYS 214 A 214 A ? -1.3 GLY 191 A 191 A ? -0.2 
212 VAL 212 A 212 A ? GLN 190 A 190 A ? -1.2 THR 210 A 210 A ? -0.9 PHE 215 A 215 A ? -2.8 GLU 211 A 211 A ? -0.2 
213 CYS 213 A 213 A ? GLN 190 A 190 A ? -0.5 LYS 214 A 214 A ? -0.3 ILE 216 A 216 A ? -0.8 VAL 212 A 212 A ? -0.3 
214 LYS 214 A 214 A ? GLU 211 A 211 A ? -1.3 PHE 215 A 215 A ? -0.2 CYS 213 A 213 A ? -0.3 VAL 212 A 212 A ? -0.2 
215 PHE 215 A 215 A ? VAL 212 A 212 A ? -2.8 GLU 211 A 211 A ? -0.2 ILE 219 A 219 A ? -2.8 LYS 214 A 214 A ? -0.2 
216 ILE 216 A 216 A ? CYS 213 A 213 A ? -0.8 PRO 217 A 217 A ? -0.2 ARG 220 A 220 A ? -2.6 LYS 221 A 221 A ? -0.3 
217 PRO 217 A 217 A ? ?   ?   ? ?   ? ? ?    ?   ?   ? ?   ? ? ?    LYS 221 A 221 A ? -2.3 ILE 216 A 216 A ? -0.2 
218 TRP 218 A 218 A ? ARG 220 A 220 A ? -0.2 ILE 219 A 219 A ? -0.2 THR 222 A 222 A ? -2.4 ILE 216 A 216 A ? -0.2 
219 ILE 219 A 219 A ? PHE 215 A 215 A ? -2.8 ARG 220 A 220 A ? -0.2 MET 223 A 223 A ? -2.1 TRP 218 A 218 A ? -0.2 
220 ARG 220 A 220 A ? ILE 216 A 216 A ? -2.6 LYS 221 A 221 A ? -0.2 ARG 224 A 224 A ? -1.2 ILE 219 A 219 A ? -0.2 
221 LYS 221 A 221 A ? PRO 217 A 217 A ? -2.3 ILE 216 A 216 A ? -0.3 SER 225 A 225 A ? -0.8 ARG 224 A 224 A ? -0.3 
222 THR 222 A 222 A ? TRP 218 A 218 A ? -2.4 MET 223 A 223 A ? -0.2 SER 225 A 225 A ? -0.8 ARG 220 A 220 A ? -0.2 
223 MET 223 A 223 A ? ILE 219 A 219 A ? -2.1 ARG 224 A 224 A ? -0.3 THR 222 A 222 A ? -0.2 LYS 221 A 221 A ? -0.2 
224 ARG 224 A 224 A ? ARG 220 A 220 A ? -1.2 LYS 221 A 221 A ? -0.3 MET 223 A 223 A ? -0.3 THR 222 A 222 A ? -0.2 
225 SER 225 A 225 A ? THR 222 A 222 A ? -0.8 LYS 221 A 221 A ? -0.8 MET 223 A 223 A ? -0.2 ARG 224 A 224 A ? -0.2 
# 
loop_
_dssp_statistics_histogram.entry_id 
_dssp_statistics_histogram.type 
_dssp_statistics_histogram.1 
_dssp_statistics_histogram.2 
_dssp_statistics_histogram.3 
_dssp_statistics_histogram.4 
_dssp_statistics_histogram.5 
_dssp_statistics_histogram.6 
_dssp_statistics_histogram.7 
_dssp_statistics_histogram.8 
_dssp_statistics_histogram.9 
_dssp_statistics_histogram.10 
_dssp_statistics_histogram.11 
_dssp_statistics_histogram.12 
_dssp_statistics_histogram.13 
_dssp_statistics_histogram.14 
_dssp_statistics_histogram.15 
_dssp_statistics_histogram.16 
_dssp_statistics_histogram.17 
_dssp_statistics_histogram.18 
_dssp_statistics_histogram.19 
_dssp_statistics_histogram.20 
_dssp_statistics_histogram.21 
_dssp_statistics_histogram.22 
_dssp_statistics_histogram.23 
_dssp_statistics_histogram.24 
_dssp_statistics_histogram.25 
_dssp_statistics_histogram.26 
_dssp_statistics_histogram.27 
_dssp_statistics_histogram.28 
_dssp_statistics_histogram.29 
_dssp_statistics_histogram.30 
Phci_A_08 residues_per_alpha_helix        0 0 0 0 0 0 0 1 1 0 0 0 0 0 0 0 0 0 0 0 0 0 0 0 0 0 0 0 0 0 
Phci_A_08 parallel_bridges_per_ladder     1 0 0 0 0 0 0 0 0 0 0 0 0 0 0 0 0 0 0 0 0 0 0 0 0 0 0 0 0 0 
Phci_A_08 antiparallel_bridges_per_ladder 1 2 2 6 1 2 0 0 0 0 0 0 0 0 0 0 0 0 0 0 0 0 0 0 0 0 0 0 0 0 
Phci_A_08 ladders_per_sheet               0 0 0 0 0 1 0 1 0 0 0 0 0 0 0 0 0 0 0 0 0 0 0 0 0 0 0 0 0 0 
# 
loop_
_dssp_statistics_hbond.entry_id 
_dssp_statistics_hbond.type 
_dssp_statistics_hbond.count 
_dssp_statistics_hbond.count_per_100 
Phci_A_08 O(I)-->H-N(J)          144 64.0 
Phci_A_08 'PARALLEL BRIDGES'     2   0.9  
Phci_A_08 'ANTIPARALLEL BRIDGES' 69  30.7 
Phci_A_08 O(I)-->H-N(I-5)        2   0.9  
Phci_A_08 O(I)-->H-N(I-4)        1   0.4  
Phci_A_08 O(I)-->H-N(I-3)        4   1.8  
Phci_A_08 O(I)-->H-N(I-2)        0   0.0  
Phci_A_08 O(I)-->H-N(I-1)        0   0.0  
Phci_A_08 O(I)-->H-N(I+0)        0   0.0  
Phci_A_08 O(I)-->H-N(I+1)        0   0.0  
Phci_A_08 O(I)-->H-N(I+2)        21  9.3  
Phci_A_08 O(I)-->H-N(I+3)        24  10.7 
Phci_A_08 O(I)-->H-N(I+4)        14  6.2  
Phci_A_08 O(I)-->H-N(I+5)        0   0.0  
# 
_dssp_statistics.entry_id                       Phci_A_08 
_dssp_statistics.nr_of_residues                 225 
_dssp_statistics.nr_of_chains                   1 
_dssp_statistics.nr_of_ss_bridges_total         0 
_dssp_statistics.nr_of_ss_bridges_intra_chain   0 
_dssp_statistics.nr_of_ss_bridges_inter_chain   0 
# 
loop_
_chem_comp.id 
_chem_comp.type 
_chem_comp.mon_nstd_flag 
_chem_comp.name 
_chem_comp.formula 
_chem_comp.formula_weight 
ALA 'L-PEPTIDE LINKING' y ALANINE         'C3 H7 N O2'     89.093 
ARG 'L-PEPTIDE LINKING' y ARGININE        'C6 H15 N4 O2'  175.209 
ASN 'L-PEPTIDE LINKING' y ASPARAGINE      'C4 H8 N2 O3'   132.118 
ASP 'L-PEPTIDE LINKING' y 'ASPARTIC ACID' 'C4 H7 N O4'    133.103 
CYS 'L-PEPTIDE LINKING' y CYSTEINE        'C3 H7 N O2 S'  121.158 
GLN 'L-PEPTIDE LINKING' y GLUTAMINE       'C5 H10 N2 O3'  146.144 
GLU 'L-PEPTIDE LINKING' y 'GLUTAMIC ACID' 'C5 H9 N O4'    147.129 
GLY 'PEPTIDE LINKING'   y GLYCINE         'C2 H5 N O2'     75.067 
HIS 'L-PEPTIDE LINKING' y HISTIDINE       'C6 H10 N3 O2'  156.162 
ILE 'L-PEPTIDE LINKING' y ISOLEUCINE      'C6 H13 N O2'   131.173 
LEU 'L-PEPTIDE LINKING' y LEUCINE         'C6 H13 N O2'   131.173 
LYS 'L-PEPTIDE LINKING' y LYSINE          'C6 H15 N2 O2'  147.195 
MET 'L-PEPTIDE LINKING' y METHIONINE      'C5 H11 N O2 S' 149.211 
PHE 'L-PEPTIDE LINKING' y PHENYLALANINE   'C9 H11 N O2'   165.189 
PRO 'L-PEPTIDE LINKING' y PROLINE         'C5 H9 N O2'     115.13 
SER 'L-PEPTIDE LINKING' y SERINE          'C3 H7 N O3'    105.093 
THR 'L-PEPTIDE LINKING' y THREONINE       'C4 H9 N O3'    119.119 
TRP 'L-PEPTIDE LINKING' y TRYPTOPHAN      'C11 H12 N2 O2' 204.225 
TYR 'L-PEPTIDE LINKING' y TYROSINE        'C9 H11 N O3'   181.189 
VAL 'L-PEPTIDE LINKING' y VALINE          'C5 H11 N O2'   117.146 
# 
loop_
_atom_type.symbol 
N 
C 
O 
S 
# 
loop_
_entity_poly_seq.entity_id 
_entity_poly_seq.num 
_entity_poly_seq.mon_id 
_entity_poly_seq.hetero 
1   1 LYS n 
1   2 ILE n 
1   3 ILE n 
1   4 GLU n 
1   5 GLY n 
1   6 GLU n 
1   7 GLU n 
1   8 CYS n 
1   9 SER n 
1  10 ARG n 
1  11 GLY n 
1  12 SER n 
1  13 HIS n 
1  14 PRO n 
1  15 TRP n 
1  16 GLN n 
1  17 VAL n 
1  18 ALA n 
1  19 LEU n 
1  20 PHE n 
1  21 ASN n 
1  22 GLY n 
1  23 ASN n 
1  24 GLN n 
1  25 LEU n 
1  26 HIS n 
1  27 CYS n 
1  28 GLY n 
1  29 GLY n 
1  30 VAL n 
1  31 LEU n 
1  32 VAL n 
1  33 ALA n 
1  34 SER n 
1  35 ASN n 
1  36 TRP n 
1  37 VAL n 
1  38 LEU n 
1  39 THR n 
1  40 ALA n 
1  41 GLU n 
1  42 HIS n 
1  43 CYS n 
1  44 MET n 
1  45 MET n 
1  46 ASN n 
1  47 SER n 
1  48 TYR n 
1  49 ASN n 
1  50 VAL n 
1  51 HIS n 
1  52 LEU n 
1  53 GLY n 
1  54 LYS n 
1  55 HIS n 
1  56 SER n 
1  57 LEU n 
1  58 ASN n 
1  59 GLY n 
1  60 ARG n 
1  61 GLU n 
1  62 ARG n 
1  63 GLY n 
1  64 SER n 
1  65 GLN n 
1  66 VAL n 
1  67 ILE n 
1  68 GLN n 
1  69 ALA n 
1  70 THR n 
1  71 GLN n 
1  72 SER n 
1  73 TYR n 
1  74 ARG n 
1  75 HIS n 
1  76 PRO n 
1  77 GLN n 
1  78 TYR n 
1  79 SER n 
1  80 THR n 
1  81 VAL n 
1  82 THR n 
1  83 HIS n 
1  84 VAL n 
1  85 ASN n 
1  86 ASP n 
1  87 LEU n 
1  88 MET n 
1  89 LEU n 
1  90 ILE n 
1  91 LYS n 
1  92 LEU n 
1  93 GLN n 
1  94 ARG n 
1  95 PRO n 
1  96 ALA n 
1  97 ARG n 
1  98 LEU n 
1  99 GLY n 
1 100 THR n 
1 101 ASN n 
1 102 ILE n 
1 103 ARG n 
1 104 PRO n 
1 105 ILE n 
1 106 THR n 
1 107 LEU n 
1 108 PRO n 
1 109 SER n 
1 110 LYS n 
1 111 CYS n 
1 112 VAL n 
1 113 SER n 
1 114 PRO n 
1 115 GLY n 
1 116 THR n 
1 117 SER n 
1 118 CYS n 
1 119 THR n 
1 120 VAL n 
1 121 SER n 
1 122 GLY n 
1 123 TRP n 
1 124 GLY n 
1 125 THR n 
1 126 THR n 
1 127 THR n 
1 128 SER n 
1 129 PRO n 
1 130 ASP n 
1 131 ALA n 
1 132 THR n 
1 133 TYR n 
1 134 PRO n 
1 135 GLN n 
1 136 GLU n 
1 137 LEU n 
1 138 GLN n 
1 139 CYS n 
1 140 THR n 
1 141 ASN n 
1 142 VAL n 
1 143 SER n 
1 144 ILE n 
1 145 ILE n 
1 146 SER n 
1 147 THR n 
1 148 ALA n 
1 149 ASP n 
1 150 CYS n 
1 151 LYS n 
1 152 LYS n 
1 153 VAL n 
1 154 TYR n 
1 155 GLN n 
1 156 ASP n 
1 157 LEU n 
1 158 LEU n 
1 159 LYS n 
1 160 GLU n 
1 161 SER n 
1 162 MET n 
1 163 LEU n 
1 164 CYS n 
1 165 ALA n 
1 166 GLY n 
1 167 ILE n 
1 168 PRO n 
1 169 ASN n 
1 170 SER n 
1 171 LYS n 
1 172 THR n 
1 173 ASN n 
1 174 ALA n 
1 175 CYS n 
1 176 ASN n 
1 177 GLY n 
1 178 ASP n 
1 179 SER n 
1 180 GLY n 
1 181 GLY n 
1 182 PRO n 
1 183 LEU n 
1 184 VAL n 
1 185 CYS n 
1 186 GLY n 
1 187 GLY n 
1 188 VAL n 
1 189 LEU n 
1 190 GLN n 
1 191 GLY n 
1 192 LEU n 
1 193 VAL n 
1 194 SER n 
1 195 TRP n 
1 196 GLY n 
1 197 THR n 
1 198 PHE n 
1 199 PRO n 
1 200 CYS n 
1 201 GLY n 
1 202 GLN n 
1 203 PRO n 
1 204 ASN n 
1 205 ASP n 
1 206 PRO n 
1 207 GLY n 
1 208 VAL n 
1 209 TYR n 
1 210 THR n 
1 211 GLU n 
1 212 VAL n 
1 213 CYS n 
1 214 LYS n 
1 215 PHE n 
1 216 ILE n 
1 217 PRO n 
1 218 TRP n 
1 219 ILE n 
1 220 ARG n 
1 221 LYS n 
1 222 THR n 
1 223 MET n 
1 224 ARG n 
1 225 SER n 
# 
loop_
_pdbx_poly_seq_scheme.asym_id 
_pdbx_poly_seq_scheme.entity_id 
_pdbx_poly_seq_scheme.seq_id 
_pdbx_poly_seq_scheme.mon_id 
_pdbx_poly_seq_scheme.ndb_seq_num 
_pdbx_poly_seq_scheme.pdb_seq_num 
_pdbx_poly_seq_scheme.auth_seq_num 
_pdbx_poly_seq_scheme.pdb_mon_id 
_pdbx_poly_seq_scheme.auth_mon_id 
_pdbx_poly_seq_scheme.pdb_strand_id 
_pdbx_poly_seq_scheme.pdb_ins_code 
_pdbx_poly_seq_scheme.hetero 
A 1   1 LYS   1 1   1   LYS LYS A ? n 
A 1   2 ILE   2 2   2   ILE ILE A ? n 
A 1   3 ILE   3 3   3   ILE ILE A ? n 
A 1   4 GLU   4 4   4   GLU GLU A ? n 
A 1   5 GLY   5 5   5   GLY GLY A ? n 
A 1   6 GLU   6 6   6   GLU GLU A ? n 
A 1   7 GLU   7 7   7   GLU GLU A ? n 
A 1   8 CYS   8 8   8   CYS CYS A ? n 
A 1   9 SER   9 9   9   SER SER A ? n 
A 1  10 ARG  10 10  10  ARG ARG A ? n 
A 1  11 GLY  11 11  11  GLY GLY A ? n 
A 1  12 SER  12 12  12  SER SER A ? n 
A 1  13 HIS  13 13  13  HIS HIS A ? n 
A 1  14 PRO  14 14  14  PRO PRO A ? n 
A 1  15 TRP  15 15  15  TRP TRP A ? n 
A 1  16 GLN  16 16  16  GLN GLN A ? n 
A 1  17 VAL  17 17  17  VAL VAL A ? n 
A 1  18 ALA  18 18  18  ALA ALA A ? n 
A 1  19 LEU  19 19  19  LEU LEU A ? n 
A 1  20 PHE  20 20  20  PHE PHE A ? n 
A 1  21 ASN  21 21  21  ASN ASN A ? n 
A 1  22 GLY  22 22  22  GLY GLY A ? n 
A 1  23 ASN  23 23  23  ASN ASN A ? n 
A 1  24 GLN  24 24  24  GLN GLN A ? n 
A 1  25 LEU  25 25  25  LEU LEU A ? n 
A 1  26 HIS  26 26  26  HIS HIS A ? n 
A 1  27 CYS  27 27  27  CYS CYS A ? n 
A 1  28 GLY  28 28  28  GLY GLY A ? n 
A 1  29 GLY  29 29  29  GLY GLY A ? n 
A 1  30 VAL  30 30  30  VAL VAL A ? n 
A 1  31 LEU  31 31  31  LEU LEU A ? n 
A 1  32 VAL  32 32  32  VAL VAL A ? n 
A 1  33 ALA  33 33  33  ALA ALA A ? n 
A 1  34 SER  34 34  34  SER SER A ? n 
A 1  35 ASN  35 35  35  ASN ASN A ? n 
A 1  36 TRP  36 36  36  TRP TRP A ? n 
A 1  37 VAL  37 37  37  VAL VAL A ? n 
A 1  38 LEU  38 38  38  LEU LEU A ? n 
A 1  39 THR  39 39  39  THR THR A ? n 
A 1  40 ALA  40 40  40  ALA ALA A ? n 
A 1  41 GLU  41 41  41  GLU GLU A ? n 
A 1  42 HIS  42 42  42  HIS HIS A ? n 
A 1  43 CYS  43 43  43  CYS CYS A ? n 
A 1  44 MET  44 44  44  MET MET A ? n 
A 1  45 MET  45 45  45  MET MET A ? n 
A 1  46 ASN  46 46  46  ASN ASN A ? n 
A 1  47 SER  47 47  47  SER SER A ? n 
A 1  48 TYR  48 48  48  TYR TYR A ? n 
A 1  49 ASN  49 49  49  ASN ASN A ? n 
A 1  50 VAL  50 50  50  VAL VAL A ? n 
A 1  51 HIS  51 51  51  HIS HIS A ? n 
A 1  52 LEU  52 52  52  LEU LEU A ? n 
A 1  53 GLY  53 53  53  GLY GLY A ? n 
A 1  54 LYS  54 54  54  LYS LYS A ? n 
A 1  55 HIS  55 55  55  HIS HIS A ? n 
A 1  56 SER  56 56  56  SER SER A ? n 
A 1  57 LEU  57 57  57  LEU LEU A ? n 
A 1  58 ASN  58 58  58  ASN ASN A ? n 
A 1  59 GLY  59 59  59  GLY GLY A ? n 
A 1  60 ARG  60 60  60  ARG ARG A ? n 
A 1  61 GLU  61 61  61  GLU GLU A ? n 
A 1  62 ARG  62 62  62  ARG ARG A ? n 
A 1  63 GLY  63 63  63  GLY GLY A ? n 
A 1  64 SER  64 64  64  SER SER A ? n 
A 1  65 GLN  65 65  65  GLN GLN A ? n 
A 1  66 VAL  66 66  66  VAL VAL A ? n 
A 1  67 ILE  67 67  67  ILE ILE A ? n 
A 1  68 GLN  68 68  68  GLN GLN A ? n 
A 1  69 ALA  69 69  69  ALA ALA A ? n 
A 1  70 THR  70 70  70  THR THR A ? n 
A 1  71 GLN  71 71  71  GLN GLN A ? n 
A 1  72 SER  72 72  72  SER SER A ? n 
A 1  73 TYR  73 73  73  TYR TYR A ? n 
A 1  74 ARG  74 74  74  ARG ARG A ? n 
A 1  75 HIS  75 75  75  HIS HIS A ? n 
A 1  76 PRO  76 76  76  PRO PRO A ? n 
A 1  77 GLN  77 77  77  GLN GLN A ? n 
A 1  78 TYR  78 78  78  TYR TYR A ? n 
A 1  79 SER  79 79  79  SER SER A ? n 
A 1  80 THR  80 80  80  THR THR A ? n 
A 1  81 VAL  81 81  81  VAL VAL A ? n 
A 1  82 THR  82 82  82  THR THR A ? n 
A 1  83 HIS  83 83  83  HIS HIS A ? n 
A 1  84 VAL  84 84  84  VAL VAL A ? n 
A 1  85 ASN  85 85  85  ASN ASN A ? n 
A 1  86 ASP  86 86  86  ASP ASP A ? n 
A 1  87 LEU  87 87  87  LEU LEU A ? n 
A 1  88 MET  88 88  88  MET MET A ? n 
A 1  89 LEU  89 89  89  LEU LEU A ? n 
A 1  90 ILE  90 90  90  ILE ILE A ? n 
A 1  91 LYS  91 91  91  LYS LYS A ? n 
A 1  92 LEU  92 92  92  LEU LEU A ? n 
A 1  93 GLN  93 93  93  GLN GLN A ? n 
A 1  94 ARG  94 94  94  ARG ARG A ? n 
A 1  95 PRO  95 95  95  PRO PRO A ? n 
A 1  96 ALA  96 96  96  ALA ALA A ? n 
A 1  97 ARG  97 97  97  ARG ARG A ? n 
A 1  98 LEU  98 98  98  LEU LEU A ? n 
A 1  99 GLY  99 99  99  GLY GLY A ? n 
A 1 100 THR 100 100 100 THR THR A ? n 
A 1 101 ASN 101 101 101 ASN ASN A ? n 
A 1 102 ILE 102 102 102 ILE ILE A ? n 
A 1 103 ARG 103 103 103 ARG ARG A ? n 
A 1 104 PRO 104 104 104 PRO PRO A ? n 
A 1 105 ILE 105 105 105 ILE ILE A ? n 
A 1 106 THR 106 106 106 THR THR A ? n 
A 1 107 LEU 107 107 107 LEU LEU A ? n 
A 1 108 PRO 108 108 108 PRO PRO A ? n 
A 1 109 SER 109 109 109 SER SER A ? n 
A 1 110 LYS 110 110 110 LYS LYS A ? n 
A 1 111 CYS 111 111 111 CYS CYS A ? n 
A 1 112 VAL 112 112 112 VAL VAL A ? n 
A 1 113 SER 113 113 113 SER SER A ? n 
A 1 114 PRO 114 114 114 PRO PRO A ? n 
A 1 115 GLY 115 115 115 GLY GLY A ? n 
A 1 116 THR 116 116 116 THR THR A ? n 
A 1 117 SER 117 117 117 SER SER A ? n 
A 1 118 CYS 118 118 118 CYS CYS A ? n 
A 1 119 THR 119 119 119 THR THR A ? n 
A 1 120 VAL 120 120 120 VAL VAL A ? n 
A 1 121 SER 121 121 121 SER SER A ? n 
A 1 122 GLY 122 122 122 GLY GLY A ? n 
A 1 123 TRP 123 123 123 TRP TRP A ? n 
A 1 124 GLY 124 124 124 GLY GLY A ? n 
A 1 125 THR 125 125 125 THR THR A ? n 
A 1 126 THR 126 126 126 THR THR A ? n 
A 1 127 THR 127 127 127 THR THR A ? n 
A 1 128 SER 128 128 128 SER SER A ? n 
A 1 129 PRO 129 129 129 PRO PRO A ? n 
A 1 130 ASP 130 130 130 ASP ASP A ? n 
A 1 131 ALA 131 131 131 ALA ALA A ? n 
A 1 132 THR 132 132 132 THR THR A ? n 
A 1 133 TYR 133 133 133 TYR TYR A ? n 
A 1 134 PRO 134 134 134 PRO PRO A ? n 
A 1 135 GLN 135 135 135 GLN GLN A ? n 
A 1 136 GLU 136 136 136 GLU GLU A ? n 
A 1 137 LEU 137 137 137 LEU LEU A ? n 
A 1 138 GLN 138 138 138 GLN GLN A ? n 
A 1 139 CYS 139 139 139 CYS CYS A ? n 
A 1 140 THR 140 140 140 THR THR A ? n 
A 1 141 ASN 141 141 141 ASN ASN A ? n 
A 1 142 VAL 142 142 142 VAL VAL A ? n 
A 1 143 SER 143 143 143 SER SER A ? n 
A 1 144 ILE 144 144 144 ILE ILE A ? n 
A 1 145 ILE 145 145 145 ILE ILE A ? n 
A 1 146 SER 146 146 146 SER SER A ? n 
A 1 147 THR 147 147 147 THR THR A ? n 
A 1 148 ALA 148 148 148 ALA ALA A ? n 
A 1 149 ASP 149 149 149 ASP ASP A ? n 
A 1 150 CYS 150 150 150 CYS CYS A ? n 
A 1 151 LYS 151 151 151 LYS LYS A ? n 
A 1 152 LYS 152 152 152 LYS LYS A ? n 
A 1 153 VAL 153 153 153 VAL VAL A ? n 
A 1 154 TYR 154 154 154 TYR TYR A ? n 
A 1 155 GLN 155 155 155 GLN GLN A ? n 
A 1 156 ASP 156 156 156 ASP ASP A ? n 
A 1 157 LEU 157 157 157 LEU LEU A ? n 
A 1 158 LEU 158 158 158 LEU LEU A ? n 
A 1 159 LYS 159 159 159 LYS LYS A ? n 
A 1 160 GLU 160 160 160 GLU GLU A ? n 
A 1 161 SER 161 161 161 SER SER A ? n 
A 1 162 MET 162 162 162 MET MET A ? n 
A 1 163 LEU 163 163 163 LEU LEU A ? n 
A 1 164 CYS 164 164 164 CYS CYS A ? n 
A 1 165 ALA 165 165 165 ALA ALA A ? n 
A 1 166 GLY 166 166 166 GLY GLY A ? n 
A 1 167 ILE 167 167 167 ILE ILE A ? n 
A 1 168 PRO 168 168 168 PRO PRO A ? n 
A 1 169 ASN 169 169 169 ASN ASN A ? n 
A 1 170 SER 170 170 170 SER SER A ? n 
A 1 171 LYS 171 171 171 LYS LYS A ? n 
A 1 172 THR 172 172 172 THR THR A ? n 
A 1 173 ASN 173 173 173 ASN ASN A ? n 
A 1 174 ALA 174 174 174 ALA ALA A ? n 
A 1 175 CYS 175 175 175 CYS CYS A ? n 
A 1 176 ASN 176 176 176 ASN ASN A ? n 
A 1 177 GLY 177 177 177 GLY GLY A ? n 
A 1 178 ASP 178 178 178 ASP ASP A ? n 
A 1 179 SER 179 179 179 SER SER A ? n 
A 1 180 GLY 180 180 180 GLY GLY A ? n 
A 1 181 GLY 181 181 181 GLY GLY A ? n 
A 1 182 PRO 182 182 182 PRO PRO A ? n 
A 1 183 LEU 183 183 183 LEU LEU A ? n 
A 1 184 VAL 184 184 184 VAL VAL A ? n 
A 1 185 CYS 185 185 185 CYS CYS A ? n 
A 1 186 GLY 186 186 186 GLY GLY A ? n 
A 1 187 GLY 187 187 187 GLY GLY A ? n 
A 1 188 VAL 188 188 188 VAL VAL A ? n 
A 1 189 LEU 189 189 189 LEU LEU A ? n 
A 1 190 GLN 190 190 190 GLN GLN A ? n 
A 1 191 GLY 191 191 191 GLY GLY A ? n 
A 1 192 LEU 192 192 192 LEU LEU A ? n 
A 1 193 VAL 193 193 193 VAL VAL A ? n 
A 1 194 SER 194 194 194 SER SER A ? n 
A 1 195 TRP 195 195 195 TRP TRP A ? n 
A 1 196 GLY 196 196 196 GLY GLY A ? n 
A 1 197 THR 197 197 197 THR THR A ? n 
A 1 198 PHE 198 198 198 PHE PHE A ? n 
A 1 199 PRO 199 199 199 PRO PRO A ? n 
A 1 200 CYS 200 200 200 CYS CYS A ? n 
A 1 201 GLY 201 201 201 GLY GLY A ? n 
A 1 202 GLN 202 202 202 GLN GLN A ? n 
A 1 203 PRO 203 203 203 PRO PRO A ? n 
A 1 204 ASN 204 204 204 ASN ASN A ? n 
A 1 205 ASP 205 205 205 ASP ASP A ? n 
A 1 206 PRO 206 206 206 PRO PRO A ? n 
A 1 207 GLY 207 207 207 GLY GLY A ? n 
A 1 208 VAL 208 208 208 VAL VAL A ? n 
A 1 209 TYR 209 209 209 TYR TYR A ? n 
A 1 210 THR 210 210 210 THR THR A ? n 
A 1 211 GLU 211 211 211 GLU GLU A ? n 
A 1 212 VAL 212 212 212 VAL VAL A ? n 
A 1 213 CYS 213 213 213 CYS CYS A ? n 
A 1 214 LYS 214 214 214 LYS LYS A ? n 
A 1 215 PHE 215 215 215 PHE PHE A ? n 
A 1 216 ILE 216 216 216 ILE ILE A ? n 
A 1 217 PRO 217 217 217 PRO PRO A ? n 
A 1 218 TRP 218 218 218 TRP TRP A ? n 
A 1 219 ILE 219 219 219 ILE ILE A ? n 
A 1 220 ARG 220 220 220 ARG ARG A ? n 
A 1 221 LYS 221 221 221 LYS LYS A ? n 
A 1 222 THR 222 222 222 THR THR A ? n 
A 1 223 MET 223 223 223 MET MET A ? n 
A 1 224 ARG 224 224 224 ARG ARG A ? n 
A 1 225 SER 225 225 225 SER SER A ? n 
# 
loop_
_atom_site.group_PDB 
_atom_site.id 
_atom_site.type_symbol 
_atom_site.label_atom_id 
_atom_site.label_alt_id 
_atom_site.label_comp_id 
_atom_site.label_asym_id 
_atom_site.label_entity_id 
_atom_site.label_seq_id 
_atom_site.pdbx_PDB_ins_code 
_atom_site.Cartn_x 
_atom_site.Cartn_y 
_atom_site.Cartn_z 
_atom_site.occupancy 
_atom_site.B_iso_or_equiv 
_atom_site.pdbx_formal_charge 
_atom_site.auth_seq_id 
_atom_site.auth_comp_id 
_atom_site.auth_asym_id 
_atom_site.auth_atom_id 
_atom_site.pdbx_PDB_model_num 
ATOM 1    N N   ? LYS A 1   1 ?   0.859   7.488  -5.868 1.000 50.940 ? 1   LYS A N   1 
ATOM 2    C CA  ? LYS A 1   1 ?   1.728   7.931  -6.955 1.000 50.940 ? 1   LYS A CA  1 
ATOM 3    C C   ? LYS A 1   1 ?   1.112   7.613  -8.315 1.000 50.940 ? 1   LYS A C   1 
ATOM 4    C CB  ? LYS A 1   1 ?   3.107   7.279  -6.839 1.000 50.940 ? 1   LYS A CB  1 
ATOM 5    O O   ? LYS A 1   1 ?   0.834   6.452  -8.620 1.000 50.940 ? 1   LYS A O   1 
ATOM 6    C CG  ? LYS A 1   1 ?   4.162   7.900  -7.743 1.000 50.940 ? 1   LYS A CG  1 
ATOM 7    C CD  ? LYS A 1   1 ?   5.538   7.298  -7.491 1.000 50.940 ? 1   LYS A CD  1 
ATOM 8    C CE  ? LYS A 1   1 ?   6.574   7.840  -8.467 1.000 50.940 ? 1   LYS A CE  1 
ATOM 9    N NZ  ? LYS A 1   1 ?   7.927   7.260  -8.216 1.000 50.940 ? 1   LYS A NZ  1 
ATOM 10   N N   ? ILE A 1   2 ?   0.713   8.570  -9.108 1.000 53.130 ? 2   ILE A N   1 
ATOM 11   C CA  ? ILE A 1   2 ?   0.852   8.138 -10.495 1.000 53.130 ? 2   ILE A CA  1 
ATOM 12   C C   ? ILE A 1   2 ?   1.495   9.250 -11.320 1.000 53.130 ? 2   ILE A C   1 
ATOM 13   C CB  ? ILE A 1   2 ?  -0.513   7.741 -11.102 1.000 53.130 ? 2   ILE A CB  1 
ATOM 14   O O   ? ILE A 1   2 ?   0.888  10.302 -11.537 1.000 53.130 ? 2   ILE A O   1 
ATOM 15   C CG1 ? ILE A 1   2 ?  -1.186   6.665 -10.243 1.000 53.130 ? 2   ILE A CG1 1 
ATOM 16   C CG2 ? ILE A 1   2 ?  -0.342   7.261 -12.546 1.000 53.130 ? 2   ILE A CG2 1 
ATOM 17   C CD1 ? ILE A 1   2 ?  -2.591   6.296 -10.701 1.000 53.130 ? 2   ILE A CD1 1 
ATOM 18   N N   ? ILE A 1   3 ?   2.901   9.508 -11.201 1.000 54.040 ? 3   ILE A N   1 
ATOM 19   C CA  ? ILE A 1   3 ?   3.627  10.383 -12.114 1.000 54.040 ? 3   ILE A CA  1 
ATOM 20   C C   ? ILE A 1   3 ?   3.425   9.911 -13.552 1.000 54.040 ? 3   ILE A C   1 
ATOM 21   C CB  ? ILE A 1   3 ?   5.134  10.431 -11.773 1.000 54.040 ? 3   ILE A CB  1 
ATOM 22   O O   ? ILE A 1   3 ?   3.653   8.740 -13.866 1.000 54.040 ? 3   ILE A O   1 
ATOM 23   C CG1 ? ILE A 1   3 ?   5.340  10.916 -10.334 1.000 54.040 ? 3   ILE A CG1 1 
ATOM 24   C CG2 ? ILE A 1   3 ?   5.884  11.324 -12.766 1.000 54.040 ? 3   ILE A CG2 1 
ATOM 25   C CD1 ? ILE A 1   3 ?   6.798  10.952  -9.896 1.000 54.040 ? 3   ILE A CD1 1 
ATOM 26   N N   ? GLU A 1   4 ?   2.588  10.671 -14.290 1.000 57.230 ? 4   GLU A N   1 
ATOM 27   C CA  ? GLU A 1   4 ?   2.073  10.377 -15.624 1.000 57.230 ? 4   GLU A CA  1 
ATOM 28   C C   ? GLU A 1   4 ?   0.851   9.464 -15.556 1.000 57.230 ? 4   GLU A C   1 
ATOM 29   C CB  ? GLU A 1   4 ?   3.159   9.736 -16.492 1.000 57.230 ? 4   GLU A CB  1 
ATOM 30   O O   ? GLU A 1   4 ?   0.659   8.609 -16.422 1.000 57.230 ? 4   GLU A O   1 
ATOM 31   C CG  ? GLU A 1   4 ?   4.301  10.679 -16.843 1.000 57.230 ? 4   GLU A CG  1 
ATOM 32   C CD  ? GLU A 1   4 ?   5.262  10.101 -17.869 1.000 57.230 ? 4   GLU A CD  1 
ATOM 33   O OE1 ? GLU A 1   4 ?   6.122  10.851 -18.385 1.000 57.230 ? 4   GLU A OE1 1 
ATOM 34   O OE2 ? GLU A 1   4 ?   5.154   8.889 -18.161 1.000 57.230 ? 4   GLU A OE2 1 
ATOM 35   N N   ? GLY A 1   5 ?   0.269   9.313 -14.286 1.000 65.540 ? 5   GLY A N   1 
ATOM 36   C CA  ? GLY A 1   5 ?  -0.979   8.576 -14.170 1.000 65.540 ? 5   GLY A CA  1 
ATOM 37   C C   ? GLY A 1   5 ?  -2.132   9.236 -14.902 1.000 65.540 ? 5   GLY A C   1 
ATOM 38   O O   ? GLY A 1   5 ?  -2.011  10.371 -15.368 1.000 65.540 ? 5   GLY A O   1 
ATOM 39   N N   ? GLU A 1   6 ?  -2.923   8.519 -15.389 1.000 84.130 ? 6   GLU A N   1 
ATOM 40   C CA  ? GLU A 1   6 ?  -4.130   8.996 -16.057 1.000 84.130 ? 6   GLU A CA  1 
ATOM 41   C C   ? GLU A 1   6 ?  -5.365   8.774 -15.189 1.000 84.130 ? 6   GLU A C   1 
ATOM 42   C CB  ? GLU A 1   6 ?  -4.306   8.303 -17.410 1.000 84.130 ? 6   GLU A CB  1 
ATOM 43   O O   ? GLU A 1   6 ?  -5.354   7.932 -14.289 1.000 84.130 ? 6   GLU A O   1 
ATOM 44   C CG  ? GLU A 1   6 ?  -4.458   6.792 -17.312 1.000 84.130 ? 6   GLU A CG  1 
ATOM 45   C CD  ? GLU A 1   6 ?  -4.519   6.105 -18.667 1.000 84.130 ? 6   GLU A CD  1 
ATOM 46   O OE1 ? GLU A 1   6 ?  -4.570   4.855 -18.712 1.000 84.130 ? 6   GLU A OE1 1 
ATOM 47   O OE2 ? GLU A 1   6 ?  -4.513   6.823 -19.692 1.000 84.130 ? 6   GLU A OE2 1 
ATOM 48   N N   ? GLU A 1   7 ?  -6.212   9.698 -15.411 1.000 89.850 ? 7   GLU A N   1 
ATOM 49   C CA  ? GLU A 1   7 ?  -7.475   9.503 -14.706 1.000 89.850 ? 7   GLU A CA  1 
ATOM 50   C C   ? GLU A 1   7 ?  -7.997   8.081 -14.892 1.000 89.850 ? 7   GLU A C   1 
ATOM 51   C CB  ? GLU A 1   7 ?  -8.520  10.514 -15.185 1.000 89.850 ? 7   GLU A CB  1 
ATOM 52   O O   ? GLU A 1   7 ?  -8.015   7.562 -16.010 1.000 89.850 ? 7   GLU A O   1 
ATOM 53   C CG  ? GLU A 1   7 ?  -9.852  10.414 -14.455 1.000 89.850 ? 7   GLU A CG  1 
ATOM 54   C CD  ? GLU A 1   7 ? -10.888  11.407 -14.958 1.000 89.850 ? 7   GLU A CD  1 
ATOM 55   O OE1 ? GLU A 1   7 ? -12.098  11.196 -14.718 1.000 89.850 ? 7   GLU A OE1 1 
ATOM 56   O OE2 ? GLU A 1   7 ? -10.486  12.404 -15.599 1.000 89.850 ? 7   GLU A OE2 1 
ATOM 57   N N   ? CYS A 1   8 ?  -8.345   7.438 -13.752 1.000 91.880 ? 8   CYS A N   1 
ATOM 58   C CA  ? CYS A 1   8 ?  -8.949   6.111 -13.787 1.000 91.880 ? 8   CYS A CA  1 
ATOM 59   C C   ? CYS A 1   8 ? -10.370   6.173 -14.334 1.000 91.880 ? 8   CYS A C   1 
ATOM 60   C CB  ? CYS A 1   8 ?  -8.957   5.489 -12.391 1.000 91.880 ? 8   CYS A CB  1 
ATOM 61   O O   ? CYS A 1   8 ? -11.057   7.185 -14.177 1.000 91.880 ? 8   CYS A O   1 
ATOM 62   S SG  ? CYS A 1   8 ?  -7.311   5.288 -11.674 1.000 91.880 ? 8   CYS A SG  1 
ATOM 63   N N   ? SER A 1   9 ? -10.709   5.066 -15.011 1.000 92.620 ? 9   SER A N   1 
ATOM 64   C CA  ? SER A 1   9 ? -12.115   4.964 -15.386 1.000 92.620 ? 9   SER A CA  1 
ATOM 65   C C   ? SER A 1   9 ? -13.016   4.958 -14.155 1.000 92.620 ? 9   SER A C   1 
ATOM 66   C CB  ? SER A 1   9 ? -12.360   3.702 -16.213 1.000 92.620 ? 9   SER A CB  1 
ATOM 67   O O   ? SER A 1   9 ? -12.693   4.327 -13.147 1.000 92.620 ? 9   SER A O   1 
ATOM 68   O OG  ? SER A 1   9 ? -11.605   3.732 -17.412 1.000 92.620 ? 9   SER A OG  1 
ATOM 69   N N   ? ARG A 1  10 ? -14.102   5.743 -14.209 1.000 91.700 ? 10  ARG A N   1 
ATOM 70   C CA  ? ARG A 1  10 ? -15.055   5.776 -13.105 1.000 91.700 ? 10  ARG A CA  1 
ATOM 71   C C   ? ARG A 1  10 ? -15.524   4.370 -12.744 1.000 91.700 ? 10  ARG A C   1 
ATOM 72   C CB  ? ARG A 1  10 ? -16.256   6.655 -13.457 1.000 91.700 ? 10  ARG A CB  1 
ATOM 73   O O   ? ARG A 1  10 ? -15.869   3.580 -13.625 1.000 91.700 ? 10  ARG A O   1 
ATOM 74   C CG  ? ARG A 1  10 ? -15.959   8.146 -13.425 1.000 91.700 ? 10  ARG A CG  1 
ATOM 75   C CD  ? ARG A 1  10 ? -17.208   8.976 -13.689 1.000 91.700 ? 10  ARG A CD  1 
ATOM 76   N NE  ? ARG A 1  10 ? -16.951  10.404 -13.527 1.000 91.700 ? 10  ARG A NE  1 
ATOM 77   N NH1 ? ARG A 1  10 ? -17.840  11.007 -15.573 1.000 91.700 ? 10  ARG A NH1 1 
ATOM 78   N NH2 ? ARG A 1  10 ? -16.978  12.607 -14.176 1.000 91.700 ? 10  ARG A NH2 1 
ATOM 79   C CZ  ? ARG A 1  10 ? -17.257  11.336 -14.425 1.000 91.700 ? 10  ARG A CZ  1 
ATOM 80   N N   ? GLY A 1  11 ? -15.427   4.015 -11.398 1.000 90.600 ? 11  GLY A N   1 
ATOM 81   C CA  ? GLY A 1  11 ? -15.933   2.743 -10.907 1.000 90.600 ? 11  GLY A CA  1 
ATOM 82   C C   ? GLY A 1  11 ? -14.974   1.591 -11.135 1.000 90.600 ? 11  GLY A C   1 
ATOM 83   O O   ? GLY A 1  11 ? -15.306   0.436 -10.862 1.000 90.600 ? 11  GLY A O   1 
ATOM 84   N N   ? SER A 1  12 ? -13.776   1.839 -11.702 1.000 93.840 ? 12  SER A N   1 
ATOM 85   C CA  ? SER A 1  12 ? -12.807   0.810 -12.064 1.000 93.840 ? 12  SER A CA  1 
ATOM 86   C C   ? SER A 1  12 ? -12.084   0.274 -10.833 1.000 93.840 ? 12  SER A C   1 
ATOM 87   C CB  ? SER A 1  12 ? -11.789   1.360 -13.064 1.000 93.840 ? 12  SER A CB  1 
ATOM 88   O O   ? SER A 1  12 ? -11.495  -0.808 -10.874 1.000 93.840 ? 12  SER A O   1 
ATOM 89   O OG  ? SER A 1  12 ? -11.084   2.458 -12.512 1.000 93.840 ? 12  SER A OG  1 
ATOM 90   N N   ? HIS A 1  13 ? -12.122   0.875  -9.708 1.000 95.940 ? 13  HIS A N   1 
ATOM 91   C CA  ? HIS A 1  13 ? -11.420   0.499  -8.486 1.000 95.940 ? 13  HIS A CA  1 
ATOM 92   C C   ? HIS A 1  13 ? -12.320   0.649  -7.264 1.000 95.940 ? 13  HIS A C   1 
ATOM 93   C CB  ? HIS A 1  13 ? -10.156   1.344  -8.313 1.000 95.940 ? 13  HIS A CB  1 
ATOM 94   O O   ? HIS A 1  13 ? -12.083   1.510  -6.414 1.000 95.940 ? 13  HIS A O   1 
ATOM 95   C CG  ? HIS A 1  13 ?  -9.182   1.204  -9.439 1.000 95.940 ? 13  HIS A CG  1 
ATOM 96   C CD2 ? HIS A 1  13 ?  -8.039   0.485  -9.542 1.000 95.940 ? 13  HIS A CD2 1 
ATOM 97   N ND1 ? HIS A 1  13 ?  -9.336   1.858 -10.642 1.000 95.940 ? 13  HIS A ND1 1 
ATOM 98   C CE1 ? HIS A 1  13 ?  -8.327   1.546 -11.439 1.000 95.940 ? 13  HIS A CE1 1 
ATOM 99   N NE2 ? HIS A 1  13 ?  -7.526   0.715 -10.795 1.000 95.940 ? 13  HIS A NE2 1 
ATOM 100  N N   ? PRO A 1  14 ? -13.367  -0.158  -7.169 1.000 96.990 ? 14  PRO A N   1 
ATOM 101  C CA  ? PRO A 1  14 ? -14.385  -0.054  -6.121 1.000 96.990 ? 14  PRO A CA  1 
ATOM 102  C C   ? PRO A 1  14 ? -13.842  -0.398  -4.735 1.000 96.990 ? 14  PRO A C   1 
ATOM 103  C CB  ? PRO A 1  14 ? -15.445  -1.068  -6.558 1.000 96.990 ? 14  PRO A CB  1 
ATOM 104  O O   ? PRO A 1  14 ? -14.510  -0.149  -3.728 1.000 96.990 ? 14  PRO A O   1 
ATOM 105  C CG  ? PRO A 1  14 ? -14.697  -2.079  -7.366 1.000 96.990 ? 14  PRO A CG  1 
ATOM 106  C CD  ? PRO A 1  14 ? -13.621  -1.371  -8.138 1.000 96.990 ? 14  PRO A CD  1 
ATOM 107  N N   ? TRP A 1  15 ? -12.587  -0.891  -4.633 1.000 98.090 ? 15  TRP A N   1 
ATOM 108  C CA  ? TRP A 1  15 ? -11.947  -1.279  -3.381 1.000 98.090 ? 15  TRP A CA  1 
ATOM 109  C C   ? TRP A 1  15 ? -11.104  -0.137  -2.823 1.000 98.090 ? 15  TRP A C   1 
ATOM 110  C CB  ? TRP A 1  15 ? -11.076  -2.522  -3.584 1.000 98.090 ? 15  TRP A CB  1 
ATOM 111  O O   ? TRP A 1  15 ? -10.621  -0.210  -1.691 1.000 98.090 ? 15  TRP A O   1 
ATOM 112  C CG  ? TRP A 1  15 ? -10.190  -2.453  -4.791 1.000 98.090 ? 15  TRP A CG  1 
ATOM 113  C CD1 ? TRP A 1  15 ?  -8.940  -1.904  -4.866 1.000 98.090 ? 15  TRP A CD1 1 
ATOM 114  C CD2 ? TRP A 1  15 ? -10.489  -2.948  -6.100 1.000 98.090 ? 15  TRP A CD2 1 
ATOM 115  C CE2 ? TRP A 1  15 ?  -9.374  -2.665  -6.919 1.000 98.090 ? 15  TRP A CE2 1 
ATOM 116  C CE3 ? TRP A 1  15 ? -11.593  -3.605  -6.660 1.000 98.090 ? 15  TRP A CE3 1 
ATOM 117  N NE1 ? TRP A 1  15 ?  -8.444  -2.029  -6.143 1.000 98.090 ? 15  TRP A NE1 1 
ATOM 118  C CH2 ? TRP A 1  15 ? -10.425  -3.658  -8.793 1.000 98.090 ? 15  TRP A CH2 1 
ATOM 119  C CZ2 ? TRP A 1  15 ?  -9.332  -3.017  -8.270 1.000 98.090 ? 15  TRP A CZ2 1 
ATOM 120  C CZ3 ? TRP A 1  15 ? -11.549  -3.954  -8.005 1.000 98.090 ? 15  TRP A CZ3 1 
ATOM 121  N N   ? GLN A 1  16 ? -10.821   0.903  -3.670 1.000 97.160 ? 16  GLN A N   1 
ATOM 122  C CA  ? GLN A 1  16 ?  -9.982   2.026  -3.263 1.000 97.160 ? 16  GLN A CA  1 
ATOM 123  C C   ? GLN A 1  16 ? -10.648   2.838  -2.157 1.000 97.160 ? 16  GLN A C   1 
ATOM 124  C CB  ? GLN A 1  16 ?  -9.670   2.925  -4.461 1.000 97.160 ? 16  GLN A CB  1 
ATOM 125  O O   ? GLN A 1  16 ? -11.823   3.197  -2.265 1.000 97.160 ? 16  GLN A O   1 
ATOM 126  C CG  ? GLN A 1  16 ?  -8.740   4.085  -4.133 1.000 97.160 ? 16  GLN A CG  1 
ATOM 127  C CD  ? GLN A 1  16 ?  -7.306   3.643  -3.909 1.000 97.160 ? 16  GLN A CD  1 
ATOM 128  N NE2 ? GLN A 1  16 ?  -6.514   4.500  -3.273 1.000 97.160 ? 16  GLN A NE2 1 
ATOM 129  O OE1 ? GLN A 1  16 ?  -6.914   2.540  -4.303 1.000 97.160 ? 16  GLN A OE1 1 
ATOM 130  N N   ? VAL A 1  17 ?  -9.834   3.167  -1.131 1.000 97.120 ? 17  VAL A N   1 
ATOM 131  C CA  ? VAL A 1  17 ? -10.334   3.895   0.031 1.000 97.120 ? 17  VAL A CA  1 
ATOM 132  C C   ? VAL A 1  17 ?  -9.490   5.147   0.258 1.000 97.120 ? 17  VAL A C   1 
ATOM 133  C CB  ? VAL A 1  17 ? -10.330   3.012   1.299 1.000 97.120 ? 17  VAL A CB  1 
ATOM 134  O O   ? VAL A 1  17 ?  -8.266   5.113   0.115 1.000 97.120 ? 17  VAL A O   1 
ATOM 135  C CG1 ? VAL A 1  17 ? -10.659   3.845   2.537 1.000 97.120 ? 17  VAL A CG1 1 
ATOM 136  C CG2 ? VAL A 1  17 ? -11.320   1.859   1.148 1.000 97.120 ? 17  VAL A CG2 1 
ATOM 137  N N   ? ALA A 1  18 ? -10.183   6.241   0.576 1.000 95.890 ? 18  ALA A N   1 
ATOM 138  C CA  ? ALA A 1  18 ?  -9.504   7.459   1.010 1.000 95.890 ? 18  ALA A CA  1 
ATOM 139  C C   ? ALA A 1  18 ?  -9.634   7.653   2.518 1.000 95.890 ? 18  ALA A C   1 
ATOM 140  C CB  ? ALA A 1  18 ? -10.062   8.673   0.271 1.000 95.890 ? 18  ALA A CB  1 
ATOM 141  O O   ? ALA A 1  18 ? -10.743   7.643   3.058 1.000 95.890 ? 18  ALA A O   1 
ATOM 142  N N   ? LEU A 1  19 ?  -8.455   7.796   3.143 1.000 95.570 ? 19  LEU A N   1 
ATOM 143  C CA  ? LEU A 1  19 ?  -8.434   8.067   4.576 1.000 95.570 ? 19  LEU A CA  1 
ATOM 144  C C   ? LEU A 1  19 ?  -8.225   9.553   4.845 1.000 95.570 ? 19  LEU A C   1 
ATOM 145  C CB  ? LEU A 1  19 ?  -7.333   7.252   5.260 1.000 95.570 ? 19  LEU A CB  1 
ATOM 146  O O   ? LEU A 1  19 ?  -7.201  10.120   4.457 1.000 95.570 ? 19  LEU A O   1 
ATOM 147  C CG  ? LEU A 1  19 ?  -7.391   5.736   5.067 1.000 95.570 ? 19  LEU A CG  1 
ATOM 148  C CD1 ? LEU A 1  19 ?  -6.195   5.069   5.738 1.000 95.570 ? 19  LEU A CD1 1 
ATOM 149  C CD2 ? LEU A 1  19 ?  -8.700   5.177   5.616 1.000 95.570 ? 19  LEU A CD2 1 
ATOM 150  N N   ? PHE A 1  20 ?  -9.233  10.141   5.578 1.000 94.100 ? 20  PHE A N   1 
ATOM 151  C CA  ? PHE A 1  20 ?  -9.185  11.573   5.851 1.000 94.100 ? 20  PHE A CA  1 
ATOM 152  C C   ? PHE A 1  20 ?  -8.904  11.834   7.326 1.000 94.100 ? 20  PHE A C   1 
ATOM 153  C CB  ? PHE A 1  20 ? -10.499  12.244   5.440 1.000 94.100 ? 20  PHE A CB  1 
ATOM 154  O O   ? PHE A 1  20 ?  -9.406  11.117   8.195 1.000 94.100 ? 20  PHE A O   1 
ATOM 155  C CG  ? PHE A 1  20 ? -10.581  12.571   3.973 1.000 94.100 ? 20  PHE A CG  1 
ATOM 156  C CD1 ? PHE A 1  20 ? -10.474  13.885   3.532 1.000 94.100 ? 20  PHE A CD1 1 
ATOM 157  C CD2 ? PHE A 1  20 ? -10.765  11.564   3.035 1.000 94.100 ? 20  PHE A CD2 1 
ATOM 158  C CE1 ? PHE A 1  20 ? -10.549  14.190   2.175 1.000 94.100 ? 20  PHE A CE1 1 
ATOM 159  C CE2 ? PHE A 1  20 ? -10.842  11.862   1.677 1.000 94.100 ? 20  PHE A CE2 1 
ATOM 160  C CZ  ? PHE A 1  20 ? -10.734  13.175   1.250 1.000 94.100 ? 20  PHE A CZ  1 
ATOM 161  N N   ? ASN A 1  21 ?  -8.007  12.790   7.548 1.000 90.440 ? 21  ASN A N   1 
ATOM 162  C CA  ? ASN A 1  21 ?  -7.877  13.488   8.822 1.000 90.440 ? 21  ASN A CA  1 
ATOM 163  C C   ? ASN A 1  21 ?  -8.525  14.869   8.774 1.000 90.440 ? 21  ASN A C   1 
ATOM 164  C CB  ? ASN A 1  21 ?  -6.405  13.607   9.222 1.000 90.440 ? 21  ASN A CB  1 
ATOM 165  O O   ? ASN A 1  21 ?  -7.954  15.809   8.218 1.000 90.440 ? 21  ASN A O   1 
ATOM 166  C CG  ? ASN A 1  21 ?  -6.217  14.279  10.568 1.000 90.440 ? 21  ASN A CG  1 
ATOM 167  N ND2 ? ASN A 1  21 ?  -5.000  14.736  10.838 1.000 90.440 ? 21  ASN A ND2 1 
ATOM 168  O OD1 ? ASN A 1  21 ?  -7.158  14.386  11.358 1.000 90.440 ? 21  ASN A OD1 1 
ATOM 169  N N   ? GLY A 1  22 ?  -9.793  14.942   9.335 1.000 88.670 ? 22  GLY A N   1 
ATOM 170  C CA  ? GLY A 1  22 ? -10.604  16.110   9.030 1.000 88.670 ? 22  GLY A CA  1 
ATOM 171  C C   ? GLY A 1  22 ? -10.981  16.209   7.564 1.000 88.670 ? 22  GLY A C   1 
ATOM 172  O O   ? GLY A 1  22 ? -11.604  15.298   7.015 1.000 88.670 ? 22  GLY A O   1 
ATOM 173  N N   ? ASN A 1  23 ? -10.525  17.287   6.864 1.000 86.540 ? 23  ASN A N   1 
ATOM 174  C CA  ? ASN A 1  23 ? -10.869  17.505   5.463 1.000 86.540 ? 23  ASN A CA  1 
ATOM 175  C C   ? ASN A 1  23 ?  -9.666  17.284   4.549 1.000 86.540 ? 23  ASN A C   1 
ATOM 176  C CB  ? ASN A 1  23 ? -11.438  18.910   5.261 1.000 86.540 ? 23  ASN A CB  1 
ATOM 177  O O   ? ASN A 1  23 ?  -9.732  17.565   3.351 1.000 86.540 ? 23  ASN A O   1 
ATOM 178  C CG  ? ASN A 1  23 ? -12.800  19.087   5.904 1.000 86.540 ? 23  ASN A CG  1 
ATOM 179  N ND2 ? ASN A 1  23 ? -13.124  20.319   6.279 1.000 86.540 ? 23  ASN A ND2 1 
ATOM 180  O OD1 ? ASN A 1  23 ? -13.554  18.124   6.064 1.000 86.540 ? 23  ASN A OD1 1 
ATOM 181  N N   ? GLN A 1  24 ?  -8.631  16.778   5.192 1.000 88.480 ? 24  GLN A N   1 
ATOM 182  C CA  ? GLN A 1  24 ?  -7.391  16.599   4.444 1.000 88.480 ? 24  GLN A CA  1 
ATOM 183  C C   ? GLN A 1  24 ?  -7.131  15.123   4.155 1.000 88.480 ? 24  GLN A C   1 
ATOM 184  C CB  ? GLN A 1  24 ?  -6.211  17.200   5.208 1.000 88.480 ? 24  GLN A CB  1 
ATOM 185  O O   ? GLN A 1  24 ?  -7.181  14.289   5.062 1.000 88.480 ? 24  GLN A O   1 
ATOM 186  C CG  ? GLN A 1  24 ?  -4.890  17.135   4.452 1.000 88.480 ? 24  GLN A CG  1 
ATOM 187  C CD  ? GLN A 1  24 ?  -3.730  17.703   5.247 1.000 88.480 ? 24  GLN A CD  1 
ATOM 188  N NE2 ? GLN A 1  24 ?  -2.562  17.779   4.619 1.000 88.480 ? 24  GLN A NE2 1 
ATOM 189  O OE1 ? GLN A 1  24 ?  -3.882  18.070   6.417 1.000 88.480 ? 24  GLN A OE1 1 
ATOM 190  N N   ? LEU A 1  25 ?  -6.911  14.845   2.872 1.000 90.560 ? 25  LEU A N   1 
ATOM 191  C CA  ? LEU A 1  25 ?  -6.518  13.492   2.495 1.000 90.560 ? 25  LEU A CA  1 
ATOM 192  C C   ? LEU A 1  25 ?  -5.199  13.105   3.155 1.000 90.560 ? 25  LEU A C   1 
ATOM 193  C CB  ? LEU A 1  25 ?  -6.396  13.373   0.974 1.000 90.560 ? 25  LEU A CB  1 
ATOM 194  O O   ? LEU A 1  25 ?  -4.187  13.786   2.976 1.000 90.560 ? 25  LEU A O   1 
ATOM 195  C CG  ? LEU A 1  25 ?  -5.917  12.024   0.435 1.000 90.560 ? 25  LEU A CG  1 
ATOM 196  C CD1 ? LEU A 1  25 ?  -6.951  10.941   0.724 1.000 90.560 ? 25  LEU A CD1 1 
ATOM 197  C CD2 ? LEU A 1  25 ?  -5.634  12.115  -1.060 1.000 90.560 ? 25  LEU A CD2 1 
ATOM 198  N N   ? HIS A 1  26 ?  -5.218  11.920   3.954 1.000 91.110 ? 26  HIS A N   1 
ATOM 199  C CA  ? HIS A 1  26 ?  -4.036  11.477   4.684 1.000 91.110 ? 26  HIS A CA  1 
ATOM 200  C C   ? HIS A 1  26 ?  -3.347  10.320   3.967 1.000 91.110 ? 26  HIS A C   1 
ATOM 201  C CB  ? HIS A 1  26 ?  -4.410  11.063   6.109 1.000 91.110 ? 26  HIS A CB  1 
ATOM 202  O O   ? HIS A 1  26 ?  -2.130  10.343   3.770 1.000 91.110 ? 26  HIS A O   1 
ATOM 203  C CG  ? HIS A 1  26 ?  -3.258  10.532   6.901 1.000 91.110 ? 26  HIS A CG  1 
ATOM 204  C CD2 ? HIS A 1  26 ?  -3.007   9.293   7.386 1.000 91.110 ? 26  HIS A CD2 1 
ATOM 205  N ND1 ? HIS A 1  26 ?  -2.192  11.319   7.283 1.000 91.110 ? 26  HIS A ND1 1 
ATOM 206  C CE1 ? HIS A 1  26 ?  -1.334  10.583   7.970 1.000 91.110 ? 26  HIS A CE1 1 
ATOM 207  N NE2 ? HIS A 1  26 ?  -1.805   9.350   8.046 1.000 91.110 ? 26  HIS A NE2 1 
ATOM 208  N N   ? CYS A 1  27 ?  -4.079   9.287   3.727 1.000 94.200 ? 27  CYS A N   1 
ATOM 209  C CA  ? CYS A 1  27 ?  -3.575   8.081   3.078 1.000 94.200 ? 27  CYS A CA  1 
ATOM 210  C C   ? CYS A 1  27 ?  -4.673   7.395   2.275 1.000 94.200 ? 27  CYS A C   1 
ATOM 211  C CB  ? CYS A 1  27 ?  -3.007   7.112   4.115 1.000 94.200 ? 27  CYS A CB  1 
ATOM 212  O O   ? CYS A 1  27 ?  -5.846   7.757   2.382 1.000 94.200 ? 27  CYS A O   1 
ATOM 213  S SG  ? CYS A 1  27 ?  -1.350   7.548   4.688 1.000 94.200 ? 27  CYS A SG  1 
ATOM 214  N N   ? GLY A 1  28 ?  -4.239   6.534   1.491 1.000 95.070 ? 28  GLY A N   1 
ATOM 215  C CA  ? GLY A 1  28 ?  -5.166   5.607   0.863 1.000 95.070 ? 28  GLY A CA  1 
ATOM 216  C C   ? GLY A 1  28 ?  -5.343   4.319   1.643 1.000 95.070 ? 28  GLY A C   1 
ATOM 217  O O   ? GLY A 1  28 ?  -4.686   4.111   2.665 1.000 95.070 ? 28  GLY A O   1 
ATOM 218  N N   ? GLY A 1  29 ?  -6.188   3.456   1.218 1.000 97.060 ? 29  GLY A N   1 
ATOM 219  C CA  ? GLY A 1  29 ?  -6.471   2.140   1.766 1.000 97.060 ? 29  GLY A CA  1 
ATOM 220  C C   ? GLY A 1  29 ?  -7.212   1.237   0.797 1.000 97.060 ? 29  GLY A C   1 
ATOM 221  O O   ? GLY A 1  29 ?  -7.494   1.632  -0.336 1.000 97.060 ? 29  GLY A O   1 
ATOM 222  N N   ? VAL A 1  30 ?  -7.420   0.029   1.313 1.000 98.410 ? 30  VAL A N   1 
ATOM 223  C CA  ? VAL A 1  30 ?  -8.080  -0.964   0.472 1.000 98.410 ? 30  VAL A CA  1 
ATOM 224  C C   ? VAL A 1  30 ?  -9.157  -1.689   1.277 1.000 98.410 ? 30  VAL A C   1 
ATOM 225  C CB  ? VAL A 1  30 ?  -7.070  -1.981  -0.104 1.000 98.410 ? 30  VAL A CB  1 
ATOM 226  O O   ? VAL A 1  30 ?  -8.892  -2.188   2.373 1.000 98.410 ? 30  VAL A O   1 
ATOM 227  C CG1 ? VAL A 1  30 ?  -7.746  -2.893  -1.126 1.000 98.410 ? 30  VAL A CG1 1 
ATOM 228  C CG2 ? VAL A 1  30 ?  -5.883  -1.255  -0.734 1.000 98.410 ? 30  VAL A CG2 1 
ATOM 229  N N   ? LEU A 1  31 ? -10.344  -1.634   0.729 1.000 98.530 ? 31  LEU A N   1 
ATOM 230  C CA  ? LEU A 1  31 ? -11.409  -2.428   1.333 1.000 98.530 ? 31  LEU A CA  1 
ATOM 231  C C   ? LEU A 1  31 ? -11.196  -3.915   1.068 1.000 98.530 ? 31  LEU A C   1 
ATOM 232  C CB  ? LEU A 1  31 ? -12.774  -1.992   0.796 1.000 98.530 ? 31  LEU A CB  1 
ATOM 233  O O   ? LEU A 1  31 ? -11.217  -4.353  -0.085 1.000 98.530 ? 31  LEU A O   1 
ATOM 234  C CG  ? LEU A 1  31 ? -13.999  -2.589   1.492 1.000 98.530 ? 31  LEU A CG  1 
ATOM 235  C CD1 ? LEU A 1  31 ? -14.118  -2.048   2.913 1.000 98.530 ? 31  LEU A CD1 1 
ATOM 236  C CD2 ? LEU A 1  31 ? -15.264  -2.294   0.694 1.000 98.530 ? 31  LEU A CD2 1 
ATOM 237  N N   ? VAL A 1  32 ? -10.995  -4.746   2.157 1.000 98.280 ? 32  VAL A N   1 
ATOM 238  C CA  ? VAL A 1  32 ? -10.670  -6.158   1.985 1.000 98.280 ? 32  VAL A CA  1 
ATOM 239  C C   ? VAL A 1  32 ? -11.809  -7.020   2.526 1.000 98.280 ? 32  VAL A C   1 
ATOM 240  C CB  ? VAL A 1  32 ?  -9.344  -6.525   2.689 1.000 98.280 ? 32  VAL A CB  1 
ATOM 241  O O   ? VAL A 1  32 ? -11.894  -8.211   2.219 1.000 98.280 ? 32  VAL A O   1 
ATOM 242  C CG1 ? VAL A 1  32 ?  -8.157  -5.890   1.968 1.000 98.280 ? 32  VAL A CG1 1 
ATOM 243  C CG2 ? VAL A 1  32 ?  -9.379  -6.089   4.153 1.000 98.280 ? 32  VAL A CG2 1 
ATOM 244  N N   ? ALA A 1  33 ? -12.737  -6.388   3.270 1.000 97.830 ? 33  ALA A N   1 
ATOM 245  C CA  ? ALA A 1  33 ? -14.012  -6.893   3.774 1.000 97.830 ? 33  ALA A CA  1 
ATOM 246  C C   ? ALA A 1  33 ? -14.973  -5.748   4.081 1.000 97.830 ? 33  ALA A C   1 
ATOM 247  C CB  ? ALA A 1  33 ? -13.791  -7.746   5.020 1.000 97.830 ? 33  ALA A CB  1 
ATOM 248  O O   ? ALA A 1  33 ? -14.574  -4.581   4.094 1.000 97.830 ? 33  ALA A O   1 
ATOM 249  N N   ? SER A 1  34 ? -16.311  -6.058   4.237 1.000 97.360 ? 34  SER A N   1 
ATOM 250  C CA  ? SER A 1  34 ? -17.324  -5.016   4.372 1.000 97.360 ? 34  SER A CA  1 
ATOM 251  C C   ? SER A 1  34 ? -17.029  -4.108   5.561 1.000 97.360 ? 34  SER A C   1 
ATOM 252  C CB  ? SER A 1  34 ? -18.714  -5.636   4.525 1.000 97.360 ? 34  SER A CB  1 
ATOM 253  O O   ? SER A 1  34 ? -17.473  -2.959   5.597 1.000 97.360 ? 34  SER A O   1 
ATOM 254  O OG  ? SER A 1  34 ? -18.769  -6.469   5.670 1.000 97.360 ? 34  SER A OG  1 
ATOM 255  N N   ? ASN A 1  35 ? -16.149  -4.572   6.517 1.000 97.440 ? 35  ASN A N   1 
ATOM 256  C CA  ? ASN A 1  35 ? -15.899  -3.763   7.705 1.000 97.440 ? 35  ASN A CA  1 
ATOM 257  C C   ? ASN A 1  35 ? -14.405  -3.603   7.971 1.000 97.440 ? 35  ASN A C   1 
ATOM 258  C CB  ? ASN A 1  35 ? -16.594  -4.372   8.925 1.000 97.440 ? 35  ASN A CB  1 
ATOM 259  O O   ? ASN A 1  35 ? -14.005  -3.194   9.063 1.000 97.440 ? 35  ASN A O   1 
ATOM 260  C CG  ? ASN A 1  35 ? -16.137  -5.789   9.210 1.000 97.440 ? 35  ASN A CG  1 
ATOM 261  N ND2 ? ASN A 1  35 ? -16.225  -6.198  10.470 1.000 97.440 ? 35  ASN A ND2 1 
ATOM 262  O OD1 ? ASN A 1  35 ? -15.707  -6.509   8.306 1.000 97.440 ? 35  ASN A OD1 1 
ATOM 263  N N   ? TRP A 1  36 ? -13.587  -3.982   6.927 1.000 98.240 ? 36  TRP A N   1 
ATOM 264  C CA  ? TRP A 1  36 ? -12.147  -3.939   7.159 1.000 98.240 ? 36  TRP A CA  1 
ATOM 265  C C   ? TRP A 1  36 ? -11.431  -3.228   6.015 1.000 98.240 ? 36  TRP A C   1 
ATOM 266  C CB  ? TRP A 1  36 ? -11.587  -5.354   7.327 1.000 98.240 ? 36  TRP A CB  1 
ATOM 267  O O   ? TRP A 1  36 ? -11.657  -3.541   4.844 1.000 98.240 ? 36  TRP A O   1 
ATOM 268  C CG  ? TRP A 1  36 ? -11.982  -6.018   8.612 1.000 98.240 ? 36  TRP A CG  1 
ATOM 269  C CD1 ? TRP A 1  36 ? -12.984  -6.930   8.794 1.000 98.240 ? 36  TRP A CD1 1 
ATOM 270  C CD2 ? TRP A 1  36 ? -11.384  -5.815   9.896 1.000 98.240 ? 36  TRP A CD2 1 
ATOM 271  C CE2 ? TRP A 1  36 ? -12.075  -6.639  10.813 1.000 98.240 ? 36  TRP A CE2 1 
ATOM 272  C CE3 ? TRP A 1  36 ? -10.330  -5.018  10.361 1.000 98.240 ? 36  TRP A CE3 1 
ATOM 273  N NE1 ? TRP A 1  36 ? -13.045  -7.307  10.116 1.000 98.240 ? 36  TRP A NE1 1 
ATOM 274  C CH2 ? TRP A 1  36 ? -10.710  -5.897  12.598 1.000 98.240 ? 36  TRP A CH2 1 
ATOM 275  C CZ2 ? TRP A 1  36 ? -11.745  -6.687  12.169 1.000 98.240 ? 36  TRP A CZ2 1 
ATOM 276  C CZ3 ? TRP A 1  36 ? -10.003  -5.067  11.712 1.000 98.240 ? 36  TRP A CZ3 1 
ATOM 277  N N   ? VAL A 1  37 ? -10.610  -2.278   6.400 1.000 98.390 ? 37  VAL A N   1 
ATOM 278  C CA  ? VAL A 1  37 ?  -9.738  -1.563   5.473 1.000 98.390 ? 37  VAL A CA  1 
ATOM 279  C C   ? VAL A 1  37 ?  -8.279  -1.894   5.776 1.000 98.390 ? 37  VAL A C   1 
ATOM 280  C CB  ? VAL A 1  37 ?  -9.965  -0.036   5.543 1.000 98.390 ? 37  VAL A CB  1 
ATOM 281  O O   ? VAL A 1  37 ?  -7.864  -1.893   6.937 1.000 98.390 ? 37  VAL A O   1 
ATOM 282  C CG1 ? VAL A 1  37 ?  -8.924   0.703   4.705 1.000 98.390 ? 37  VAL A CG1 1 
ATOM 283  C CG2 ? VAL A 1  37 ? -11.377   0.315   5.079 1.000 98.390 ? 37  VAL A CG2 1 
ATOM 284  N N   ? LEU A 1  38 ?  -7.561  -2.262   4.731 1.000 98.390 ? 38  LEU A N   1 
ATOM 285  C CA  ? LEU A 1  38 ?  -6.121  -2.476   4.814 1.000 98.390 ? 38  LEU A CA  1 
ATOM 286  C C   ? LEU A 1  38 ?  -5.360  -1.237   4.352 1.000 98.390 ? 38  LEU A C   1 
ATOM 287  C CB  ? LEU A 1  38 ?  -5.709  -3.686   3.971 1.000 98.390 ? 38  LEU A CB  1 
ATOM 288  O O   ? LEU A 1  38 ?  -5.681  -0.659   3.311 1.000 98.390 ? 38  LEU A O   1 
ATOM 289  C CG  ? LEU A 1  38 ?  -4.277  -4.188   4.161 1.000 98.390 ? 38  LEU A CG  1 
ATOM 290  C CD1 ? LEU A 1  38 ?  -4.046  -4.595   5.612 1.000 98.390 ? 38  LEU A CD1 1 
ATOM 291  C CD2 ? LEU A 1  38 ?  -3.991  -5.355   3.222 1.000 98.390 ? 38  LEU A CD2 1 
ATOM 292  N N   ? THR A 1  39 ?  -4.296  -0.810   5.093 1.000 97.900 ? 39  THR A N   1 
ATOM 293  C CA  ? THR A 1  39 ?  -3.523   0.374   4.733 1.000 97.900 ? 39  THR A CA  1 
ATOM 294  C C   ? THR A 1  39 ?  -2.108   0.287   5.298 1.000 97.900 ? 39  THR A C   1 
ATOM 295  C CB  ? THR A 1  39 ?  -4.202   1.660   5.238 1.000 97.900 ? 39  THR A CB  1 
ATOM 296  O O   ? THR A 1  39 ?  -1.710  -0.749   5.834 1.000 97.900 ? 39  THR A O   1 
ATOM 297  C CG2 ? THR A 1  39 ?  -4.114   1.768   6.757 1.000 97.900 ? 39  THR A CG2 1 
ATOM 298  O OG1 ? THR A 1  39 ?  -3.557   2.797   4.651 1.000 97.900 ? 39  THR A OG1 1 
ATOM 299  N N   ? ALA A 1  40 ?  -1.345   1.291   5.074 1.000 97.080 ? 40  ALA A N   1 
ATOM 300  C CA  ? ALA A 1  40 ?   0.024   1.329   5.582 1.000 97.080 ? 40  ALA A CA  1 
ATOM 301  C C   ? ALA A 1  40 ?   0.055   1.767   7.043 1.000 97.080 ? 40  ALA A C   1 
ATOM 302  C CB  ? ALA A 1  40 ?   0.882   2.263   4.731 1.000 97.080 ? 40  ALA A CB  1 
ATOM 303  O O   ? ALA A 1  40 ?  -0.659   2.692   7.435 1.000 97.080 ? 40  ALA A O   1 
ATOM 304  N N   ? GLU A 1  41 ?   0.906   1.104   7.824 1.000 96.180 ? 41  GLU A N   1 
ATOM 305  C CA  ? GLU A 1  41 ?   1.048   1.406   9.245 1.000 96.180 ? 41  GLU A CA  1 
ATOM 306  C C   ? GLU A 1  41 ?   1.613   2.807   9.458 1.000 96.180 ? 41  GLU A C   1 
ATOM 307  C CB  ? GLU A 1  41 ?   1.942   0.368   9.928 1.000 96.180 ? 41  GLU A CB  1 
ATOM 308  O O   ? GLU A 1  41 ?   1.268   3.480  10.432 1.000 96.180 ? 41  GLU A O   1 
ATOM 309  C CG  ? GLU A 1  41 ?   2.108   0.590  11.425 1.000 96.180 ? 41  GLU A CG  1 
ATOM 310  C CD  ? GLU A 1  41 ?   1.018  -0.070  12.254 1.000 96.180 ? 41  GLU A CD  1 
ATOM 311  O OE1 ? GLU A 1  41 ?   1.103  -0.040  13.503 1.000 96.180 ? 41  GLU A OE1 1 
ATOM 312  O OE2 ? GLU A 1  41 ?   0.071  -0.621  11.650 1.000 96.180 ? 41  GLU A OE2 1 
ATOM 313  N N   ? HIS A 1  42 ?   2.489   3.256   8.638 1.000 94.550 ? 42  HIS A N   1 
ATOM 314  C CA  ? HIS A 1  42 ?   3.088   4.577   8.791 1.000 94.550 ? 42  HIS A CA  1 
ATOM 315  C C   ? HIS A 1  42 ?   2.050   5.679   8.603 1.000 94.550 ? 42  HIS A C   1 
ATOM 316  C CB  ? HIS A 1  42 ?   4.237   4.764   7.798 1.000 94.550 ? 42  HIS A CB  1 
ATOM 317  O O   ? HIS A 1  42 ?   2.338   6.855   8.835 1.000 94.550 ? 42  HIS A O   1 
ATOM 318  C CG  ? HIS A 1  42 ?   3.782   4.978   6.389 1.000 94.550 ? 42  HIS A CG  1 
ATOM 319  C CD2 ? HIS A 1  42 ?   3.467   6.111   5.719 1.000 94.550 ? 42  HIS A CD2 1 
ATOM 320  N ND1 ? HIS A 1  42 ?   3.605   3.941   5.499 1.000 94.550 ? 42  HIS A ND1 1 
ATOM 321  C CE1 ? HIS A 1  42 ?   3.199   4.429   4.338 1.000 94.550 ? 42  HIS A CE1 1 
ATOM 322  N NE2 ? HIS A 1  42 ?   3.108   5.744   4.446 1.000 94.550 ? 42  HIS A NE2 1 
ATOM 323  N N   ? CYS A 1  43 ?   0.730   5.307   8.292 1.000 94.280 ? 43  CYS A N   1 
ATOM 324  C CA  ? CYS A 1  43 ?  -0.374   6.243   8.114 1.000 94.280 ? 43  CYS A CA  1 
ATOM 325  C C   ? CYS A 1  43 ?  -1.182   6.384   9.399 1.000 94.280 ? 43  CYS A C   1 
ATOM 326  C CB  ? CYS A 1  43 ?  -1.286   5.785   6.976 1.000 94.280 ? 43  CYS A CB  1 
ATOM 327  O O   ? CYS A 1  43 ?  -2.233   7.026   9.408 1.000 94.280 ? 43  CYS A O   1 
ATOM 328  S SG  ? CYS A 1  43 ?  -0.553   5.974   5.336 1.000 94.280 ? 43  CYS A SG  1 
ATOM 329  N N   ? MET A 1  44 ?  -0.750   5.887  10.425 1.000 93.220 ? 44  MET A N   1 
ATOM 330  C CA  ? MET A 1  44 ?  -1.514   5.765  11.663 1.000 93.220 ? 44  MET A CA  1 
ATOM 331  C C   ? MET A 1  44 ?  -1.883   7.139  12.212 1.000 93.220 ? 44  MET A C   1 
ATOM 332  C CB  ? MET A 1  44 ?  -0.722   4.979  12.709 1.000 93.220 ? 44  MET A CB  1 
ATOM 333  O O   ? MET A 1  44 ?  -1.050   8.046  12.238 1.000 93.220 ? 44  MET A O   1 
ATOM 334  C CG  ? MET A 1  44 ?  -1.465   4.782  14.020 1.000 93.220 ? 44  MET A CG  1 
ATOM 335  S SD  ? MET A 1  44 ?  -0.530   3.744  15.209 1.000 93.220 ? 44  MET A SD  1 
ATOM 336  C CE  ? MET A 1  44 ?  -1.782   3.538  16.507 1.000 93.220 ? 44  MET A CE  1 
ATOM 337  N N   ? MET A 1  45 ?  -3.244   7.162  12.670 1.000 90.780 ? 45  MET A N   1 
ATOM 338  C CA  ? MET A 1  45 ?  -3.813   8.307  13.375 1.000 90.780 ? 45  MET A CA  1 
ATOM 339  C C   ? MET A 1  45 ?  -4.770   7.850  14.471 1.000 90.780 ? 45  MET A C   1 
ATOM 340  C CB  ? MET A 1  45 ?  -4.541   9.233  12.398 1.000 90.780 ? 45  MET A CB  1 
ATOM 341  O O   ? MET A 1  45 ?  -5.136   6.675  14.531 1.000 90.780 ? 45  MET A O   1 
ATOM 342  C CG  ? MET A 1  45 ?  -3.662   9.747  11.270 1.000 90.780 ? 45  MET A CG  1 
ATOM 343  S SD  ? MET A 1  45 ?  -2.393  10.937  11.854 1.000 90.780 ? 45  MET A SD  1 
ATOM 344  C CE  ? MET A 1  45 ?  -3.453  12.339  12.305 1.000 90.780 ? 45  MET A CE  1 
ATOM 345  N N   ? ASN A 1  46 ?  -5.236   8.897  15.294 1.000 88.350 ? 46  ASN A N   1 
ATOM 346  C CA  ? ASN A 1  46 ?  -6.167   8.591  16.375 1.000 88.350 ? 46  ASN A CA  1 
ATOM 347  C C   ? ASN A 1  46 ?  -7.565   8.290  15.842 1.000 88.350 ? 46  ASN A C   1 
ATOM 348  C CB  ? ASN A 1  46 ?  -6.219   9.742  17.381 1.000 88.350 ? 46  ASN A CB  1 
ATOM 349  O O   ? ASN A 1  46 ?  -8.313   7.522  16.449 1.000 88.350 ? 46  ASN A O   1 
ATOM 350  C CG  ? ASN A 1  46 ?  -4.944   9.867  18.192 1.000 88.350 ? 46  ASN A CG  1 
ATOM 351  N ND2 ? ASN A 1  46 ?  -4.636  11.082  18.629 1.000 88.350 ? 46  ASN A ND2 1 
ATOM 352  O OD1 ? ASN A 1  46 ?  -4.241   8.879  18.423 1.000 88.350 ? 46  ASN A OD1 1 
ATOM 353  N N   ? SER A 1  47 ?  -7.918   8.892  14.682 1.000 90.570 ? 47  SER A N   1 
ATOM 354  C CA  ? SER A 1  47 ?  -9.218   8.713  14.044 1.000 90.570 ? 47  SER A CA  1 
ATOM 355  C C   ? SER A 1  47 ?  -9.143   8.996  12.547 1.000 90.570 ? 47  SER A C   1 
ATOM 356  C CB  ? SER A 1  47 ? -10.263   9.622  14.691 1.000 90.570 ? 47  SER A CB  1 
ATOM 357  O O   ? SER A 1  47 ?  -8.338   9.819  12.105 1.000 90.570 ? 47  SER A O   1 
ATOM 358  O OG  ? SER A 1  47 ?  -9.988  10.984  14.411 1.000 90.570 ? 47  SER A OG  1 
ATOM 359  N N   ? TYR A 1  48 ?  -9.986   8.128  11.822 1.000 93.210 ? 48  TYR A N   1 
ATOM 360  C CA  ? TYR A 1  48 ? -10.100   8.320  10.380 1.000 93.210 ? 48  TYR A CA  1 
ATOM 361  C C   ? TYR A 1  48 ? -11.557   8.477   9.964 1.000 93.210 ? 48  TYR A C   1 
ATOM 362  C CB  ? TYR A 1  48 ?  -9.466   7.145   9.629 1.000 93.210 ? 48  TYR A CB  1 
ATOM 363  O O   ? TYR A 1  48 ? -12.438   7.800  10.499 1.000 93.210 ? 48  TYR A O   1 
ATOM 364  C CG  ? TYR A 1  48 ?  -7.965   7.074   9.769 1.000 93.210 ? 48  TYR A CG  1 
ATOM 365  C CD1 ? TYR A 1  48 ?  -7.137   7.928   9.043 1.000 93.210 ? 48  TYR A CD1 1 
ATOM 366  C CD2 ? TYR A 1  48 ?  -7.371   6.153  10.625 1.000 93.210 ? 48  TYR A CD2 1 
ATOM 367  C CE1 ? TYR A 1  48 ?  -5.753   7.865   9.167 1.000 93.210 ? 48  TYR A CE1 1 
ATOM 368  C CE2 ? TYR A 1  48 ?  -5.988   6.082  10.757 1.000 93.210 ? 48  TYR A CE2 1 
ATOM 369  O OH  ? TYR A 1  48 ?  -3.819   6.874  10.151 1.000 93.210 ? 48  TYR A OH  1 
ATOM 370  C CZ  ? TYR A 1  48 ?  -5.189   6.941  10.025 1.000 93.210 ? 48  TYR A CZ  1 
ATOM 371  N N   ? ASN A 1  49 ? -11.821   9.490   8.992 1.000 95.830 ? 49  ASN A N   1 
ATOM 372  C CA  ? ASN A 1  49 ? -12.983   9.359   8.120 1.000 95.830 ? 49  ASN A CA  1 
ATOM 373  C C   ? ASN A 1  49 ? -12.650   8.573   6.856 1.000 95.830 ? 49  ASN A C   1 
ATOM 374  C CB  ? ASN A 1  49 ? -13.539  10.738   7.757 1.000 95.830 ? 49  ASN A CB  1 
ATOM 375  O O   ? ASN A 1  49 ? -11.794   8.985   6.071 1.000 95.830 ? 49  ASN A O   1 
ATOM 376  C CG  ? ASN A 1  49 ? -14.175  11.441   8.939 1.000 95.830 ? 49  ASN A CG  1 
ATOM 377  N ND2 ? ASN A 1  49 ? -13.906  12.735   9.075 1.000 95.830 ? 49  ASN A ND2 1 
ATOM 378  O OD1 ? ASN A 1  49 ? -14.901  10.828   9.726 1.000 95.830 ? 49  ASN A OD1 1 
ATOM 379  N N   ? VAL A 1  50 ? -13.330   7.406   6.773 1.000 96.910 ? 50  VAL A N   1 
ATOM 380  C CA  ? VAL A 1  50 ? -13.035   6.513   5.657 1.000 96.910 ? 50  VAL A CA  1 
ATOM 381  C C   ? VAL A 1  50 ? -14.036   6.749   4.529 1.000 96.910 ? 50  VAL A C   1 
ATOM 382  C CB  ? VAL A 1  50 ? -13.062   5.031   6.094 1.000 96.910 ? 50  VAL A CB  1 
ATOM 383  O O   ? VAL A 1  50 ? -15.237   6.524   4.698 1.000 96.910 ? 50  VAL A O   1 
ATOM 384  C CG1 ? VAL A 1  50 ? -12.730   4.116   4.917 1.000 96.910 ? 50  VAL A CG1 1 
ATOM 385  C CG2 ? VAL A 1  50 ? -12.089   4.797   7.248 1.000 96.910 ? 50  VAL A CG2 1 
ATOM 386  N N   ? HIS A 1  51 ? -13.552   7.296   3.456 1.000 97.080 ? 51  HIS A N   1 
ATOM 387  C CA  ? HIS A 1  51 ? -14.377   7.542   2.280 1.000 97.080 ? 51  HIS A CA  1 
ATOM 388  C C   ? HIS A 1  51 ? -14.293   6.381   1.295 1.000 97.080 ? 51  HIS A C   1 
ATOM 389  C CB  ? HIS A 1  51 ? -13.958   8.844   1.594 1.000 97.080 ? 51  HIS A CB  1 
ATOM 390  O O   ? HIS A 1  51 ? -13.205   6.030   0.833 1.000 97.080 ? 51  HIS A O   1 
ATOM 391  C CG  ? HIS A 1  51 ? -14.207  10.065   2.421 1.000 97.080 ? 51  HIS A CG  1 
ATOM 392  C CD2 ? HIS A 1  51 ? -13.883  10.350   3.704 1.000 97.080 ? 51  HIS A CD2 1 
ATOM 393  N ND1 ? HIS A 1  51 ? -14.869  11.171   1.934 1.000 97.080 ? 51  HIS A ND1 1 
ATOM 394  C CE1 ? HIS A 1  51 ? -14.940  12.087   2.885 1.000 97.080 ? 51  HIS A CE1 1 
ATOM 395  N NE2 ? HIS A 1  51 ? -14.350  11.614   3.969 1.000 97.080 ? 51  HIS A NE2 1 
ATOM 396  N N   ? LEU A 1  52 ? -15.433   5.752   0.920 1.000 97.120 ? 52  LEU A N   1 
ATOM 397  C CA  ? LEU A 1  52 ? -15.529   4.615   0.011 1.000 97.120 ? 52  LEU A CA  1 
ATOM 398  C C   ? LEU A 1  52 ? -16.385   4.960  -1.203 1.000 97.120 ? 52  LEU A C   1 
ATOM 399  C CB  ? LEU A 1  52 ? -16.114   3.399   0.734 1.000 97.120 ? 52  LEU A CB  1 
ATOM 400  O O   ? LEU A 1  52 ? -17.336   5.739  -1.096 1.000 97.120 ? 52  LEU A O   1 
ATOM 401  C CG  ? LEU A 1  52 ? -15.370   2.931   1.985 1.000 97.120 ? 52  LEU A CG  1 
ATOM 402  C CD1 ? LEU A 1  52 ? -16.251   3.093   3.219 1.000 97.120 ? 52  LEU A CD1 1 
ATOM 403  C CD2 ? LEU A 1  52 ? -14.920   1.482   1.829 1.000 97.120 ? 52  LEU A CD2 1 
ATOM 404  N N   ? GLY A 1  53 ? -15.967   4.427  -2.387 1.000 95.220 ? 53  GLY A N   1 
ATOM 405  C CA  ? GLY A 1  53 ? -16.810   4.525  -3.568 1.000 95.220 ? 53  GLY A CA  1 
ATOM 406  C C   ? GLY A 1  53 ? -16.692   5.862  -4.275 1.000 95.220 ? 53  GLY A C   1 
ATOM 407  O O   ? GLY A 1  53 ? -17.579   6.246  -5.040 1.000 95.220 ? 53  GLY A O   1 
ATOM 408  N N   ? LYS A 1  54 ? -15.508   6.620  -3.936 1.000 93.840 ? 54  LYS A N   1 
ATOM 409  C CA  ? LYS A 1  54 ? -15.320   7.944  -4.523 1.000 93.840 ? 54  LYS A CA  1 
ATOM 410  C C   ? LYS A 1  54 ? -14.407   7.879  -5.744 1.000 93.840 ? 54  LYS A C   1 
ATOM 411  C CB  ? LYS A 1  54 ? -14.743   8.913  -3.489 1.000 93.840 ? 54  LYS A CB  1 
ATOM 412  O O   ? LYS A 1  54 ? -13.359   7.232  -5.709 1.000 93.840 ? 54  LYS A O   1 
ATOM 413  C CG  ? LYS A 1  54 ? -15.659   9.166  -2.301 1.000 93.840 ? 54  LYS A CG  1 
ATOM 414  C CD  ? LYS A 1  54 ? -15.393  10.527  -1.670 1.000 93.840 ? 54  LYS A CD  1 
ATOM 415  C CE  ? LYS A 1  54 ? -16.228  11.620  -2.323 1.000 93.840 ? 54  LYS A CE  1 
ATOM 416  N NZ  ? LYS A 1  54 ? -17.098  12.319  -1.331 1.000 93.840 ? 54  LYS A NZ  1 
ATOM 417  N N   ? HIS A 1  55 ? -14.854   8.470  -6.893 1.000 93.060 ? 55  HIS A N   1 
ATOM 418  C CA  ? HIS A 1  55 ? -13.986   8.742  -8.032 1.000 93.060 ? 55  HIS A CA  1 
ATOM 419  C C   ? HIS A 1  55 ? -13.332  10.114  -7.912 1.000 93.060 ? 55  HIS A C   1 
ATOM 420  C CB  ? HIS A 1  55 ? -14.773   8.649  -9.340 1.000 93.060 ? 55  HIS A CB  1 
ATOM 421  O O   ? HIS A 1  55 ? -12.149  10.272  -8.222 1.000 93.060 ? 55  HIS A O   1 
ATOM 422  C CG  ? HIS A 1  55 ? -13.949   8.922 -10.558 1.000 93.060 ? 55  HIS A CG  1 
ATOM 423  C CD2 ? HIS A 1  55 ? -13.919   9.990 -11.390 1.000 93.060 ? 55  HIS A CD2 1 
ATOM 424  N ND1 ? HIS A 1  55 ? -13.018   8.029 -11.042 1.000 93.060 ? 55  HIS A ND1 1 
ATOM 425  C CE1 ? HIS A 1  55 ? -12.449   8.538 -12.123 1.000 93.060 ? 55  HIS A CE1 1 
ATOM 426  N NE2 ? HIS A 1  55 ? -12.979   9.727 -12.355 1.000 93.060 ? 55  HIS A NE2 1 
ATOM 427  N N   ? SER A 1  56 ? -14.092  11.175  -7.464 1.000 93.030 ? 56  SER A N   1 
ATOM 428  C CA  ? SER A 1  56 ? -13.641  12.532  -7.174 1.000 93.030 ? 56  SER A CA  1 
ATOM 429  C C   ? SER A 1  56 ? -13.771  12.852  -5.688 1.000 93.030 ? 56  SER A C   1 
ATOM 430  C CB  ? SER A 1  56 ? -14.437  13.548  -7.994 1.000 93.030 ? 56  SER A CB  1 
ATOM 431  O O   ? SER A 1  56 ? -14.793  12.548  -5.070 1.000 93.030 ? 56  SER A O   1 
ATOM 432  O OG  ? SER A 1  56 ? -14.109  14.872  -7.609 1.000 93.030 ? 56  SER A OG  1 
ATOM 433  N N   ? LEU A 1  57 ? -12.669  13.449  -5.116 1.000 89.850 ? 57  LEU A N   1 
ATOM 434  C CA  ? LEU A 1  57 ? -12.673  13.743  -3.687 1.000 89.850 ? 57  LEU A CA  1 
ATOM 435  C C   ? LEU A 1  57 ? -13.585  14.925  -3.378 1.000 89.850 ? 57  LEU A C   1 
ATOM 436  C CB  ? LEU A 1  57 ? -11.253  14.037  -3.196 1.000 89.850 ? 57  LEU A CB  1 
ATOM 437  O O   ? LEU A 1  57 ? -13.918  15.171  -2.216 1.000 89.850 ? 57  LEU A O   1 
ATOM 438  C CG  ? LEU A 1  57 ? -10.282  12.855  -3.181 1.000 89.850 ? 57  LEU A CG  1 
ATOM 439  C CD1 ? LEU A 1  57 ?  -8.906  13.306  -2.701 1.000 89.850 ? 57  LEU A CD1 1 
ATOM 440  C CD2 ? LEU A 1  57 ? -10.820  11.733  -2.299 1.000 89.850 ? 57  LEU A CD2 1 
ATOM 441  N N   ? ASN A 1  58 ? -14.186  15.573  -4.440 1.000 86.820 ? 58  ASN A N   1 
ATOM 442  C CA  ? ASN A 1  58 ? -15.085  16.707  -4.253 1.000 86.820 ? 58  ASN A CA  1 
ATOM 443  C C   ? ASN A 1  58 ? -16.547  16.293  -4.390 1.000 86.820 ? 58  ASN A C   1 
ATOM 444  C CB  ? ASN A 1  58 ? -14.754  17.824  -5.245 1.000 86.820 ? 58  ASN A CB  1 
ATOM 445  O O   ? ASN A 1  58 ? -16.875  15.412  -5.188 1.000 86.820 ? 58  ASN A O   1 
ATOM 446  C CG  ? ASN A 1  58 ? -13.443  18.517  -4.928 1.000 86.820 ? 58  ASN A CG  1 
ATOM 447  N ND2 ? ASN A 1  58 ? -12.840  19.134  -5.937 1.000 86.820 ? 58  ASN A ND2 1 
ATOM 448  O OD1 ? ASN A 1  58 ? -12.976  18.496  -3.787 1.000 86.820 ? 58  ASN A OD1 1 
ATOM 449  N N   ? GLY A 1  59 ? -17.362  16.788  -3.515 1.000 82.330 ? 59  GLY A N   1 
ATOM 450  C CA  ? GLY A 1  59 ? -18.795  16.648  -3.717 1.000 82.330 ? 59  GLY A CA  1 
ATOM 451  C C   ? GLY A 1  59 ? -19.315  15.266  -3.366 1.000 82.330 ? 59  GLY A C   1 
ATOM 452  O O   ? GLY A 1  59 ? -18.552  14.405  -2.924 1.000 82.330 ? 59  GLY A O   1 
ATOM 453  N N   ? ARG A 1  60 ? -20.622  15.086  -3.368 1.000 86.000 ? 60  ARG A N   1 
ATOM 454  C CA  ? ARG A 1  60 ? -21.328  13.833  -3.119 1.000 86.000 ? 60  ARG A CA  1 
ATOM 455  C C   ? ARG A 1  60 ? -21.444  13.007  -4.395 1.000 86.000 ? 60  ARG A C   1 
ATOM 456  C CB  ? ARG A 1  60 ? -22.719  14.105  -2.542 1.000 86.000 ? 60  ARG A CB  1 
ATOM 457  O O   ? ARG A 1  60 ? -21.659  13.555  -5.478 1.000 86.000 ? 60  ARG A O   1 
ATOM 458  C CG  ? ARG A 1  60 ? -22.700  14.685  -1.136 1.000 86.000 ? 60  ARG A CG  1 
ATOM 459  C CD  ? ARG A 1  60 ? -24.106  14.846  -0.574 1.000 86.000 ? 60  ARG A CD  1 
ATOM 460  N NE  ? ARG A 1  60 ? -24.092  15.493   0.735 1.000 86.000 ? 60  ARG A NE  1 
ATOM 461  N NH1 ? ARG A 1  60 ? -26.391  15.618   0.927 1.000 86.000 ? 60  ARG A NH1 1 
ATOM 462  N NH2 ? ARG A 1  60 ? -25.050  16.429   2.600 1.000 86.000 ? 60  ARG A NH2 1 
ATOM 463  C CZ  ? ARG A 1  60 ? -25.178  15.845   1.418 1.000 86.000 ? 60  ARG A CZ  1 
ATOM 464  N N   ? GLU A 1  61 ? -21.019  11.711  -4.368 1.000 90.880 ? 61  GLU A N   1 
ATOM 465  C CA  ? GLU A 1  61 ? -21.177  10.748  -5.454 1.000 90.880 ? 61  GLU A CA  1 
ATOM 466  C C   ? GLU A 1  61 ? -22.137   9.628  -5.063 1.000 90.880 ? 61  GLU A C   1 
ATOM 467  C CB  ? GLU A 1  61 ? -19.821  10.163  -5.856 1.000 90.880 ? 61  GLU A CB  1 
ATOM 468  O O   ? GLU A 1  61 ? -22.086   9.123  -3.940 1.000 90.880 ? 61  GLU A O   1 
ATOM 469  C CG  ? GLU A 1  61 ? -18.899  11.161  -6.541 1.000 90.880 ? 61  GLU A CG  1 
ATOM 470  C CD  ? GLU A 1  61 ? -17.615  10.533  -7.059 1.000 90.880 ? 61  GLU A CD  1 
ATOM 471  O OE1 ? GLU A 1  61 ? -17.309  10.684  -8.264 1.000 90.880 ? 61  GLU A OE1 1 
ATOM 472  O OE2 ? GLU A 1  61 ? -16.910   9.885  -6.254 1.000 90.880 ? 61  GLU A OE2 1 
ATOM 473  N N   ? ARG A 1  62 ? -23.095   9.441  -5.910 1.000 91.180 ? 62  ARG A N   1 
ATOM 474  C CA  ? ARG A 1  62 ? -24.031   8.353  -5.649 1.000 91.180 ? 62  ARG A CA  1 
ATOM 475  C C   ? ARG A 1  62 ? -23.292   7.044  -5.394 1.000 91.180 ? 62  ARG A C   1 
ATOM 476  C CB  ? ARG A 1  62 ? -25.002   8.187  -6.820 1.000 91.180 ? 62  ARG A CB  1 
ATOM 477  O O   ? ARG A 1  62 ? -22.392   6.675  -6.152 1.000 91.180 ? 62  ARG A O   1 
ATOM 478  C CG  ? ARG A 1  62 ? -26.147   7.226  -6.540 1.000 91.180 ? 62  ARG A CG  1 
ATOM 479  C CD  ? ARG A 1  62 ? -27.096   7.119  -7.725 1.000 91.180 ? 62  ARG A CD  1 
ATOM 480  N NE  ? ARG A 1  62 ? -28.118   6.099  -7.507 1.000 91.180 ? 62  ARG A NE  1 
ATOM 481  N NH1 ? ARG A 1  62 ? -29.017   6.251  -9.630 1.000 91.180 ? 62  ARG A NH1 1 
ATOM 482  N NH2 ? ARG A 1  62 ? -29.893   4.773  -8.112 1.000 91.180 ? 62  ARG A NH2 1 
ATOM 483  C CZ  ? ARG A 1  62 ? -29.007   5.710  -8.417 1.000 91.180 ? 62  ARG A CZ  1 
ATOM 484  N N   ? GLY A 1  63 ? -23.751   6.366  -4.224 1.000 91.290 ? 63  GLY A N   1 
ATOM 485  C CA  ? GLY A 1  63 ? -23.145   5.062  -4.006 1.000 91.290 ? 63  GLY A CA  1 
ATOM 486  C C   ? GLY A 1  63 ? -21.885   5.122  -3.165 1.000 91.290 ? 63  GLY A C   1 
ATOM 487  O O   ? GLY A 1  63 ? -21.301   4.087  -2.835 1.000 91.290 ? 63  GLY A O   1 
ATOM 488  N N   ? SER A 1  64 ? -21.392   6.461  -2.797 1.000 95.360 ? 64  SER A N   1 
ATOM 489  C CA  ? SER A 1  64 ? -20.257   6.638  -1.898 1.000 95.360 ? 64  SER A CA  1 
ATOM 490  C C   ? SER A 1  64 ? -20.708   6.698  -0.443 1.000 95.360 ? 64  SER A C   1 
ATOM 491  C CB  ? SER A 1  64 ? -19.483   7.908  -2.254 1.000 95.360 ? 64  SER A CB  1 
ATOM 492  O O   ? SER A 1  64 ? -21.866   7.011  -0.159 1.000 95.360 ? 64  SER A O   1 
ATOM 493  O OG  ? SER A 1  64 ? -20.252   9.063  -1.966 1.000 95.360 ? 64  SER A OG  1 
ATOM 494  N N   ? GLN A 1  65 ? -19.821   6.249   0.478 1.000 96.280 ? 65  GLN A N   1 
ATOM 495  C CA  ? GLN A 1  65 ? -20.076   6.233   1.915 1.000 96.280 ? 65  GLN A CA  1 
ATOM 496  C C   ? GLN A 1  65 ? -18.916   6.856   2.687 1.000 96.280 ? 65  GLN A C   1 
ATOM 497  C CB  ? GLN A 1  65 ? -20.322   4.804   2.401 1.000 96.280 ? 65  GLN A CB  1 
ATOM 498  O O   ? GLN A 1  65 ? -17.759   6.742   2.277 1.000 96.280 ? 65  GLN A O   1 
ATOM 499  C CG  ? GLN A 1  65 ? -21.469   4.101   1.687 1.000 96.280 ? 65  GLN A CG  1 
ATOM 500  C CD  ? GLN A 1  65 ? -21.593   2.639   2.075 1.000 96.280 ? 65  GLN A CD  1 
ATOM 501  N NE2 ? GLN A 1  65 ? -21.385   1.750   1.111 1.000 96.280 ? 65  GLN A NE2 1 
ATOM 502  O OE1 ? GLN A 1  65 ? -21.874   2.312   3.233 1.000 96.280 ? 65  GLN A OE1 1 
ATOM 503  N N   ? VAL A 1  66 ? -19.275   7.608   3.708 1.000 96.550 ? 66  VAL A N   1 
ATOM 504  C CA  ? VAL A 1  66 ? -18.294   8.016   4.708 1.000 96.550 ? 66  VAL A CA  1 
ATOM 505  C C   ? VAL A 1  66 ? -18.555   7.277   6.019 1.000 96.550 ? 66  VAL A C   1 
ATOM 506  C CB  ? VAL A 1  66 ? -18.322   9.543   4.942 1.000 96.550 ? 66  VAL A CB  1 
ATOM 507  O O   ? VAL A 1  66 ? -19.637   7.391   6.598 1.000 96.550 ? 66  VAL A O   1 
ATOM 508  C CG1 ? VAL A 1  66 ? -17.274   9.950   5.975 1.000 96.550 ? 66  VAL A CG1 1 
ATOM 509  C CG2 ? VAL A 1  66 ? -18.099  10.287   3.627 1.000 96.550 ? 66  VAL A CG2 1 
ATOM 510  N N   ? ILE A 1  67 ? -17.528   6.508   6.409 1.000 96.980 ? 67  ILE A N   1 
ATOM 511  C CA  ? ILE A 1  67 ? -17.653   5.705   7.621 1.000 96.980 ? 67  ILE A CA  1 
ATOM 512  C C   ? ILE A 1  67 ? -16.487   6.003   8.560 1.000 96.980 ? 67  ILE A C   1 
ATOM 513  C CB  ? ILE A 1  67 ? -17.707   4.195   7.295 1.000 96.980 ? 67  ILE A CB  1 
ATOM 514  O O   ? ILE A 1  67 ? -15.329   6.023   8.135 1.000 96.980 ? 67  ILE A O   1 
ATOM 515  C CG1 ? ILE A 1  67 ? -18.847   3.901   6.313 1.000 96.980 ? 67  ILE A CG1 1 
ATOM 516  C CG2 ? ILE A 1  67 ? -17.861   3.371   8.577 1.000 96.980 ? 67  ILE A CG2 1 
ATOM 517  C CD1 ? ILE A 1  67 ? -18.890   2.458   5.829 1.000 96.980 ? 67  ILE A CD1 1 
ATOM 518  N N   ? GLN A 1  68 ? -16.800   6.239   9.807 1.000 96.560 ? 68  GLN A N   1 
ATOM 519  C CA  ? GLN A 1  68 ? -15.745   6.439  10.795 1.000 96.560 ? 68  GLN A CA  1 
ATOM 520  C C   ? GLN A 1  68 ? -15.057   5.122  11.141 1.000 96.560 ? 68  GLN A C   1 
ATOM 521  C CB  ? GLN A 1  68 ? -16.309   7.086  12.061 1.000 96.560 ? 68  GLN A CB  1 
ATOM 522  O O   ? GLN A 1  68 ? -15.692   4.065  11.138 1.000 96.560 ? 68  GLN A O   1 
ATOM 523  C CG  ? GLN A 1  68 ? -16.700   8.547  11.883 1.000 96.560 ? 68  GLN A CG  1 
ATOM 524  C CD  ? GLN A 1  68 ? -17.064   9.220  13.193 1.000 96.560 ? 68  GLN A CD  1 
ATOM 525  N NE2 ? GLN A 1  68 ? -16.837  10.527  13.272 1.000 96.560 ? 68  GLN A NE2 1 
ATOM 526  O OE1 ? GLN A 1  68 ? -17.547   8.571  14.127 1.000 96.560 ? 68  GLN A OE1 1 
ATOM 527  N N   ? ALA A 1  69 ? -13.727   5.231  11.442 1.000 93.970 ? 69  ALA A N   1 
ATOM 528  C CA  ? ALA A 1  69 ? -12.988   4.059  11.906 1.000 93.970 ? 69  ALA A CA  1 
ATOM 529  C C   ? ALA A 1  69 ? -13.056   3.933  13.425 1.000 93.970 ? 69  ALA A C   1 
ATOM 530  C CB  ? ALA A 1  69 ? -11.534   4.131  11.446 1.000 93.970 ? 69  ALA A CB  1 
ATOM 531  O O   ? ALA A 1  69 ? -12.872   4.918  14.145 1.000 93.970 ? 69  ALA A O   1 
ATOM 532  N N   ? THR A 1  70 ? -13.274   2.688  13.971 1.000 91.680 ? 70  THR A N   1 
ATOM 533  C CA  ? THR A 1  70 ? -13.442   2.466  15.403 1.000 91.680 ? 70  THR A CA  1 
ATOM 534  C C   ? THR A 1  70 ? -12.131   2.007  16.037 1.000 91.680 ? 70  THR A C   1 
ATOM 535  C CB  ? THR A 1  70 ? -14.542   1.424  15.681 1.000 91.680 ? 70  THR A CB  1 
ATOM 536  O O   ? THR A 1  70 ? -11.872   2.287  17.209 1.000 91.680 ? 70  THR A O   1 
ATOM 537  C CG2 ? THR A 1  70 ? -15.918   1.967  15.313 1.000 91.680 ? 70  THR A CG2 1 
ATOM 538  O OG1 ? THR A 1  70 ? -14.282   0.246  14.909 1.000 91.680 ? 70  THR A OG1 1 
ATOM 539  N N   ? GLN A 1  71 ? -11.308   1.321  15.192 1.000 93.500 ? 71  GLN A N   1 
ATOM 540  C CA  ? GLN A 1  71 ? -10.071   0.743  15.709 1.000 93.500 ? 71  GLN A CA  1 
ATOM 541  C C   ? GLN A 1  71 ?  -9.047   0.549  14.594 1.000 93.500 ? 71  GLN A C   1 
ATOM 542  C CB  ? GLN A 1  71 ? -10.350  -0.591  16.403 1.000 93.500 ? 71  GLN A CB  1 
ATOM 543  O O   ? GLN A 1  71 ?  -9.414   0.316  13.440 1.000 93.500 ? 71  GLN A O   1 
ATOM 544  C CG  ? GLN A 1  71 ? -11.140  -0.457  17.698 1.000 93.500 ? 71  GLN A CG  1 
ATOM 545  C CD  ? GLN A 1  71 ? -11.400  -1.793  18.368 1.000 93.500 ? 71  GLN A CD  1 
ATOM 546  N NE2 ? GLN A 1  71 ? -11.343  -1.811  19.696 1.000 93.500 ? 71  GLN A NE2 1 
ATOM 547  O OE1 ? GLN A 1  71 ? -11.650  -2.800  17.699 1.000 93.500 ? 71  GLN A OE1 1 
ATOM 548  N N   ? SER A 1  72 ?  -7.736   0.661  15.059 1.000 94.730 ? 72  SER A N   1 
ATOM 549  C CA  ? SER A 1  72 ?  -6.623   0.345  14.169 1.000 94.730 ? 72  SER A CA  1 
ATOM 550  C C   ? SER A 1  72 ?  -5.721  -0.728  14.771 1.000 94.730 ? 72  SER A C   1 
ATOM 551  C CB  ? SER A 1  72 ?  -5.804   1.601  13.868 1.000 94.730 ? 72  SER A CB  1 
ATOM 552  O O   ? SER A 1  72 ?  -5.407  -0.685  15.963 1.000 94.730 ? 72  SER A O   1 
ATOM 553  O OG  ? SER A 1  72 ?  -6.603   2.581  13.229 1.000 94.730 ? 72  SER A OG  1 
ATOM 554  N N   ? TYR A 1  73 ?  -5.404  -1.715  13.959 1.000 96.470 ? 73  TYR A N   1 
ATOM 555  C CA  ? TYR A 1  73 ?  -4.542  -2.820  14.362 1.000 96.470 ? 73  TYR A CA  1 
ATOM 556  C C   ? TYR A 1  73 ?  -3.218  -2.782  13.609 1.000 96.470 ? 73  TYR A C   1 
ATOM 557  C CB  ? TYR A 1  73 ?  -5.241  -4.162  14.122 1.000 96.470 ? 73  TYR A CB  1 
ATOM 558  O O   ? TYR A 1  73 ?  -3.171  -3.063  12.409 1.000 96.470 ? 73  TYR A O   1 
ATOM 559  C CG  ? TYR A 1  73 ?  -6.545  -4.310  14.867 1.000 96.470 ? 73  TYR A CG  1 
ATOM 560  C CD1 ? TYR A 1  73 ?  -6.607  -5.008  16.071 1.000 96.470 ? 73  TYR A CD1 1 
ATOM 561  C CD2 ? TYR A 1  73 ?  -7.718  -3.753  14.368 1.000 96.470 ? 73  TYR A CD2 1 
ATOM 562  C CE1 ? TYR A 1  73 ?  -7.807  -5.148  16.760 1.000 96.470 ? 73  TYR A CE1 1 
ATOM 563  C CE2 ? TYR A 1  73 ?  -8.923  -3.886  15.049 1.000 96.470 ? 73  TYR A CE2 1 
ATOM 564  O OH  ? TYR A 1  73 ? -10.149  -4.720  16.920 1.000 96.470 ? 73  TYR A OH  1 
ATOM 565  C CZ  ? TYR A 1  73 ?  -8.958  -4.584  16.242 1.000 96.470 ? 73  TYR A CZ  1 
ATOM 566  N N   ? ARG A 1  74 ?  -2.168  -2.511  14.411 1.000 95.910 ? 74  ARG A N   1 
ATOM 567  C CA  ? ARG A 1  74 ?  -0.832  -2.433  13.829 1.000 95.910 ? 74  ARG A CA  1 
ATOM 568  C C   ? ARG A 1  74 ?  -0.179  -3.809  13.769 1.000 95.910 ? 74  ARG A C   1 
ATOM 569  C CB  ? ARG A 1  74 ?   0.048  -1.469  14.628 1.000 95.910 ? 74  ARG A CB  1 
ATOM 570  O O   ? ARG A 1  74 ?  -0.409  -4.650  14.641 1.000 95.910 ? 74  ARG A O   1 
ATOM 571  C CG  ? ARG A 1  74 ?  -0.551  -0.082  14.795 1.000 95.910 ? 74  ARG A CG  1 
ATOM 572  C CD  ? ARG A 1  74 ?   0.200   0.735  15.837 1.000 95.910 ? 74  ARG A CD  1 
ATOM 573  N NE  ? ARG A 1  74 ?   1.586   0.969  15.442 1.000 95.910 ? 74  ARG A NE  1 
ATOM 574  N NH1 ? ARG A 1  74 ?   2.290   1.629  17.541 1.000 95.910 ? 74  ARG A NH1 1 
ATOM 575  N NH2 ? ARG A 1  74 ?   3.775   1.568  15.795 1.000 95.910 ? 74  ARG A NH2 1 
ATOM 576  C CZ  ? ARG A 1  74 ?   2.547   1.388  16.260 1.000 95.910 ? 74  ARG A CZ  1 
ATOM 577  N N   ? HIS A 1  75 ?   0.624  -3.841  12.657 1.000 97.390 ? 75  HIS A N   1 
ATOM 578  C CA  ? HIS A 1  75 ?   1.436  -5.053  12.668 1.000 97.390 ? 75  HIS A CA  1 
ATOM 579  C C   ? HIS A 1  75 ?   2.460  -5.020  13.797 1.000 97.390 ? 75  HIS A C   1 
ATOM 580  C CB  ? HIS A 1  75 ?   2.143  -5.236  11.324 1.000 97.390 ? 75  HIS A CB  1 
ATOM 581  O O   ? HIS A 1  75 ?   3.199  -4.043  13.943 1.000 97.390 ? 75  HIS A O   1 
ATOM 582  C CG  ? HIS A 1  75 ?   2.681  -6.616  11.113 1.000 97.390 ? 75  HIS A CG  1 
ATOM 583  C CD2 ? HIS A 1  75 ?   2.210  -7.652  10.379 1.000 97.390 ? 75  HIS A CD2 1 
ATOM 584  N ND1 ? HIS A 1  75 ?   3.847  -7.057  11.701 1.000 97.390 ? 75  HIS A ND1 1 
ATOM 585  C CE1 ? HIS A 1  75 ?   4.070  -8.309  11.336 1.000 97.390 ? 75  HIS A CE1 1 
ATOM 586  N NE2 ? HIS A 1  75 ?   3.091  -8.693  10.535 1.000 97.390 ? 75  HIS A NE2 1 
ATOM 587  N N   ? PRO A 1  76 ?   2.602  -6.060  14.641 1.000 96.170 ? 76  PRO A N   1 
ATOM 588  C CA  ? PRO A 1  76 ?   3.430  -6.067  15.849 1.000 96.170 ? 76  PRO A CA  1 
ATOM 589  C C   ? PRO A 1  76 ?   4.920  -5.939  15.544 1.000 96.170 ? 76  PRO A C   1 
ATOM 590  C CB  ? PRO A 1  76 ?   3.117  -7.425  16.483 1.000 96.170 ? 76  PRO A CB  1 
ATOM 591  O O   ? PRO A 1  76 ?   5.692  -5.489  16.395 1.000 96.170 ? 76  PRO A O   1 
ATOM 592  C CG  ? PRO A 1  76 ?   2.562  -8.249  15.367 1.000 96.170 ? 76  PRO A CG  1 
ATOM 593  C CD  ? PRO A 1  76 ?   1.858  -7.336  14.404 1.000 96.170 ? 76  PRO A CD  1 
ATOM 594  N N   ? GLN A 1  77 ?   5.276  -6.295  14.337 1.000 96.870 ? 77  GLN A N   1 
ATOM 595  C CA  ? GLN A 1  77 ?   6.700  -6.312  14.022 1.000 96.870 ? 77  GLN A CA  1 
ATOM 596  C C   ? GLN A 1  77 ?   7.066  -5.179  13.068 1.000 96.870 ? 77  GLN A C   1 
ATOM 597  C CB  ? GLN A 1  77 ?   7.101  -7.659  13.416 1.000 96.870 ? 77  GLN A CB  1 
ATOM 598  O O   ? GLN A 1  77 ?   8.107  -5.226  12.409 1.000 96.870 ? 77  GLN A O   1 
ATOM 599  C CG  ? GLN A 1  77 ?   6.940  -8.834  14.370 1.000 96.870 ? 77  GLN A CG  1 
ATOM 600  C CD  ? GLN A 1  77 ?   7.353 -10.155  13.748 1.000 96.870 ? 77  GLN A CD  1 
ATOM 601  N NE2 ? GLN A 1  77 ?   8.311 -10.832  14.373 1.000 96.870 ? 77  GLN A NE2 1 
ATOM 602  O OE1 ? GLN A 1  77 ?   6.814 -10.565  12.715 1.000 96.870 ? 77  GLN A OE1 1 
ATOM 603  N N   ? TYR A 1  78 ?   6.175  -4.175  12.959 1.000 96.860 ? 78  TYR A N   1 
ATOM 604  C CA  ? TYR A 1  78 ?   6.476  -3.001  12.147 1.000 96.860 ? 78  TYR A CA  1 
ATOM 605  C C   ? TYR A 1  78 ?   7.680  -2.248  12.700 1.000 96.860 ? 78  TYR A C   1 
ATOM 606  C CB  ? TYR A 1  78 ?   5.263  -2.068  12.080 1.000 96.860 ? 78  TYR A CB  1 
ATOM 607  O O   ? TYR A 1  78 ?   7.753  -1.979  13.901 1.000 96.860 ? 78  TYR A O   1 
ATOM 608  C CG  ? TYR A 1  78 ?   5.563  -0.726  11.459 1.000 96.860 ? 78  TYR A CG  1 
ATOM 609  C CD1 ? TYR A 1  78 ?   5.451   0.448  12.201 1.000 96.860 ? 78  TYR A CD1 1 
ATOM 610  C CD2 ? TYR A 1  78 ?   5.958  -0.628  10.129 1.000 96.860 ? 78  TYR A CD2 1 
ATOM 611  C CE1 ? TYR A 1  78 ?   5.725   1.687  11.632 1.000 96.860 ? 78  TYR A CE1 1 
ATOM 612  C CE2 ? TYR A 1  78 ?   6.234   0.606   9.550 1.000 96.860 ? 78  TYR A CE2 1 
ATOM 613  O OH  ? TYR A 1  78 ?   6.387   2.981   9.740 1.000 96.860 ? 78  TYR A OH  1 
ATOM 614  C CZ  ? TYR A 1  78 ?   6.115   1.756  10.308 1.000 96.860 ? 78  TYR A CZ  1 
ATOM 615  N N   ? SER A 1  79 ?   8.618  -1.926  11.846 1.000 95.730 ? 79  SER A N   1 
ATOM 616  C CA  ? SER A 1  79 ?   9.783  -1.125  12.206 1.000 95.730 ? 79  SER A CA  1 
ATOM 617  C C   ? SER A 1  79 ?   9.662   0.298  11.673 1.000 95.730 ? 79  SER A C   1 
ATOM 618  C CB  ? SER A 1  79 ?  11.063  -1.771  11.674 1.000 95.730 ? 79  SER A CB  1 
ATOM 619  O O   ? SER A 1  79 ?   9.582   0.508  10.461 1.000 95.730 ? 79  SER A O   1 
ATOM 620  O OG  ? SER A 1  79 ?  12.175  -0.911  11.858 1.000 95.730 ? 79  SER A OG  1 
ATOM 621  N N   ? THR A 1  80 ?   9.796   1.315  12.556 1.000 91.650 ? 80  THR A N   1 
ATOM 622  C CA  ? THR A 1  80 ?   9.698   2.719  12.175 1.000 91.650 ? 80  THR A CA  1 
ATOM 623  C C   ? THR A 1  80 ?  10.979   3.184  11.487 1.000 91.650 ? 80  THR A C   1 
ATOM 624  C CB  ? THR A 1  80 ?   9.417   3.612  13.398 1.000 91.650 ? 80  THR A CB  1 
ATOM 625  O O   ? THR A 1  80 ?  10.990   4.220  10.819 1.000 91.650 ? 80  THR A O   1 
ATOM 626  C CG2 ? THR A 1  80 ?   8.035   3.331  13.978 1.000 91.650 ? 80  THR A CG2 1 
ATOM 627  O OG1 ? THR A 1  80 ?  10.405   3.358  14.404 1.000 91.650 ? 80  THR A OG1 1 
ATOM 628  N N   ? VAL A 1  81 ?  12.041   2.295  11.646 1.000 91.200 ? 81  VAL A N   1 
ATOM 629  C CA  ? VAL A 1  81 ?  13.334   2.642  11.066 1.000 91.200 ? 81  VAL A CA  1 
ATOM 630  C C   ? VAL A 1  81 ?  13.399   2.154   9.621 1.000 91.200 ? 81  VAL A C   1 
ATOM 631  C CB  ? VAL A 1  81 ?  14.501   2.045  11.884 1.000 91.200 ? 81  VAL A CB  1 
ATOM 632  O O   ? VAL A 1  81 ?  13.674   2.935   8.707 1.000 91.200 ? 81  VAL A O   1 
ATOM 633  C CG1 ? VAL A 1  81 ?  15.839   2.335  11.206 1.000 91.200 ? 81  VAL A CG1 1 
ATOM 634  C CG2 ? VAL A 1  81 ?  14.490   2.596  13.308 1.000 91.200 ? 81  VAL A CG2 1 
ATOM 635  N N   ? THR A 1  82 ?  12.952   0.967   9.381 1.000 92.450 ? 82  THR A N   1 
ATOM 636  C CA  ? THR A 1  82 ?  13.151   0.353   8.073 1.000 92.450 ? 82  THR A CA  1 
ATOM 637  C C   ? THR A 1  82 ?  11.843   0.315   7.288 1.000 92.450 ? 82  THR A C   1 
ATOM 638  C CB  ? THR A 1  82 ?  13.714  -1.075   8.207 1.000 92.450 ? 82  THR A CB  1 
ATOM 639  O O   ? THR A 1  82 ?  11.845   0.065   6.081 1.000 92.450 ? 82  THR A O   1 
ATOM 640  C CG2 ? THR A 1  82 ?  15.049  -1.072   8.945 1.000 92.450 ? 82  THR A CG2 1 
ATOM 641  O OG1 ? THR A 1  82 ?  12.781  -1.884   8.932 1.000 92.450 ? 82  THR A OG1 1 
ATOM 642  N N   ? HIS A 1  83 ?  10.769   0.609   7.965 1.000 93.810 ? 83  HIS A N   1 
ATOM 643  C CA  ? HIS A 1  83 ?   9.423   0.509   7.412 1.000 93.810 ? 83  HIS A CA  1 
ATOM 644  C C   ? HIS A 1  83 ?   9.089  -0.929   7.031 1.000 93.810 ? 83  HIS A C   1 
ATOM 645  C CB  ? HIS A 1  83 ?   9.275   1.422   6.194 1.000 93.810 ? 83  HIS A CB  1 
ATOM 646  O O   ? HIS A 1  83 ?   8.207  -1.168   6.203 1.000 93.810 ? 83  HIS A O   1 
ATOM 647  C CG  ? HIS A 1  83 ?   9.193   2.875   6.539 1.000 93.810 ? 83  HIS A CG  1 
ATOM 648  C CD2 ? HIS A 1  83 ?   8.125   3.686   6.726 1.000 93.810 ? 83  HIS A CD2 1 
ATOM 649  N ND1 ? HIS A 1  83 ?  10.310   3.659   6.730 1.000 93.810 ? 83  HIS A ND1 1 
ATOM 650  C CE1 ? HIS A 1  83 ?   9.931   4.892   7.021 1.000 93.810 ? 83  HIS A CE1 1 
ATOM 651  N NE2 ? HIS A 1  83 ?   8.610   4.935   7.024 1.000 93.810 ? 83  HIS A NE2 1 
ATOM 652  N N   ? VAL A 1  84 ?   9.853  -1.857   7.551 1.000 95.530 ? 84  VAL A N   1 
ATOM 653  C CA  ? VAL A 1  84 ?   9.559  -3.271   7.343 1.000 95.530 ? 84  VAL A CA  1 
ATOM 654  C C   ? VAL A 1  84 ?   8.236  -3.629   8.015 1.000 95.530 ? 84  VAL A C   1 
ATOM 655  C CB  ? VAL A 1  84 ?  10.693  -4.171   7.883 1.000 95.530 ? 84  VAL A CB  1 
ATOM 656  O O   ? VAL A 1  84 ?   7.909  -3.097   9.079 1.000 95.530 ? 84  VAL A O   1 
ATOM 657  C CG1 ? VAL A 1  84 ?  10.733  -4.131   9.410 1.000 95.530 ? 84  VAL A CG1 1 
ATOM 658  C CG2 ? VAL A 1  84 ?  10.517  -5.605   7.388 1.000 95.530 ? 84  VAL A CG2 1 
ATOM 659  N N   ? ASN A 1  85 ?   7.397  -4.482   7.353 1.000 97.200 ? 85  ASN A N   1 
ATOM 660  C CA  ? ASN A 1  85 ?   6.092  -4.916   7.840 1.000 97.200 ? 85  ASN A CA  1 
ATOM 661  C C   ? ASN A 1  85 ?   5.124  -3.743   7.971 1.000 97.200 ? 85  ASN A C   1 
ATOM 662  C CB  ? ASN A 1  85 ?   6.233  -5.640   9.180 1.000 97.200 ? 85  ASN A CB  1 
ATOM 663  O O   ? ASN A 1  85 ?   4.359  -3.669   8.934 1.000 97.200 ? 85  ASN A O   1 
ATOM 664  C CG  ? ASN A 1  85 ?   7.157  -6.840   9.101 1.000 97.200 ? 85  ASN A CG  1 
ATOM 665  N ND2 ? ASN A 1  85 ?   7.828  -7.145  10.205 1.000 97.200 ? 85  ASN A ND2 1 
ATOM 666  O OD1 ? ASN A 1  85 ?   7.266  -7.487   8.056 1.000 97.200 ? 85  ASN A OD1 1 
ATOM 667  N N   ? ASP A 1  86 ?   5.182  -2.732   7.132 1.000 97.430 ? 86  ASP A N   1 
ATOM 668  C CA  ? ASP A 1  86 ?   4.392  -1.505   7.097 1.000 97.430 ? 86  ASP A CA  1 
ATOM 669  C C   ? ASP A 1  86 ?   2.936  -1.799   6.742 1.000 97.430 ? 86  ASP A C   1 
ATOM 670  C CB  ? ASP A 1  86 ?   4.987  -0.511   6.097 1.000 97.430 ? 86  ASP A CB  1 
ATOM 671  O O   ? ASP A 1  86 ?   2.493  -1.512   5.628 1.000 97.430 ? 86  ASP A O   1 
ATOM 672  C CG  ? ASP A 1  86 ?   4.401   0.883   6.227 1.000 97.430 ? 86  ASP A CG  1 
ATOM 673  O OD1 ? ASP A 1  86 ?   3.795   1.196   7.274 1.000 97.430 ? 86  ASP A OD1 1 
ATOM 674  O OD2 ? ASP A 1  86 ?   4.543   1.677   5.271 1.000 97.430 ? 86  ASP A OD2 1 
ATOM 675  N N   ? LEU A 1  87 ?   2.174  -2.434   7.593 1.000 97.510 ? 87  LEU A N   1 
ATOM 676  C CA  ? LEU A 1  87 ?   0.815  -2.908   7.358 1.000 97.510 ? 87  LEU A CA  1 
ATOM 677  C C   ? LEU A 1  87 ?  -0.056  -2.695   8.592 1.000 97.510 ? 87  LEU A C   1 
ATOM 678  C CB  ? LEU A 1  87 ?   0.823  -4.391   6.974 1.000 97.510 ? 87  LEU A CB  1 
ATOM 679  O O   ? LEU A 1  87 ?   0.387  -2.933   9.718 1.000 97.510 ? 87  LEU A O   1 
ATOM 680  C CG  ? LEU A 1  87 ?  -0.531  -5.005   6.615 1.000 97.510 ? 87  LEU A CG  1 
ATOM 681  C CD1 ? LEU A 1  87 ?  -0.561  -5.397   5.142 1.000 97.510 ? 87  LEU A CD1 1 
ATOM 682  C CD2 ? LEU A 1  87 ?  -0.823  -6.211   7.501 1.000 97.510 ? 87  LEU A CD2 1 
ATOM 683  N N   ? MET A 1  88 ?  -1.292  -2.149   8.374 1.000 97.360 ? 88  MET A N   1 
ATOM 684  C CA  ? MET A 1  88 ?  -2.257  -1.884   9.438 1.000 97.360 ? 88  MET A CA  1 
ATOM 685  C C   ? MET A 1  88 ?  -3.677  -2.187   8.973 1.000 97.360 ? 88  MET A C   1 
ATOM 686  C CB  ? MET A 1  88 ?  -2.158  -0.430   9.903 1.000 97.360 ? 88  MET A CB  1 
ATOM 687  O O   ? MET A 1  88 ?  -4.026  -1.927   7.820 1.000 97.360 ? 88  MET A O   1 
ATOM 688  C CG  ? MET A 1  88 ?  -3.173  -0.059  10.973 1.000 97.360 ? 88  MET A CG  1 
ATOM 689  S SD  ? MET A 1  88 ?  -3.114   1.723  11.409 1.000 97.360 ? 88  MET A SD  1 
ATOM 690  C CE  ? MET A 1  88 ?  -3.869   2.441   9.923 1.000 97.360 ? 88  MET A CE  1 
ATOM 691  N N   ? LEU A 1  89 ?  -4.516  -2.761   9.840 1.000 97.980 ? 89  LEU A N   1 
ATOM 692  C CA  ? LEU A 1  89 ?  -5.936  -2.976   9.586 1.000 97.980 ? 89  LEU A CA  1 
ATOM 693  C C   ? LEU A 1  89 ?  -6.785  -1.980  10.369 1.000 97.980 ? 89  LEU A C   1 
ATOM 694  C CB  ? LEU A 1  89 ?  -6.336  -4.407   9.955 1.000 97.980 ? 89  LEU A CB  1 
ATOM 695  O O   ? LEU A 1  89 ?  -6.493  -1.688  11.531 1.000 97.980 ? 89  LEU A O   1 
ATOM 696  C CG  ? LEU A 1  89 ?  -6.005  -5.490   8.927 1.000 97.980 ? 89  LEU A CG  1 
ATOM 697  C CD1 ? LEU A 1  89 ?  -6.008  -6.865   9.587 1.000 97.980 ? 89  LEU A CD1 1 
ATOM 698  C CD2 ? LEU A 1  89 ?  -6.993  -5.446   7.766 1.000 97.980 ? 89  LEU A CD2 1 
ATOM 699  N N   ? ILE A 1  90 ?  -7.775  -1.464   9.647 1.000 97.310 ? 90  ILE A N   1 
ATOM 700  C CA  ? ILE A 1  90 ?  -8.715  -0.526  10.251 1.000 97.310 ? 90  ILE A CA  1 
ATOM 701  C C   ? ILE A 1  90 ? -10.113  -1.141  10.277 1.000 97.310 ? 90  ILE A C   1 
ATOM 702  C CB  ? ILE A 1  90 ?  -8.736   0.820   9.492 1.000 97.310 ? 90  ILE A CB  1 
ATOM 703  O O   ? ILE A 1  90 ? -10.609  -1.615   9.252 1.000 97.310 ? 90  ILE A O   1 
ATOM 704  C CG1 ? ILE A 1  90 ?  -7.355   1.483   9.543 1.000 97.310 ? 90  ILE A CG1 1 
ATOM 705  C CG2 ? ILE A 1  90 ?  -9.811   1.747  10.067 1.000 97.310 ? 90  ILE A CG2 1 
ATOM 706  C CD1 ? ILE A 1  90 ?  -7.216   2.695   8.632 1.000 97.310 ? 90  ILE A CD1 1 
ATOM 707  N N   ? LYS A 1  91 ? -10.700  -1.174  11.491 1.000 97.080 ? 91  LYS A N   1 
ATOM 708  C CA  ? LYS A 1  91 ? -12.080  -1.632  11.625 1.000 97.080 ? 91  LYS A CA  1 
ATOM 709  C C   ? LYS A 1  91 ? -13.061  -0.471  11.487 1.000 97.080 ? 91  LYS A C   1 
ATOM 710  C CB  ? LYS A 1  91 ? -12.285  -2.335  12.968 1.000 97.080 ? 91  LYS A CB  1 
ATOM 711  O O   ? LYS A 1  91 ? -12.933   0.541  12.180 1.000 97.080 ? 91  LYS A O   1 
ATOM 712  C CG  ? LYS A 1  91 ? -13.614  -3.067  13.086 1.000 97.080 ? 91  LYS A CG  1 
ATOM 713  C CD  ? LYS A 1  91 ? -13.686  -3.890  14.366 1.000 97.080 ? 91  LYS A CD  1 
ATOM 714  C CE  ? LYS A 1  91 ? -14.947  -4.741  14.415 1.000 97.080 ? 91  LYS A CE  1 
ATOM 715  N NZ  ? LYS A 1  91 ? -14.998  -5.587  15.644 1.000 97.080 ? 91  LYS A NZ  1 
ATOM 716  N N   ? LEU A 1  92 ? -14.060  -0.634  10.564 1.000 97.370 ? 92  LEU A N   1 
ATOM 717  C CA  ? LEU A 1  92 ? -15.075   0.390  10.343 1.000 97.370 ? 92  LEU A CA  1 
ATOM 718  C C   ? LEU A 1  92 ? -16.150   0.330  11.422 1.000 97.370 ? 92  LEU A C   1 
ATOM 719  C CB  ? LEU A 1  92 ? -15.712   0.225   8.961 1.000 97.370 ? 92  LEU A CB  1 
ATOM 720  O O   ? LEU A 1  92 ? -16.463  -0.747  11.935 1.000 97.370 ? 92  LEU A O   1 
ATOM 721  C CG  ? LEU A 1  92 ? -14.757   0.254   7.767 1.000 97.370 ? 92  LEU A CG  1 
ATOM 722  C CD1 ? LEU A 1  92 ? -15.529   0.062   6.466 1.000 97.370 ? 92  LEU A CD1 1 
ATOM 723  C CD2 ? LEU A 1  92 ? -13.972   1.561   7.741 1.000 97.370 ? 92  LEU A CD2 1 
ATOM 724  N N   ? GLN A 1  93 ? -16.641   1.524  11.816 1.000 96.600 ? 93  GLN A N   1 
ATOM 725  C CA  ? GLN A 1  93 ? -17.692   1.609  12.824 1.000 96.600 ? 93  GLN A CA  1 
ATOM 726  C C   ? GLN A 1  93 ? -18.913   0.789  12.418 1.000 96.600 ? 93  GLN A C   1 
ATOM 727  C CB  ? GLN A 1  93 ? -18.093   3.066  13.061 1.000 96.600 ? 93  GLN A CB  1 
ATOM 728  O O   ? GLN A 1  93 ? -19.576   0.191  13.267 1.000 96.600 ? 93  GLN A O   1 
ATOM 729  C CG  ? GLN A 1  93 ? -19.100   3.252  14.188 1.000 96.600 ? 93  GLN A CG  1 
ATOM 730  C CD  ? GLN A 1  93 ? -19.421   4.711  14.453 1.000 96.600 ? 93  GLN A CD  1 
ATOM 731  N NE2 ? GLN A 1  93 ? -19.963   4.994  15.632 1.000 96.600 ? 93  GLN A NE2 1 
ATOM 732  O OE1 ? GLN A 1  93 ? -19.184   5.577  13.604 1.000 96.600 ? 93  GLN A OE1 1 
ATOM 733  N N   ? ARG A 1  94 ? -19.255   0.743  11.175 1.000 97.130 ? 94  ARG A N   1 
ATOM 734  C CA  ? ARG A 1  94 ? -20.296  -0.085  10.573 1.000 97.130 ? 94  ARG A CA  1 
ATOM 735  C C   ? ARG A 1  94 ? -19.837  -0.653   9.235 1.000 97.130 ? 94  ARG A C   1 
ATOM 736  C CB  ? ARG A 1  94 ? -21.583   0.721  10.386 1.000 97.130 ? 94  ARG A CB  1 
ATOM 737  O O   ? ARG A 1  94 ? -18.981  -0.069   8.566 1.000 97.130 ? 94  ARG A O   1 
ATOM 738  C CG  ? ARG A 1  94 ? -21.428   1.927   9.473 1.000 97.130 ? 94  ARG A CG  1 
ATOM 739  C CD  ? ARG A 1  94 ? -22.718   2.729   9.374 1.000 97.130 ? 94  ARG A CD  1 
ATOM 740  N NE  ? ARG A 1  94 ? -22.569   3.884   8.493 1.000 97.130 ? 94  ARG A NE  1 
ATOM 741  N NH1 ? ARG A 1  94 ? -23.843   5.304   9.795 1.000 97.130 ? 94  ARG A NH1 1 
ATOM 742  N NH2 ? ARG A 1  94 ? -22.907   6.061   7.845 1.000 97.130 ? 94  ARG A NH2 1 
ATOM 743  C CZ  ? ARG A 1  94 ? -23.106   5.080   8.713 1.000 97.130 ? 94  ARG A CZ  1 
ATOM 744  N N   ? PRO A 1  95 ? -20.448  -1.934   8.897 1.000 97.670 ? 95  PRO A N   1 
ATOM 745  C CA  ? PRO A 1  95 ? -20.058  -2.498   7.603 1.000 97.670 ? 95  PRO A CA  1 
ATOM 746  C C   ? PRO A 1  95 ? -20.433  -1.596   6.429 1.000 97.670 ? 95  PRO A C   1 
ATOM 747  C CB  ? PRO A 1  95 ? -20.832  -3.818   7.546 1.000 97.670 ? 95  PRO A CB  1 
ATOM 748  O O   ? PRO A 1  95 ? -21.477  -0.940   6.459 1.000 97.670 ? 95  PRO A O   1 
ATOM 749  C CG  ? PRO A 1  95 ? -21.152  -4.135   8.971 1.000 97.670 ? 95  PRO A CG  1 
ATOM 750  C CD  ? PRO A 1  95 ? -21.309  -2.844   9.723 1.000 97.670 ? 95  PRO A CD  1 
ATOM 751  N N   ? ALA A 1  96 ? -19.551  -1.518   5.419 1.000 97.750 ? 96  ALA A N   1 
ATOM 752  C CA  ? ALA A 1  96 ? -19.842  -0.799   4.181 1.000 97.750 ? 96  ALA A CA  1 
ATOM 753  C C   ? ALA A 1  96 ? -20.993  -1.455   3.423 1.000 97.750 ? 96  ALA A C   1 
ATOM 754  C CB  ? ALA A 1  96 ? -18.598  -0.732   3.299 1.000 97.750 ? 96  ALA A CB  1 
ATOM 755  O O   ? ALA A 1  96 ? -21.092  -2.684   3.376 1.000 97.750 ? 96  ALA A O   1 
ATOM 756  N N   ? ARG A 1  97 ? -21.888  -0.613   2.873 1.000 97.580 ? 97  ARG A N   1 
ATOM 757  C CA  ? ARG A 1  97 ? -22.920  -1.122   1.975 1.000 97.580 ? 97  ARG A CA  1 
ATOM 758  C C   ? ARG A 1  97 ? -22.354  -1.385   0.584 1.000 97.580 ? 97  ARG A C   1 
ATOM 759  C CB  ? ARG A 1  97 ? -24.090  -0.139   1.888 1.000 97.580 ? 97  ARG A CB  1 
ATOM 760  O O   ? ARG A 1  97 ? -21.975  -0.450  -0.124 1.000 97.580 ? 97  ARG A O   1 
ATOM 761  C CG  ? ARG A 1  97 ? -24.818   0.070   3.206 1.000 97.580 ? 97  ARG A CG  1 
ATOM 762  C CD  ? ARG A 1  97 ? -25.949   1.081   3.072 1.000 97.580 ? 97  ARG A CD  1 
ATOM 763  N NE  ? ARG A 1  97 ? -26.596   1.339   4.355 1.000 97.580 ? 97  ARG A NE  1 
ATOM 764  N NH1 ? ARG A 1  97 ? -28.531   2.208   3.438 1.000 97.580 ? 97  ARG A NH1 1 
ATOM 765  N NH2 ? ARG A 1  97 ? -28.301   2.061   5.714 1.000 97.580 ? 97  ARG A NH2 1 
ATOM 766  C CZ  ? ARG A 1  97 ? -27.808   1.869   4.499 1.000 97.580 ? 97  ARG A CZ  1 
ATOM 767  N N   ? LEU A 1  98 ? -22.264  -2.689   0.261 1.000 97.450 ? 98  LEU A N   1 
ATOM 768  C CA  ? LEU A 1  98 ? -21.613  -3.066  -0.989 1.000 97.450 ? 98  LEU A CA  1 
ATOM 769  C C   ? LEU A 1  98 ? -22.526  -2.797  -2.181 1.000 97.450 ? 98  LEU A C   1 
ATOM 770  C CB  ? LEU A 1  98 ? -21.215  -4.544  -0.961 1.000 97.450 ? 98  LEU A CB  1 
ATOM 771  O O   ? LEU A 1  98 ? -23.750  -2.893  -2.065 1.000 97.450 ? 98  LEU A O   1 
ATOM 772  C CG  ? LEU A 1  98 ? -20.360  -4.994   0.225 1.000 97.450 ? 98  LEU A CG  1 
ATOM 773  C CD1 ? LEU A 1  98 ? -20.015  -6.474   0.099 1.000 97.450 ? 98  LEU A CD1 1 
ATOM 774  C CD2 ? LEU A 1  98 ? -19.093  -4.150   0.322 1.000 97.450 ? 98  LEU A CD2 1 
ATOM 775  N N   ? GLY A 1  99 ? -21.972  -2.348  -3.324 1.000 95.660 ? 99  GLY A N   1 
ATOM 776  C CA  ? GLY A 1  99 ? -22.602  -2.029  -4.595 1.000 95.660 ? 99  GLY A CA  1 
ATOM 777  C C   ? GLY A 1  99 ? -21.620  -1.968  -5.749 1.000 95.660 ? 99  GLY A C   1 
ATOM 778  O O   ? GLY A 1  99 ? -20.520  -2.517  -5.664 1.000 95.660 ? 99  GLY A O   1 
ATOM 779  N N   ? THR A 1 100 ? -22.063  -1.337  -6.749 1.000 93.820 ? 100 THR A N   1 
ATOM 780  C CA  ? THR A 1 100 ? -21.276  -1.243  -7.974 1.000 93.820 ? 100 THR A CA  1 
ATOM 781  C C   ? THR A 1 100 ? -20.009  -0.426  -7.741 1.000 93.820 ? 100 THR A C   1 
ATOM 782  C CB  ? THR A 1 100 ? -22.094  -0.612  -9.116 1.000 93.820 ? 100 THR A CB  1 
ATOM 783  O O   ? THR A 1 100 ? -18.961  -0.716  -8.323 1.000 93.820 ? 100 THR A O   1 
ATOM 784  C CG2 ? THR A 1 100 ? -23.210  -1.545  -9.574 1.000 93.820 ? 100 THR A CG2 1 
ATOM 785  O OG1 ? THR A 1 100 ? -22.672   0.618  -8.660 1.000 93.820 ? 100 THR A OG1 1 
ATOM 786  N N   ? ASN A 1 101 ? -19.948   0.503  -6.732 1.000 94.420 ? 101 ASN A N   1 
ATOM 787  C CA  ? ASN A 1 101 ? -18.841   1.429  -6.514 1.000 94.420 ? 101 ASN A CA  1 
ATOM 788  C C   ? ASN A 1 101 ? -18.041   1.062  -5.267 1.000 94.420 ? 101 ASN A C   1 
ATOM 789  C CB  ? ASN A 1 101 ? -19.356   2.866  -6.411 1.000 94.420 ? 101 ASN A CB  1 
ATOM 790  O O   ? ASN A 1 101 ? -16.955   1.598  -5.042 1.000 94.420 ? 101 ASN A O   1 
ATOM 791  C CG  ? ASN A 1 101 ? -19.994   3.351  -7.697 1.000 94.420 ? 101 ASN A CG  1 
ATOM 792  N ND2 ? ASN A 1 101 ? -20.826   4.381  -7.595 1.000 94.420 ? 101 ASN A ND2 1 
ATOM 793  O OD1 ? ASN A 1 101 ? -19.742   2.805  -8.774 1.000 94.420 ? 101 ASN A OD1 1 
ATOM 794  N N   ? ILE A 1 102 ? -18.542   0.132  -4.472 1.000 97.790 ? 102 ILE A N   1 
ATOM 795  C CA  ? ILE A 1 102 ? -17.870  -0.322  -3.259 1.000 97.790 ? 102 ILE A CA  1 
ATOM 796  C C   ? ILE A 1 102 ? -17.864  -1.849  -3.214 1.000 97.790 ? 102 ILE A C   1 
ATOM 797  C CB  ? ILE A 1 102 ? -18.544   0.249  -1.992 1.000 97.790 ? 102 ILE A CB  1 
ATOM 798  O O   ? ILE A 1 102 ? -18.911  -2.474  -3.030 1.000 97.790 ? 102 ILE A O   1 
ATOM 799  C CG1 ? ILE A 1 102 ? -18.606   1.779  -2.064 1.000 97.790 ? 102 ILE A CG1 1 
ATOM 800  C CG2 ? ILE A 1 102 ? -17.804  -0.210  -0.732 1.000 97.790 ? 102 ILE A CG2 1 
ATOM 801  C CD1 ? ILE A 1 102 ? -19.474   2.415  -0.987 1.000 97.790 ? 102 ILE A CD1 1 
ATOM 802  N N   ? ARG A 1 103 ? -16.678  -2.403  -3.414 1.000 97.860 ? 103 ARG A N   1 
ATOM 803  C CA  ? ARG A 1 103 ? -16.461  -3.844  -3.345 1.000 97.860 ? 103 ARG A CA  1 
ATOM 804  C C   ? ARG A 1 103 ? -15.092  -4.164  -2.755 1.000 97.860 ? 103 ARG A C   1 
ATOM 805  C CB  ? ARG A 1 103 ? -16.594  -4.475  -4.733 1.000 97.860 ? 103 ARG A CB  1 
ATOM 806  O O   ? ARG A 1 103 ? -14.104  -3.494  -3.066 1.000 97.860 ? 103 ARG A O   1 
ATOM 807  C CG  ? ARG A 1 103 ? -17.994  -4.384  -5.319 1.000 97.860 ? 103 ARG A CG  1 
ATOM 808  C CD  ? ARG A 1 103 ? -18.105  -5.143  -6.634 1.000 97.860 ? 103 ARG A CD  1 
ATOM 809  N NE  ? ARG A 1 103 ? -17.410  -4.451  -7.716 1.000 97.860 ? 103 ARG A NE  1 
ATOM 810  N NH1 ? ARG A 1 103 ? -19.211  -4.473  -9.164 1.000 97.860 ? 103 ARG A NH1 1 
ATOM 811  N NH2 ? ARG A 1 103 ? -17.229  -3.517  -9.806 1.000 97.860 ? 103 ARG A NH2 1 
ATOM 812  C CZ  ? ARG A 1 103 ? -17.952  -4.148  -8.893 1.000 97.860 ? 103 ARG A CZ  1 
ATOM 813  N N   ? PRO A 1 104 ? -15.156  -5.241  -1.934 1.000 98.260 ? 104 PRO A N   1 
ATOM 814  C CA  ? PRO A 1 104 ? -13.837  -5.661  -1.455 1.000 98.260 ? 104 PRO A CA  1 
ATOM 815  C C   ? PRO A 1 104 ? -13.002  -6.336  -2.542 1.000 98.260 ? 104 PRO A C   1 
ATOM 816  C CB  ? PRO A 1 104 ? -14.167  -6.644  -0.330 1.000 98.260 ? 104 PRO A CB  1 
ATOM 817  O O   ? PRO A 1 104 ? -13.554  -6.980  -3.438 1.000 98.260 ? 104 PRO A O   1 
ATOM 818  C CG  ? PRO A 1 104 ? -15.589  -6.354   0.026 1.000 98.260 ? 104 PRO A CG  1 
ATOM 819  C CD  ? PRO A 1 104 ? -16.289  -5.831  -1.195 1.000 98.260 ? 104 PRO A CD  1 
ATOM 820  N N   ? ILE A 1 105 ? -11.645  -6.230  -2.392 1.000 98.340 ? 105 ILE A N   1 
ATOM 821  C CA  ? ILE A 1 105 ? -10.747  -6.892  -3.333 1.000 98.340 ? 105 ILE A CA  1 
ATOM 822  C C   ? ILE A 1 105 ? -10.249  -8.205  -2.733 1.000 98.340 ? 105 ILE A C   1 
ATOM 823  C CB  ? ILE A 1 105 ?  -9.552  -5.987  -3.707 1.000 98.340 ? 105 ILE A CB  1 
ATOM 824  O O   ? ILE A 1 105 ? -10.089  -8.317  -1.515 1.000 98.340 ? 105 ILE A O   1 
ATOM 825  C CG1 ? ILE A 1 105 ?  -8.810  -6.558  -4.921 1.000 98.340 ? 105 ILE A CG1 1 
ATOM 826  C CG2 ? ILE A 1 105 ?  -8.606  -5.820  -2.515 1.000 98.340 ? 105 ILE A CG2 1 
ATOM 827  C CD1 ? ILE A 1 105 ?  -7.888  -5.560  -5.608 1.000 98.340 ? 105 ILE A CD1 1 
ATOM 828  N N   ? THR A 1 106 ?  -9.973  -9.131  -3.594 1.000 97.800 ? 106 THR A N   1 
ATOM 829  C CA  ? THR A 1 106 ?  -9.500 -10.446  -3.174 1.000 97.800 ? 106 THR A CA  1 
ATOM 830  C C   ? THR A 1 106 ?  -8.059 -10.369  -2.678 1.000 97.800 ? 106 THR A C   1 
ATOM 831  C CB  ? THR A 1 106 ?  -9.596 -11.467  -4.322 1.000 97.800 ? 106 THR A CB  1 
ATOM 832  O O   ? THR A 1 106 ?  -7.222  -9.699  -3.287 1.000 97.800 ? 106 THR A O   1 
ATOM 833  C CG2 ? THR A 1 106 ?  -9.127 -12.847  -3.872 1.000 97.800 ? 106 THR A CG2 1 
ATOM 834  O OG1 ? THR A 1 106 ? -10.958 -11.558  -4.760 1.000 97.800 ? 106 THR A OG1 1 
ATOM 835  N N   ? LEU A 1 107 ?  -7.844 -11.105  -1.471 1.000 98.080 ? 107 LEU A N   1 
ATOM 836  C CA  ? LEU A 1 107 ?  -6.489 -11.222  -0.942 1.000 98.080 ? 107 LEU A CA  1 
ATOM 837  C C   ? LEU A 1 107 ?  -5.717 -12.322  -1.662 1.000 98.080 ? 107 LEU A C   1 
ATOM 838  C CB  ? LEU A 1 107 ?  -6.524 -11.507   0.562 1.000 98.080 ? 107 LEU A CB  1 
ATOM 839  O O   ? LEU A 1 107 ?  -6.296 -13.337  -2.056 1.000 98.080 ? 107 LEU A O   1 
ATOM 840  C CG  ? LEU A 1 107 ?  -7.079 -10.393   1.451 1.000 98.080 ? 107 LEU A CG  1 
ATOM 841  C CD1 ? LEU A 1 107 ?  -7.216 -10.881   2.889 1.000 98.080 ? 107 LEU A CD1 1 
ATOM 842  C CD2 ? LEU A 1 107 ?  -6.185  -9.159   1.382 1.000 98.080 ? 107 LEU A CD2 1 
ATOM 843  N N   ? PRO A 1 108 ?  -4.449 -12.124  -1.849 1.000 97.570 ? 108 PRO A N   1 
ATOM 844  C CA  ? PRO A 1 108 ?  -3.644 -13.071  -2.624 1.000 97.570 ? 108 PRO A CA  1 
ATOM 845  C C   ? PRO A 1 108 ?  -3.413 -14.389  -1.888 1.000 97.570 ? 108 PRO A C   1 
ATOM 846  C CB  ? PRO A 1 108 ?  -2.325 -12.324  -2.835 1.000 97.570 ? 108 PRO A CB  1 
ATOM 847  O O   ? PRO A 1 108 ?  -3.275 -14.399  -0.662 1.000 97.570 ? 108 PRO A O   1 
ATOM 848  C CG  ? PRO A 1 108 ?  -2.203 -11.422  -1.649 1.000 97.570 ? 108 PRO A CG  1 
ATOM 849  C CD  ? PRO A 1 108 ?  -3.578 -10.959  -1.259 1.000 97.570 ? 108 PRO A CD  1 
ATOM 850  N N   ? SER A 1 109 ?  -3.365 -15.506  -2.594 1.000 96.530 ? 109 SER A N   1 
ATOM 851  C CA  ? SER A 1 109 ?  -3.015 -16.815  -2.052 1.000 96.530 ? 109 SER A CA  1 
ATOM 852  C C   ? SER A 1 109 ?  -1.527 -17.104  -2.222 1.000 96.530 ? 109 SER A C   1 
ATOM 853  C CB  ? SER A 1 109 ?  -3.836 -17.913  -2.730 1.000 96.530 ? 109 SER A CB  1 
ATOM 854  O O   ? SER A 1 109 ?  -0.977 -17.972  -1.541 1.000 96.530 ? 109 SER A O   1 
ATOM 855  O OG  ? SER A 1 109 ?  -3.627 -17.904  -4.132 1.000 96.530 ? 109 SER A OG  1 
ATOM 856  N N   ? LYS A 1 110 ?  -0.879 -16.340  -3.116 1.000 96.780 ? 110 LYS A N   1 
ATOM 857  C CA  ? LYS A 1 110 ?   0.556 -16.444  -3.363 1.000 96.780 ? 110 LYS A CA  1 
ATOM 858  C C   ? LYS A 1 110 ?   1.143 -15.095  -3.770 1.000 96.780 ? 110 LYS A C   1 
ATOM 859  C CB  ? LYS A 1 110 ?   0.841 -17.487  -4.445 1.000 96.780 ? 110 LYS A CB  1 
ATOM 860  O O   ? LYS A 1 110 ?   0.417 -14.206  -4.217 1.000 96.780 ? 110 LYS A O   1 
ATOM 861  C CG  ? LYS A 1 110 ?   0.216 -17.165  -5.794 1.000 96.780 ? 110 LYS A CG  1 
ATOM 862  C CD  ? LYS A 1 110 ?   0.478 -18.271  -6.809 1.000 96.780 ? 110 LYS A CD  1 
ATOM 863  C CE  ? LYS A 1 110 ?  -0.120 -17.936  -8.169 1.000 96.780 ? 110 LYS A CE  1 
ATOM 864  N NZ  ? LYS A 1 110 ?   0.156 -19.005  -9.174 1.000 96.780 ? 110 LYS A NZ  1 
ATOM 865  N N   ? CYS A 1 111 ?   2.484 -15.109  -3.631 1.000 97.170 ? 111 CYS A N   1 
ATOM 866  C CA  ? CYS A 1 111 ?   3.182 -13.897  -4.046 1.000 97.170 ? 111 CYS A CA  1 
ATOM 867  C C   ? CYS A 1 111 ?   3.304 -13.830  -5.563 1.000 97.170 ? 111 CYS A C   1 
ATOM 868  C CB  ? CYS A 1 111 ?   4.570 -13.832  -3.409 1.000 97.170 ? 111 CYS A CB  1 
ATOM 869  O O   ? CYS A 1 111 ?   3.386 -14.863  -6.229 1.000 97.170 ? 111 CYS A O   1 
ATOM 870  S SG  ? CYS A 1 111 ?   4.541 -13.766  -1.605 1.000 97.170 ? 111 CYS A SG  1 
ATOM 871  N N   ? VAL A 1 112 ?   3.363 -12.627  -6.062 1.000 95.660 ? 112 VAL A N   1 
ATOM 872  C CA  ? VAL A 1 112 ?   3.445 -12.397  -7.501 1.000 95.660 ? 112 VAL A CA  1 
ATOM 873  C C   ? VAL A 1 112 ?   4.897 -12.510  -7.960 1.000 95.660 ? 112 VAL A C   1 
ATOM 874  C CB  ? VAL A 1 112 ?   2.868 -11.018  -7.890 1.000 95.660 ? 112 VAL A CB  1 
ATOM 875  O O   ? VAL A 1 112 ?   5.822 -12.270  -7.180 1.000 95.660 ? 112 VAL A O   1 
ATOM 876  C CG1 ? VAL A 1 112 ?   1.463 -10.839  -7.319 1.000 95.660 ? 112 VAL A CG1 1 
ATOM 877  C CG2 ? VAL A 1 112 ?   3.790  -9.899  -7.407 1.000 95.660 ? 112 VAL A CG2 1 
ATOM 878  N N   ? SER A 1 113 ?   5.145 -12.890  -9.296 1.000 95.220 ? 113 SER A N   1 
ATOM 879  C CA  ? SER A 1 113 ?   6.481 -13.022  -9.869 1.000 95.220 ? 113 SER A CA  1 
ATOM 880  C C   ? SER A 1 113 ?   6.899 -11.748 -10.595 1.000 95.220 ? 113 SER A C   1 
ATOM 881  C CB  ? SER A 1 113 ?   6.536 -14.209 -10.832 1.000 95.220 ? 113 SER A CB  1 
ATOM 882  O O   ? SER A 1 113 ?   6.052 -11.007 -11.098 1.000 95.220 ? 113 SER A O   1 
ATOM 883  O OG  ? SER A 1 113 ?   6.217 -15.416 -10.162 1.000 95.220 ? 113 SER A OG  1 
ATOM 884  N N   ? PRO A 1 114 ?   8.245 -11.549 -10.647 1.000 95.210 ? 114 PRO A N   1 
ATOM 885  C CA  ? PRO A 1 114 ?   8.728 -10.416 -11.441 1.000 95.210 ? 114 PRO A CA  1 
ATOM 886  C C   ? PRO A 1 114 ?   8.218 -10.444 -12.880 1.000 95.210 ? 114 PRO A C   1 
ATOM 887  C CB  ? PRO A 1 114 ?  10.250 -10.579 -11.398 1.000 95.210 ? 114 PRO A CB  1 
ATOM 888  O O   ? PRO A 1 114 ?   8.071 -11.519 -13.466 1.000 95.210 ? 114 PRO A O   1 
ATOM 889  C CG  ? PRO A 1 114 ?  10.520 -11.313 -10.124 1.000 95.210 ? 114 PRO A CG  1 
ATOM 890  C CD  ? PRO A 1 114 ?   9.404 -12.291  -9.891 1.000 95.210 ? 114 PRO A CD  1 
ATOM 891  N N   ? GLY A 1 115 ?   7.908  -9.237 -13.442 1.000 93.730 ? 115 GLY A N   1 
ATOM 892  C CA  ? GLY A 1 115 ?   7.410  -9.113 -14.802 1.000 93.730 ? 115 GLY A CA  1 
ATOM 893  C C   ? GLY A 1 115 ?   5.897  -9.028 -14.877 1.000 93.730 ? 115 GLY A C   1 
ATOM 894  O O   ? GLY A 1 115 ?   5.338  -8.749 -15.940 1.000 93.730 ? 115 GLY A O   1 
ATOM 895  N N   ? THR A 1 116 ?   5.275  -9.345 -13.773 1.000 95.620 ? 116 THR A N   1 
ATOM 896  C CA  ? THR A 1 116 ?   3.821  -9.264 -13.686 1.000 95.620 ? 116 THR A CA  1 
ATOM 897  C C   ? THR A 1 116 ?   3.353  -7.815 -13.787 1.000 95.620 ? 116 THR A C   1 
ATOM 898  C CB  ? THR A 1 116 ?   3.304  -9.883 -12.374 1.000 95.620 ? 116 THR A CB  1 
ATOM 899  O O   ? THR A 1 116 ?   3.872  -6.940 -13.091 1.000 95.620 ? 116 THR A O   1 
ATOM 900  C CG2 ? THR A 1 116 ?   1.781  -9.849 -12.313 1.000 95.620 ? 116 THR A CG2 1 
ATOM 901  O OG1 ? THR A 1 116 ?   3.744 -11.244 -12.289 1.000 95.620 ? 116 THR A OG1 1 
ATOM 902  N N   ? SER A 1 117 ?   2.372  -7.581 -14.670 1.000 93.910 ? 117 SER A N   1 
ATOM 903  C CA  ? SER A 1 117 ?   1.773  -6.259 -14.825 1.000 93.910 ? 117 SER A CA  1 
ATOM 904  C C   ? SER A 1 117 ?   0.757  -5.980 -13.722 1.000 93.910 ? 117 SER A C   1 
ATOM 905  C CB  ? SER A 1 117 ?   1.100  -6.132 -16.192 1.000 93.910 ? 117 SER A CB  1 
ATOM 906  O O   ? SER A 1 117 ?  -0.125  -6.801 -13.461 1.000 93.910 ? 117 SER A O   1 
ATOM 907  O OG  ? SER A 1 117 ?   0.662  -4.803 -16.416 1.000 93.910 ? 117 SER A OG  1 
ATOM 908  N N   ? CYS A 1 118 ?   0.883  -4.767 -13.183 1.000 94.830 ? 118 CYS A N   1 
ATOM 909  C CA  ? CYS A 1 118 ?   0.030  -4.382 -12.065 1.000 94.830 ? 118 CYS A CA  1 
ATOM 910  C C   ? CYS A 1 118 ?  -0.461  -2.947 -12.222 1.000 94.830 ? 118 CYS A C   1 
ATOM 911  C CB  ? CYS A 1 118 ?   0.780  -4.531 -10.742 1.000 94.830 ? 118 CYS A CB  1 
ATOM 912  O O   ? CYS A 1 118 ?   0.138  -2.159 -12.955 1.000 94.830 ? 118 CYS A O   1 
ATOM 913  S SG  ? CYS A 1 118 ?   1.452  -6.185 -10.469 1.000 94.830 ? 118 CYS A SG  1 
ATOM 914  N N   ? THR A 1 119 ?  -1.562  -2.704 -11.493 1.000 93.520 ? 119 THR A N   1 
ATOM 915  C CA  ? THR A 1 119 ?  -2.119  -1.356 -11.481 1.000 93.520 ? 119 THR A CA  1 
ATOM 916  C C   ? THR A 1 119 ?  -2.034  -0.748 -10.084 1.000 93.520 ? 119 THR A C   1 
ATOM 917  C CB  ? THR A 1 119 ?  -3.583  -1.352 -11.958 1.000 93.520 ? 119 THR A CB  1 
ATOM 918  O O   ? THR A 1 119 ?  -2.402  -1.390  -9.098 1.000 93.520 ? 119 THR A O   1 
ATOM 919  C CG2 ? THR A 1 119 ?  -4.167   0.056 -11.930 1.000 93.520 ? 119 THR A CG2 1 
ATOM 920  O OG1 ? THR A 1 119 ?  -3.645  -1.857 -13.297 1.000 93.520 ? 119 THR A OG1 1 
ATOM 921  N N   ? VAL A 1 120 ?  -1.538   0.488 -10.057 1.000 92.620 ? 120 VAL A N   1 
ATOM 922  C CA  ? VAL A 1 120 ?  -1.555   1.272  -8.826 1.000 92.620 ? 120 VAL A CA  1 
ATOM 923  C C   ? VAL A 1 120 ?  -2.541   2.430  -8.965 1.000 92.620 ? 120 VAL A C   1 
ATOM 924  C CB  ? VAL A 1 120 ?  -0.149   1.808  -8.475 1.000 92.620 ? 120 VAL A CB  1 
ATOM 925  O O   ? VAL A 1 120 ?  -2.661   3.026 -10.038 1.000 92.620 ? 120 VAL A O   1 
ATOM 926  C CG1 ? VAL A 1 120 ?   0.393   2.682  -9.604 1.000 92.620 ? 120 VAL A CG1 1 
ATOM 927  C CG2 ? VAL A 1 120 ?  -0.189   2.589  -7.163 1.000 92.620 ? 120 VAL A CG2 1 
ATOM 928  N N   ? SER A 1 121 ?  -3.284   2.724  -7.893 1.000 92.950 ? 121 SER A N   1 
ATOM 929  C CA  ? SER A 1 121 ?  -4.285   3.786  -7.927 1.000 92.950 ? 121 SER A CA  1 
ATOM 930  C C   ? SER A 1 121 ?  -4.267   4.603  -6.640 1.000 92.950 ? 121 SER A C   1 
ATOM 931  C CB  ? SER A 1 121 ?  -5.680   3.202  -8.151 1.000 92.950 ? 121 SER A CB  1 
ATOM 932  O O   ? SER A 1 121 ?  -3.885   4.098  -5.583 1.000 92.950 ? 121 SER A O   1 
ATOM 933  O OG  ? SER A 1 121 ?  -6.020   2.300  -7.111 1.000 92.950 ? 121 SER A OG  1 
ATOM 934  N N   ? GLY A 1 122 ?  -4.665   5.953  -6.790 1.000 92.140 ? 122 GLY A N   1 
ATOM 935  C CA  ? GLY A 1 122 ?  -4.719   6.803  -5.612 1.000 92.140 ? 122 GLY A CA  1 
ATOM 936  C C   ? GLY A 1 122 ?  -4.921   8.270  -5.944 1.000 92.140 ? 122 GLY A C   1 
ATOM 937  O O   ? GLY A 1 122 ?  -5.073   8.632  -7.113 1.000 92.140 ? 122 GLY A O   1 
ATOM 938  N N   ? TRP A 1 123 ?  -5.078   9.145  -4.860 1.000 90.250 ? 123 TRP A N   1 
ATOM 939  C CA  ? TRP A 1 123 ?  -5.312  10.580  -4.983 1.000 90.250 ? 123 TRP A CA  1 
ATOM 940  C C   ? TRP A 1 123 ?  -4.097  11.373  -4.513 1.000 90.250 ? 123 TRP A C   1 
ATOM 941  C CB  ? TRP A 1 123 ?  -6.549  10.994  -4.181 1.000 90.250 ? 123 TRP A CB  1 
ATOM 942  O O   ? TRP A 1 123 ?  -4.226  12.520  -4.080 1.000 90.250 ? 123 TRP A O   1 
ATOM 943  C CG  ? TRP A 1 123 ?  -7.841  10.486  -4.748 1.000 90.250 ? 123 TRP A CG  1 
ATOM 944  C CD1 ? TRP A 1 123 ?  -8.627  11.098  -5.684 1.000 90.250 ? 123 TRP A CD1 1 
ATOM 945  C CD2 ? TRP A 1 123 ?  -8.499   9.261  -4.410 1.000 90.250 ? 123 TRP A CD2 1 
ATOM 946  C CE2 ? TRP A 1 123 ?  -9.680   9.195  -5.181 1.000 90.250 ? 123 TRP A CE2 1 
ATOM 947  C CE3 ? TRP A 1 123 ?  -8.203   8.212  -3.529 1.000 90.250 ? 123 TRP A CE3 1 
ATOM 948  N NE1 ? TRP A 1 123 ?  -9.735  10.326  -5.949 1.000 90.250 ? 123 TRP A NE1 1 
ATOM 949  C CH2 ? TRP A 1 123 ? -10.254   7.106  -4.228 1.000 90.250 ? 123 TRP A CH2 1 
ATOM 950  C CZ2 ? TRP A 1 123 ? -10.567   8.118  -5.097 1.000 90.250 ? 123 TRP A CZ2 1 
ATOM 951  C CZ3 ? TRP A 1 123 ?  -9.087   7.142  -3.447 1.000 90.250 ? 123 TRP A CZ3 1 
ATOM 952  N N   ? GLY A 1 124 ?  -2.933  10.672  -4.390 1.000 79.170 ? 124 GLY A N   1 
ATOM 953  C CA  ? GLY A 1 124 ?  -1.701  11.327  -3.980 1.000 79.170 ? 124 GLY A CA  1 
ATOM 954  C C   ? GLY A 1 124 ?  -1.145  12.265  -5.035 1.000 79.170 ? 124 GLY A C   1 
ATOM 955  O O   ? GLY A 1 124 ?  -1.802  12.533  -6.043 1.000 79.170 ? 124 GLY A O   1 
ATOM 956  N N   ? THR A 1 125 ?   0.035  12.917  -4.834 1.000 73.320 ? 125 THR A N   1 
ATOM 957  C CA  ? THR A 1 125 ?   0.602  13.929  -5.718 1.000 73.320 ? 125 THR A CA  1 
ATOM 958  C C   ? THR A 1 125 ?   0.945  13.328  -7.078 1.000 73.320 ? 125 THR A C   1 
ATOM 959  C CB  ? THR A 1 125 ?   1.862  14.565  -5.103 1.000 73.320 ? 125 THR A CB  1 
ATOM 960  O O   ? THR A 1 125 ?   1.378  12.177  -7.163 1.000 73.320 ? 125 THR A O   1 
ATOM 961  C CG2 ? THR A 1 125 ?   1.584  15.089  -3.698 1.000 73.320 ? 125 THR A CG2 1 
ATOM 962  O OG1 ? THR A 1 125 ?   2.903  13.583  -5.037 1.000 73.320 ? 125 THR A OG1 1 
ATOM 963  N N   ? THR A 1 126 ?   0.694  14.111  -8.148 1.000 68.290 ? 126 THR A N   1 
ATOM 964  C CA  ? THR A 1 126 ?   0.915  13.677  -9.523 1.000 68.290 ? 126 THR A CA  1 
ATOM 965  C C   ? THR A 1 126 ?   2.168  14.329 -10.101 1.000 68.290 ? 126 THR A C   1 
ATOM 966  C CB  ? THR A 1 126 ?  -0.296  14.007 -10.414 1.000 68.290 ? 126 THR A CB  1 
ATOM 967  O O   ? THR A 1 126 ?   2.565  14.031 -11.229 1.000 68.290 ? 126 THR A O   1 
ATOM 968  C CG2 ? THR A 1 126 ?  -1.528  13.220  -9.981 1.000 68.290 ? 126 THR A CG2 1 
ATOM 969  O OG1 ? THR A 1 126 ?  -0.582  15.408 -10.323 1.000 68.290 ? 126 THR A OG1 1 
ATOM 970  N N   ? THR A 1 127 ?   2.786  15.305  -9.308 1.000 61.570 ? 127 THR A N   1 
ATOM 971  C CA  ? THR A 1 127 ?   3.996  15.996  -9.741 1.000 61.570 ? 127 THR A CA  1 
ATOM 972  C C   ? THR A 1 127 ?   5.054  15.974  -8.642 1.000 61.570 ? 127 THR A C   1 
ATOM 973  C CB  ? THR A 1 127 ?   3.695  17.453 -10.139 1.000 61.570 ? 127 THR A CB  1 
ATOM 974  O O   ? THR A 1 127 ?   4.731  15.802  -7.465 1.000 61.570 ? 127 THR A O   1 
ATOM 975  C CG2 ? THR A 1 127 ?   2.756  17.513 -11.339 1.000 61.570 ? 127 THR A CG2 1 
ATOM 976  O OG1 ? THR A 1 127 ?   3.083  18.128  -9.033 1.000 61.570 ? 127 THR A OG1 1 
ATOM 977  N N   ? SER A 1 128 ?   6.362  15.928  -8.942 1.000 64.360 ? 128 SER A N   1 
ATOM 978  C CA  ? SER A 1 128 ?   7.512  16.057  -8.053 1.000 64.360 ? 128 SER A CA  1 
ATOM 979  C C   ? SER A 1 128 ?   8.539  17.033  -8.616 1.000 64.360 ? 128 SER A C   1 
ATOM 980  C CB  ? SER A 1 128 ?   8.165  14.695  -7.820 1.000 64.360 ? 128 SER A CB  1 
ATOM 981  O O   ? SER A 1 128 ?   8.853  16.993  -9.808 1.000 64.360 ? 128 SER A O   1 
ATOM 982  O OG  ? SER A 1 128 ?   9.332  14.825  -7.026 1.000 64.360 ? 128 SER A OG  1 
ATOM 983  N N   ? PRO A 1 129 ?   9.159  17.986  -7.888 1.000 62.050 ? 129 PRO A N   1 
ATOM 984  C CA  ? PRO A 1 129 ?   9.105  18.104  -6.429 1.000 62.050 ? 129 PRO A CA  1 
ATOM 985  C C   ? PRO A 1 129 ?   7.884  18.883  -5.945 1.000 62.050 ? 129 PRO A C   1 
ATOM 986  C CB  ? PRO A 1 129 ?  10.398  18.848  -6.088 1.000 62.050 ? 129 PRO A CB  1 
ATOM 987  O O   ? PRO A 1 129 ?   7.563  18.856  -4.754 1.000 62.050 ? 129 PRO A O   1 
ATOM 988  C CG  ? PRO A 1 129 ?  10.671  19.706  -7.280 1.000 62.050 ? 129 PRO A CG  1 
ATOM 989  C CD  ? PRO A 1 129 ?  10.134  19.013  -8.500 1.000 62.050 ? 129 PRO A CD  1 
ATOM 990  N N   ? ASP A 1 130 ?   7.122  19.666  -6.930 1.000 68.010 ? 130 ASP A N   1 
ATOM 991  C CA  ? ASP A 1 130 ?   5.889  20.386  -6.626 1.000 68.010 ? 130 ASP A CA  1 
ATOM 992  C C   ? ASP A 1 130 ?   4.695  19.435  -6.584 1.000 68.010 ? 130 ASP A C   1 
ATOM 993  C CB  ? ASP A 1 130 ?   5.646  21.491  -7.655 1.000 68.010 ? 130 ASP A CB  1 
ATOM 994  O O   ? ASP A 1 130 ?   4.541  18.584  -7.462 1.000 68.010 ? 130 ASP A O   1 
ATOM 995  C CG  ? ASP A 1 130 ?   6.715  22.570  -7.631 1.000 68.010 ? 130 ASP A CG  1 
ATOM 996  O OD1 ? ASP A 1 130 ?   7.176  22.947  -6.532 1.000 68.010 ? 130 ASP A OD1 1 
ATOM 997  O OD2 ? ASP A 1 130 ?   7.097  23.049  -8.721 1.000 68.010 ? 130 ASP A OD2 1 
ATOM 998  N N   ? ALA A 1 131 ?   3.987  19.452  -5.376 1.000 71.700 ? 131 ALA A N   1 
ATOM 999  C CA  ? ALA A 1 131 ?   2.887  18.521  -5.141 1.000 71.700 ? 131 ALA A CA  1 
ATOM 1000 C C   ? ALA A 1 131 ?   1.595  19.027  -5.777 1.000 71.700 ? 131 ALA A C   1 
ATOM 1001 C CB  ? ALA A 1 131 ?   2.688  18.298  -3.644 1.000 71.700 ? 131 ALA A CB  1 
ATOM 1002 O O   ? ALA A 1 131 ?   1.187  20.167  -5.545 1.000 71.700 ? 131 ALA A O   1 
ATOM 1003 N N   ? THR A 1 132 ?   1.082  18.243  -6.837 1.000 74.850 ? 132 THR A N   1 
ATOM 1004 C CA  ? THR A 1 132 ?  -0.264  18.424  -7.368 1.000 74.850 ? 132 THR A CA  1 
ATOM 1005 C C   ? THR A 1 132 ?  -1.163  17.257  -6.972 1.000 74.850 ? 132 THR A C   1 
ATOM 1006 C CB  ? THR A 1 132 ?  -0.246  18.565  -8.902 1.000 74.850 ? 132 THR A CB  1 
ATOM 1007 O O   ? THR A 1 132 ?  -0.839  16.098  -7.241 1.000 74.850 ? 132 THR A O   1 
ATOM 1008 C CG2 ? THR A 1 132 ?  -1.634  18.896  -9.440 1.000 74.850 ? 132 THR A CG2 1 
ATOM 1009 O OG1 ? THR A 1 132 ?   0.659  19.613  -9.269 1.000 74.850 ? 132 THR A OG1 1 
ATOM 1010 N N   ? TYR A 1 133 ?  -2.215  17.660  -6.215 1.000 80.160 ? 133 TYR A N   1 
ATOM 1011 C CA  ? TYR A 1 133 ?  -3.167  16.649  -5.769 1.000 80.160 ? 133 TYR A CA  1 
ATOM 1012 C C   ? TYR A 1 133 ?  -4.397  16.625  -6.668 1.000 80.160 ? 133 TYR A C   1 
ATOM 1013 C CB  ? TYR A 1 133 ?  -3.586  16.907  -4.319 1.000 80.160 ? 133 TYR A CB  1 
ATOM 1014 O O   ? TYR A 1 133 ?  -5.201  17.561  -6.657 1.000 80.160 ? 133 TYR A O   1 
ATOM 1015 C CG  ? TYR A 1 133 ?  -2.461  16.747  -3.325 1.000 80.160 ? 133 TYR A CG  1 
ATOM 1016 C CD1 ? TYR A 1 133 ?  -2.203  15.514  -2.729 1.000 80.160 ? 133 TYR A CD1 1 
ATOM 1017 C CD2 ? TYR A 1 133 ?  -1.656  17.826  -2.979 1.000 80.160 ? 133 TYR A CD2 1 
ATOM 1018 C CE1 ? TYR A 1 133 ?  -1.169  15.362  -1.811 1.000 80.160 ? 133 TYR A CE1 1 
ATOM 1019 C CE2 ? TYR A 1 133 ?  -0.619  17.685  -2.062 1.000 80.160 ? 133 TYR A CE2 1 
ATOM 1020 O OH  ? TYR A 1 133 ?   0.641  16.306  -0.576 1.000 80.160 ? 133 TYR A OH  1 
ATOM 1021 C CZ  ? TYR A 1 133 ?  -0.384  16.451  -1.484 1.000 80.160 ? 133 TYR A CZ  1 
ATOM 1022 N N   ? PRO A 1 134 ?  -4.437  15.570  -7.507 1.000 83.680 ? 134 PRO A N   1 
ATOM 1023 C CA  ? PRO A 1 134 ?  -5.606  15.490  -8.386 1.000 83.680 ? 134 PRO A CA  1 
ATOM 1024 C C   ? PRO A 1 134 ?  -6.912  15.307  -7.616 1.000 83.680 ? 134 PRO A C   1 
ATOM 1025 C CB  ? PRO A 1 134 ?  -5.309  14.267  -9.257 1.000 83.680 ? 134 PRO A CB  1 
ATOM 1026 O O   ? PRO A 1 134 ?  -6.919  14.697  -6.543 1.000 83.680 ? 134 PRO A O   1 
ATOM 1027 C CG  ? PRO A 1 134 ?  -4.470  13.379  -8.396 1.000 83.680 ? 134 PRO A CG  1 
ATOM 1028 C CD  ? PRO A 1 134 ?  -3.594  14.242  -7.534 1.000 83.680 ? 134 PRO A CD  1 
ATOM 1029 N N   ? GLN A 1 135 ?  -7.940  15.910  -8.127 1.000 86.010 ? 135 GLN A N   1 
ATOM 1030 C CA  ? GLN A 1 135 ?  -9.257  15.736  -7.523 1.000 86.010 ? 135 GLN A CA  1 
ATOM 1031 C C   ? GLN A 1 135 ?  -9.855  14.381  -7.891 1.000 86.010 ? 135 GLN A C   1 
ATOM 1032 C CB  ? GLN A 1 135 ? -10.199  16.861  -7.954 1.000 86.010 ? 135 GLN A CB  1 
ATOM 1033 O O   ? GLN A 1 135 ? -10.642  13.816  -7.128 1.000 86.010 ? 135 GLN A O   1 
ATOM 1034 C CG  ? GLN A 1 135 ?  -9.785  18.237  -7.449 1.000 86.010 ? 135 GLN A CG  1 
ATOM 1035 C CD  ? GLN A 1 135 ?  -9.785  18.331  -5.935 1.000 86.010 ? 135 GLN A CD  1 
ATOM 1036 N NE2 ? GLN A 1 135 ?  -8.778  18.999  -5.383 1.000 86.010 ? 135 GLN A NE2 1 
ATOM 1037 O OE1 ? GLN A 1 135 ? -10.683  17.809  -5.267 1.000 86.010 ? 135 GLN A OE1 1 
ATOM 1038 N N   ? GLU A 1 136 ?  -9.465  13.879  -9.036 1.000 91.380 ? 136 GLU A N   1 
ATOM 1039 C CA  ? GLU A 1 136 ?  -9.965  12.600  -9.533 1.000 91.380 ? 136 GLU A CA  1 
ATOM 1040 C C   ? GLU A 1 136 ?  -8.944  11.487  -9.315 1.000 91.380 ? 136 GLU A C   1 
ATOM 1041 C CB  ? GLU A 1 136 ? -10.322  12.703 -11.018 1.000 91.380 ? 136 GLU A CB  1 
ATOM 1042 O O   ? GLU A 1 136 ?  -7.736  11.732  -9.337 1.000 91.380 ? 136 GLU A O   1 
ATOM 1043 C CG  ? GLU A 1 136 ? -11.441  13.691 -11.314 1.000 91.380 ? 136 GLU A CG  1 
ATOM 1044 C CD  ? GLU A 1 136 ? -10.947  15.115 -11.514 1.000 91.380 ? 136 GLU A CD  1 
ATOM 1045 O OE1 ? GLU A 1 136 ? -11.778  16.016 -11.769 1.000 91.380 ? 136 GLU A OE1 1 
ATOM 1046 O OE2 ? GLU A 1 136 ?  -9.718  15.331 -11.416 1.000 91.380 ? 136 GLU A OE2 1 
ATOM 1047 N N   ? LEU A 1 137 ?  -9.477  10.263  -9.099 1.000 92.700 ? 137 LEU A N   1 
ATOM 1048 C CA  ? LEU A 1 137 ?  -8.645   9.082  -8.897 1.000 92.700 ? 137 LEU A CA  1 
ATOM 1049 C C   ? LEU A 1 137 ?  -7.706   8.870 -10.080 1.000 92.700 ? 137 LEU A C   1 
ATOM 1050 C CB  ? LEU A 1 137 ?  -9.517   7.840  -8.693 1.000 92.700 ? 137 LEU A CB  1 
ATOM 1051 O O   ? LEU A 1 137 ?  -8.141   8.882 -11.233 1.000 92.700 ? 137 LEU A O   1 
ATOM 1052 C CG  ? LEU A 1 137 ?  -8.788   6.560  -8.281 1.000 92.700 ? 137 LEU A CG  1 
ATOM 1053 C CD1 ? LEU A 1 137 ?  -8.107   6.749  -6.930 1.000 92.700 ? 137 LEU A CD1 1 
ATOM 1054 C CD2 ? LEU A 1 137 ?  -9.757   5.383  -8.238 1.000 92.700 ? 137 LEU A CD2 1 
ATOM 1055 N N   ? GLN A 1 138 ?  -6.442   8.680  -9.711 1.000 92.460 ? 138 GLN A N   1 
ATOM 1056 C CA  ? GLN A 1 138 ?  -5.413   8.466 -10.723 1.000 92.460 ? 138 GLN A CA  1 
ATOM 1057 C C   ? GLN A 1 138 ?  -4.948   7.013 -10.736 1.000 92.460 ? 138 GLN A C   1 
ATOM 1058 C CB  ? GLN A 1 138 ?  -4.222   9.396 -10.482 1.000 92.460 ? 138 GLN A CB  1 
ATOM 1059 O O   ? GLN A 1 138 ?  -4.880   6.368  -9.688 1.000 92.460 ? 138 GLN A O   1 
ATOM 1060 C CG  ? GLN A 1 138 ?  -4.581  10.875 -10.509 1.000 92.460 ? 138 GLN A CG  1 
ATOM 1061 C CD  ? GLN A 1 138 ?  -5.068  11.336 -11.871 1.000 92.460 ? 138 GLN A CD  1 
ATOM 1062 N NE2 ? GLN A 1 138 ?  -6.213  12.009 -11.895 1.000 92.460 ? 138 GLN A NE2 1 
ATOM 1063 O OE1 ? GLN A 1 138 ?  -4.419  11.090 -12.892 1.000 92.460 ? 138 GLN A OE1 1 
ATOM 1064 N N   ? CYS A 1 139 ?  -4.560   6.492 -12.010 1.000 90.670 ? 139 CYS A N   1 
ATOM 1065 C CA  ? CYS A 1 139 ?  -4.060   5.130 -12.159 1.000 90.670 ? 139 CYS A CA  1 
ATOM 1066 C C   ? CYS A 1 139 ?  -2.867   5.087 -13.107 1.000 90.670 ? 139 CYS A C   1 
ATOM 1067 C CB  ? CYS A 1 139 ?  -5.164   4.206 -12.673 1.000 90.670 ? 139 CYS A CB  1 
ATOM 1068 O O   ? CYS A 1 139 ?  -2.792   5.874 -14.052 1.000 90.670 ? 139 CYS A O   1 
ATOM 1069 S SG  ? CYS A 1 139 ?  -6.592   4.096 -11.571 1.000 90.670 ? 139 CYS A SG  1 
ATOM 1070 N N   ? THR A 1 140 ?  -1.993   4.094 -12.791 1.000 87.580 ? 140 THR A N   1 
ATOM 1071 C CA  ? THR A 1 140 ?  -0.882   3.817 -13.695 1.000 87.580 ? 140 THR A CA  1 
ATOM 1072 C C   ? THR A 1 140 ?  -0.483   2.346 -13.627 1.000 87.580 ? 140 THR A C   1 
ATOM 1073 C CB  ? THR A 1 140 ?   0.337   4.698 -13.366 1.000 87.580 ? 140 THR A CB  1 
ATOM 1074 O O   ? THR A 1 140 ?  -0.598   1.714 -12.575 1.000 87.580 ? 140 THR A O   1 
ATOM 1075 C CG2 ? THR A 1 140 ?   0.945   4.317 -12.020 1.000 87.580 ? 140 THR A CG2 1 
ATOM 1076 O OG1 ? THR A 1 140 ?   1.328   4.533 -14.389 1.000 87.580 ? 140 THR A OG1 1 
ATOM 1077 N N   ? ASN A 1 141 ?  -0.037   1.856 -14.775 1.000 88.750 ? 141 ASN A N   1 
ATOM 1078 C CA  ? ASN A 1 141 ?   0.466   0.488 -14.833 1.000 88.750 ? 141 ASN A CA  1 
ATOM 1079 C C   ? ASN A 1 141 ?   1.953   0.423 -14.499 1.000 88.750 ? 141 ASN A C   1 
ATOM 1080 C CB  ? ASN A 1 141 ?   0.204  -0.122 -16.212 1.000 88.750 ? 141 ASN A CB  1 
ATOM 1081 O O   ? ASN A 1 141 ?   2.736   1.251 -14.967 1.000 88.750 ? 141 ASN A O   1 
ATOM 1082 C CG  ? ASN A 1 141 ?  -1.270  -0.358 -16.476 1.000 88.750 ? 141 ASN A CG  1 
ATOM 1083 N ND2 ? ASN A 1 141 ?  -1.654  -0.346 -17.747 1.000 88.750 ? 141 ASN A ND2 1 
ATOM 1084 O OD1 ? ASN A 1 141 ?  -2.057  -0.549 -15.545 1.000 88.750 ? 141 ASN A OD1 1 
ATOM 1085 N N   ? VAL A 1 142 ?   2.295  -0.656 -13.651 1.000 89.870 ? 142 VAL A N   1 
ATOM 1086 C CA  ? VAL A 1 142 ?   3.687  -0.915 -13.296 1.000 89.870 ? 142 VAL A CA  1 
ATOM 1087 C C   ? VAL A 1 142 ?   3.979  -2.410 -13.408 1.000 89.870 ? 142 VAL A C   1 
ATOM 1088 C CB  ? VAL A 1 142 ?   4.013  -0.413 -11.872 1.000 89.870 ? 142 VAL A CB  1 
ATOM 1089 O O   ? VAL A 1 142 ?   3.057  -3.224 -13.503 1.000 89.870 ? 142 VAL A O   1 
ATOM 1090 C CG1 ? VAL A 1 142 ?   3.840   1.102 -11.780 1.000 89.870 ? 142 VAL A CG1 1 
ATOM 1091 C CG2 ? VAL A 1 142 ?   3.130  -1.118 -10.843 1.000 89.870 ? 142 VAL A CG2 1 
ATOM 1092 N N   ? SER A 1 143 ?   5.292  -2.715 -13.524 1.000 91.960 ? 143 SER A N   1 
ATOM 1093 C CA  ? SER A 1 143 ?   5.701  -4.115 -13.536 1.000 91.960 ? 143 SER A CA  1 
ATOM 1094 C C   ? SER A 1 143 ?   6.513  -4.465 -12.293 1.000 91.960 ? 143 SER A C   1 
ATOM 1095 C CB  ? SER A 1 143 ?   6.517  -4.425 -14.791 1.000 91.960 ? 143 SER A CB  1 
ATOM 1096 O O   ? SER A 1 143 ?   7.347  -3.674 -11.847 1.000 91.960 ? 143 SER A O   1 
ATOM 1097 O OG  ? SER A 1 143 ?   5.728  -4.260 -15.957 1.000 91.960 ? 143 SER A OG  1 
ATOM 1098 N N   ? ILE A 1 144 ?   6.211  -5.630 -11.799 1.000 94.200 ? 144 ILE A N   1 
ATOM 1099 C CA  ? ILE A 1 144 ?   6.993  -6.135 -10.675 1.000 94.200 ? 144 ILE A CA  1 
ATOM 1100 C C   ? ILE A 1 144 ?   8.438  -6.361 -11.113 1.000 94.200 ? 144 ILE A C   1 
ATOM 1101 C CB  ? ILE A 1 144 ?   6.393  -7.443 -10.112 1.000 94.200 ? 144 ILE A CB  1 
ATOM 1102 O O   ? ILE A 1 144 ?   8.690  -6.932 -12.176 1.000 94.200 ? 144 ILE A O   1 
ATOM 1103 C CG1 ? ILE A 1 144 ?   4.940  -7.220  -9.677 1.000 94.200 ? 144 ILE A CG1 1 
ATOM 1104 C CG2 ? ILE A 1 144 ?   7.238  -7.967  -8.947 1.000 94.200 ? 144 ILE A CG2 1 
ATOM 1105 C CD1 ? ILE A 1 144 ?   4.770  -6.148  -8.610 1.000 94.200 ? 144 ILE A CD1 1 
ATOM 1106 N N   ? ILE A 1 145 ?   9.344  -5.904 -10.192 1.000 92.430 ? 145 ILE A N   1 
ATOM 1107 C CA  ? ILE A 1 145 ?  10.762  -6.100 -10.472 1.000 92.430 ? 145 ILE A CA  1 
ATOM 1108 C C   ? ILE A 1 145 ?  11.339  -7.139  -9.512 1.000 92.430 ? 145 ILE A C   1 
ATOM 1109 C CB  ? ILE A 1 145 ?  11.548  -4.775 -10.362 1.000 92.430 ? 145 ILE A CB  1 
ATOM 1110 O O   ? ILE A 1 145 ?  10.862  -7.284  -8.384 1.000 92.430 ? 145 ILE A O   1 
ATOM 1111 C CG1 ? ILE A 1 145 ?  10.933  -3.711 -11.279 1.000 92.430 ? 145 ILE A CG1 1 
ATOM 1112 C CG2 ? ILE A 1 145 ?  13.027  -4.995 -10.694 1.000 92.430 ? 145 ILE A CG2 1 
ATOM 1113 C CD1 ? ILE A 1 145 ?  11.495  -2.312 -11.069 1.000 92.430 ? 145 ILE A CD1 1 
ATOM 1114 N N   ? SER A 1 146 ?  12.445  -7.698 -10.008 1.000 93.430 ? 146 SER A N   1 
ATOM 1115 C CA  ? SER A 1 146 ?  13.070  -8.717  -9.171 1.000 93.430 ? 146 SER A CA  1 
ATOM 1116 C C   ? SER A 1 146 ?  13.697  -8.102  -7.925 1.000 93.430 ? 146 SER A C   1 
ATOM 1117 C CB  ? SER A 1 146 ?  14.132  -9.482  -9.961 1.000 93.430 ? 146 SER A CB  1 
ATOM 1118 O O   ? SER A 1 146 ?  14.143  -6.953  -7.951 1.000 93.430 ? 146 SER A O   1 
ATOM 1119 O OG  ? SER A 1 146 ?  15.255  -8.658 -10.223 1.000 93.430 ? 146 SER A OG  1 
ATOM 1120 N N   ? THR A 1 147 ?  13.761  -8.856  -6.876 1.000 92.410 ? 147 THR A N   1 
ATOM 1121 C CA  ? THR A 1 147 ?  14.415  -8.429  -5.644 1.000 92.410 ? 147 THR A CA  1 
ATOM 1122 C C   ? THR A 1 147 ?  15.855  -8.001  -5.916 1.000 92.410 ? 147 THR A C   1 
ATOM 1123 C CB  ? THR A 1 147 ?  14.400  -9.548  -4.586 1.000 92.410 ? 147 THR A CB  1 
ATOM 1124 O O   ? THR A 1 147 ?  16.328  -7.007  -5.361 1.000 92.410 ? 147 THR A O   1 
ATOM 1125 C CG2 ? THR A 1 147 ?  15.106  -9.106  -3.308 1.000 92.410 ? 147 THR A CG2 1 
ATOM 1126 O OG1 ? THR A 1 147 ?  13.043  -9.886  -4.276 1.000 92.410 ? 147 THR A OG1 1 
ATOM 1127 N N   ? ALA A 1 148 ?  16.566  -8.723  -6.735 1.000 92.160 ? 148 ALA A N   1 
ATOM 1128 C CA  ? ALA A 1 148 ?  17.949  -8.420  -7.093 1.000 92.160 ? 148 ALA A CA  1 
ATOM 1129 C C   ? ALA A 1 148 ?  18.059  -7.040  -7.736 1.000 92.160 ? 148 ALA A C   1 
ATOM 1130 C CB  ? ALA A 1 148 ?  18.502  -9.487  -8.034 1.000 92.160 ? 148 ALA A CB  1 
ATOM 1131 O O   ? ALA A 1 148 ?  18.941  -6.253  -7.384 1.000 92.160 ? 148 ALA A O   1 
ATOM 1132 N N   ? ASP A 1 149 ?  17.173  -6.796  -8.668 1.000 90.490 ? 149 ASP A N   1 
ATOM 1133 C CA  ? ASP A 1 149 ?  17.166  -5.500  -9.341 1.000 90.490 ? 149 ASP A CA  1 
ATOM 1134 C C   ? ASP A 1 149 ?  16.822  -4.377  -8.366 1.000 90.490 ? 149 ASP A C   1 
ATOM 1135 C CB  ? ASP A 1 149 ?  16.176  -5.507 -10.507 1.000 90.490 ? 149 ASP A CB  1 
ATOM 1136 O O   ? ASP A 1 149 ?  17.398  -3.289  -8.436 1.000 90.490 ? 149 ASP A O   1 
ATOM 1137 C CG  ? ASP A 1 149 ?  16.673  -6.300 -11.703 1.000 90.490 ? 149 ASP A CG  1 
ATOM 1138 O OD1 ? ASP A 1 149 ?  17.885  -6.593 -11.779 1.000 90.490 ? 149 ASP A OD1 1 
ATOM 1139 O OD2 ? ASP A 1 149 ?  15.844  -6.633 -12.578 1.000 90.490 ? 149 ASP A OD2 1 
ATOM 1140 N N   ? CYS A 1 150 ?  15.915  -4.654  -7.493 1.000 90.800 ? 150 CYS A N   1 
ATOM 1141 C CA  ? CYS A 1 150 ?  15.492  -3.675  -6.499 1.000 90.800 ? 150 CYS A CA  1 
ATOM 1142 C C   ? CYS A 1 150 ?  16.625  -3.358  -5.530 1.000 90.800 ? 150 CYS A C   1 
ATOM 1143 C CB  ? CYS A 1 150 ?  14.276  -4.186  -5.726 1.000 90.800 ? 150 CYS A CB  1 
ATOM 1144 O O   ? CYS A 1 150 ?  16.841  -2.196  -5.180 1.000 90.800 ? 150 CYS A O   1 
ATOM 1145 S SG  ? CYS A 1 150 ?  13.372  -2.890  -4.851 1.000 90.800 ? 150 CYS A SG  1 
ATOM 1146 N N   ? LYS A 1 151 ?  17.407  -4.306  -5.196 1.000 91.820 ? 151 LYS A N   1 
ATOM 1147 C CA  ? LYS A 1 151 ?  18.518  -4.153  -4.261 1.000 91.820 ? 151 LYS A CA  1 
ATOM 1148 C C   ? LYS A 1 151 ?  19.661  -3.362  -4.889 1.000 91.820 ? 151 LYS A C   1 
ATOM 1149 C CB  ? LYS A 1 151 ?  19.020  -5.521  -3.796 1.000 91.820 ? 151 LYS A CB  1 
ATOM 1150 O O   ? LYS A 1 151 ?  20.478  -2.772  -4.180 1.000 91.820 ? 151 LYS A O   1 
ATOM 1151 C CG  ? LYS A 1 151 ?  18.176  -6.150  -2.697 1.000 91.820 ? 151 LYS A CG  1 
ATOM 1152 C CD  ? LYS A 1 151 ?  18.801  -7.439  -2.180 1.000 91.820 ? 151 LYS A CD  1 
ATOM 1153 C CE  ? LYS A 1 151 ?  18.014  -8.014  -1.010 1.000 91.820 ? 151 LYS A CE  1 
ATOM 1154 N NZ  ? LYS A 1 151 ?  18.596  -9.303  -0.531 1.000 91.820 ? 151 LYS A NZ  1 
ATOM 1155 N N   ? LYS A 1 152 ?  19.751  -3.410  -6.199 1.000 90.300 ? 152 LYS A N   1 
ATOM 1156 C CA  ? LYS A 1 152 ?  20.754  -2.597  -6.882 1.000 90.300 ? 152 LYS A CA  1 
ATOM 1157 C C   ? LYS A 1 152 ?  20.558  -1.114  -6.581 1.000 90.300 ? 152 LYS A C   1 
ATOM 1158 C CB  ? LYS A 1 152 ?  20.702  -2.837  -8.392 1.000 90.300 ? 152 LYS A CB  1 
ATOM 1159 O O   ? LYS A 1 152 ?  21.525  -0.352  -6.534 1.000 90.300 ? 152 LYS A O   1 
ATOM 1160 C CG  ? LYS A 1 152 ?  21.208  -4.207  -8.819 1.000 90.300 ? 152 LYS A CG  1 
ATOM 1161 C CD  ? LYS A 1 152 ?  21.091  -4.401 -10.325 1.000 90.300 ? 152 LYS A CD  1 
ATOM 1162 C CE  ? LYS A 1 152 ?  21.499  -5.808 -10.741 1.000 90.300 ? 152 LYS A CE  1 
ATOM 1163 N NZ  ? LYS A 1 152 ?  21.212  -6.063 -12.185 1.000 90.300 ? 152 LYS A NZ  1 
ATOM 1164 N N   ? VAL A 1 153 ?  19.224  -0.805  -6.228 1.000 87.540 ? 153 VAL A N   1 
ATOM 1165 C CA  ? VAL A 1 153 ?  18.876   0.590  -5.979 1.000 87.540 ? 153 VAL A CA  1 
ATOM 1166 C C   ? VAL A 1 153 ?  18.890   0.866  -4.477 1.000 87.540 ? 153 VAL A C   1 
ATOM 1167 C CB  ? VAL A 1 153 ?  17.495   0.945  -6.573 1.000 87.540 ? 153 VAL A CB  1 
ATOM 1168 O O   ? VAL A 1 153 ?  19.459   1.863  -4.028 1.000 87.540 ? 153 VAL A O   1 
ATOM 1169 C CG1 ? VAL A 1 153 ?  17.134   2.398  -6.271 1.000 87.540 ? 153 VAL A CG1 1 
ATOM 1170 C CG2 ? VAL A 1 153 ?  17.481   0.689  -8.079 1.000 87.540 ? 153 VAL A CG2 1 
ATOM 1171 N N   ? TYR A 1 154 ?  18.306  -0.022  -3.738 1.000 89.480 ? 154 TYR A N   1 
ATOM 1172 C CA  ? TYR A 1 154 ?  18.029   0.267  -2.335 1.000 89.480 ? 154 TYR A CA  1 
ATOM 1173 C C   ? TYR A 1 154 ?  18.969  -0.511  -1.422 1.000 89.480 ? 154 TYR A C   1 
ATOM 1174 C CB  ? TYR A 1 154 ?  16.574  -0.068  -1.994 1.000 89.480 ? 154 TYR A CB  1 
ATOM 1175 O O   ? TYR A 1 154 ?  18.936  -0.346  -0.200 1.000 89.480 ? 154 TYR A O   1 
ATOM 1176 C CG  ? TYR A 1 154 ?  15.569   0.832  -2.672 1.000 89.480 ? 154 TYR A CG  1 
ATOM 1177 C CD1 ? TYR A 1 154 ?  15.549   2.201  -2.419 1.000 89.480 ? 154 TYR A CD1 1 
ATOM 1178 C CD2 ? TYR A 1 154 ?  14.638   0.314  -3.565 1.000 89.480 ? 154 TYR A CD2 1 
ATOM 1179 C CE1 ? TYR A 1 154 ?  14.624   3.034  -3.040 1.000 89.480 ? 154 TYR A CE1 1 
ATOM 1180 C CE2 ? TYR A 1 154 ?  13.708   1.137  -4.192 1.000 89.480 ? 154 TYR A CE2 1 
ATOM 1181 O OH  ? TYR A 1 154 ?  12.790   3.313  -4.541 1.000 89.480 ? 154 TYR A OH  1 
ATOM 1182 C CZ  ? TYR A 1 154 ?  13.709   2.493  -3.923 1.000 89.480 ? 154 TYR A CZ  1 
ATOM 1183 N N   ? GLN A 1 155 ?  19.847  -1.302  -1.909 1.000 91.290 ? 155 GLN A N   1 
ATOM 1184 C CA  ? GLN A 1 155 ?  20.858  -2.056  -1.176 1.000 91.290 ? 155 GLN A CA  1 
ATOM 1185 C C   ? GLN A 1 155 ?  20.258  -2.726   0.057 1.000 91.290 ? 155 GLN A C   1 
ATOM 1186 C CB  ? GLN A 1 155 ?  22.017  -1.144  -0.767 1.000 91.290 ? 155 GLN A CB  1 
ATOM 1187 O O   ? GLN A 1 155 ?  19.295  -3.488  -0.051 1.000 91.290 ? 155 GLN A O   1 
ATOM 1188 C CG  ? GLN A 1 155 ?  22.755  -0.522  -1.944 1.000 91.290 ? 155 GLN A CG  1 
ATOM 1189 C CD  ? GLN A 1 155 ?  23.861   0.422  -1.511 1.000 91.290 ? 155 GLN A CD  1 
ATOM 1190 N NE2 ? GLN A 1 155 ?  24.333   1.248  -2.438 1.000 91.290 ? 155 GLN A NE2 1 
ATOM 1191 O OE1 ? GLN A 1 155 ?  24.287   0.409  -0.351 1.000 91.290 ? 155 GLN A OE1 1 
ATOM 1192 N N   ? ASP A 1 156 ?  20.816  -2.445   1.312 1.000 90.890 ? 156 ASP A N   1 
ATOM 1193 C CA  ? ASP A 1 156 ?  20.449  -3.136   2.544 1.000 90.890 ? 156 ASP A CA  1 
ATOM 1194 C C   ? ASP A 1 156 ?  19.124  -2.613   3.093 1.000 90.890 ? 156 ASP A C   1 
ATOM 1195 C CB  ? ASP A 1 156 ?  21.551  -2.982   3.594 1.000 90.890 ? 156 ASP A CB  1 
ATOM 1196 O O   ? ASP A 1 156 ?  18.597  -3.148   4.071 1.000 90.890 ? 156 ASP A O   1 
ATOM 1197 C CG  ? ASP A 1 156 ?  22.831  -3.711   3.223 1.000 90.890 ? 156 ASP A CG  1 
ATOM 1198 O OD1 ? ASP A 1 156 ?  22.763  -4.740   2.517 1.000 90.890 ? 156 ASP A OD1 1 
ATOM 1199 O OD2 ? ASP A 1 156 ?  23.916  -3.253   3.642 1.000 90.890 ? 156 ASP A OD2 1 
ATOM 1200 N N   ? LEU A 1 157 ?  18.599  -1.695   2.377 1.000 90.200 ? 157 LEU A N   1 
ATOM 1201 C CA  ? LEU A 1 157 ?  17.361  -1.068   2.829 1.000 90.200 ? 157 LEU A CA  1 
ATOM 1202 C C   ? LEU A 1 157 ?  16.152  -1.915   2.446 1.000 90.200 ? 157 LEU A C   1 
ATOM 1203 C CB  ? LEU A 1 157 ?  17.224   0.337   2.236 1.000 90.200 ? 157 LEU A CB  1 
ATOM 1204 O O   ? LEU A 1 157 ?  15.095  -1.815   3.074 1.000 90.200 ? 157 LEU A O   1 
ATOM 1205 C CG  ? LEU A 1 157 ?  18.156   1.407   2.806 1.000 90.200 ? 157 LEU A CG  1 
ATOM 1206 C CD1 ? LEU A 1 157 ?  18.026   2.701   2.010 1.000 90.200 ? 157 LEU A CD1 1 
ATOM 1207 C CD2 ? LEU A 1 157 ?  17.855   1.649   4.281 1.000 90.200 ? 157 LEU A CD2 1 
ATOM 1208 N N   ? LEU A 1 158 ?  16.271  -2.786   1.397 1.000 92.760 ? 158 LEU A N   1 
ATOM 1209 C CA  ? LEU A 1 158 ?  15.193  -3.667   0.963 1.000 92.760 ? 158 LEU A CA  1 
ATOM 1210 C C   ? LEU A 1 158 ?  15.150  -4.933   1.813 1.000 92.760 ? 158 LEU A C   1 
ATOM 1211 C CB  ? LEU A 1 158 ?  15.362  -4.035  -0.513 1.000 92.760 ? 158 LEU A CB  1 
ATOM 1212 O O   ? LEU A 1 158 ?  16.081  -5.740   1.778 1.000 92.760 ? 158 LEU A O   1 
ATOM 1213 C CG  ? LEU A 1 158 ?  14.166  -4.712  -1.185 1.000 92.760 ? 158 LEU A CG  1 
ATOM 1214 C CD1 ? LEU A 1 158 ?  13.003  -3.733  -1.307 1.000 92.760 ? 158 LEU A CD1 1 
ATOM 1215 C CD2 ? LEU A 1 158 ?  14.559  -5.257  -2.554 1.000 92.760 ? 158 LEU A CD2 1 
ATOM 1216 N N   ? LYS A 1 159 ?  13.970  -5.093   2.576 1.000 95.030 ? 159 LYS A N   1 
ATOM 1217 C CA  ? LYS A 1 159 ?  13.805  -6.239   3.466 1.000 95.030 ? 159 LYS A CA  1 
ATOM 1218 C C   ? LYS A 1 159 ?  12.812  -7.244   2.890 1.000 95.030 ? 159 LYS A C   1 
ATOM 1219 C CB  ? LYS A 1 159 ?  13.343  -5.780   4.850 1.000 95.030 ? 159 LYS A CB  1 
ATOM 1220 O O   ? LYS A 1 159 ?  12.202  -6.994   1.848 1.000 95.030 ? 159 LYS A O   1 
ATOM 1221 C CG  ? LYS A 1 159 ?  14.266  -4.763   5.505 1.000 95.030 ? 159 LYS A CG  1 
ATOM 1222 C CD  ? LYS A 1 159 ?  15.633  -5.362   5.809 1.000 95.030 ? 159 LYS A CD  1 
ATOM 1223 C CE  ? LYS A 1 159 ?  16.537  -4.363   6.519 1.000 95.030 ? 159 LYS A CE  1 
ATOM 1224 N NZ  ? LYS A 1 159 ?  17.898  -4.926   6.765 1.000 95.030 ? 159 LYS A NZ  1 
ATOM 1225 N N   ? GLU A 1 160 ?  12.650  -8.514   3.436 1.000 91.640 ? 160 GLU A N   1 
ATOM 1226 C CA  ? GLU A 1 160 ?  11.992  -9.720   2.944 1.000 91.640 ? 160 GLU A CA  1 
ATOM 1227 C C   ? GLU A 1 160 ?  10.495  -9.494   2.755 1.000 91.640 ? 160 GLU A C   1 
ATOM 1228 C CB  ? GLU A 1 160 ?  12.231 -10.892   3.900 1.000 91.640 ? 160 GLU A CB  1 
ATOM 1229 O O   ? GLU A 1 160 ?   9.880 -10.081   1.862 1.000 91.640 ? 160 GLU A O   1 
ATOM 1230 C CG  ? GLU A 1 160 ?  13.646 -11.448   3.849 1.000 91.640 ? 160 GLU A CG  1 
ATOM 1231 C CD  ? GLU A 1 160 ?  13.857 -12.637   4.773 1.000 91.640 ? 160 GLU A CD  1 
ATOM 1232 O OE1 ? GLU A 1 160 ?  14.983 -13.182   4.814 1.000 91.640 ? 160 GLU A OE1 1 
ATOM 1233 O OE2 ? GLU A 1 160 ?  12.888 -13.027   5.462 1.000 91.640 ? 160 GLU A OE2 1 
ATOM 1234 N N   ? SER A 1 161 ?   9.818  -8.508   3.451 1.000 95.240 ? 161 SER A N   1 
ATOM 1235 C CA  ? SER A 1 161 ?   8.382  -8.263   3.381 1.000 95.240 ? 161 SER A CA  1 
ATOM 1236 C C   ? SER A 1 161 ?   8.058  -7.159   2.380 1.000 95.240 ? 161 SER A C   1 
ATOM 1237 C CB  ? SER A 1 161 ?   7.833  -7.890   4.759 1.000 95.240 ? 161 SER A CB  1 
ATOM 1238 O O   ? SER A 1 161 ?   6.921  -6.687   2.314 1.000 95.240 ? 161 SER A O   1 
ATOM 1239 O OG  ? SER A 1 161 ?   8.429  -6.694   5.230 1.000 95.240 ? 161 SER A OG  1 
ATOM 1240 N N   ? MET A 1 162 ?   9.095  -6.802   1.574 1.000 96.060 ? 162 MET A N   1 
ATOM 1241 C CA  ? MET A 1 162 ?   8.938  -5.692   0.639 1.000 96.060 ? 162 MET A CA  1 
ATOM 1242 C C   ? MET A 1 162 ?   9.087  -6.170  -0.802 1.000 96.060 ? 162 MET A C   1 
ATOM 1243 C CB  ? MET A 1 162 ?   9.959  -4.592   0.933 1.000 96.060 ? 162 MET A CB  1 
ATOM 1244 O O   ? MET A 1 162 ?   9.803  -7.136  -1.069 1.000 96.060 ? 162 MET A O   1 
ATOM 1245 C CG  ? MET A 1 162 ?   9.795  -3.954   2.303 1.000 96.060 ? 162 MET A CG  1 
ATOM 1246 S SD  ? MET A 1 162 ?  11.139  -2.766   2.690 1.000 96.060 ? 162 MET A SD  1 
ATOM 1247 C CE  ? MET A 1 162 ?  10.647  -2.260   4.362 1.000 96.060 ? 162 MET A CE  1 
ATOM 1248 N N   ? LEU A 1 163 ?   8.311  -5.533  -1.704 1.000 94.720 ? 163 LEU A N   1 
ATOM 1249 C CA  ? LEU A 1 163 ?   8.425  -5.782  -3.137 1.000 94.720 ? 163 LEU A CA  1 
ATOM 1250 C C   ? LEU A 1 163 ?   8.511  -4.470  -3.911 1.000 94.720 ? 163 LEU A C   1 
ATOM 1251 C CB  ? LEU A 1 163 ?   7.235  -6.605  -3.636 1.000 94.720 ? 163 LEU A CB  1 
ATOM 1252 O O   ? LEU A 1 163 ?   8.057  -3.430  -3.429 1.000 94.720 ? 163 LEU A O   1 
ATOM 1253 C CG  ? LEU A 1 163 ?   5.889  -5.882  -3.698 1.000 94.720 ? 163 LEU A CG  1 
ATOM 1254 C CD1 ? LEU A 1 163 ?   5.658  -5.310  -5.093 1.000 94.720 ? 163 LEU A CD1 1 
ATOM 1255 C CD2 ? LEU A 1 163 ?   4.756  -6.825  -3.308 1.000 94.720 ? 163 LEU A CD2 1 
ATOM 1256 N N   ? CYS A 1 164 ?   9.094  -4.558  -5.070 1.000 92.930 ? 164 CYS A N   1 
ATOM 1257 C CA  ? CYS A 1 164 ?   9.316  -3.367  -5.881 1.000 92.930 ? 164 CYS A CA  1 
ATOM 1258 C C   ? CYS A 1 164 ?   8.545  -3.448  -7.193 1.000 92.930 ? 164 CYS A C   1 
ATOM 1259 C CB  ? CYS A 1 164 ?  10.806  -3.181  -6.165 1.000 92.930 ? 164 CYS A CB  1 
ATOM 1260 O O   ? CYS A 1 164 ?   8.379  -4.533  -7.754 1.000 92.930 ? 164 CYS A O   1 
ATOM 1261 S SG  ? CYS A 1 164 ?  11.790  -2.834  -4.691 1.000 92.930 ? 164 CYS A SG  1 
ATOM 1262 N N   ? ALA A 1 165 ?   8.082  -2.313  -7.579 1.000 91.420 ? 165 ALA A N   1 
ATOM 1263 C CA  ? ALA A 1 165 ?   7.410  -2.169  -8.868 1.000 91.420 ? 165 ALA A CA  1 
ATOM 1264 C C   ? ALA A 1 165 ?   7.767  -0.839  -9.526 1.000 91.420 ? 165 ALA A C   1 
ATOM 1265 C CB  ? ALA A 1 165 ?   5.898  -2.284  -8.696 1.000 91.420 ? 165 ALA A CB  1 
ATOM 1266 O O   ? ALA A 1 165 ?   7.942   0.173  -8.843 1.000 91.420 ? 165 ALA A O   1 
ATOM 1267 N N   ? GLY A 1 166 ?   7.944  -0.921 -10.722 1.000 84.320 ? 166 GLY A N   1 
ATOM 1268 C CA  ? GLY A 1 166 ?   8.258   0.274 -11.489 1.000 84.320 ? 166 GLY A CA  1 
ATOM 1269 C C   ? GLY A 1 166 ?   8.329   0.023 -12.983 1.000 84.320 ? 166 GLY A C   1 
ATOM 1270 O O   ? GLY A 1 166 ?   8.252  -1.124 -13.430 1.000 84.320 ? 166 GLY A O   1 
ATOM 1271 N N   ? ILE A 1 167 ?   8.302   0.999 -13.818 1.000 74.350 ? 167 ILE A N   1 
ATOM 1272 C CA  ? ILE A 1 167 ?   8.438   0.909 -15.267 1.000 74.350 ? 167 ILE A CA  1 
ATOM 1273 C C   ? ILE A 1 167 ?   9.902   1.092 -15.660 1.000 74.350 ? 167 ILE A C   1 
ATOM 1274 C CB  ? ILE A 1 167 ?   7.556   1.955 -15.985 1.000 74.350 ? 167 ILE A CB  1 
ATOM 1275 O O   ? ILE A 1 167 ?  10.516   2.110 -15.334 1.000 74.350 ? 167 ILE A O   1 
ATOM 1276 C CG1 ? ILE A 1 167 ?   6.091   1.798 -15.560 1.000 74.350 ? 167 ILE A CG1 1 
ATOM 1277 C CG2 ? ILE A 1 167 ?   7.702   1.833 -17.504 1.000 74.350 ? 167 ILE A CG2 1 
ATOM 1278 C CD1 ? ILE A 1 167 ?   5.181   2.916 -16.051 1.000 74.350 ? 167 ILE A CD1 1 
ATOM 1279 N N   ? PRO A 1 168 ?  10.534  -0.041 -16.142 1.000 64.670 ? 168 PRO A N   1 
ATOM 1280 C CA  ? PRO A 1 168 ?  11.921   0.128 -16.578 1.000 64.670 ? 168 PRO A CA  1 
ATOM 1281 C C   ? PRO A 1 168 ?  12.121   1.372 -17.441 1.000 64.670 ? 168 PRO A C   1 
ATOM 1282 C CB  ? PRO A 1 168 ?  12.195  -1.145 -17.384 1.000 64.670 ? 168 PRO A CB  1 
ATOM 1283 O O   ? PRO A 1 168 ?  11.309   1.651 -18.327 1.000 64.670 ? 168 PRO A O   1 
ATOM 1284 C CG  ? PRO A 1 168 ?  11.199  -2.138 -16.879 1.000 64.670 ? 168 PRO A CG  1 
ATOM 1285 C CD  ? PRO A 1 168 ?   9.958  -1.400 -16.464 1.000 64.670 ? 168 PRO A CD  1 
ATOM 1286 N N   ? ASN A 1 169 ?  13.102   2.207 -17.119 1.000 60.670 ? 169 ASN A N   1 
ATOM 1287 C CA  ? ASN A 1 169 ?  13.466   3.357 -17.939 1.000 60.670 ? 169 ASN A CA  1 
ATOM 1288 C C   ? ASN A 1 169 ?  12.401   4.449 -17.878 1.000 60.670 ? 169 ASN A C   1 
ATOM 1289 C CB  ? ASN A 1 169 ?  13.705   2.929 -19.388 1.000 60.670 ? 169 ASN A CB  1 
ATOM 1290 O O   ? ASN A 1 169 ?  12.210   5.190 -18.844 1.000 60.670 ? 169 ASN A O   1 
ATOM 1291 C CG  ? ASN A 1 169 ?  14.887   1.990 -19.532 1.000 60.670 ? 169 ASN A CG  1 
ATOM 1292 N ND2 ? ASN A 1 169 ?  14.756   1.002 -20.409 1.000 60.670 ? 169 ASN A ND2 1 
ATOM 1293 O OD1 ? ASN A 1 169 ?  15.909   2.151 -18.860 1.000 60.670 ? 169 ASN A OD1 1 
ATOM 1294 N N   ? SER A 1 170 ?  11.434   4.352 -16.845 1.000 58.240 ? 170 SER A N   1 
ATOM 1295 C CA  ? SER A 1 170 ?  10.356   5.324 -16.700 1.000 58.240 ? 170 SER A CA  1 
ATOM 1296 C C   ? SER A 1 170 ?  10.552   6.187 -15.458 1.000 58.240 ? 170 SER A C   1 
ATOM 1297 C CB  ? SER A 1 170 ?   9.002   4.617 -16.630 1.000 58.240 ? 170 SER A CB  1 
ATOM 1298 O O   ? SER A 1 170 ?  11.246   5.787 -14.521 1.000 58.240 ? 170 SER A O   1 
ATOM 1299 O OG  ? SER A 1 170 ?   7.986   5.514 -16.216 1.000 58.240 ? 170 SER A OG  1 
ATOM 1300 N N   ? LYS A 1 171 ?  10.167   7.390 -15.517 1.000 56.860 ? 171 LYS A N   1 
ATOM 1301 C CA  ? LYS A 1 171 ?  10.144   8.345 -14.412 1.000 56.860 ? 171 LYS A CA  1 
ATOM 1302 C C   ? LYS A 1 171 ?   8.933   8.114 -13.512 1.000 56.860 ? 171 LYS A C   1 
ATOM 1303 C CB  ? LYS A 1 171 ?  10.137   9.779 -14.943 1.000 56.860 ? 171 LYS A CB  1 
ATOM 1304 O O   ? LYS A 1 171 ?   8.693   8.882 -12.578 1.000 56.860 ? 171 LYS A O   1 
ATOM 1305 C CG  ? LYS A 1 171 ?  11.416  10.179 -15.663 1.000 56.860 ? 171 LYS A CG  1 
ATOM 1306 C CD  ? LYS A 1 171 ?  11.375  11.636 -16.107 1.000 56.860 ? 171 LYS A CD  1 
ATOM 1307 C CE  ? LYS A 1 171 ?  12.634  12.024 -16.872 1.000 56.860 ? 171 LYS A CE  1 
ATOM 1308 N NZ  ? LYS A 1 171 ?  12.631  13.470 -17.246 1.000 56.860 ? 171 LYS A NZ  1 
ATOM 1309 N N   ? THR A 1 172 ?   8.115   6.993 -13.816 1.000 51.670 ? 172 THR A N   1 
ATOM 1310 C CA  ? THR A 1 172 ?   6.856   6.776 -13.111 1.000 51.670 ? 172 THR A CA  1 
ATOM 1311 C C   ? THR A 1 172 ?   7.095   6.061 -11.785 1.000 51.670 ? 172 THR A C   1 
ATOM 1312 C CB  ? THR A 1 172 ?   5.870   5.960 -13.967 1.000 51.670 ? 172 THR A CB  1 
ATOM 1313 O O   ? THR A 1 172 ?   7.689   4.981 -11.754 1.000 51.670 ? 172 THR A O   1 
ATOM 1314 C CG2 ? THR A 1 172 ?   4.495   5.896 -13.311 1.000 51.670 ? 172 THR A CG2 1 
ATOM 1315 O OG1 ? THR A 1 172 ?   5.744   6.573 -15.256 1.000 51.670 ? 172 THR A OG1 1 
ATOM 1316 N N   ? ASN A 1 173 ?   6.790   6.786 -10.529 1.000 54.100 ? 173 ASN A N   1 
ATOM 1317 C CA  ? ASN A 1 173 ?   6.942   6.201  -9.200 1.000 54.100 ? 173 ASN A CA  1 
ATOM 1318 C C   ? ASN A 1 173 ?   5.870   6.708  -8.239 1.000 54.100 ? 173 ASN A C   1 
ATOM 1319 C CB  ? ASN A 1 173 ?   8.336   6.493  -8.642 1.000 54.100 ? 173 ASN A CB  1 
ATOM 1320 O O   ? ASN A 1 173 ?   5.120   7.628  -8.568 1.000 54.100 ? 173 ASN A O   1 
ATOM 1321 C CG  ? ASN A 1 173 ?   8.933   5.306  -7.911 1.000 54.100 ? 173 ASN A CG  1 
ATOM 1322 N ND2 ? ASN A 1 173 ?  10.239   5.350  -7.677 1.000 54.100 ? 173 ASN A ND2 1 
ATOM 1323 O OD1 ? ASN A 1 173 ?   8.225   4.358  -7.560 1.000 54.100 ? 173 ASN A OD1 1 
ATOM 1324 N N   ? ALA A 1 174 ?   5.570   5.861  -7.008 1.000 51.680 ? 174 ALA A N   1 
ATOM 1325 C CA  ? ALA A 1 174 ?   4.699   6.265  -5.908 1.000 51.680 ? 174 ALA A CA  1 
ATOM 1326 C C   ? ALA A 1 174 ?   5.247   7.501  -5.200 1.000 51.680 ? 174 ALA A C   1 
ATOM 1327 C CB  ? ALA A 1 174 ?   4.530   5.118  -4.914 1.000 51.680 ? 174 ALA A CB  1 
ATOM 1328 O O   ? ALA A 1 174 ?   6.462   7.658  -5.064 1.000 51.680 ? 174 ALA A O   1 
ATOM 1329 N N   ? CYS A 1 175 ?   4.345   8.552  -5.059 1.000 59.400 ? 175 CYS A N   1 
ATOM 1330 C CA  ? CYS A 1 175 ?   4.687   9.823  -4.433 1.000 59.400 ? 175 CYS A CA  1 
ATOM 1331 C C   ? CYS A 1 175 ?   3.757  10.123  -3.263 1.000 59.400 ? 175 CYS A C   1 
ATOM 1332 C CB  ? CYS A 1 175 ?   4.620  10.959  -5.453 1.000 59.400 ? 175 CYS A CB  1 
ATOM 1333 O O   ? CYS A 1 175 ?   2.876   9.323  -2.944 1.000 59.400 ? 175 CYS A O   1 
ATOM 1334 S SG  ? CYS A 1 175 ?   5.612  12.401  -5.004 1.000 59.400 ? 175 CYS A SG  1 
ATOM 1335 N N   ? ASN A 1 176 ?   3.879  11.203  -2.506 1.000 62.960 ? 176 ASN A N   1 
ATOM 1336 C CA  ? ASN A 1 176 ?   3.167  11.554  -1.282 1.000 62.960 ? 176 ASN A CA  1 
ATOM 1337 C C   ? ASN A 1 176 ?   1.654  11.492  -1.476 1.000 62.960 ? 176 ASN A C   1 
ATOM 1338 C CB  ? ASN A 1 176 ?   3.583  12.944  -0.798 1.000 62.960 ? 176 ASN A CB  1 
ATOM 1339 O O   ? ASN A 1 176 ?   1.144  11.868  -2.533 1.000 62.960 ? 176 ASN A O   1 
ATOM 1340 C CG  ? ASN A 1 176 ?   5.000  12.974  -0.259 1.000 62.960 ? 176 ASN A CG  1 
ATOM 1341 N ND2 ? ASN A 1 176 ?   5.686  14.094  -0.456 1.000 62.960 ? 176 ASN A ND2 1 
ATOM 1342 O OD1 ? ASN A 1 176 ?   5.475  11.999   0.329 1.000 62.960 ? 176 ASN A OD1 1 
ATOM 1343 N N   ? GLY A 1 177 ?   0.918  10.821  -0.505 1.000 57.950 ? 177 GLY A N   1 
ATOM 1344 C CA  ? GLY A 1 177 ?  -0.533  10.909  -0.512 1.000 57.950 ? 177 GLY A CA  1 
ATOM 1345 C C   ? GLY A 1 177 ?  -1.206   9.637  -0.994 1.000 57.950 ? 177 GLY A C   1 
ATOM 1346 O O   ? GLY A 1 177 ?  -2.380   9.400  -0.701 1.000 57.950 ? 177 GLY A O   1 
ATOM 1347 N N   ? ASP A 1 178 ?  -0.492   8.584  -1.473 1.000 81.840 ? 178 ASP A N   1 
ATOM 1348 C CA  ? ASP A 1 178 ?  -1.043   7.296  -1.884 1.000 81.840 ? 178 ASP A CA  1 
ATOM 1349 C C   ? ASP A 1 178 ?  -0.608   6.184  -0.932 1.000 81.840 ? 178 ASP A C   1 
ATOM 1350 C CB  ? ASP A 1 178 ?  -0.614   6.961  -3.314 1.000 81.840 ? 178 ASP A CB  1 
ATOM 1351 O O   ? ASP A 1 178 ?  -0.791   5.001  -1.227 1.000 81.840 ? 178 ASP A O   1 
ATOM 1352 C CG  ? ASP A 1 178 ?  -1.303   7.823  -4.357 1.000 81.840 ? 178 ASP A CG  1 
ATOM 1353 O OD1 ? ASP A 1 178 ?  -2.502   8.136  -4.194 1.000 81.840 ? 178 ASP A OD1 1 
ATOM 1354 O OD2 ? ASP A 1 178 ?  -0.642   8.191  -5.352 1.000 81.840 ? 178 ASP A OD2 1 
ATOM 1355 N N   ? SER A 1 179 ?   0.191   6.647   0.133 1.000 91.080 ? 179 SER A N   1 
ATOM 1356 C CA  ? SER A 1 179 ?   0.520   5.641   1.138 1.000 91.080 ? 179 SER A CA  1 
ATOM 1357 C C   ? SER A 1 179 ?  -0.703   4.808   1.507 1.000 91.080 ? 179 SER A C   1 
ATOM 1358 C CB  ? SER A 1 179 ?   1.093   6.303   2.392 1.000 91.080 ? 179 SER A CB  1 
ATOM 1359 O O   ? SER A 1 179 ?  -1.793   5.349   1.704 1.000 91.080 ? 179 SER A O   1 
ATOM 1360 O OG  ? SER A 1 179 ?   2.366   6.867   2.126 1.000 91.080 ? 179 SER A OG  1 
ATOM 1361 N N   ? GLY A 1 180 ?  -0.409   3.452   1.415 1.000 94.010 ? 180 GLY A N   1 
ATOM 1362 C CA  ? GLY A 1 180 ?  -1.507   2.579   1.797 1.000 94.010 ? 180 GLY A CA  1 
ATOM 1363 C C   ? GLY A 1 180 ?  -2.405   2.205   0.633 1.000 94.010 ? 180 GLY A C   1 
ATOM 1364 O O   ? GLY A 1 180 ?  -3.231   1.297   0.746 1.000 94.010 ? 180 GLY A O   1 
ATOM 1365 N N   ? GLY A 1 181 ?  -2.312   2.876  -0.432 1.000 93.240 ? 181 GLY A N   1 
ATOM 1366 C CA  ? GLY A 1 181 ?  -3.050   2.578  -1.649 1.000 93.240 ? 181 GLY A CA  1 
ATOM 1367 C C   ? GLY A 1 181 ?  -2.697   1.230  -2.247 1.000 93.240 ? 181 GLY A C   1 
ATOM 1368 O O   ? GLY A 1 181 ?  -1.623   0.688  -1.977 1.000 93.240 ? 181 GLY A O   1 
ATOM 1369 N N   ? PRO A 1 182 ?  -3.540   0.746  -3.248 1.000 96.050 ? 182 PRO A N   1 
ATOM 1370 C CA  ? PRO A 1 182 ?  -3.454  -0.649  -3.688 1.000 96.050 ? 182 PRO A CA  1 
ATOM 1371 C C   ? PRO A 1 182 ?  -2.542  -0.831  -4.899 1.000 96.050 ? 182 PRO A C   1 
ATOM 1372 C CB  ? PRO A 1 182 ?  -4.903  -0.997  -4.039 1.000 96.050 ? 182 PRO A CB  1 
ATOM 1373 O O   ? PRO A 1 182 ?  -2.551  -0.002  -5.813 1.000 96.050 ? 182 PRO A O   1 
ATOM 1374 C CG  ? PRO A 1 182 ?  -5.503   0.289  -4.507 1.000 96.050 ? 182 PRO A CG  1 
ATOM 1375 C CD  ? PRO A 1 182 ?  -4.921   1.410  -3.694 1.000 96.050 ? 182 PRO A CD  1 
ATOM 1376 N N   ? LEU A 1 183 ?  -1.701  -1.858  -4.891 1.000 95.890 ? 183 LEU A N   1 
ATOM 1377 C CA  ? LEU A 1 183 ?  -1.067  -2.501  -6.036 1.000 95.890 ? 183 LEU A CA  1 
ATOM 1378 C C   ? LEU A 1 183 ?  -1.806  -3.779  -6.419 1.000 95.890 ? 183 LEU A C   1 
ATOM 1379 C CB  ? LEU A 1 183 ?   0.399  -2.818  -5.730 1.000 95.890 ? 183 LEU A CB  1 
ATOM 1380 O O   ? LEU A 1 183 ?  -1.740  -4.779  -5.700 1.000 95.890 ? 183 LEU A O   1 
ATOM 1381 C CG  ? LEU A 1 183 ?   1.237  -3.344  -6.896 1.000 95.890 ? 183 LEU A CG  1 
ATOM 1382 C CD1 ? LEU A 1 183 ?   1.612  -2.203  -7.836 1.000 95.890 ? 183 LEU A CD1 1 
ATOM 1383 C CD2 ? LEU A 1 183 ?   2.486  -4.051  -6.381 1.000 95.890 ? 183 LEU A CD2 1 
ATOM 1384 N N   ? VAL A 1 184 ?  -2.505  -3.720  -7.616 1.000 97.380 ? 184 VAL A N   1 
ATOM 1385 C CA  ? VAL A 1 184 ?  -3.409  -4.798  -8.006 1.000 97.380 ? 184 VAL A CA  1 
ATOM 1386 C C   ? VAL A 1 184 ?  -2.901  -5.462  -9.283 1.000 97.380 ? 184 VAL A C   1 
ATOM 1387 C CB  ? VAL A 1 184 ?  -4.851  -4.283  -8.210 1.000 97.380 ? 184 VAL A CB  1 
ATOM 1388 O O   ? VAL A 1 184 ?  -2.672  -4.789 -10.291 1.000 97.380 ? 184 VAL A O   1 
ATOM 1389 C CG1 ? VAL A 1 184 ?  -5.764  -5.410  -8.691 1.000 97.380 ? 184 VAL A CG1 1 
ATOM 1390 C CG2 ? VAL A 1 184 ?  -5.388  -3.672  -6.917 1.000 97.380 ? 184 VAL A CG2 1 
ATOM 1391 N N   ? CYS A 1 185 ?  -2.751  -6.783  -9.207 1.000 97.010 ? 185 CYS A N   1 
ATOM 1392 C CA  ? CYS A 1 185 ?  -2.326  -7.608 -10.333 1.000 97.010 ? 185 CYS A CA  1 
ATOM 1393 C C   ? CYS A 1 185 ?  -3.378  -8.659 -10.666 1.000 97.010 ? 185 CYS A C   1 
ATOM 1394 C CB  ? CYS A 1 185 ?  -0.992  -8.288 -10.026 1.000 97.010 ? 185 CYS A CB  1 
ATOM 1395 O O   ? CYS A 1 185 ?  -3.713  -9.497  -9.827 1.000 97.010 ? 185 CYS A O   1 
ATOM 1396 S SG  ? CYS A 1 185 ?   0.271  -7.161  -9.394 1.000 97.010 ? 185 CYS A SG  1 
ATOM 1397 N N   ? GLY A 1 186 ?  -3.917  -8.547 -11.945 1.000 94.750 ? 186 GLY A N   1 
ATOM 1398 C CA  ? GLY A 1 186 ?  -4.909  -9.534 -12.339 1.000 94.750 ? 186 GLY A CA  1 
ATOM 1399 C C   ? GLY A 1 186 ?  -6.124  -9.555 -11.431 1.000 94.750 ? 186 GLY A C   1 
ATOM 1400 O O   ? GLY A 1 186 ?  -6.656 -10.623 -11.122 1.000 94.750 ? 186 GLY A O   1 
ATOM 1401 N N   ? GLY A 1 187 ?  -6.423  -8.426 -10.769 1.000 95.610 ? 187 GLY A N   1 
ATOM 1402 C CA  ? GLY A 1 187 ?  -7.614  -8.286  -9.946 1.000 95.610 ? 187 GLY A CA  1 
ATOM 1403 C C   ? GLY A 1 187 ?  -7.399  -8.714  -8.507 1.000 95.610 ? 187 GLY A C   1 
ATOM 1404 O O   ? GLY A 1 187 ?  -8.359  -8.870  -7.750 1.000 95.610 ? 187 GLY A O   1 
ATOM 1405 N N   ? VAL A 1 188 ?  -6.179  -8.938  -8.121 1.000 98.040 ? 188 VAL A N   1 
ATOM 1406 C CA  ? VAL A 1 188 ?  -5.828  -9.404  -6.784 1.000 98.040 ? 188 VAL A CA  1 
ATOM 1407 C C   ? VAL A 1 188 ?  -4.891  -8.400  -6.116 1.000 98.040 ? 188 VAL A C   1 
ATOM 1408 C CB  ? VAL A 1 188 ?  -5.172 -10.802  -6.824 1.000 98.040 ? 188 VAL A CB  1 
ATOM 1409 O O   ? VAL A 1 188 ?  -3.978  -7.873  -6.757 1.000 98.040 ? 188 VAL A O   1 
ATOM 1410 C CG1 ? VAL A 1 188 ?  -4.752 -11.242  -5.422 1.000 98.040 ? 188 VAL A CG1 1 
ATOM 1411 C CG2 ? VAL A 1 188 ?  -6.125 -11.821  -7.444 1.000 98.040 ? 188 VAL A CG2 1 
ATOM 1412 N N   ? LEU A 1 189 ?  -5.096  -8.201  -4.805 1.000 98.360 ? 189 LEU A N   1 
ATOM 1413 C CA  ? LEU A 1 189 ?  -4.261  -7.285  -4.036 1.000 98.360 ? 189 LEU A CA  1 
ATOM 1414 C C   ? LEU A 1 189 ?  -2.886  -7.892  -3.777 1.000 98.360 ? 189 LEU A C   1 
ATOM 1415 C CB  ? LEU A 1 189 ?  -4.935  -6.934  -2.707 1.000 98.360 ? 189 LEU A CB  1 
ATOM 1416 O O   ? LEU A 1 189 ?  -2.765  -8.880  -3.049 1.000 98.360 ? 189 LEU A O   1 
ATOM 1417 C CG  ? LEU A 1 189 ?  -4.167  -5.983  -1.788 1.000 98.360 ? 189 LEU A CG  1 
ATOM 1418 C CD1 ? LEU A 1 189 ?  -4.005  -4.619  -2.452 1.000 98.360 ? 189 LEU A CD1 1 
ATOM 1419 C CD2 ? LEU A 1 189 ?  -4.875  -5.848  -0.444 1.000 98.360 ? 189 LEU A CD2 1 
ATOM 1420 N N   ? GLN A 1 190 ?  -1.816  -7.229  -4.292 1.000 98.060 ? 190 GLN A N   1 
ATOM 1421 C CA  ? GLN A 1 190 ?  -0.479  -7.802  -4.181 1.000 98.060 ? 190 GLN A CA  1 
ATOM 1422 C C   ? GLN A 1 190 ?   0.420  -6.934  -3.306 1.000 98.060 ? 190 GLN A C   1 
ATOM 1423 C CB  ? GLN A 1 190 ?   0.147  -7.978  -5.566 1.000 98.060 ? 190 GLN A CB  1 
ATOM 1424 O O   ? GLN A 1 190 ?   1.391  -7.425  -2.725 1.000 98.060 ? 190 GLN A O   1 
ATOM 1425 C CG  ? GLN A 1 190 ?  -0.529  -9.045  -6.415 1.000 98.060 ? 190 GLN A CG  1 
ATOM 1426 C CD  ? GLN A 1 190 ?  -0.294 -10.449  -5.891 1.000 98.060 ? 190 GLN A CD  1 
ATOM 1427 N NE2 ? GLN A 1 190 ?  -1.171 -11.375  -6.263 1.000 98.060 ? 190 GLN A NE2 1 
ATOM 1428 O OE1 ? GLN A 1 190 ?   0.668 -10.699  -5.159 1.000 98.060 ? 190 GLN A OE1 1 
ATOM 1429 N N   ? GLY A 1 191 ?   0.096  -5.670  -3.160 1.000 97.170 ? 191 GLY A N   1 
ATOM 1430 C CA  ? GLY A 1 191 ?   0.947  -4.785  -2.381 1.000 97.170 ? 191 GLY A CA  1 
ATOM 1431 C C   ? GLY A 1 191 ?   0.240  -3.521  -1.931 1.000 97.170 ? 191 GLY A C   1 
ATOM 1432 O O   ? GLY A 1 191 ?  -0.817  -3.172  -2.461 1.000 97.170 ? 191 GLY A O   1 
ATOM 1433 N N   ? LEU A 1 192 ?   0.849  -2.858  -0.905 1.000 97.060 ? 192 LEU A N   1 
ATOM 1434 C CA  ? LEU A 1 192 ?   0.443  -1.537  -0.436 1.000 97.060 ? 192 LEU A CA  1 
ATOM 1435 C C   ? LEU A 1 192 ?   1.582  -0.534  -0.583 1.000 97.060 ? 192 LEU A C   1 
ATOM 1436 C CB  ? LEU A 1 192 ?  -0.009  -1.603   1.025 1.000 97.060 ? 192 LEU A CB  1 
ATOM 1437 O O   ? LEU A 1 192 ?   2.731  -0.841  -0.259 1.000 97.060 ? 192 LEU A O   1 
ATOM 1438 C CG  ? LEU A 1 192 ?  -1.235  -2.470   1.318 1.000 97.060 ? 192 LEU A CG  1 
ATOM 1439 C CD1 ? LEU A 1 192 ?  -1.424  -2.629   2.822 1.000 97.060 ? 192 LEU A CD1 1 
ATOM 1440 C CD2 ? LEU A 1 192 ?  -2.481  -1.868   0.677 1.000 97.060 ? 192 LEU A CD2 1 
ATOM 1441 N N   ? VAL A 1 193 ?   1.203   0.550  -1.100 1.000 93.910 ? 193 VAL A N   1 
ATOM 1442 C CA  ? VAL A 1 193 ?   2.210   1.600  -1.212 1.000 93.910 ? 193 VAL A CA  1 
ATOM 1443 C C   ? VAL A 1 193 ?   2.824   1.876   0.158 1.000 93.910 ? 193 VAL A C   1 
ATOM 1444 C CB  ? VAL A 1 193 ?   1.613   2.899  -1.800 1.000 93.910 ? 193 VAL A CB  1 
ATOM 1445 O O   ? VAL A 1 193 ?   2.114   2.220   1.106 1.000 93.910 ? 193 VAL A O   1 
ATOM 1446 C CG1 ? VAL A 1 193 ?   2.671   3.998  -1.866 1.000 93.910 ? 193 VAL A CG1 1 
ATOM 1447 C CG2 ? VAL A 1 193 ?   1.024   2.635  -3.185 1.000 93.910 ? 193 VAL A CG2 1 
ATOM 1448 N N   ? SER A 1 194 ?   4.152   1.761   0.277 1.000 92.830 ? 194 SER A N   1 
ATOM 1449 C CA  ? SER A 1 194 ?   4.838   1.879   1.560 1.000 92.830 ? 194 SER A CA  1 
ATOM 1450 C C   ? SER A 1 194 ?   5.806   3.057   1.562 1.000 92.830 ? 194 SER A C   1 
ATOM 1451 C CB  ? SER A 1 194 ?   5.592   0.589   1.886 1.000 92.830 ? 194 SER A CB  1 
ATOM 1452 O O   ? SER A 1 194 ?   5.614   4.024   2.303 1.000 92.830 ? 194 SER A O   1 
ATOM 1453 O OG  ? SER A 1 194 ?   6.124   0.636   3.199 1.000 92.830 ? 194 SER A OG  1 
ATOM 1454 N N   ? TRP A 1 195 ?   6.845   3.031   0.709 1.000 90.520 ? 195 TRP A N   1 
ATOM 1455 C CA  ? TRP A 1 195 ?   7.837   4.101   0.686 1.000 90.520 ? 195 TRP A CA  1 
ATOM 1456 C C   ? TRP A 1 195 ?   8.585   4.121  -0.643 1.000 90.520 ? 195 TRP A C   1 
ATOM 1457 C CB  ? TRP A 1 195 ?   8.828   3.942   1.842 1.000 90.520 ? 195 TRP A CB  1 
ATOM 1458 O O   ? TRP A 1 195 ?   8.399   3.234  -1.480 1.000 90.520 ? 195 TRP A O   1 
ATOM 1459 C CG  ? TRP A 1 195 ?   9.600   2.657   1.809 1.000 90.520 ? 195 TRP A CG  1 
ATOM 1460 C CD1 ? TRP A 1 195 ?   9.204   1.445   2.301 1.000 90.520 ? 195 TRP A CD1 1 
ATOM 1461 C CD2 ? TRP A 1 195 ?  10.906   2.459   1.258 1.000 90.520 ? 195 TRP A CD2 1 
ATOM 1462 C CE2 ? TRP A 1 195 ?  11.239   1.100   1.450 1.000 90.520 ? 195 TRP A CE2 1 
ATOM 1463 C CE3 ? TRP A 1 195 ?  11.827   3.300   0.619 1.000 90.520 ? 195 TRP A CE3 1 
ATOM 1464 N NE1 ? TRP A 1 195 ?  10.185   0.504   2.088 1.000 90.520 ? 195 TRP A NE1 1 
ATOM 1465 C CH2 ? TRP A 1 195 ?  13.340   1.407   0.404 1.000 90.520 ? 195 TRP A CH2 1 
ATOM 1466 C CZ2 ? TRP A 1 195 ?  12.457   0.563   1.026 1.000 90.520 ? 195 TRP A CZ2 1 
ATOM 1467 C CZ3 ? TRP A 1 195 ?  13.038   2.763   0.197 1.000 90.520 ? 195 TRP A CZ3 1 
ATOM 1468 N N   ? GLY A 1 196 ?   9.330   5.127  -0.911 1.000 84.510 ? 196 GLY A N   1 
ATOM 1469 C CA  ? GLY A 1 196 ?  10.169   5.324  -2.083 1.000 84.510 ? 196 GLY A CA  1 
ATOM 1470 C C   ? GLY A 1 196 ?  11.038   6.564  -1.992 1.000 84.510 ? 196 GLY A C   1 
ATOM 1471 O O   ? GLY A 1 196 ?  11.140   7.181  -0.930 1.000 84.510 ? 196 GLY A O   1 
ATOM 1472 N N   ? THR A 1 197 ?  11.753   6.825  -3.024 1.000 75.100 ? 197 THR A N   1 
ATOM 1473 C CA  ? THR A 1 197 ?  12.682   7.949  -3.003 1.000 75.100 ? 197 THR A CA  1 
ATOM 1474 C C   ? THR A 1 197 ?  11.939   9.269  -3.186 1.000 75.100 ? 197 THR A C   1 
ATOM 1475 C CB  ? THR A 1 197 ?  13.758   7.806  -4.096 1.000 75.100 ? 197 THR A CB  1 
ATOM 1476 O O   ? THR A 1 197 ?  10.858   9.302  -3.778 1.000 75.100 ? 197 THR A O   1 
ATOM 1477 C CG2 ? THR A 1 197 ?  14.654   6.601  -3.831 1.000 75.100 ? 197 THR A CG2 1 
ATOM 1478 O OG1 ? THR A 1 197 ?  13.118   7.642  -5.368 1.000 75.100 ? 197 THR A OG1 1 
ATOM 1479 N N   ? PHE A 1 198 ?  12.403  10.461  -2.731 1.000 67.110 ? 198 PHE A N   1 
ATOM 1480 C CA  ? PHE A 1 198 ?  12.031  11.852  -2.962 1.000 67.110 ? 198 PHE A CA  1 
ATOM 1481 C C   ? PHE A 1 198 ?  13.203  12.638  -3.538 1.000 67.110 ? 198 PHE A C   1 
ATOM 1482 C CB  ? PHE A 1 198 ?  11.551  12.504  -1.661 1.000 67.110 ? 198 PHE A CB  1 
ATOM 1483 O O   ? PHE A 1 198 ?  14.303  12.618  -2.984 1.000 67.110 ? 198 PHE A O   1 
ATOM 1484 C CG  ? PHE A 1 198 ?  10.982  13.885  -1.848 1.000 67.110 ? 198 PHE A CG  1 
ATOM 1485 C CD1 ? PHE A 1 198 ?  11.765  15.011  -1.626 1.000 67.110 ? 198 PHE A CD1 1 
ATOM 1486 C CD2 ? PHE A 1 198 ?   9.662  14.056  -2.245 1.000 67.110 ? 198 PHE A CD2 1 
ATOM 1487 C CE1 ? PHE A 1 198 ?  11.241  16.290  -1.798 1.000 67.110 ? 198 PHE A CE1 1 
ATOM 1488 C CE2 ? PHE A 1 198 ?   9.131  15.331  -2.419 1.000 67.110 ? 198 PHE A CE2 1 
ATOM 1489 C CZ  ? PHE A 1 198 ?   9.921  16.446  -2.194 1.000 67.110 ? 198 PHE A CZ  1 
ATOM 1490 N N   ? PRO A 1 199 ?  12.834  13.442  -4.589 1.000 63.870 ? 199 PRO A N   1 
ATOM 1491 C CA  ? PRO A 1 199 ?  11.620  13.620  -5.389 1.000 63.870 ? 199 PRO A CA  1 
ATOM 1492 C C   ? PRO A 1 199 ?  11.207  12.348  -6.125 1.000 63.870 ? 199 PRO A C   1 
ATOM 1493 C CB  ? PRO A 1 199 ?  12.008  14.722  -6.378 1.000 63.870 ? 199 PRO A CB  1 
ATOM 1494 O O   ? PRO A 1 199 ?  12.063  11.546  -6.508 1.000 63.870 ? 199 PRO A O   1 
ATOM 1495 C CG  ? PRO A 1 199 ?  13.500  14.673  -6.439 1.000 63.870 ? 199 PRO A CG  1 
ATOM 1496 C CD  ? PRO A 1 199 ?  14.011  14.094  -5.151 1.000 63.870 ? 199 PRO A CD  1 
ATOM 1497 N N   ? CYS A 1 200 ?   9.838  11.982  -6.116 1.000 67.970 ? 200 CYS A N   1 
ATOM 1498 C CA  ? CYS A 1 200 ?   9.276  10.808  -6.775 1.000 67.970 ? 200 CYS A CA  1 
ATOM 1499 C C   ? CYS A 1 200 ?   9.495  10.871  -8.281 1.000 67.970 ? 200 CYS A C   1 
ATOM 1500 C CB  ? CYS A 1 200 ?   7.782  10.688  -6.473 1.000 67.970 ? 200 CYS A CB  1 
ATOM 1501 O O   ? CYS A 1 200 ?   9.713  11.949  -8.837 1.000 67.970 ? 200 CYS A O   1 
ATOM 1502 S SG  ? CYS A 1 200 ?   7.391  10.717  -4.709 1.000 67.970 ? 200 CYS A SG  1 
ATOM 1503 N N   ? GLY A 1 201 ?   9.604   9.661  -9.013 1.000 60.880 ? 201 GLY A N   1 
ATOM 1504 C CA  ? GLY A 1 201 ?   9.615   9.694 -10.467 1.000 60.880 ? 201 GLY A CA  1 
ATOM 1505 C C   ? GLY A 1 201 ?  11.010   9.812 -11.050 1.000 60.880 ? 201 GLY A C   1 
ATOM 1506 O O   ? GLY A 1 201 ?  11.178  10.258 -12.187 1.000 60.880 ? 201 GLY A O   1 
ATOM 1507 N N   ? GLN A 1 202 ?  12.088   9.491 -10.169 1.000 62.950 ? 202 GLN A N   1 
ATOM 1508 C CA  ? GLN A 1 202 ?  13.462   9.428 -10.658 1.000 62.950 ? 202 GLN A CA  1 
ATOM 1509 C C   ? GLN A 1 202 ?  13.679   8.194 -11.529 1.000 62.950 ? 202 GLN A C   1 
ATOM 1510 C CB  ? GLN A 1 202 ?  14.448   9.425  -9.489 1.000 62.950 ? 202 GLN A CB  1 
ATOM 1511 O O   ? GLN A 1 202 ?  13.106   7.134 -11.268 1.000 62.950 ? 202 GLN A O   1 
ATOM 1512 C CG  ? GLN A 1 202 ?  14.353  10.659  -8.602 1.000 62.950 ? 202 GLN A CG  1 
ATOM 1513 C CD  ? GLN A 1 202 ?  14.849  11.917  -9.289 1.000 62.950 ? 202 GLN A CD  1 
ATOM 1514 N NE2 ? GLN A 1 202 ?  14.121  13.014  -9.116 1.000 62.950 ? 202 GLN A NE2 1 
ATOM 1515 O OE1 ? GLN A 1 202 ?  15.880  11.902  -9.970 1.000 62.950 ? 202 GLN A OE1 1 
ATOM 1516 N N   ? PRO A 1 203 ?  14.286   8.457 -12.728 1.000 64.150 ? 203 PRO A N   1 
ATOM 1517 C CA  ? PRO A 1 203 ?  14.527   7.298 -13.591 1.000 64.150 ? 203 PRO A CA  1 
ATOM 1518 C C   ? PRO A 1 203 ?  15.156   6.126 -12.842 1.000 64.150 ? 203 PRO A C   1 
ATOM 1519 C CB  ? PRO A 1 203 ?  15.484   7.843 -14.655 1.000 64.150 ? 203 PRO A CB  1 
ATOM 1520 O O   ? PRO A 1 203 ?  16.008   6.329 -11.973 1.000 64.150 ? 203 PRO A O   1 
ATOM 1521 C CG  ? PRO A 1 203 ?  15.248   9.319 -14.660 1.000 64.150 ? 203 PRO A CG  1 
ATOM 1522 C CD  ? PRO A 1 203 ?  14.848   9.743 -13.276 1.000 64.150 ? 203 PRO A CD  1 
ATOM 1523 N N   ? ASN A 1 204 ?  14.487   4.882 -13.021 1.000 68.640 ? 204 ASN A N   1 
ATOM 1524 C CA  ? ASN A 1 204 ?  15.081   3.642 -12.533 1.000 68.640 ? 204 ASN A CA  1 
ATOM 1525 C C   ? ASN A 1 204 ?  14.956   3.518 -11.017 1.000 68.640 ? 204 ASN A C   1 
ATOM 1526 C CB  ? ASN A 1 204 ?  16.550   3.548 -12.953 1.000 68.640 ? 204 ASN A CB  1 
ATOM 1527 O O   ? ASN A 1 204 ?  15.806   2.908 -10.367 1.000 68.640 ? 204 ASN A O   1 
ATOM 1528 C CG  ? ASN A 1 204 ?  16.721   3.443 -14.456 1.000 68.640 ? 204 ASN A CG  1 
ATOM 1529 N ND2 ? ASN A 1 204 ?  17.776   4.060 -14.977 1.000 68.640 ? 204 ASN A ND2 1 
ATOM 1530 O OD1 ? ASN A 1 204 ?  15.912   2.814 -15.143 1.000 68.640 ? 204 ASN A OD1 1 
ATOM 1531 N N   ? ASP A 1 205 ?  14.010   4.293 -10.409 1.000 77.870 ? 205 ASP A N   1 
ATOM 1532 C CA  ? ASP A 1 205 ?  13.708   4.229  -8.983 1.000 77.870 ? 205 ASP A CA  1 
ATOM 1533 C C   ? ASP A 1 205 ?  12.348   3.580  -8.737 1.000 77.870 ? 205 ASP A C   1 
ATOM 1534 C CB  ? ASP A 1 205 ?  13.743   5.628  -8.364 1.000 77.870 ? 205 ASP A CB  1 
ATOM 1535 O O   ? ASP A 1 205 ?  11.310   4.231  -8.871 1.000 77.870 ? 205 ASP A O   1 
ATOM 1536 C CG  ? ASP A 1 205 ?  13.821   5.604  -6.847 1.000 77.870 ? 205 ASP A CG  1 
ATOM 1537 O OD1 ? ASP A 1 205 ?  14.010   4.515  -6.264 1.000 77.870 ? 205 ASP A OD1 1 
ATOM 1538 O OD2 ? ASP A 1 205 ?  13.690   6.683  -6.231 1.000 77.870 ? 205 ASP A OD2 1 
ATOM 1539 N N   ? PRO A 1 206 ?  12.401   2.271  -8.477 1.000 86.530 ? 206 PRO A N   1 
ATOM 1540 C CA  ? PRO A 1 206 ?  11.125   1.591  -8.243 1.000 86.530 ? 206 PRO A CA  1 
ATOM 1541 C C   ? PRO A 1 206 ?  10.445   2.040  -6.951 1.000 86.530 ? 206 PRO A C   1 
ATOM 1542 C CB  ? PRO A 1 206 ?  11.522   0.114  -8.166 1.000 86.530 ? 206 PRO A CB  1 
ATOM 1543 O O   ? PRO A 1 206 ?  11.115   2.508  -6.027 1.000 86.530 ? 206 PRO A O   1 
ATOM 1544 C CG  ? PRO A 1 206 ?  12.942   0.124  -7.701 1.000 86.530 ? 206 PRO A CG  1 
ATOM 1545 C CD  ? PRO A 1 206 ?  13.605   1.368  -8.220 1.000 86.530 ? 206 PRO A CD  1 
ATOM 1546 N N   ? GLY A 1 207 ?   9.046   2.019  -6.928 1.000 89.090 ? 207 GLY A N   1 
ATOM 1547 C CA  ? GLY A 1 207 ?   8.321   2.129  -5.672 1.000 89.090 ? 207 GLY A CA  1 
ATOM 1548 C C   ? GLY A 1 207 ?   8.407   0.876  -4.821 1.000 89.090 ? 207 GLY A C   1 
ATOM 1549 O O   ? GLY A 1 207 ?   8.499  -0.234  -5.350 1.000 89.090 ? 207 GLY A O   1 
ATOM 1550 N N   ? VAL A 1 208 ?   8.381   1.124  -3.459 1.000 92.840 ? 208 VAL A N   1 
ATOM 1551 C CA  ? VAL A 1 208 ?   8.412  -0.002  -2.532 1.000 92.840 ? 208 VAL A CA  1 
ATOM 1552 C C   ? VAL A 1 208 ?   7.029  -0.205  -1.917 1.000 92.840 ? 208 VAL A C   1 
ATOM 1553 C CB  ? VAL A 1 208 ?   9.464   0.206  -1.421 1.000 92.840 ? 208 VAL A CB  1 
ATOM 1554 O O   ? VAL A 1 208 ?   6.398   0.754  -1.465 1.000 92.840 ? 208 VAL A O   1 
ATOM 1555 C CG1 ? VAL A 1 208 ?   9.447  -0.961  -0.435 1.000 92.840 ? 208 VAL A CG1 1 
ATOM 1556 C CG2 ? VAL A 1 208 ?  10.856   0.375  -2.029 1.000 92.840 ? 208 VAL A CG2 1 
ATOM 1557 N N   ? TYR A 1 209 ?   6.624  -1.427  -1.952 1.000 95.500 ? 209 TYR A N   1 
ATOM 1558 C CA  ? TYR A 1 209 ?   5.318  -1.839  -1.448 1.000 95.500 ? 209 TYR A CA  1 
ATOM 1559 C C   ? TYR A 1 209 ?   5.462  -2.899  -0.363 1.000 95.500 ? 209 TYR A C   1 
ATOM 1560 C CB  ? TYR A 1 209 ?   4.446  -2.373  -2.588 1.000 95.500 ? 209 TYR A CB  1 
ATOM 1561 O O   ? TYR A 1 209 ?   6.429  -3.665  -0.358 1.000 95.500 ? 209 TYR A O   1 
ATOM 1562 C CG  ? TYR A 1 209 ?   4.261  -1.394  -3.722 1.000 95.500 ? 209 TYR A CG  1 
ATOM 1563 C CD1 ? TYR A 1 209 ?   3.070  -0.687  -3.871 1.000 95.500 ? 209 TYR A CD1 1 
ATOM 1564 C CD2 ? TYR A 1 209 ?   5.277  -1.173  -4.645 1.000 95.500 ? 209 TYR A CD2 1 
ATOM 1565 C CE1 ? TYR A 1 209 ?   2.895   0.215  -4.915 1.000 95.500 ? 209 TYR A CE1 1 
ATOM 1566 C CE2 ? TYR A 1 209 ?   5.113  -0.273  -5.694 1.000 95.500 ? 209 TYR A CE2 1 
ATOM 1567 O OH  ? TYR A 1 209 ?   3.753   1.307  -6.855 1.000 95.500 ? 209 TYR A OH  1 
ATOM 1568 C CZ  ? TYR A 1 209 ?   3.921   0.415  -5.820 1.000 95.500 ? 209 TYR A CZ  1 
ATOM 1569 N N   ? THR A 1 210 ?   4.513  -2.778   0.615 1.000 97.240 ? 210 THR A N   1 
ATOM 1570 C CA  ? THR A 1 210 ?   4.394  -3.926   1.507 1.000 97.240 ? 210 THR A CA  1 
ATOM 1571 C C   ? THR A 1 210 ?   3.790  -5.120   0.773 1.000 97.240 ? 210 THR A C   1 
ATOM 1572 C CB  ? THR A 1 210 ?   3.534  -3.588   2.739 1.000 97.240 ? 210 THR A CB  1 
ATOM 1573 O O   ? THR A 1 210 ?   2.720  -5.009   0.170 1.000 97.240 ? 210 THR A O   1 
ATOM 1574 C CG2 ? THR A 1 210 ?   3.448  -4.776   3.691 1.000 97.240 ? 210 THR A CG2 1 
ATOM 1575 O OG1 ? THR A 1 210 ?   4.116  -2.477   3.431 1.000 97.240 ? 210 THR A OG1 1 
ATOM 1576 N N   ? GLU A 1 211 ?   4.479  -6.342   0.705 1.000 97.270 ? 211 GLU A N   1 
ATOM 1577 C CA  ? GLU A 1 211 ?   4.030  -7.549   0.016 1.000 97.270 ? 211 GLU A CA  1 
ATOM 1578 C C   ? GLU A 1 211 ?   2.952  -8.273   0.816 1.000 97.270 ? 211 GLU A C   1 
ATOM 1579 C CB  ? GLU A 1 211 ?   5.210  -8.488  -0.247 1.000 97.270 ? 211 GLU A CB  1 
ATOM 1580 O O   ? GLU A 1 211 ?   3.256  -8.982   1.778 1.000 97.270 ? 211 GLU A O   1 
ATOM 1581 C CG  ? GLU A 1 211 ?   4.912  -9.579  -1.265 1.000 97.270 ? 211 GLU A CG  1 
ATOM 1582 C CD  ? GLU A 1 211 ?   6.144 -10.368  -1.678 1.000 97.270 ? 211 GLU A CD  1 
ATOM 1583 O OE1 ? GLU A 1 211 ?   6.131 -10.990  -2.764 1.000 97.270 ? 211 GLU A OE1 1 
ATOM 1584 O OE2 ? GLU A 1 211 ?   7.131 -10.364  -0.908 1.000 97.270 ? 211 GLU A OE2 1 
ATOM 1585 N N   ? VAL A 1 212 ?   1.728  -8.127   0.406 1.000 98.200 ? 212 VAL A N   1 
ATOM 1586 C CA  ? VAL A 1 212 ?   0.540  -8.531   1.150 1.000 98.200 ? 212 VAL A CA  1 
ATOM 1587 C C   ? VAL A 1 212 ?   0.520 -10.050   1.307 1.000 98.200 ? 212 VAL A C   1 
ATOM 1588 C CB  ? VAL A 1 212 ?  -0.755  -8.050   0.458 1.000 98.200 ? 212 VAL A CB  1 
ATOM 1589 O O   ? VAL A 1 212 ?   0.128 -10.567   2.356 1.000 98.200 ? 212 VAL A O   1 
ATOM 1590 C CG1 ? VAL A 1 212 ?  -1.983  -8.681   1.111 1.000 98.200 ? 212 VAL A CG1 1 
ATOM 1591 C CG2 ? VAL A 1 212 ?  -0.848  -6.526   0.500 1.000 98.200 ? 212 VAL A CG2 1 
ATOM 1592 N N   ? CYS A 1 213 ?   0.932 -10.862   0.306 1.000 97.890 ? 213 CYS A N   1 
ATOM 1593 C CA  ? CYS A 1 213 ?   0.874 -12.318   0.354 1.000 97.890 ? 213 CYS A CA  1 
ATOM 1594 C C   ? CYS A 1 213 ?   1.642 -12.855   1.556 1.000 97.890 ? 213 CYS A C   1 
ATOM 1595 C CB  ? CYS A 1 213 ?   1.439 -12.920  -0.933 1.000 97.890 ? 213 CYS A CB  1 
ATOM 1596 O O   ? CYS A 1 213 ?   1.326 -13.930   2.070 1.000 97.890 ? 213 CYS A O   1 
ATOM 1597 S SG  ? CYS A 1 213 ?   3.237 -12.806  -1.062 1.000 97.890 ? 213 CYS A SG  1 
ATOM 1598 N N   ? LYS A 1 214 ?   2.590 -12.119   2.110 1.000 97.600 ? 214 LYS A N   1 
ATOM 1599 C CA  ? LYS A 1 214 ?   3.423 -12.558   3.225 1.000 97.600 ? 214 LYS A CA  1 
ATOM 1600 C C   ? LYS A 1 214 ?   2.701 -12.373   4.557 1.000 97.600 ? 214 LYS A C   1 
ATOM 1601 C CB  ? LYS A 1 214 ?   4.749 -11.795   3.238 1.000 97.600 ? 214 LYS A CB  1 
ATOM 1602 O O   ? LYS A 1 214 ?   3.168 -12.848   5.594 1.000 97.600 ? 214 LYS A O   1 
ATOM 1603 C CG  ? LYS A 1 214 ?   5.667 -12.130   2.072 1.000 97.600 ? 214 LYS A CG  1 
ATOM 1604 C CD  ? LYS A 1 214 ?   7.044 -11.502   2.247 1.000 97.600 ? 214 LYS A CD  1 
ATOM 1605 C CE  ? LYS A 1 214 ?   8.010 -11.961   1.164 1.000 97.600 ? 214 LYS A CE  1 
ATOM 1606 N NZ  ? LYS A 1 214 ?   9.380 -11.403   1.370 1.000 97.600 ? 214 LYS A NZ  1 
ATOM 1607 N N   ? PHE A 1 215 ?   1.488 -11.687   4.527 1.000 98.090 ? 215 PHE A N   1 
ATOM 1608 C CA  ? PHE A 1 215 ?   0.852 -11.311   5.784 1.000 98.090 ? 215 PHE A CA  1 
ATOM 1609 C C   ? PHE A 1 215 ?  -0.575 -11.843   5.850 1.000 98.090 ? 215 PHE A C   1 
ATOM 1610 C CB  ? PHE A 1 215 ?   0.853  -9.789   5.954 1.000 98.090 ? 215 PHE A CB  1 
ATOM 1611 O O   ? PHE A 1 215 ?  -1.390 -11.354   6.634 1.000 98.090 ? 215 PHE A O   1 
ATOM 1612 C CG  ? PHE A 1 215 ?   2.230  -9.184   6.004 1.000 98.090 ? 215 PHE A CG  1 
ATOM 1613 C CD1 ? PHE A 1 215 ?   2.961  -9.183   7.186 1.000 98.090 ? 215 PHE A CD1 1 
ATOM 1614 C CD2 ? PHE A 1 215 ?   2.793  -8.617   4.869 1.000 98.090 ? 215 PHE A CD2 1 
ATOM 1615 C CE1 ? PHE A 1 215 ?   4.236  -8.624   7.235 1.000 98.090 ? 215 PHE A CE1 1 
ATOM 1616 C CE2 ? PHE A 1 215 ?   4.067  -8.057   4.910 1.000 98.090 ? 215 PHE A CE2 1 
ATOM 1617 C CZ  ? PHE A 1 215 ?   4.786  -8.061   6.094 1.000 98.090 ? 215 PHE A CZ  1 
ATOM 1618 N N   ? ILE A 1 216 ?  -0.860 -12.858   5.034 1.000 98.030 ? 216 ILE A N   1 
ATOM 1619 C CA  ? ILE A 1 216 ?  -2.227 -13.360   4.946 1.000 98.030 ? 216 ILE A CA  1 
ATOM 1620 C C   ? ILE A 1 216 ?  -2.643 -13.962   6.285 1.000 98.030 ? 216 ILE A C   1 
ATOM 1621 C CB  ? ILE A 1 216 ?  -2.373 -14.407   3.819 1.000 98.030 ? 216 ILE A CB  1 
ATOM 1622 O O   ? ILE A 1 216 ?  -3.735 -13.681   6.787 1.000 98.030 ? 216 ILE A O   1 
ATOM 1623 C CG1 ? ILE A 1 216 ?  -2.214 -13.741   2.447 1.000 98.030 ? 216 ILE A CG1 1 
ATOM 1624 C CG2 ? ILE A 1 216 ?  -3.719 -15.129   3.924 1.000 98.030 ? 216 ILE A CG2 1 
ATOM 1625 C CD1 ? ILE A 1 216 ?  -3.220 -12.630   2.178 1.000 98.030 ? 216 ILE A CD1 1 
ATOM 1626 N N   ? PRO A 1 217 ?  -1.786 -14.751   6.855 1.000 97.390 ? 217 PRO A N   1 
ATOM 1627 C CA  ? PRO A 1 217 ?  -2.170 -15.308   8.154 1.000 97.390 ? 217 PRO A CA  1 
ATOM 1628 C C   ? PRO A 1 217 ?  -2.477 -14.229   9.190 1.000 97.390 ? 217 PRO A C   1 
ATOM 1629 C CB  ? PRO A 1 217 ?  -0.942 -16.125   8.564 1.000 97.390 ? 217 PRO A CB  1 
ATOM 1630 O O   ? PRO A 1 217 ?  -3.463 -14.335   9.924 1.000 97.390 ? 217 PRO A O   1 
ATOM 1631 C CG  ? PRO A 1 217 ?  -0.332 -16.571   7.275 1.000 97.390 ? 217 PRO A CG  1 
ATOM 1632 C CD  ? PRO A 1 217 ?  -0.465 -15.459   6.274 1.000 97.390 ? 217 PRO A CD  1 
ATOM 1633 N N   ? TRP A 1 218 ?  -1.640 -13.190   9.301 1.000 97.910 ? 218 TRP A N   1 
ATOM 1634 C CA  ? TRP A 1 218 ?  -1.860 -12.092  10.238 1.000 97.910 ? 218 TRP A CA  1 
ATOM 1635 C C   ? TRP A 1 218 ?  -3.157 -11.356   9.920 1.000 97.910 ? 218 TRP A C   1 
ATOM 1636 C CB  ? TRP A 1 218 ?  -0.682 -11.114  10.206 1.000 97.910 ? 218 TRP A CB  1 
ATOM 1637 O O   ? TRP A 1 218 ?  -3.931 -11.031  10.823 1.000 97.910 ? 218 TRP A O   1 
ATOM 1638 C CG  ? TRP A 1 218 ?  -0.879  -9.896  11.057 1.000 97.910 ? 218 TRP A CG  1 
ATOM 1639 C CD1 ? TRP A 1 218 ?  -0.662  -9.786  12.402 1.000 97.910 ? 218 TRP A CD1 1 
ATOM 1640 C CD2 ? TRP A 1 218 ?  -1.338  -8.614  10.619 1.000 97.910 ? 218 TRP A CD2 1 
ATOM 1641 C CE2 ? TRP A 1 218 ?  -1.375  -7.773  11.753 1.000 97.910 ? 218 TRP A CE2 1 
ATOM 1642 C CE3 ? TRP A 1 218 ?  -1.722  -8.093   9.375 1.000 97.910 ? 218 TRP A CE3 1 
ATOM 1643 N NE1 ? TRP A 1 218 ?  -0.959  -8.512  12.827 1.000 97.910 ? 218 TRP A NE1 1 
ATOM 1644 C CH2 ? TRP A 1 218 ?  -2.151  -5.954  10.452 1.000 97.910 ? 218 TRP A CH2 1 
ATOM 1645 C CZ2 ? TRP A 1 218 ?  -1.781  -6.438  11.680 1.000 97.910 ? 218 TRP A CZ2 1 
ATOM 1646 C CZ3 ? TRP A 1 218 ?  -2.125  -6.765   9.305 1.000 97.910 ? 218 TRP A CZ3 1 
ATOM 1647 N N   ? ILE A 1 219 ?  -3.430 -11.103   8.629 1.000 98.170 ? 219 ILE A N   1 
ATOM 1648 C CA  ? ILE A 1 219 ?  -4.619 -10.385   8.183 1.000 98.170 ? 219 ILE A CA  1 
ATOM 1649 C C   ? ILE A 1 219 ?  -5.871 -11.159   8.588 1.000 98.170 ? 219 ILE A C   1 
ATOM 1650 C CB  ? ILE A 1 219 ?  -4.601 -10.156   6.655 1.000 98.170 ? 219 ILE A CB  1 
ATOM 1651 O O   ? ILE A 1 219 ?  -6.791 -10.594   9.185 1.000 98.170 ? 219 ILE A O   1 
ATOM 1652 C CG1 ? ILE A 1 219 ?  -3.477  -9.185   6.274 1.000 98.170 ? 219 ILE A CG1 1 
ATOM 1653 C CG2 ? ILE A 1 219 ?  -5.959  -9.640   6.170 1.000 98.170 ? 219 ILE A CG2 1 
ATOM 1654 C CD1 ? ILE A 1 219 ?  -3.190  -9.126   4.780 1.000 98.170 ? 219 ILE A CD1 1 
ATOM 1655 N N   ? ARG A 1 220 ?  -5.916 -12.386   8.366 1.000 97.370 ? 220 ARG A N   1 
ATOM 1656 C CA  ? ARG A 1 220 ?  -7.079 -13.218   8.661 1.000 97.370 ? 220 ARG A CA  1 
ATOM 1657 C C   ? ARG A 1 220 ?  -7.307 -13.326  10.165 1.000 97.370 ? 220 ARG A C   1 
ATOM 1658 C CB  ? ARG A 1 220 ?  -6.910 -14.613   8.055 1.000 97.370 ? 220 ARG A CB  1 
ATOM 1659 O O   ? ARG A 1 220 ?  -8.445 -13.249  10.632 1.000 97.370 ? 220 ARG A O   1 
ATOM 1660 C CG  ? ARG A 1 220 ?  -7.038 -14.646   6.540 1.000 97.370 ? 220 ARG A CG  1 
ATOM 1661 C CD  ? ARG A 1 220 ?  -6.958 -16.066   5.998 1.000 97.370 ? 220 ARG A CD  1 
ATOM 1662 N NE  ? ARG A 1 220 ?  -7.269 -16.118   4.573 1.000 97.370 ? 220 ARG A NE  1 
ATOM 1663 N NH1 ? ARG A 1 220 ?  -6.346 -18.209   4.236 1.000 97.370 ? 220 ARG A NH1 1 
ATOM 1664 N NH2 ? ARG A 1 220 ?  -7.301 -17.077   2.486 1.000 97.370 ? 220 ARG A NH2 1 
ATOM 1665 C CZ  ? ARG A 1 220 ?  -6.971 -17.135   3.768 1.000 97.370 ? 220 ARG A CZ  1 
ATOM 1666 N N   ? LYS A 1 221 ?  -6.218 -13.550  10.869 1.000 97.380 ? 221 LYS A N   1 
ATOM 1667 C CA  ? LYS A 1 221 ?  -6.293 -13.636  12.324 1.000 97.380 ? 221 LYS A CA  1 
ATOM 1668 C C   ? LYS A 1 221 ?  -6.823 -12.338  12.926 1.000 97.380 ? 221 LYS A C   1 
ATOM 1669 C CB  ? LYS A 1 221 ?  -4.921 -13.966  12.914 1.000 97.380 ? 221 LYS A CB  1 
ATOM 1670 O O   ? LYS A 1 221 ?  -7.679 -12.362  13.812 1.000 97.380 ? 221 LYS A O   1 
ATOM 1671 C CG  ? LYS A 1 221 ?  -4.919 -14.119  14.428 1.000 97.380 ? 221 LYS A CG  1 
ATOM 1672 C CD  ? LYS A 1 221 ?  -3.533 -14.471  14.953 1.000 97.380 ? 221 LYS A CD  1 
ATOM 1673 C CE  ? LYS A 1 221 ?  -3.522 -14.589  16.471 1.000 97.380 ? 221 LYS A CE  1 
ATOM 1674 N NZ  ? LYS A 1 221 ?  -2.167 -14.948  16.989 1.000 97.380 ? 221 LYS A NZ  1 
ATOM 1675 N N   ? THR A 1 222 ?  -6.370 -11.233  12.510 1.000 96.940 ? 222 THR A N   1 
ATOM 1676 C CA  ? THR A 1 222 ?  -6.775  -9.926  13.015 1.000 96.940 ? 222 THR A CA  1 
ATOM 1677 C C   ? THR A 1 222 ?  -8.245  -9.658  12.704 1.000 96.940 ? 222 THR A C   1 
ATOM 1678 C CB  ? THR A 1 222 ?  -5.907  -8.803  12.417 1.000 96.940 ? 222 THR A CB  1 
ATOM 1679 O O   ? THR A 1 222 ?  -8.984  -9.160  13.555 1.000 96.940 ? 222 THR A O   1 
ATOM 1680 C CG2 ? THR A 1 222 ?  -6.317  -7.440  12.965 1.000 96.940 ? 222 THR A CG2 1 
ATOM 1681 O OG1 ? THR A 1 222 ?  -4.533  -9.044  12.744 1.000 96.940 ? 222 THR A OG1 1 
ATOM 1682 N N   ? MET A 1 223 ?  -8.731 -10.017  11.512 1.000 96.560 ? 223 MET A N   1 
ATOM 1683 C CA  ? MET A 1 223 ? -10.106  -9.764  11.091 1.000 96.560 ? 223 MET A CA  1 
ATOM 1684 C C   ? MET A 1 223 ? -11.083 -10.638  11.870 1.000 96.560 ? 223 MET A C   1 
ATOM 1685 C CB  ? MET A 1 223 ? -10.264 -10.012   9.590 1.000 96.560 ? 223 MET A CB  1 
ATOM 1686 O O   ? MET A 1 223 ? -12.249 -10.276  12.038 1.000 96.560 ? 223 MET A O   1 
ATOM 1687 C CG  ? MET A 1 223 ?  -9.654  -8.924   8.721 1.000 96.560 ? 223 MET A CG  1 
ATOM 1688 S SD  ? MET A 1 223 ?  -9.923  -9.220   6.931 1.000 96.560 ? 223 MET A SD  1 
ATOM 1689 C CE  ? MET A 1 223 ?  -9.954 -11.034   6.908 1.000 96.560 ? 223 MET A CE  1 
ATOM 1690 N N   ? ARG A 1 224 ? -10.664 -11.697  12.446 1.000 92.790 ? 224 ARG A N   1 
ATOM 1691 C CA  ? ARG A 1 224 ? -11.491 -12.600  13.239 1.000 92.790 ? 224 ARG A CA  1 
ATOM 1692 C C   ? ARG A 1 224 ? -11.632 -12.097  14.672 1.000 92.790 ? 224 ARG A C   1 
ATOM 1693 C CB  ? ARG A 1 224 ? -10.902 -14.012  13.235 1.000 92.790 ? 224 ARG A CB  1 
ATOM 1694 O O   ? ARG A 1 224 ? -12.574 -12.467  15.376 1.000 92.790 ? 224 ARG A O   1 
ATOM 1695 C CG  ? ARG A 1 224 ? -11.078 -14.749  11.917 1.000 92.790 ? 224 ARG A CG  1 
ATOM 1696 C CD  ? ARG A 1 224 ? -10.730 -16.226  12.046 1.000 92.790 ? 224 ARG A CD  1 
ATOM 1697 N NE  ? ARG A 1 224 ?  -9.304 -16.424  12.290 1.000 92.790 ? 224 ARG A NE  1 
ATOM 1698 N NH1 ? ARG A 1 224 ?  -9.029 -18.005  10.628 1.000 92.790 ? 224 ARG A NH1 1 
ATOM 1699 N NH2 ? ARG A 1 224 ?  -7.243 -17.367  11.917 1.000 92.790 ? 224 ARG A NH2 1 
ATOM 1700 C CZ  ? ARG A 1 224 ?  -8.529 -17.265  11.611 1.000 92.790 ? 224 ARG A CZ  1 
ATOM 1701 N N   ? SER A 1 225 ? -10.751 -11.288  15.170 1.000 80.510 ? 225 SER A N   1 
ATOM 1702 C CA  ? SER A 1 225 ? -10.697 -10.770  16.533 1.000 80.510 ? 225 SER A CA  1 
ATOM 1703 C C   ? SER A 1 225 ? -11.643  -9.587  16.712 1.000 80.510 ? 225 SER A C   1 
ATOM 1704 C CB  ? SER A 1 225 ?  -9.271 -10.351  16.892 1.000 80.510 ? 225 SER A CB  1 
ATOM 1705 O O   ? SER A 1 225 ? -12.203  -9.391  17.793 1.000 80.510 ? 225 SER A O   1 
ATOM 1706 O OG  ? SER A 1 225 ?  -8.845  -9.269  16.081 1.000 80.510 ? 225 SER A OG  1 
# 
loop_
_struct_sheet_range.sheet_id 
_struct_sheet_range.id 
_struct_sheet_range.beg_label_comp_id 
_struct_sheet_range.beg_label_asym_id 
_struct_sheet_range.beg_label_seq_id 
_struct_sheet_range.pdbx_beg_PDB_ins_code 
_struct_sheet_range.end_label_comp_id 
_struct_sheet_range.end_label_asym_id 
_struct_sheet_range.end_label_seq_id 
_struct_sheet_range.pdbx_end_PDB_ins_code 
_struct_sheet_range.beg_auth_comp_id 
_struct_sheet_range.beg_auth_asym_id 
_struct_sheet_range.beg_auth_seq_id 
_struct_sheet_range.end_auth_comp_id 
_struct_sheet_range.end_auth_asym_id 
_struct_sheet_range.end_auth_seq_id 
A A GLU A   6 ? GLU A   7 ? GLU A 6   GLU A 7   
A B THR A 106 ? THR A 106 ? THR A 106 THR A 106 
A C SER A 117 ? GLY A 122 ? SER A 117 GLY A 122 
A D GLN A 138 ? ILE A 145 ? GLN A 138 ILE A 145 
A E MET A 162 ? GLY A 166 ? MET A 162 GLY A 166 
A F PRO A 182 ? CYS A 185 ? PRO A 182 CYS A 185 
A G VAL A 188 ? TRP A 195 ? VAL A 188 TRP A 195 
A H GLY A 207 ? GLU A 211 ? GLY A 207 GLU A 211 
B I GLN A  16 ? ASN A  21 ? GLN A 16  ASN A 21  
B J GLN A  24 ? ALA A  33 ? GLN A 24  ALA A 33  
B K TRP A  36 ? THR A  39 ? TRP A 36  THR A 39  
B L ASN A  49 ? LEU A  52 ? ASN A 49  LEU A 52  
B M GLN A  65 ? ARG A  74 ? GLN A 65  ARG A 74  
B N MET A  88 ? LEU A  92 ? MET A 88  LEU A 92  
C O SER A  56 ? SER A  56 ? SER A 56  SER A 56  
C P GLU A 136 ? GLU A 136 ? GLU A 136 GLU A 136 
# 
loop_
_struct_conf.id 
_struct_conf.conf_type_id 
_struct_conf.beg_label_comp_id 
_struct_conf.beg_label_asym_id 
_struct_conf.beg_label_seq_id 
_struct_conf.pdbx_beg_PDB_ins_code 
_struct_conf.end_label_comp_id 
_struct_conf.end_label_asym_id 
_struct_conf.end_label_seq_id 
_struct_conf.pdbx_end_PDB_ins_code 
_struct_conf.beg_auth_comp_id 
_struct_conf.beg_auth_asym_id 
_struct_conf.beg_auth_seq_id 
_struct_conf.end_auth_comp_id 
_struct_conf.end_auth_asym_id 
_struct_conf.end_auth_seq_id 
TURN_TY1_P1   TURN_TY1_P   ILE A   3 ? GLU A   4 ? ILE A 3   GLU A 4   
STRN1         STRN         GLU A   6 ? GLU A   7 ? GLU A 6   GLU A 7   
HELX_LH_PP_P1 HELX_LH_PP_P CYS A   8 ? SER A   9 ? CYS A 8   SER A 9   
TURN_TY1_P2   TURN_TY1_P   ARG A  10 ? GLY A  11 ? ARG A 10  GLY A 11  
BEND1         BEND         SER A  12 ? SER A  12 ? SER A 12  SER A 12  
TURN_TY1_P3   TURN_TY1_P   PRO A  14 ? TRP A  15 ? PRO A 14  TRP A 15  
STRN2         STRN         GLN A  16 ? ASN A  21 ? GLN A 16  ASN A 21  
TURN_TY1_P4   TURN_TY1_P   GLY A  22 ? ASN A  23 ? GLY A 22  ASN A 23  
STRN3         STRN         GLN A  24 ? ALA A  33 ? GLN A 24  ALA A 33  
TURN_TY1_P5   TURN_TY1_P   SER A  34 ? ASN A  35 ? SER A 34  ASN A 35  
STRN4         STRN         TRP A  36 ? THR A  39 ? TRP A 36  THR A 39  
HELX_RH_3T_P1 HELX_RH_3T_P GLU A  41 ? CYS A  43 ? GLU A 41  CYS A 43  
BEND2         BEND         ASN A  46 ? ASN A  46 ? ASN A 46  ASN A 46  
STRN5         STRN         ASN A  49 ? LEU A  52 ? ASN A 49  LEU A 52  
BEND3         BEND         GLY A  53 ? GLY A  53 ? GLY A 53  GLY A 53  
BEND4         BEND         HIS A  55 ? HIS A  55 ? HIS A 55  HIS A 55  
STRN6         STRN         SER A  56 ? SER A  56 ? SER A 56  SER A 56  
BEND5         BEND         LEU A  57 ? GLY A  59 ? LEU A 57  GLY A 59  
TURN_TY1_P6   TURN_TY1_P   ARG A  62 ? GLY A  63 ? ARG A 62  GLY A 63  
STRN7         STRN         GLN A  65 ? ARG A  74 ? GLN A 65  ARG A 74  
TURN_TY1_P7   TURN_TY1_P   PRO A  76 ? GLN A  77 ? PRO A 76  GLN A 77  
TURN_TY1_P8   TURN_TY1_P   THR A  80 ? THR A  82 ? THR A 80  THR A 82  
TURN_TY1_P9   TURN_TY1_P   VAL A  84 ? ASN A  85 ? VAL A 84  ASN A 85  
STRN8         STRN         MET A  88 ? LEU A  92 ? MET A 88  LEU A 92  
BEND6         BEND         GLN A  93 ? ARG A  94 ? GLN A 93  ARG A 94  
BEND7         BEND         GLY A  99 ? ASN A 101 ? GLY A 99  ASN A 101 
HELX_LH_PP_P2 HELX_LH_PP_P PRO A 104 ? ILE A 105 ? PRO A 104 ILE A 105 
STRN9         STRN         THR A 106 ? THR A 106 ? THR A 106 THR A 106 
HELX_LH_PP_P3 HELX_LH_PP_P LEU A 107 ? PRO A 108 ? LEU A 107 PRO A 108 
BEND8         BEND         SER A 109 ? LYS A 110 ? SER A 109 LYS A 110 
HELX_LH_PP_P4 HELX_LH_PP_P CYS A 111 ? SER A 113 ? CYS A 111 SER A 113 
TURN_TY1_P10  TURN_TY1_P   PRO A 114 ? GLY A 115 ? PRO A 114 GLY A 115 
STRN10        STRN         SER A 117 ? GLY A 122 ? SER A 117 GLY A 122 
BEND9         BEND         TRP A 123 ? GLY A 124 ? TRP A 123 GLY A 124 
BEND10        BEND         THR A 126 ? ASP A 130 ? THR A 126 ASP A 130 
BEND11        BEND         GLN A 135 ? GLN A 135 ? GLN A 135 GLN A 135 
STRN11        STRN         GLU A 136 ? GLU A 136 ? GLU A 136 GLU A 136 
STRN12        STRN         GLN A 138 ? ILE A 145 ? GLN A 138 ILE A 145 
HELX_RH_AL_P1 HELX_RH_AL_P THR A 147 ? TYR A 154 ? THR A 147 TYR A 154 
HELX_RH_3T_P2 HELX_RH_3T_P GLN A 155 ? LEU A 157 ? GLN A 155 LEU A 157 
TURN_TY1_P11  TURN_TY1_P   GLU A 160 ? SER A 161 ? GLU A 160 SER A 161 
STRN13        STRN         MET A 162 ? GLY A 166 ? MET A 162 GLY A 166 
TURN_TY1_P12  TURN_TY1_P   PRO A 168 ? ASN A 169 ? PRO A 168 ASN A 169 
TURN_TY1_P13  TURN_TY1_P   ASN A 176 ? GLY A 177 ? ASN A 176 GLY A 177 
TURN_TY1_P14  TURN_TY1_P   SER A 179 ? GLY A 180 ? SER A 179 GLY A 180 
STRN14        STRN         PRO A 182 ? CYS A 185 ? PRO A 182 CYS A 185 
TURN_TY1_P15  TURN_TY1_P   GLY A 186 ? GLY A 187 ? GLY A 186 GLY A 187 
STRN15        STRN         VAL A 188 ? TRP A 195 ? VAL A 188 TRP A 195 
BEND12        BEND         PHE A 198 ? CYS A 200 ? PHE A 198 CYS A 200 
TURN_TY1_P16  TURN_TY1_P   PRO A 203 ? ASN A 204 ? PRO A 203 ASN A 204 
STRN16        STRN         GLY A 207 ? GLU A 211 ? GLY A 207 GLU A 211 
HELX_RH_3T_P3 HELX_RH_3T_P VAL A 212 ? PHE A 215 ? VAL A 212 PHE A 215 
HELX_RH_AL_P2 HELX_RH_AL_P ILE A 216 ? ARG A 224 ? ILE A 216 ARG A 224 
# 
