# Supplementary material for: FlatProt: 2D visualization eases protein structure comparison
Source: BMC Bioinformatics. 2025 Aug 13;26:210. doi: 10.1186/s12859-025-06233-x (PMC12344939; doi:10.1186/s12859-025-06233-x)
Supplement: Supplementary file 1 — Supplementary Material 1 [file 12859_2025_6233_MOESM1_ESM.zip › KLK/structures/Phci_A_09.cif]

data_Phci_A_09
# 
_entry.id   Phci_A_09 
# 
_entity.id                         1      
_entity.type                       polymer 
_entity.pdbx_description           polymer-1 
_entity.formula_weight             24608.1 
_entity.pdbx_number_of_molecules        1 
# 
loop_
_struct_sheet.id 
_struct_sheet.number_strands 
A 2 
B 7 
C 7 
D 2 
E 2 
F 2 
G 2 
# 
loop_
_struct_conf_type.id 
_struct_conf_type.criteria 
STRN         DSSP 
TURN_TY1_P   DSSP 
HELX_LH_PP_P DSSP 
BEND         DSSP 
HELX_RH_3T_P DSSP 
HELX_RH_AL_P DSSP 
# 
_struct_asym.id          A 
_struct_asym.entity_id   1 
# 
_software.pdbx_ordinal     1 
_software.name             dssp 
_software.version          4.4.10 
_software.date             ? 
_software.classification   'model annotation' 
# 
_entity_poly.entity_id                      1 
_entity_poly.type                           polypeptide(L) 
_entity_poly.nstd_linkage                   n 
_entity_poly.nstd_monomer                   n 
_entity_poly.pdbx_seq_one_letter_code       
;KLVGGYNCRVGEHPYQVALFYSDHLLCGGVLIHPQWVLSAAHCQKPTLQVLLGKHNIQQWERSQQLSTVVQAIPHPAYNR
VRHDNDIMLLKLPRAMTLSPHIQPLALPSDCTDSNSTCIISGWGKTDAQGHYPDVLQCASIHLVPHKTCQQAYPNQITAN
MVCAGDKSGTDSCQGDSGGPLVCQGRLRGLVSWGEVPCGSAQKPGVYTDVCRYCDWIQRTIQAN
;
_entity_poly.pdbx_seq_one_letter_code_can   
;KLVGGYNCRVGEHPYQVALFYSDHLLCGGVLIHPQWVLSAAHCQKPTLQVLLGKHNIQQWERSQQLSTVVQAIPHPAYNR
VRHDNDIMLLKLPRAMTLSPHIQPLALPSDCTDSNSTCIISGWGKTDAQGHYPDVLQCASIHLVPHKTCQQAYPNQITAN
MVCAGDKSGTDSCQGDSGGPLVCQGRLRGLVSWGEVPCGSAQKPGVYTDVCRYCDWIQRTIQAN
;
_entity_poly.pdbx_strand_id                 A 
# 
loop_
_dssp_struct_summary.entry_id 
_dssp_struct_summary.label_comp_id 
_dssp_struct_summary.label_asym_id 
_dssp_struct_summary.label_seq_id 
_dssp_struct_summary.secondary_structure 
_dssp_struct_summary.ss_bridge 
_dssp_struct_summary.helix_3_10 
_dssp_struct_summary.helix_alpha 
_dssp_struct_summary.helix_pi 
_dssp_struct_summary.helix_pp 
_dssp_struct_summary.bend 
_dssp_struct_summary.chirality 
_dssp_struct_summary.sheet 
_dssp_struct_summary.strand 
_dssp_struct_summary.ladder_1 
_dssp_struct_summary.ladder_2 
_dssp_struct_summary.accessibility 
_dssp_struct_summary.TCO 
_dssp_struct_summary.kappa 
_dssp_struct_summary.alpha 
_dssp_struct_summary.phi 
_dssp_struct_summary.psi 
_dssp_struct_summary.x_ca 
_dssp_struct_summary.y_ca 
_dssp_struct_summary.z_ca 
Phci_A_09 LYS A 1   . . . . . . . . . . . . ? .      .     .      .      107.7  6.1   8.6   -10.6 
Phci_A_09 LEU A 2   E . > . . . . - A A A . ? -0.975 .     -154.4 -88.7  96.6   5.3   5.3   -12.3 
Phci_A_09 VAL A 3   E . 3 . . . S + A A A . ? -0.790 77.8  9.1    -74.8  115.8  8.4   5.2   -14.5 
Phci_A_09 GLY A 4   T . 3 . . . S + . . . . ? 0.753  99.7  139.5  89.6   17.6   7.6   3.0   -17.6 
Phci_A_09 GLY A 5   . . < . . . . - . . . . ? -0.296 37.4  -148.8 -92.8  172.5  3.8   2.8   -16.8 
Phci_A_09 TYR A 6   E . . . . . . - B C B . ? -0.910 36.0  -76.9  -132.4 160.9  0.7   2.9   -19.0 
Phci_A_09 ASN A 7   E . . . . > . - B C B . ? -0.551 52.5  -128.2 -60.1  124.2  -2.9  4.0   -18.7 
Phci_A_09 CYS A 8   P . . . . P . - . . . . ? -0.448 24.5  -105.4 -68.3  152.4  -4.8  1.4   -16.8 
Phci_A_09 ARG A 9   P . > . . P . - . . . . ? -0.510 44.4  -92.3  -74.3  145.9  -8.0  -0.0  -18.3 
Phci_A_09 VAL A 10  T . 3 . . < S + . . . . ? -0.373 112.6 10.2   -56.8  127.1  -11.2 1.2   -16.7 
Phci_A_09 GLY A 11  T . 3 . . . S + . . . . ? 0.474  91.6  120.1  85.1   -0.8   -12.2 -1.3  -13.9 
Phci_A_09 GLU A 12  S . < . . . S + . . . . ? 0.850  81.9  30.1   -65.8  -36.4  -8.8  -3.1  -14.0 
Phci_A_09 HIS A 13  . . > . . . . + . . . . ? -0.624 65.9  167.4  -128.9 72.5   -8.0  -2.3  -10.3 
Phci_A_09 PRO A 14  T . 3 . . . S + . . . . ? 0.554  76.7  60.0   -70.7  -3.6   -11.4 -2.1  -8.4  
Phci_A_09 TYR A 15  T . 3 . . . S + . . . . ? 0.503  77.2  115.4  -96.0  -14.0  -9.5  -2.1  -5.1  
Phci_A_09 GLN A 16  E . < . . . . - C J I . ? -0.466 48.9  -163.7 -65.7  133.2  -7.4  1.1   -5.8  
Phci_A_09 VAL A 17  E . . . . . . - C J I J ? -0.938 12.8  -147.3 -122.9 136.0  -8.3  4.0   -3.4  
Phci_A_09 ALA A 18  E . . . . . . - C J I J ? -0.920 13.7  -154.5 -100.7 125.8  -7.5  7.7   -3.7  
Phci_A_09 LEU A 19  E . . . . . . - C J I J ? -0.890 12.1  -166.9 -102.7 128.7  -6.9  9.5   -0.5  
Phci_A_09 PHE A 20  E . . . . . . - C J I J ? -0.874 14.8  -174.0 -117.5 142.3  -7.6  13.2  -0.3  
Phci_A_09 TYR A 21  E . > . . . S - C J I . ? -0.977 82.8  -16.4  -128.7 118.9  -6.7  15.9  2.1   
Phci_A_09 SER A 22  T . 3 . . . S - . . . . ? 0.919  129.5 -52.6  54.9   36.5   -8.2  19.4  1.6   
Phci_A_09 ASP A 23  T . 3 . . . S + . . . . ? 0.591  115.0 116.7  83.3   10.7   -9.1  18.5  -2.1  
Phci_A_09 HIS A 24  E . < . . . S - C K I . ? -0.951 75.8  -112.8 -113.6 132.0  -5.6  17.4  -2.9  
Phci_A_09 LEU A 25  E . . . . . . + C K I . ? -0.503 42.2  170.9  -56.5  119.4  -4.7  13.9  -3.8  
Phci_A_09 LEU A 26  E . . . . . . - C K . . ? 0.875  52.5  -28.9  -97.1  -57.4  -2.5  12.8  -0.8  
Phci_A_09 CYS A 27  E . . . . . . - C K I . ? -0.892 56.8  -106.0 -150.3 168.9  -1.9  9.0   -1.2  
Phci_A_09 GLY A 28  E . . . . . . - C K I . ? -0.456 33.6  -177.8 -92.4  178.0  -3.2  5.9   -2.6  
Phci_A_09 GLY A 29  E . . . . . . - C K I . ? -0.936 22.2  -116.3 -162.0 178.0  -4.8  2.9   -0.7  
Phci_A_09 VAL A 30  E . . . . . . - C K I K ? -0.995 17.0  -134.4 -133.2 123.3  -6.3  -0.5  -1.0  
Phci_A_09 LEU A 31  E . . . . . . + C K . K ? -0.702 35.6  160.6  -70.6  117.3  -9.8  -1.6  -0.2  
Phci_A_09 ILE A 32  E . . . . . . + C K . . ? 0.504  69.3  20.0   -118.1 -9.7   -9.3  -4.9  1.8   
Phci_A_09 HIS A 33  E . > . . . S - C K . K ? -0.959 86.6  -105.7 -156.9 147.4  -12.8 -4.9  3.3   
Phci_A_09 PRO A 34  T . 3 . . . S + . . . . ? 0.767  125.9 26.5   -53.1  -17.8  -16.1 -3.2  2.4   
Phci_A_09 GLN A 35  T . 3 . . . S + . . . . ? 0.298  114.2 76.6   -122.5 1.6    -15.5 -0.9  5.4   
Phci_A_09 TRP A 36  E . < . . . . - C L K L ? -0.983 51.1  -170.6 -130.7 131.9  -11.6 -1.0  5.6   
Phci_A_09 VAL A 37  E . . . . . . - C L K L ? -0.945 13.8  -146.2 -115.2 133.5  -8.9  0.7   3.5   
Phci_A_09 LEU A 38  E . . . . . . + C L K L ? -0.854 32.2  148.1  -96.6  138.1  -5.2  -0.1  3.8   
Phci_A_09 SER A 39  E . . . . . . - C L . L ? -0.877 49.7  -72.7  -152.6 176.8  -2.6  2.7   3.3   
Phci_A_09 ALA A 40  . . > . . . . - . . . . ? -0.667 32.1  -137.1 -78.9  142.3  0.8   3.9   4.4   
Phci_A_09 ALA A 41  G . > . . . S + . . . . ? 0.793  102.2 66.5   -68.2  -31.9  1.1   5.4   7.9   
Phci_A_09 HIS A 42  G . 3 . . . S + . . . . ? 0.605  92.5  66.0   -70.0  -0.9   3.3   8.2   6.6   
Phci_A_09 CYS A 43  G . < . . . S + . . . . ? 0.412  72.0  133.2  -96.3  0.1    0.2   9.4   4.7   
Phci_A_09 GLN A 44  . . < . . . . + . . . . ? -0.323 23.1  156.0  -65.6  125.5  -1.7  10.2  7.8   
Phci_A_09 LYS A 45  . . . . . . . - . . . . ? -0.951 48.5  -86.2  -138.7 156.3  -3.4  13.6  7.9   
Phci_A_09 PRO A 46  S . . . . . S + . . . . ? -0.495 104.4 6.5    -65.3  136.2  -6.4  15.0  9.7   
Phci_A_09 THR A 47  S . . . . . S - . . . . ? 0.970  81.0  -164.3 62.8   67.4   -9.8  14.4  8.0   
Phci_A_09 LEU A 48  . . . . . . . - . . . . ? -0.623 6.9   -150.3 -82.2  139.4  -9.0  12.1  5.2   
Phci_A_09 GLN A 49  E . . . . . . - C M J M ? -0.933 5.9   -152.2 -109.9 138.3  -11.4 11.4  2.3   
Phci_A_09 VAL A 50  E . . . . . . - C M J M ? -0.939 6.2   -166.0 -110.1 129.3  -11.5 8.2   0.4   
Phci_A_09 LEU A 51  E . . . . . . - C M J M ? -0.986 10.1  -177.2 -114.7 120.5  -12.6 8.0   -3.2  
Phci_A_09 LEU A 52  E . . . . . . + C M J M ? -0.849 62.2  33.5   -113.9 153.2  -13.4 4.5   -4.7  
Phci_A_09 GLY A 53  S . . . . . S + . . . . ? 0.623  81.9  144.1  82.5   12.5   -14.4 3.5   -8.2  
Phci_A_09 LYS A 54  . . . . . . . + . . . . ? -0.752 20.8  160.4  -92.4  133.1  -12.3 6.3   -9.7  
Phci_A_09 HIS A 55  S . . . . . S + . . . . ? 0.674  77.3  37.7   -109.9 -43.5  -10.4 5.9   -13.1 
Phci_A_09 ASN A 56  B . > . . . S - D Q O . ? -0.966 70.5  -154.3 -111.5 120.1  -9.8  9.6   -14.0 
Phci_A_09 ILE A 57  T . 3 . . . S + . . . . ? 0.700  93.7  46.3   -75.2  -12.5  -9.1  11.9  -11.0 
Phci_A_09 GLN A 58  T . 3 . . . S + . . . . ? 0.658  102.8 76.1   -103.2 -12.4  -10.4 15.1  -12.7 
Phci_A_09 GLN A 59  S . < . . . S - . . . . ? -0.756 80.3  -120.2 -109.8 140.1  -13.7 13.5  -14.0 
Phci_A_09 TRP A 60  . . . . . . . - . . . . ? -0.675 33.7  -162.5 -70.2  129.0  -16.8 12.7  -12.2 
Phci_A_09 GLU A 61  . . > . . . . - . . . . ? -0.943 24.9  -138.9 -119.9 137.5  -17.5 9.0   -12.6 
Phci_A_09 ARG A 62  T . 3 . . . S + . . . . ? 0.787  105.8 57.3   -58.8  -29.9  -20.8 7.2   -12.0 
Phci_A_09 SER A 63  T . 3 . . . S + . . . . ? 0.609  84.4  114.8  -77.9  -9.2   -19.0 4.4   -10.3 
Phci_A_09 GLN A 64  . . < . . . . - . . . . ? -0.326 42.6  -172.0 -79.7  135.2  -17.3 6.8   -7.7  
Phci_A_09 GLN A 65  E . . . . . . - C N M . ? -0.997 7.2   -158.3 -122.7 129.8  -18.1 6.5   -4.0  
Phci_A_09 LEU A 66  E . . . . . . + C N M . ? -0.889 14.0  173.2  -111.4 135.4  -16.8 9.2   -1.6  
Phci_A_09 SER A 67  E . . . . . . - C N M . ? -0.995 29.4  -130.0 -143.2 138.6  -16.4 8.7   2.2   
Phci_A_09 THR A 68  E . . . . . . - C N M . ? -0.742 36.0  -117.0 -83.3  132.0  -15.0 10.7  5.1   
Phci_A_09 VAL A 69  . . . . . . . - . . . . ? -0.449 26.0  -171.4 -71.1  131.0  -12.6 8.6   7.2   
Phci_A_09 VAL A 70  S . . . . . S + . . . . ? 0.701  72.6  20.1   -97.0  -20.5  -13.9 8.2   10.8  
Phci_A_09 GLN A 71  E . . . . . . - C O N . ? -0.965 56.3  -165.4 -154.9 129.0  -10.8 6.5   12.1  
Phci_A_09 ALA A 72  E . . . . . . - C O N . ? -0.981 13.1  -172.1 -111.0 120.4  -7.1  6.4   11.0  
Phci_A_09 ILE A 73  E . . . . . . - C O N . ? -0.853 3.6   -165.4 -119.4 93.0   -5.1  3.6   12.8  
Phci_A_09 PRO A 74  E . . . . . . - C O N . ? -0.484 42.0  -89.0  -72.2  146.1  -1.3  3.7   12.2  
Phci_A_09 HIS A 75  . . > . . . . - . . . . ? -0.354 37.1  -129.1 -49.3  134.5  0.6   0.6   13.2  
Phci_A_09 PRO A 76  T . 3 . . . S + . . . . ? 0.758  107.1 50.2   -62.8  -26.1  1.6   1.2   16.9  
Phci_A_09 ALA A 77  T . 3 . . . S + . . . . ? 0.158  77.6  143.2  -99.2  15.5   5.3   0.3   16.1  
Phci_A_09 TYR A 78  . . < . . . . - . . . . ? -0.430 36.8  -156.6 -57.1  123.8  5.5   2.7   13.1  
Phci_A_09 ASN A 79  B . . > > . . - E S P . ? -0.930 7.7   -165.2 -105.0 115.6  9.0   4.3   13.1  
Phci_A_09 ARG A 80  T . . 4 5 . S + . . . . ? 0.766  86.6  52.8   -76.7  -26.8  9.0   7.6   11.2  
Phci_A_09 VAL A 81  T . . 4 5 . S + . . . . ? 0.959  123.7 24.9   -77.4  -41.4  12.8  7.7   10.9  
Phci_A_09 ARG A 82  T . . 4 5 . S - . . . . ? 0.559  97.1  -130.9 -101.5 -2.6   13.2  4.3   9.4   
Phci_A_09 HIS A 83  T . > < 5 . . + . . . . ? 0.738  53.1  158.5  52.3   21.5   9.8   4.1   7.9   
Phci_A_09 ASP A 84  B . 3 . < . . + E T P . ? -0.555 63.1  15.5   -71.7  139.2  9.6   0.7   9.5   
Phci_A_09 ASN A 85  T . 3 . . . S + . . . . ? 0.861  80.6  172.3  64.4   32.1   6.1   -0.7  10.1  
Phci_A_09 ASP A 86  . . < . . . . + . . . . ? -0.500 30.7  117.2  -73.2  72.1   4.7   2.0   7.6   
Phci_A_09 ILE A 87  . . . . . . . - . . . . ? -0.998 37.4  -177.5 -146.1 140.9  1.1   0.7   7.5   
Phci_A_09 MET A 88  E . . . . . . - C P L N ? -0.999 17.7  -140.4 -143.6 141.2  -2.3  2.2   8.5   
Phci_A_09 LEU A 89  E . . . . . . - C P L N ? -0.876 13.5  -156.9 -100.5 133.5  -6.0  1.2   8.6   
Phci_A_09 LEU A 90  E . . . . . . - C P L N ? -0.968 6.7   -150.6 -110.8 123.1  -8.7  3.6   7.6   
Phci_A_09 LYS A 91  E . . . . . . - C P L N ? -0.838 7.5   -151.2 -94.3  127.5  -12.2 2.9   9.0   
Phci_A_09 LEU A 92  . . . . . . . - . . . . ? -0.689 20.6  -126.4 -92.6  147.3  -15.1 4.1   6.9   
Phci_A_09 PRO A 93  S . . . . . S + . . . . ? 0.796  93.4  17.8   -63.6  -28.2  -18.4 5.1   8.6   
Phci_A_09 ARG A 94  S . . . . . S - . . . . ? -0.986 91.8  -92.0  -142.3 153.0  -20.3 2.6   6.3   
Phci_A_09 ALA A 95  . . . . . . . - . . . . ? -0.359 46.1  -114.7 -63.3  137.9  -19.6 -0.3  4.1   
Phci_A_09 MET A 96  . . . . . . . - . . . . ? -0.456 28.4  -109.0 -70.4  147.4  -18.9 0.6   0.5   
Phci_A_09 THR A 97  . . . . . . . - . . . . ? -0.714 38.2  -132.5 -77.9  111.6  -21.3 -0.7  -2.2  
Phci_A_09 LEU A 98  . . . . . . . + . . . . ? -0.397 39.8  150.6  -71.0  143.8  -19.4 -3.3  -4.1  
Phci_A_09 SER A 99  B . > . . . . - F U Q . ? -0.890 65.7  -79.3  -154.3 173.6  -19.5 -3.3  -8.0  
Phci_A_09 PRO A 100 T . 3 . . . S + . . . . ? 0.731  134.4 44.6   -56.9  -13.7  -17.3 -4.3  -10.8 
Phci_A_09 HIS A 101 T . 3 . . . S + . . . . ? 0.511  113.7 52.0   -109.0 -8.3   -15.3 -1.0  -10.1 
Phci_A_09 ILE A 102 B . < . . . . + F V Q . ? -0.896 68.8  142.3  -135.4 102.9  -15.2 -1.4  -6.3  
Phci_A_09 GLN A 103 . . . . . . . - . . . . ? -0.999 47.1  -112.6 -140.8 142.7  -13.9 -4.7  -4.9  
Phci_A_09 PRO A 104 P . . . . > . - . . . . ? -0.447 28.6  -131.4 -72.1  148.6  -11.8 -5.7  -2.0  
Phci_A_09 LEU A 105 P . . . . P . - . . . . ? -0.826 25.3  -115.2 -96.8  135.1  -8.2  -7.1  -2.6  
Phci_A_09 ALA A 106 P . . . . P . - . . . . ? -0.387 25.1  -121.2 -70.2  144.4  -7.3  -10.2 -0.8  
Phci_A_09 LEU A 107 P . . . . P . - . . . . ? -0.507 36.9  -95.1  -78.4  152.6  -4.5  -10.2 1.8   
Phci_A_09 PRO A 108 P . . . . < . - . . . . ? -0.361 20.7  -150.2 -69.1  149.3  -1.5  -12.5 1.2   
Phci_A_09 SER A 109 S . . . . . S + . . . . ? 0.620  76.8  1.4    -94.2  -17.2  -1.5  -16.0 3.0   
Phci_A_09 ASP A 110 . . . . . . . - . . . . ? -0.969 62.2  -120.5 -160.9 174.1  2.3   -16.1 3.3   
Phci_A_09 CYS A 111 S . . . . . S + . . . . ? 0.273  80.8  99.8   -104.5 17.2   5.6   -14.3 2.7   
Phci_A_09 THR A 112 . . . . . . . + . . . . ? 0.538  38.8  115.3  -94.5  5.7    7.3   -16.8 0.4   
Phci_A_09 ASP A 113 . . > . . . . + . . . . ? -0.331 40.7  170.6  -82.9  66.7   6.5   -15.2 -3.0  
Phci_A_09 SER A 114 T . 3 . . . . + . . . . ? -0.637 63.8  9.9    -82.3  105.2  10.3  -14.4 -3.9  
Phci_A_09 ASN A 115 T . 3 . . . S + . . . . ? 0.745  84.8  151.0  107.6  35.3   10.6  -13.2 -7.7  
Phci_A_09 SER A 116 . . < . . . . - . . . . ? -0.592 50.9  -111.3 -94.8  139.6  7.0   -12.7 -8.8  
Phci_A_09 THR A 117 E . . . . . . - B D C . ? -0.688 44.2  -168.1 -62.3  130.7  5.8   -10.2 -11.4 
Phci_A_09 CYS A 118 E . . . . . . - B D C D ? -0.873 17.7  -134.9 -126.3 158.5  3.9   -7.6  -9.7  
Phci_A_09 ILE A 119 E . . . . . . - B D C D ? -0.951 13.6  -165.5 -114.4 134.0  1.6   -4.7  -10.7 
Phci_A_09 ILE A 120 E . . . . . . - B D C D ? -0.934 10.6  -178.3 -112.4 143.2  1.8   -1.2  -9.3  
Phci_A_09 SER A 121 E . . . . . . + B D C . ? -0.992 16.7  113.5  -141.1 147.0  -1.0  1.3   -9.7  
Phci_A_09 GLY A 122 E . . . . . . - B D C . ? -0.962 58.9  -109.2 171.2  174.0  -1.6  4.9   -8.8  
Phci_A_09 TRP A 123 S . . . . . S + . . . . ? -0.095 70.4  128.1  -111.8 20.7   -2.2  8.6   -9.6  
Phci_A_09 GLY A 124 S . . . . . S - . . . . ? -0.071 72.9  -48.0  -73.4  -178.1 1.2   9.7   -8.3  
Phci_A_09 LYS A 125 . . . . . . . - . . . . ? -0.282 49.4  -175.9 -56.9  127.6  3.9   11.9  -10.2 
Phci_A_09 THR A 126 . . . . . . . + . . . . ? 0.500  60.3  36.4   -109.8 -8.9   4.5   10.5  -13.7 
Phci_A_09 ASP A 127 S . > . . . S - . . . . ? -0.906 84.0  -104.4 -147.7 165.7  7.4   12.8  -14.9 
Phci_A_09 ALA A 128 T . 3 . . . S + . . . . ? 0.667  117.4 62.8   -60.2  -14.4  10.5  14.6  -13.7 
Phci_A_09 GLN A 129 T . 3 . . . S - . . . . ? 0.457  115.9 -112.8 -96.1  -3.2   8.4   17.9  -13.9 
Phci_A_09 GLY A 130 . . < . . . . + . . . . ? 0.716  57.0  162.0  86.7   19.2   6.0   16.6  -11.2 
Phci_A_09 HIS A 131 P . . . . > . - . . . . ? -0.601 31.3  -140.5 -78.8  135.5  2.8   16.3  -13.4 
Phci_A_09 TYR A 132 P . . . . P . - . . . . ? -0.836 20.1  -124.1 -90.6  125.3  0.0   14.1  -12.0 
Phci_A_09 PRO A 133 P . . . . < . - . . . . ? -0.411 5.7   -146.3 -63.7  148.3  -1.7  11.9  -14.5 
Phci_A_09 ASP A 134 S . . . . . S + . . . . ? 0.822  84.7  61.2   -79.4  -31.4  -5.4  12.3  -14.8 
Phci_A_09 VAL A 135 B . . . . > S - D R O . ? -0.726 101.6 -94.6  -101.3 140.3  -5.9  8.7   -15.6 
Phci_A_09 LEU A 136 P . . . . P . - . . . . ? -0.315 43.7  -141.4 -52.2  130.9  -4.8  5.8   -13.3 
Phci_A_09 GLN A 137 E . . . . < . - B E B C ? -0.774 16.7  -167.6 -103.4 147.5  -1.4  4.6   -14.1 
Phci_A_09 CYS A 138 E . . . . . . + B E B C ? -0.962 6.3   178.2  -132.3 149.4  -0.1  0.9   -14.2 
Phci_A_09 ALA A 139 E . . . . . . - B E . C ? -0.988 24.2  -132.1 -150.6 141.1  3.2   -0.7  -14.4 
Phci_A_09 SER A 140 E . . . . . . + B E . C ? -0.815 37.1  164.5  -90.4  132.1  4.6   -4.2  -14.3 
Phci_A_09 ILE A 141 E . . . . . . - B E . C ? -0.886 28.6  -121.0 -141.9 169.4  7.6   -4.9  -12.0 
Phci_A_09 HIS A 142 E . . . . . . - B E E C ? -0.907 26.2  -112.2 -116.3 144.9  9.6   -7.7  -10.3 
Phci_A_09 LEU A 143 E . . . . > . - B E E . ? -0.494 31.9  -139.8 -66.5  139.3  10.3  -8.5  -6.8  
Phci_A_09 VAL A 144 E . . . . P . - B E E . ? -0.862 25.2  -102.9 -103.1 133.0  13.9  -8.0  -5.8  
Phci_A_09 PRO A 145 P . . > . < . - . . . . ? -0.272 29.1  -121.6 -54.3  142.2  15.6  -10.4 -3.5  
Phci_A_09 HIS A 146 H . . > . . S + . . . . ? 0.860  111.6 54.5   -53.4  -43.8  15.9  -9.1  0.0   
Phci_A_09 LYS A 147 H . . > . . S + . . . . ? 0.902  109.5 47.2   -57.7  -45.7  19.8  -9.4  -0.1  
Phci_A_09 THR A 148 H . . > . . S + . . . . ? 0.877  110.8 52.7   -62.4  -40.7  19.9  -7.3  -3.2  
Phci_A_09 CYS A 149 H . . X . . S + . . . . ? 0.921  109.0 49.1   -61.6  -43.7  17.6  -4.8  -1.6  
Phci_A_09 GLN A 150 H . . < . . S + . . . . ? 0.865  108.9 53.0   -63.6  -39.8  19.9  -4.5  1.4   
Phci_A_09 GLN A 151 H . . < . . S + . . . . ? 0.868  109.3 49.7   -63.8  -35.0  22.9  -4.1  -0.8  
Phci_A_09 ALA A 152 H . . < . . S + . . . . ? 0.824  125.8 26.5   -73.0  -32.4  21.1  -1.3  -2.5  
Phci_A_09 TYR A 153 S . > X . . S - . . . . ? -0.661 85.2  -153.1 -130.1 77.4   20.2  0.4   0.8   
Phci_A_09 PRO A 154 T . 3 4 . . S - . . . . ? -0.279 76.8  -6.0   -64.2  123.7  22.8  -0.6  3.5   
Phci_A_09 ASN A 155 T . 3 4 . . S + . . . . ? 0.588  119.5 84.0   75.7   12.9   21.4  -0.6  7.2   
Phci_A_09 GLN A 156 T . < 4 . . . + . . . . ? 0.575  66.6  85.3   -116.2 -22.4  18.1  0.9   6.0   
Phci_A_09 ILE A 157 . . . < . . . - . . . . ? -0.766 58.1  -171.7 -88.8  125.4  16.2  -2.3  4.9   
Phci_A_09 THR A 158 . . > . . . . - . . . . ? -0.574 41.7  -101.4 -107.3 174.8  14.3  -4.2  7.7   
Phci_A_09 ALA A 159 T . 3 . . . S + . . . . ? 0.640  119.3 64.6   -68.1  -13.8  12.5  -7.6  7.7   
Phci_A_09 ASN A 160 T . 3 . . . S + . . . . ? 0.246  93.9  80.3   -94.6  12.2   9.2   -5.6  7.4   
Phci_A_09 MET A 161 E . < . . . . - B F . F ? -0.894 55.7  -166.3 -125.3 149.0  10.1  -4.3  3.9   
Phci_A_09 VAL A 162 E . . . . . . - B F . F ? -0.979 13.1  -143.0 -129.3 148.1  10.1  -5.6  0.4   
Phci_A_09 CYS A 163 E . . . . . . + B F E F ? -0.846 16.4  179.0  -112.2 144.6  11.7  -4.2  -2.8  
Phci_A_09 ALA A 164 E . . . . . . + B F E F ? -0.995 20.5  118.8  -142.0 137.6  10.5  -4.2  -6.3  
Phci_A_09 GLY A 165 E . . . . . . - B F E . ? -0.953 41.2  -123.8 179.9  165.5  12.0  -2.8  -9.4  
Phci_A_09 ASP A 166 . . > . . . . - . . . . ? -0.904 27.8  -117.9 -127.8 155.9  13.2  -3.6  -12.9 
Phci_A_09 LYS A 167 T . 3 . . . S + . . . . ? 0.694  112.8 68.6   -63.1  -13.3  16.5  -3.1  -14.7 
Phci_A_09 SER A 168 T . 3 . . . S - . . . . ? 0.457  119.9 -107.8 -90.0  3.8    14.5  -0.9  -17.2 
Phci_A_09 GLY A 169 . . < . . . . + . . . . ? 0.652  63.6  158.5  84.5   7.5    14.0  1.7   -14.4 
Phci_A_09 THR A 170 . . . . . . . + . . . . ? -0.631 19.4  140.7  -68.1  121.7  10.3  0.8   -13.9 
Phci_A_09 ASP A 171 E . . . . . . - A B A . ? -0.973 53.9  -113.1 -157.9 151.0  9.5   2.1   -10.4 
Phci_A_09 SER A 172 E . . . . . . - A B A . ? -0.888 42.4  -179.1 -89.7  132.4  6.8   3.8   -8.3  
Phci_A_09 CYS A 173 . . > . . . . - . . . . ? -0.603 37.8  -30.6  -119.9 -172.3 7.9   7.2   -7.1  
Phci_A_09 GLN A 174 T . 3 . . . S + . . . . ? -0.084 118.2 39.9   -48.3  125.8  6.5   10.2  -4.9  
Phci_A_09 GLY A 175 T . 3 . . . S + . . . . ? 0.250  97.0  74.7   114.9  -3.2   2.8   10.6  -5.1  
Phci_A_09 ASP A 176 . . X . . . . + . . . . ? 0.077  61.4  150.5  -119.5 12.7   1.7   6.9   -5.0  
Phci_A_09 SER A 177 T . 3 . . . S + . . . . ? -0.267 72.0  17.5   -47.2  135.1  2.4   6.4   -1.3  
Phci_A_09 GLY A 178 T . 3 . . . S + . . . . ? 0.263  95.7  134.6  87.2   -15.5  0.1   3.9   0.1   
Phci_A_09 GLY A 179 . . < . . . . - . . . . ? -0.261 59.6  -87.1  -66.2  164.3  -0.8  2.5   -3.4  
Phci_A_09 PRO A 180 E . . . . . . - B G . G ? -0.469 23.0  -163.9 -89.7  134.8  -0.9  -1.2  -4.1  
Phci_A_09 LEU A 181 E . . . . . . - B G D G ? -0.981 26.1  -166.9 -98.7  109.2  1.9   -3.6  -5.1  
Phci_A_09 VAL A 182 E . . . . . . - B G D G ? -0.890 12.5  -175.7 -113.3 124.7  -0.0  -6.7  -6.4  
Phci_A_09 CYS A 183 E . > . . . S - B G D G ? -0.977 72.8  -16.4  -120.7 123.0  1.6   -10.0 -7.0  
Phci_A_09 GLN A 184 T . 3 . . . S - . . . . ? 0.895  129.0 -52.1  55.2   32.7   -0.4  -13.0 -8.5  
Phci_A_09 GLY A 185 T . 3 . . . S + . . . . ? 0.610  118.6 102.7  86.9   8.5    -3.6  -11.2 -7.6  
Phci_A_09 ARG A 186 E . < . . . S - B H G . ? -0.958 80.3  -100.0 -125.1 152.6  -2.8  -10.6 -4.0  
Phci_A_09 LEU A 187 E . . . . . . + B H G . ? -0.499 44.7  163.8  -70.0  116.3  -1.7  -7.5  -2.0  
Phci_A_09 ARG A 188 E . . . . . . - B H . . ? 0.803  57.8  -8.4   -101.2 -42.3  2.1   -7.9  -1.5  
Phci_A_09 GLY A 189 E . . . . . . - B H G H ? -0.958 51.4  -126.2 -153.4 165.9  3.2   -4.3  -0.5  
Phci_A_09 LEU A 190 E . . . . . . - B H G H ? -0.970 43.6  -102.8 -114.8 133.8  2.3   -0.7  -0.0  
Phci_A_09 VAL A 191 E . . . . . . + B H . H ? -0.398 56.0  155.7  -55.7  122.5  4.3   2.0   -1.6  
Phci_A_09 SER A 192 E . . . . . . - B H . . ? 0.770  50.8  -38.2  -118.8 -61.9  6.4   3.4   1.3   
Phci_A_09 TRP A 193 E . . . . . . + B H . H ? -0.956 51.2  163.2  -161.7 171.5  9.7   5.0   0.2   
Phci_A_09 GLY A 194 . . . . . . . - . . . . ? -0.971 43.9  -56.1  178.6  176.8  12.6  4.9   -2.3  
Phci_A_09 GLU A 195 . . . . . . . - . . . . ? -0.426 58.4  -103.1 -69.5  152.7  15.5  6.8   -3.9  
Phci_A_09 VAL A 196 S . . . . . S + . . . . ? -0.973 109.9 41.6   -117.4 122.4  15.0  10.2  -5.8  
Phci_A_09 PRO A 197 S . . . . . S - . . . . ? 0.514  98.4  -141.7 -79.5  135.3  15.0  10.2  -8.7  
Phci_A_09 CYS A 198 S . . . . . S + . . . . ? -0.337 74.2  57.7   -60.2  148.6  12.9  6.9   -8.8  
Phci_A_09 GLY A 199 . . . . . . . + . . . . ? 0.743  61.2  148.6  104.4  15.8   13.7  4.3   -11.5 
Phci_A_09 SER A 200 B . > . . . . - G W R . ? -0.788 47.0  -141.6 -84.0  126.6  17.4  3.5   -10.9 
Phci_A_09 ALA A 201 T . 3 . . . S + . . . . ? 0.782  105.4 49.3   -56.3  -18.6  18.2  -0.1  -11.7 
Phci_A_09 GLN A 202 T . 3 . . . S + . . . . ? 0.550  110.9 50.5   -102.2 -5.5   20.5  -0.0  -8.6  
Phci_A_09 LYS A 203 B . < . . . S - G X R . ? -0.758 74.2  -167.6 -136.6 82.2   17.8  1.4   -6.2  
Phci_A_09 PRO A 204 . . . . . . . - . . . . ? -0.211 33.5  -91.0  -62.9  158.1  14.5  -0.4  -6.3  
Phci_A_09 GLY A 205 E . . . . . . - B I F . ? -0.453 38.5  -132.2 -64.8  149.5  11.3  1.0   -4.7  
Phci_A_09 VAL A 206 E . . . . . . - B I F H ? -0.913 25.1  -175.4 -111.7 132.9  10.6  0.1   -1.1  
Phci_A_09 TYR A 207 E . . . . . . - B I F H ? -0.865 35.0  -104.7 -124.6 147.1  7.3   -1.2  0.0   
Phci_A_09 THR A 208 E . . . . . . - B I F H ? -0.686 40.6  -126.1 -66.4  123.6  5.7   -2.1  3.3   
Phci_A_09 ASP A 209 E . > . . . . - B I . H ? -0.640 25.0  -169.3 -76.1  98.3   5.6   -6.0  3.3   
Phci_A_09 VAL A 210 G . > . . . S + . . . . ? 0.795  77.1  70.6   -64.7  -32.8  1.9   -6.6  3.9   
Phci_A_09 CYS A 211 G . > . . . S + . . . . ? 0.786  94.0  59.3   -58.2  -20.8  2.3   -10.4 4.5   
Phci_A_09 ARG A 212 G . < . . . S + . . . . ? 0.522  108.4 44.3   -83.4  -5.8   4.1   -9.5  7.8   
Phci_A_09 TYR A 213 G . < > . . S + . . . . ? 0.165  73.2  107.5  -126.5 12.3   1.0   -7.6  9.1   
Phci_A_09 CYS A 214 H . < > . . S + . . . . ? 0.915  84.2  49.5   -61.5  -41.1  -1.9  -9.9  8.3   
Phci_A_09 ASP A 215 H . . > . . S + . . . . ? 0.934  113.1 46.4   -62.1  -46.7  -2.4  -10.8 11.9  
Phci_A_09 TRP A 216 H . . > . . S + . . . . ? 0.916  111.6 52.3   -60.8  -43.4  -2.3  -7.1  13.0  
Phci_A_09 ILE A 217 H . . X . . S + . . . . ? 0.944  112.1 44.5   -59.5  -49.7  -4.7  -6.2  10.2  
Phci_A_09 GLN A 218 H . . X . . S + . . . . ? 0.908  113.6 49.1   -65.4  -46.0  -7.3  -8.8  11.2  
Phci_A_09 ARG A 219 H . . X . . S + . . . . ? 0.880  111.9 49.0   -61.4  -43.0  -7.1  -8.1  14.9  
Phci_A_09 THR A 220 H . . X . . S + . . . . ? 0.916  111.0 49.3   -64.5  -45.4  -7.5  -4.4  14.4  
Phci_A_09 ILE A 221 H . > < . . S + . . . . ? 0.930  113.3 47.7   -60.3  -43.3  -10.5 -4.9  12.1  
Phci_A_09 GLN A 222 H . 3 < . . S + . . . . ? 0.857  108.2 54.3   -66.8  -36.4  -12.1 -7.2  14.7  
Phci_A_09 ALA A 223 H . 3 < . . . . . . . . ? 0.637  .     .      -76.4  -11.6  -11.5 -4.9  17.6  
Phci_A_09 ASN A 224 . . < < . . . . . . . . ? 0.634  .     .      -121.5 .      -13.3 -1.9  15.8  
# 
loop_
_dssp_struct_ladder.id 
_dssp_struct_ladder.sheet_id 
_dssp_struct_ladder.range_id_1 
_dssp_struct_ladder.range_id_2 
_dssp_struct_ladder.type 
_dssp_struct_ladder.beg_1_label_comp_id 
_dssp_struct_ladder.beg_1_label_asym_id 
_dssp_struct_ladder.beg_1_label_seq_id 
_dssp_struct_ladder.pdbx_beg_1_PDB_ins_code 
_dssp_struct_ladder.end_1_label_comp_id 
_dssp_struct_ladder.end_1_label_asym_id 
_dssp_struct_ladder.end_1_label_seq_id 
_dssp_struct_ladder.pdbx_end_1_PDB_ins_code 
_dssp_struct_ladder.beg_1_auth_comp_id 
_dssp_struct_ladder.beg_1_auth_asym_id 
_dssp_struct_ladder.beg_1_auth_seq_id 
_dssp_struct_ladder.end_1_auth_comp_id 
_dssp_struct_ladder.end_1_auth_asym_id 
_dssp_struct_ladder.end_1_auth_seq_id 
_dssp_struct_ladder.beg_2_label_comp_id 
_dssp_struct_ladder.beg_2_label_asym_id 
_dssp_struct_ladder.beg_2_label_seq_id 
_dssp_struct_ladder.pdbx_beg_2_PDB_ins_code 
_dssp_struct_ladder.end_2_label_comp_id 
_dssp_struct_ladder.end_2_label_asym_id 
_dssp_struct_ladder.end_2_label_seq_id 
_dssp_struct_ladder.pdbx_end_2_PDB_ins_code 
_dssp_struct_ladder.beg_2_auth_comp_id 
_dssp_struct_ladder.beg_2_auth_asym_id 
_dssp_struct_ladder.beg_2_auth_seq_id 
_dssp_struct_ladder.end_2_auth_comp_id 
_dssp_struct_ladder.end_2_auth_asym_id 
_dssp_struct_ladder.end_2_auth_seq_id 
A A A B anti-parallel LEU A 2   ? VAL A 3   ? LEU A 2   VAL A 3   SER A 172 ? ASP A 171 ? SER A 172 ASP A 171 
B B C E anti-parallel TYR A 6   ? ASN A 7   ? TYR A 6   ASN A 7   CYS A 138 ? GLN A 137 ? CYS A 138 GLN A 137 
C B D E anti-parallel THR A 117 ? GLY A 122 ? THR A 117 GLY A 122 HIS A 142 ? GLN A 137 ? HIS A 142 GLN A 137 
D B D G anti-parallel CYS A 118 ? ILE A 120 ? CYS A 118 ILE A 120 CYS A 183 ? LEU A 181 ? CYS A 183 LEU A 181 
E B E F anti-parallel HIS A 142 ? VAL A 144 ? HIS A 142 VAL A 144 GLY A 165 ? CYS A 163 ? GLY A 165 CYS A 163 
F B F I anti-parallel MET A 161 ? ALA A 164 ? MET A 161 ALA A 164 THR A 208 ? GLY A 205 ? THR A 208 GLY A 205 
G B G H anti-parallel PRO A 180 ? CYS A 183 ? PRO A 180 CYS A 183 LEU A 190 ? ARG A 186 ? LEU A 190 ARG A 186 
H B H I anti-parallel GLY A 189 ? TRP A 193 ? GLY A 189 TRP A 193 ASP A 209 ? VAL A 206 ? ASP A 209 VAL A 206 
I C J K anti-parallel GLN A 16  ? TYR A 21  ? GLN A 16  TYR A 21  VAL A 30  ? HIS A 24  ? VAL A 30  HIS A 24  
J C J M anti-parallel VAL A 17  ? PHE A 20  ? VAL A 17  PHE A 20  LEU A 52  ? GLN A 49  ? LEU A 52  GLN A 49  
K C K L anti-parallel VAL A 30  ? HIS A 33  ? VAL A 30  HIS A 33  LEU A 38  ? TRP A 36  ? LEU A 38  TRP A 36  
L C L P anti-parallel TRP A 36  ? SER A 39  ? TRP A 36  SER A 39  LYS A 91  ? MET A 88  ? LYS A 91  MET A 88  
M C M N anti-parallel GLN A 49  ? LEU A 52  ? GLN A 49  LEU A 52  THR A 68  ? GLN A 65  ? THR A 68  GLN A 65  
N C O P anti-parallel GLN A 71  ? PRO A 74  ? GLN A 71  PRO A 74  LYS A 91  ? MET A 88  ? LYS A 91  MET A 88  
O D Q R anti-parallel ASN A 56  ? ASN A 56  ? ASN A 56  ASN A 56  VAL A 135 ? VAL A 135 ? VAL A 135 VAL A 135 
P E S T anti-parallel ASN A 79  ? ASN A 79  ? ASN A 79  ASN A 79  ASP A 84  ? ASP A 84  ? ASP A 84  ASP A 84  
Q F U V anti-parallel SER A 99  ? SER A 99  ? SER A 99  SER A 99  ILE A 102 ? ILE A 102 ? ILE A 102 ILE A 102 
R G W X anti-parallel SER A 200 ? SER A 200 ? SER A 200 SER A 200 LYS A 203 ? LYS A 203 ? LYS A 203 LYS A 203 
# 
loop_
_dssp_struct_bridge_pairs.id 
_dssp_struct_bridge_pairs.label_comp_id 
_dssp_struct_bridge_pairs.label_seq_id 
_dssp_struct_bridge_pairs.label_asym_id 
_dssp_struct_bridge_pairs.auth_seq_id 
_dssp_struct_bridge_pairs.auth_asym_id 
_dssp_struct_bridge_pairs.pdbx_PDB_ins_code 
_dssp_struct_bridge_pairs.acceptor_1_label_comp_id 
_dssp_struct_bridge_pairs.acceptor_1_label_seq_id 
_dssp_struct_bridge_pairs.acceptor_1_label_asym_id 
_dssp_struct_bridge_pairs.acceptor_1_auth_seq_id 
_dssp_struct_bridge_pairs.acceptor_1_auth_asym_id 
_dssp_struct_bridge_pairs.acceptor_1_pdbx_PDB_ins_code 
_dssp_struct_bridge_pairs.acceptor_1_energy 
_dssp_struct_bridge_pairs.acceptor_2_label_comp_id 
_dssp_struct_bridge_pairs.acceptor_2_label_seq_id 
_dssp_struct_bridge_pairs.acceptor_2_label_asym_id 
_dssp_struct_bridge_pairs.acceptor_2_auth_seq_id 
_dssp_struct_bridge_pairs.acceptor_2_auth_asym_id 
_dssp_struct_bridge_pairs.acceptor_2_pdbx_PDB_ins_code 
_dssp_struct_bridge_pairs.acceptor_2_energy 
_dssp_struct_bridge_pairs.donor_1_label_comp_id 
_dssp_struct_bridge_pairs.donor_1_label_seq_id 
_dssp_struct_bridge_pairs.donor_1_label_asym_id 
_dssp_struct_bridge_pairs.donor_1_auth_seq_id 
_dssp_struct_bridge_pairs.donor_1_auth_asym_id 
_dssp_struct_bridge_pairs.donor_1_pdbx_PDB_ins_code 
_dssp_struct_bridge_pairs.donor_1_energy 
_dssp_struct_bridge_pairs.donor_2_label_comp_id 
_dssp_struct_bridge_pairs.donor_2_label_seq_id 
_dssp_struct_bridge_pairs.donor_2_label_asym_id 
_dssp_struct_bridge_pairs.donor_2_auth_seq_id 
_dssp_struct_bridge_pairs.donor_2_auth_asym_id 
_dssp_struct_bridge_pairs.donor_2_pdbx_PDB_ins_code 
_dssp_struct_bridge_pairs.donor_2_energy 
1   LYS 1   A 1   A ? ?   ?   ? ?   ? ? ?    ?   ?   ? ?   ? ? ?    CYS 173 A 173 A ? -1.9 VAL 3   A 3   A ? -0.8 
2   LEU 2   A 2   A ? GLY 124 A 124 A ? -0.3 SER 172 A 172 A ? -0.3 GLY 5   A 5   A ? -1.0 GLY 4   A 4   A ? -0.5 
3   VAL 3   A 3   A ? ASP 171 A 171 A ? -2.1 LYS 1   A 1   A ? -0.8 ASP 171 A 171 A ? -0.8 ASP 127 A 127 A ? -0.1 
4   GLY 4   A 4   A ? LEU 2   A 2   A ? -0.5 GLY 5   A 5   A ? -0.2 SER 140 A 140 A ? -0.3 VAL 3   A 3   A ? -0.2 
5   GLY 5   A 5   A ? LEU 2   A 2   A ? -1.0 ALA 139 A 139 A ? -0.1 ASN 7   A 7   A ? -0.3 ALA 139 A 139 A ? -0.2 
6   TYR 6   A 6   A ? CYS 138 A 138 A ? -2.7 GLY 4   A 4   A ? -0.1 CYS 138 A 138 A ? -3.1 CYS 8   A 8   A ? -0.3 
7   ASN 7   A 7   A ? GLY 5   A 5   A ? -0.3 GLN 137 A 137 A ? -0.2 GLN 137 A 137 A ? -0.2 ARG 9   A 9   A ? -0.1 
8   CYS 8   A 8   A ? LEU 136 A 136 A ? -3.0 TYR 6   A 6   A ? -0.3 VAL 10  A 10  A ? -0.2 LEU 136 A 136 A ? -0.1 
9   ARG 9   A 9   A ? VAL 10  A 10  A ? -0.1 ASN 7   A 7   A ? -0.1 GLU 12  A 12  A ? -2.0 HIS 13  A 13  A ? -0.4 
10  VAL 10  A 10  A ? GLY 11  A 11  A ? -0.3 CYS 8   A 8   A ? -0.2 ARG 9   A 9   A ? -0.1 HIS 55  A 55  A ? -0.1 
11  GLY 11  A 11  A ? HIS 13  A 13  A ? -0.1 HIS 101 A 101 A ? -0.1 VAL 10  A 10  A ? -0.3 ARG 9   A 9   A ? -0.0 
12  GLU 12  A 12  A ? ARG 9   A 9   A ? -2.0 HIS 13  A 13  A ? -0.3 VAL 10  A 10  A ? -0.1 GLY 11  A 11  A ? -0.1 
13  HIS 13  A 13  A ? ARG 9   A 9   A ? -0.4 PRO 14  A 14  A ? -0.1 GLN 16  A 16  A ? -2.0 GLU 12  A 12  A ? -0.3 
14  PRO 14  A 14  A ? ?   ?   ? ?   ? ? ?    ?   ?   ? ?   ? ? ?    GLN 103 A 103 A ? -1.4 GLY 53  A 53  A ? -0.2 
15  TYR 15  A 15  A ? ILE 102 A 102 A ? -0.2 PRO 104 A 104 A ? -0.1 LEU 31  A 31  A ? -2.6 VAL 17  A 17  A ? -0.2 
16  GLN 16  A 16  A ? HIS 13  A 13  A ? -2.0 VAL 30  A 30  A ? -0.2 GLY 53  A 53  A ? -0.5 ALA 18  A 18  A ? -0.4 
17  VAL 17  A 17  A ? GLY 29  A 29  A ? -2.1 TYR 15  A 15  A ? -0.2 GLY 29  A 29  A ? -1.3 LEU 19  A 19  A ? -0.6 
18  ALA 18  A 18  A ? LEU 51  A 51  A ? -2.4 GLN 16  A 16  A ? -0.4 LEU 51  A 51  A ? -2.5 PHE 20  A 20  A ? -0.5 
19  LEU 19  A 19  A ? CYS 27  A 27  A ? -3.2 VAL 17  A 17  A ? -0.6 LEU 26  A 26  A ? -3.7 CYS 27  A 27  A ? -1.1 
20  PHE 20  A 20  A ? GLN 49  A 49  A ? -2.8 ALA 18  A 18  A ? -0.5 GLN 49  A 49  A ? -2.5 SER 22  A 22  A ? -0.4 
21  TYR 21  A 21  A ? HIS 24  A 24  A ? -2.4 LEU 19  A 19  A ? -0.4 HIS 24  A 24  A ? -1.3 LEU 48  A 48  A ? -0.1 
22  SER 22  A 22  A ? THR 47  A 47  A ? -0.4 PHE 20  A 20  A ? -0.4 LEU 25  A 25  A ? -0.1 TYR 21  A 21  A ? -0.1 
23  ASP 23  A 23  A ? HIS 24  A 24  A ? -0.2 ?   ?   ? ?   ? ? ?    LEU 25  A 25  A ? -0.5 SER 22  A 22  A ? -0.2 
24  HIS 24  A 24  A ? TYR 21  A 21  A ? -1.3 ?   ?   ? ?   ? ? ?    TYR 21  A 21  A ? -2.4 LEU 26  A 26  A ? -0.4 
25  LEU 25  A 25  A ? ASP 23  A 23  A ? -0.5 PHE 20  A 20  A ? -0.2 PHE 20  A 20  A ? -0.2 GLY 28  A 28  A ? -0.1 
26  LEU 26  A 26  A ? LEU 19  A 19  A ? -3.7 CYS 27  A 27  A ? -0.4 GLY 28  A 28  A ? -0.3 SER 177 A 177 A ? -0.3 
27  CYS 27  A 27  A ? LEU 19  A 19  A ? -1.1 ASP 176 A 176 A ? -0.1 LEU 19  A 19  A ? -3.2 LEU 26  A 26  A ? -0.4 
28  GLY 28  A 28  A ? SER 177 A 177 A ? -3.8 LEU 26  A 26  A ? -0.3 ALA 40  A 40  A ? -0.4 VAL 30  A 30  A ? -0.3 
29  GLY 29  A 29  A ? VAL 17  A 17  A ? -1.3 CYS 27  A 27  A ? -0.2 VAL 17  A 17  A ? -2.1 LEU 31  A 31  A ? -0.4 
30  VAL 30  A 30  A ? LEU 38  A 38  A ? -2.6 GLY 28  A 28  A ? -0.3 LEU 38  A 38  A ? -3.4 ILE 32  A 32  A ? -0.7 
31  LEU 31  A 31  A ? TYR 15  A 15  A ? -2.6 GLY 29  A 29  A ? -0.4 LEU 105 A 105 A ? -3.0 VAL 37  A 37  A ? -0.2 
32  ILE 32  A 32  A ? TRP 36  A 36  A ? -2.0 VAL 30  A 30  A ? -0.7 LEU 107 A 107 A ? -0.2 VAL 37  A 37  A ? -0.2 
33  HIS 33  A 33  A ? TRP 36  A 36  A ? -1.6 VAL 30  A 30  A ? -0.1 TRP 36  A 36  A ? -2.1 ILE 32  A 32  A ? -0.4 
34  PRO 34  A 34  A ? ?   ?   ? ?   ? ? ?    ?   ?   ? ?   ? ? ?    MET 96  A 96  A ? -3.4 ARG 94  A 94  A ? -0.1 
35  GLN 35  A 35  A ? ALA 95  A 95  A ? -0.2 TRP 36  A 36  A ? -0.1 LEU 92  A 92  A ? -2.3 VAL 37  A 37  A ? -0.4 
36  TRP 36  A 36  A ? HIS 33  A 33  A ? -2.1 LYS 91  A 91  A ? -0.2 ILE 32  A 32  A ? -2.0 HIS 33  A 33  A ? -1.6 
37  VAL 37  A 37  A ? LEU 90  A 90  A ? -2.2 GLN 35  A 35  A ? -0.4 LEU 90  A 90  A ? -2.9 SER 39  A 39  A ? -0.4 
38  LEU 38  A 38  A ? VAL 30  A 30  A ? -3.4 TRP 36  A 36  A ? -0.4 VAL 30  A 30  A ? -2.6 ALA 40  A 40  A ? -0.3 
39  SER 39  A 39  A ? MET 88  A 88  A ? -2.4 VAL 37  A 37  A ? -0.4 MET 88  A 88  A ? -2.6 ALA 41  A 41  A ? -0.3 
40  ALA 40  A 40  A ? GLY 28  A 28  A ? -0.4 LEU 38  A 38  A ? -0.3 CYS 43  A 43  A ? -1.5 ILE 87  A 87  A ? -0.3 
41  ALA 41  A 41  A ? SER 39  A 39  A ? -0.3 HIS 42  A 42  A ? -0.3 GLN 44  A 44  A ? -1.7 ALA 40  A 40  A ? -0.1 
42  HIS 42  A 42  A ? CYS 43  A 43  A ? -0.3 HIS 83  A 83  A ? -0.1 ALA 41  A 41  A ? -0.3 SER 177 A 177 A ? -0.0 
43  CYS 43  A 43  A ? ALA 40  A 40  A ? -1.5 GLY 28  A 28  A ? -0.1 HIS 42  A 42  A ? -0.3 ALA 41  A 41  A ? -0.2 
44  GLN 44  A 44  A ? ALA 41  A 41  A ? -1.7 ALA 40  A 40  A ? -0.1 ALA 41  A 41  A ? -0.0 ALA 72  A 72  A ? -0.0 
45  LYS 45  A 45  A ? CYS 43  A 43  A ? -0.1 ?   ?   ? ?   ? ? ?    LEU 48  A 48  A ? -0.3 THR 47  A 47  A ? -0.1 
46  PRO 46  A 46  A ? ?   ?   ? ?   ? ? ?    ?   ?   ? ?   ? ? ?    ?   ?   ? ?   ? ? ?    ?   ?   ? ?   ? ? ?    
47  THR 47  A 47  A ? LEU 48  A 48  A ? -0.1 LYS 45  A 45  A ? -0.1 SER 22  A 22  A ? -0.4 GLN 49  A 49  A ? -0.3 
48  LEU 48  A 48  A ? LYS 45  A 45  A ? -0.3 VAL 69  A 69  A ? -0.2 VAL 69  A 69  A ? -3.1 VAL 50  A 50  A ? -0.4 
49  GLN 49  A 49  A ? PHE 20  A 20  A ? -2.5 THR 47  A 47  A ? -0.3 PHE 20  A 20  A ? -2.8 LEU 51  A 51  A ? -0.5 
50  VAL 50  A 50  A ? SER 67  A 67  A ? -3.2 LEU 48  A 48  A ? -0.4 SER 67  A 67  A ? -2.3 LEU 52  A 52  A ? -0.5 
51  LEU 51  A 51  A ? ALA 18  A 18  A ? -2.5 GLN 49  A 49  A ? -0.5 ALA 18  A 18  A ? -2.4 GLY 53  A 53  A ? -0.3 
52  LEU 52  A 52  A ? GLN 65  A 65  A ? -2.6 VAL 50  A 50  A ? -0.5 GLN 65  A 65  A ? -2.3 VAL 17  A 17  A ? -0.1 
53  GLY 53  A 53  A ? GLN 16  A 16  A ? -0.5 HIS 101 A 101 A ? -0.5 HIS 55  A 55  A ? -0.4 SER 63  A 63  A ? -0.2 
54  LYS 54  A 54  A ? GLN 16  A 16  A ? -0.3 LEU 51  A 51  A ? -0.2 GLY 53  A 53  A ? -0.3 ILE 57  A 57  A ? -0.1 
55  HIS 55  A 55  A ? GLY 53  A 53  A ? -0.4 ASN 56  A 56  A ? -0.3 LEU 136 A 136 A ? -2.3 ILE 57  A 57  A ? -0.5 
56  ASN 56  A 56  A ? VAL 135 A 135 A ? -0.2 GLN 59  A 59  A ? -0.2 GLN 59  A 59  A ? -1.0 HIS 55  A 55  A ? -0.3 
57  ILE 57  A 57  A ? ASP 134 A 134 A ? -2.7 HIS 55  A 55  A ? -0.5 VAL 135 A 135 A ? -0.1 ASN 56  A 56  A ? -0.1 
58  GLN 58  A 58  A ? ASP 134 A 134 A ? -0.3 TRP 60  A 60  A ? -0.1 TRP 60  A 60  A ? -0.3 ILE 57  A 57  A ? -0.3 
59  GLN 59  A 59  A ? ASN 56  A 56  A ? -1.0 ASP 134 A 134 A ? -0.2 GLU 61  A 61  A ? -0.4 ASN 56  A 56  A ? -0.2 
60  TRP 60  A 60  A ? GLN 58  A 58  A ? -0.3 LYS 54  A 54  A ? -0.1 ARG 62  A 62  A ? -0.4 GLN 58  A 58  A ? -0.1 
61  GLU 61  A 61  A ? GLN 59  A 59  A ? -0.4 ARG 62  A 62  A ? -0.1 GLN 64  A 64  A ? -1.5 LYS 54  A 54  A ? -0.0 
62  ARG 62  A 62  A ? TRP 60  A 60  A ? -0.4 SER 63  A 63  A ? -0.3 GLU 61  A 61  A ? -0.1 LYS 54  A 54  A ? -0.1 
63  SER 63  A 63  A ? GLY 53  A 53  A ? -0.2 GLN 65  A 65  A ? -0.0 ARG 62  A 62  A ? -0.3 LYS 54  A 54  A ? -0.1 
64  GLN 64  A 64  A ? GLU 61  A 61  A ? -1.5 GLY 53  A 53  A ? -0.2 LEU 66  A 66  A ? -0.4 GLY 53  A 53  A ? -0.2 
65  GLN 65  A 65  A ? LEU 52  A 52  A ? -2.3 SER 67  A 67  A ? -0.0 LEU 52  A 52  A ? -2.6 SER 67  A 67  A ? -0.4 
66  LEU 66  A 66  A ? GLN 64  A 64  A ? -0.4 LEU 51  A 51  A ? -0.2 THR 68  A 68  A ? -0.3 LEU 51  A 51  A ? -0.2 
67  SER 67  A 67  A ? VAL 50  A 50  A ? -2.3 GLN 65  A 65  A ? -0.4 VAL 50  A 50  A ? -3.2 VAL 69  A 69  A ? -0.4 
68  THR 68  A 68  A ? LEU 66  A 66  A ? -0.3 GLN 49  A 49  A ? -0.2 GLN 49  A 49  A ? -0.2 VAL 70  A 70  A ? -0.2 
69  VAL 69  A 69  A ? LEU 48  A 48  A ? -3.1 SER 67  A 67  A ? -0.4 LEU 92  A 92  A ? -0.2 LEU 48  A 48  A ? -0.2 
70  VAL 70  A 70  A ? LYS 91  A 91  A ? -2.6 GLN 71  A 71  A ? -0.3 ALA 72  A 72  A ? -0.3 LEU 92  A 92  A ? -0.2 
71  GLN 71  A 71  A ? LYS 91  A 91  A ? -1.3 ILE 73  A 73  A ? -0.0 LYS 91  A 91  A ? -3.2 ILE 73  A 73  A ? -0.5 
72  ALA 72  A 72  A ? VAL 70  A 70  A ? -0.3 LEU 90  A 90  A ? -0.2 LEU 90  A 90  A ? -0.2 THR 47  A 47  A ? -0.0 
73  ILE 73  A 73  A ? LEU 89  A 89  A ? -3.6 GLN 71  A 71  A ? -0.5 LEU 89  A 89  A ? -2.4 HIS 75  A 75  A ? -0.1 
74  PRO 74  A 74  A ? ?   ?   ? ?   ? ? ?    ?   ?   ? ?   ? ? ?    MET 88  A 88  A ? -0.2 ASP 86  A 86  A ? -0.1 
75  HIS 75  A 75  A ? ILE 87  A 87  A ? -3.0 ASN 85  A 85  A ? -0.3 TYR 78  A 78  A ? -2.0 ILE 87  A 87  A ? -0.1 
76  PRO 76  A 76  A ? ?   ?   ? ?   ? ? ?    ?   ?   ? ?   ? ? ?    HIS 75  A 75  A ? -0.1 ASN 85  A 85  A ? -0.0 
77  ALA 77  A 77  A ? ASN 85  A 85  A ? -0.1 ASN 79  A 79  A ? -0.1 ASN 79  A 79  A ? -0.2 HIS 75  A 75  A ? -0.1 
78  TYR 78  A 78  A ? HIS 75  A 75  A ? -2.0 ILE 87  A 87  A ? -0.1 ARG 80  A 80  A ? -0.6 ASN 85  A 85  A ? -0.2 
79  ASN 79  A 79  A ? ASP 84  A 84  A ? -2.7 ALA 77  A 77  A ? -0.2 HIS 83  A 83  A ? -1.7 ASP 84  A 84  A ? -0.7 
80  ARG 80  A 80  A ? TYR 78  A 78  A ? -0.6 ARG 82  A 82  A ? -0.2 ASN 79  A 79  A ? -0.1 TYR 78  A 78  A ? -0.0 
81  VAL 81  A 81  A ? ARG 82  A 82  A ? -0.2 ASP 84  A 84  A ? -0.0 ARG 80  A 80  A ? -0.2 ASN 79  A 79  A ? -0.0 
82  ARG 82  A 82  A ? ASP 84  A 84  A ? -0.1 HIS 83  A 83  A ? -0.0 ARG 80  A 80  A ? -0.2 VAL 81  A 81  A ? -0.2 
83  HIS 83  A 83  A ? ASN 79  A 79  A ? -1.7 ASP 84  A 84  A ? -0.2 ASP 86  A 86  A ? -0.8 ASN 85  A 85  A ? -0.2 
84  ASP 84  A 84  A ? ASN 79  A 79  A ? -0.7 ASN 85  A 85  A ? -0.2 ASN 79  A 79  A ? -2.7 HIS 83  A 83  A ? -0.2 
85  ASN 85  A 85  A ? TYR 78  A 78  A ? -0.2 HIS 83  A 83  A ? -0.2 ILE 87  A 87  A ? -1.9 HIS 75  A 75  A ? -0.3 
86  ASP 86  A 86  A ? HIS 83  A 83  A ? -0.8 ASN 160 A 160 A ? -0.1 MET 88  A 88  A ? -0.3 ASN 85  A 85  A ? -0.2 
87  ILE 87  A 87  A ? ASN 85  A 85  A ? -1.9 ALA 40  A 40  A ? -0.3 HIS 75  A 75  A ? -3.0 LEU 89  A 89  A ? -0.3 
88  MET 88  A 88  A ? SER 39  A 39  A ? -2.6 ASP 86  A 86  A ? -0.3 SER 39  A 39  A ? -2.4 LEU 90  A 90  A ? -0.4 
89  LEU 89  A 89  A ? ILE 73  A 73  A ? -2.4 ILE 87  A 87  A ? -0.3 ILE 73  A 73  A ? -3.6 LYS 91  A 91  A ? -0.5 
90  LEU 90  A 90  A ? VAL 37  A 37  A ? -2.9 MET 88  A 88  A ? -0.4 VAL 37  A 37  A ? -2.2 LEU 92  A 92  A ? -0.5 
91  LYS 91  A 91  A ? GLN 71  A 71  A ? -3.2 LEU 89  A 89  A ? -0.5 VAL 70  A 70  A ? -2.6 GLN 71  A 71  A ? -1.3 
92  LEU 92  A 92  A ? GLN 35  A 35  A ? -2.3 LEU 90  A 90  A ? -0.5 VAL 69  A 69  A ? -0.1 ALA 95  A 95  A ? -0.1 
93  PRO 93  A 93  A ? ?   ?   ? ?   ? ? ?    ?   ?   ? ?   ? ? ?    ALA 95  A 95  A ? -0.3 LEU 92  A 92  A ? -0.1 
94  ARG 94  A 94  A ? PRO 34  A 34  A ? -0.1 GLN 35  A 35  A ? -0.0 MET 96  A 96  A ? -0.1 LEU 92  A 92  A ? -0.0 
95  ALA 95  A 95  A ? PRO 93  A 93  A ? -0.3 MET 96  A 96  A ? -0.1 GLN 35  A 35  A ? -0.2 THR 97  A 97  A ? -0.1 
96  MET 96  A 96  A ? PRO 34  A 34  A ? -3.4 HIS 33  A 33  A ? -0.1 LEU 98  A 98  A ? -0.7 ALA 95  A 95  A ? -0.1 
97  THR 97  A 97  A ? ALA 95  A 95  A ? -0.1 GLN 103 A 103 A ? -0.0 SER 99  A 99  A ? -0.1 MET 96  A 96  A ? -0.1 
98  LEU 98  A 98  A ? MET 96  A 96  A ? -0.7 HIS 101 A 101 A ? -0.1 GLN 103 A 103 A ? -0.2 THR 97  A 97  A ? -0.0 
99  SER 99  A 99  A ? ILE 102 A 102 A ? -1.8 PRO 14  A 14  A ? -0.1 ILE 102 A 102 A ? -1.1 GLY 53  A 53  A ? -0.1 
100 PRO 100 A 100 A ? ?   ?   ? ?   ? ? ?    ?   ?   ? ?   ? ? ?    GLN 103 A 103 A ? -0.1 LEU 98  A 98  A ? -0.1 
101 HIS 101 A 101 A ? ILE 102 A 102 A ? -0.2 PRO 14  A 14  A ? -0.1 GLY 53  A 53  A ? -0.5 GLN 103 A 103 A ? -0.4 
102 ILE 102 A 102 A ? SER 99  A 99  A ? -1.1 LEU 52  A 52  A ? -0.1 SER 99  A 99  A ? -1.8 HIS 101 A 101 A ? -0.2 
103 GLN 103 A 103 A ? PRO 14  A 14  A ? -1.4 HIS 101 A 101 A ? -0.4 LEU 31  A 31  A ? -0.2 LEU 105 A 105 A ? -0.1 
104 PRO 104 A 104 A ? ?   ?   ? ?   ? ? ?    ?   ?   ? ?   ? ? ?    ALA 106 A 106 A ? -0.4 ILE 32  A 32  A ? -0.3 
105 LEU 105 A 105 A ? LEU 31  A 31  A ? -3.0 TYR 15  A 15  A ? -0.2 ARG 186 A 186 A ? -0.1 LEU 107 A 107 A ? -0.1 
106 ALA 106 A 106 A ? PRO 104 A 104 A ? -0.4 GLY 185 A 185 A ? -0.4 LEU 187 A 187 A ? -2.2 HIS 33  A 33  A ? -0.1 
107 LEU 107 A 107 A ? ARG 186 A 186 A ? -0.2 ILE 32  A 32  A ? -0.2 ARG 188 A 188 A ? -0.1 ALA 106 A 106 A ? -0.1 
108 PRO 108 A 108 A ? ?   ?   ? ?   ? ? ?    ?   ?   ? ?   ? ? ?    LEU 107 A 107 A ? -0.1 CYS 111 A 111 A ? -0.1 
109 SER 109 A 109 A ? ASP 110 A 110 A ? -0.2 LEU 107 A 107 A ? -0.0 CYS 111 A 111 A ? -0.3 LEU 107 A 107 A ? -0.0 
110 ASP 110 A 110 A ? CYS 111 A 111 A ? -0.0 ASP 113 A 113 A ? -0.0 ASP 113 A 113 A ? -0.3 SER 109 A 109 A ? -0.2 
111 CYS 111 A 111 A ? SER 109 A 109 A ? -0.3 THR 112 A 112 A ? -0.2 ARG 212 A 212 A ? -0.1 CYS 211 A 211 A ? -0.0 
112 THR 112 A 112 A ? ASP 113 A 113 A ? -0.1 SER 114 A 114 A ? -0.1 SER 114 A 114 A ? -2.7 CYS 111 A 111 A ? -0.2 
113 ASP 113 A 113 A ? ASP 110 A 110 A ? -0.3 ASN 115 A 115 A ? -0.1 SER 116 A 116 A ? -0.6 ASN 115 A 115 A ? -0.4 
114 SER 114 A 114 A ? THR 112 A 112 A ? -2.7 ASN 115 A 115 A ? -0.2 THR 112 A 112 A ? -0.1 VAL 144 A 144 A ? -0.0 
115 ASN 115 A 115 A ? ASP 113 A 113 A ? -0.4 SER 116 A 116 A ? -0.2 THR 117 A 117 A ? -0.2 SER 114 A 114 A ? -0.2 
116 SER 116 A 116 A ? ASP 113 A 113 A ? -0.6 VAL 144 A 144 A ? -0.0 LEU 143 A 143 A ? -1.8 CYS 118 A 118 A ? -0.4 
117 THR 117 A 117 A ? ASN 115 A 115 A ? -0.2 HIS 142 A 142 A ? -0.2 GLN 184 A 184 A ? -0.7 ILE 119 A 119 A ? -0.3 
118 CYS 118 A 118 A ? ILE 141 A 141 A ? -4.1 SER 116 A 116 A ? -0.4 ILE 141 A 141 A ? -3.2 ILE 120 A 120 A ? -0.4 
119 ILE 119 A 119 A ? VAL 182 A 182 A ? -3.1 THR 117 A 117 A ? -0.3 VAL 182 A 182 A ? -3.2 SER 121 A 121 A ? -0.4 
120 ILE 120 A 120 A ? ALA 139 A 139 A ? -2.8 CYS 118 A 118 A ? -0.4 ALA 139 A 139 A ? -2.0 GLY 122 A 122 A ? -0.3 
121 SER 121 A 121 A ? PRO 180 A 180 A ? -1.2 ILE 119 A 119 A ? -0.4 TRP 123 A 123 A ? -0.3 CYS 138 A 138 A ? -0.2 
122 GLY 122 A 122 A ? GLN 137 A 137 A ? -2.0 ILE 120 A 120 A ? -0.3 GLN 137 A 137 A ? -2.6 ASP 176 A 176 A ? -0.1 
123 TRP 123 A 123 A ? GLY 175 A 175 A ? -0.3 SER 121 A 121 A ? -0.3 THR 126 A 126 A ? -0.1 ASP 176 A 176 A ? -0.1 
124 GLY 124 A 124 A ? LYS 125 A 125 A ? -0.2 TYR 132 A 132 A ? -0.1 LEU 2   A 2   A ? -0.3 GLY 175 A 175 A ? -0.3 
125 LYS 125 A 125 A ? GLN 174 A 174 A ? -1.5 LYS 1   A 1   A ? -0.2 CYS 173 A 173 A ? -0.3 TYR 132 A 132 A ? -0.2 
126 THR 126 A 126 A ? HIS 131 A 131 A ? -2.5 LYS 1   A 1   A ? -0.3 ALA 128 A 128 A ? -0.3 GLY 4   A 4   A ? -0.2 
127 ASP 127 A 127 A ? HIS 131 A 131 A ? -0.6 VAL 3   A 3   A ? -0.1 GLY 130 A 130 A ? -1.8 VAL 3   A 3   A ? -0.0 
128 ALA 128 A 128 A ? THR 126 A 126 A ? -0.3 GLN 129 A 129 A ? -0.3 ASP 127 A 127 A ? -0.0 LYS 125 A 125 A ? -0.0 
129 GLN 129 A 129 A ? HIS 131 A 131 A ? -0.1 GLY 130 A 130 A ? -0.0 ALA 128 A 128 A ? -0.3 LYS 125 A 125 A ? -0.0 
130 GLY 130 A 130 A ? ASP 127 A 127 A ? -1.8 HIS 131 A 131 A ? -0.2 TYR 132 A 132 A ? -0.3 ALA 128 A 128 A ? -0.1 
131 HIS 131 A 131 A ? LYS 125 A 125 A ? -0.0 TYR 132 A 132 A ? -0.0 THR 126 A 126 A ? -2.5 ASP 127 A 127 A ? -0.6 
132 TYR 132 A 132 A ? GLY 130 A 130 A ? -0.3 LYS 125 A 125 A ? -0.2 LYS 125 A 125 A ? -0.2 GLY 124 A 124 A ? -0.1 
133 PRO 133 A 133 A ? ?   ?   ? ?   ? ? ?    ?   ?   ? ?   ? ? ?    ILE 57  A 57  A ? -0.2 GLN 137 A 137 A ? -0.1 
134 ASP 134 A 134 A ? ASN 56  A 56  A ? -0.1 ILE 57  A 57  A ? -0.1 ILE 57  A 57  A ? -2.7 GLN 58  A 58  A ? -0.3 
135 VAL 135 A 135 A ? ASN 56  A 56  A ? -0.2 ILE 57  A 57  A ? -0.1 ASN 56  A 56  A ? -0.2 GLY 122 A 122 A ? -0.1 
136 LEU 136 A 136 A ? HIS 55  A 55  A ? -2.3 ASP 134 A 134 A ? -0.3 CYS 8   A 8   A ? -3.0 CYS 138 A 138 A ? -0.3 
137 GLN 137 A 137 A ? GLY 122 A 122 A ? -2.6 ASN 7   A 7   A ? -0.2 GLY 122 A 122 A ? -2.0 ALA 139 A 139 A ? -0.3 
138 CYS 138 A 138 A ? TYR 6   A 6   A ? -3.1 LEU 136 A 136 A ? -0.3 TYR 6   A 6   A ? -2.7 SER 140 A 140 A ? -0.3 
139 ALA 139 A 139 A ? ILE 120 A 120 A ? -2.0 GLN 137 A 137 A ? -0.3 ILE 120 A 120 A ? -2.8 ILE 141 A 141 A ? -0.4 
140 SER 140 A 140 A ? CYS 138 A 138 A ? -0.3 GLY 4   A 4   A ? -0.3 HIS 142 A 142 A ? -0.3 ILE 119 A 119 A ? -0.2 
141 ILE 141 A 141 A ? CYS 118 A 118 A ? -3.2 ALA 139 A 139 A ? -0.4 CYS 118 A 118 A ? -4.1 LEU 143 A 143 A ? -0.4 
142 HIS 142 A 142 A ? GLY 165 A 165 A ? -0.6 SER 140 A 140 A ? -0.3 GLY 165 A 165 A ? -2.7 THR 117 A 117 A ? -0.2 
143 LEU 143 A 143 A ? SER 116 A 116 A ? -1.8 ILE 141 A 141 A ? -0.4 ALA 164 A 164 A ? -0.3 SER 114 A 114 A ? -0.0 
144 VAL 144 A 144 A ? CYS 163 A 163 A ? -2.7 HIS 142 A 142 A ? -0.2 CYS 163 A 163 A ? -0.6 CYS 149 A 149 A ? -0.1 
145 PRO 145 A 145 A ? ?   ?   ? ?   ? ? ?    ?   ?   ? ?   ? ? ?    CYS 149 A 149 A ? -2.3 THR 148 A 148 A ? -0.3 
146 HIS 146 A 146 A ? LYS 147 A 147 A ? -0.2 THR 148 A 148 A ? -0.2 GLN 150 A 150 A ? -2.7 GLN 151 A 151 A ? -0.2 
147 LYS 147 A 147 A ? THR 148 A 148 A ? -0.2 CYS 149 A 149 A ? -0.2 GLN 151 A 151 A ? -2.0 HIS 146 A 146 A ? -0.2 
148 THR 148 A 148 A ? PRO 145 A 145 A ? -0.3 GLN 150 A 150 A ? -0.2 ALA 152 A 152 A ? -1.8 LYS 147 A 147 A ? -0.2 
149 CYS 149 A 149 A ? PRO 145 A 145 A ? -2.3 GLN 150 A 150 A ? -0.2 TYR 153 A 153 A ? -1.7 LYS 147 A 147 A ? -0.2 
150 GLN 150 A 150 A ? HIS 146 A 146 A ? -2.7 GLN 151 A 151 A ? -0.2 GLN 156 A 156 A ? -0.2 CYS 149 A 149 A ? -0.2 
151 GLN 151 A 151 A ? LYS 147 A 147 A ? -2.0 ALA 152 A 152 A ? -0.2 GLN 150 A 150 A ? -0.2 CYS 149 A 149 A ? -0.2 
152 ALA 152 A 152 A ? THR 148 A 148 A ? -1.8 TYR 153 A 153 A ? -0.3 GLN 150 A 150 A ? -0.2 GLN 151 A 151 A ? -0.2 
153 TYR 153 A 153 A ? CYS 149 A 149 A ? -1.7 THR 148 A 148 A ? -0.1 GLN 156 A 156 A ? -1.8 ILE 157 A 157 A ? -0.9 
154 PRO 154 A 154 A ? ?   ?   ? ?   ? ? ?    ?   ?   ? ?   ? ? ?    GLN 151 A 151 A ? -0.1 GLN 150 A 150 A ? -0.1 
155 ASN 155 A 155 A ? ILE 157 A 157 A ? -0.2 GLN 156 A 156 A ? -0.1 GLN 151 A 151 A ? -0.1 GLN 150 A 150 A ? -0.1 
156 GLN 156 A 156 A ? TYR 153 A 153 A ? -1.8 GLN 150 A 150 A ? -0.2 THR 158 A 158 A ? -0.5 ASN 155 A 155 A ? -0.1 
157 ILE 157 A 157 A ? TYR 153 A 153 A ? -0.9 GLN 150 A 150 A ? -0.1 ALA 159 A 159 A ? -0.2 ASN 155 A 155 A ? -0.2 
158 THR 158 A 158 A ? GLN 156 A 156 A ? -0.5 ARG 82  A 82  A ? -0.1 MET 161 A 161 A ? -1.4 GLN 156 A 156 A ? -0.0 
159 ALA 159 A 159 A ? ASN 160 A 160 A ? -0.3 ILE 157 A 157 A ? -0.2 ARG 212 A 212 A ? -0.0 ILE 157 A 157 A ? -0.0 
160 ASN 160 A 160 A ? CYS 211 A 211 A ? -0.0 THR 208 A 208 A ? -0.0 ASP 209 A 209 A ? -2.1 VAL 162 A 162 A ? -0.3 
161 MET 161 A 161 A ? THR 158 A 158 A ? -1.4 THR 208 A 208 A ? -0.2 CYS 163 A 163 A ? -0.3 THR 208 A 208 A ? -0.2 
162 VAL 162 A 162 A ? TYR 207 A 207 A ? -2.2 ASN 160 A 160 A ? -0.3 TYR 207 A 207 A ? -3.0 ALA 164 A 164 A ? -0.3 
163 CYS 163 A 163 A ? VAL 144 A 144 A ? -0.6 MET 161 A 161 A ? -0.3 VAL 144 A 144 A ? -2.7 GLY 165 A 165 A ? -0.4 
164 ALA 164 A 164 A ? GLY 205 A 205 A ? -1.9 VAL 162 A 162 A ? -0.3 GLY 205 A 205 A ? -1.9 ASP 166 A 166 A ? -0.3 
165 GLY 165 A 165 A ? HIS 142 A 142 A ? -2.7 CYS 163 A 163 A ? -0.4 HIS 142 A 142 A ? -0.6 LYS 167 A 167 A ? -0.3 
166 ASP 166 A 166 A ? THR 170 A 170 A ? -1.0 ALA 164 A 164 A ? -0.3 GLY 169 A 169 A ? -1.8 ALA 164 A 164 A ? -0.0 
167 LYS 167 A 167 A ? GLY 165 A 165 A ? -0.3 SER 168 A 168 A ? -0.3 ALA 201 A 201 A ? -0.2 GLN 202 A 202 A ? -0.1 
168 SER 168 A 168 A ? SER 200 A 200 A ? -0.1 ALA 201 A 201 A ? -0.1 LYS 167 A 167 A ? -0.3 ASP 171 A 171 A ? -0.1 
169 GLY 169 A 169 A ? ASP 166 A 166 A ? -1.8 THR 170 A 170 A ? -0.3 ASP 171 A 171 A ? -0.4 LYS 167 A 167 A ? -0.1 
170 THR 170 A 170 A ? GLY 4   A 4   A ? -0.1 SER 140 A 140 A ? -0.1 ASP 166 A 166 A ? -1.0 SER 172 A 172 A ? -0.3 
171 ASP 171 A 171 A ? VAL 3   A 3   A ? -0.8 GLY 169 A 169 A ? -0.4 VAL 3   A 3   A ? -2.1 CYS 173 A 173 A ? -0.5 
172 SER 172 A 172 A ? THR 170 A 170 A ? -0.3 ALA 164 A 164 A ? -0.2 LEU 2   A 2   A ? -0.3 GLN 174 A 174 A ? -0.2 
173 CYS 173 A 173 A ? LYS 1   A 1   A ? -1.9 ASP 171 A 171 A ? -0.5 ASP 176 A 176 A ? -1.2 GLY 124 A 124 A ? -0.1 
174 GLN 174 A 174 A ? GLY 175 A 175 A ? -0.2 SER 172 A 172 A ? -0.2 LYS 125 A 125 A ? -1.5 CYS 173 A 173 A ? -0.2 
175 GLY 175 A 175 A ? GLY 124 A 124 A ? -0.3 LEU 26  A 26  A ? -0.1 TRP 123 A 123 A ? -0.3 GLN 174 A 174 A ? -0.2 
176 ASP 176 A 176 A ? CYS 173 A 173 A ? -1.2 GLY 122 A 122 A ? -0.1 GLY 179 A 179 A ? -2.5 VAL 191 A 191 A ? -0.3 
177 SER 177 A 177 A ? GLY 178 A 178 A ? -0.3 LEU 26  A 26  A ? -0.3 GLY 28  A 28  A ? -3.8 SER 192 A 192 A ? -0.2 
178 GLY 178 A 178 A ? VAL 191 A 191 A ? -2.9 GLY 179 A 179 A ? -0.3 SER 177 A 177 A ? -0.3 SER 192 A 192 A ? -0.1 
179 GLY 179 A 179 A ? ASP 176 A 176 A ? -2.5 GLY 28  A 28  A ? -0.1 VAL 191 A 191 A ? -2.4 GLY 178 A 178 A ? -0.3 
180 PRO 180 A 180 A ? ?   ?   ? ?   ? ? ?    ?   ?   ? ?   ? ? ?    SER 121 A 121 A ? -1.2 VAL 182 A 182 A ? -0.5 
181 LEU 181 A 181 A ? GLY 189 A 189 A ? -2.4 GLY 179 A 179 A ? -0.2 ARG 188 A 188 A ? -2.9 GLY 189 A 189 A ? -1.8 
182 VAL 182 A 182 A ? ILE 119 A 119 A ? -3.2 PRO 180 A 180 A ? -0.5 ILE 119 A 119 A ? -3.1 GLN 184 A 184 A ? -0.5 
183 CYS 183 A 183 A ? ARG 186 A 186 A ? -2.6 LEU 181 A 181 A ? -0.5 ARG 186 A 186 A ? -1.6 CYS 118 A 118 A ? -0.2 
184 GLN 184 A 184 A ? THR 117 A 117 A ? -0.7 VAL 182 A 182 A ? -0.5 CYS 183 A 183 A ? -0.2 LEU 187 A 187 A ? -0.1 
185 GLY 185 A 185 A ? ARG 186 A 186 A ? -0.2 VAL 182 A 182 A ? -0.1 ALA 106 A 106 A ? -0.4 LEU 187 A 187 A ? -0.3 
186 ARG 186 A 186 A ? CYS 183 A 183 A ? -1.6 LEU 105 A 105 A ? -0.1 CYS 183 A 183 A ? -2.6 ARG 188 A 188 A ? -0.5 
187 LEU 187 A 187 A ? ALA 106 A 106 A ? -2.2 GLY 185 A 185 A ? -0.3 VAL 182 A 182 A ? -0.2 LEU 190 A 190 A ? -0.1 
188 ARG 188 A 188 A ? LEU 181 A 181 A ? -2.9 ARG 186 A 186 A ? -0.5 VAL 210 A 210 A ? -1.5 CYS 211 A 211 A ? -0.6 
189 GLY 189 A 189 A ? LEU 181 A 181 A ? -1.8 ASP 209 A 209 A ? -0.2 LEU 181 A 181 A ? -2.4 VAL 191 A 191 A ? -0.4 
190 LEU 190 A 190 A ? THR 208 A 208 A ? -1.2 ARG 188 A 188 A ? -0.3 THR 208 A 208 A ? -2.5 SER 192 A 192 A ? -0.2 
191 VAL 191 A 191 A ? GLY 179 A 179 A ? -2.4 GLY 189 A 189 A ? -0.4 GLY 178 A 178 A ? -2.9 TYR 207 A 207 A ? -0.2 
192 SER 192 A 192 A ? VAL 206 A 206 A ? -2.0 TRP 193 A 193 A ? -0.4 GLY 194 A 194 A ? -0.3 TYR 207 A 207 A ? -0.2 
193 TRP 193 A 193 A ? VAL 206 A 206 A ? -1.8 GLN 174 A 174 A ? -0.0 VAL 206 A 206 A ? -2.8 SER 192 A 192 A ? -0.4 
194 GLY 194 A 194 A ? SER 192 A 192 A ? -0.3 GLY 205 A 205 A ? -0.2 GLY 205 A 205 A ? -0.1 VAL 196 A 196 A ? -0.1 
195 GLU 195 A 195 A ? PRO 204 A 204 A ? -0.4 TRP 193 A 193 A ? -0.3 SER 200 A 200 A ? -0.1 GLY 199 A 199 A ? -0.1 
196 VAL 196 A 196 A ? GLY 194 A 194 A ? -0.1 PRO 197 A 197 A ? -0.1 CYS 198 A 198 A ? -0.1 GLY 199 A 199 A ? -0.0 
197 PRO 197 A 197 A ? ?   ?   ? ?   ? ? ?    ?   ?   ? ?   ? ? ?    SER 200 A 200 A ? -0.3 GLU 195 A 195 A ? -0.1 
198 CYS 198 A 198 A ? GLY 199 A 199 A ? -0.2 VAL 196 A 196 A ? -0.1 CYS 173 A 173 A ? -0.1 ASP 171 A 171 A ? -0.1 
199 GLY 199 A 199 A ? LYS 203 A 203 A ? -0.4 SER 200 A 200 A ? -0.3 ALA 201 A 201 A ? -0.4 CYS 198 A 198 A ? -0.2 
200 SER 200 A 200 A ? LYS 203 A 203 A ? -0.6 PRO 197 A 197 A ? -0.3 LYS 203 A 203 A ? -1.3 GLY 199 A 199 A ? -0.3 
201 ALA 201 A 201 A ? GLY 199 A 199 A ? -0.4 GLN 202 A 202 A ? -0.2 SER 200 A 200 A ? -0.1 SER 168 A 168 A ? -0.1 
202 GLN 202 A 202 A ? LYS 203 A 203 A ? -0.2 LYS 167 A 167 A ? -0.1 ALA 201 A 201 A ? -0.2 LYS 167 A 167 A ? -0.1 
203 LYS 203 A 203 A ? SER 200 A 200 A ? -1.3 GLU 195 A 195 A ? -0.1 SER 200 A 200 A ? -0.6 GLY 199 A 199 A ? -0.4 
204 PRO 204 A 204 A ? ?   ?   ? ?   ? ? ?    ?   ?   ? ?   ? ? ?    GLU 195 A 195 A ? -0.4 GLY 165 A 165 A ? -0.2 
205 GLY 205 A 205 A ? ALA 164 A 164 A ? -1.9 GLY 194 A 194 A ? -0.1 ALA 164 A 164 A ? -1.9 TYR 207 A 207 A ? -0.5 
206 VAL 206 A 206 A ? TRP 193 A 193 A ? -2.8 CYS 163 A 163 A ? -0.2 SER 192 A 192 A ? -2.0 TRP 193 A 193 A ? -1.8 
207 TYR 207 A 207 A ? VAL 162 A 162 A ? -3.0 GLY 205 A 205 A ? -0.5 VAL 162 A 162 A ? -2.2 ASP 209 A 209 A ? -0.5 
208 THR 208 A 208 A ? LEU 190 A 190 A ? -2.5 VAL 206 A 206 A ? -0.3 LEU 190 A 190 A ? -1.2 VAL 210 A 210 A ? -1.1 
209 ASP 209 A 209 A ? ASN 160 A 160 A ? -2.1 TYR 207 A 207 A ? -0.5 ARG 212 A 212 A ? -1.8 GLY 189 A 189 A ? -0.2 
210 VAL 210 A 210 A ? ARG 188 A 188 A ? -1.5 THR 208 A 208 A ? -1.1 TYR 213 A 213 A ? -2.9 CYS 214 A 214 A ? -0.2 
211 CYS 211 A 211 A ? ARG 188 A 188 A ? -0.6 ARG 212 A 212 A ? -0.3 CYS 214 A 214 A ? -0.6 VAL 210 A 210 A ? -0.3 
212 ARG 212 A 212 A ? ASP 209 A 209 A ? -1.8 TYR 213 A 213 A ? -0.2 CYS 211 A 211 A ? -0.3 VAL 210 A 210 A ? -0.2 
213 TYR 213 A 213 A ? VAL 210 A 210 A ? -2.9 ASP 209 A 209 A ? -0.1 ILE 217 A 217 A ? -2.7 ARG 212 A 212 A ? -0.2 
214 CYS 214 A 214 A ? CYS 211 A 211 A ? -0.6 VAL 210 A 210 A ? -0.2 GLN 218 A 218 A ? -2.4 ARG 219 A 219 A ? -0.2 
215 ASP 215 A 215 A ? CYS 211 A 211 A ? -0.2 ILE 217 A 217 A ? -0.2 ARG 219 A 219 A ? -2.4 THR 220 A 220 A ? -0.2 
216 TRP 216 A 216 A ? GLN 218 A 218 A ? -0.2 ILE 217 A 217 A ? -0.2 THR 220 A 220 A ? -2.4 ILE 221 A 221 A ? -0.2 
217 ILE 217 A 217 A ? TYR 213 A 213 A ? -2.7 GLN 218 A 218 A ? -0.2 ILE 221 A 221 A ? -2.4 ASP 215 A 215 A ? -0.2 
218 GLN 218 A 218 A ? CYS 214 A 214 A ? -2.4 ARG 219 A 219 A ? -0.2 GLN 222 A 222 A ? -2.3 ILE 217 A 217 A ? -0.2 
219 ARG 219 A 219 A ? ASP 215 A 215 A ? -2.4 THR 220 A 220 A ? -0.2 ALA 223 A 223 A ? -1.8 GLN 218 A 218 A ? -0.2 
220 THR 220 A 220 A ? TRP 216 A 216 A ? -2.4 ASP 215 A 215 A ? -0.2 ASN 224 A 224 A ? -0.7 GLN 218 A 218 A ? -0.2 
221 ILE 221 A 221 A ? ILE 217 A 217 A ? -2.4 TRP 216 A 216 A ? -0.2 ASN 224 A 224 A ? -0.9 ARG 219 A 219 A ? -0.2 
222 GLN 222 A 222 A ? GLN 218 A 218 A ? -2.3 ALA 223 A 223 A ? -0.2 ILE 221 A 221 A ? -0.2 THR 220 A 220 A ? -0.2 
223 ALA 223 A 223 A ? ARG 219 A 219 A ? -1.8 GLN 218 A 218 A ? -0.2 GLN 222 A 222 A ? -0.2 ILE 221 A 221 A ? -0.2 
224 ASN 224 A 224 A ? ILE 221 A 221 A ? -0.9 THR 220 A 220 A ? -0.7 GLN 222 A 222 A ? -0.2 ALA 223 A 223 A ? -0.2 
# 
loop_
_dssp_statistics_histogram.entry_id 
_dssp_statistics_histogram.type 
_dssp_statistics_histogram.1 
_dssp_statistics_histogram.2 
_dssp_statistics_histogram.3 
_dssp_statistics_histogram.4 
_dssp_statistics_histogram.5 
_dssp_statistics_histogram.6 
_dssp_statistics_histogram.7 
_dssp_statistics_histogram.8 
_dssp_statistics_histogram.9 
_dssp_statistics_histogram.10 
_dssp_statistics_histogram.11 
_dssp_statistics_histogram.12 
_dssp_statistics_histogram.13 
_dssp_statistics_histogram.14 
_dssp_statistics_histogram.15 
_dssp_statistics_histogram.16 
_dssp_statistics_histogram.17 
_dssp_statistics_histogram.18 
_dssp_statistics_histogram.19 
_dssp_statistics_histogram.20 
_dssp_statistics_histogram.21 
_dssp_statistics_histogram.22 
_dssp_statistics_histogram.23 
_dssp_statistics_histogram.24 
_dssp_statistics_histogram.25 
_dssp_statistics_histogram.26 
_dssp_statistics_histogram.27 
_dssp_statistics_histogram.28 
_dssp_statistics_histogram.29 
_dssp_statistics_histogram.30 
Phci_A_09 residues_per_alpha_helix        0 0 0 0 0 0 1 0 0 1 0 0 0 0 0 0 0 0 0 0 0 0 0 0 0 0 0 0 0 0 
Phci_A_09 parallel_bridges_per_ladder     0 0 0 0 0 0 0 0 0 0 0 0 0 0 0 0 0 0 0 0 0 0 0 0 0 0 0 0 0 0 
Phci_A_09 antiparallel_bridges_per_ladder 4 2 3 7 0 2 0 0 0 0 0 0 0 0 0 0 0 0 0 0 0 0 0 0 0 0 0 0 0 0 
Phci_A_09 ladders_per_sheet               1 0 0 0 0 1 1 0 0 0 0 0 0 0 0 0 0 0 0 0 0 0 0 0 0 0 0 0 0 0 
# 
loop_
_dssp_statistics_hbond.entry_id 
_dssp_statistics_hbond.type 
_dssp_statistics_hbond.count 
_dssp_statistics_hbond.count_per_100 
Phci_A_09 O(I)-->H-N(J)          137 61.2 
Phci_A_09 'PARALLEL BRIDGES'     0   0.0  
Phci_A_09 'ANTIPARALLEL BRIDGES' 77  34.4 
Phci_A_09 O(I)-->H-N(I-5)        2   0.9  
Phci_A_09 O(I)-->H-N(I-4)        3   1.3  
Phci_A_09 O(I)-->H-N(I-3)        5   2.2  
Phci_A_09 O(I)-->H-N(I-2)        0   0.0  
Phci_A_09 O(I)-->H-N(I-1)        0   0.0  
Phci_A_09 O(I)-->H-N(I+0)        0   0.0  
Phci_A_09 O(I)-->H-N(I+1)        0   0.0  
Phci_A_09 O(I)-->H-N(I+2)        11  4.9  
Phci_A_09 O(I)-->H-N(I+3)        25  11.2 
Phci_A_09 O(I)-->H-N(I+4)        15  6.7  
Phci_A_09 O(I)-->H-N(I+5)        1   0.4  
# 
_dssp_statistics.entry_id                       Phci_A_09 
_dssp_statistics.nr_of_residues                 224 
_dssp_statistics.nr_of_chains                   1 
_dssp_statistics.nr_of_ss_bridges_total         0 
_dssp_statistics.nr_of_ss_bridges_intra_chain   0 
_dssp_statistics.nr_of_ss_bridges_inter_chain   0 
# 
loop_
_chem_comp.id 
_chem_comp.type 
_chem_comp.mon_nstd_flag 
_chem_comp.name 
_chem_comp.formula 
_chem_comp.formula_weight 
ALA 'L-PEPTIDE LINKING' y ALANINE         'C3 H7 N O2'     89.093 
ARG 'L-PEPTIDE LINKING' y ARGININE        'C6 H15 N4 O2'  175.209 
ASN 'L-PEPTIDE LINKING' y ASPARAGINE      'C4 H8 N2 O3'   132.118 
ASP 'L-PEPTIDE LINKING' y 'ASPARTIC ACID' 'C4 H7 N O4'    133.103 
CYS 'L-PEPTIDE LINKING' y CYSTEINE        'C3 H7 N O2 S'  121.158 
GLN 'L-PEPTIDE LINKING' y GLUTAMINE       'C5 H10 N2 O3'  146.144 
GLU 'L-PEPTIDE LINKING' y 'GLUTAMIC ACID' 'C5 H9 N O4'    147.129 
GLY 'PEPTIDE LINKING'   y GLYCINE         'C2 H5 N O2'     75.067 
HIS 'L-PEPTIDE LINKING' y HISTIDINE       'C6 H10 N3 O2'  156.162 
ILE 'L-PEPTIDE LINKING' y ISOLEUCINE      'C6 H13 N O2'   131.173 
LEU 'L-PEPTIDE LINKING' y LEUCINE         'C6 H13 N O2'   131.173 
LYS 'L-PEPTIDE LINKING' y LYSINE          'C6 H15 N2 O2'  147.195 
MET 'L-PEPTIDE LINKING' y METHIONINE      'C5 H11 N O2 S' 149.211 
PHE 'L-PEPTIDE LINKING' y PHENYLALANINE   'C9 H11 N O2'   165.189 
PRO 'L-PEPTIDE LINKING' y PROLINE         'C5 H9 N O2'     115.13 
SER 'L-PEPTIDE LINKING' y SERINE          'C3 H7 N O3'    105.093 
THR 'L-PEPTIDE LINKING' y THREONINE       'C4 H9 N O3'    119.119 
TRP 'L-PEPTIDE LINKING' y TRYPTOPHAN      'C11 H12 N2 O2' 204.225 
TYR 'L-PEPTIDE LINKING' y TYROSINE        'C9 H11 N O3'   181.189 
VAL 'L-PEPTIDE LINKING' y VALINE          'C5 H11 N O2'   117.146 
# 
loop_
_atom_type.symbol 
N 
C 
O 
S 
# 
loop_
_entity_poly_seq.entity_id 
_entity_poly_seq.num 
_entity_poly_seq.mon_id 
_entity_poly_seq.hetero 
1   1 LYS n 
1   2 LEU n 
1   3 VAL n 
1   4 GLY n 
1   5 GLY n 
1   6 TYR n 
1   7 ASN n 
1   8 CYS n 
1   9 ARG n 
1  10 VAL n 
1  11 GLY n 
1  12 GLU n 
1  13 HIS n 
1  14 PRO n 
1  15 TYR n 
1  16 GLN n 
1  17 VAL n 
1  18 ALA n 
1  19 LEU n 
1  20 PHE n 
1  21 TYR n 
1  22 SER n 
1  23 ASP n 
1  24 HIS n 
1  25 LEU n 
1  26 LEU n 
1  27 CYS n 
1  28 GLY n 
1  29 GLY n 
1  30 VAL n 
1  31 LEU n 
1  32 ILE n 
1  33 HIS n 
1  34 PRO n 
1  35 GLN n 
1  36 TRP n 
1  37 VAL n 
1  38 LEU n 
1  39 SER n 
1  40 ALA n 
1  41 ALA n 
1  42 HIS n 
1  43 CYS n 
1  44 GLN n 
1  45 LYS n 
1  46 PRO n 
1  47 THR n 
1  48 LEU n 
1  49 GLN n 
1  50 VAL n 
1  51 LEU n 
1  52 LEU n 
1  53 GLY n 
1  54 LYS n 
1  55 HIS n 
1  56 ASN n 
1  57 ILE n 
1  58 GLN n 
1  59 GLN n 
1  60 TRP n 
1  61 GLU n 
1  62 ARG n 
1  63 SER n 
1  64 GLN n 
1  65 GLN n 
1  66 LEU n 
1  67 SER n 
1  68 THR n 
1  69 VAL n 
1  70 VAL n 
1  71 GLN n 
1  72 ALA n 
1  73 ILE n 
1  74 PRO n 
1  75 HIS n 
1  76 PRO n 
1  77 ALA n 
1  78 TYR n 
1  79 ASN n 
1  80 ARG n 
1  81 VAL n 
1  82 ARG n 
1  83 HIS n 
1  84 ASP n 
1  85 ASN n 
1  86 ASP n 
1  87 ILE n 
1  88 MET n 
1  89 LEU n 
1  90 LEU n 
1  91 LYS n 
1  92 LEU n 
1  93 PRO n 
1  94 ARG n 
1  95 ALA n 
1  96 MET n 
1  97 THR n 
1  98 LEU n 
1  99 SER n 
1 100 PRO n 
1 101 HIS n 
1 102 ILE n 
1 103 GLN n 
1 104 PRO n 
1 105 LEU n 
1 106 ALA n 
1 107 LEU n 
1 108 PRO n 
1 109 SER n 
1 110 ASP n 
1 111 CYS n 
1 112 THR n 
1 113 ASP n 
1 114 SER n 
1 115 ASN n 
1 116 SER n 
1 117 THR n 
1 118 CYS n 
1 119 ILE n 
1 120 ILE n 
1 121 SER n 
1 122 GLY n 
1 123 TRP n 
1 124 GLY n 
1 125 LYS n 
1 126 THR n 
1 127 ASP n 
1 128 ALA n 
1 129 GLN n 
1 130 GLY n 
1 131 HIS n 
1 132 TYR n 
1 133 PRO n 
1 134 ASP n 
1 135 VAL n 
1 136 LEU n 
1 137 GLN n 
1 138 CYS n 
1 139 ALA n 
1 140 SER n 
1 141 ILE n 
1 142 HIS n 
1 143 LEU n 
1 144 VAL n 
1 145 PRO n 
1 146 HIS n 
1 147 LYS n 
1 148 THR n 
1 149 CYS n 
1 150 GLN n 
1 151 GLN n 
1 152 ALA n 
1 153 TYR n 
1 154 PRO n 
1 155 ASN n 
1 156 GLN n 
1 157 ILE n 
1 158 THR n 
1 159 ALA n 
1 160 ASN n 
1 161 MET n 
1 162 VAL n 
1 163 CYS n 
1 164 ALA n 
1 165 GLY n 
1 166 ASP n 
1 167 LYS n 
1 168 SER n 
1 169 GLY n 
1 170 THR n 
1 171 ASP n 
1 172 SER n 
1 173 CYS n 
1 174 GLN n 
1 175 GLY n 
1 176 ASP n 
1 177 SER n 
1 178 GLY n 
1 179 GLY n 
1 180 PRO n 
1 181 LEU n 
1 182 VAL n 
1 183 CYS n 
1 184 GLN n 
1 185 GLY n 
1 186 ARG n 
1 187 LEU n 
1 188 ARG n 
1 189 GLY n 
1 190 LEU n 
1 191 VAL n 
1 192 SER n 
1 193 TRP n 
1 194 GLY n 
1 195 GLU n 
1 196 VAL n 
1 197 PRO n 
1 198 CYS n 
1 199 GLY n 
1 200 SER n 
1 201 ALA n 
1 202 GLN n 
1 203 LYS n 
1 204 PRO n 
1 205 GLY n 
1 206 VAL n 
1 207 TYR n 
1 208 THR n 
1 209 ASP n 
1 210 VAL n 
1 211 CYS n 
1 212 ARG n 
1 213 TYR n 
1 214 CYS n 
1 215 ASP n 
1 216 TRP n 
1 217 ILE n 
1 218 GLN n 
1 219 ARG n 
1 220 THR n 
1 221 ILE n 
1 222 GLN n 
1 223 ALA n 
1 224 ASN n 
# 
loop_
_pdbx_poly_seq_scheme.asym_id 
_pdbx_poly_seq_scheme.entity_id 
_pdbx_poly_seq_scheme.seq_id 
_pdbx_poly_seq_scheme.mon_id 
_pdbx_poly_seq_scheme.ndb_seq_num 
_pdbx_poly_seq_scheme.pdb_seq_num 
_pdbx_poly_seq_scheme.auth_seq_num 
_pdbx_poly_seq_scheme.pdb_mon_id 
_pdbx_poly_seq_scheme.auth_mon_id 
_pdbx_poly_seq_scheme.pdb_strand_id 
_pdbx_poly_seq_scheme.pdb_ins_code 
_pdbx_poly_seq_scheme.hetero 
A 1   1 LYS   1 1   1   LYS LYS A ? n 
A 1   2 LEU   2 2   2   LEU LEU A ? n 
A 1   3 VAL   3 3   3   VAL VAL A ? n 
A 1   4 GLY   4 4   4   GLY GLY A ? n 
A 1   5 GLY   5 5   5   GLY GLY A ? n 
A 1   6 TYR   6 6   6   TYR TYR A ? n 
A 1   7 ASN   7 7   7   ASN ASN A ? n 
A 1   8 CYS   8 8   8   CYS CYS A ? n 
A 1   9 ARG   9 9   9   ARG ARG A ? n 
A 1  10 VAL  10 10  10  VAL VAL A ? n 
A 1  11 GLY  11 11  11  GLY GLY A ? n 
A 1  12 GLU  12 12  12  GLU GLU A ? n 
A 1  13 HIS  13 13  13  HIS HIS A ? n 
A 1  14 PRO  14 14  14  PRO PRO A ? n 
A 1  15 TYR  15 15  15  TYR TYR A ? n 
A 1  16 GLN  16 16  16  GLN GLN A ? n 
A 1  17 VAL  17 17  17  VAL VAL A ? n 
A 1  18 ALA  18 18  18  ALA ALA A ? n 
A 1  19 LEU  19 19  19  LEU LEU A ? n 
A 1  20 PHE  20 20  20  PHE PHE A ? n 
A 1  21 TYR  21 21  21  TYR TYR A ? n 
A 1  22 SER  22 22  22  SER SER A ? n 
A 1  23 ASP  23 23  23  ASP ASP A ? n 
A 1  24 HIS  24 24  24  HIS HIS A ? n 
A 1  25 LEU  25 25  25  LEU LEU A ? n 
A 1  26 LEU  26 26  26  LEU LEU A ? n 
A 1  27 CYS  27 27  27  CYS CYS A ? n 
A 1  28 GLY  28 28  28  GLY GLY A ? n 
A 1  29 GLY  29 29  29  GLY GLY A ? n 
A 1  30 VAL  30 30  30  VAL VAL A ? n 
A 1  31 LEU  31 31  31  LEU LEU A ? n 
A 1  32 ILE  32 32  32  ILE ILE A ? n 
A 1  33 HIS  33 33  33  HIS HIS A ? n 
A 1  34 PRO  34 34  34  PRO PRO A ? n 
A 1  35 GLN  35 35  35  GLN GLN A ? n 
A 1  36 TRP  36 36  36  TRP TRP A ? n 
A 1  37 VAL  37 37  37  VAL VAL A ? n 
A 1  38 LEU  38 38  38  LEU LEU A ? n 
A 1  39 SER  39 39  39  SER SER A ? n 
A 1  40 ALA  40 40  40  ALA ALA A ? n 
A 1  41 ALA  41 41  41  ALA ALA A ? n 
A 1  42 HIS  42 42  42  HIS HIS A ? n 
A 1  43 CYS  43 43  43  CYS CYS A ? n 
A 1  44 GLN  44 44  44  GLN GLN A ? n 
A 1  45 LYS  45 45  45  LYS LYS A ? n 
A 1  46 PRO  46 46  46  PRO PRO A ? n 
A 1  47 THR  47 47  47  THR THR A ? n 
A 1  48 LEU  48 48  48  LEU LEU A ? n 
A 1  49 GLN  49 49  49  GLN GLN A ? n 
A 1  50 VAL  50 50  50  VAL VAL A ? n 
A 1  51 LEU  51 51  51  LEU LEU A ? n 
A 1  52 LEU  52 52  52  LEU LEU A ? n 
A 1  53 GLY  53 53  53  GLY GLY A ? n 
A 1  54 LYS  54 54  54  LYS LYS A ? n 
A 1  55 HIS  55 55  55  HIS HIS A ? n 
A 1  56 ASN  56 56  56  ASN ASN A ? n 
A 1  57 ILE  57 57  57  ILE ILE A ? n 
A 1  58 GLN  58 58  58  GLN GLN A ? n 
A 1  59 GLN  59 59  59  GLN GLN A ? n 
A 1  60 TRP  60 60  60  TRP TRP A ? n 
A 1  61 GLU  61 61  61  GLU GLU A ? n 
A 1  62 ARG  62 62  62  ARG ARG A ? n 
A 1  63 SER  63 63  63  SER SER A ? n 
A 1  64 GLN  64 64  64  GLN GLN A ? n 
A 1  65 GLN  65 65  65  GLN GLN A ? n 
A 1  66 LEU  66 66  66  LEU LEU A ? n 
A 1  67 SER  67 67  67  SER SER A ? n 
A 1  68 THR  68 68  68  THR THR A ? n 
A 1  69 VAL  69 69  69  VAL VAL A ? n 
A 1  70 VAL  70 70  70  VAL VAL A ? n 
A 1  71 GLN  71 71  71  GLN GLN A ? n 
A 1  72 ALA  72 72  72  ALA ALA A ? n 
A 1  73 ILE  73 73  73  ILE ILE A ? n 
A 1  74 PRO  74 74  74  PRO PRO A ? n 
A 1  75 HIS  75 75  75  HIS HIS A ? n 
A 1  76 PRO  76 76  76  PRO PRO A ? n 
A 1  77 ALA  77 77  77  ALA ALA A ? n 
A 1  78 TYR  78 78  78  TYR TYR A ? n 
A 1  79 ASN  79 79  79  ASN ASN A ? n 
A 1  80 ARG  80 80  80  ARG ARG A ? n 
A 1  81 VAL  81 81  81  VAL VAL A ? n 
A 1  82 ARG  82 82  82  ARG ARG A ? n 
A 1  83 HIS  83 83  83  HIS HIS A ? n 
A 1  84 ASP  84 84  84  ASP ASP A ? n 
A 1  85 ASN  85 85  85  ASN ASN A ? n 
A 1  86 ASP  86 86  86  ASP ASP A ? n 
A 1  87 ILE  87 87  87  ILE ILE A ? n 
A 1  88 MET  88 88  88  MET MET A ? n 
A 1  89 LEU  89 89  89  LEU LEU A ? n 
A 1  90 LEU  90 90  90  LEU LEU A ? n 
A 1  91 LYS  91 91  91  LYS LYS A ? n 
A 1  92 LEU  92 92  92  LEU LEU A ? n 
A 1  93 PRO  93 93  93  PRO PRO A ? n 
A 1  94 ARG  94 94  94  ARG ARG A ? n 
A 1  95 ALA  95 95  95  ALA ALA A ? n 
A 1  96 MET  96 96  96  MET MET A ? n 
A 1  97 THR  97 97  97  THR THR A ? n 
A 1  98 LEU  98 98  98  LEU LEU A ? n 
A 1  99 SER  99 99  99  SER SER A ? n 
A 1 100 PRO 100 100 100 PRO PRO A ? n 
A 1 101 HIS 101 101 101 HIS HIS A ? n 
A 1 102 ILE 102 102 102 ILE ILE A ? n 
A 1 103 GLN 103 103 103 GLN GLN A ? n 
A 1 104 PRO 104 104 104 PRO PRO A ? n 
A 1 105 LEU 105 105 105 LEU LEU A ? n 
A 1 106 ALA 106 106 106 ALA ALA A ? n 
A 1 107 LEU 107 107 107 LEU LEU A ? n 
A 1 108 PRO 108 108 108 PRO PRO A ? n 
A 1 109 SER 109 109 109 SER SER A ? n 
A 1 110 ASP 110 110 110 ASP ASP A ? n 
A 1 111 CYS 111 111 111 CYS CYS A ? n 
A 1 112 THR 112 112 112 THR THR A ? n 
A 1 113 ASP 113 113 113 ASP ASP A ? n 
A 1 114 SER 114 114 114 SER SER A ? n 
A 1 115 ASN 115 115 115 ASN ASN A ? n 
A 1 116 SER 116 116 116 SER SER A ? n 
A 1 117 THR 117 117 117 THR THR A ? n 
A 1 118 CYS 118 118 118 CYS CYS A ? n 
A 1 119 ILE 119 119 119 ILE ILE A ? n 
A 1 120 ILE 120 120 120 ILE ILE A ? n 
A 1 121 SER 121 121 121 SER SER A ? n 
A 1 122 GLY 122 122 122 GLY GLY A ? n 
A 1 123 TRP 123 123 123 TRP TRP A ? n 
A 1 124 GLY 124 124 124 GLY GLY A ? n 
A 1 125 LYS 125 125 125 LYS LYS A ? n 
A 1 126 THR 126 126 126 THR THR A ? n 
A 1 127 ASP 127 127 127 ASP ASP A ? n 
A 1 128 ALA 128 128 128 ALA ALA A ? n 
A 1 129 GLN 129 129 129 GLN GLN A ? n 
A 1 130 GLY 130 130 130 GLY GLY A ? n 
A 1 131 HIS 131 131 131 HIS HIS A ? n 
A 1 132 TYR 132 132 132 TYR TYR A ? n 
A 1 133 PRO 133 133 133 PRO PRO A ? n 
A 1 134 ASP 134 134 134 ASP ASP A ? n 
A 1 135 VAL 135 135 135 VAL VAL A ? n 
A 1 136 LEU 136 136 136 LEU LEU A ? n 
A 1 137 GLN 137 137 137 GLN GLN A ? n 
A 1 138 CYS 138 138 138 CYS CYS A ? n 
A 1 139 ALA 139 139 139 ALA ALA A ? n 
A 1 140 SER 140 140 140 SER SER A ? n 
A 1 141 ILE 141 141 141 ILE ILE A ? n 
A 1 142 HIS 142 142 142 HIS HIS A ? n 
A 1 143 LEU 143 143 143 LEU LEU A ? n 
A 1 144 VAL 144 144 144 VAL VAL A ? n 
A 1 145 PRO 145 145 145 PRO PRO A ? n 
A 1 146 HIS 146 146 146 HIS HIS A ? n 
A 1 147 LYS 147 147 147 LYS LYS A ? n 
A 1 148 THR 148 148 148 THR THR A ? n 
A 1 149 CYS 149 149 149 CYS CYS A ? n 
A 1 150 GLN 150 150 150 GLN GLN A ? n 
A 1 151 GLN 151 151 151 GLN GLN A ? n 
A 1 152 ALA 152 152 152 ALA ALA A ? n 
A 1 153 TYR 153 153 153 TYR TYR A ? n 
A 1 154 PRO 154 154 154 PRO PRO A ? n 
A 1 155 ASN 155 155 155 ASN ASN A ? n 
A 1 156 GLN 156 156 156 GLN GLN A ? n 
A 1 157 ILE 157 157 157 ILE ILE A ? n 
A 1 158 THR 158 158 158 THR THR A ? n 
A 1 159 ALA 159 159 159 ALA ALA A ? n 
A 1 160 ASN 160 160 160 ASN ASN A ? n 
A 1 161 MET 161 161 161 MET MET A ? n 
A 1 162 VAL 162 162 162 VAL VAL A ? n 
A 1 163 CYS 163 163 163 CYS CYS A ? n 
A 1 164 ALA 164 164 164 ALA ALA A ? n 
A 1 165 GLY 165 165 165 GLY GLY A ? n 
A 1 166 ASP 166 166 166 ASP ASP A ? n 
A 1 167 LYS 167 167 167 LYS LYS A ? n 
A 1 168 SER 168 168 168 SER SER A ? n 
A 1 169 GLY 169 169 169 GLY GLY A ? n 
A 1 170 THR 170 170 170 THR THR A ? n 
A 1 171 ASP 171 171 171 ASP ASP A ? n 
A 1 172 SER 172 172 172 SER SER A ? n 
A 1 173 CYS 173 173 173 CYS CYS A ? n 
A 1 174 GLN 174 174 174 GLN GLN A ? n 
A 1 175 GLY 175 175 175 GLY GLY A ? n 
A 1 176 ASP 176 176 176 ASP ASP A ? n 
A 1 177 SER 177 177 177 SER SER A ? n 
A 1 178 GLY 178 178 178 GLY GLY A ? n 
A 1 179 GLY 179 179 179 GLY GLY A ? n 
A 1 180 PRO 180 180 180 PRO PRO A ? n 
A 1 181 LEU 181 181 181 LEU LEU A ? n 
A 1 182 VAL 182 182 182 VAL VAL A ? n 
A 1 183 CYS 183 183 183 CYS CYS A ? n 
A 1 184 GLN 184 184 184 GLN GLN A ? n 
A 1 185 GLY 185 185 185 GLY GLY A ? n 
A 1 186 ARG 186 186 186 ARG ARG A ? n 
A 1 187 LEU 187 187 187 LEU LEU A ? n 
A 1 188 ARG 188 188 188 ARG ARG A ? n 
A 1 189 GLY 189 189 189 GLY GLY A ? n 
A 1 190 LEU 190 190 190 LEU LEU A ? n 
A 1 191 VAL 191 191 191 VAL VAL A ? n 
A 1 192 SER 192 192 192 SER SER A ? n 
A 1 193 TRP 193 193 193 TRP TRP A ? n 
A 1 194 GLY 194 194 194 GLY GLY A ? n 
A 1 195 GLU 195 195 195 GLU GLU A ? n 
A 1 196 VAL 196 196 196 VAL VAL A ? n 
A 1 197 PRO 197 197 197 PRO PRO A ? n 
A 1 198 CYS 198 198 198 CYS CYS A ? n 
A 1 199 GLY 199 199 199 GLY GLY A ? n 
A 1 200 SER 200 200 200 SER SER A ? n 
A 1 201 ALA 201 201 201 ALA ALA A ? n 
A 1 202 GLN 202 202 202 GLN GLN A ? n 
A 1 203 LYS 203 203 203 LYS LYS A ? n 
A 1 204 PRO 204 204 204 PRO PRO A ? n 
A 1 205 GLY 205 205 205 GLY GLY A ? n 
A 1 206 VAL 206 206 206 VAL VAL A ? n 
A 1 207 TYR 207 207 207 TYR TYR A ? n 
A 1 208 THR 208 208 208 THR THR A ? n 
A 1 209 ASP 209 209 209 ASP ASP A ? n 
A 1 210 VAL 210 210 210 VAL VAL A ? n 
A 1 211 CYS 211 211 211 CYS CYS A ? n 
A 1 212 ARG 212 212 212 ARG ARG A ? n 
A 1 213 TYR 213 213 213 TYR TYR A ? n 
A 1 214 CYS 214 214 214 CYS CYS A ? n 
A 1 215 ASP 215 215 215 ASP ASP A ? n 
A 1 216 TRP 216 216 216 TRP TRP A ? n 
A 1 217 ILE 217 217 217 ILE ILE A ? n 
A 1 218 GLN 218 218 218 GLN GLN A ? n 
A 1 219 ARG 219 219 219 ARG ARG A ? n 
A 1 220 THR 220 220 220 THR THR A ? n 
A 1 221 ILE 221 221 221 ILE ILE A ? n 
A 1 222 GLN 222 222 222 GLN GLN A ? n 
A 1 223 ALA 223 223 223 ALA ALA A ? n 
A 1 224 ASN 224 224 224 ASN ASN A ? n 
# 
loop_
_atom_site.group_PDB 
_atom_site.id 
_atom_site.type_symbol 
_atom_site.label_atom_id 
_atom_site.label_alt_id 
_atom_site.label_comp_id 
_atom_site.label_asym_id 
_atom_site.label_entity_id 
_atom_site.label_seq_id 
_atom_site.pdbx_PDB_ins_code 
_atom_site.Cartn_x 
_atom_site.Cartn_y 
_atom_site.Cartn_z 
_atom_site.occupancy 
_atom_site.B_iso_or_equiv 
_atom_site.pdbx_formal_charge 
_atom_site.auth_seq_id 
_atom_site.auth_comp_id 
_atom_site.auth_asym_id 
_atom_site.auth_atom_id 
_atom_site.pdbx_PDB_model_num 
ATOM 1    N N   ? LYS A 1   1 ?   5.589   8.979  -9.313 1.000 53.420 ? 1   LYS A N   1 
ATOM 2    C CA  ? LYS A 1   1 ?   6.084   8.649 -10.646 1.000 53.420 ? 1   LYS A CA  1 
ATOM 3    C C   ? LYS A 1   1 ?   6.046   7.143 -10.889 1.000 53.420 ? 1   LYS A C   1 
ATOM 4    C CB  ? LYS A 1   1 ?   7.508   9.175 -10.835 1.000 53.420 ? 1   LYS A CB  1 
ATOM 5    O O   ? LYS A 1   1 ?   6.529   6.363 -10.065 1.000 53.420 ? 1   LYS A O   1 
ATOM 6    C CG  ? LYS A 1   1 ?   8.089   8.904 -12.215 1.000 53.420 ? 1   LYS A CG  1 
ATOM 7    C CD  ? LYS A 1   1 ?   9.522   9.410 -12.327 1.000 53.420 ? 1   LYS A CD  1 
ATOM 8    C CE  ? LYS A 1   1 ?  10.138   9.053 -13.673 1.000 53.420 ? 1   LYS A CE  1 
ATOM 9    N NZ  ? LYS A 1   1 ?  11.553   9.518 -13.775 1.000 53.420 ? 1   LYS A NZ  1 
ATOM 10   N N   ? LEU A 1   2 ?   5.106   6.677 -11.739 1.000 58.420 ? 2   LEU A N   1 
ATOM 11   C CA  ? LEU A 1   2 ?   5.329   5.343 -12.285 1.000 58.420 ? 2   LEU A CA  1 
ATOM 12   C C   ? LEU A 1   2 ?   6.150   5.412 -13.569 1.000 58.420 ? 2   LEU A C   1 
ATOM 13   C CB  ? LEU A 1   2 ?   3.994   4.644 -12.556 1.000 58.420 ? 2   LEU A CB  1 
ATOM 14   O O   ? LEU A 1   2 ?   5.703   5.983 -14.566 1.000 58.420 ? 2   LEU A O   1 
ATOM 15   C CG  ? LEU A 1   2 ?   3.394   3.855 -11.391 1.000 58.420 ? 2   LEU A CG  1 
ATOM 16   C CD1 ? LEU A 1   2 ?   2.208   4.607 -10.797 1.000 58.420 ? 2   LEU A CD1 1 
ATOM 17   C CD2 ? LEU A 1   2 ?   2.976   2.461 -11.847 1.000 58.420 ? 2   LEU A CD2 1 
ATOM 18   N N   ? VAL A 1   3 ?   7.448   5.207 -13.412 1.000 63.370 ? 3   VAL A N   1 
ATOM 19   C CA  ? VAL A 1   3 ?   8.374   5.229 -14.539 1.000 63.370 ? 3   VAL A CA  1 
ATOM 20   C C   ? VAL A 1   3 ?   8.224   3.948 -15.357 1.000 63.370 ? 3   VAL A C   1 
ATOM 21   C CB  ? VAL A 1   3 ?   9.837   5.392 -14.069 1.000 63.370 ? 3   VAL A CB  1 
ATOM 22   O O   ? VAL A 1   3 ?   8.276   2.845 -14.808 1.000 63.370 ? 3   VAL A O   1 
ATOM 23   C CG1 ? VAL A 1   3 ?  10.787   5.428 -15.264 1.000 63.370 ? 3   VAL A CG1 1 
ATOM 24   C CG2 ? VAL A 1   3 ?   9.987   6.656 -13.224 1.000 63.370 ? 3   VAL A CG2 1 
ATOM 25   N N   ? GLY A 1   4 ?   7.731   4.201 -16.733 1.000 68.460 ? 4   GLY A N   1 
ATOM 26   C CA  ? GLY A 1   4 ?   7.567   3.042 -17.596 1.000 68.460 ? 4   GLY A CA  1 
ATOM 27   C C   ? GLY A 1   4 ?   6.189   2.416 -17.500 1.000 68.460 ? 4   GLY A C   1 
ATOM 28   O O   ? GLY A 1   4 ?   6.019   1.229 -17.784 1.000 68.460 ? 4   GLY A O   1 
ATOM 29   N N   ? GLY A 1   5 ?   5.196   3.243 -16.927 1.000 78.990 ? 5   GLY A N   1 
ATOM 30   C CA  ? GLY A 1   5 ?   3.834   2.760 -16.767 1.000 78.990 ? 5   GLY A CA  1 
ATOM 31   C C   ? GLY A 1   5 ?   2.935   3.110 -17.938 1.000 78.990 ? 5   GLY A C   1 
ATOM 32   O O   ? GLY A 1   5 ?   3.397   3.662 -18.939 1.000 78.990 ? 5   GLY A O   1 
ATOM 33   N N   ? TYR A 1   6 ?   1.761   2.648 -18.025 1.000 87.640 ? 6   TYR A N   1 
ATOM 34   C CA  ? TYR A 1   6 ?   0.729   2.878 -19.030 1.000 87.640 ? 6   TYR A CA  1 
ATOM 35   C C   ? TYR A 1   6 ?  -0.611   3.190 -18.375 1.000 87.640 ? 6   TYR A C   1 
ATOM 36   C CB  ? TYR A 1   6 ?   0.591   1.659 -19.947 1.000 87.640 ? 6   TYR A CB  1 
ATOM 37   O O   ? TYR A 1   6 ?  -0.774   3.015 -17.166 1.000 87.640 ? 6   TYR A O   1 
ATOM 38   C CG  ? TYR A 1   6 ?   0.239   0.386 -19.217 1.000 87.640 ? 6   TYR A CG  1 
ATOM 39   C CD1 ? TYR A 1   6 ?   1.233  -0.434 -18.689 1.000 87.640 ? 6   TYR A CD1 1 
ATOM 40   C CD2 ? TYR A 1   6 ?  -1.087   0.001 -19.053 1.000 87.640 ? 6   TYR A CD2 1 
ATOM 41   C CE1 ? TYR A 1   6 ?   0.914  -1.609 -18.016 1.000 87.640 ? 6   TYR A CE1 1 
ATOM 42   C CE2 ? TYR A 1   6 ?  -1.418  -1.171 -18.382 1.000 87.640 ? 6   TYR A CE2 1 
ATOM 43   O OH  ? TYR A 1   6 ?  -0.734  -3.131 -17.203 1.000 87.640 ? 6   TYR A OH  1 
ATOM 44   C CZ  ? TYR A 1   6 ?  -0.412  -1.969 -17.868 1.000 87.640 ? 6   TYR A CZ  1 
ATOM 45   N N   ? ASN A 1   7 ?  -1.501   3.817 -19.236 1.000 92.260 ? 7   ASN A N   1 
ATOM 46   C CA  ? ASN A 1   7 ?  -2.862   4.008 -18.744 1.000 92.260 ? 7   ASN A CA  1 
ATOM 47   C C   ? ASN A 1   7 ?  -3.528   2.676 -18.409 1.000 92.260 ? 7   ASN A C   1 
ATOM 48   C CB  ? ASN A 1   7 ?  -3.699   4.778 -19.767 1.000 92.260 ? 7   ASN A CB  1 
ATOM 49   O O   ? ASN A 1   7 ?  -3.554   1.764 -19.237 1.000 92.260 ? 7   ASN A O   1 
ATOM 50   C CG  ? ASN A 1   7 ?  -3.288   6.232 -19.883 1.000 92.260 ? 7   ASN A CG  1 
ATOM 51   N ND2 ? ASN A 1   7 ?  -3.819   6.921 -20.886 1.000 92.260 ? 7   ASN A ND2 1 
ATOM 52   O OD1 ? ASN A 1   7 ?  -2.497   6.732 -19.078 1.000 92.260 ? 7   ASN A OD1 1 
ATOM 53   N N   ? CYS A 1   8 ?  -3.991   2.579 -17.158 1.000 93.440 ? 8   CYS A N   1 
ATOM 54   C CA  ? CYS A 1   8 ?  -4.754   1.391 -16.792 1.000 93.440 ? 8   CYS A CA  1 
ATOM 55   C C   ? CYS A 1   8 ?  -6.098   1.364 -17.510 1.000 93.440 ? 8   CYS A C   1 
ATOM 56   C CB  ? CYS A 1   8 ?  -4.973   1.340 -15.280 1.000 93.440 ? 8   CYS A CB  1 
ATOM 57   O O   ? CYS A 1   8 ?  -6.659   2.414 -17.827 1.000 93.440 ? 8   CYS A O   1 
ATOM 58   S SG  ? CYS A 1   8 ?  -3.443   1.240 -14.326 1.000 93.440 ? 8   CYS A SG  1 
ATOM 59   N N   ? ARG A 1   9 ?  -6.605   0.117 -17.720 1.000 94.430 ? 9   ARG A N   1 
ATOM 60   C CA  ? ARG A 1   9 ?  -7.956  -0.012 -18.255 1.000 94.430 ? 9   ARG A CA  1 
ATOM 61   C C   ? ARG A 1   9 ?  -9.000   0.312 -17.192 1.000 94.430 ? 9   ARG A C   1 
ATOM 62   C CB  ? ARG A 1   9 ?  -8.186  -1.423 -18.802 1.000 94.430 ? 9   ARG A CB  1 
ATOM 63   O O   ? ARG A 1   9 ?  -8.790   0.045 -16.007 1.000 94.430 ? 9   ARG A O   1 
ATOM 64   C CG  ? ARG A 1   9 ?  -7.299  -1.777 -19.985 1.000 94.430 ? 9   ARG A CG  1 
ATOM 65   C CD  ? ARG A 1   9 ?  -7.518  -3.212 -20.444 1.000 94.430 ? 9   ARG A CD  1 
ATOM 66   N NE  ? ARG A 1   9 ?  -6.540  -3.611 -21.452 1.000 94.430 ? 9   ARG A NE  1 
ATOM 67   N NH1 ? ARG A 1   9 ?  -7.300  -5.786 -21.627 1.000 94.430 ? 9   ARG A NH1 1 
ATOM 68   N NH2 ? ARG A 1   9 ?  -5.529  -5.079 -22.900 1.000 94.430 ? 9   ARG A NH2 1 
ATOM 69   C CZ  ? ARG A 1   9 ?  -6.458  -4.824 -21.991 1.000 94.430 ? 9   ARG A CZ  1 
ATOM 70   N N   ? VAL A 1  10 ? -10.058   0.881 -17.630 1.000 94.140 ? 10  VAL A N   1 
ATOM 71   C CA  ? VAL A 1  10 ? -11.161   1.162 -16.717 1.000 94.140 ? 10  VAL A CA  1 
ATOM 72   C C   ? VAL A 1  10 ? -11.619  -0.131 -16.046 1.000 94.140 ? 10  VAL A C   1 
ATOM 73   C CB  ? VAL A 1  10 ? -12.346   1.833 -17.447 1.000 94.140 ? 10  VAL A CB  1 
ATOM 74   O O   ? VAL A 1  10 ? -11.827  -1.145 -16.716 1.000 94.140 ? 10  VAL A O   1 
ATOM 75   C CG1 ? VAL A 1  10 ? -13.505   2.079 -16.483 1.000 94.140 ? 10  VAL A CG1 1 
ATOM 76   C CG2 ? VAL A 1  10 ? -11.901   3.142 -18.096 1.000 94.140 ? 10  VAL A CG2 1 
ATOM 77   N N   ? GLY A 1  11 ? -11.682  -0.131 -14.655 1.000 93.160 ? 11  GLY A N   1 
ATOM 78   C CA  ? GLY A 1  11 ? -12.207  -1.269 -13.918 1.000 93.160 ? 11  GLY A CA  1 
ATOM 79   C C   ? GLY A 1  11 ? -11.168  -2.343 -13.660 1.000 93.160 ? 11  GLY A C   1 
ATOM 80   O O   ? GLY A 1  11 ? -11.474  -3.381 -13.069 1.000 93.160 ? 11  GLY A O   1 
ATOM 81   N N   ? GLU A 1  12 ?  -9.948  -2.137 -14.133 1.000 94.260 ? 12  GLU A N   1 
ATOM 82   C CA  ? GLU A 1  12 ?  -8.848  -3.091 -14.027 1.000 94.260 ? 12  GLU A CA  1 
ATOM 83   C C   ? GLU A 1  12 ?  -8.432  -3.294 -12.573 1.000 94.260 ? 12  GLU A C   1 
ATOM 84   C CB  ? GLU A 1  12 ?  -7.650  -2.626 -14.857 1.000 94.260 ? 12  GLU A CB  1 
ATOM 85   O O   ? GLU A 1  12 ?  -8.094  -4.409 -12.168 1.000 94.260 ? 12  GLU A O   1 
ATOM 86   C CG  ? GLU A 1  12 ?  -6.512  -3.635 -14.915 1.000 94.260 ? 12  GLU A CG  1 
ATOM 87   C CD  ? GLU A 1  12 ?  -5.374  -3.205 -15.827 1.000 94.260 ? 12  GLU A CD  1 
ATOM 88   O OE1 ? GLU A 1  12 ?  -4.358  -3.932 -15.913 1.000 94.260 ? 12  GLU A OE1 1 
ATOM 89   O OE2 ? GLU A 1  12 ?  -5.500  -2.133 -16.460 1.000 94.260 ? 12  GLU A OE2 1 
ATOM 90   N N   ? HIS A 1  13 ?  -8.445  -2.273 -11.704 1.000 96.230 ? 13  HIS A N   1 
ATOM 91   C CA  ? HIS A 1  13 ?  -7.998  -2.288 -10.316 1.000 96.230 ? 13  HIS A CA  1 
ATOM 92   C C   ? HIS A 1  13 ?  -9.068  -1.721  -9.387 1.000 96.230 ? 13  HIS A C   1 
ATOM 93   C CB  ? HIS A 1  13 ?  -6.698  -1.497 -10.163 1.000 96.230 ? 13  HIS A CB  1 
ATOM 94   O O   ? HIS A 1  13 ?  -8.908  -0.625  -8.846 1.000 96.230 ? 13  HIS A O   1 
ATOM 95   C CG  ? HIS A 1  13 ?  -5.606  -1.955 -11.077 1.000 96.230 ? 13  HIS A CG  1 
ATOM 96   C CD2 ? HIS A 1  13 ?  -5.011  -1.343 -12.127 1.000 96.230 ? 13  HIS A CD2 1 
ATOM 97   N ND1 ? HIS A 1  13 ?  -5.004  -3.188 -10.956 1.000 96.230 ? 13  HIS A ND1 1 
ATOM 98   C CE1 ? HIS A 1  13 ?  -4.082  -3.315 -11.896 1.000 96.230 ? 13  HIS A CE1 1 
ATOM 99   N NE2 ? HIS A 1  13 ?  -4.067  -2.209 -12.620 1.000 96.230 ? 13  HIS A NE2 1 
ATOM 100  N N   ? PRO A 1  14 ? -10.168  -2.515  -9.176 1.000 97.230 ? 14  PRO A N   1 
ATOM 101  C CA  ? PRO A 1  14 ? -11.354  -2.057  -8.449 1.000 97.230 ? 14  PRO A CA  1 
ATOM 102  C C   ? PRO A 1  14 ? -11.101  -1.890  -6.952 1.000 97.230 ? 14  PRO A C   1 
ATOM 103  C CB  ? PRO A 1  14 ? -12.378  -3.165  -8.710 1.000 97.230 ? 14  PRO A CB  1 
ATOM 104  O O   ? PRO A 1  14 ? -11.948  -1.351  -6.236 1.000 97.230 ? 14  PRO A O   1 
ATOM 105  C CG  ? PRO A 1  14 ? -11.559  -4.394  -8.942 1.000 97.230 ? 14  PRO A CG  1 
ATOM 106  C CD  ? PRO A 1  14 ? -10.310  -4.003  -9.678 1.000 97.230 ? 14  PRO A CD  1 
ATOM 107  N N   ? TYR A 1  15 ?  -9.861  -2.253  -6.482 1.000 98.100 ? 15  TYR A N   1 
ATOM 108  C CA  ? TYR A 1  15 ?  -9.464  -2.135  -5.084 1.000 98.100 ? 15  TYR A CA  1 
ATOM 109  C C   ? TYR A 1  15 ?  -8.705  -0.836  -4.840 1.000 98.100 ? 15  TYR A C   1 
ATOM 110  C CB  ? TYR A 1  15 ?  -8.602  -3.329  -4.666 1.000 98.100 ? 15  TYR A CB  1 
ATOM 111  O O   ? TYR A 1  15 ?  -8.415  -0.484  -3.694 1.000 98.100 ? 15  TYR A O   1 
ATOM 112  C CG  ? TYR A 1  15 ?  -7.522  -3.676  -5.662 1.000 98.100 ? 15  TYR A CG  1 
ATOM 113  C CD1 ? TYR A 1  15 ?  -7.672  -4.752  -6.535 1.000 98.100 ? 15  TYR A CD1 1 
ATOM 114  C CD2 ? TYR A 1  15 ?  -6.350  -2.931  -5.732 1.000 98.100 ? 15  TYR A CD2 1 
ATOM 115  C CE1 ? TYR A 1  15 ?  -6.679  -5.077  -7.453 1.000 98.100 ? 15  TYR A CE1 1 
ATOM 116  C CE2 ? TYR A 1  15 ?  -5.351  -3.246  -6.646 1.000 98.100 ? 15  TYR A CE2 1 
ATOM 117  O OH  ? TYR A 1  15 ?  -4.537  -4.636  -8.408 1.000 98.100 ? 15  TYR A OH  1 
ATOM 118  C CZ  ? TYR A 1  15 ?  -5.524  -4.319  -7.501 1.000 98.100 ? 15  TYR A CZ  1 
ATOM 119  N N   ? GLN A 1  16 ?  -8.244  -0.133  -5.938 1.000 97.420 ? 16  GLN A N   1 
ATOM 120  C CA  ? GLN A 1  16 ?  -7.438   1.078  -5.825 1.000 97.420 ? 16  GLN A CA  1 
ATOM 121  C C   ? GLN A 1  16 ?  -8.238   2.213  -5.192 1.000 97.420 ? 16  GLN A C   1 
ATOM 122  C CB  ? GLN A 1  16 ?  -6.915   1.506  -7.196 1.000 97.420 ? 16  GLN A CB  1 
ATOM 123  O O   ? GLN A 1  16 ?  -9.361   2.498  -5.613 1.000 97.420 ? 16  GLN A O   1 
ATOM 124  C CG  ? GLN A 1  16 ?  -6.013   2.733  -7.155 1.000 97.420 ? 16  GLN A CG  1 
ATOM 125  C CD  ? GLN A 1  16 ?  -4.703   2.475  -6.435 1.000 97.420 ? 16  GLN A CD  1 
ATOM 126  N NE2 ? GLN A 1  16 ?  -3.998   3.545  -6.085 1.000 97.420 ? 16  GLN A NE2 1 
ATOM 127  O OE1 ? GLN A 1  16 ?  -4.329   1.323  -6.194 1.000 97.420 ? 16  GLN A OE1 1 
ATOM 128  N N   ? VAL A 1  17 ?  -7.615   2.908  -4.197 1.000 97.480 ? 17  VAL A N   1 
ATOM 129  C CA  ? VAL A 1  17 ?  -8.260   3.975  -3.440 1.000 97.480 ? 17  VAL A CA  1 
ATOM 130  C C   ? VAL A 1  17 ?  -7.446   5.261  -3.564 1.000 97.480 ? 17  VAL A C   1 
ATOM 131  C CB  ? VAL A 1  17 ?  -8.429   3.593  -1.952 1.000 97.480 ? 17  VAL A CB  1 
ATOM 132  O O   ? VAL A 1  17 ?  -6.217   5.237  -3.471 1.000 97.480 ? 17  VAL A O   1 
ATOM 133  C CG1 ? VAL A 1  17 ?  -9.004   4.763  -1.157 1.000 97.480 ? 17  VAL A CG1 1 
ATOM 134  C CG2 ? VAL A 1  17 ?  -9.321   2.361  -1.817 1.000 97.480 ? 17  VAL A CG2 1 
ATOM 135  N N   ? ALA A 1  18 ?  -8.160   6.352  -3.784 1.000 96.310 ? 18  ALA A N   1 
ATOM 136  C CA  ? ALA A 1  18 ?  -7.543   7.674  -3.722 1.000 96.310 ? 18  ALA A CA  1 
ATOM 137  C C   ? ALA A 1  18 ?  -7.848   8.359  -2.392 1.000 96.310 ? 18  ALA A C   1 
ATOM 138  C CB  ? ALA A 1  18 ?  -8.022   8.540  -4.884 1.000 96.310 ? 18  ALA A CB  1 
ATOM 139  O O   ? ALA A 1  18 ?  -9.012   8.490  -2.007 1.000 96.310 ? 18  ALA A O   1 
ATOM 140  N N   ? LEU A 1  19 ?  -6.756   8.753  -1.769 1.000 96.360 ? 19  LEU A N   1 
ATOM 141  C CA  ? LEU A 1  19 ?  -6.897   9.479  -0.511 1.000 96.360 ? 19  LEU A CA  1 
ATOM 142  C C   ? LEU A 1  19 ?  -6.674  10.973  -0.718 1.000 96.360 ? 19  LEU A C   1 
ATOM 143  C CB  ? LEU A 1  19 ?  -5.911   8.943   0.531 1.000 96.360 ? 19  LEU A CB  1 
ATOM 144  O O   ? LEU A 1  19 ?  -5.645  11.382  -1.262 1.000 96.360 ? 19  LEU A O   1 
ATOM 145  C CG  ? LEU A 1  19 ?  -6.030   7.458   0.877 1.000 96.360 ? 19  LEU A CG  1 
ATOM 146  C CD1 ? LEU A 1  19 ?  -5.008   7.078   1.943 1.000 96.360 ? 19  LEU A CD1 1 
ATOM 147  C CD2 ? LEU A 1  19 ?  -7.444   7.130   1.343 1.000 96.360 ? 19  LEU A CD2 1 
ATOM 148  N N   ? PHE A 1  20 ?  -7.670  11.760  -0.206 1.000 94.970 ? 20  PHE A N   1 
ATOM 149  C CA  ? PHE A 1  20 ?  -7.606  13.210  -0.348 1.000 94.970 ? 20  PHE A CA  1 
ATOM 150  C C   ? PHE A 1  20 ?  -7.527  13.885   1.017 1.000 94.970 ? 20  PHE A C   1 
ATOM 151  C CB  ? PHE A 1  20 ?  -8.823  13.730  -1.120 1.000 94.970 ? 20  PHE A CB  1 
ATOM 152  O O   ? PHE A 1  20 ?  -8.113  13.402   1.988 1.000 94.970 ? 20  PHE A O   1 
ATOM 153  C CG  ? PHE A 1  20 ?  -8.744  13.497  -2.605 1.000 94.970 ? 20  PHE A CG  1 
ATOM 154  C CD1 ? PHE A 1  20 ?  -8.384  14.527  -3.466 1.000 94.970 ? 20  PHE A CD1 1 
ATOM 155  C CD2 ? PHE A 1  20 ?  -9.029  12.248  -3.140 1.000 94.970 ? 20  PHE A CD2 1 
ATOM 156  C CE1 ? PHE A 1  20 ?  -8.309  14.314  -4.841 1.000 94.970 ? 20  PHE A CE1 1 
ATOM 157  C CE2 ? PHE A 1  20 ?  -8.957  12.028  -4.513 1.000 94.970 ? 20  PHE A CE2 1 
ATOM 158  C CZ  ? PHE A 1  20 ?  -8.598  13.062  -5.361 1.000 94.970 ? 20  PHE A CZ  1 
ATOM 159  N N   ? TYR A 1  21 ?  -6.721  14.960   1.041 1.000 94.690 ? 21  TYR A N   1 
ATOM 160  C CA  ? TYR A 1  21 ?  -6.704  15.917   2.141 1.000 94.690 ? 21  TYR A CA  1 
ATOM 161  C C   ? TYR A 1  21 ?  -6.852  17.343   1.626 1.000 94.690 ? 21  TYR A C   1 
ATOM 162  C CB  ? TYR A 1  21 ?  -5.409  15.785   2.949 1.000 94.690 ? 21  TYR A CB  1 
ATOM 163  O O   ? TYR A 1  21 ?  -6.050  17.801   0.808 1.000 94.690 ? 21  TYR A O   1 
ATOM 164  C CG  ? TYR A 1  21 ?  -5.287  16.791   4.067 1.000 94.690 ? 21  TYR A CG  1 
ATOM 165  C CD1 ? TYR A 1  21 ?  -4.413  17.871   3.966 1.000 94.690 ? 21  TYR A CD1 1 
ATOM 166  C CD2 ? TYR A 1  21 ?  -6.043  16.663   5.228 1.000 94.690 ? 21  TYR A CD2 1 
ATOM 167  C CE1 ? TYR A 1  21 ?  -4.295  18.800   4.995 1.000 94.690 ? 21  TYR A CE1 1 
ATOM 168  C CE2 ? TYR A 1  21 ?  -5.933  17.585   6.263 1.000 94.690 ? 21  TYR A CE2 1 
ATOM 169  O OH  ? TYR A 1  21 ?  -4.945  19.565   7.159 1.000 94.690 ? 21  TYR A OH  1 
ATOM 170  C CZ  ? TYR A 1  21 ?  -5.058  18.649   6.138 1.000 94.690 ? 21  TYR A CZ  1 
ATOM 171  N N   ? SER A 1  22 ?  -7.927  18.084   2.028 1.000 92.130 ? 22  SER A N   1 
ATOM 172  C CA  ? SER A 1  22 ?  -8.220  19.446   1.595 1.000 92.130 ? 22  SER A CA  1 
ATOM 173  C C   ? SER A 1  22 ?  -8.280  19.542   0.074 1.000 92.130 ? 22  SER A C   1 
ATOM 174  C CB  ? SER A 1  22 ?  -7.169  20.418   2.134 1.000 92.130 ? 22  SER A CB  1 
ATOM 175  O O   ? SER A 1  22 ?  -7.645  20.414  -0.524 1.000 92.130 ? 22  SER A O   1 
ATOM 176  O OG  ? SER A 1  22 ?  -7.224  20.484   3.549 1.000 92.130 ? 22  SER A OG  1 
ATOM 177  N N   ? ASP A 1  23 ?  -8.812  18.502  -0.680 1.000 88.030 ? 23  ASP A N   1 
ATOM 178  C CA  ? ASP A 1  23 ?  -9.136  18.491  -2.103 1.000 88.030 ? 23  ASP A CA  1 
ATOM 179  C C   ? ASP A 1  23 ?  -7.898  18.189  -2.946 1.000 88.030 ? 23  ASP A C   1 
ATOM 180  C CB  ? ASP A 1  23 ?  -9.745  19.830  -2.526 1.000 88.030 ? 23  ASP A CB  1 
ATOM 181  O O   ? ASP A 1  23 ?  -7.904  18.390  -4.162 1.000 88.030 ? 23  ASP A O   1 
ATOM 182  C CG  ? ASP A 1  23 ? -11.105  20.086  -1.900 1.000 88.030 ? 23  ASP A CG  1 
ATOM 183  O OD1 ? ASP A 1  23 ? -11.886  19.125  -1.724 1.000 88.030 ? 23  ASP A OD1 1 
ATOM 184  O OD2 ? ASP A 1  23 ? -11.400  21.258  -1.584 1.000 88.030 ? 23  ASP A OD2 1 
ATOM 185  N N   ? HIS A 1  24 ?  -6.842  17.773  -2.187 1.000 89.990 ? 24  HIS A N   1 
ATOM 186  C CA  ? HIS A 1  24 ?  -5.629  17.368  -2.888 1.000 89.990 ? 24  HIS A CA  1 
ATOM 187  C C   ? HIS A 1  24 ?  -5.362  15.877  -2.710 1.000 89.990 ? 24  HIS A C   1 
ATOM 188  C CB  ? HIS A 1  24 ?  -4.429  18.178  -2.394 1.000 89.990 ? 24  HIS A CB  1 
ATOM 189  O O   ? HIS A 1  24 ?  -5.508  15.342  -1.608 1.000 89.990 ? 24  HIS A O   1 
ATOM 190  C CG  ? HIS A 1  24 ?  -4.572  19.652  -2.607 1.000 89.990 ? 24  HIS A CG  1 
ATOM 191  C CD2 ? HIS A 1  24 ?  -4.846  20.654  -1.739 1.000 89.990 ? 24  HIS A CD2 1 
ATOM 192  N ND1 ? HIS A 1  24 ?  -4.431  20.241  -3.845 1.000 89.990 ? 24  HIS A ND1 1 
ATOM 193  C CE1 ? HIS A 1  24 ?  -4.612  21.546  -3.728 1.000 89.990 ? 24  HIS A CE1 1 
ATOM 194  N NE2 ? HIS A 1  24 ?  -4.866  21.822  -2.460 1.000 89.990 ? 24  HIS A NE2 1 
ATOM 195  N N   ? LEU A 1  25 ?  -5.087  15.289  -3.899 1.000 91.760 ? 25  LEU A N   1 
ATOM 196  C CA  ? LEU A 1  25 ?  -4.661  13.898  -3.801 1.000 91.760 ? 25  LEU A CA  1 
ATOM 197  C C   ? LEU A 1  25 ?  -3.441  13.765  -2.895 1.000 91.760 ? 25  LEU A C   1 
ATOM 198  C CB  ? LEU A 1  25 ?  -4.345  13.334  -5.189 1.000 91.760 ? 25  LEU A CB  1 
ATOM 199  O O   ? LEU A 1  25 ?  -2.401  14.374  -3.156 1.000 91.760 ? 25  LEU A O   1 
ATOM 200  C CG  ? LEU A 1  25 ?  -3.868  11.882  -5.238 1.000 91.760 ? 25  LEU A CG  1 
ATOM 201  C CD1 ? LEU A 1  25 ?  -4.988  10.941  -4.807 1.000 91.760 ? 25  LEU A CD1 1 
ATOM 202  C CD2 ? LEU A 1  25 ?  -3.374  11.528  -6.637 1.000 91.760 ? 25  LEU A CD2 1 
ATOM 203  N N   ? LEU A 1  26 ?  -3.605  12.969  -1.775 1.000 92.420 ? 26  LEU A N   1 
ATOM 204  C CA  ? LEU A 1  26 ?  -2.544  12.800  -0.787 1.000 92.420 ? 26  LEU A CA  1 
ATOM 205  C C   ? LEU A 1  26 ?  -1.762  11.517  -1.044 1.000 92.420 ? 26  LEU A C   1 
ATOM 206  C CB  ? LEU A 1  26 ?  -3.128  12.782   0.628 1.000 92.420 ? 26  LEU A CB  1 
ATOM 207  O O   ? LEU A 1  26 ?  -0.537  11.550  -1.188 1.000 92.420 ? 26  LEU A O   1 
ATOM 208  C CG  ? LEU A 1  26 ?  -2.150  12.462   1.760 1.000 92.420 ? 26  LEU A CG  1 
ATOM 209  C CD1 ? LEU A 1  26 ?  -1.124  13.580   1.906 1.000 92.420 ? 26  LEU A CD1 1 
ATOM 210  C CD2 ? LEU A 1  26 ?  -2.901  12.245   3.070 1.000 92.420 ? 26  LEU A CD2 1 
ATOM 211  N N   ? CYS A 1  27 ?  -2.417  10.391  -1.063 1.000 94.720 ? 27  CYS A N   1 
ATOM 212  C CA  ? CYS A 1  27 ?  -1.877   9.042  -1.190 1.000 94.720 ? 27  CYS A CA  1 
ATOM 213  C C   ? CYS A 1  27 ?  -2.874   8.118  -1.879 1.000 94.720 ? 27  CYS A C   1 
ATOM 214  C CB  ? CYS A 1  27 ?  -1.512   8.479   0.183 1.000 94.720 ? 27  CYS A CB  1 
ATOM 215  O O   ? CYS A 1  27 ?  -4.020   8.503  -2.119 1.000 94.720 ? 27  CYS A O   1 
ATOM 216  S SG  ? CYS A 1  27 ?  -0.050   9.244   0.918 1.000 94.720 ? 27  CYS A SG  1 
ATOM 217  N N   ? GLY A 1  28 ?  -2.344   6.979  -2.213 1.000 95.430 ? 28  GLY A N   1 
ATOM 218  C CA  ? GLY A 1  28 ?  -3.213   5.874  -2.584 1.000 95.430 ? 28  GLY A CA  1 
ATOM 219  C C   ? GLY A 1  28 ?  -3.569   4.976  -1.414 1.000 95.430 ? 28  GLY A C   1 
ATOM 220  O O   ? GLY A 1  28 ?  -3.123   5.208  -0.289 1.000 95.430 ? 28  GLY A O   1 
ATOM 221  N N   ? GLY A 1  29 ?  -4.379   3.961  -1.600 1.000 97.270 ? 29  GLY A N   1 
ATOM 222  C CA  ? GLY A 1  29 ?  -4.790   2.924  -0.667 1.000 97.270 ? 29  GLY A CA  1 
ATOM 223  C C   ? GLY A 1  29 ?  -5.377   1.704  -1.351 1.000 97.270 ? 29  GLY A C   1 
ATOM 224  O O   ? GLY A 1  29 ?  -5.429   1.641  -2.582 1.000 97.270 ? 29  GLY A O   1 
ATOM 225  N N   ? VAL A 1  30 ?  -5.713   0.737  -0.484 1.000 98.520 ? 30  VAL A N   1 
ATOM 226  C CA  ? VAL A 1  30 ?  -6.270  -0.511  -0.997 1.000 98.520 ? 30  VAL A CA  1 
ATOM 227  C C   ? VAL A 1  30 ?  -7.506  -0.896  -0.186 1.000 98.520 ? 30  VAL A C   1 
ATOM 228  C CB  ? VAL A 1  30 ?  -5.231  -1.654  -0.961 1.000 98.520 ? 30  VAL A CB  1 
ATOM 229  O O   ? VAL A 1  30 ?  -7.455  -0.954   1.045 1.000 98.520 ? 30  VAL A O   1 
ATOM 230  C CG1 ? VAL A 1  30 ?  -5.758  -2.885  -1.695 1.000 98.520 ? 30  VAL A CG1 1 
ATOM 231  C CG2 ? VAL A 1  30 ?  -3.908  -1.191  -1.568 1.000 98.520 ? 30  VAL A CG2 1 
ATOM 232  N N   ? LEU A 1  31 ?  -8.612  -1.057  -0.902 1.000 98.590 ? 31  LEU A N   1 
ATOM 233  C CA  ? LEU A 1  31 ?  -9.787  -1.615  -0.243 1.000 98.590 ? 31  LEU A CA  1 
ATOM 234  C C   ? LEU A 1  31 ?  -9.583  -3.094   0.071 1.000 98.590 ? 31  LEU A C   1 
ATOM 235  C CB  ? LEU A 1  31 ? -11.030  -1.434  -1.118 1.000 98.590 ? 31  LEU A CB  1 
ATOM 236  O O   ? LEU A 1  31 ?  -9.453  -3.914  -0.841 1.000 98.590 ? 31  LEU A O   1 
ATOM 237  C CG  ? LEU A 1  31 ? -12.361  -1.870  -0.503 1.000 98.590 ? 31  LEU A CG  1 
ATOM 238  C CD1 ? LEU A 1  31 ? -12.732  -0.957   0.661 1.000 98.590 ? 31  LEU A CD1 1 
ATOM 239  C CD2 ? LEU A 1  31 ? -13.462  -1.872  -1.558 1.000 98.590 ? 31  LEU A CD2 1 
ATOM 240  N N   ? ILE A 1  32 ?  -9.583  -3.533   1.385 1.000 98.380 ? 32  ILE A N   1 
ATOM 241  C CA  ? ILE A 1  32 ?  -9.285  -4.908   1.770 1.000 98.380 ? 32  ILE A CA  1 
ATOM 242  C C   ? ILE A 1  32 ? -10.500  -5.526   2.459 1.000 98.380 ? 32  ILE A C   1 
ATOM 243  C CB  ? ILE A 1  32 ?  -8.049  -4.981   2.695 1.000 98.380 ? 32  ILE A CB  1 
ATOM 244  O O   ? ILE A 1  32 ? -10.536  -6.735   2.700 1.000 98.380 ? 32  ILE A O   1 
ATOM 245  C CG1 ? ILE A 1  32 ?  -8.235  -4.060   3.907 1.000 98.380 ? 32  ILE A CG1 1 
ATOM 246  C CG2 ? ILE A 1  32 ?  -6.776  -4.621   1.924 1.000 98.380 ? 32  ILE A CG2 1 
ATOM 247  C CD1 ? ILE A 1  32 ?  -7.372  -4.433   5.104 1.000 98.380 ? 32  ILE A CD1 1 
ATOM 248  N N   ? HIS A 1  33 ? -11.458  -4.681   2.745 1.000 98.040 ? 33  HIS A N   1 
ATOM 249  C CA  ? HIS A 1  33 ? -12.760  -4.943   3.347 1.000 98.040 ? 33  HIS A CA  1 
ATOM 250  C C   ? HIS A 1  33 ? -13.759  -3.845   2.999 1.000 98.040 ? 33  HIS A C   1 
ATOM 251  C CB  ? HIS A 1  33 ? -12.631  -5.073   4.866 1.000 98.040 ? 33  HIS A CB  1 
ATOM 252  O O   ? HIS A 1  33 ? -13.378  -2.685   2.827 1.000 98.040 ? 33  HIS A O   1 
ATOM 253  C CG  ? HIS A 1  33 ? -13.880  -5.550   5.536 1.000 98.040 ? 33  HIS A CG  1 
ATOM 254  C CD2 ? HIS A 1  33 ? -14.231  -6.776   5.992 1.000 98.040 ? 33  HIS A CD2 1 
ATOM 255  N ND1 ? HIS A 1  33 ? -14.947  -4.720   5.799 1.000 98.040 ? 33  HIS A ND1 1 
ATOM 256  C CE1 ? HIS A 1  33 ? -15.903  -5.416   6.392 1.000 98.040 ? 33  HIS A CE1 1 
ATOM 257  N NE2 ? HIS A 1  33 ? -15.494  -6.666   6.520 1.000 98.040 ? 33  HIS A NE2 1 
ATOM 258  N N   ? PRO A 1  34 ? -15.130  -4.234   2.861 1.000 97.620 ? 34  PRO A N   1 
ATOM 259  C CA  ? PRO A 1  34 ? -16.101  -3.225   2.430 1.000 97.620 ? 34  PRO A CA  1 
ATOM 260  C C   ? PRO A 1  34 ? -16.060  -1.963   3.290 1.000 97.620 ? 34  PRO A C   1 
ATOM 261  C CB  ? PRO A 1  34 ? -17.445  -3.942   2.577 1.000 97.620 ? 34  PRO A CB  1 
ATOM 262  O O   ? PRO A 1  34 ? -16.468  -0.890   2.838 1.000 97.620 ? 34  PRO A O   1 
ATOM 263  C CG  ? PRO A 1  34 ? -17.137  -5.384   2.332 1.000 97.620 ? 34  PRO A CG  1 
ATOM 264  C CD  ? PRO A 1  34 ? -15.804  -5.699   2.948 1.000 97.620 ? 34  PRO A CD  1 
ATOM 265  N N   ? GLN A 1  35 ? -15.483  -2.019   4.471 1.000 98.220 ? 35  GLN A N   1 
ATOM 266  C CA  ? GLN A 1  35 ? -15.470  -0.871   5.372 1.000 98.220 ? 35  GLN A CA  1 
ATOM 267  C C   ? GLN A 1  35 ? -14.043  -0.477   5.740 1.000 98.220 ? 35  GLN A C   1 
ATOM 268  C CB  ? GLN A 1  35 ? -16.274  -1.173   6.637 1.000 98.220 ? 35  GLN A CB  1 
ATOM 269  O O   ? GLN A 1  35 ? -13.832   0.386   6.595 1.000 98.220 ? 35  GLN A O   1 
ATOM 270  C CG  ? GLN A 1  35 ? -16.527   0.049   7.511 1.000 98.220 ? 35  GLN A CG  1 
ATOM 271  C CD  ? GLN A 1  35 ? -17.333  -0.276   8.755 1.000 98.220 ? 35  GLN A CD  1 
ATOM 272  N NE2 ? GLN A 1  35 ? -18.060   0.713   9.265 1.000 98.220 ? 35  GLN A NE2 1 
ATOM 273  O OE1 ? GLN A 1  35 ? -17.303  -1.406   9.253 1.000 98.220 ? 35  GLN A OE1 1 
ATOM 274  N N   ? TRP A 1  36 ? -13.008  -1.210   5.165 1.000 98.570 ? 36  TRP A N   1 
ATOM 275  C CA  ? TRP A 1  36 ? -11.640  -0.957   5.605 1.000 98.570 ? 36  TRP A CA  1 
ATOM 276  C C   ? TRP A 1  36 ? -10.712  -0.756   4.412 1.000 98.570 ? 36  TRP A C   1 
ATOM 277  C CB  ? TRP A 1  36 ? -11.132  -2.111   6.474 1.000 98.570 ? 36  TRP A CB  1 
ATOM 278  O O   ? TRP A 1  36 ? -10.739  -1.537   3.458 1.000 98.570 ? 36  TRP A O   1 
ATOM 279  C CG  ? TRP A 1  36 ? -11.794  -2.199   7.817 1.000 98.570 ? 36  TRP A CG  1 
ATOM 280  C CD1 ? TRP A 1  36 ? -12.891  -2.946   8.147 1.000 98.570 ? 36  TRP A CD1 1 
ATOM 281  C CD2 ? TRP A 1  36 ? -11.403  -1.511   9.009 1.000 98.570 ? 36  TRP A CD2 1 
ATOM 282  C CE2 ? TRP A 1  36 ? -12.308  -1.889  10.025 1.000 98.570 ? 36  TRP A CE2 1 
ATOM 283  C CE3 ? TRP A 1  36 ? -10.373  -0.612   9.317 1.000 98.570 ? 36  TRP A CE3 1 
ATOM 284  N NE1 ? TRP A 1  36 ? -13.205  -2.764   9.474 1.000 98.570 ? 36  TRP A NE1 1 
ATOM 285  C CH2 ? TRP A 1  36 ? -11.197  -0.519  11.604 1.000 98.570 ? 36  TRP A CH2 1 
ATOM 286  C CZ2 ? TRP A 1  36 ? -12.213  -1.397  11.330 1.000 98.570 ? 36  TRP A CZ2 1 
ATOM 287  C CZ3 ? TRP A 1  36 ? -10.281  -0.124  10.615 1.000 98.570 ? 36  TRP A CZ3 1 
ATOM 288  N N   ? VAL A 1  37 ?  -9.908   0.343   4.517 1.000 98.650 ? 37  VAL A N   1 
ATOM 289  C CA  ? VAL A 1  37 ?  -8.888   0.689   3.532 1.000 98.650 ? 37  VAL A CA  1 
ATOM 290  C C   ? VAL A 1  37 ?  -7.504   0.604   4.170 1.000 98.650 ? 37  VAL A C   1 
ATOM 291  C CB  ? VAL A 1  37 ?  -9.120   2.101   2.948 1.000 98.650 ? 37  VAL A CB  1 
ATOM 292  O O   ? VAL A 1  37 ?  -7.305   1.057   5.300 1.000 98.650 ? 37  VAL A O   1 
ATOM 293  C CG1 ? VAL A 1  37 ?  -7.955   2.511   2.048 1.000 98.650 ? 37  VAL A CG1 1 
ATOM 294  C CG2 ? VAL A 1  37 ? -10.438   2.149   2.177 1.000 98.650 ? 37  VAL A CG2 1 
ATOM 295  N N   ? LEU A 1  38 ?  -6.600  -0.050   3.426 1.000 98.530 ? 38  LEU A N   1 
ATOM 296  C CA  ? LEU A 1  38 ?  -5.200  -0.091   3.833 1.000 98.530 ? 38  LEU A CA  1 
ATOM 297  C C   ? LEU A 1  38 ?  -4.394   0.986   3.115 1.000 98.530 ? 38  LEU A C   1 
ATOM 298  C CB  ? LEU A 1  38 ?  -4.599  -1.470   3.548 1.000 98.530 ? 38  LEU A CB  1 
ATOM 299  O O   ? LEU A 1  38 ?  -4.562   1.194   1.911 1.000 98.530 ? 38  LEU A O   1 
ATOM 300  C CG  ? LEU A 1  38 ?  -5.030  -2.603   4.480 1.000 98.530 ? 38  LEU A CG  1 
ATOM 301  C CD1 ? LEU A 1  38 ?  -4.395  -3.919   4.043 1.000 98.530 ? 38  LEU A CD1 1 
ATOM 302  C CD2 ? LEU A 1  38 ?  -4.661  -2.279   5.923 1.000 98.530 ? 38  LEU A CD2 1 
ATOM 303  N N   ? SER A 1  39 ?  -3.466   1.692   3.840 1.000 98.130 ? 39  SER A N   1 
ATOM 304  C CA  ? SER A 1  39 ?  -2.590   2.717   3.281 1.000 98.130 ? 39  SER A CA  1 
ATOM 305  C C   ? SER A 1  39 ?  -1.293   2.830   4.076 1.000 98.130 ? 39  SER A C   1 
ATOM 306  C CB  ? SER A 1  39 ?  -3.299   4.071   3.252 1.000 98.130 ? 39  SER A CB  1 
ATOM 307  O O   ? SER A 1  39 ?  -1.071   2.070   5.021 1.000 98.130 ? 39  SER A O   1 
ATOM 308  O OG  ? SER A 1  39 ?  -2.554   5.013   2.500 1.000 98.130 ? 39  SER A OG  1 
ATOM 309  N N   ? ALA A 1  40 ?  -0.435   3.649   3.637 1.000 97.790 ? 40  ALA A N   1 
ATOM 310  C CA  ? ALA A 1  40 ?   0.811   3.891   4.360 1.000 97.790 ? 40  ALA A CA  1 
ATOM 311  C C   ? ALA A 1  40 ?   0.587   4.832   5.540 1.000 97.790 ? 40  ALA A C   1 
ATOM 312  C CB  ? ALA A 1  40 ?   1.869   4.464   3.420 1.000 97.790 ? 40  ALA A CB  1 
ATOM 313  O O   ? ALA A 1  40 ?  -0.153   5.812   5.429 1.000 97.790 ? 40  ALA A O   1 
ATOM 314  N N   ? ALA A 1  41 ?   1.274   4.568   6.639 1.000 97.890 ? 41  ALA A N   1 
ATOM 315  C CA  ? ALA A 1  41 ?   1.135   5.368   7.853 1.000 97.890 ? 41  ALA A CA  1 
ATOM 316  C C   ? ALA A 1  41 ?   1.697   6.773   7.652 1.000 97.890 ? 41  ALA A C   1 
ATOM 317  C CB  ? ALA A 1  41 ?   1.833   4.682   9.025 1.000 97.890 ? 41  ALA A CB  1 
ATOM 318  O O   ? ALA A 1  41 ?   1.237   7.728   8.282 1.000 97.890 ? 41  ALA A O   1 
ATOM 319  N N   ? HIS A 1  42 ?   2.702   6.885   6.837 1.000 95.970 ? 42  HIS A N   1 
ATOM 320  C CA  ? HIS A 1  42 ?   3.341   8.177   6.612 1.000 95.970 ? 42  HIS A CA  1 
ATOM 321  C C   ? HIS A 1  42 ?   2.429   9.115   5.830 1.000 95.970 ? 42  HIS A C   1 
ATOM 322  C CB  ? HIS A 1  42 ?   4.668   7.996   5.872 1.000 95.970 ? 42  HIS A CB  1 
ATOM 323  O O   ? HIS A 1  42 ?   2.721  10.305   5.698 1.000 95.970 ? 42  HIS A O   1 
ATOM 324  C CG  ? HIS A 1  42 ?   4.507   7.709   4.414 1.000 95.970 ? 42  HIS A CG  1 
ATOM 325  C CD2 ? HIS A 1  42 ?   4.295   8.535   3.362 1.000 95.970 ? 42  HIS A CD2 1 
ATOM 326  N ND1 ? HIS A 1  42 ?   4.555   6.432   3.897 1.000 95.970 ? 42  HIS A ND1 1 
ATOM 327  C CE1 ? HIS A 1  42 ?   4.381   6.486   2.588 1.000 95.970 ? 42  HIS A CE1 1 
ATOM 328  N NE2 ? HIS A 1  42 ?   4.220   7.751   2.238 1.000 95.970 ? 42  HIS A NE2 1 
ATOM 329  N N   ? CYS A 1  43 ?   1.199   8.599   5.460 1.000 95.780 ? 43  CYS A N   1 
ATOM 330  C CA  ? CYS A 1  43 ?   0.229   9.391   4.711 1.000 95.780 ? 43  CYS A CA  1 
ATOM 331  C C   ? CYS A 1  43 ?  -0.791  10.030   5.645 1.000 95.780 ? 43  CYS A C   1 
ATOM 332  C CB  ? CYS A 1  43 ?  -0.487   8.524   3.676 1.000 95.780 ? 43  CYS A CB  1 
ATOM 333  O O   ? CYS A 1  43 ?  -1.700  10.729   5.194 1.000 95.780 ? 43  CYS A O   1 
ATOM 334  S SG  ? CYS A 1  43 ?   0.557   8.043   2.282 1.000 95.780 ? 43  CYS A SG  1 
ATOM 335  N N   ? GLN A 1  44 ?  -0.685   9.820   6.850 1.000 96.310 ? 44  GLN A N   1 
ATOM 336  C CA  ? GLN A 1  44 ?  -1.704  10.213   7.817 1.000 96.310 ? 44  GLN A CA  1 
ATOM 337  C C   ? GLN A 1  44 ?  -1.832  11.732   7.895 1.000 96.310 ? 44  GLN A C   1 
ATOM 338  C CB  ? GLN A 1  44 ?  -1.383   9.642   9.199 1.000 96.310 ? 44  GLN A CB  1 
ATOM 339  O O   ? GLN A 1  44 ?  -0.834  12.436   8.062 1.000 96.310 ? 44  GLN A O   1 
ATOM 340  C CG  ? GLN A 1  44 ?  -2.452   9.926  10.246 1.000 96.310 ? 44  GLN A CG  1 
ATOM 341  C CD  ? GLN A 1  44 ?  -2.140   9.295  11.590 1.000 96.310 ? 44  GLN A CD  1 
ATOM 342  N NE2 ? GLN A 1  44 ?  -2.967   9.587  12.588 1.000 96.310 ? 44  GLN A NE2 1 
ATOM 343  O OE1 ? GLN A 1  44 ?  -1.164   8.551  11.730 1.000 96.310 ? 44  GLN A OE1 1 
ATOM 344  N N   ? LYS A 1  45 ?  -3.026  12.189   7.705 1.000 95.410 ? 45  LYS A N   1 
ATOM 345  C CA  ? LYS A 1  45 ?  -3.449  13.576   7.871 1.000 95.410 ? 45  LYS A CA  1 
ATOM 346  C C   ? LYS A 1  45 ?  -4.812  13.658   8.552 1.000 95.410 ? 45  LYS A C   1 
ATOM 347  C CB  ? LYS A 1  45 ?  -3.495  14.289   6.518 1.000 95.410 ? 45  LYS A CB  1 
ATOM 348  O O   ? LYS A 1  45 ?  -5.576  12.691   8.540 1.000 95.410 ? 45  LYS A O   1 
ATOM 349  C CG  ? LYS A 1  45 ?  -2.142  14.401   5.831 1.000 95.410 ? 45  LYS A CG  1 
ATOM 350  C CD  ? LYS A 1  45 ?  -1.235  15.398   6.541 1.000 95.410 ? 45  LYS A CD  1 
ATOM 351  C CE  ? LYS A 1  45 ?   0.063  15.618   5.777 1.000 95.410 ? 45  LYS A CE  1 
ATOM 352  N NZ  ? LYS A 1  45 ?   1.222  15.816   6.698 1.000 95.410 ? 45  LYS A NZ  1 
ATOM 353  N N   ? PRO A 1  46 ?  -5.047  14.829   9.185 1.000 93.060 ? 46  PRO A N   1 
ATOM 354  C CA  ? PRO A 1  46 ?  -6.402  15.006   9.712 1.000 93.060 ? 46  PRO A CA  1 
ATOM 355  C C   ? PRO A 1  46 ?  -7.459  15.073   8.612 1.000 93.060 ? 46  PRO A C   1 
ATOM 356  C CB  ? PRO A 1  46 ?  -6.315  16.336  10.467 1.000 93.060 ? 46  PRO A CB  1 
ATOM 357  O O   ? PRO A 1  46 ?  -7.227  15.681   7.564 1.000 93.060 ? 46  PRO A O   1 
ATOM 358  C CG  ? PRO A 1  46 ?  -4.871  16.480  10.822 1.000 93.060 ? 46  PRO A CG  1 
ATOM 359  C CD  ? PRO A 1  46 ?  -4.047  15.872   9.723 1.000 93.060 ? 46  PRO A CD  1 
ATOM 360  N N   ? THR A 1  47 ?  -8.671  14.279   8.902 1.000 91.830 ? 47  THR A N   1 
ATOM 361  C CA  ? THR A 1  47 ?  -9.849  14.368   8.046 1.000 91.830 ? 47  THR A CA  1 
ATOM 362  C C   ? THR A 1  47 ?  -9.529  13.887   6.634 1.000 91.830 ? 47  THR A C   1 
ATOM 363  C CB  ? THR A 1  47 ? -10.391  15.808   7.990 1.000 91.830 ? 47  THR A CB  1 
ATOM 364  O O   ? THR A 1  47 ?  -9.514  14.680   5.690 1.000 91.830 ? 47  THR A O   1 
ATOM 365  C CG2 ? THR A 1  47 ? -11.778  15.850   7.357 1.000 91.830 ? 47  THR A CG2 1 
ATOM 366  O OG1 ? THR A 1  47 ? -10.470  16.335   9.320 1.000 91.830 ? 47  THR A OG1 1 
ATOM 367  N N   ? LEU A 1  48 ?  -9.270  12.703   6.450 1.000 96.770 ? 48  LEU A N   1 
ATOM 368  C CA  ? LEU A 1  48 ?  -9.020  12.053   5.168 1.000 96.770 ? 48  LEU A CA  1 
ATOM 369  C C   ? LEU A 1  48 ? -10.331  11.697   4.474 1.000 96.770 ? 48  LEU A C   1 
ATOM 370  C CB  ? LEU A 1  48 ?  -8.173  10.793   5.361 1.000 96.770 ? 48  LEU A CB  1 
ATOM 371  O O   ? LEU A 1  48 ? -11.297  11.301   5.130 1.000 96.770 ? 48  LEU A O   1 
ATOM 372  C CG  ? LEU A 1  48 ?  -6.713  11.012   5.763 1.000 96.770 ? 48  LEU A CG  1 
ATOM 373  C CD1 ? LEU A 1  48 ?  -6.078   9.694   6.192 1.000 96.770 ? 48  LEU A CD1 1 
ATOM 374  C CD2 ? LEU A 1  48 ?  -5.931  11.640   4.614 1.000 96.770 ? 48  LEU A CD2 1 
ATOM 375  N N   ? GLN A 1  49 ? -10.341  11.914   3.154 1.000 97.120 ? 49  GLN A N   1 
ATOM 376  C CA  ? GLN A 1  49 ? -11.419  11.418   2.305 1.000 97.120 ? 49  GLN A CA  1 
ATOM 377  C C   ? GLN A 1  49 ? -10.934  10.285   1.405 1.000 97.120 ? 49  GLN A C   1 
ATOM 378  C CB  ? GLN A 1  49 ? -12.000  12.551   1.458 1.000 97.120 ? 49  GLN A CB  1 
ATOM 379  O O   ? GLN A 1  49 ?  -9.796  10.306   0.931 1.000 97.120 ? 49  GLN A O   1 
ATOM 380  C CG  ? GLN A 1  49 ? -12.628  13.671   2.276 1.000 97.120 ? 49  GLN A CG  1 
ATOM 381  C CD  ? GLN A 1  49 ? -13.119  14.821   1.416 1.000 97.120 ? 49  GLN A CD  1 
ATOM 382  N NE2 ? GLN A 1  49 ? -14.077  15.582   1.936 1.000 97.120 ? 49  GLN A NE2 1 
ATOM 383  O OE1 ? GLN A 1  49 ? -12.642  15.024   0.295 1.000 97.120 ? 49  GLN A OE1 1 
ATOM 384  N N   ? VAL A 1  50 ? -11.782   9.319   1.316 1.000 97.170 ? 50  VAL A N   1 
ATOM 385  C CA  ? VAL A 1  50 ? -11.468   8.190   0.446 1.000 97.170 ? 50  VAL A CA  1 
ATOM 386  C C   ? VAL A 1  50 ? -12.389   8.203  -0.771 1.000 97.170 ? 50  VAL A C   1 
ATOM 387  C CB  ? VAL A 1  50 ? -11.593   6.844   1.195 1.000 97.170 ? 50  VAL A CB  1 
ATOM 388  O O   ? VAL A 1  50 ? -13.595   8.427  -0.643 1.000 97.170 ? 50  VAL A O   1 
ATOM 389  C CG1 ? VAL A 1  50 ? -10.659   6.809   2.403 1.000 97.170 ? 50  VAL A CG1 1 
ATOM 390  C CG2 ? VAL A 1  50 ? -13.039   6.608   1.628 1.000 97.170 ? 50  VAL A CG2 1 
ATOM 391  N N   ? LEU A 1  51 ? -11.838   8.110  -1.917 1.000 96.920 ? 51  LEU A N   1 
ATOM 392  C CA  ? LEU A 1  51 ? -12.584   7.980  -3.165 1.000 96.920 ? 51  LEU A CA  1 
ATOM 393  C C   ? LEU A 1  51 ? -12.322   6.626  -3.816 1.000 96.920 ? 51  LEU A C   1 
ATOM 394  C CB  ? LEU A 1  51 ? -12.210   9.106  -4.133 1.000 96.920 ? 51  LEU A CB  1 
ATOM 395  O O   ? LEU A 1  51 ? -11.173   6.283  -4.104 1.000 96.920 ? 51  LEU A O   1 
ATOM 396  C CG  ? LEU A 1  51 ? -12.942  10.435  -3.942 1.000 96.920 ? 51  LEU A CG  1 
ATOM 397  C CD1 ? LEU A 1  51 ? -12.486  11.111  -2.654 1.000 96.920 ? 51  LEU A CD1 1 
ATOM 398  C CD2 ? LEU A 1  51 ? -12.713  11.348  -5.142 1.000 96.920 ? 51  LEU A CD2 1 
ATOM 399  N N   ? LEU A 1  52 ? -13.424   5.785  -4.031 1.000 97.330 ? 52  LEU A N   1 
ATOM 400  C CA  ? LEU A 1  52 ? -13.364   4.491  -4.702 1.000 97.330 ? 52  LEU A CA  1 
ATOM 401  C C   ? LEU A 1  52 ? -14.131   4.526  -6.019 1.000 97.330 ? 52  LEU A C   1 
ATOM 402  C CB  ? LEU A 1  52 ? -13.928   3.392  -3.798 1.000 97.330 ? 52  LEU A CB  1 
ATOM 403  O O   ? LEU A 1  52 ? -15.057   5.324  -6.182 1.000 97.330 ? 52  LEU A O   1 
ATOM 404  C CG  ? LEU A 1  52 ? -13.148   3.103  -2.514 1.000 97.330 ? 52  LEU A CG  1 
ATOM 405  C CD1 ? LEU A 1  52 ? -13.813   3.788  -1.325 1.000 97.330 ? 52  LEU A CD1 1 
ATOM 406  C CD2 ? LEU A 1  52 ? -13.040   1.600  -2.280 1.000 97.330 ? 52  LEU A CD2 1 
ATOM 407  N N   ? GLY A 1  53 ? -13.666   3.617  -6.952 1.000 96.640 ? 53  GLY A N   1 
ATOM 408  C CA  ? GLY A 1  53 ? -14.373   3.531  -8.220 1.000 96.640 ? 53  GLY A CA  1 
ATOM 409  C C   ? GLY A 1  53 ? -13.947   4.593  -9.215 1.000 96.640 ? 53  GLY A C   1 
ATOM 410  O O   ? GLY A 1  53 ? -14.611   4.801 -10.232 1.000 96.640 ? 53  GLY A O   1 
ATOM 411  N N   ? LYS A 1  54 ? -12.792   5.281  -8.870 1.000 94.730 ? 54  LYS A N   1 
ATOM 412  C CA  ? LYS A 1  54 ? -12.255   6.343  -9.716 1.000 94.730 ? 54  LYS A CA  1 
ATOM 413  C C   ? LYS A 1  54 ? -11.227   5.794 -10.702 1.000 94.730 ? 54  LYS A C   1 
ATOM 414  C CB  ? LYS A 1  54 ? -11.625   7.444  -8.861 1.000 94.730 ? 54  LYS A CB  1 
ATOM 415  O O   ? LYS A 1  54 ? -10.332   5.039 -10.317 1.000 94.730 ? 54  LYS A O   1 
ATOM 416  C CG  ? LYS A 1  54 ? -12.635   8.296  -8.108 1.000 94.730 ? 54  LYS A CG  1 
ATOM 417  C CD  ? LYS A 1  54 ? -13.345   9.273  -9.036 1.000 94.730 ? 54  LYS A CD  1 
ATOM 418  C CE  ? LYS A 1  54 ? -14.229  10.241  -8.260 1.000 94.730 ? 54  LYS A CE  1 
ATOM 419  N NZ  ? LYS A 1  54 ? -14.337  11.563  -8.946 1.000 94.730 ? 54  LYS A NZ  1 
ATOM 420  N N   ? HIS A 1  55 ? -11.372   6.215 -12.027 1.000 95.400 ? 55  HIS A N   1 
ATOM 421  C CA  ? HIS A 1  55 ? -10.371   5.932 -13.050 1.000 95.400 ? 55  HIS A CA  1 
ATOM 422  C C   ? HIS A 1  55 ?  -9.638   7.202 -13.470 1.000 95.400 ? 55  HIS A C   1 
ATOM 423  C CB  ? HIS A 1  55 ? -11.021   5.273 -14.268 1.000 95.400 ? 55  HIS A CB  1 
ATOM 424  O O   ? HIS A 1  55 ?  -8.421   7.184 -13.671 1.000 95.400 ? 55  HIS A O   1 
ATOM 425  C CG  ? HIS A 1  55 ? -10.046   4.901 -15.340 1.000 95.400 ? 55  HIS A CG  1 
ATOM 426  C CD2 ? HIS A 1  55 ?  -9.905   5.352 -16.609 1.000 95.400 ? 55  HIS A CD2 1 
ATOM 427  N ND1 ? HIS A 1  55 ?  -9.066   3.950 -15.156 1.000 95.400 ? 55  HIS A ND1 1 
ATOM 428  C CE1 ? HIS A 1  55 ?  -8.361   3.832 -16.270 1.000 95.400 ? 55  HIS A CE1 1 
ATOM 429  N NE2 ? HIS A 1  55 ?  -8.850   4.672 -17.166 1.000 95.400 ? 55  HIS A NE2 1 
ATOM 430  N N   ? ASN A 1  56 ? -10.330   8.286 -13.668 1.000 94.630 ? 56  ASN A N   1 
ATOM 431  C CA  ? ASN A 1  56 ?  -9.830   9.626 -13.955 1.000 94.630 ? 56  ASN A CA  1 
ATOM 432  C C   ? ASN A 1  56 ? -10.086  10.582 -12.793 1.000 94.630 ? 56  ASN A C   1 
ATOM 433  C CB  ? ASN A 1  56 ? -10.461  10.171 -15.239 1.000 94.630 ? 56  ASN A CB  1 
ATOM 434  O O   ? ASN A 1  56 ? -11.237  10.895 -12.484 1.000 94.630 ? 56  ASN A O   1 
ATOM 435  C CG  ? ASN A 1  56 ?  -9.839  11.479 -15.686 1.000 94.630 ? 56  ASN A CG  1 
ATOM 436  N ND2 ? ASN A 1  56 ?  -9.634  11.624 -16.989 1.000 94.630 ? 56  ASN A ND2 1 
ATOM 437  O OD1 ? ASN A 1  56 ?  -9.546  12.353 -14.865 1.000 94.630 ? 56  ASN A OD1 1 
ATOM 438  N N   ? ILE A 1  57 ?  -8.978  11.148 -12.238 1.000 91.250 ? 57  ILE A N   1 
ATOM 439  C CA  ? ILE A 1  57 ?  -9.058  11.879 -10.978 1.000 91.250 ? 57  ILE A CA  1 
ATOM 440  C C   ? ILE A 1  57 ?  -9.697  13.245 -11.213 1.000 91.250 ? 57  ILE A C   1 
ATOM 441  C CB  ? ILE A 1  57 ?  -7.664  12.043 -10.330 1.000 91.250 ? 57  ILE A CB  1 
ATOM 442  O O   ? ILE A 1  57 ? -10.199  13.872 -10.278 1.000 91.250 ? 57  ILE A O   1 
ATOM 443  C CG1 ? ILE A 1  57 ?  -7.804  12.398  -8.845 1.000 91.250 ? 57  ILE A CG1 1 
ATOM 444  C CG2 ? ILE A 1  57 ?  -6.846  13.104 -11.072 1.000 91.250 ? 57  ILE A CG2 1 
ATOM 445  C CD1 ? ILE A 1  57 ?  -8.347  11.264  -7.987 1.000 91.250 ? 57  ILE A CD1 1 
ATOM 446  N N   ? GLN A 1  58 ?  -9.875  13.737 -12.385 1.000 90.620 ? 58  GLN A N   1 
ATOM 447  C CA  ? GLN A 1  58 ? -10.414  15.060 -12.684 1.000 90.620 ? 58  GLN A CA  1 
ATOM 448  C C   ? GLN A 1  58 ? -11.867  14.972 -13.141 1.000 90.620 ? 58  GLN A C   1 
ATOM 449  C CB  ? GLN A 1  58 ?  -9.568  15.755 -13.752 1.000 90.620 ? 58  GLN A CB  1 
ATOM 450  O O   ? GLN A 1  58 ? -12.589  15.972 -13.129 1.000 90.620 ? 58  GLN A O   1 
ATOM 451  C CG  ? GLN A 1  58 ?  -8.166  16.122 -13.285 1.000 90.620 ? 58  GLN A CG  1 
ATOM 452  C CD  ? GLN A 1  58 ?  -8.166  17.202 -12.220 1.000 90.620 ? 58  GLN A CD  1 
ATOM 453  N NE2 ? GLN A 1  58 ?  -7.287  17.062 -11.233 1.000 90.620 ? 58  GLN A NE2 1 
ATOM 454  O OE1 ? GLN A 1  58 ?  -8.949  18.155 -12.284 1.000 90.620 ? 58  GLN A OE1 1 
ATOM 455  N N   ? GLN A 1  59 ? -12.328  13.713 -13.448 1.000 93.100 ? 59  GLN A N   1 
ATOM 456  C CA  ? GLN A 1  59 ? -13.669  13.548 -14.001 1.000 93.100 ? 59  GLN A CA  1 
ATOM 457  C C   ? GLN A 1  59 ? -14.603  12.889 -12.991 1.000 93.100 ? 59  GLN A C   1 
ATOM 458  C CB  ? GLN A 1  59 ? -13.621  12.724 -15.289 1.000 93.100 ? 59  GLN A CB  1 
ATOM 459  O O   ? GLN A 1  59 ? -14.178  12.037 -12.207 1.000 93.100 ? 59  GLN A O   1 
ATOM 460  C CG  ? GLN A 1  59 ? -12.888  13.412 -16.432 1.000 93.100 ? 59  GLN A CG  1 
ATOM 461  C CD  ? GLN A 1  59 ? -12.949  12.623 -17.727 1.000 93.100 ? 59  GLN A CD  1 
ATOM 462  N NE2 ? GLN A 1  59 ? -12.600  13.271 -18.833 1.000 93.100 ? 59  GLN A NE2 1 
ATOM 463  O OE1 ? GLN A 1  59 ? -13.305  11.440 -17.733 1.000 93.100 ? 59  GLN A OE1 1 
ATOM 464  N N   ? TRP A 1  60 ? -15.813  13.399 -12.981 1.000 92.570 ? 60  TRP A N   1 
ATOM 465  C CA  ? TRP A 1  60 ? -16.842  12.695 -12.223 1.000 92.570 ? 60  TRP A CA  1 
ATOM 466  C C   ? TRP A 1  60 ? -17.214  11.380 -12.900 1.000 92.570 ? 60  TRP A C   1 
ATOM 467  C CB  ? TRP A 1  60 ? -18.088  13.572 -12.064 1.000 92.570 ? 60  TRP A CB  1 
ATOM 468  O O   ? TRP A 1  60 ? -17.475  11.347 -14.105 1.000 92.570 ? 60  TRP A O   1 
ATOM 469  C CG  ? TRP A 1  60 ? -19.078  13.048 -11.067 1.000 92.570 ? 60  TRP A CG  1 
ATOM 470  C CD1 ? TRP A 1  60 ? -19.136  13.340  -9.733 1.000 92.570 ? 60  TRP A CD1 1 
ATOM 471  C CD2 ? TRP A 1  60 ? -20.150  12.136 -11.326 1.000 92.570 ? 60  TRP A CD2 1 
ATOM 472  C CE2 ? TRP A 1  60 ? -20.819  11.920 -10.101 1.000 92.570 ? 60  TRP A CE2 1 
ATOM 473  C CE3 ? TRP A 1  60 ? -20.610  11.482 -12.476 1.000 92.570 ? 60  TRP A CE3 1 
ATOM 474  N NE1 ? TRP A 1  60 ? -20.181  12.665  -9.146 1.000 92.570 ? 60  TRP A NE1 1 
ATOM 475  C CH2 ? TRP A 1  60 ? -22.356  10.446 -11.134 1.000 92.570 ? 60  TRP A CH2 1 
ATOM 476  C CZ2 ? TRP A 1  60 ? -21.926  11.074  -9.994 1.000 92.570 ? 60  TRP A CZ2 1 
ATOM 477  C CZ3 ? TRP A 1  60 ? -21.712  10.641 -12.368 1.000 92.570 ? 60  TRP A CZ3 1 
ATOM 478  N N   ? GLU A 1  61 ? -17.185  10.286 -12.072 1.000 94.910 ? 61  GLU A N   1 
ATOM 479  C CA  ? GLU A 1  61 ? -17.542   8.970 -12.591 1.000 94.910 ? 61  GLU A CA  1 
ATOM 480  C C   ? GLU A 1  61 ? -18.739   8.388 -11.844 1.000 94.910 ? 61  GLU A C   1 
ATOM 481  C CB  ? GLU A 1  61 ? -16.350   8.014 -12.500 1.000 94.910 ? 61  GLU A CB  1 
ATOM 482  O O   ? GLU A 1  61 ? -18.868   8.569 -10.631 1.000 94.910 ? 61  GLU A O   1 
ATOM 483  C CG  ? GLU A 1  61 ? -15.160   8.433 -13.351 1.000 94.910 ? 61  GLU A CG  1 
ATOM 484  C CD  ? GLU A 1  61 ? -13.952   7.525 -13.181 1.000 94.910 ? 61  GLU A CD  1 
ATOM 485  O OE1 ? GLU A 1  61 ? -13.232   7.280 -14.176 1.000 94.910 ? 61  GLU A OE1 1 
ATOM 486  O OE2 ? GLU A 1  61 ? -13.724   7.055 -12.044 1.000 94.910 ? 61  GLU A OE2 1 
ATOM 487  N N   ? ARG A 1  62 ? -19.616   7.813 -12.601 1.000 94.810 ? 62  ARG A N   1 
ATOM 488  C CA  ? ARG A 1  62 ? -20.825   7.243 -12.015 1.000 94.810 ? 62  ARG A CA  1 
ATOM 489  C C   ? ARG A 1  62 ? -20.482   6.177 -10.980 1.000 94.810 ? 62  ARG A C   1 
ATOM 490  C CB  ? ARG A 1  62 ? -21.722   6.648 -13.103 1.000 94.810 ? 62  ARG A CB  1 
ATOM 491  O O   ? ARG A 1  62 ? -21.247   5.948 -10.040 1.000 94.810 ? 62  ARG A O   1 
ATOM 492  C CG  ? ARG A 1  62 ? -22.440   7.689 -13.947 1.000 94.810 ? 62  ARG A CG  1 
ATOM 493  C CD  ? ARG A 1  62 ? -23.421   7.048 -14.918 1.000 94.810 ? 62  ARG A CD  1 
ATOM 494  N NE  ? ARG A 1  62 ? -24.105   8.048 -15.732 1.000 94.810 ? 62  ARG A NE  1 
ATOM 495  N NH1 ? ARG A 1  62 ? -25.439   6.528 -16.849 1.000 94.810 ? 62  ARG A NH1 1 
ATOM 496  N NH2 ? ARG A 1  62 ? -25.605   8.766 -17.316 1.000 94.810 ? 62  ARG A NH2 1 
ATOM 497  C CZ  ? ARG A 1  62 ? -25.048   7.779 -16.631 1.000 94.810 ? 62  ARG A CZ  1 
ATOM 498  N N   ? SER A 1  63 ? -19.405   5.507 -11.135 1.000 94.450 ? 63  SER A N   1 
ATOM 499  C CA  ? SER A 1  63 ? -18.962   4.403 -10.290 1.000 94.450 ? 63  SER A CA  1 
ATOM 500  C C   ? SER A 1  63 ? -18.363   4.912  -8.983 1.000 94.450 ? 63  SER A C   1 
ATOM 501  C CB  ? SER A 1  63 ? -17.937   3.541 -11.029 1.000 94.450 ? 63  SER A CB  1 
ATOM 502  O O   ? SER A 1  63 ? -18.180   4.143  -8.037 1.000 94.450 ? 63  SER A O   1 
ATOM 503  O OG  ? SER A 1  63 ? -16.800   4.307 -11.386 1.000 94.450 ? 63  SER A OG  1 
ATOM 504  N N   ? GLN A 1  64 ? -18.120   6.232  -8.794 1.000 95.590 ? 64  GLN A N   1 
ATOM 505  C CA  ? GLN A 1  64 ? -17.348   6.756  -7.672 1.000 95.590 ? 64  GLN A CA  1 
ATOM 506  C C   ? GLN A 1  64 ? -18.195   6.824  -6.405 1.000 95.590 ? 64  GLN A C   1 
ATOM 507  C CB  ? GLN A 1  64 ? -16.789   8.140  -8.005 1.000 95.590 ? 64  GLN A CB  1 
ATOM 508  O O   ? GLN A 1  64 ? -19.393   7.106  -6.467 1.000 95.590 ? 64  GLN A O   1 
ATOM 509  C CG  ? GLN A 1  64 ? -17.844   9.238  -8.038 1.000 95.590 ? 64  GLN A CG  1 
ATOM 510  C CD  ? GLN A 1  64 ? -17.255  10.610  -8.305 1.000 95.590 ? 64  GLN A CD  1 
ATOM 511  N NE2 ? GLN A 1  64 ? -18.055  11.650  -8.092 1.000 95.590 ? 64  GLN A NE2 1 
ATOM 512  O OE1 ? GLN A 1  64 ? -16.091  10.735  -8.698 1.000 95.590 ? 64  GLN A OE1 1 
ATOM 513  N N   ? GLN A 1  65 ? -17.589   6.385  -5.370 1.000 97.550 ? 65  GLN A N   1 
ATOM 514  C CA  ? GLN A 1  65 ? -18.121   6.548  -4.021 1.000 97.550 ? 65  GLN A CA  1 
ATOM 515  C C   ? GLN A 1  65 ? -17.130   7.283  -3.124 1.000 97.550 ? 65  GLN A C   1 
ATOM 516  C CB  ? GLN A 1  65 ? -18.470   5.188  -3.414 1.000 97.550 ? 65  GLN A CB  1 
ATOM 517  O O   ? GLN A 1  65 ? -15.955   6.917  -3.057 1.000 97.550 ? 65  GLN A O   1 
ATOM 518  C CG  ? GLN A 1  65 ? -19.587   4.456  -4.146 1.000 97.550 ? 65  GLN A CG  1 
ATOM 519  C CD  ? GLN A 1  65 ? -20.003   3.174  -3.449 1.000 97.550 ? 65  GLN A CD  1 
ATOM 520  N NE2 ? GLN A 1  65 ? -20.003   2.070  -4.189 1.000 97.550 ? 65  GLN A NE2 1 
ATOM 521  O OE1 ? GLN A 1  65 ? -20.322   3.176  -2.256 1.000 97.550 ? 65  GLN A OE1 1 
ATOM 522  N N   ? LEU A 1  66 ? -17.661   8.344  -2.431 1.000 96.380 ? 66  LEU A N   1 
ATOM 523  C CA  ? LEU A 1  66 ? -16.846   9.183  -1.560 1.000 96.380 ? 66  LEU A CA  1 
ATOM 524  C C   ? LEU A 1  66 ? -17.227   8.980  -0.097 1.000 96.380 ? 66  LEU A C   1 
ATOM 525  C CB  ? LEU A 1  66 ? -16.999  10.659  -1.939 1.000 96.380 ? 66  LEU A CB  1 
ATOM 526  O O   ? LEU A 1  66 ? -18.413   8.926   0.238 1.000 96.380 ? 66  LEU A O   1 
ATOM 527  C CG  ? LEU A 1  66 ? -16.313  11.670  -1.020 1.000 96.380 ? 66  LEU A CG  1 
ATOM 528  C CD1 ? LEU A 1  66 ? -14.798  11.504  -1.087 1.000 96.380 ? 66  LEU A CD1 1 
ATOM 529  C CD2 ? LEU A 1  66 ? -16.717  13.092  -1.392 1.000 96.380 ? 66  LEU A CD2 1 
ATOM 530  N N   ? SER A 1  67 ? -16.203   8.857   0.739 1.000 97.130 ? 67  SER A N   1 
ATOM 531  C CA  ? SER A 1  67 ? -16.439   8.702   2.171 1.000 97.130 ? 67  SER A CA  1 
ATOM 532  C C   ? SER A 1  67 ? -15.383   9.438   2.988 1.000 97.130 ? 67  SER A C   1 
ATOM 533  C CB  ? SER A 1  67 ? -16.454   7.222   2.555 1.000 97.130 ? 67  SER A CB  1 
ATOM 534  O O   ? SER A 1  67 ? -14.192   9.372   2.676 1.000 97.130 ? 67  SER A O   1 
ATOM 535  O OG  ? SER A 1  67 ? -16.758   7.062   3.930 1.000 97.130 ? 67  SER A OG  1 
ATOM 536  N N   ? THR A 1  68 ? -15.916  10.118   4.103 1.000 96.920 ? 68  THR A N   1 
ATOM 537  C CA  ? THR A 1  68 ? -14.988  10.681   5.077 1.000 96.920 ? 68  THR A CA  1 
ATOM 538  C C   ? THR A 1  68 ? -14.542   9.618   6.077 1.000 96.920 ? 68  THR A C   1 
ATOM 539  C CB  ? THR A 1  68 ? -15.619  11.866   5.831 1.000 96.920 ? 68  THR A CB  1 
ATOM 540  O O   ? THR A 1  68 ? -15.374   8.921   6.662 1.000 96.920 ? 68  THR A O   1 
ATOM 541  C CG2 ? THR A 1  68 ? -14.634  12.476   6.822 1.000 96.920 ? 68  THR A CG2 1 
ATOM 542  O OG1 ? THR A 1  68 ? -16.013  12.870   4.887 1.000 96.920 ? 68  THR A OG1 1 
ATOM 543  N N   ? VAL A 1  69 ? -13.185   9.579   6.277 1.000 97.530 ? 69  VAL A N   1 
ATOM 544  C CA  ? VAL A 1  69 ? -12.602   8.585   7.173 1.000 97.530 ? 69  VAL A CA  1 
ATOM 545  C C   ? VAL A 1  69 ? -12.950   8.927   8.620 1.000 97.530 ? 69  VAL A C   1 
ATOM 546  C CB  ? VAL A 1  69 ? -11.069   8.495   7.000 1.000 97.530 ? 69  VAL A CB  1 
ATOM 547  O O   ? VAL A 1  69 ? -12.785  10.071   9.051 1.000 97.530 ? 69  VAL A O   1 
ATOM 548  C CG1 ? VAL A 1  69 ? -10.458   7.590   8.068 1.000 97.530 ? 69  VAL A CG1 1 
ATOM 549  C CG2 ? VAL A 1  69 ? -10.720   7.988   5.602 1.000 97.530 ? 69  VAL A CG2 1 
ATOM 550  N N   ? VAL A 1  70 ? -13.465   7.902   9.422 1.000 96.860 ? 70  VAL A N   1 
ATOM 551  C CA  ? VAL A 1  70 ? -13.901   8.156  10.792 1.000 96.860 ? 70  VAL A CA  1 
ATOM 552  C C   ? VAL A 1  70 ? -12.785   7.786  11.766 1.000 96.860 ? 70  VAL A C   1 
ATOM 553  C CB  ? VAL A 1  70 ? -15.188   7.372  11.132 1.000 96.860 ? 70  VAL A CB  1 
ATOM 554  O O   ? VAL A 1  70 ? -12.743   8.289  12.892 1.000 96.860 ? 70  VAL A O   1 
ATOM 555  C CG1 ? VAL A 1  70 ? -16.373   7.905  10.328 1.000 96.860 ? 70  VAL A CG1 1 
ATOM 556  C CG2 ? VAL A 1  70 ? -14.988   5.881  10.871 1.000 96.860 ? 70  VAL A CG2 1 
ATOM 557  N N   ? GLN A 1  71 ? -11.876   6.938  11.245 1.000 97.090 ? 71  GLN A N   1 
ATOM 558  C CA  ? GLN A 1  71 ? -10.754   6.549  12.093 1.000 97.090 ? 71  GLN A CA  1 
ATOM 559  C C   ? GLN A 1  71 ?  -9.547   6.136  11.255 1.000 97.090 ? 71  GLN A C   1 
ATOM 560  C CB  ? GLN A 1  71 ? -11.158   5.409  13.029 1.000 97.090 ? 71  GLN A CB  1 
ATOM 561  O O   ? GLN A 1  71 ?  -9.683   5.371  10.298 1.000 97.090 ? 71  GLN A O   1 
ATOM 562  C CG  ? GLN A 1  71 ? -10.127   5.104  14.107 1.000 97.090 ? 71  GLN A CG  1 
ATOM 563  C CD  ? GLN A 1  71 ? -10.612   4.073  15.109 1.000 97.090 ? 71  GLN A CD  1 
ATOM 564  N NE2 ? GLN A 1  71 ?  -9.696   3.558  15.922 1.000 97.090 ? 71  GLN A NE2 1 
ATOM 565  O OE1 ? GLN A 1  71 ? -11.801   3.742  15.152 1.000 97.090 ? 71  GLN A OE1 1 
ATOM 566  N N   ? ALA A 1  72 ?  -8.379   6.755  11.601 1.000 97.700 ? 72  ALA A N   1 
ATOM 567  C CA  ? ALA A 1  72 ?  -7.094   6.352  11.037 1.000 97.700 ? 72  ALA A CA  1 
ATOM 568  C C   ? ALA A 1  72 ?  -6.213   5.694  12.095 1.000 97.700 ? 72  ALA A C   1 
ATOM 569  C CB  ? ALA A 1  72 ?  -6.379   7.555  10.428 1.000 97.700 ? 72  ALA A CB  1 
ATOM 570  O O   ? ALA A 1  72 ?  -5.907   6.302  13.123 1.000 97.700 ? 72  ALA A O   1 
ATOM 571  N N   ? ILE A 1  73 ?  -5.831   4.416  11.834 1.000 98.190 ? 73  ILE A N   1 
ATOM 572  C CA  ? ILE A 1  73 ?  -5.113   3.632  12.834 1.000 98.190 ? 73  ILE A CA  1 
ATOM 573  C C   ? ILE A 1  73 ?  -3.746   3.227  12.289 1.000 98.190 ? 73  ILE A C   1 
ATOM 574  C CB  ? ILE A 1  73 ?  -5.916   2.380  13.254 1.000 98.190 ? 73  ILE A CB  1 
ATOM 575  O O   ? ILE A 1  73 ?  -3.624   2.221  11.586 1.000 98.190 ? 73  ILE A O   1 
ATOM 576  C CG1 ? ILE A 1  73 ?  -7.340   2.771  13.664 1.000 98.190 ? 73  ILE A CG1 1 
ATOM 577  C CG2 ? ILE A 1  73 ?  -5.204   1.638  14.389 1.000 98.190 ? 73  ILE A CG2 1 
ATOM 578  C CD1 ? ILE A 1  73 ?  -8.281   1.587  13.840 1.000 98.190 ? 73  ILE A CD1 1 
ATOM 579  N N   ? PRO A 1  74 ?  -2.658   4.101  12.598 1.000 98.270 ? 74  PRO A N   1 
ATOM 580  C CA  ? PRO A 1  74 ?  -1.321   3.661  12.195 1.000 98.270 ? 74  PRO A CA  1 
ATOM 581  C C   ? PRO A 1  74 ?  -0.795   2.512  13.051 1.000 98.270 ? 74  PRO A C   1 
ATOM 582  C CB  ? PRO A 1  74 ?  -0.465   4.917  12.381 1.000 98.270 ? 74  PRO A CB  1 
ATOM 583  O O   ? PRO A 1  74 ?  -1.175   2.382  14.218 1.000 98.270 ? 74  PRO A O   1 
ATOM 584  C CG  ? PRO A 1  74 ?  -1.157   5.695  13.453 1.000 98.270 ? 74  PRO A CG  1 
ATOM 585  C CD  ? PRO A 1  74 ?  -2.636   5.458  13.335 1.000 98.270 ? 74  PRO A CD  1 
ATOM 586  N N   ? HIS A 1  75 ?  -0.026   1.643  12.382 1.000 98.400 ? 75  HIS A N   1 
ATOM 587  C CA  ? HIS A 1  75 ?   0.601   0.603  13.190 1.000 98.400 ? 75  HIS A CA  1 
ATOM 588  C C   ? HIS A 1  75 ?   1.295   1.197  14.412 1.000 98.400 ? 75  HIS A C   1 
ATOM 589  C CB  ? HIS A 1  75 ?   1.604  -0.194  12.354 1.000 98.400 ? 75  HIS A CB  1 
ATOM 590  O O   ? HIS A 1  75 ?   2.025   2.184  14.298 1.000 98.400 ? 75  HIS A O   1 
ATOM 591  C CG  ? HIS A 1  75 ?   2.015  -1.488  12.982 1.000 98.400 ? 75  HIS A CG  1 
ATOM 592  C CD2 ? HIS A 1  75 ?   1.661  -2.764  12.703 1.000 98.400 ? 75  HIS A CD2 1 
ATOM 593  N ND1 ? HIS A 1  75 ?   2.897  -1.554  14.039 1.000 98.400 ? 75  HIS A ND1 1 
ATOM 594  C CE1 ? HIS A 1  75 ?   3.069  -2.820  14.382 1.000 98.400 ? 75  HIS A CE1 1 
ATOM 595  N NE2 ? HIS A 1  75 ?   2.329  -3.574  13.587 1.000 98.400 ? 75  HIS A NE2 1 
ATOM 596  N N   ? PRO A 1  76 ?   1.120   0.609  15.630 1.000 97.520 ? 76  PRO A N   1 
ATOM 597  C CA  ? PRO A 1  76 ?   1.646   1.174  16.875 1.000 97.520 ? 76  PRO A CA  1 
ATOM 598  C C   ? PRO A 1  76 ?   3.171   1.253  16.889 1.000 97.520 ? 76  PRO A C   1 
ATOM 599  C CB  ? PRO A 1  76 ?   1.139   0.203  17.944 1.000 97.520 ? 76  PRO A CB  1 
ATOM 600  O O   ? PRO A 1  76 ?   3.744   2.079  17.603 1.000 97.520 ? 76  PRO A O   1 
ATOM 601  C CG  ? PRO A 1  76 ?  -0.032  -0.479  17.316 1.000 97.520 ? 76  PRO A CG  1 
ATOM 602  C CD  ? PRO A 1  76 ?   0.171  -0.504  15.828 1.000 97.520 ? 76  PRO A CD  1 
ATOM 603  N N   ? ALA A 1  77 ?   3.799   0.367  16.111 1.000 97.840 ? 77  ALA A N   1 
ATOM 604  C CA  ? ALA A 1  77 ?   5.259   0.341  16.112 1.000 97.840 ? 77  ALA A CA  1 
ATOM 605  C C   ? ALA A 1  77 ?   5.822   1.096  14.911 1.000 97.840 ? 77  ALA A C   1 
ATOM 606  C CB  ? ALA A 1  77 ?   5.766  -1.099  16.116 1.000 97.840 ? 77  ALA A CB  1 
ATOM 607  O O   ? ALA A 1  77 ?   6.982   0.905  14.537 1.000 97.840 ? 77  ALA A O   1 
ATOM 608  N N   ? TYR A 1  78 ?   5.006   1.923  14.223 1.000 98.060 ? 78  TYR A N   1 
ATOM 609  C CA  ? TYR A 1  78 ?   5.510   2.720  13.111 1.000 98.060 ? 78  TYR A CA  1 
ATOM 610  C C   ? TYR A 1  78 ?   6.666   3.608  13.555 1.000 98.060 ? 78  TYR A C   1 
ATOM 611  C CB  ? TYR A 1  78 ?   4.391   3.579  12.514 1.000 98.060 ? 78  TYR A CB  1 
ATOM 612  O O   ? TYR A 1  78 ?   6.537   4.369  14.518 1.000 98.060 ? 78  TYR A O   1 
ATOM 613  C CG  ? TYR A 1  78 ?   4.866   4.550  11.462 1.000 98.060 ? 78  TYR A CG  1 
ATOM 614  C CD1 ? TYR A 1  78 ?   4.557   5.906  11.546 1.000 98.060 ? 78  TYR A CD1 1 
ATOM 615  C CD2 ? TYR A 1  78 ?   5.624   4.115  10.380 1.000 98.060 ? 78  TYR A CD2 1 
ATOM 616  C CE1 ? TYR A 1  78 ?   4.992   6.805  10.577 1.000 98.060 ? 78  TYR A CE1 1 
ATOM 617  C CE2 ? TYR A 1  78 ?   6.064   5.004   9.405 1.000 98.060 ? 78  TYR A CE2 1 
ATOM 618  O OH  ? TYR A 1  78 ?   6.176   7.230   8.551 1.000 98.060 ? 78  TYR A OH  1 
ATOM 619  C CZ  ? TYR A 1  78 ?   5.744   6.345   9.513 1.000 98.060 ? 78  TYR A CZ  1 
ATOM 620  N N   ? ASN A 1  79 ?   7.748   3.458  12.896 1.000 97.160 ? 79  ASN A N   1 
ATOM 621  C CA  ? ASN A 1  79 ?   8.951   4.263  13.078 1.000 97.160 ? 79  ASN A CA  1 
ATOM 622  C C   ? ASN A 1  79 ?   9.131   5.267  11.943 1.000 97.160 ? 79  ASN A C   1 
ATOM 623  C CB  ? ASN A 1  79 ?  10.185   3.366  13.195 1.000 97.160 ? 79  ASN A CB  1 
ATOM 624  O O   ? ASN A 1  79 ?   9.468   4.887  10.820 1.000 97.160 ? 79  ASN A O   1 
ATOM 625  C CG  ? ASN A 1  79 ?  11.452   4.150  13.479 1.000 97.160 ? 79  ASN A CG  1 
ATOM 626  N ND2 ? ASN A 1  79 ?  12.217   3.702  14.467 1.000 97.160 ? 79  ASN A ND2 1 
ATOM 627  O OD1 ? ASN A 1  79 ?  11.740   5.149  12.816 1.000 97.160 ? 79  ASN A OD1 1 
ATOM 628  N N   ? ARG A 1  80 ?   9.079   6.549  12.191 1.000 94.170 ? 80  ARG A N   1 
ATOM 629  C CA  ? ARG A 1  80 ?   9.021   7.605  11.185 1.000 94.170 ? 80  ARG A CA  1 
ATOM 630  C C   ? ARG A 1  80 ?  10.390   7.835  10.553 1.000 94.170 ? 80  ARG A C   1 
ATOM 631  C CB  ? ARG A 1  80 ?   8.502   8.906  11.799 1.000 94.170 ? 80  ARG A CB  1 
ATOM 632  O O   ? ARG A 1  80 ?  10.483   8.262   9.400 1.000 94.170 ? 80  ARG A O   1 
ATOM 633  C CG  ? ARG A 1  80 ?   8.172   9.982  10.777 1.000 94.170 ? 80  ARG A CG  1 
ATOM 634  C CD  ? ARG A 1  80 ?   7.522  11.196  11.425 1.000 94.170 ? 80  ARG A CD  1 
ATOM 635  N NE  ? ARG A 1  80 ?   7.297  12.267  10.459 1.000 94.170 ? 80  ARG A NE  1 
ATOM 636  N NH1 ? ARG A 1  80 ?   6.284  13.695  11.966 1.000 94.170 ? 80  ARG A NH1 1 
ATOM 637  N NH2 ? ARG A 1  80 ?   6.560  14.335   9.782 1.000 94.170 ? 80  ARG A NH2 1 
ATOM 638  C CZ  ? ARG A 1  80 ?   6.714  13.430  10.738 1.000 94.170 ? 80  ARG A CZ  1 
ATOM 639  N N   ? VAL A 1  81 ?  11.413   7.489  11.398 1.000 91.770 ? 81  VAL A N   1 
ATOM 640  C CA  ? VAL A 1  81 ?  12.768   7.723  10.911 1.000 91.770 ? 81  VAL A CA  1 
ATOM 641  C C   ? VAL A 1  81 ?  13.155   6.633   9.915 1.000 91.770 ? 81  VAL A C   1 
ATOM 642  C CB  ? VAL A 1  81 ?  13.788   7.772  12.071 1.000 91.770 ? 81  VAL A CB  1 
ATOM 643  O O   ? VAL A 1  81 ?  13.574   6.928   8.793 1.000 91.770 ? 81  VAL A O   1 
ATOM 644  C CG1 ? VAL A 1  81 ?  15.213   7.883  11.532 1.000 91.770 ? 81  VAL A CG1 1 
ATOM 645  C CG2 ? VAL A 1  81 ?  13.475   8.937  13.008 1.000 91.770 ? 81  VAL A CG2 1 
ATOM 646  N N   ? ARG A 1  82 ?  12.819   5.428  10.188 1.000 92.610 ? 82  ARG A N   1 
ATOM 647  C CA  ? ARG A 1  82 ?  13.248   4.290   9.382 1.000 92.610 ? 82  ARG A CA  1 
ATOM 648  C C   ? ARG A 1  82 ?  12.131   3.823   8.455 1.000 92.610 ? 82  ARG A C   1 
ATOM 649  C CB  ? ARG A 1  82 ?  13.703   3.137  10.278 1.000 92.610 ? 82  ARG A CB  1 
ATOM 650  O O   ? ARG A 1  82 ?  12.357   3.000   7.566 1.000 92.610 ? 82  ARG A O   1 
ATOM 651  C CG  ? ARG A 1  82 ?  14.972   3.429  11.063 1.000 92.610 ? 82  ARG A CG  1 
ATOM 652  C CD  ? ARG A 1  82 ?  15.484   2.192  11.788 1.000 92.610 ? 82  ARG A CD  1 
ATOM 653  N NE  ? ARG A 1  82 ?  16.761   2.445  12.448 1.000 92.610 ? 82  ARG A NE  1 
ATOM 654  N NH1 ? ARG A 1  82 ?  17.636   0.352  12.011 1.000 92.610 ? 82  ARG A NH1 1 
ATOM 655  N NH2 ? ARG A 1  82 ?  18.875   1.900  13.163 1.000 92.610 ? 82  ARG A NH2 1 
ATOM 656  C CZ  ? ARG A 1  82 ?  17.755   1.565  12.539 1.000 92.610 ? 82  ARG A CZ  1 
ATOM 657  N N   ? HIS A 1  83 ?  10.962   4.502   8.595 1.000 94.970 ? 83  HIS A N   1 
ATOM 658  C CA  ? HIS A 1  83 ?   9.758   4.122   7.866 1.000 94.970 ? 83  HIS A CA  1 
ATOM 659  C C   ? HIS A 1  83 ?   9.441   2.643   8.059 1.000 94.970 ? 83  HIS A C   1 
ATOM 660  C CB  ? HIS A 1  83 ?   9.913   4.435   6.376 1.000 94.970 ? 83  HIS A CB  1 
ATOM 661  O O   ? HIS A 1  83 ?   8.799   2.025   7.206 1.000 94.970 ? 83  HIS A O   1 
ATOM 662  C CG  ? HIS A 1  83 ?   9.842   5.895   6.060 1.000 94.970 ? 83  HIS A CG  1 
ATOM 663  C CD2 ? HIS A 1  83 ?  10.790   6.758   5.624 1.000 94.970 ? 83  HIS A CD2 1 
ATOM 664  N ND1 ? HIS A 1  83 ?   8.682   6.629   6.188 1.000 94.970 ? 83  HIS A ND1 1 
ATOM 665  C CE1 ? HIS A 1  83 ?   8.921   7.883   5.842 1.000 94.970 ? 83  HIS A CE1 1 
ATOM 666  N NE2 ? HIS A 1  83 ?  10.192   7.987   5.495 1.000 94.970 ? 83  HIS A NE2 1 
ATOM 667  N N   ? ASP A 1  84 ?   9.953   2.036   9.120 1.000 97.220 ? 84  ASP A N   1 
ATOM 668  C CA  ? ASP A 1  84 ?   9.616   0.669   9.504 1.000 97.220 ? 84  ASP A CA  1 
ATOM 669  C C   ? ASP A 1  84 ?   8.194   0.588  10.055 1.000 97.220 ? 84  ASP A C   1 
ATOM 670  C CB  ? ASP A 1  84 ?  10.612   0.140  10.538 1.000 97.220 ? 84  ASP A CB  1 
ATOM 671  O O   ? ASP A 1  84 ?   7.729   1.512  10.725 1.000 97.220 ? 84  ASP A O   1 
ATOM 672  C CG  ? ASP A 1  84 ?  10.637  -1.376  10.615 1.000 97.220 ? 84  ASP A CG  1 
ATOM 673  O OD1 ? ASP A 1  84 ?  10.218  -2.044   9.645 1.000 97.220 ? 84  ASP A OD1 1 
ATOM 674  O OD2 ? ASP A 1  84 ?  11.078  -1.908  11.657 1.000 97.220 ? 84  ASP A OD2 1 
ATOM 675  N N   ? ASN A 1  85 ?   7.445  -0.474   9.686 1.000 98.030 ? 85  ASN A N   1 
ATOM 676  C CA  ? ASN A 1  85 ?   6.050  -0.654  10.074 1.000 98.030 ? 85  ASN A CA  1 
ATOM 677  C C   ? ASN A 1  85 ?   5.159   0.434   9.483 1.000 98.030 ? 85  ASN A C   1 
ATOM 678  C CB  ? ASN A 1  85 ?   5.916  -0.681  11.598 1.000 98.030 ? 85  ASN A CB  1 
ATOM 679  O O   ? ASN A 1  85 ?   4.229   0.905  10.140 1.000 98.030 ? 85  ASN A O   1 
ATOM 680  C CG  ? ASN A 1  85 ?   6.706  -1.808  12.234 1.000 98.030 ? 85  ASN A CG  1 
ATOM 681  N ND2 ? ASN A 1  85 ?   7.496  -1.479  13.250 1.000 98.030 ? 85  ASN A ND2 1 
ATOM 682  O OD1 ? ASN A 1  85 ?   6.607  -2.965  11.816 1.000 98.030 ? 85  ASN A OD1 1 
ATOM 683  N N   ? ASP A 1  86 ?   5.440   0.967   8.318 1.000 98.110 ? 86  ASP A N   1 
ATOM 684  C CA  ? ASP A 1  86 ?   4.727   2.037   7.627 1.000 98.110 ? 86  ASP A CA  1 
ATOM 685  C C   ? ASP A 1  86 ?   3.398   1.537   7.065 1.000 98.110 ? 86  ASP A C   1 
ATOM 686  C CB  ? ASP A 1  86 ?   5.588   2.617   6.502 1.000 98.110 ? 86  ASP A CB  1 
ATOM 687  O O   ? ASP A 1  86 ?   3.262   1.343   5.855 1.000 98.110 ? 86  ASP A O   1 
ATOM 688  C CG  ? ASP A 1  86 ?   5.001   3.881   5.899 1.000 98.110 ? 86  ASP A CG  1 
ATOM 689  O OD1 ? ASP A 1  86 ?   4.131   4.514   6.535 1.000 98.110 ? 86  ASP A OD1 1 
ATOM 690  O OD2 ? ASP A 1  86 ?   5.410   4.245   4.775 1.000 98.110 ? 86  ASP A OD2 1 
ATOM 691  N N   ? ILE A 1  87 ?   2.379   1.266   7.878 1.000 98.570 ? 87  ILE A N   1 
ATOM 692  C CA  ? ILE A 1  87 ?   1.078   0.734   7.489 1.000 98.570 ? 87  ILE A CA  1 
ATOM 693  C C   ? ILE A 1  87 ?  -0.008   1.312   8.395 1.000 98.570 ? 87  ILE A C   1 
ATOM 694  C CB  ? ILE A 1  87 ?   1.058  -0.810   7.548 1.000 98.570 ? 87  ILE A CB  1 
ATOM 695  O O   ? ILE A 1  87 ?   0.214   1.508   9.592 1.000 98.570 ? 87  ILE A O   1 
ATOM 696  C CG1 ? ILE A 1  87 ?  -0.272  -1.348   7.008 1.000 98.570 ? 87  ILE A CG1 1 
ATOM 697  C CG2 ? ILE A 1  87 ?   1.307  -1.300   8.977 1.000 98.570 ? 87  ILE A CG2 1 
ATOM 698  C CD1 ? ILE A 1  87 ?  -0.281  -2.853   6.773 1.000 98.570 ? 87  ILE A CD1 1 
ATOM 699  N N   ? MET A 1  88 ?  -1.173   1.626   7.789 1.000 98.420 ? 88  MET A N   1 
ATOM 700  C CA  ? MET A 1  88 ?  -2.286   2.240   8.508 1.000 98.420 ? 88  MET A CA  1 
ATOM 701  C C   ? MET A 1  88 ?  -3.622   1.714   7.997 1.000 98.420 ? 88  MET A C   1 
ATOM 702  C CB  ? MET A 1  88 ?  -2.238   3.763   8.374 1.000 98.420 ? 88  MET A CB  1 
ATOM 703  O O   ? MET A 1  88 ?  -3.789   1.496   6.795 1.000 98.420 ? 88  MET A O   1 
ATOM 704  C CG  ? MET A 1  88 ?  -3.386   4.477   9.069 1.000 98.420 ? 88  MET A CG  1 
ATOM 705  S SD  ? MET A 1  88 ?  -3.281   6.301   8.906 1.000 98.420 ? 88  MET A SD  1 
ATOM 706  C CE  ? MET A 1  88 ?  -3.617   6.485   7.133 1.000 98.420 ? 88  MET A CE  1 
ATOM 707  N N   ? LEU A 1  89 ?  -4.587   1.495   8.924 1.000 98.620 ? 89  LEU A N   1 
ATOM 708  C CA  ? LEU A 1  89 ?  -5.967   1.156   8.591 1.000 98.620 ? 89  LEU A CA  1 
ATOM 709  C C   ? LEU A 1  89 ?  -6.869   2.381   8.699 1.000 98.620 ? 89  LEU A C   1 
ATOM 710  C CB  ? LEU A 1  89 ?  -6.482   0.046   9.510 1.000 98.620 ? 89  LEU A CB  1 
ATOM 711  O O   ? LEU A 1  89 ?  -6.758   3.157   9.651 1.000 98.620 ? 89  LEU A O   1 
ATOM 712  C CG  ? LEU A 1  89 ?  -6.017  -1.374   9.185 1.000 98.620 ? 89  LEU A CG  1 
ATOM 713  C CD1 ? LEU A 1  89 ?  -6.291  -2.304  10.362 1.000 98.620 ? 89  LEU A CD1 1 
ATOM 714  C CD2 ? LEU A 1  89 ?  -6.703  -1.886   7.922 1.000 98.620 ? 89  LEU A CD2 1 
ATOM 715  N N   ? LEU A 1  90 ?  -7.676   2.510   7.648 1.000 98.510 ? 90  LEU A N   1 
ATOM 716  C CA  ? LEU A 1  90 ?  -8.697   3.552   7.645 1.000 98.510 ? 90  LEU A CA  1 
ATOM 717  C C   ? LEU A 1  90 ? -10.093   2.946   7.744 1.000 98.510 ? 90  LEU A C   1 
ATOM 718  C CB  ? LEU A 1  90 ?  -8.587   4.406   6.378 1.000 98.510 ? 90  LEU A CB  1 
ATOM 719  O O   ? LEU A 1  90 ? -10.455   2.077   6.949 1.000 98.510 ? 90  LEU A O   1 
ATOM 720  C CG  ? LEU A 1  90 ?  -7.213   5.011   6.085 1.000 98.510 ? 90  LEU A CG  1 
ATOM 721  C CD1 ? LEU A 1  90 ?  -7.206   5.667   4.709 1.000 98.510 ? 90  LEU A CD1 1 
ATOM 722  C CD2 ? LEU A 1  90 ?  -6.831   6.017   7.165 1.000 98.510 ? 90  LEU A CD2 1 
ATOM 723  N N   ? LYS A 1  91 ? -10.856   3.387   8.804 1.000 98.300 ? 91  LYS A N   1 
ATOM 724  C CA  ? LYS A 1  91 ? -12.232   2.930   8.974 1.000 98.300 ? 91  LYS A CA  1 
ATOM 725  C C   ? LYS A 1  91 ? -13.218   3.908   8.342 1.000 98.300 ? 91  LYS A C   1 
ATOM 726  C CB  ? LYS A 1  91 ? -12.557   2.742  10.457 1.000 98.300 ? 91  LYS A CB  1 
ATOM 727  O O   ? LYS A 1  91 ? -13.156   5.112   8.598 1.000 98.300 ? 91  LYS A O   1 
ATOM 728  C CG  ? LYS A 1  91 ? -13.931   2.143  10.719 1.000 98.300 ? 91  LYS A CG  1 
ATOM 729  C CD  ? LYS A 1  91 ? -14.152   1.880  12.203 1.000 98.300 ? 91  LYS A CD  1 
ATOM 730  C CE  ? LYS A 1  91 ? -15.508   1.238  12.461 1.000 98.300 ? 91  LYS A CE  1 
ATOM 731  N NZ  ? LYS A 1  91 ? -15.726   0.969  13.914 1.000 98.300 ? 91  LYS A NZ  1 
ATOM 732  N N   ? LEU A 1  92 ? -14.070   3.312   7.493 1.000 98.100 ? 92  LEU A N   1 
ATOM 733  C CA  ? LEU A 1  92 ? -15.143   4.100   6.895 1.000 98.100 ? 92  LEU A CA  1 
ATOM 734  C C   ? LEU A 1  92 ? -16.415   4.008   7.731 1.000 98.100 ? 92  LEU A C   1 
ATOM 735  C CB  ? LEU A 1  92 ? -15.422   3.627   5.466 1.000 98.100 ? 92  LEU A CB  1 
ATOM 736  O O   ? LEU A 1  92 ? -16.645   3.005   8.412 1.000 98.100 ? 92  LEU A O   1 
ATOM 737  C CG  ? LEU A 1  92 ? -14.211   3.522   4.538 1.000 98.100 ? 92  LEU A CG  1 
ATOM 738  C CD1 ? LEU A 1  92 ? -14.629   2.966   3.181 1.000 98.100 ? 92  LEU A CD1 1 
ATOM 739  C CD2 ? LEU A 1  92 ? -13.538   4.882   4.380 1.000 98.100 ? 92  LEU A CD2 1 
ATOM 740  N N   ? PRO A 1  93 ? -17.211   5.062   7.769 1.000 97.350 ? 93  PRO A N   1 
ATOM 741  C CA  ? PRO A 1  93 ? -18.419   5.081   8.598 1.000 97.350 ? 93  PRO A CA  1 
ATOM 742  C C   ? PRO A 1  93 ? -19.447   4.037   8.166 1.000 97.350 ? 93  PRO A C   1 
ATOM 743  C CB  ? PRO A 1  93 ? -18.963   6.498   8.396 1.000 97.350 ? 93  PRO A CB  1 
ATOM 744  O O   ? PRO A 1  93 ? -20.238   3.568   8.989 1.000 97.350 ? 93  PRO A O   1 
ATOM 745  C CG  ? PRO A 1  93 ? -18.384   6.948   7.093 1.000 97.350 ? 93  PRO A CG  1 
ATOM 746  C CD  ? PRO A 1  93 ? -17.022   6.334   6.940 1.000 97.350 ? 93  PRO A CD  1 
ATOM 747  N N   ? ARG A 1  94 ? -19.474   3.651   6.857 1.000 97.120 ? 94  ARG A N   1 
ATOM 748  C CA  ? ARG A 1  94 ? -20.341   2.619   6.297 1.000 97.120 ? 94  ARG A CA  1 
ATOM 749  C C   ? ARG A 1  94 ? -19.610   1.806   5.234 1.000 97.120 ? 94  ARG A C   1 
ATOM 750  C CB  ? ARG A 1  94 ? -21.606   3.243   5.703 1.000 97.120 ? 94  ARG A CB  1 
ATOM 751  O O   ? ARG A 1  94 ? -18.700   2.313   4.575 1.000 97.120 ? 94  ARG A O   1 
ATOM 752  C CG  ? ARG A 1  94 ? -22.455   3.996   6.714 1.000 97.120 ? 94  ARG A CG  1 
ATOM 753  C CD  ? ARG A 1  94 ? -23.712   4.573   6.077 1.000 97.120 ? 94  ARG A CD  1 
ATOM 754  N NE  ? ARG A 1  94 ? -23.398   5.657   5.151 1.000 97.120 ? 94  ARG A NE  1 
ATOM 755  N NH1 ? ARG A 1  94 ? -25.590   6.330   4.870 1.000 97.120 ? 94  ARG A NH1 1 
ATOM 756  N NH2 ? ARG A 1  94 ? -23.901   7.421   3.769 1.000 97.120 ? 94  ARG A NH2 1 
ATOM 757  C CZ  ? ARG A 1  94 ? -24.297   6.467   4.599 1.000 97.120 ? 94  ARG A CZ  1 
ATOM 758  N N   ? ALA A 1  95 ? -20.129   0.567   5.146 1.000 97.600 ? 95  ALA A N   1 
ATOM 759  C CA  ? ALA A 1  95 ? -19.572  -0.300   4.111 1.000 97.600 ? 95  ALA A CA  1 
ATOM 760  C C   ? ALA A 1  95 ? -19.837   0.268   2.719 1.000 97.600 ? 95  ALA A C   1 
ATOM 761  C CB  ? ALA A 1  95 ? -20.153  -1.708   4.226 1.000 97.600 ? 95  ALA A CB  1 
ATOM 762  O O   ? ALA A 1  95 ? -20.921   0.789   2.451 1.000 97.600 ? 95  ALA A O   1 
ATOM 763  N N   ? MET A 1  96 ? -18.733   0.165   1.856 1.000 96.730 ? 96  MET A N   1 
ATOM 764  C CA  ? MET A 1  96 ? -18.884   0.587   0.466 1.000 96.730 ? 96  MET A CA  1 
ATOM 765  C C   ? MET A 1  96 ? -19.775  -0.382  -0.303 1.000 96.730 ? 96  MET A C   1 
ATOM 766  C CB  ? MET A 1  96 ? -17.518   0.694  -0.215 1.000 96.730 ? 96  MET A CB  1 
ATOM 767  O O   ? MET A 1  96 ? -19.783  -1.582  -0.022 1.000 96.730 ? 96  MET A O   1 
ATOM 768  C CG  ? MET A 1  96 ? -16.595   1.719   0.422 1.000 96.730 ? 96  MET A CG  1 
ATOM 769  S SD  ? MET A 1  96 ? -17.255   3.428   0.306 1.000 96.730 ? 96  MET A SD  1 
ATOM 770  C CE  ? MET A 1  96 ? -17.421   3.827   2.068 1.000 96.730 ? 96  MET A CE  1 
ATOM 771  N N   ? THR A 1  97 ? -20.545   0.180  -1.303 1.000 97.530 ? 97  THR A N   1 
ATOM 772  C CA  ? THR A 1  97 ? -21.331  -0.662  -2.199 1.000 97.530 ? 97  THR A CA  1 
ATOM 773  C C   ? THR A 1  97 ? -20.441  -1.295  -3.265 1.000 97.530 ? 97  THR A C   1 
ATOM 774  C CB  ? THR A 1  97 ? -22.456   0.142  -2.876 1.000 97.530 ? 97  THR A CB  1 
ATOM 775  O O   ? THR A 1  97 ? -19.903  -0.597  -4.126 1.000 97.530 ? 97  THR A O   1 
ATOM 776  C CG2 ? THR A 1  97 ? -23.337  -0.761  -3.734 1.000 97.530 ? 97  THR A CG2 1 
ATOM 777  O OG1 ? THR A 1  97 ? -23.264   0.763  -1.869 1.000 97.530 ? 97  THR A OG1 1 
ATOM 778  N N   ? LEU A 1  98 ? -20.310  -2.646  -3.124 1.000 97.790 ? 98  LEU A N   1 
ATOM 779  C CA  ? LEU A 1  98 ? -19.431  -3.336  -4.062 1.000 97.790 ? 98  LEU A CA  1 
ATOM 780  C C   ? LEU A 1  98 ? -20.048  -3.378  -5.456 1.000 97.790 ? 98  LEU A C   1 
ATOM 781  C CB  ? LEU A 1  98 ? -19.140  -4.759  -3.576 1.000 97.790 ? 98  LEU A CB  1 
ATOM 782  O O   ? LEU A 1  98 ? -21.270  -3.474  -5.596 1.000 97.790 ? 98  LEU A O   1 
ATOM 783  C CG  ? LEU A 1  98 ? -18.549  -4.888  -2.172 1.000 97.790 ? 98  LEU A CG  1 
ATOM 784  C CD1 ? LEU A 1  98 ? -18.245  -6.349  -1.857 1.000 97.790 ? 98  LEU A CD1 1 
ATOM 785  C CD2 ? LEU A 1  98 ? -17.292  -4.035  -2.039 1.000 97.790 ? 98  LEU A CD2 1 
ATOM 786  N N   ? SER A 1  99 ? -19.166  -3.254  -6.527 1.000 97.310 ? 99  SER A N   1 
ATOM 787  C CA  ? SER A 1  99 ? -19.459  -3.271  -7.956 1.000 97.310 ? 99  SER A CA  1 
ATOM 788  C C   ? SER A 1  99 ? -18.249  -3.732  -8.763 1.000 97.310 ? 99  SER A C   1 
ATOM 789  C CB  ? SER A 1  99 ? -19.899  -1.885  -8.429 1.000 97.310 ? 99  SER A CB  1 
ATOM 790  O O   ? SER A 1  99 ? -17.185  -3.996  -8.200 1.000 97.310 ? 99  SER A O   1 
ATOM 791  O OG  ? SER A 1  99 ? -18.793  -1.001  -8.494 1.000 97.310 ? 99  SER A OG  1 
ATOM 792  N N   ? PRO A 1 100 ? -18.426  -3.910 -10.028 1.000 96.710 ? 100 PRO A N   1 
ATOM 793  C CA  ? PRO A 1 100 ? -17.267  -4.269 -10.849 1.000 96.710 ? 100 PRO A CA  1 
ATOM 794  C C   ? PRO A 1 100 ? -16.133  -3.251 -10.745 1.000 96.710 ? 100 PRO A C   1 
ATOM 795  C CB  ? PRO A 1 100 ? -17.839  -4.306 -12.269 1.000 96.710 ? 100 PRO A CB  1 
ATOM 796  O O   ? PRO A 1 100 ? -14.988  -3.562 -11.081 1.000 96.710 ? 100 PRO A O   1 
ATOM 797  C CG  ? PRO A 1 100 ? -19.277  -4.674 -12.092 1.000 96.710 ? 100 PRO A CG  1 
ATOM 798  C CD  ? PRO A 1 100 ? -19.794  -3.998 -10.855 1.000 96.710 ? 100 PRO A CD  1 
ATOM 799  N N   ? HIS A 1 101 ? -16.316  -2.029 -10.196 1.000 96.880 ? 101 HIS A N   1 
ATOM 800  C CA  ? HIS A 1 101 ? -15.312  -0.974 -10.104 1.000 96.880 ? 101 HIS A CA  1 
ATOM 801  C C   ? HIS A 1 101 ? -14.849  -0.779  -8.664 1.000 96.880 ? 101 HIS A C   1 
ATOM 802  C CB  ? HIS A 1 101 ? -15.863   0.340 -10.660 1.000 96.880 ? 101 HIS A CB  1 
ATOM 803  O O   ? HIS A 1 101 ? -13.895  -0.041  -8.409 1.000 96.880 ? 101 HIS A O   1 
ATOM 804  C CG  ? HIS A 1 101 ? -16.232   0.270 -12.108 1.000 96.880 ? 101 HIS A CG  1 
ATOM 805  C CD2 ? HIS A 1 101 ? -17.434   0.119 -12.713 1.000 96.880 ? 101 HIS A CD2 1 
ATOM 806  N ND1 ? HIS A 1 101 ? -15.299   0.358 -13.119 1.000 96.880 ? 101 HIS A ND1 1 
ATOM 807  C CE1 ? HIS A 1 101 ? -15.914   0.264 -14.286 1.000 96.880 ? 101 HIS A CE1 1 
ATOM 808  N NE2 ? HIS A 1 101 ? -17.209   0.118 -14.068 1.000 96.880 ? 101 HIS A NE2 1 
ATOM 809  N N   ? ILE A 1 102 ? -15.545  -1.461  -7.718 1.000 98.040 ? 102 ILE A N   1 
ATOM 810  C CA  ? ILE A 1 102 ? -15.182  -1.396  -6.307 1.000 98.040 ? 102 ILE A CA  1 
ATOM 811  C C   ? ILE A 1 102 ? -15.214  -2.797  -5.701 1.000 98.040 ? 102 ILE A C   1 
ATOM 812  C CB  ? ILE A 1 102 ? -16.123  -0.453  -5.524 1.000 98.040 ? 102 ILE A CB  1 
ATOM 813  O O   ? ILE A 1 102 ? -16.288  -3.344  -5.442 1.000 98.040 ? 102 ILE A O   1 
ATOM 814  C CG1 ? ILE A 1 102 ? -16.128   0.943  -6.159 1.000 98.040 ? 102 ILE A CG1 1 
ATOM 815  C CG2 ? ILE A 1 102 ? -15.714  -0.383  -4.050 1.000 98.040 ? 102 ILE A CG2 1 
ATOM 816  C CD1 ? ILE A 1 102 ? -17.162   1.889  -5.564 1.000 98.040 ? 102 ILE A CD1 1 
ATOM 817  N N   ? GLN A 1 103 ? -14.024  -3.342  -5.531 1.000 98.060 ? 103 GLN A N   1 
ATOM 818  C CA  ? GLN A 1 103 ? -13.876  -4.662  -4.926 1.000 98.060 ? 103 GLN A CA  1 
ATOM 819  C C   ? GLN A 1 103 ? -12.667  -4.707  -3.995 1.000 98.060 ? 103 GLN A C   1 
ATOM 820  C CB  ? GLN A 1 103 ? -13.746  -5.736  -6.007 1.000 98.060 ? 103 GLN A CB  1 
ATOM 821  O O   ? GLN A 1 103 ? -11.625  -4.120  -4.293 1.000 98.060 ? 103 GLN A O   1 
ATOM 822  C CG  ? GLN A 1 103 ? -14.961  -5.840  -6.920 1.000 98.060 ? 103 GLN A CG  1 
ATOM 823  C CD  ? GLN A 1 103 ? -16.170  -6.434  -6.223 1.000 98.060 ? 103 GLN A CD  1 
ATOM 824  N NE2 ? GLN A 1 103 ? -17.358  -5.968  -6.595 1.000 98.060 ? 103 GLN A NE2 1 
ATOM 825  O OE1 ? GLN A 1 103 ? -16.039  -7.305  -5.357 1.000 98.060 ? 103 GLN A OE1 1 
ATOM 826  N N   ? PRO A 1 104 ? -12.923  -5.500  -2.846 1.000 98.130 ? 104 PRO A N   1 
ATOM 827  C CA  ? PRO A 1 104 ? -11.754  -5.659  -1.977 1.000 98.130 ? 104 PRO A CA  1 
ATOM 828  C C   ? PRO A 1 104 ? -10.694  -6.579  -2.578 1.000 98.130 ? 104 PRO A C   1 
ATOM 829  C CB  ? PRO A 1 104 ? -12.344  -6.266  -0.701 1.000 98.130 ? 104 PRO A CB  1 
ATOM 830  O O   ? PRO A 1 104 ? -11.026  -7.518  -3.306 1.000 98.130 ? 104 PRO A O   1 
ATOM 831  C CG  ? PRO A 1 104 ? -13.808  -5.978  -0.782 1.000 98.130 ? 104 PRO A CG  1 
ATOM 832  C CD  ? PRO A 1 104 ? -14.200  -5.904  -2.230 1.000 98.130 ? 104 PRO A CD  1 
ATOM 833  N N   ? LEU A 1 105 ?  -9.377  -6.268  -2.225 1.000 97.850 ? 105 LEU A N   1 
ATOM 834  C CA  ? LEU A 1 105 ?  -8.247  -7.106  -2.610 1.000 97.850 ? 105 LEU A CA  1 
ATOM 835  C C   ? LEU A 1 105 ?  -7.864  -8.056  -1.480 1.000 97.850 ? 105 LEU A C   1 
ATOM 836  C CB  ? LEU A 1 105 ?  -7.044  -6.240  -2.995 1.000 97.850 ? 105 LEU A CB  1 
ATOM 837  O O   ? LEU A 1 105 ?  -7.784  -7.646  -0.320 1.000 97.850 ? 105 LEU A O   1 
ATOM 838  C CG  ? LEU A 1 105 ?  -5.820  -6.982  -3.535 1.000 97.850 ? 105 LEU A CG  1 
ATOM 839  C CD1 ? LEU A 1 105 ?  -6.180  -7.747  -4.804 1.000 97.850 ? 105 LEU A CD1 1 
ATOM 840  C CD2 ? LEU A 1 105 ?  -4.677  -6.007  -3.798 1.000 97.850 ? 105 LEU A CD2 1 
ATOM 841  N N   ? ALA A 1 106 ?  -7.650  -9.235  -1.839 1.000 95.780 ? 106 ALA A N   1 
ATOM 842  C CA  ? ALA A 1 106 ?  -7.322 -10.240  -0.831 1.000 95.780 ? 106 ALA A CA  1 
ATOM 843  C C   ? ALA A 1 106 ?  -5.931 -10.001  -0.251 1.000 95.780 ? 106 ALA A C   1 
ATOM 844  C CB  ? ALA A 1 106 ?  -7.413 -11.642  -1.428 1.000 95.780 ? 106 ALA A CB  1 
ATOM 845  O O   ? ALA A 1 106 ?  -5.015  -9.590  -0.967 1.000 95.780 ? 106 ALA A O   1 
ATOM 846  N N   ? LEU A 1 107 ?  -5.801 -10.295   1.084 1.000 96.210 ? 107 LEU A N   1 
ATOM 847  C CA  ? LEU A 1 107 ?  -4.507 -10.240   1.755 1.000 96.210 ? 107 LEU A CA  1 
ATOM 848  C C   ? LEU A 1 107 ?  -3.680 -11.482   1.443 1.000 96.210 ? 107 LEU A C   1 
ATOM 849  C CB  ? LEU A 1 107 ?  -4.693 -10.103   3.268 1.000 96.210 ? 107 LEU A CB  1 
ATOM 850  O O   ? LEU A 1 107 ?  -4.233 -12.556   1.196 1.000 96.210 ? 107 LEU A O   1 
ATOM 851  C CG  ? LEU A 1 107 ?  -5.340  -8.806   3.757 1.000 96.210 ? 107 LEU A CG  1 
ATOM 852  C CD1 ? LEU A 1 107 ?  -5.632  -8.890   5.252 1.000 96.210 ? 107 LEU A CD1 1 
ATOM 853  C CD2 ? LEU A 1 107 ?  -4.444  -7.612   3.449 1.000 96.210 ? 107 LEU A CD2 1 
ATOM 854  N N   ? PRO A 1 108 ?  -2.360 -11.349   1.486 1.000 93.420 ? 108 PRO A N   1 
ATOM 855  C CA  ? PRO A 1 108 ?  -1.514 -12.520   1.243 1.000 93.420 ? 108 PRO A CA  1 
ATOM 856  C C   ? PRO A 1 108 ?  -1.597 -13.552   2.366 1.000 93.420 ? 108 PRO A C   1 
ATOM 857  C CB  ? PRO A 1 108 ?  -0.106 -11.926   1.151 1.000 93.420 ? 108 PRO A CB  1 
ATOM 858  O O   ? PRO A 1 108 ?  -1.820 -13.192   3.524 1.000 93.420 ? 108 PRO A O   1 
ATOM 859  C CG  ? PRO A 1 108 ?  -0.155 -10.696   2.000 1.000 93.420 ? 108 PRO A CG  1 
ATOM 860  C CD  ? PRO A 1 108 ?  -1.525 -10.092   1.887 1.000 93.420 ? 108 PRO A CD  1 
ATOM 861  N N   ? SER A 1 109 ?  -1.420 -14.887   2.008 1.000 87.070 ? 109 SER A N   1 
ATOM 862  C CA  ? SER A 1 109 ?  -1.507 -15.984   2.966 1.000 87.070 ? 109 SER A CA  1 
ATOM 863  C C   ? SER A 1 109 ?  -0.131 -16.352   3.511 1.000 87.070 ? 109 SER A C   1 
ATOM 864  C CB  ? SER A 1 109 ?  -2.153 -17.210   2.319 1.000 87.070 ? 109 SER A CB  1 
ATOM 865  O O   ? SER A 1 109 ?  -0.025 -17.009   4.549 1.000 87.070 ? 109 SER A O   1 
ATOM 866  O OG  ? SER A 1 109 ?  -1.436 -17.606   1.162 1.000 87.070 ? 109 SER A OG  1 
ATOM 867  N N   ? ASP A 1 110 ?   0.976 -15.929   2.835 1.000 88.210 ? 110 ASP A N   1 
ATOM 868  C CA  ? ASP A 1 110 ?   2.339 -16.142   3.313 1.000 88.210 ? 110 ASP A CA  1 
ATOM 869  C C   ? ASP A 1 110 ?   3.315 -15.186   2.632 1.000 88.210 ? 110 ASP A C   1 
ATOM 870  C CB  ? ASP A 1 110 ?   2.770 -17.591   3.076 1.000 88.210 ? 110 ASP A CB  1 
ATOM 871  O O   ? ASP A 1 110 ?   2.937 -14.450   1.718 1.000 88.210 ? 110 ASP A O   1 
ATOM 872  C CG  ? ASP A 1 110 ?   2.839 -17.957   1.604 1.000 88.210 ? 110 ASP A CG  1 
ATOM 873  O OD1 ? ASP A 1 110 ?   3.202 -17.093   0.777 1.000 88.210 ? 110 ASP A OD1 1 
ATOM 874  O OD2 ? ASP A 1 110 ?   2.523 -19.119   1.267 1.000 88.210 ? 110 ASP A OD2 1 
ATOM 875  N N   ? CYS A 1 111 ?   4.601 -15.219   3.103 1.000 89.080 ? 111 CYS A N   1 
ATOM 876  C CA  ? CYS A 1 111 ?   5.605 -14.257   2.663 1.000 89.080 ? 111 CYS A CA  1 
ATOM 877  C C   ? CYS A 1 111 ?   6.578 -14.897   1.679 1.000 89.080 ? 111 CYS A C   1 
ATOM 878  C CB  ? CYS A 1 111 ?   6.372 -13.696   3.860 1.000 89.080 ? 111 CYS A CB  1 
ATOM 879  O O   ? CYS A 1 111 ?   7.580 -14.285   1.304 1.000 89.080 ? 111 CYS A O   1 
ATOM 880  S SG  ? CYS A 1 111 ?   5.352 -12.713   4.981 1.000 89.080 ? 111 CYS A SG  1 
ATOM 881  N N   ? THR A 1 112 ?   6.326 -15.931   1.111 1.000 79.520 ? 112 THR A N   1 
ATOM 882  C CA  ? THR A 1 112 ?   7.290 -16.765   0.401 1.000 79.520 ? 112 THR A CA  1 
ATOM 883  C C   ? THR A 1 112 ?   7.306 -16.425  -1.087 1.000 79.520 ? 112 THR A C   1 
ATOM 884  C CB  ? THR A 1 112 ?   6.977 -18.261   0.585 1.000 79.520 ? 112 THR A CB  1 
ATOM 885  O O   ? THR A 1 112 ?   8.148 -16.926  -1.834 1.000 79.520 ? 112 THR A O   1 
ATOM 886  C CG2 ? THR A 1 112 ?   7.133 -18.680   2.043 1.000 79.520 ? 112 THR A CG2 1 
ATOM 887  O OG1 ? THR A 1 112 ?   5.631 -18.517   0.166 1.000 79.520 ? 112 THR A OG1 1 
ATOM 888  N N   ? ASP A 1 113 ?   6.628 -15.437  -1.597 1.000 67.780 ? 113 ASP A N   1 
ATOM 889  C CA  ? ASP A 1 113 ?   6.546 -15.159  -3.028 1.000 67.780 ? 113 ASP A CA  1 
ATOM 890  C C   ? ASP A 1 113 ?   7.758 -14.362  -3.503 1.000 67.780 ? 113 ASP A C   1 
ATOM 891  C CB  ? ASP A 1 113 ?   5.257 -14.401  -3.354 1.000 67.780 ? 113 ASP A CB  1 
ATOM 892  O O   ? ASP A 1 113 ?   7.659 -13.158  -3.749 1.000 67.780 ? 113 ASP A O   1 
ATOM 893  C CG  ? ASP A 1 113 ?   4.053 -15.314  -3.497 1.000 67.780 ? 113 ASP A CG  1 
ATOM 894  O OD1 ? ASP A 1 113 ?   4.231 -16.546  -3.617 1.000 67.780 ? 113 ASP A OD1 1 
ATOM 895  O OD2 ? ASP A 1 113 ?   2.914 -14.798  -3.493 1.000 67.780 ? 113 ASP A OD2 1 
ATOM 896  N N   ? SER A 1 114 ?   9.006 -15.058  -3.446 1.000 65.820 ? 114 SER A N   1 
ATOM 897  C CA  ? SER A 1 114 ?  10.252 -14.433  -3.878 1.000 65.820 ? 114 SER A CA  1 
ATOM 898  C C   ? SER A 1 114 ?  10.418 -14.522  -5.391 1.000 65.820 ? 114 SER A C   1 
ATOM 899  C CB  ? SER A 1 114 ?  11.448 -15.088  -3.186 1.000 65.820 ? 114 SER A CB  1 
ATOM 900  O O   ? SER A 1 114 ?   9.977 -15.490  -6.014 1.000 65.820 ? 114 SER A O   1 
ATOM 901  O OG  ? SER A 1 114 ?  11.492 -16.477  -3.464 1.000 65.820 ? 114 SER A OG  1 
ATOM 902  N N   ? ASN A 1 115 ?  10.232 -13.414  -6.283 1.000 65.640 ? 115 ASN A N   1 
ATOM 903  C CA  ? ASN A 1 115 ?  10.586 -13.236  -7.688 1.000 65.640 ? 115 ASN A CA  1 
ATOM 904  C C   ? ASN A 1 115 ?   9.352 -13.268  -8.585 1.000 65.640 ? 115 ASN A C   1 
ATOM 905  C CB  ? ASN A 1 115 ?  11.589 -14.304  -8.127 1.000 65.640 ? 115 ASN A CB  1 
ATOM 906  O O   ? ASN A 1 115 ?   9.419 -13.734  -9.723 1.000 65.640 ? 115 ASN A O   1 
ATOM 907  C CG  ? ASN A 1 115 ?  12.501 -13.826  -9.240 1.000 65.640 ? 115 ASN A CG  1 
ATOM 908  N ND2 ? ASN A 1 115 ?  13.097 -14.766  -9.964 1.000 65.640 ? 115 ASN A ND2 1 
ATOM 909  O OD1 ? ASN A 1 115 ?  12.669 -12.621  -9.447 1.000 65.640 ? 115 ASN A OD1 1 
ATOM 910  N N   ? SER A 1 116 ?   8.247 -12.741  -8.093 1.000 82.430 ? 116 SER A N   1 
ATOM 911  C CA  ? SER A 1 116 ?   6.984 -12.677  -8.821 1.000 82.430 ? 116 SER A CA  1 
ATOM 912  C C   ? SER A 1 116 ?   6.823 -11.337  -9.531 1.000 82.430 ? 116 SER A C   1 
ATOM 913  C CB  ? SER A 1 116 ?   5.806 -12.906  -7.873 1.000 82.430 ? 116 SER A CB  1 
ATOM 914  O O   ? SER A 1 116 ?   7.409 -10.335  -9.118 1.000 82.430 ? 116 SER A O   1 
ATOM 915  O OG  ? SER A 1 116 ?   5.871 -12.022  -6.767 1.000 82.430 ? 116 SER A OG  1 
ATOM 916  N N   ? THR A 1 117 ?   6.303 -11.438 -10.735 1.000 90.020 ? 117 THR A N   1 
ATOM 917  C CA  ? THR A 1 117 ?   5.830 -10.245 -11.429 1.000 90.020 ? 117 THR A CA  1 
ATOM 918  C C   ? THR A 1 117 ?   4.688  -9.589 -10.659 1.000 90.020 ? 117 THR A C   1 
ATOM 919  C CB  ? THR A 1 117 ?   5.365 -10.579 -12.858 1.000 90.020 ? 117 THR A CB  1 
ATOM 920  O O   ? THR A 1 117 ?   3.756 -10.268 -10.221 1.000 90.020 ? 117 THR A O   1 
ATOM 921  C CG2 ? THR A 1 117 ?   4.934  -9.320 -13.604 1.000 90.020 ? 117 THR A CG2 1 
ATOM 922  O OG1 ? THR A 1 117 ?   6.441 -11.199 -13.573 1.000 90.020 ? 117 THR A OG1 1 
ATOM 923  N N   ? CYS A 1 118 ?   4.861  -8.318 -10.494 1.000 93.310 ? 118 CYS A N   1 
ATOM 924  C CA  ? CYS A 1 118 ?   3.884  -7.557  -9.724 1.000 93.310 ? 118 CYS A CA  1 
ATOM 925  C C   ? CYS A 1 118 ?   3.371  -6.364 -10.521 1.000 93.310 ? 118 CYS A C   1 
ATOM 926  C CB  ? CYS A 1 118 ?   4.495  -7.077  -8.408 1.000 93.310 ? 118 CYS A CB  1 
ATOM 927  O O   ? CYS A 1 118 ?   4.024  -5.915 -11.465 1.000 93.310 ? 118 CYS A O   1 
ATOM 928  S SG  ? CYS A 1 118 ?   5.172  -8.408  -7.392 1.000 93.310 ? 118 CYS A SG  1 
ATOM 929  N N   ? ILE A 1 119 ?   2.201  -5.916 -10.093 1.000 93.430 ? 119 ILE A N   1 
ATOM 930  C CA  ? ILE A 1 119 ?   1.613  -4.720 -10.687 1.000 93.430 ? 119 ILE A CA  1 
ATOM 931  C C   ? ILE A 1 119 ?   1.547  -3.606  -9.645 1.000 93.430 ? 119 ILE A C   1 
ATOM 932  C CB  ? ILE A 1 119 ?   0.206  -5.005 -11.258 1.000 93.430 ? 119 ILE A CB  1 
ATOM 933  O O   ? ILE A 1 119 ?   1.145  -3.839  -8.502 1.000 93.430 ? 119 ILE A O   1 
ATOM 934  C CG1 ? ILE A 1 119 ?   0.277  -6.092 -12.336 1.000 93.430 ? 119 ILE A CG1 1 
ATOM 935  C CG2 ? ILE A 1 119 ?  -0.421  -3.723 -11.812 1.000 93.430 ? 119 ILE A CG2 1 
ATOM 936  C CD1 ? ILE A 1 119 ?   1.061  -5.683 -13.576 1.000 93.430 ? 119 ILE A CD1 1 
ATOM 937  N N   ? ILE A 1 120 ?   1.978  -2.417 -10.103 1.000 93.080 ? 120 ILE A N   1 
ATOM 938  C CA  ? ILE A 1 120 ?   1.769  -1.222  -9.292 1.000 93.080 ? 120 ILE A CA  1 
ATOM 939  C C   ? ILE A 1 120 ?   0.768  -0.299  -9.982 1.000 93.080 ? 120 ILE A C   1 
ATOM 940  C CB  ? ILE A 1 120 ?   3.097  -0.475  -9.034 1.000 93.080 ? 120 ILE A CB  1 
ATOM 941  O O   ? ILE A 1 120 ?   0.750  -0.200 -11.212 1.000 93.080 ? 120 ILE A O   1 
ATOM 942  C CG1 ? ILE A 1 120 ?   3.719  -0.018 -10.358 1.000 93.080 ? 120 ILE A CG1 1 
ATOM 943  C CG2 ? ILE A 1 120 ?   4.070  -1.360  -8.249 1.000 93.080 ? 120 ILE A CG2 1 
ATOM 944  C CD1 ? ILE A 1 120 ?   4.939   0.878 -10.193 1.000 93.080 ? 120 ILE A CD1 1 
ATOM 945  N N   ? SER A 1 121 ?  -0.049   0.333  -9.194 1.000 93.980 ? 121 SER A N   1 
ATOM 946  C CA  ? SER A 1 121 ?  -1.027   1.269  -9.741 1.000 93.980 ? 121 SER A CA  1 
ATOM 947  C C   ? SER A 1 121 ?  -1.178   2.495  -8.848 1.000 93.980 ? 121 SER A C   1 
ATOM 948  C CB  ? SER A 1 121 ?  -2.383   0.585  -9.917 1.000 93.980 ? 121 SER A CB  1 
ATOM 949  O O   ? SER A 1 121 ?  -1.005   2.408  -7.630 1.000 93.980 ? 121 SER A O   1 
ATOM 950  O OG  ? SER A 1 121 ?  -2.868   0.102  -8.676 1.000 93.980 ? 121 SER A OG  1 
ATOM 951  N N   ? GLY A 1 122 ?  -1.458   3.682  -9.540 1.000 93.020 ? 122 GLY A N   1 
ATOM 952  C CA  ? GLY A 1 122 ?  -1.639   4.903  -8.771 1.000 93.020 ? 122 GLY A CA  1 
ATOM 953  C C   ? GLY A 1 122 ?  -1.724   6.146  -9.636 1.000 93.020 ? 122 GLY A C   1 
ATOM 954  O O   ? GLY A 1 122 ?  -1.602   6.067 -10.860 1.000 93.020 ? 122 GLY A O   1 
ATOM 955  N N   ? TRP A 1 123 ?  -2.022   7.316  -8.986 1.000 91.150 ? 123 TRP A N   1 
ATOM 956  C CA  ? TRP A 1 123 ?  -2.161   8.608  -9.649 1.000 91.150 ? 123 TRP A CA  1 
ATOM 957  C C   ? TRP A 1 123 ?  -1.026   9.548  -9.253 1.000 91.150 ? 123 TRP A C   1 
ATOM 958  C CB  ? TRP A 1 123 ?  -3.511   9.246  -9.308 1.000 91.150 ? 123 TRP A CB  1 
ATOM 959  O O   ? TRP A 1 123 ?  -1.202  10.768  -9.231 1.000 91.150 ? 123 TRP A O   1 
ATOM 960  C CG  ? TRP A 1 123 ?  -4.688   8.528  -9.897 1.000 91.150 ? 123 TRP A CG  1 
ATOM 961  C CD1 ? TRP A 1 123 ?  -5.217   8.699 -11.146 1.000 91.150 ? 123 TRP A CD1 1 
ATOM 962  C CD2 ? TRP A 1 123 ?  -5.487   7.529  -9.256 1.000 91.150 ? 123 TRP A CD2 1 
ATOM 963  C CE2 ? TRP A 1 123 ?  -6.483   7.137 -10.177 1.000 91.150 ? 123 TRP A CE2 1 
ATOM 964  C CE3 ? TRP A 1 123 ?  -5.456   6.925  -7.992 1.000 91.150 ? 123 TRP A CE3 1 
ATOM 965  N NE1 ? TRP A 1 123 ?  -6.297   7.865 -11.321 1.000 91.150 ? 123 TRP A NE1 1 
ATOM 966  C CH2 ? TRP A 1 123 ?  -7.389   5.592  -8.629 1.000 91.150 ? 123 TRP A CH2 1 
ATOM 967  C CZ2 ? TRP A 1 123 ?  -7.441   6.167  -9.873 1.000 91.150 ? 123 TRP A CZ2 1 
ATOM 968  C CZ3 ? TRP A 1 123 ?  -6.410   5.961  -7.691 1.000 91.150 ? 123 TRP A CZ3 1 
ATOM 969  N N   ? GLY A 1 124 ?   0.039   8.926  -8.781 1.000 78.880 ? 124 GLY A N   1 
ATOM 970  C CA  ? GLY A 1 124 ?   1.159   9.747  -8.348 1.000 78.880 ? 124 GLY A CA  1 
ATOM 971  C C   ? GLY A 1 124 ?   1.931  10.360  -9.500 1.000 78.880 ? 124 GLY A C   1 
ATOM 972  O O   ? GLY A 1 124 ?   1.530  10.235 -10.659 1.000 78.880 ? 124 GLY A O   1 
ATOM 973  N N   ? LYS A 1 125 ?   3.051  11.135  -9.223 1.000 72.360 ? 125 LYS A N   1 
ATOM 974  C CA  ? LYS A 1 125 ?   3.863  11.884 -10.178 1.000 72.360 ? 125 LYS A CA  1 
ATOM 975  C C   ? LYS A 1 125 ?   4.409  10.970 -11.271 1.000 72.360 ? 125 LYS A C   1 
ATOM 976  C CB  ? LYS A 1 125 ?   5.015  12.593  -9.464 1.000 72.360 ? 125 LYS A CB  1 
ATOM 977  O O   ? LYS A 1 125 ?   4.966   9.910 -10.980 1.000 72.360 ? 125 LYS A O   1 
ATOM 978  C CG  ? LYS A 1 125 ?   4.574  13.735  -8.561 1.000 72.360 ? 125 LYS A CG  1 
ATOM 979  C CD  ? LYS A 1 125 ?   5.766  14.434  -7.921 1.000 72.360 ? 125 LYS A CD  1 
ATOM 980  C CE  ? LYS A 1 125 ?   5.324  15.501  -6.929 1.000 72.360 ? 125 LYS A CE  1 
ATOM 981  N NZ  ? LYS A 1 125 ?   6.490  16.163  -6.271 1.000 72.360 ? 125 LYS A NZ  1 
ATOM 982  N N   ? THR A 1 126 ?   4.203  11.319 -12.577 1.000 66.870 ? 126 THR A N   1 
ATOM 983  C CA  ? THR A 1 126 ?   4.498  10.451 -13.712 1.000 66.870 ? 126 THR A CA  1 
ATOM 984  C C   ? THR A 1 126 ?   5.697  10.975 -14.497 1.000 66.870 ? 126 THR A C   1 
ATOM 985  C CB  ? THR A 1 126 ?   3.282  10.325 -14.649 1.000 66.870 ? 126 THR A CB  1 
ATOM 986  O O   ? THR A 1 126 ?   6.215  10.289 -15.380 1.000 66.870 ? 126 THR A O   1 
ATOM 987  C CG2 ? THR A 1 126 ?   2.127   9.608 -13.958 1.000 66.870 ? 126 THR A CG2 1 
ATOM 988  O OG1 ? THR A 1 126 ?   2.852  11.634 -15.042 1.000 66.870 ? 126 THR A OG1 1 
ATOM 989  N N   ? ASP A 1 127 ?   6.215  12.262 -14.171 1.000 64.540 ? 127 ASP A N   1 
ATOM 990  C CA  ? ASP A 1 127 ?   7.386  12.765 -14.882 1.000 64.540 ? 127 ASP A CA  1 
ATOM 991  C C   ? ASP A 1 127 ?   8.238  13.654 -13.979 1.000 64.540 ? 127 ASP A C   1 
ATOM 992  C CB  ? ASP A 1 127 ?   6.963  13.539 -16.133 1.000 64.540 ? 127 ASP A CB  1 
ATOM 993  O O   ? ASP A 1 127 ?   7.877  13.905 -12.827 1.000 64.540 ? 127 ASP A O   1 
ATOM 994  C CG  ? ASP A 1 127 ?   6.134  14.771 -15.815 1.000 64.540 ? 127 ASP A CG  1 
ATOM 995  O OD1 ? ASP A 1 127 ?   6.247  15.310 -14.693 1.000 64.540 ? 127 ASP A OD1 1 
ATOM 996  O OD2 ? ASP A 1 127 ?   5.358  15.206 -16.694 1.000 64.540 ? 127 ASP A OD2 1 
ATOM 997  N N   ? ALA A 1 128 ?   9.480  13.921 -14.434 1.000 61.560 ? 128 ALA A N   1 
ATOM 998  C CA  ? ALA A 1 128 ?  10.533  14.636 -13.717 1.000 61.560 ? 128 ALA A CA  1 
ATOM 999  C C   ? ALA A 1 128 ?  10.093  16.055 -13.368 1.000 61.560 ? 128 ALA A C   1 
ATOM 1000 C CB  ? ALA A 1 128 ?  11.814  14.669 -14.547 1.000 61.560 ? 128 ALA A CB  1 
ATOM 1001 O O   ? ALA A 1 128 ?  10.639  16.672 -12.451 1.000 61.560 ? 128 ALA A O   1 
ATOM 1002 N N   ? GLN A 1 129 ?   8.931  16.554 -14.038 1.000 59.080 ? 129 GLN A N   1 
ATOM 1003 C CA  ? GLN A 1 129 ?   8.406  17.905 -13.866 1.000 59.080 ? 129 GLN A CA  1 
ATOM 1004 C C   ? GLN A 1 129 ?   7.286  17.932 -12.830 1.000 59.080 ? 129 GLN A C   1 
ATOM 1005 C CB  ? GLN A 1 129 ?   7.901  18.459 -15.200 1.000 59.080 ? 129 GLN A CB  1 
ATOM 1006 O O   ? GLN A 1 129 ?   6.775  19.000 -12.488 1.000 59.080 ? 129 GLN A O   1 
ATOM 1007 C CG  ? GLN A 1 129 ?   9.012  18.802 -16.183 1.000 59.080 ? 129 GLN A CG  1 
ATOM 1008 C CD  ? GLN A 1 129 ?   9.630  17.573 -16.823 1.000 59.080 ? 129 GLN A CD  1 
ATOM 1009 N NE2 ? GLN A 1 129 ?  10.932  17.630 -17.082 1.000 59.080 ? 129 GLN A NE2 1 
ATOM 1010 O OE1 ? GLN A 1 129 ?   8.942  16.580 -17.083 1.000 59.080 ? 129 GLN A OE1 1 
ATOM 1011 N N   ? GLY A 1 130 ?   6.945  16.706 -12.322 1.000 66.050 ? 130 GLY A N   1 
ATOM 1012 C CA  ? GLY A 1 130 ?   6.042  16.647 -11.184 1.000 66.050 ? 130 GLY A CA  1 
ATOM 1013 C C   ? GLY A 1 130 ?   4.578  16.647 -11.583 1.000 66.050 ? 130 GLY A C   1 
ATOM 1014 O O   ? GLY A 1 130 ?   3.710  16.993 -10.779 1.000 66.050 ? 130 GLY A O   1 
ATOM 1015 N N   ? HIS A 1 131 ?   4.221  16.285 -12.936 1.000 73.230 ? 131 HIS A N   1 
ATOM 1016 C CA  ? HIS A 1 131 ?   2.825  16.263 -13.355 1.000 73.230 ? 131 HIS A CA  1 
ATOM 1017 C C   ? HIS A 1 131 ?   2.126  14.994 -12.878 1.000 73.230 ? 131 HIS A C   1 
ATOM 1018 C CB  ? HIS A 1 131 ?   2.720  16.380 -14.876 1.000 73.230 ? 131 HIS A CB  1 
ATOM 1019 O O   ? HIS A 1 131 ?   2.708  13.907 -12.919 1.000 73.230 ? 131 HIS A O   1 
ATOM 1020 C CG  ? HIS A 1 131 ?   3.187  17.697 -15.410 1.000 73.230 ? 131 HIS A CG  1 
ATOM 1021 C CD2 ? HIS A 1 131 ?   2.834  18.963 -15.086 1.000 73.230 ? 131 HIS A CD2 1 
ATOM 1022 N ND1 ? HIS A 1 131 ?   4.133  17.802 -16.407 1.000 73.230 ? 131 HIS A ND1 1 
ATOM 1023 C CE1 ? HIS A 1 131 ?   4.343  19.081 -16.672 1.000 73.230 ? 131 HIS A CE1 1 
ATOM 1024 N NE2 ? HIS A 1 131 ?   3.567  19.806 -15.885 1.000 73.230 ? 131 HIS A NE2 1 
ATOM 1025 N N   ? TYR A 1 132 ?   0.863  15.178 -12.331 1.000 81.590 ? 132 TYR A N   1 
ATOM 1026 C CA  ? TYR A 1 132 ?   0.008  14.056 -11.962 1.000 81.590 ? 132 TYR A CA  1 
ATOM 1027 C C   ? TYR A 1 132 ?  -0.887  13.646 -13.125 1.000 81.590 ? 132 TYR A C   1 
ATOM 1028 C CB  ? TYR A 1 132 ?  -0.851  14.412 -10.744 1.000 81.590 ? 132 TYR A CB  1 
ATOM 1029 O O   ? TYR A 1 132 ?  -1.536  14.491 -13.745 1.000 81.590 ? 132 TYR A O   1 
ATOM 1030 C CG  ? TYR A 1 132 ?  -0.056  14.596  -9.474 1.000 81.590 ? 132 TYR A CG  1 
ATOM 1031 C CD1 ? TYR A 1 132 ?   0.086  13.554  -8.561 1.000 81.590 ? 132 TYR A CD1 1 
ATOM 1032 C CD2 ? TYR A 1 132 ?   0.553  15.812  -9.184 1.000 81.590 ? 132 TYR A CD2 1 
ATOM 1033 C CE1 ? TYR A 1 132 ?   0.816  13.719  -7.388 1.000 81.590 ? 132 TYR A CE1 1 
ATOM 1034 C CE2 ? TYR A 1 132 ?   1.285  15.989  -8.015 1.000 81.590 ? 132 TYR A CE2 1 
ATOM 1035 O OH  ? TYR A 1 132 ?   2.135  15.108  -5.965 1.000 81.590 ? 132 TYR A OH  1 
ATOM 1036 C CZ  ? TYR A 1 132 ?   1.411  14.939  -7.125 1.000 81.590 ? 132 TYR A CZ  1 
ATOM 1037 N N   ? PRO A 1 133 ?  -0.795  12.353 -13.460 1.000 86.750 ? 133 PRO A N   1 
ATOM 1038 C CA  ? PRO A 1 133 ?  -1.719  11.920 -14.511 1.000 86.750 ? 133 PRO A CA  1 
ATOM 1039 C C   ? PRO A 1 133 ?  -3.183  12.036 -14.094 1.000 86.750 ? 133 PRO A C   1 
ATOM 1040 C CB  ? PRO A 1 133 ?  -1.331  10.457 -14.741 1.000 86.750 ? 133 PRO A CB  1 
ATOM 1041 O O   ? PRO A 1 133 ?  -3.502  11.922 -12.908 1.000 86.750 ? 133 PRO A O   1 
ATOM 1042 C CG  ? PRO A 1 133 ?  -0.829   9.982 -13.416 1.000 86.750 ? 133 PRO A CG  1 
ATOM 1043 C CD  ? PRO A 1 133 ?  -0.108  11.116 -12.745 1.000 86.750 ? 133 PRO A CD  1 
ATOM 1044 N N   ? ASP A 1 134 ?  -4.003  12.298 -15.043 1.000 90.310 ? 134 ASP A N   1 
ATOM 1045 C CA  ? ASP A 1 134 ?  -5.437  12.320 -14.768 1.000 90.310 ? 134 ASP A CA  1 
ATOM 1046 C C   ? ASP A 1 134 ?  -6.009  10.906 -14.720 1.000 90.310 ? 134 ASP A C   1 
ATOM 1047 C CB  ? ASP A 1 134 ?  -6.172  13.150 -15.822 1.000 90.310 ? 134 ASP A CB  1 
ATOM 1048 O O   ? ASP A 1 134 ?  -6.919  10.625 -13.938 1.000 90.310 ? 134 ASP A O   1 
ATOM 1049 C CG  ? ASP A 1 134 ?  -5.814  14.625 -15.772 1.000 90.310 ? 134 ASP A CG  1 
ATOM 1050 O OD1 ? ASP A 1 134 ?  -5.490  15.138 -14.679 1.000 90.310 ? 134 ASP A OD1 1 
ATOM 1051 O OD2 ? ASP A 1 134 ?  -5.858  15.281 -16.835 1.000 90.310 ? 134 ASP A OD2 1 
ATOM 1052 N N   ? VAL A 1 135 ?  -5.406  10.058 -15.501 1.000 93.230 ? 135 VAL A N   1 
ATOM 1053 C CA  ? VAL A 1 135 ?  -5.861   8.676 -15.613 1.000 93.230 ? 135 VAL A CA  1 
ATOM 1054 C C   ? VAL A 1 135 ?  -4.961   7.767 -14.779 1.000 93.230 ? 135 VAL A C   1 
ATOM 1055 C CB  ? VAL A 1 135 ?  -5.881   8.203 -17.084 1.000 93.230 ? 135 VAL A CB  1 
ATOM 1056 O O   ? VAL A 1 135 ?  -3.749   7.983 -14.703 1.000 93.230 ? 135 VAL A O   1 
ATOM 1057 C CG1 ? VAL A 1 135 ?  -6.228   6.717 -17.168 1.000 93.230 ? 135 VAL A CG1 1 
ATOM 1058 C CG2 ? VAL A 1 135 ?  -6.871   9.033 -17.898 1.000 93.230 ? 135 VAL A CG2 1 
ATOM 1059 N N   ? LEU A 1 136 ?  -5.576   6.755 -14.083 1.000 93.940 ? 136 LEU A N   1 
ATOM 1060 C CA  ? LEU A 1 136 ?  -4.839   5.773 -13.295 1.000 93.940 ? 136 LEU A CA  1 
ATOM 1061 C C   ? LEU A 1 136 ?  -3.738   5.125 -14.127 1.000 93.940 ? 136 LEU A C   1 
ATOM 1062 C CB  ? LEU A 1 136 ?  -5.787   4.698 -12.756 1.000 93.940 ? 136 LEU A CB  1 
ATOM 1063 O O   ? LEU A 1 136 ?  -3.983   4.677 -15.250 1.000 93.940 ? 136 LEU A O   1 
ATOM 1064 C CG  ? LEU A 1 136 ?  -5.183   3.692 -11.776 1.000 93.940 ? 136 LEU A CG  1 
ATOM 1065 C CD1 ? LEU A 1 136 ?  -4.705   4.402 -10.514 1.000 93.940 ? 136 LEU A CD1 1 
ATOM 1066 C CD2 ? LEU A 1 136 ?  -6.196   2.605 -11.433 1.000 93.940 ? 136 LEU A CD2 1 
ATOM 1067 N N   ? GLN A 1 137 ?  -2.553   5.136 -13.464 1.000 93.010 ? 137 GLN A N   1 
ATOM 1068 C CA  ? GLN A 1 137 ?  -1.394   4.558 -14.136 1.000 93.010 ? 137 GLN A CA  1 
ATOM 1069 C C   ? GLN A 1 137 ?  -1.066   3.176 -13.576 1.000 93.010 ? 137 GLN A C   1 
ATOM 1070 C CB  ? GLN A 1 137 ?  -0.181   5.480 -14.002 1.000 93.010 ? 137 GLN A CB  1 
ATOM 1071 O O   ? GLN A 1 137 ?  -1.258   2.922 -12.385 1.000 93.010 ? 137 GLN A O   1 
ATOM 1072 C CG  ? GLN A 1 137 ?  -0.403   6.874 -14.572 1.000 93.010 ? 137 GLN A CG  1 
ATOM 1073 C CD  ? GLN A 1 137 ?  -0.640   6.865 -16.071 1.000 93.010 ? 137 GLN A CD  1 
ATOM 1074 N NE2 ? GLN A 1 137 ?  -1.792   7.377 -16.492 1.000 93.010 ? 137 GLN A NE2 1 
ATOM 1075 O OE1 ? GLN A 1 137 ?   0.205   6.402 -16.844 1.000 93.010 ? 137 GLN A OE1 1 
ATOM 1076 N N   ? CYS A 1 138 ?  -0.508   2.252 -14.553 1.000 92.200 ? 138 CYS A N   1 
ATOM 1077 C CA  ? CYS A 1 138 ?  -0.092   0.907 -14.172 1.000 92.200 ? 138 CYS A CA  1 
ATOM 1078 C C   ? CYS A 1 138 ?   1.293   0.589 -14.722 1.000 92.200 ? 138 CYS A C   1 
ATOM 1079 C CB  ? CYS A 1 138 ?  -1.099  -0.127 -14.673 1.000 92.200 ? 138 CYS A CB  1 
ATOM 1080 O O   ? CYS A 1 138 ?   1.676   1.088 -15.781 1.000 92.200 ? 138 CYS A O   1 
ATOM 1081 S SG  ? CYS A 1 138 ?  -2.748   0.056 -13.958 1.000 92.200 ? 138 CYS A SG  1 
ATOM 1082 N N   ? ALA A 1 139 ?   1.930  -0.252 -13.908 1.000 89.770 ? 139 ALA A N   1 
ATOM 1083 C CA  ? ALA A 1 139 ?   3.232  -0.733 -14.365 1.000 89.770 ? 139 ALA A CA  1 
ATOM 1084 C C   ? ALA A 1 139 ?   3.526  -2.126 -13.817 1.000 89.770 ? 139 ALA A C   1 
ATOM 1085 C CB  ? ALA A 1 139 ?   4.333   0.241 -13.953 1.000 89.770 ? 139 ALA A CB  1 
ATOM 1086 O O   ? ALA A 1 139 ?   3.153  -2.447 -12.686 1.000 89.770 ? 139 ALA A O   1 
ATOM 1087 N N   ? SER A 1 140 ?   4.153  -2.929 -14.744 1.000 89.970 ? 140 SER A N   1 
ATOM 1088 C CA  ? SER A 1 140 ?   4.628  -4.245 -14.331 1.000 89.970 ? 140 SER A CA  1 
ATOM 1089 C C   ? SER A 1 140 ?   6.065  -4.180 -13.824 1.000 89.970 ? 140 SER A C   1 
ATOM 1090 C CB  ? SER A 1 140 ?   4.533  -5.238 -15.490 1.000 89.970 ? 140 SER A CB  1 
ATOM 1091 O O   ? SER A 1 140 ?   6.928  -3.576 -14.464 1.000 89.970 ? 140 SER A O   1 
ATOM 1092 O OG  ? SER A 1 140 ?   4.854  -6.549 -15.058 1.000 89.970 ? 140 SER A OG  1 
ATOM 1093 N N   ? ILE A 1 141 ?   6.264  -4.864 -12.565 1.000 90.450 ? 141 ILE A N   1 
ATOM 1094 C CA  ? ILE A 1 141 ?   7.595  -4.856 -11.967 1.000 90.450 ? 141 ILE A CA  1 
ATOM 1095 C C   ? ILE A 1 141 ?   7.880  -6.211 -11.325 1.000 90.450 ? 141 ILE A C   1 
ATOM 1096 C CB  ? ILE A 1 141 ?   7.738  -3.726 -10.922 1.000 90.450 ? 141 ILE A CB  1 
ATOM 1097 O O   ? ILE A 1 141 ?   6.988  -7.056 -11.222 1.000 90.450 ? 141 ILE A O   1 
ATOM 1098 C CG1 ? ILE A 1 141 ?   6.755  -3.940  -9.766 1.000 90.450 ? 141 ILE A CG1 1 
ATOM 1099 C CG2 ? ILE A 1 141 ?   7.527  -2.357 -11.575 1.000 90.450 ? 141 ILE A CG2 1 
ATOM 1100 C CD1 ? ILE A 1 141 ?   6.974  -3.004  -8.586 1.000 90.450 ? 141 ILE A CD1 1 
ATOM 1101 N N   ? HIS A 1 142 ?   9.219  -6.394 -10.925 1.000 90.860 ? 142 HIS A N   1 
ATOM 1102 C CA  ? HIS A 1 142 ?   9.609  -7.654 -10.302 1.000 90.860 ? 142 HIS A CA  1 
ATOM 1103 C C   ? HIS A 1 142 ?  10.070  -7.437  -8.864 1.000 90.860 ? 142 HIS A C   1 
ATOM 1104 C CB  ? HIS A 1 142 ?  10.715  -8.333 -11.112 1.000 90.860 ? 142 HIS A CB  1 
ATOM 1105 O O   ? HIS A 1 142 ?  10.682  -6.414  -8.552 1.000 90.860 ? 142 HIS A O   1 
ATOM 1106 C CG  ? HIS A 1 142 ?  10.312  -8.670 -12.512 1.000 90.860 ? 142 HIS A CG  1 
ATOM 1107 C CD2 ? HIS A 1 142 ?  10.612  -8.074 -13.691 1.000 90.860 ? 142 HIS A CD2 1 
ATOM 1108 N ND1 ? HIS A 1 142 ?   9.497  -9.738 -12.816 1.000 90.860 ? 142 HIS A ND1 1 
ATOM 1109 C CE1 ? HIS A 1 142 ?   9.313  -9.786 -14.125 1.000 90.860 ? 142 HIS A CE1 1 
ATOM 1110 N NE2 ? HIS A 1 142 ?   9.979  -8.788 -14.679 1.000 90.860 ? 142 HIS A NE2 1 
ATOM 1111 N N   ? LEU A 1 143 ?   9.713  -8.461  -8.107 1.000 91.670 ? 143 LEU A N   1 
ATOM 1112 C CA  ? LEU A 1 143 ?  10.275  -8.453  -6.761 1.000 91.670 ? 143 LEU A CA  1 
ATOM 1113 C C   ? LEU A 1 143 ?  11.788  -8.639  -6.801 1.000 91.670 ? 143 LEU A C   1 
ATOM 1114 C CB  ? LEU A 1 143 ?   9.636  -9.551  -5.907 1.000 91.670 ? 143 LEU A CB  1 
ATOM 1115 O O   ? LEU A 1 143 ?  12.298  -9.436  -7.592 1.000 91.670 ? 143 LEU A O   1 
ATOM 1116 C CG  ? LEU A 1 143 ?   8.167  -9.349  -5.530 1.000 91.670 ? 143 LEU A CG  1 
ATOM 1117 C CD1 ? LEU A 1 143 ?   7.688 -10.488  -4.636 1.000 91.670 ? 143 LEU A CD1 1 
ATOM 1118 C CD2 ? LEU A 1 143 ?   7.972  -8.003  -4.841 1.000 91.670 ? 143 LEU A CD2 1 
ATOM 1119 N N   ? VAL A 1 144 ?  12.455  -7.883  -5.951 1.000 90.380 ? 144 VAL A N   1 
ATOM 1120 C CA  ? VAL A 1 144 ?  13.903  -7.956  -5.794 1.000 90.380 ? 144 VAL A CA  1 
ATOM 1121 C C   ? VAL A 1 144 ?  14.247  -8.725  -4.520 1.000 90.380 ? 144 VAL A C   1 
ATOM 1122 C CB  ? VAL A 1 144 ?  14.542  -6.550  -5.756 1.000 90.380 ? 144 VAL A CB  1 
ATOM 1123 O O   ? VAL A 1 144 ?  13.629  -8.514  -3.474 1.000 90.380 ? 144 VAL A O   1 
ATOM 1124 C CG1 ? VAL A 1 144 ?  16.049  -6.648  -5.527 1.000 90.380 ? 144 VAL A CG1 1 
ATOM 1125 C CG2 ? VAL A 1 144 ?  14.243  -5.794  -7.050 1.000 90.380 ? 144 VAL A CG2 1 
ATOM 1126 N N   ? PRO A 1 145 ?  15.217  -9.665  -4.731 1.000 90.480 ? 145 PRO A N   1 
ATOM 1127 C CA  ? PRO A 1 145 ?  15.618 -10.401  -3.530 1.000 90.480 ? 145 PRO A CA  1 
ATOM 1128 C C   ? PRO A 1 145 ?  16.048  -9.481  -2.390 1.000 90.480 ? 145 PRO A C   1 
ATOM 1129 C CB  ? PRO A 1 145 ?  16.793 -11.255  -4.015 1.000 90.480 ? 145 PRO A CB  1 
ATOM 1130 O O   ? PRO A 1 145 ?  16.665  -8.440  -2.631 1.000 90.480 ? 145 PRO A O   1 
ATOM 1131 C CG  ? PRO A 1 145 ?  16.562 -11.422  -5.483 1.000 90.480 ? 145 PRO A CG  1 
ATOM 1132 C CD  ? PRO A 1 145 ?  15.953 -10.157  -6.017 1.000 90.480 ? 145 PRO A CD  1 
ATOM 1133 N N   ? HIS A 1 146 ?  15.691  -9.864  -1.176 1.000 90.060 ? 146 HIS A N   1 
ATOM 1134 C CA  ? HIS A 1 146 ?  15.947  -9.061   0.014 1.000 90.060 ? 146 HIS A CA  1 
ATOM 1135 C C   ? HIS A 1 146 ?  17.420  -8.682   0.117 1.000 90.060 ? 146 HIS A C   1 
ATOM 1136 C CB  ? HIS A 1 146 ?  15.510  -9.813   1.273 1.000 90.060 ? 146 HIS A CB  1 
ATOM 1137 O O   ? HIS A 1 146 ?  17.750  -7.542   0.454 1.000 90.060 ? 146 HIS A O   1 
ATOM 1138 C CG  ? HIS A 1 146 ?  15.521  -8.972   2.509 1.000 90.060 ? 146 HIS A CG  1 
ATOM 1139 C CD2 ? HIS A 1 146 ?  14.612  -8.093   2.994 1.000 90.060 ? 146 HIS A CD2 1 
ATOM 1140 N ND1 ? HIS A 1 146 ?  16.566  -8.981   3.406 1.000 90.060 ? 146 HIS A ND1 1 
ATOM 1141 C CE1 ? HIS A 1 146 ?  16.299  -8.142   4.393 1.000 90.060 ? 146 HIS A CE1 1 
ATOM 1142 N NE2 ? HIS A 1 146 ?  15.120  -7.590   4.167 1.000 90.060 ? 146 HIS A NE2 1 
ATOM 1143 N N   ? LYS A 1 147 ?  18.354  -9.644  -0.140 1.000 90.640 ? 147 LYS A N   1 
ATOM 1144 C CA  ? LYS A 1 147 ?  19.791  -9.395  -0.077 1.000 90.640 ? 147 LYS A CA  1 
ATOM 1145 C C   ? LYS A 1 147 ?  20.196  -8.270  -1.025 1.000 90.640 ? 147 LYS A C   1 
ATOM 1146 C CB  ? LYS A 1 147 ?  20.571 -10.668  -0.411 1.000 90.640 ? 147 LYS A CB  1 
ATOM 1147 O O   ? LYS A 1 147 ?  20.997  -7.405  -0.663 1.000 90.640 ? 147 LYS A O   1 
ATOM 1148 C CG  ? LYS A 1 147 ?  22.075 -10.542  -0.213 1.000 90.640 ? 147 LYS A CG  1 
ATOM 1149 C CD  ? LYS A 1 147 ?  22.792 -11.848  -0.528 1.000 90.640 ? 147 LYS A CD  1 
ATOM 1150 C CE  ? LYS A 1 147 ?  24.301 -11.708  -0.382 1.000 90.640 ? 147 LYS A CE  1 
ATOM 1151 N NZ  ? LYS A 1 147 ?  25.011 -12.977  -0.724 1.000 90.640 ? 147 LYS A NZ  1 
ATOM 1152 N N   ? THR A 1 148 ?  19.672  -8.366  -2.208 1.000 90.740 ? 148 THR A N   1 
ATOM 1153 C CA  ? THR A 1 148 ?  19.934  -7.333  -3.204 1.000 90.740 ? 148 THR A CA  1 
ATOM 1154 C C   ? THR A 1 148 ?  19.393  -5.984  -2.739 1.000 90.740 ? 148 THR A C   1 
ATOM 1155 C CB  ? THR A 1 148 ?  19.313  -7.698  -4.565 1.000 90.740 ? 148 THR A CB  1 
ATOM 1156 O O   ? THR A 1 148 ?  20.032  -4.950  -2.941 1.000 90.740 ? 148 THR A O   1 
ATOM 1157 C CG2 ? THR A 1 148 ?  19.639  -6.645  -5.619 1.000 90.740 ? 148 THR A CG2 1 
ATOM 1158 O OG1 ? THR A 1 148 ?  19.828  -8.964  -4.995 1.000 90.740 ? 148 THR A OG1 1 
ATOM 1159 N N   ? CYS A 1 149 ?  18.209  -6.014  -2.138 1.000 91.300 ? 149 CYS A N   1 
ATOM 1160 C CA  ? CYS A 1 149 ?  17.603  -4.804  -1.595 1.000 91.300 ? 149 CYS A CA  1 
ATOM 1161 C C   ? CYS A 1 149 ?  18.476  -4.202  -0.499 1.000 91.300 ? 149 CYS A C   1 
ATOM 1162 C CB  ? CYS A 1 149 ?  16.210  -5.102  -1.043 1.000 91.300 ? 149 CYS A CB  1 
ATOM 1163 O O   ? CYS A 1 149 ?  18.714  -2.993  -0.483 1.000 91.300 ? 149 CYS A O   1 
ATOM 1164 S SG  ? CYS A 1 149 ?  15.225  -3.624  -0.714 1.000 91.300 ? 149 CYS A SG  1 
ATOM 1165 N N   ? GLN A 1 150 ?  18.979  -4.967   0.350 1.000 93.060 ? 150 GLN A N   1 
ATOM 1166 C CA  ? GLN A 1 150 ?  19.857  -4.539   1.434 1.000 93.060 ? 150 GLN A CA  1 
ATOM 1167 C C   ? GLN A 1 150 ?  21.155  -3.949   0.891 1.000 93.060 ? 150 GLN A C   1 
ATOM 1168 C CB  ? GLN A 1 150 ?  20.163  -5.709   2.371 1.000 93.060 ? 150 GLN A CB  1 
ATOM 1169 O O   ? GLN A 1 150 ?  21.674  -2.971   1.433 1.000 93.060 ? 150 GLN A O   1 
ATOM 1170 C CG  ? GLN A 1 150 ?  21.038  -5.332   3.559 1.000 93.060 ? 150 GLN A CG  1 
ATOM 1171 C CD  ? GLN A 1 150 ?  20.318  -4.450   4.562 1.000 93.060 ? 150 GLN A CD  1 
ATOM 1172 N NE2 ? GLN A 1 150 ?  21.077  -3.637   5.288 1.000 93.060 ? 150 GLN A NE2 1 
ATOM 1173 O OE1 ? GLN A 1 150 ?  19.090  -4.499   4.682 1.000 93.060 ? 150 GLN A OE1 1 
ATOM 1174 N N   ? GLN A 1 151 ?  21.692  -4.562  -0.163 1.000 92.870 ? 151 GLN A N   1 
ATOM 1175 C CA  ? GLN A 1 151 ?  22.903  -4.052  -0.797 1.000 92.870 ? 151 GLN A CA  1 
ATOM 1176 C C   ? GLN A 1 151 ?  22.668  -2.670  -1.401 1.000 92.870 ? 151 GLN A C   1 
ATOM 1177 C CB  ? GLN A 1 151 ?  23.395  -5.019  -1.875 1.000 92.870 ? 151 GLN A CB  1 
ATOM 1178 O O   ? GLN A 1 151 ?  23.551  -1.811  -1.362 1.000 92.870 ? 151 GLN A O   1 
ATOM 1179 C CG  ? GLN A 1 151 ?  23.991  -6.306  -1.321 1.000 92.870 ? 151 GLN A CG  1 
ATOM 1180 C CD  ? GLN A 1 151 ?  24.279  -7.332  -2.400 1.000 92.870 ? 151 GLN A CD  1 
ATOM 1181 N NE2 ? GLN A 1 151 ?  24.939  -8.422  -2.022 1.000 92.870 ? 151 GLN A NE2 1 
ATOM 1182 O OE1 ? GLN A 1 151 ?  23.910  -7.148  -3.565 1.000 92.870 ? 151 GLN A OE1 1 
ATOM 1183 N N   ? ALA A 1 152 ?  21.457  -2.547  -1.885 1.000 90.790 ? 152 ALA A N   1 
ATOM 1184 C CA  ? ALA A 1 152 ?  21.108  -1.272  -2.506 1.000 90.790 ? 152 ALA A CA  1 
ATOM 1185 C C   ? ALA A 1 152 ?  20.926  -0.181  -1.454 1.000 90.790 ? 152 ALA A C   1 
ATOM 1186 C CB  ? ALA A 1 152 ?  19.840  -1.417  -3.342 1.000 90.790 ? 152 ALA A CB  1 
ATOM 1187 O O   ? ALA A 1 152 ?  21.216   0.990  -1.708 1.000 90.790 ? 152 ALA A O   1 
ATOM 1188 N N   ? TYR A 1 153 ?  20.457  -0.527  -0.280 1.000 92.450 ? 153 TYR A N   1 
ATOM 1189 C CA  ? TYR A 1 153 ?  20.198   0.368   0.842 1.000 92.450 ? 153 TYR A CA  1 
ATOM 1190 C C   ? TYR A 1 153 ?  20.830  -0.165   2.123 1.000 92.450 ? 153 TYR A C   1 
ATOM 1191 C CB  ? TYR A 1 153 ?  18.691   0.556   1.043 1.000 92.450 ? 153 TYR A CB  1 
ATOM 1192 O O   ? TYR A 1 153 ?  20.129  -0.657   3.010 1.000 92.450 ? 153 TYR A O   1 
ATOM 1193 C CG  ? TYR A 1 153 ?  17.975   1.072  -0.182 1.000 92.450 ? 153 TYR A CG  1 
ATOM 1194 C CD1 ? TYR A 1 153 ?  18.101   2.401  -0.578 1.000 92.450 ? 153 TYR A CD1 1 
ATOM 1195 C CD2 ? TYR A 1 153 ?  17.170   0.232  -0.944 1.000 92.450 ? 153 TYR A CD2 1 
ATOM 1196 C CE1 ? TYR A 1 153 ?  17.442   2.882  -1.705 1.000 92.450 ? 153 TYR A CE1 1 
ATOM 1197 C CE2 ? TYR A 1 153 ?  16.506   0.701  -2.072 1.000 92.450 ? 153 TYR A CE2 1 
ATOM 1198 O OH  ? TYR A 1 153 ?  15.993   2.496  -3.561 1.000 92.450 ? 153 TYR A OH  1 
ATOM 1199 C CZ  ? TYR A 1 153 ?  16.648   2.026  -2.444 1.000 92.450 ? 153 TYR A CZ  1 
ATOM 1200 N N   ? PRO A 1 154 ?  22.165  -0.026   2.322 1.000 92.630 ? 154 PRO A N   1 
ATOM 1201 C CA  ? PRO A 1 154 ?  22.822  -0.617   3.490 1.000 92.630 ? 154 PRO A CA  1 
ATOM 1202 C C   ? PRO A 1 154 ?  22.340  -0.012   4.807 1.000 92.630 ? 154 PRO A C   1 
ATOM 1203 C CB  ? PRO A 1 154 ?  24.303  -0.306   3.257 1.000 92.630 ? 154 PRO A CB  1 
ATOM 1204 O O   ? PRO A 1 154 ?  22.240   1.212   4.929 1.000 92.630 ? 154 PRO A O   1 
ATOM 1205 C CG  ? PRO A 1 154 ?  24.401   0.012   1.800 1.000 92.630 ? 154 PRO A CG  1 
ATOM 1206 C CD  ? PRO A 1 154 ?  23.078   0.553   1.339 1.000 92.630 ? 154 PRO A CD  1 
ATOM 1207 N N   ? ASN A 1 155 ?  21.797  -0.904   5.816 1.000 91.290 ? 155 ASN A N   1 
ATOM 1208 C CA  ? ASN A 1 155 ?  21.401  -0.575   7.181 1.000 91.290 ? 155 ASN A CA  1 
ATOM 1209 C C   ? ASN A 1 155 ?  20.067   0.166   7.214 1.000 91.290 ? 155 ASN A C   1 
ATOM 1210 C CB  ? ASN A 1 155 ?  22.487   0.254   7.870 1.000 91.290 ? 155 ASN A CB  1 
ATOM 1211 O O   ? ASN A 1 155 ?  19.711   0.766   8.230 1.000 91.290 ? 155 ASN A O   1 
ATOM 1212 C CG  ? ASN A 1 155 ?  23.801  -0.491   7.992 1.000 91.290 ? 155 ASN A CG  1 
ATOM 1213 N ND2 ? ASN A 1 155 ?  24.904   0.207   7.748 1.000 91.290 ? 155 ASN A ND2 1 
ATOM 1214 O OD1 ? ASN A 1 155 ?  23.825  -1.685   8.303 1.000 91.290 ? 155 ASN A OD1 1 
ATOM 1215 N N   ? GLN A 1 156 ?  19.367   0.155   6.081 1.000 93.120 ? 156 GLN A N   1 
ATOM 1216 C CA  ? GLN A 1 156 ?  18.100   0.874   6.002 1.000 93.120 ? 156 GLN A CA  1 
ATOM 1217 C C   ? GLN A 1 156 ?  16.936  -0.085   5.768 1.000 93.120 ? 156 GLN A C   1 
ATOM 1218 C CB  ? GLN A 1 156 ?  18.146   1.923   4.890 1.000 93.120 ? 156 GLN A CB  1 
ATOM 1219 O O   ? GLN A 1 156 ?  15.780   0.260   6.019 1.000 93.120 ? 156 GLN A O   1 
ATOM 1220 C CG  ? GLN A 1 156 ?  19.094   3.080   5.175 1.000 93.120 ? 156 GLN A CG  1 
ATOM 1221 C CD  ? GLN A 1 156 ?  19.070   4.140   4.089 1.000 93.120 ? 156 GLN A CD  1 
ATOM 1222 N NE2 ? GLN A 1 156 ?  20.240   4.458   3.546 1.000 93.120 ? 156 GLN A NE2 1 
ATOM 1223 O OE1 ? GLN A 1 156 ?  18.009   4.667   3.741 1.000 93.120 ? 156 GLN A OE1 1 
ATOM 1224 N N   ? ILE A 1 157 ?  17.183  -1.320   5.211 1.000 94.660 ? 157 ILE A N   1 
ATOM 1225 C CA  ? ILE A 1 157 ?  16.181  -2.332   4.893 1.000 94.660 ? 157 ILE A CA  1 
ATOM 1226 C C   ? ILE A 1 157 ?  15.956  -3.234   6.104 1.000 94.660 ? 157 ILE A C   1 
ATOM 1227 C CB  ? ILE A 1 157 ?  16.599  -3.175   3.667 1.000 94.660 ? 157 ILE A CB  1 
ATOM 1228 O O   ? ILE A 1 157 ?  16.903  -3.822   6.633 1.000 94.660 ? 157 ILE A O   1 
ATOM 1229 C CG1 ? ILE A 1 157 ?  16.834  -2.270   2.452 1.000 94.660 ? 157 ILE A CG1 1 
ATOM 1230 C CG2 ? ILE A 1 157 ?  15.543  -4.241   3.360 1.000 94.660 ? 157 ILE A CG2 1 
ATOM 1231 C CD1 ? ILE A 1 157 ?  15.625  -1.429   2.063 1.000 94.660 ? 157 ILE A CD1 1 
ATOM 1232 N N   ? THR A 1 158 ?  14.650  -3.360   6.553 1.000 95.170 ? 158 THR A N   1 
ATOM 1233 C CA  ? THR A 1 158 ?  14.275  -4.246   7.650 1.000 95.170 ? 158 THR A CA  1 
ATOM 1234 C C   ? THR A 1 158 ?  13.523  -5.466   7.127 1.000 95.170 ? 158 THR A C   1 
ATOM 1235 C CB  ? THR A 1 158 ?  13.408  -3.512   8.689 1.000 95.170 ? 158 THR A CB  1 
ATOM 1236 O O   ? THR A 1 158 ?  13.215  -5.548   5.936 1.000 95.170 ? 158 THR A O   1 
ATOM 1237 C CG2 ? THR A 1 158 ?  14.018  -2.164   9.061 1.000 95.170 ? 158 THR A CG2 1 
ATOM 1238 O OG1 ? THR A 1 158 ?  12.099  -3.298   8.146 1.000 95.170 ? 158 THR A OG1 1 
ATOM 1239 N N   ? ALA A 1 159 ?  13.233  -6.389   8.049 1.000 94.720 ? 159 ALA A N   1 
ATOM 1240 C CA  ? ALA A 1 159 ?  12.496  -7.598   7.691 1.000 94.720 ? 159 ALA A CA  1 
ATOM 1241 C C   ? ALA A 1 159 ?  11.055  -7.270   7.313 1.000 94.720 ? 159 ALA A C   1 
ATOM 1242 C CB  ? ALA A 1 159 ?  12.527  -8.600   8.842 1.000 94.720 ? 159 ALA A CB  1 
ATOM 1243 O O   ? ALA A 1 159 ?  10.353  -8.104   6.735 1.000 94.720 ? 159 ALA A O   1 
ATOM 1244 N N   ? ASN A 1 160 ?  10.550  -6.035   7.612 1.000 96.390 ? 160 ASN A N   1 
ATOM 1245 C CA  ? ASN A 1 160 ?   9.171  -5.622   7.370 1.000 96.390 ? 160 ASN A CA  1 
ATOM 1246 C C   ? ASN A 1 160 ?   9.029  -4.900   6.034 1.000 96.390 ? 160 ASN A C   1 
ATOM 1247 C CB  ? ASN A 1 160 ?   8.669  -4.734   8.511 1.000 96.390 ? 160 ASN A CB  1 
ATOM 1248 O O   ? ASN A 1 160 ?   7.994  -4.289   5.761 1.000 96.390 ? 160 ASN A O   1 
ATOM 1249 C CG  ? ASN A 1 160 ?   8.592  -5.470   9.834 1.000 96.390 ? 160 ASN A CG  1 
ATOM 1250 N ND2 ? ASN A 1 160 ?   8.973  -4.794  10.912 1.000 96.390 ? 160 ASN A ND2 1 
ATOM 1251 O OD1 ? ASN A 1 160 ?   8.195  -6.637   9.887 1.000 96.390 ? 160 ASN A OD1 1 
ATOM 1252 N N   ? MET A 1 161 ?  10.104  -5.005   5.229 1.000 95.890 ? 161 MET A N   1 
ATOM 1253 C CA  ? MET A 1 161 ?  10.106  -4.319   3.940 1.000 95.890 ? 161 MET A CA  1 
ATOM 1254 C C   ? MET A 1 161 ?  10.394  -5.295   2.804 1.000 95.890 ? 161 MET A C   1 
ATOM 1255 C CB  ? MET A 1 161 ?  11.137  -3.189   3.933 1.000 95.890 ? 161 MET A CB  1 
ATOM 1256 O O   ? MET A 1 161 ?  11.047  -6.319   3.011 1.000 95.890 ? 161 MET A O   1 
ATOM 1257 C CG  ? MET A 1 161 ?  10.821  -2.064   4.905 1.000 95.890 ? 161 MET A CG  1 
ATOM 1258 S SD  ? MET A 1 161 ?  12.179  -0.836   5.025 1.000 95.890 ? 161 MET A SD  1 
ATOM 1259 C CE  ? MET A 1 161 ?  11.492   0.278   6.282 1.000 95.890 ? 161 MET A CE  1 
ATOM 1260 N N   ? VAL A 1 162 ?   9.765  -4.930   1.604 1.000 94.240 ? 162 VAL A N   1 
ATOM 1261 C CA  ? VAL A 1 162 ?  10.055  -5.640   0.363 1.000 94.240 ? 162 VAL A CA  1 
ATOM 1262 C C   ? VAL A 1 162 ?  10.401  -4.638  -0.737 1.000 94.240 ? 162 VAL A C   1 
ATOM 1263 C CB  ? VAL A 1 162 ?   8.867  -6.525  -0.076 1.000 94.240 ? 162 VAL A CB  1 
ATOM 1264 O O   ? VAL A 1 162 ?   9.884  -3.519  -0.751 1.000 94.240 ? 162 VAL A O   1 
ATOM 1265 C CG1 ? VAL A 1 162 ?   7.639  -5.668  -0.379 1.000 94.240 ? 162 VAL A CG1 1 
ATOM 1266 C CG2 ? VAL A 1 162 ?   9.249  -7.365  -1.293 1.000 94.240 ? 162 VAL A CG2 1 
ATOM 1267 N N   ? CYS A 1 163 ?  11.326  -5.105  -1.688 1.000 92.960 ? 163 CYS A N   1 
ATOM 1268 C CA  ? CYS A 1 163 ?  11.744  -4.244  -2.789 1.000 92.960 ? 163 CYS A CA  1 
ATOM 1269 C C   ? CYS A 1 163 ?  11.229  -4.775  -4.121 1.000 92.960 ? 163 CYS A C   1 
ATOM 1270 C CB  ? CYS A 1 163 ?  13.267  -4.128  -2.830 1.000 92.960 ? 163 CYS A CB  1 
ATOM 1271 O O   ? CYS A 1 163 ?  11.096  -5.987  -4.302 1.000 92.960 ? 163 CYS A O   1 
ATOM 1272 S SG  ? CYS A 1 163 ?  13.969  -3.252  -1.415 1.000 92.960 ? 163 CYS A SG  1 
ATOM 1273 N N   ? ALA A 1 164 ?  10.893  -3.817  -4.984 1.000 91.820 ? 164 ALA A N   1 
ATOM 1274 C CA  ? ALA A 1 164 ?  10.478  -4.159  -6.342 1.000 91.820 ? 164 ALA A CA  1 
ATOM 1275 C C   ? ALA A 1 164 ?  11.014  -3.147  -7.350 1.000 91.820 ? 164 ALA A C   1 
ATOM 1276 C CB  ? ALA A 1 164 ?   8.956  -4.238  -6.429 1.000 91.820 ? 164 ALA A CB  1 
ATOM 1277 O O   ? ALA A 1 164 ?  11.118  -1.956  -7.048 1.000 91.820 ? 164 ALA A O   1 
ATOM 1278 N N   ? GLY A 1 165 ?  11.437  -3.651  -8.350 1.000 87.290 ? 165 GLY A N   1 
ATOM 1279 C CA  ? GLY A 1 165 ?  11.965  -2.820  -9.421 1.000 87.290 ? 165 GLY A CA  1 
ATOM 1280 C C   ? GLY A 1 165 ?  12.460  -3.622 -10.610 1.000 87.290 ? 165 GLY A C   1 
ATOM 1281 O O   ? GLY A 1 165 ?  12.495  -4.854 -10.563 1.000 87.290 ? 165 GLY A O   1 
ATOM 1282 N N   ? ASP A 1 166 ?  12.670  -2.983 -11.693 1.000 77.860 ? 166 ASP A N   1 
ATOM 1283 C CA  ? ASP A 1 166 ?  13.207  -3.632 -12.885 1.000 77.860 ? 166 ASP A CA  1 
ATOM 1284 C C   ? ASP A 1 166 ?  14.424  -2.880 -13.419 1.000 77.860 ? 166 ASP A C   1 
ATOM 1285 C CB  ? ASP A 1 166 ?  12.133  -3.735 -13.970 1.000 77.860 ? 166 ASP A CB  1 
ATOM 1286 O O   ? ASP A 1 166 ?  14.681  -1.743 -13.020 1.000 77.860 ? 166 ASP A O   1 
ATOM 1287 C CG  ? ASP A 1 166 ?  11.670  -2.380 -14.475 1.000 77.860 ? 166 ASP A CG  1 
ATOM 1288 O OD1 ? ASP A 1 166 ?  12.351  -1.365 -14.213 1.000 77.860 ? 166 ASP A OD1 1 
ATOM 1289 O OD2 ? ASP A 1 166 ?  10.612  -2.326 -15.140 1.000 77.860 ? 166 ASP A OD2 1 
ATOM 1290 N N   ? LYS A 1 167 ?  15.291  -3.645 -14.174 1.000 66.790 ? 167 LYS A N   1 
ATOM 1291 C CA  ? LYS A 1 167 ?  16.537  -3.129 -14.734 1.000 66.790 ? 167 LYS A CA  1 
ATOM 1292 C C   ? LYS A 1 167 ?  16.266  -2.015 -15.741 1.000 66.790 ? 167 LYS A C   1 
ATOM 1293 C CB  ? LYS A 1 167 ?  17.334  -4.253 -15.398 1.000 66.790 ? 167 LYS A CB  1 
ATOM 1294 O O   ? LYS A 1 167 ?  17.141  -1.190 -16.014 1.000 66.790 ? 167 LYS A O   1 
ATOM 1295 C CG  ? LYS A 1 167 ?  17.916  -5.261 -14.419 1.000 66.790 ? 167 LYS A CG  1 
ATOM 1296 C CD  ? LYS A 1 167 ?  18.825  -6.261 -15.120 1.000 66.790 ? 167 LYS A CD  1 
ATOM 1297 C CE  ? LYS A 1 167 ?  19.398  -7.279 -14.143 1.000 66.790 ? 167 LYS A CE  1 
ATOM 1298 N NZ  ? LYS A 1 167 ?  20.247  -8.295 -14.835 1.000 66.790 ? 167 LYS A NZ  1 
ATOM 1299 N N   ? SER A 1 168 ?  14.909  -1.891 -16.167 1.000 64.210 ? 168 SER A N   1 
ATOM 1300 C CA  ? SER A 1 168 ?  14.492  -0.897 -17.151 1.000 64.210 ? 168 SER A CA  1 
ATOM 1301 C C   ? SER A 1 168 ?  14.090   0.412 -16.480 1.000 64.210 ? 168 SER A C   1 
ATOM 1302 C CB  ? SER A 1 168 ?  13.328  -1.428 -17.989 1.000 64.210 ? 168 SER A CB  1 
ATOM 1303 O O   ? SER A 1 168 ?  13.755   1.386 -17.157 1.000 64.210 ? 168 SER A O   1 
ATOM 1304 O OG  ? SER A 1 168 ?  12.179  -1.630 -17.184 1.000 64.210 ? 168 SER A OG  1 
ATOM 1305 N N   ? GLY A 1 169 ?  14.281   0.422 -15.081 1.000 59.910 ? 169 GLY A N   1 
ATOM 1306 C CA  ? GLY A 1 169 ?  14.040   1.676 -14.385 1.000 59.910 ? 169 GLY A CA  1 
ATOM 1307 C C   ? GLY A 1 169 ?  12.581   1.891 -14.032 1.000 59.910 ? 169 GLY A C   1 
ATOM 1308 O O   ? GLY A 1 169 ?  12.177   3.005 -13.692 1.000 59.910 ? 169 GLY A O   1 
ATOM 1309 N N   ? THR A 1 170 ?  11.707   0.786 -14.276 1.000 62.250 ? 170 THR A N   1 
ATOM 1310 C CA  ? THR A 1 170 ?  10.304   0.845 -13.879 1.000 62.250 ? 170 THR A CA  1 
ATOM 1311 C C   ? THR A 1 170 ?  10.172   0.850 -12.359 1.000 62.250 ? 170 THR A C   1 
ATOM 1312 C CB  ? THR A 1 170 ?   9.509  -0.338 -14.462 1.000 62.250 ? 170 THR A CB  1 
ATOM 1313 O O   ? THR A 1 170 ?  10.724  -0.018 -11.679 1.000 62.250 ? 170 THR A O   1 
ATOM 1314 C CG2 ? THR A 1 170 ?   8.028  -0.230 -14.113 1.000 62.250 ? 170 THR A CG2 1 
ATOM 1315 O OG1 ? THR A 1 170 ?   9.653  -0.347 -15.888 1.000 62.250 ? 170 THR A OG1 1 
ATOM 1316 N N   ? ASP A 1 171 ?   9.551   1.869 -11.795 1.000 64.000 ? 171 ASP A N   1 
ATOM 1317 C CA  ? ASP A 1 171 ?   9.480   2.075 -10.352 1.000 64.000 ? 171 ASP A CA  1 
ATOM 1318 C C   ? ASP A 1 171 ?   8.297   2.966  -9.982 1.000 64.000 ? 171 ASP A C   1 
ATOM 1319 C CB  ? ASP A 1 171 ?  10.783   2.689  -9.833 1.000 64.000 ? 171 ASP A CB  1 
ATOM 1320 O O   ? ASP A 1 171 ?   7.708   3.618 -10.848 1.000 64.000 ? 171 ASP A O   1 
ATOM 1321 C CG  ? ASP A 1 171 ?  10.975   2.497  -8.339 1.000 64.000 ? 171 ASP A CG  1 
ATOM 1322 O OD1 ? ASP A 1 171 ?  10.131   1.837  -7.696 1.000 64.000 ? 171 ASP A OD1 1 
ATOM 1323 O OD2 ? ASP A 1 171 ?  11.978   3.013  -7.800 1.000 64.000 ? 171 ASP A OD2 1 
ATOM 1324 N N   ? SER A 1 172 ?   7.721   2.820  -8.810 1.000 59.010 ? 172 SER A N   1 
ATOM 1325 C CA  ? SER A 1 172 ?   6.785   3.806  -8.280 1.000 59.010 ? 172 SER A CA  1 
ATOM 1326 C C   ? SER A 1 172 ?   7.509   4.876  -7.470 1.000 59.010 ? 172 SER A C   1 
ATOM 1327 C CB  ? SER A 1 172 ?   5.725   3.127  -7.412 1.000 59.010 ? 172 SER A CB  1 
ATOM 1328 O O   ? SER A 1 172 ?   8.507   4.590  -6.805 1.000 59.010 ? 172 SER A O   1 
ATOM 1329 O OG  ? SER A 1 172 ?   6.322   2.483  -6.300 1.000 59.010 ? 172 SER A OG  1 
ATOM 1330 N N   ? CYS A 1 173 ?   7.213   6.072  -7.714 1.000 66.150 ? 173 CYS A N   1 
ATOM 1331 C CA  ? CYS A 1 173 ?   7.858   7.214  -7.075 1.000 66.150 ? 173 CYS A CA  1 
ATOM 1332 C C   ? CYS A 1 173 ?   6.842   8.056  -6.312 1.000 66.150 ? 173 CYS A C   1 
ATOM 1333 C CB  ? CYS A 1 173 ?   8.572   8.077  -8.114 1.000 66.150 ? 173 CYS A CB  1 
ATOM 1334 O O   ? CYS A 1 173 ?   5.693   7.647  -6.141 1.000 66.150 ? 173 CYS A O   1 
ATOM 1335 S SG  ? CYS A 1 173 ?  10.032   7.293  -8.832 1.000 66.150 ? 173 CYS A SG  1 
ATOM 1336 N N   ? GLN A 1 174 ?   7.259   9.271  -5.780 1.000 62.080 ? 174 GLN A N   1 
ATOM 1337 C CA  ? GLN A 1 174 ?   6.508  10.197  -4.939 1.000 62.080 ? 174 GLN A CA  1 
ATOM 1338 C C   ? GLN A 1 174 ?   5.123  10.468  -5.521 1.000 62.080 ? 174 GLN A C   1 
ATOM 1339 C CB  ? GLN A 1 174 ?   7.273  11.511  -4.769 1.000 62.080 ? 174 GLN A CB  1 
ATOM 1340 O O   ? GLN A 1 174 ?   4.981  10.672  -6.729 1.000 62.080 ? 174 GLN A O   1 
ATOM 1341 C CG  ? GLN A 1 174 ?   8.520  11.388  -3.905 1.000 62.080 ? 174 GLN A CG  1 
ATOM 1342 C CD  ? GLN A 1 174 ?   9.189  12.726  -3.647 1.000 62.080 ? 174 GLN A CD  1 
ATOM 1343 N NE2 ? GLN A 1 174 ?  10.471  12.691  -3.300 1.000 62.080 ? 174 GLN A NE2 1 
ATOM 1344 O OE1 ? GLN A 1 174 ?   8.558  13.782  -3.759 1.000 62.080 ? 174 GLN A OE1 1 
ATOM 1345 N N   ? GLY A 1 175 ?   4.124  10.248  -4.698 1.000 64.650 ? 175 GLY A N   1 
ATOM 1346 C CA  ? GLY A 1 175 ?   2.771  10.570  -5.122 1.000 64.650 ? 175 GLY A CA  1 
ATOM 1347 C C   ? GLY A 1 175 ?   1.879   9.350  -5.248 1.000 64.650 ? 175 GLY A C   1 
ATOM 1348 O O   ? GLY A 1 175 ?   0.662   9.477  -5.398 1.000 64.650 ? 175 GLY A O   1 
ATOM 1349 N N   ? ASP A 1 176 ?   2.462   8.164  -5.023 1.000 83.250 ? 176 ASP A N   1 
ATOM 1350 C CA  ? ASP A 1 176 ?   1.691   6.925  -5.029 1.000 83.250 ? 176 ASP A CA  1 
ATOM 1351 C C   ? ASP A 1 176 ?   1.772   6.220  -3.677 1.000 83.250 ? 176 ASP A C   1 
ATOM 1352 C CB  ? ASP A 1 176 ?   2.181   5.993  -6.139 1.000 83.250 ? 176 ASP A CB  1 
ATOM 1353 O O   ? ASP A 1 176 ?   1.539   5.013  -3.585 1.000 83.250 ? 176 ASP A O   1 
ATOM 1354 C CG  ? ASP A 1 176 ?   1.792   6.468  -7.528 1.000 83.250 ? 176 ASP A CG  1 
ATOM 1355 O OD1 ? ASP A 1 176 ?   0.657   6.961  -7.708 1.000 83.250 ? 176 ASP A OD1 1 
ATOM 1356 O OD2 ? ASP A 1 176 ?   2.625   6.346  -8.451 1.000 83.250 ? 176 ASP A OD2 1 
ATOM 1357 N N   ? SER A 1 177 ?   2.325   7.036  -2.620 1.000 91.650 ? 177 SER A N   1 
ATOM 1358 C CA  ? SER A 1 177 ?   2.386   6.438  -1.290 1.000 91.650 ? 177 SER A CA  1 
ATOM 1359 C C   ? SER A 1 177 ?   1.064   5.773  -0.922 1.000 91.650 ? 177 SER A C   1 
ATOM 1360 C CB  ? SER A 1 177 ?   2.744   7.494  -0.244 1.000 91.650 ? 177 SER A CB  1 
ATOM 1361 O O   ? SER A 1 177 ?  -0.008   6.292  -1.241 1.000 91.650 ? 177 SER A O   1 
ATOM 1362 O OG  ? SER A 1 177 ?   4.071   7.955  -0.428 1.000 91.650 ? 177 SER A OG  1 
ATOM 1363 N N   ? GLY A 1 178 ?   1.291   4.559  -0.374 1.000 94.600 ? 178 GLY A N   1 
ATOM 1364 C CA  ? GLY A 1 178 ?   0.090   3.882   0.089 1.000 94.600 ? 178 GLY A CA  1 
ATOM 1365 C C   ? GLY A 1 178 ?  -0.590   3.065  -0.993 1.000 94.600 ? 178 GLY A C   1 
ATOM 1366 O O   ? GLY A 1 178 ?  -1.452   2.234  -0.702 1.000 94.600 ? 178 GLY A O   1 
ATOM 1367 N N   ? GLY A 1 179 ?  -0.259   3.276  -2.231 1.000 94.240 ? 179 GLY A N   1 
ATOM 1368 C CA  ? GLY A 1 179 ?  -0.779   2.514  -3.355 1.000 94.240 ? 179 GLY A CA  1 
ATOM 1369 C C   ? GLY A 1 179 ?  -0.338   1.063  -3.347 1.000 94.240 ? 179 GLY A C   1 
ATOM 1370 O O   ? GLY A 1 179 ?   0.666   0.717  -2.721 1.000 94.240 ? 179 GLY A O   1 
ATOM 1371 N N   ? PRO A 1 180 ?  -1.036   0.213  -4.162 1.000 96.040 ? 180 PRO A N   1 
ATOM 1372 C CA  ? PRO A 1 180 ?  -0.866  -1.237  -4.053 1.000 96.040 ? 180 PRO A CA  1 
ATOM 1373 C C   ? PRO A 1 180 ?   0.250  -1.769  -4.949 1.000 96.040 ? 180 PRO A C   1 
ATOM 1374 C CB  ? PRO A 1 180 ?  -2.226  -1.786  -4.491 1.000 96.040 ? 180 PRO A CB  1 
ATOM 1375 O O   ? PRO A 1 180 ?   0.405  -1.315  -6.085 1.000 96.040 ? 180 PRO A O   1 
ATOM 1376 C CG  ? PRO A 1 180 ?  -2.743  -0.785  -5.474 1.000 96.040 ? 180 PRO A CG  1 
ATOM 1377 C CD  ? PRO A 1 180 ?  -2.323   0.585  -5.025 1.000 96.040 ? 180 PRO A CD  1 
ATOM 1378 N N   ? LEU A 1 181 ?   1.095  -2.637  -4.421 1.000 95.250 ? 181 LEU A N   1 
ATOM 1379 C CA  ? LEU A 1 181 ?   1.932  -3.617  -5.105 1.000 95.250 ? 181 LEU A CA  1 
ATOM 1380 C C   ? LEU A 1 181 ?   1.286  -4.998  -5.076 1.000 95.250 ? 181 LEU A C   1 
ATOM 1381 C CB  ? LEU A 1 181 ?   3.321  -3.677  -4.463 1.000 95.250 ? 181 LEU A CB  1 
ATOM 1382 O O   ? LEU A 1 181 ?   1.240  -5.645  -4.028 1.000 95.250 ? 181 LEU A O   1 
ATOM 1383 C CG  ? LEU A 1 181 ?   4.328  -4.626  -5.115 1.000 95.250 ? 181 LEU A CG  1 
ATOM 1384 C CD1 ? LEU A 1 181 ?   4.765  -4.085  -6.472 1.000 95.250 ? 181 LEU A CD1 1 
ATOM 1385 C CD2 ? LEU A 1 181 ?   5.532  -4.836  -4.203 1.000 95.250 ? 181 LEU A CD2 1 
ATOM 1386 N N   ? VAL A 1 182 ?   0.804  -5.454  -6.269 1.000 95.600 ? 182 VAL A N   1 
ATOM 1387 C CA  ? VAL A 1 182 ?  -0.002  -6.667  -6.352 1.000 95.600 ? 182 VAL A CA  1 
ATOM 1388 C C   ? VAL A 1 182 ?   0.766  -7.746  -7.113 1.000 95.600 ? 182 VAL A C   1 
ATOM 1389 C CB  ? VAL A 1 182 ?  -1.362  -6.400  -7.035 1.000 95.600 ? 182 VAL A CB  1 
ATOM 1390 O O   ? VAL A 1 182 ?   1.184  -7.532  -8.253 1.000 95.600 ? 182 VAL A O   1 
ATOM 1391 C CG1 ? VAL A 1 182 ?  -2.200  -7.676  -7.088 1.000 95.600 ? 182 VAL A CG1 1 
ATOM 1392 C CG2 ? VAL A 1 182 ?  -2.117  -5.292  -6.302 1.000 95.600 ? 182 VAL A CG2 1 
ATOM 1393 N N   ? CYS A 1 183 ?   0.901  -8.876  -6.444 1.000 93.990 ? 183 CYS A N   1 
ATOM 1394 C CA  ? CYS A 1 183 ?   1.569 -10.034  -7.028 1.000 93.990 ? 183 CYS A CA  1 
ATOM 1395 C C   ? CYS A 1 183 ?   0.632 -11.235  -7.082 1.000 93.990 ? 183 CYS A C   1 
ATOM 1396 C CB  ? CYS A 1 183 ?   2.823 -10.389  -6.230 1.000 93.990 ? 183 CYS A CB  1 
ATOM 1397 O O   ? CYS A 1 183 ?   0.070 -11.635  -6.061 1.000 93.990 ? 183 CYS A O   1 
ATOM 1398 S SG  ? CYS A 1 183 ?   3.999  -9.026  -6.077 1.000 93.990 ? 183 CYS A SG  1 
ATOM 1399 N N   ? GLN A 1 184 ?   0.434 -11.780  -8.310 1.000 90.310 ? 184 GLN A N   1 
ATOM 1400 C CA  ? GLN A 1 184 ?  -0.412 -12.954  -8.500 1.000 90.310 ? 184 GLN A CA  1 
ATOM 1401 C C   ? GLN A 1 184 ?  -1.809 -12.724  -7.932 1.000 90.310 ? 184 GLN A C   1 
ATOM 1402 C CB  ? GLN A 1 184 ?   0.223 -14.185  -7.851 1.000 90.310 ? 184 GLN A CB  1 
ATOM 1403 O O   ? GLN A 1 184 ?  -2.352 -13.585  -7.237 1.000 90.310 ? 184 GLN A O   1 
ATOM 1404 C CG  ? GLN A 1 184 ?   1.565 -14.576  -8.455 1.000 90.310 ? 184 GLN A CG  1 
ATOM 1405 C CD  ? GLN A 1 184 ?   2.215 -15.742  -7.734 1.000 90.310 ? 184 GLN A CD  1 
ATOM 1406 N NE2 ? GLN A 1 184 ?   3.132 -16.422  -8.414 1.000 90.310 ? 184 GLN A NE2 1 
ATOM 1407 O OE1 ? GLN A 1 184 ?   1.897 -16.028  -6.575 1.000 90.310 ? 184 GLN A OE1 1 
ATOM 1408 N N   ? GLY A 1 185 ?  -2.258 -11.519  -7.995 1.000 91.420 ? 185 GLY A N   1 
ATOM 1409 C CA  ? GLY A 1 185 ?  -3.634 -11.216  -7.635 1.000 91.420 ? 185 GLY A CA  1 
ATOM 1410 C C   ? GLY A 1 185 ?  -3.818 -10.950  -6.152 1.000 91.420 ? 185 GLY A C   1 
ATOM 1411 O O   ? GLY A 1 185 ?  -4.947 -10.916  -5.658 1.000 91.420 ? 185 GLY A O   1 
ATOM 1412 N N   ? ARG A 1 186 ?  -2.745 -10.848  -5.396 1.000 94.910 ? 186 ARG A N   1 
ATOM 1413 C CA  ? ARG A 1 186 ?  -2.797 -10.581  -3.962 1.000 94.910 ? 186 ARG A CA  1 
ATOM 1414 C C   ? ARG A 1 186 ?  -1.958  -9.360  -3.602 1.000 94.910 ? 186 ARG A C   1 
ATOM 1415 C CB  ? ARG A 1 186 ?  -2.318 -11.799  -3.169 1.000 94.910 ? 186 ARG A CB  1 
ATOM 1416 O O   ? ARG A 1 186 ?  -0.941  -9.087  -4.244 1.000 94.910 ? 186 ARG A O   1 
ATOM 1417 C CG  ? ARG A 1 186 ?  -3.162 -13.045  -3.384 1.000 94.910 ? 186 ARG A CG  1 
ATOM 1418 C CD  ? ARG A 1 186 ?  -2.735 -14.180  -2.464 1.000 94.910 ? 186 ARG A CD  1 
ATOM 1419 N NE  ? ARG A 1 186 ?  -3.703 -15.273  -2.473 1.000 94.910 ? 186 ARG A NE  1 
ATOM 1420 N NH1 ? ARG A 1 186 ?  -2.484 -16.617  -3.902 1.000 94.910 ? 186 ARG A NH1 1 
ATOM 1421 N NH2 ? ARG A 1 186 ?  -4.505 -17.335  -3.092 1.000 94.910 ? 186 ARG A NH2 1 
ATOM 1422 C CZ  ? ARG A 1 186 ?  -3.562 -16.406  -3.155 1.000 94.910 ? 186 ARG A CZ  1 
ATOM 1423 N N   ? LEU A 1 187 ?  -2.388  -8.715  -2.496 1.000 96.670 ? 187 LEU A N   1 
ATOM 1424 C CA  ? LEU A 1 187 ?  -1.666  -7.546  -2.007 1.000 96.670 ? 187 LEU A CA  1 
ATOM 1425 C C   ? LEU A 1 187 ?  -0.311  -7.946  -1.432 1.000 96.670 ? 187 LEU A C   1 
ATOM 1426 C CB  ? LEU A 1 187 ?  -2.488  -6.813  -0.945 1.000 96.670 ? 187 LEU A CB  1 
ATOM 1427 O O   ? LEU A 1 187 ?  -0.243  -8.709  -0.466 1.000 96.670 ? 187 LEU A O   1 
ATOM 1428 C CG  ? LEU A 1 187 ?  -1.873  -5.534  -0.374 1.000 96.670 ? 187 LEU A CG  1 
ATOM 1429 C CD1 ? LEU A 1 187 ?  -1.636  -4.518  -1.486 1.000 96.670 ? 187 LEU A CD1 1 
ATOM 1430 C CD2 ? LEU A 1 187 ?  -2.769  -4.948   0.712 1.000 96.670 ? 187 LEU A CD2 1 
ATOM 1431 N N   ? ARG A 1 188 ?   0.782  -7.528  -1.976 1.000 95.460 ? 188 ARG A N   1 
ATOM 1432 C CA  ? ARG A 1 188 ?   2.127  -7.858  -1.517 1.000 95.460 ? 188 ARG A CA  1 
ATOM 1433 C C   ? ARG A 1 188 ?   2.728  -6.710  -0.712 1.000 95.460 ? 188 ARG A C   1 
ATOM 1434 C CB  ? ARG A 1 188 ?   3.033  -8.196  -2.704 1.000 95.460 ? 188 ARG A CB  1 
ATOM 1435 O O   ? ARG A 1 188 ?   3.344  -6.933   0.332 1.000 95.460 ? 188 ARG A O   1 
ATOM 1436 C CG  ? ARG A 1 188 ?   4.492  -8.397  -2.327 1.000 95.460 ? 188 ARG A CG  1 
ATOM 1437 C CD  ? ARG A 1 188 ?   4.672  -9.572  -1.376 1.000 95.460 ? 188 ARG A CD  1 
ATOM 1438 N NE  ? ARG A 1 188 ?   6.069  -9.737  -0.982 1.000 95.460 ? 188 ARG A NE  1 
ATOM 1439 N NH1 ? ARG A 1 188 ?   5.600 -10.913   0.950 1.000 95.460 ? 188 ARG A NH1 1 
ATOM 1440 N NH2 ? ARG A 1 188 ?   7.773 -10.463   0.375 1.000 95.460 ? 188 ARG A NH2 1 
ATOM 1441 C CZ  ? ARG A 1 188 ?   6.477 -10.371   0.114 1.000 95.460 ? 188 ARG A CZ  1 
ATOM 1442 N N   ? GLY A 1 189 ?   2.541  -5.451  -1.176 1.000 95.840 ? 189 GLY A N   1 
ATOM 1443 C CA  ? GLY A 1 189 ?   3.150  -4.315  -0.502 1.000 95.840 ? 189 GLY A CA  1 
ATOM 1444 C C   ? GLY A 1 189 ?   2.384  -3.021  -0.704 1.000 95.840 ? 189 GLY A C   1 
ATOM 1445 O O   ? GLY A 1 189 ?   1.501  -2.943  -1.561 1.000 95.840 ? 189 GLY A O   1 
ATOM 1446 N N   ? LEU A 1 190 ?   2.728  -2.044   0.113 1.000 97.280 ? 190 LEU A N   1 
ATOM 1447 C CA  ? LEU A 1 190 ?   2.287  -0.661  -0.028 1.000 97.280 ? 190 LEU A CA  1 
ATOM 1448 C C   ? LEU A 1 190 ?   3.466   0.257  -0.332 1.000 97.280 ? 190 LEU A C   1 
ATOM 1449 C CB  ? LEU A 1 190 ?   1.575  -0.193   1.244 1.000 97.280 ? 190 LEU A CB  1 
ATOM 1450 O O   ? LEU A 1 190 ?   4.527   0.137   0.284 1.000 97.280 ? 190 LEU A O   1 
ATOM 1451 C CG  ? LEU A 1 190 ?   0.306  -0.954   1.630 1.000 97.280 ? 190 LEU A CG  1 
ATOM 1452 C CD1 ? LEU A 1 190 ?  -0.061  -0.671   3.083 1.000 97.280 ? 190 LEU A CD1 1 
ATOM 1453 C CD2 ? LEU A 1 190 ?  -0.845  -0.582   0.701 1.000 97.280 ? 190 LEU A CD2 1 
ATOM 1454 N N   ? VAL A 1 191 ?   3.246   1.075  -1.279 1.000 94.950 ? 191 VAL A N   1 
ATOM 1455 C CA  ? VAL A 1 191 ?   4.311   2.018  -1.606 1.000 94.950 ? 191 VAL A CA  1 
ATOM 1456 C C   ? VAL A 1 191 ?   4.698   2.812  -0.360 1.000 94.950 ? 191 VAL A C   1 
ATOM 1457 C CB  ? VAL A 1 191 ?   3.890   2.979  -2.741 1.000 94.950 ? 191 VAL A CB  1 
ATOM 1458 O O   ? VAL A 1 191 ?   3.863   3.500   0.230 1.000 94.950 ? 191 VAL A O   1 
ATOM 1459 C CG1 ? VAL A 1 191 ?   5.024   3.945  -3.078 1.000 94.950 ? 191 VAL A CG1 1 
ATOM 1460 C CG2 ? VAL A 1 191 ?   3.470   2.189  -3.979 1.000 94.950 ? 191 VAL A CG2 1 
ATOM 1461 N N   ? SER A 1 192 ?   5.991   2.755   0.036 1.000 94.230 ? 192 SER A N   1 
ATOM 1462 C CA  ? SER A 1 192 ?   6.448   3.368   1.279 1.000 94.230 ? 192 SER A CA  1 
ATOM 1463 C C   ? SER A 1 192 ?   7.492   4.447   1.012 1.000 94.230 ? 192 SER A C   1 
ATOM 1464 C CB  ? SER A 1 192 ?   7.025   2.310   2.219 1.000 94.230 ? 192 SER A CB  1 
ATOM 1465 O O   ? SER A 1 192 ?   7.265   5.624   1.300 1.000 94.230 ? 192 SER A O   1 
ATOM 1466 O OG  ? SER A 1 192 ?   7.296   2.864   3.495 1.000 94.230 ? 192 SER A OG  1 
ATOM 1467 N N   ? TRP A 1 193 ?   8.617   4.090   0.441 1.000 92.130 ? 193 TRP A N   1 
ATOM 1468 C CA  ? TRP A 1 193 ?   9.686   5.048   0.182 1.000 92.130 ? 193 TRP A CA  1 
ATOM 1469 C C   ? TRP A 1 193 ?  10.660   4.509  -0.861 1.000 92.130 ? 193 TRP A C   1 
ATOM 1470 C CB  ? TRP A 1 193 ?  10.435   5.381   1.475 1.000 92.130 ? 193 TRP A CB  1 
ATOM 1471 O O   ? TRP A 1 193 ?  10.548   3.356  -1.286 1.000 92.130 ? 193 TRP A O   1 
ATOM 1472 C CG  ? TRP A 1 193 ?  11.123   4.205   2.100 1.000 92.130 ? 193 TRP A CG  1 
ATOM 1473 C CD1 ? TRP A 1 193 ?  10.561   3.258   2.912 1.000 92.130 ? 193 TRP A CD1 1 
ATOM 1474 C CD2 ? TRP A 1 193 ?  12.503   3.853   1.969 1.000 92.130 ? 193 TRP A CD2 1 
ATOM 1475 C CE2 ? TRP A 1 193 ?  12.710   2.680   2.728 1.000 92.130 ? 193 TRP A CE2 1 
ATOM 1476 C CE3 ? TRP A 1 193 ?  13.587   4.416   1.282 1.000 92.130 ? 193 TRP A CE3 1 
ATOM 1477 N NE1 ? TRP A 1 193 ?  11.510   2.338   3.292 1.000 92.130 ? 193 TRP A NE1 1 
ATOM 1478 C CH2 ? TRP A 1 193 ?  15.001   2.630   2.137 1.000 92.130 ? 193 TRP A CH2 1 
ATOM 1479 C CZ2 ? TRP A 1 193 ?  13.958   2.059   2.819 1.000 92.130 ? 193 TRP A CZ2 1 
ATOM 1480 C CZ3 ? TRP A 1 193 ?  14.828   3.797   1.374 1.000 92.130 ? 193 TRP A CZ3 1 
ATOM 1481 N N   ? GLY A 1 194 ?  11.554   5.297  -1.314 1.000 85.820 ? 194 GLY A N   1 
ATOM 1482 C CA  ? GLY A 1 194 ?  12.598   4.939  -2.262 1.000 85.820 ? 194 GLY A CA  1 
ATOM 1483 C C   ? GLY A 1 194 ?  13.491   6.107  -2.635 1.000 85.820 ? 194 GLY A C   1 
ATOM 1484 O O   ? GLY A 1 194 ?  13.331   7.210  -2.109 1.000 85.820 ? 194 GLY A O   1 
ATOM 1485 N N   ? GLU A 1 195 ?  14.531   5.787  -3.477 1.000 80.170 ? 195 GLU A N   1 
ATOM 1486 C CA  ? GLU A 1 195 ?  15.500   6.812  -3.854 1.000 80.170 ? 195 GLU A CA  1 
ATOM 1487 C C   ? GLU A 1 195 ?  14.870   7.856  -4.771 1.000 80.170 ? 195 GLU A C   1 
ATOM 1488 C CB  ? GLU A 1 195 ?  16.715   6.178  -4.537 1.000 80.170 ? 195 GLU A CB  1 
ATOM 1489 O O   ? GLU A 1 195 ?  14.005   7.533  -5.588 1.000 80.170 ? 195 GLU A O   1 
ATOM 1490 C CG  ? GLU A 1 195 ?  17.860   7.150  -4.780 1.000 80.170 ? 195 GLU A CG  1 
ATOM 1491 C CD  ? GLU A 1 195 ?  18.552   7.594  -3.500 1.000 80.170 ? 195 GLU A CD  1 
ATOM 1492 O OE1 ? GLU A 1 195 ?  18.521   8.805  -3.182 1.000 80.170 ? 195 GLU A OE1 1 
ATOM 1493 O OE2 ? GLU A 1 195 ?  19.130   6.725  -2.811 1.000 80.170 ? 195 GLU A OE2 1 
ATOM 1494 N N   ? VAL A 1 196 ?  15.323   9.114  -4.823 1.000 71.970 ? 196 VAL A N   1 
ATOM 1495 C CA  ? VAL A 1 196 ?  14.996  10.192  -5.750 1.000 71.970 ? 196 VAL A CA  1 
ATOM 1496 C C   ? VAL A 1 196 ?  16.244  10.602  -6.528 1.000 71.970 ? 196 VAL A C   1 
ATOM 1497 C CB  ? VAL A 1 196 ?  14.402  11.414  -5.013 1.000 71.970 ? 196 VAL A CB  1 
ATOM 1498 O O   ? VAL A 1 196 ?  17.283  10.900  -5.934 1.000 71.970 ? 196 VAL A O   1 
ATOM 1499 C CG1 ? VAL A 1 196 ?  14.081  12.535  -5.999 1.000 71.970 ? 196 VAL A CG1 1 
ATOM 1500 C CG2 ? VAL A 1 196 ?  13.152  11.010  -4.233 1.000 71.970 ? 196 VAL A CG2 1 
ATOM 1501 N N   ? PRO A 1 197 ?  16.129  10.512  -7.784 1.000 68.560 ? 197 PRO A N   1 
ATOM 1502 C CA  ? PRO A 1 197 ?  15.015  10.231  -8.692 1.000 68.560 ? 197 PRO A CA  1 
ATOM 1503 C C   ? PRO A 1 197 ?  14.691   8.742  -8.786 1.000 68.560 ? 197 PRO A C   1 
ATOM 1504 C CB  ? PRO A 1 197 ?  15.514  10.767 -10.037 1.000 68.560 ? 197 PRO A CB  1 
ATOM 1505 O O   ? PRO A 1 197 ?  15.572   7.901  -8.589 1.000 68.560 ? 197 PRO A O   1 
ATOM 1506 C CG  ? PRO A 1 197 ?  17.002  10.658  -9.964 1.000 68.560 ? 197 PRO A CG  1 
ATOM 1507 C CD  ? PRO A 1 197 ?  17.421  10.803  -8.529 1.000 68.560 ? 197 PRO A CD  1 
ATOM 1508 N N   ? CYS A 1 198 ?  13.396   8.300  -8.741 1.000 71.700 ? 198 CYS A N   1 
ATOM 1509 C CA  ? CYS A 1 198 ?  12.888   6.937  -8.841 1.000 71.700 ? 198 CYS A CA  1 
ATOM 1510 C C   ? CYS A 1 198 ?  13.275   6.307 -10.174 1.000 71.700 ? 198 CYS A C   1 
ATOM 1511 C CB  ? CYS A 1 198 ?  11.368   6.918  -8.680 1.000 71.700 ? 198 CYS A CB  1 
ATOM 1512 O O   ? CYS A 1 198 ?  13.585   7.016 -11.133 1.000 71.700 ? 198 CYS A O   1 
ATOM 1513 S SG  ? CYS A 1 198 ?  10.793   7.607  -7.113 1.000 71.700 ? 198 CYS A SG  1 
ATOM 1514 N N   ? GLY A 1 199 ?  13.490   4.963 -10.240 1.000 65.100 ? 199 GLY A N   1 
ATOM 1515 C CA  ? GLY A 1 199 ?  13.654   4.318 -11.534 1.000 65.100 ? 199 GLY A CA  1 
ATOM 1516 C C   ? GLY A 1 199 ?  15.094   3.957 -11.843 1.000 65.100 ? 199 GLY A C   1 
ATOM 1517 O O   ? GLY A 1 199 ?  15.466   3.810 -13.009 1.000 65.100 ? 199 GLY A O   1 
ATOM 1518 N N   ? SER A 1 200 ?  15.988   3.962 -10.752 1.000 71.220 ? 200 SER A N   1 
ATOM 1519 C CA  ? SER A 1 200 ?  17.361   3.484 -10.876 1.000 71.220 ? 200 SER A CA  1 
ATOM 1520 C C   ? SER A 1 200 ?  17.436   1.969 -10.716 1.000 71.220 ? 200 SER A C   1 
ATOM 1521 C CB  ? SER A 1 200 ?  18.259   4.159  -9.838 1.000 71.220 ? 200 SER A CB  1 
ATOM 1522 O O   ? SER A 1 200 ?  16.810   1.403  -9.817 1.000 71.220 ? 200 SER A O   1 
ATOM 1523 O OG  ? SER A 1 200 ?  19.542   3.556  -9.815 1.000 71.220 ? 200 SER A OG  1 
ATOM 1524 N N   ? ALA A 1 201 ?  18.061   1.367 -11.730 1.000 71.090 ? 201 ALA A N   1 
ATOM 1525 C CA  ? ALA A 1 201 ?  18.207  -0.086 -11.743 1.000 71.090 ? 201 ALA A CA  1 
ATOM 1526 C C   ? ALA A 1 201 ?  18.911  -0.578 -10.481 1.000 71.090 ? 201 ALA A C   1 
ATOM 1527 C CB  ? ALA A 1 201 ?  18.975  -0.533 -12.985 1.000 71.090 ? 201 ALA A CB  1 
ATOM 1528 O O   ? ALA A 1 201 ?  18.675  -1.701 -10.029 1.000 71.090 ? 201 ALA A O   1 
ATOM 1529 N N   ? GLN A 1 202 ?  19.638   0.362  -9.750 1.000 78.540 ? 202 GLN A N   1 
ATOM 1530 C CA  ? GLN A 1 202 ?  20.454  -0.004  -8.597 1.000 78.540 ? 202 GLN A CA  1 
ATOM 1531 C C   ? GLN A 1 202 ?  19.746   0.342  -7.290 1.000 78.540 ? 202 GLN A C   1 
ATOM 1532 C CB  ? GLN A 1 202 ?  21.814   0.692  -8.658 1.000 78.540 ? 202 GLN A CB  1 
ATOM 1533 O O   ? GLN A 1 202 ?  20.188  -0.062  -6.213 1.000 78.540 ? 202 GLN A O   1 
ATOM 1534 C CG  ? GLN A 1 202 ?  22.684   0.242  -9.824 1.000 78.540 ? 202 GLN A CG  1 
ATOM 1535 C CD  ? GLN A 1 202 ?  23.640   1.321 -10.294 1.000 78.540 ? 202 GLN A CD  1 
ATOM 1536 N NE2 ? GLN A 1 202 ?  24.566   0.952 -11.173 1.000 78.540 ? 202 GLN A NE2 1 
ATOM 1537 O OE1 ? GLN A 1 202 ?  23.548   2.478  -9.871 1.000 78.540 ? 202 GLN A OE1 1 
ATOM 1538 N N   ? LYS A 1 203 ?  18.551   1.030  -7.433 1.000 85.210 ? 203 LYS A N   1 
ATOM 1539 C CA  ? LYS A 1 203 ?  17.813   1.438  -6.241 1.000 85.210 ? 203 LYS A CA  1 
ATOM 1540 C C   ? LYS A 1 203 ?  16.320   1.170  -6.399 1.000 85.210 ? 203 LYS A C   1 
ATOM 1541 C CB  ? LYS A 1 203 ?  18.051   2.919  -5.943 1.000 85.210 ? 203 LYS A CB  1 
ATOM 1542 O O   ? LYS A 1 203 ?  15.569   2.048  -6.831 1.000 85.210 ? 203 LYS A O   1 
ATOM 1543 C CG  ? LYS A 1 203 ?  19.503   3.266  -5.649 1.000 85.210 ? 203 LYS A CG  1 
ATOM 1544 C CD  ? LYS A 1 203 ?  19.919   2.800  -4.259 1.000 85.210 ? 203 LYS A CD  1 
ATOM 1545 C CE  ? LYS A 1 203 ?  21.296   3.327  -3.880 1.000 85.210 ? 203 LYS A CE  1 
ATOM 1546 N NZ  ? LYS A 1 203 ?  21.714   2.862  -2.524 1.000 85.210 ? 203 LYS A NZ  1 
ATOM 1547 N N   ? PRO A 1 204 ?  15.881  -0.053  -6.159 1.000 89.640 ? 204 PRO A N   1 
ATOM 1548 C CA  ? PRO A 1 204 ?  14.463  -0.396  -6.290 1.000 89.640 ? 204 PRO A CA  1 
ATOM 1549 C C   ? PRO A 1 204 ?  13.577   0.372  -5.311 1.000 89.640 ? 204 PRO A C   1 
ATOM 1550 C CB  ? PRO A 1 204 ?  14.433  -1.897  -5.990 1.000 89.640 ? 204 PRO A CB  1 
ATOM 1551 O O   ? PRO A 1 204 ?  14.073   0.917  -4.321 1.000 89.640 ? 204 PRO A O   1 
ATOM 1552 C CG  ? PRO A 1 204 ?  15.601  -2.129  -5.086 1.000 89.640 ? 204 PRO A CG  1 
ATOM 1553 C CD  ? PRO A 1 204 ?  16.706  -1.194  -5.486 1.000 89.640 ? 204 PRO A CD  1 
ATOM 1554 N N   ? GLY A 1 205 ?  12.281   0.475  -5.649 1.000 91.140 ? 205 GLY A N   1 
ATOM 1555 C CA  ? GLY A 1 205 ?  11.318   0.993  -4.691 1.000 91.140 ? 205 GLY A CA  1 
ATOM 1556 C C   ? GLY A 1 205 ?  11.152   0.106  -3.471 1.000 91.140 ? 205 GLY A C   1 
ATOM 1557 O O   ? GLY A 1 205 ?  11.289  -1.116  -3.563 1.000 91.140 ? 205 GLY A O   1 
ATOM 1558 N N   ? VAL A 1 206 ?  10.833   0.775  -2.341 1.000 93.990 ? 206 VAL A N   1 
ATOM 1559 C CA  ? VAL A 1 206 ?  10.647   0.050  -1.088 1.000 93.990 ? 206 VAL A CA  1 
ATOM 1560 C C   ? VAL A 1 206 ?   9.178   0.103  -0.674 1.000 93.990 ? 206 VAL A C   1 
ATOM 1561 C CB  ? VAL A 1 206 ?  11.539   0.623   0.037 1.000 93.990 ? 206 VAL A CB  1 
ATOM 1562 O O   ? VAL A 1 206 ?   8.561   1.171  -0.684 1.000 93.990 ? 206 VAL A O   1 
ATOM 1563 C CG1 ? VAL A 1 206 ?  11.332  -0.153   1.337 1.000 93.990 ? 206 VAL A CG1 1 
ATOM 1564 C CG2 ? VAL A 1 206 ?  13.008   0.591  -0.380 1.000 93.990 ? 206 VAL A CG2 1 
ATOM 1565 N N   ? TYR A 1 207 ?   8.688  -1.004  -0.325 1.000 95.600 ? 207 TYR A N   1 
ATOM 1566 C CA  ? TYR A 1 207 ?   7.287  -1.183   0.039 1.000 95.600 ? 207 TYR A CA  1 
ATOM 1567 C C   ? TYR A 1 207 ?   7.158  -1.798   1.428 1.000 95.600 ? 207 TYR A C   1 
ATOM 1568 C CB  ? TYR A 1 207 ?   6.572  -2.065  -0.990 1.000 95.600 ? 207 TYR A CB  1 
ATOM 1569 O O   ? TYR A 1 207 ?   8.059  -2.505   1.886 1.000 95.600 ? 207 TYR A O   1 
ATOM 1570 C CG  ? TYR A 1 207 ?   6.717  -1.577  -2.411 1.000 95.600 ? 207 TYR A CG  1 
ATOM 1571 C CD1 ? TYR A 1 207 ?   5.673  -0.913  -3.050 1.000 95.600 ? 207 TYR A CD1 1 
ATOM 1572 C CD2 ? TYR A 1 207 ?   7.897  -1.781  -3.118 1.000 95.600 ? 207 TYR A CD2 1 
ATOM 1573 C CE1 ? TYR A 1 207 ?   5.801  -0.464  -4.360 1.000 95.600 ? 207 TYR A CE1 1 
ATOM 1574 C CE2 ? TYR A 1 207 ?   8.036  -1.336  -4.429 1.000 95.600 ? 207 TYR A CE2 1 
ATOM 1575 O OH  ? TYR A 1 207 ?   7.117  -0.237  -6.337 1.000 95.600 ? 207 TYR A OH  1 
ATOM 1576 C CZ  ? TYR A 1 207 ?   6.985  -0.679  -5.040 1.000 95.600 ? 207 TYR A CZ  1 
ATOM 1577 N N   ? THR A 1 208 ?   6.043  -1.360   2.108 1.000 97.160 ? 208 THR A N   1 
ATOM 1578 C CA  ? THR A 1 208 ?   5.690  -2.113   3.306 1.000 97.160 ? 208 THR A CA  1 
ATOM 1579 C C   ? THR A 1 208 ?   5.255  -3.531   2.945 1.000 97.160 ? 208 THR A C   1 
ATOM 1580 C CB  ? THR A 1 208 ?   4.567  -1.414   4.094 1.000 97.160 ? 208 THR A CB  1 
ATOM 1581 O O   ? THR A 1 208 ?   4.376  -3.721   2.102 1.000 97.160 ? 208 THR A O   1 
ATOM 1582 C CG2 ? THR A 1 208 ?   4.205  -2.200   5.350 1.000 97.160 ? 208 THR A CG2 1 
ATOM 1583 O OG1 ? THR A 1 208 ?   5.002  -0.103   4.474 1.000 97.160 ? 208 THR A OG1 1 
ATOM 1584 N N   ? ASP A 1 209 ?   5.909  -4.607   3.513 1.000 96.530 ? 209 ASP A N   1 
ATOM 1585 C CA  ? ASP A 1 209 ?   5.584  -6.007   3.259 1.000 96.530 ? 209 ASP A CA  1 
ATOM 1586 C C   ? ASP A 1 209 ?   4.320  -6.422   4.008 1.000 96.530 ? 209 ASP A C   1 
ATOM 1587 C CB  ? ASP A 1 209 ?   6.753  -6.910   3.658 1.000 96.530 ? 209 ASP A CB  1 
ATOM 1588 O O   ? ASP A 1 209 ?   4.381  -6.794   5.182 1.000 96.530 ? 209 ASP A O   1 
ATOM 1589 C CG  ? ASP A 1 209 ?   6.634  -8.316   3.096 1.000 96.530 ? 209 ASP A CG  1 
ATOM 1590 O OD1 ? ASP A 1 209 ?   5.556  -8.676   2.575 1.000 96.530 ? 209 ASP A OD1 1 
ATOM 1591 O OD2 ? ASP A 1 209 ?   7.626  -9.072   3.178 1.000 96.530 ? 209 ASP A OD2 1 
ATOM 1592 N N   ? VAL A 1 210 ?   3.219  -6.424   3.332 1.000 97.500 ? 210 VAL A N   1 
ATOM 1593 C CA  ? VAL A 1 210 ?   1.898  -6.590   3.930 1.000 97.500 ? 210 VAL A CA  1 
ATOM 1594 C C   ? VAL A 1 210 ?   1.782  -7.981   4.549 1.000 97.500 ? 210 VAL A C   1 
ATOM 1595 C CB  ? VAL A 1 210 ?   0.774  -6.373   2.892 1.000 97.500 ? 210 VAL A CB  1 
ATOM 1596 O O   ? VAL A 1 210 ?   1.095  -8.164   5.557 1.000 97.500 ? 210 VAL A O   1 
ATOM 1597 C CG1 ? VAL A 1 210 ?  -0.577  -6.803   3.462 1.000 97.500 ? 210 VAL A CG1 1 
ATOM 1598 C CG2 ? VAL A 1 210 ?   0.730  -4.911   2.452 1.000 97.500 ? 210 VAL A CG2 1 
ATOM 1599 N N   ? CYS A 1 211 ?   2.415  -9.022   4.006 1.000 95.610 ? 211 CYS A N   1 
ATOM 1600 C CA  ? CYS A 1 211 ?   2.305 -10.384   4.516 1.000 95.610 ? 211 CYS A CA  1 
ATOM 1601 C C   ? CYS A 1 211 ?   2.746 -10.458   5.973 1.000 95.610 ? 211 CYS A C   1 
ATOM 1602 C CB  ? CYS A 1 211 ?   3.143 -11.343   3.671 1.000 95.610 ? 211 CYS A CB  1 
ATOM 1603 O O   ? CYS A 1 211 ?   2.324 -11.352   6.709 1.000 95.610 ? 211 CYS A O   1 
ATOM 1604 S SG  ? CYS A 1 211 ?   4.921 -11.202   3.958 1.000 95.610 ? 211 CYS A SG  1 
ATOM 1605 N N   ? ARG A 1 212 ?   3.544  -9.459   6.432 1.000 96.500 ? 212 ARG A N   1 
ATOM 1606 C CA  ? ARG A 1 212 ?   4.075  -9.451   7.791 1.000 96.500 ? 212 ARG A CA  1 
ATOM 1607 C C   ? ARG A 1 212 ?   3.057  -8.881   8.774 1.000 96.500 ? 212 ARG A C   1 
ATOM 1608 C CB  ? ARG A 1 212 ?   5.374  -8.646   7.857 1.000 96.500 ? 212 ARG A CB  1 
ATOM 1609 O O   ? ARG A 1 212 ?   3.288  -8.881   9.985 1.000 96.500 ? 212 ARG A O   1 
ATOM 1610 C CG  ? ARG A 1 212 ?   6.473  -9.175   6.948 1.000 96.500 ? 212 ARG A CG  1 
ATOM 1611 C CD  ? ARG A 1 212 ?   7.408 -10.122   7.687 1.000 96.500 ? 212 ARG A CD  1 
ATOM 1612 N NE  ? ARG A 1 212 ?   8.565 -10.481   6.872 1.000 96.500 ? 212 ARG A NE  1 
ATOM 1613 N NH1 ? ARG A 1 212 ?   9.548 -11.812   8.485 1.000 96.500 ? 212 ARG A NH1 1 
ATOM 1614 N NH2 ? ARG A 1 212 ?  10.561 -11.537   6.447 1.000 96.500 ? 212 ARG A NH2 1 
ATOM 1615 C CZ  ? ARG A 1 212 ?   9.555 -11.276   7.270 1.000 96.500 ? 212 ARG A CZ  1 
ATOM 1616 N N   ? TYR A 1 213 ?   1.891  -8.367   8.197 1.000 97.800 ? 213 TYR A N   1 
ATOM 1617 C CA  ? TYR A 1 213 ?   0.994  -7.603   9.056 1.000 97.800 ? 213 TYR A CA  1 
ATOM 1618 C C   ? TYR A 1 213 ?  -0.424  -8.159   8.995 1.000 97.800 ? 213 TYR A C   1 
ATOM 1619 C CB  ? TYR A 1 213 ?   0.993  -6.125   8.655 1.000 97.800 ? 213 TYR A CB  1 
ATOM 1620 O O   ? TYR A 1 213 ?  -1.380  -7.484   9.385 1.000 97.800 ? 213 TYR A O   1 
ATOM 1621 C CG  ? TYR A 1 213 ?   2.340  -5.458   8.791 1.000 97.800 ? 213 TYR A CG  1 
ATOM 1622 C CD1 ? TYR A 1 213 ?   2.750  -4.915  10.007 1.000 97.800 ? 213 TYR A CD1 1 
ATOM 1623 C CD2 ? TYR A 1 213 ?   3.205  -5.369   7.706 1.000 97.800 ? 213 TYR A CD2 1 
ATOM 1624 C CE1 ? TYR A 1 213 ?   3.990  -4.298  10.137 1.000 97.800 ? 213 TYR A CE1 1 
ATOM 1625 C CE2 ? TYR A 1 213 ?   4.447  -4.754   7.825 1.000 97.800 ? 213 TYR A CE2 1 
ATOM 1626 O OH  ? TYR A 1 213 ?   6.059  -3.613   9.166 1.000 97.800 ? 213 TYR A OH  1 
ATOM 1627 C CZ  ? TYR A 1 213 ?   4.830  -4.223   9.042 1.000 97.800 ? 213 TYR A CZ  1 
ATOM 1628 N N   ? CYS A 1 214 ?  -0.587  -9.322   8.427 1.000 97.000 ? 214 CYS A N   1 
ATOM 1629 C CA  ? CYS A 1 214 ?  -1.929  -9.868   8.258 1.000 97.000 ? 214 CYS A CA  1 
ATOM 1630 C C   ? CYS A 1 214 ?  -2.607 -10.077   9.607 1.000 97.000 ? 214 CYS A C   1 
ATOM 1631 C CB  ? CYS A 1 214 ?  -1.878 -11.190   7.494 1.000 97.000 ? 214 CYS A CB  1 
ATOM 1632 O O   ? CYS A 1 214 ?  -3.795  -9.787   9.762 1.000 97.000 ? 214 CYS A O   1 
ATOM 1633 S SG  ? CYS A 1 214 ?  -1.559 -10.998   5.726 1.000 97.000 ? 214 CYS A SG  1 
ATOM 1634 N N   ? ASP A 1 215 ?  -1.821 -10.586  10.604 1.000 96.900 ? 215 ASP A N   1 
ATOM 1635 C CA  ? ASP A 1 215 ?  -2.377 -10.784  11.939 1.000 96.900 ? 215 ASP A CA  1 
ATOM 1636 C C   ? ASP A 1 215 ?  -2.823  -9.458  12.551 1.000 96.900 ? 215 ASP A C   1 
ATOM 1637 C CB  ? ASP A 1 215 ?  -1.355 -11.467  12.851 1.000 96.900 ? 215 ASP A CB  1 
ATOM 1638 O O   ? ASP A 1 215 ?  -3.922  -9.361  13.102 1.000 96.900 ? 215 ASP A O   1 
ATOM 1639 C CG  ? ASP A 1 215 ?  -1.147 -12.933  12.515 1.000 96.900 ? 215 ASP A CG  1 
ATOM 1640 O OD1 ? ASP A 1 215 ?  -1.960 -13.507  11.758 1.000 96.900 ? 215 ASP A OD1 1 
ATOM 1641 O OD2 ? ASP A 1 215 ?  -0.162 -13.521  13.013 1.000 96.900 ? 215 ASP A OD2 1 
ATOM 1642 N N   ? TRP A 1 216 ?  -1.992  -8.457  12.466 1.000 98.010 ? 216 TRP A N   1 
ATOM 1643 C CA  ? TRP A 1 216 ?  -2.309  -7.131  12.986 1.000 98.010 ? 216 TRP A CA  1 
ATOM 1644 C C   ? TRP A 1 216 ?  -3.537  -6.552  12.293 1.000 98.010 ? 216 TRP A C   1 
ATOM 1645 C CB  ? TRP A 1 216 ?  -1.116  -6.186  12.812 1.000 98.010 ? 216 TRP A CB  1 
ATOM 1646 O O   ? TRP A 1 216 ?  -4.428  -6.006  12.948 1.000 98.010 ? 216 TRP A O   1 
ATOM 1647 C CG  ? TRP A 1 216 ?  -1.424  -4.753  13.129 1.000 98.010 ? 216 TRP A CG  1 
ATOM 1648 C CD1 ? TRP A 1 216 ?  -1.503  -4.182  14.368 1.000 98.010 ? 216 TRP A CD1 1 
ATOM 1649 C CD2 ? TRP A 1 216 ?  -1.698  -3.710  12.188 1.000 98.010 ? 216 TRP A CD2 1 
ATOM 1650 C CE2 ? TRP A 1 216 ?  -1.934  -2.531  12.929 1.000 98.010 ? 216 TRP A CE2 1 
ATOM 1651 C CE3 ? TRP A 1 216 ?  -1.766  -3.658  10.789 1.000 98.010 ? 216 TRP A CE3 1 
ATOM 1652 N NE1 ? TRP A 1 216 ?  -1.809  -2.845  14.255 1.000 98.010 ? 216 TRP A NE1 1 
ATOM 1653 C CH2 ? TRP A 1 216 ?  -2.294  -1.289  10.946 1.000 98.010 ? 216 TRP A CH2 1 
ATOM 1654 C CZ2 ? TRP A 1 216 ?  -2.234  -1.312  12.316 1.000 98.010 ? 216 TRP A CZ2 1 
ATOM 1655 C CZ3 ? TRP A 1 216 ?  -2.064  -2.444  10.181 1.000 98.010 ? 216 TRP A CZ3 1 
ATOM 1656 N N   ? ILE A 1 217 ?  -3.618  -6.689  11.016 1.000 98.250 ? 217 ILE A N   1 
ATOM 1657 C CA  ? ILE A 1 217 ?  -4.728  -6.178  10.220 1.000 98.250 ? 217 ILE A CA  1 
ATOM 1658 C C   ? ILE A 1 217 ?  -6.036  -6.806  10.696 1.000 98.250 ? 217 ILE A C   1 
ATOM 1659 C CB  ? ILE A 1 217 ?  -4.519  -6.452   8.714 1.000 98.250 ? 217 ILE A CB  1 
ATOM 1660 O O   ? ILE A 1 217 ?  -7.005  -6.098  10.980 1.000 98.250 ? 217 ILE A O   1 
ATOM 1661 C CG1 ? ILE A 1 217 ?  -3.338  -5.633   8.181 1.000 98.250 ? 217 ILE A CG1 1 
ATOM 1662 C CG2 ? ILE A 1 217 ?  -5.797  -6.148   7.927 1.000 98.250 ? 217 ILE A CG2 1 
ATOM 1663 C CD1 ? ILE A 1 217 ?  -2.835  -6.087   6.818 1.000 98.250 ? 217 ILE A CD1 1 
ATOM 1664 N N   ? GLN A 1 218 ?  -6.051  -8.059  10.816 1.000 97.720 ? 218 GLN A N   1 
ATOM 1665 C CA  ? GLN A 1 218 ?  -7.255  -8.791  11.193 1.000 97.720 ? 218 GLN A CA  1 
ATOM 1666 C C   ? GLN A 1 218 ?  -7.689  -8.442  12.615 1.000 97.720 ? 218 GLN A C   1 
ATOM 1667 C CB  ? GLN A 1 218 ?  -7.029 -10.298  11.068 1.000 97.720 ? 218 GLN A CB  1 
ATOM 1668 O O   ? GLN A 1 218 ?  -8.873  -8.217  12.870 1.000 97.720 ? 218 GLN A O   1 
ATOM 1669 C CG  ? GLN A 1 218 ?  -6.967 -10.793   9.629 1.000 97.720 ? 218 GLN A CG  1 
ATOM 1670 C CD  ? GLN A 1 218 ?  -6.625 -12.268   9.530 1.000 97.720 ? 218 GLN A CD  1 
ATOM 1671 N NE2 ? GLN A 1 218 ?  -6.751 -12.827   8.331 1.000 97.720 ? 218 GLN A NE2 1 
ATOM 1672 O OE1 ? GLN A 1 218 ?  -6.250 -12.900  10.523 1.000 97.720 ? 218 GLN A OE1 1 
ATOM 1673 N N   ? ARG A 1 219 ?  -6.764  -8.425  13.518 1.000 97.730 ? 219 ARG A N   1 
ATOM 1674 C CA  ? ARG A 1 219 ?  -7.053  -8.093  14.909 1.000 97.730 ? 219 ARG A CA  1 
ATOM 1675 C C   ? ARG A 1 219 ?  -7.604  -6.676  15.031 1.000 97.730 ? 219 ARG A C   1 
ATOM 1676 C CB  ? ARG A 1 219 ?  -5.796  -8.241  15.770 1.000 97.730 ? 219 ARG A CB  1 
ATOM 1677 O O   ? ARG A 1 219 ?  -8.515  -6.425  15.823 1.000 97.730 ? 219 ARG A O   1 
ATOM 1678 C CG  ? ARG A 1 219 ?  -5.466  -9.680  16.133 1.000 97.730 ? 219 ARG A CG  1 
ATOM 1679 C CD  ? ARG A 1 219 ?  -4.356  -9.759  17.173 1.000 97.730 ? 219 ARG A CD  1 
ATOM 1680 N NE  ? ARG A 1 219 ?  -3.059  -9.402  16.605 1.000 97.730 ? 219 ARG A NE  1 
ATOM 1681 N NH1 ? ARG A 1 219 ?  -2.270  -8.378  18.520 1.000 97.730 ? 219 ARG A NH1 1 
ATOM 1682 N NH2 ? ARG A 1 219 ?  -0.956  -8.481  16.645 1.000 97.730 ? 219 ARG A NH2 1 
ATOM 1683 C CZ  ? ARG A 1 219 ?  -2.098  -8.754  17.258 1.000 97.730 ? 219 ARG A CZ  1 
ATOM 1684 N N   ? THR A 1 220 ?  -7.020  -5.769  14.328 1.000 97.650 ? 220 THR A N   1 
ATOM 1685 C CA  ? THR A 1 220 ?  -7.457  -4.378  14.377 1.000 97.650 ? 220 THR A CA  1 
ATOM 1686 C C   ? THR A 1 220 ?  -8.875  -4.237  13.832 1.000 97.650 ? 220 THR A C   1 
ATOM 1687 C CB  ? THR A 1 220 ?  -6.505  -3.465  13.583 1.000 97.650 ? 220 THR A CB  1 
ATOM 1688 O O   ? THR A 1 220 ?  -9.703  -3.534  14.415 1.000 97.650 ? 220 THR A O   1 
ATOM 1689 C CG2 ? THR A 1 220 ?  -6.946  -2.007  13.664 1.000 97.650 ? 220 THR A CG2 1 
ATOM 1690 O OG1 ? THR A 1 220 ?  -5.181  -3.583  14.119 1.000 97.650 ? 220 THR A OG1 1 
ATOM 1691 N N   ? ILE A 1 221 ?  -9.167  -4.893  12.666 1.000 97.390 ? 221 ILE A N   1 
ATOM 1692 C CA  ? ILE A 1 221 ? -10.500  -4.857  12.076 1.000 97.390 ? 221 ILE A CA  1 
ATOM 1693 C C   ? ILE A 1 221 ? -11.513  -5.448  13.053 1.000 97.390 ? 221 ILE A C   1 
ATOM 1694 C CB  ? ILE A 1 221 ? -10.545  -5.618  10.732 1.000 97.390 ? 221 ILE A CB  1 
ATOM 1695 O O   ? ILE A 1 221 ? -12.586  -4.878  13.267 1.000 97.390 ? 221 ILE A O   1 
ATOM 1696 C CG1 ? ILE A 1 221 ?  -9.816  -4.822   9.643 1.000 97.390 ? 221 ILE A CG1 1 
ATOM 1697 C CG2 ? ILE A 1 221 ? -11.992  -5.906  10.323 1.000 97.390 ? 221 ILE A CG2 1 
ATOM 1698 C CD1 ? ILE A 1 221 ?  -9.703  -5.553   8.313 1.000 97.390 ? 221 ILE A CD1 1 
ATOM 1699 N N   ? GLN A 1 222 ? -11.265  -6.544  13.731 1.000 96.710 ? 222 GLN A N   1 
ATOM 1700 C CA  ? GLN A 1 222 ? -12.150  -7.230  14.666 1.000 96.710 ? 222 GLN A CA  1 
ATOM 1701 C C   ? GLN A 1 222 ? -12.396  -6.384  15.912 1.000 96.710 ? 222 GLN A C   1 
ATOM 1702 C CB  ? GLN A 1 222 ? -11.566  -8.588  15.061 1.000 96.710 ? 222 GLN A CB  1 
ATOM 1703 O O   ? GLN A 1 222 ? -13.501  -6.383  16.460 1.000 96.710 ? 222 GLN A O   1 
ATOM 1704 C CG  ? GLN A 1 222 ? -11.635  -9.632  13.954 1.000 96.710 ? 222 GLN A CG  1 
ATOM 1705 C CD  ? GLN A 1 222 ? -10.877 -10.901  14.296 1.000 96.710 ? 222 GLN A CD  1 
ATOM 1706 N NE2 ? GLN A 1 222 ? -10.911 -11.874  13.392 1.000 96.710 ? 222 GLN A NE2 1 
ATOM 1707 O OE1 ? GLN A 1 222 ? -10.264 -11.005  15.363 1.000 96.710 ? 222 GLN A OE1 1 
ATOM 1708 N N   ? ALA A 1 223 ? -11.431  -5.685  16.355 1.000 95.100 ? 223 ALA A N   1 
ATOM 1709 C CA  ? ALA A 1 223 ? -11.505  -4.883  17.574 1.000 95.100 ? 223 ALA A CA  1 
ATOM 1710 C C   ? ALA A 1 223 ? -12.293  -3.598  17.338 1.000 95.100 ? 223 ALA A C   1 
ATOM 1711 C CB  ? ALA A 1 223 ? -10.102  -4.558  18.082 1.000 95.100 ? 223 ALA A CB  1 
ATOM 1712 O O   ? ALA A 1 223 ? -12.697  -2.926  18.291 1.000 95.100 ? 223 ALA A O   1 
ATOM 1713 N N   ? ASN A 1 224 ? -12.622  -3.197  16.100 1.000 90.960 ? 224 ASN A N   1 
ATOM 1714 C CA  ? ASN A 1 224 ? -13.281  -1.941  15.759 1.000 90.960 ? 224 ASN A CA  1 
ATOM 1715 C C   ? ASN A 1 224 ? -14.597  -2.179  15.024 1.000 90.960 ? 224 ASN A C   1 
ATOM 1716 C CB  ? ASN A 1 224 ? -12.355  -1.060  14.917 1.000 90.960 ? 224 ASN A CB  1 
ATOM 1717 O O   ? ASN A 1 224 ? -15.495  -1.335  15.060 1.000 90.960 ? 224 ASN A O   1 
ATOM 1718 C CG  ? ASN A 1 224 ? -11.277  -0.388  15.743 1.000 90.960 ? 224 ASN A CG  1 
ATOM 1719 N ND2 ? ASN A 1 224 ? -10.109  -1.015  15.816 1.000 90.960 ? 224 ASN A ND2 1 
ATOM 1720 O OD1 ? ASN A 1 224 ? -11.492   0.685  16.313 1.000 90.960 ? 224 ASN A OD1 1 
# 
loop_
_struct_sheet_range.sheet_id 
_struct_sheet_range.id 
_struct_sheet_range.beg_label_comp_id 
_struct_sheet_range.beg_label_asym_id 
_struct_sheet_range.beg_label_seq_id 
_struct_sheet_range.pdbx_beg_PDB_ins_code 
_struct_sheet_range.end_label_comp_id 
_struct_sheet_range.end_label_asym_id 
_struct_sheet_range.end_label_seq_id 
_struct_sheet_range.pdbx_end_PDB_ins_code 
_struct_sheet_range.beg_auth_comp_id 
_struct_sheet_range.beg_auth_asym_id 
_struct_sheet_range.beg_auth_seq_id 
_struct_sheet_range.end_auth_comp_id 
_struct_sheet_range.end_auth_asym_id 
_struct_sheet_range.end_auth_seq_id 
A A LEU A   2 ? VAL A   3 ? LEU A 2   VAL A 3   
A B ASP A 171 ? SER A 172 ? ASP A 171 SER A 172 
B C TYR A   6 ? ASN A   7 ? TYR A 6   ASN A 7   
B D THR A 117 ? GLY A 122 ? THR A 117 GLY A 122 
B E GLN A 137 ? VAL A 144 ? GLN A 137 VAL A 144 
B F MET A 161 ? GLY A 165 ? MET A 161 GLY A 165 
B G PRO A 180 ? CYS A 183 ? PRO A 180 CYS A 183 
B H ARG A 186 ? TRP A 193 ? ARG A 186 TRP A 193 
B I GLY A 205 ? ASP A 209 ? GLY A 205 ASP A 209 
C J GLN A  16 ? TYR A  21 ? GLN A 16  TYR A 21  
C K HIS A  24 ? HIS A  33 ? HIS A 24  HIS A 33  
C L TRP A  36 ? SER A  39 ? TRP A 36  SER A 39  
C M GLN A  49 ? LEU A  52 ? GLN A 49  LEU A 52  
C N GLN A  65 ? THR A  68 ? GLN A 65  THR A 68  
C O GLN A  71 ? PRO A  74 ? GLN A 71  PRO A 74  
C P MET A  88 ? LYS A  91 ? MET A 88  LYS A 91  
D Q ASN A  56 ? ASN A  56 ? ASN A 56  ASN A 56  
D R VAL A 135 ? VAL A 135 ? VAL A 135 VAL A 135 
E S ASN A  79 ? ASN A  79 ? ASN A 79  ASN A 79  
E T ASP A  84 ? ASP A  84 ? ASP A 84  ASP A 84  
F U SER A  99 ? SER A  99 ? SER A 99  SER A 99  
F V ILE A 102 ? ILE A 102 ? ILE A 102 ILE A 102 
G W SER A 200 ? SER A 200 ? SER A 200 SER A 200 
G X LYS A 203 ? LYS A 203 ? LYS A 203 LYS A 203 
# 
loop_
_struct_conf.id 
_struct_conf.conf_type_id 
_struct_conf.beg_label_comp_id 
_struct_conf.beg_label_asym_id 
_struct_conf.beg_label_seq_id 
_struct_conf.pdbx_beg_PDB_ins_code 
_struct_conf.end_label_comp_id 
_struct_conf.end_label_asym_id 
_struct_conf.end_label_seq_id 
_struct_conf.pdbx_end_PDB_ins_code 
_struct_conf.beg_auth_comp_id 
_struct_conf.beg_auth_asym_id 
_struct_conf.beg_auth_seq_id 
_struct_conf.end_auth_comp_id 
_struct_conf.end_auth_asym_id 
_struct_conf.end_auth_seq_id 
STRN1         STRN         LEU A   2 ? VAL A   3 ? LEU A 2   VAL A 3   
TURN_TY1_P1   TURN_TY1_P   GLY A   4 ? GLY A   4 ? GLY A 4   GLY A 4   
STRN2         STRN         TYR A   6 ? ASN A   7 ? TYR A 6   ASN A 7   
HELX_LH_PP_P1 HELX_LH_PP_P CYS A   8 ? ARG A   9 ? CYS A 8   ARG A 9   
TURN_TY1_P2   TURN_TY1_P   VAL A  10 ? GLY A  11 ? VAL A 10  GLY A 11  
BEND1         BEND         GLU A  12 ? GLU A  12 ? GLU A 12  GLU A 12  
TURN_TY1_P3   TURN_TY1_P   PRO A  14 ? TYR A  15 ? PRO A 14  TYR A 15  
STRN3         STRN         GLN A  16 ? TYR A  21 ? GLN A 16  TYR A 21  
TURN_TY1_P4   TURN_TY1_P   SER A  22 ? ASP A  23 ? SER A 22  ASP A 23  
STRN4         STRN         HIS A  24 ? HIS A  33 ? HIS A 24  HIS A 33  
TURN_TY1_P5   TURN_TY1_P   PRO A  34 ? GLN A  35 ? PRO A 34  GLN A 35  
STRN5         STRN         TRP A  36 ? SER A  39 ? TRP A 36  SER A 39  
HELX_RH_3T_P1 HELX_RH_3T_P ALA A  41 ? CYS A  43 ? ALA A 41  CYS A 43  
BEND2         BEND         PRO A  46 ? THR A  47 ? PRO A 46  THR A 47  
STRN6         STRN         GLN A  49 ? LEU A  52 ? GLN A 49  LEU A 52  
BEND3         BEND         GLY A  53 ? GLY A  53 ? GLY A 53  GLY A 53  
BEND4         BEND         HIS A  55 ? HIS A  55 ? HIS A 55  HIS A 55  
STRN7         STRN         ASN A  56 ? ASN A  56 ? ASN A 56  ASN A 56  
TURN_TY1_P6   TURN_TY1_P   ILE A  57 ? GLN A  58 ? ILE A 57  GLN A 58  
BEND5         BEND         GLN A  59 ? GLN A  59 ? GLN A 59  GLN A 59  
TURN_TY1_P7   TURN_TY1_P   ARG A  62 ? SER A  63 ? ARG A 62  SER A 63  
STRN8         STRN         GLN A  65 ? THR A  68 ? GLN A 65  THR A 68  
BEND6         BEND         VAL A  70 ? VAL A  70 ? VAL A 70  VAL A 70  
STRN9         STRN         GLN A  71 ? PRO A  74 ? GLN A 71  PRO A 74  
TURN_TY1_P8   TURN_TY1_P   PRO A  76 ? ALA A  77 ? PRO A 76  ALA A 77  
STRN10        STRN         ASN A  79 ? ASN A  79 ? ASN A 79  ASN A 79  
TURN_TY1_P9   TURN_TY1_P   ARG A  80 ? HIS A  83 ? ARG A 80  HIS A 83  
STRN11        STRN         ASP A  84 ? ASP A  84 ? ASP A 84  ASP A 84  
TURN_TY1_P10  TURN_TY1_P   ASN A  85 ? ASN A  85 ? ASN A 85  ASN A 85  
STRN12        STRN         MET A  88 ? LYS A  91 ? MET A 88  LYS A 91  
BEND7         BEND         PRO A  93 ? ARG A  94 ? PRO A 93  ARG A 94  
STRN13        STRN         SER A  99 ? SER A  99 ? SER A 99  SER A 99  
TURN_TY1_P11  TURN_TY1_P   PRO A 100 ? HIS A 101 ? PRO A 100 HIS A 101 
STRN14        STRN         ILE A 102 ? ILE A 102 ? ILE A 102 ILE A 102 
HELX_LH_PP_P2 HELX_LH_PP_P PRO A 104 ? PRO A 108 ? PRO A 104 PRO A 108 
BEND8         BEND         SER A 109 ? SER A 109 ? SER A 109 SER A 109 
BEND9         BEND         CYS A 111 ? CYS A 111 ? CYS A 111 CYS A 111 
TURN_TY1_P12  TURN_TY1_P   SER A 114 ? ASN A 115 ? SER A 114 ASN A 115 
STRN15        STRN         THR A 117 ? GLY A 122 ? THR A 117 GLY A 122 
BEND10        BEND         TRP A 123 ? GLY A 124 ? TRP A 123 GLY A 124 
BEND11        BEND         ASP A 127 ? ASP A 127 ? ASP A 127 ASP A 127 
TURN_TY1_P13  TURN_TY1_P   ALA A 128 ? GLN A 129 ? ALA A 128 GLN A 129 
HELX_LH_PP_P3 HELX_LH_PP_P HIS A 131 ? PRO A 133 ? HIS A 131 PRO A 133 
BEND12        BEND         ASP A 134 ? ASP A 134 ? ASP A 134 ASP A 134 
STRN16        STRN         VAL A 135 ? VAL A 135 ? VAL A 135 VAL A 135 
HELX_LH_PP_P4 HELX_LH_PP_P LEU A 136 ? LEU A 136 ? LEU A 136 LEU A 136 
STRN17        STRN         GLN A 137 ? VAL A 144 ? GLN A 137 VAL A 144 
HELX_LH_PP_P5 HELX_LH_PP_P PRO A 145 ? PRO A 145 ? PRO A 145 PRO A 145 
HELX_RH_AL_P1 HELX_RH_AL_P HIS A 146 ? ALA A 152 ? HIS A 146 ALA A 152 
BEND13        BEND         TYR A 153 ? TYR A 153 ? TYR A 153 TYR A 153 
TURN_TY1_P14  TURN_TY1_P   PRO A 154 ? GLN A 156 ? PRO A 154 GLN A 156 
TURN_TY1_P15  TURN_TY1_P   ALA A 159 ? ASN A 160 ? ALA A 159 ASN A 160 
STRN18        STRN         MET A 161 ? GLY A 165 ? MET A 161 GLY A 165 
TURN_TY1_P16  TURN_TY1_P   LYS A 167 ? SER A 168 ? LYS A 167 SER A 168 
STRN19        STRN         ASP A 171 ? SER A 172 ? ASP A 171 SER A 172 
TURN_TY1_P17  TURN_TY1_P   GLN A 174 ? GLY A 175 ? GLN A 174 GLY A 175 
TURN_TY1_P18  TURN_TY1_P   SER A 177 ? GLY A 178 ? SER A 177 GLY A 178 
STRN20        STRN         PRO A 180 ? CYS A 183 ? PRO A 180 CYS A 183 
TURN_TY1_P19  TURN_TY1_P   GLN A 184 ? GLY A 185 ? GLN A 184 GLY A 185 
STRN21        STRN         ARG A 186 ? TRP A 193 ? ARG A 186 TRP A 193 
BEND14        BEND         VAL A 196 ? CYS A 198 ? VAL A 196 CYS A 198 
STRN22        STRN         SER A 200 ? SER A 200 ? SER A 200 SER A 200 
TURN_TY1_P20  TURN_TY1_P   ALA A 201 ? GLN A 202 ? ALA A 201 GLN A 202 
STRN23        STRN         LYS A 203 ? LYS A 203 ? LYS A 203 LYS A 203 
STRN24        STRN         GLY A 205 ? ASP A 209 ? GLY A 205 ASP A 209 
HELX_RH_3T_P2 HELX_RH_3T_P VAL A 210 ? TYR A 213 ? VAL A 210 TYR A 213 
HELX_RH_AL_P2 HELX_RH_AL_P CYS A 214 ? ALA A 223 ? CYS A 214 ALA A 223 
# 
