# Supplementary material for: FlatProt: 2D visualization eases protein structure comparison
Source: BMC Bioinformatics. 2025 Aug 13;26:210. doi: 10.1186/s12859-025-06233-x (PMC12344939; doi:10.1186/s12859-025-06233-x)
Supplement: Supplementary file 1 — Supplementary Material 1 [file 12859_2025_6233_MOESM1_ESM.zip › KLK/structures/Gzmg_Mus_musculus_GeneID=14944.cif]

data_Gzmg_Mus_musculus_GeneID=14944
# 
_entry.id   ? 
# 
_entity.id                         1    
_entity.type                       polymer 
_entity.pdbx_description           polymer-1 
_entity.formula_weight             24741 
_entity.pdbx_number_of_molecules      1 
# 
loop_
_struct_sheet.id 
_struct_sheet.number_strands 
A 2 
B 8 
C 6 
D 2 
E 2 
F 2 
G 2 
# 
loop_
_struct_conf_type.id 
_struct_conf_type.criteria 
STRN         DSSP 
TURN_TY1_P   DSSP 
HELX_LH_PP_P DSSP 
BEND         DSSP 
HELX_RH_3T_P DSSP 
HELX_RH_AL_P DSSP 
# 
_struct_asym.id          A 
_struct_asym.entity_id   1 
# 
_software.pdbx_ordinal     1 
_software.name             dssp 
_software.version          4.4.10 
_software.date             ? 
_software.classification   'model annotation' 
# 
_entity_poly.entity_id                      1 
_entity_poly.type                           polypeptide(L) 
_entity_poly.nstd_linkage                   n 
_entity_poly.nstd_monomer                   n 
_entity_poly.pdbx_seq_one_letter_code       
;EIIGGHEVKPHSRPYMAFIKVGKKKYCGGFLVQDDFVLTAAHCRNRSMTVTLGAHNIKAKEETQQIIPVAKAIPHPAFNR
KHGTNDIMLLKLESKAKRTKAVRPLKLPRARVKPGDVCSVAGWGKTSINATKASARLREAQLIIQEDEECKKLWYTYSKT
TQICAGDPKKVQAPYEGESGGPLVCDNLAYGVVSYGINRTITPGVFTKVVHFLPWISTNMKLL
;
_entity_poly.pdbx_seq_one_letter_code_can   
;EIIGGHEVKPHSRPYMAFIKVGKKKYCGGFLVQDDFVLTAAHCRNRSMTVTLGAHNIKAKEETQQIIPVAKAIPHPAFNR
KHGTNDIMLLKLESKAKRTKAVRPLKLPRARVKPGDVCSVAGWGKTSINATKASARLREAQLIIQEDEECKKLWYTYSKT
TQICAGDPKKVQAPYEGESGGPLVCDNLAYGVVSYGINRTITPGVFTKVVHFLPWISTNMKLL
;
_entity_poly.pdbx_strand_id                 A 
# 
loop_
_dssp_struct_summary.entry_id 
_dssp_struct_summary.label_comp_id 
_dssp_struct_summary.label_asym_id 
_dssp_struct_summary.label_seq_id 
_dssp_struct_summary.secondary_structure 
_dssp_struct_summary.ss_bridge 
_dssp_struct_summary.helix_3_10 
_dssp_struct_summary.helix_alpha 
_dssp_struct_summary.helix_pi 
_dssp_struct_summary.helix_pp 
_dssp_struct_summary.bend 
_dssp_struct_summary.chirality 
_dssp_struct_summary.sheet 
_dssp_struct_summary.strand 
_dssp_struct_summary.ladder_1 
_dssp_struct_summary.ladder_2 
_dssp_struct_summary.accessibility 
_dssp_struct_summary.TCO 
_dssp_struct_summary.kappa 
_dssp_struct_summary.alpha 
_dssp_struct_summary.phi 
_dssp_struct_summary.psi 
_dssp_struct_summary.x_ca 
_dssp_struct_summary.y_ca 
_dssp_struct_summary.z_ca 
Gzmg_Mus_musculus_GeneID=14944 GLU A 1   . . . . . . . . . . . . ? .      .     .      .      117.1  6.2   -10.7 -0.1  
Gzmg_Mus_musculus_GeneID=14944 ILE A 2   B . > . . . . - A A A . ? -0.797 .     -168.4 -105.3 73.6   8.6   -8.1  0.9   
Gzmg_Mus_musculus_GeneID=14944 ILE A 3   T . 3 . . . S + . . . . ? -0.614 71.5  13.1   -68.6  127.3  11.7  -10.0 -0.2  
Gzmg_Mus_musculus_GeneID=14944 GLY A 4   T . 3 . . . S + . . . . ? 0.637  99.7  134.9  83.8   7.1    15.0  -8.4  1.0   
Gzmg_Mus_musculus_GeneID=14944 GLY A 5   . . < . . . . - . . . . ? -0.351 45.9  -138.2 -83.1  167.1  13.0  -6.1  3.4   
Gzmg_Mus_musculus_GeneID=14944 HIS A 6   E . . . . . . - B C B . ? -0.930 29.9  -91.0  -122.1 150.1  13.9  -5.4  6.9   
Gzmg_Mus_musculus_GeneID=14944 GLU A 7   E . . . . > . - B C B . ? -0.431 45.8  -133.1 -59.1  133.2  11.7  -5.1  9.9   
Gzmg_Mus_musculus_GeneID=14944 VAL A 8   P . . . . P . - . . . . ? -0.493 29.3  -88.5  -84.7  157.4  10.5  -1.6  10.4  
Gzmg_Mus_musculus_GeneID=14944 LYS A 9   P . > . . < . - . . . . ? -0.475 65.2  -86.8  -59.0  127.9  10.6  0.3   13.7  
Gzmg_Mus_musculus_GeneID=14944 PRO A 10  T . 3 . . . S - . . . . ? -0.235 109.2 -1.7   -43.2  125.9  7.3   -0.5  15.4  
Gzmg_Mus_musculus_GeneID=14944 HIS A 11  T . 3 . . . S + . . . . ? 0.627  90.4  126.4  69.5   15.0   4.6   1.9   14.2  
Gzmg_Mus_musculus_GeneID=14944 SER A 12  S . < . . . S + . . . . ? 0.578  74.6  51.5   -77.3  -8.2   7.0   3.9   12.0  
Gzmg_Mus_musculus_GeneID=14944 ARG A 13  . . > . . . . + . . . . ? -0.641 68.1  169.2  -121.2 74.7   4.5   3.3   9.2   
Gzmg_Mus_musculus_GeneID=14944 PRO A 14  T . 3 . . . S + . . . . ? 0.554  71.1  61.7   -75.6  -2.3   1.3   4.5   10.7  
Gzmg_Mus_musculus_GeneID=14944 TYR A 15  T . 3 . . . S + . . . . ? 0.530  75.8  118.0  -96.4  -13.7  -0.6  4.4   7.4   
Gzmg_Mus_musculus_GeneID=14944 MET A 16  E . < . . . . - C K J . ? -0.348 45.9  -163.0 -65.0  139.6  -0.2  0.7   6.8   
Gzmg_Mus_musculus_GeneID=14944 ALA A 17  E . . . . . . - C K J K ? -0.975 13.6  -151.2 -127.1 134.1  -3.3  -1.4  6.6   
Gzmg_Mus_musculus_GeneID=14944 PHE A 18  E . . . . . . - C K J K ? -0.937 17.0  -160.8 -100.4 120.0  -3.9  -5.1  6.9   
Gzmg_Mus_musculus_GeneID=14944 ILE A 19  E . . . . . . - C K J K ? -0.904 6.8   -156.5 -110.0 110.8  -6.8  -6.2  4.9   
Gzmg_Mus_musculus_GeneID=14944 LYS A 20  E . . . . . . - C K J K ? -0.796 10.6  -164.4 -81.1  115.4  -8.3  -9.5  5.8   
Gzmg_Mus_musculus_GeneID=14944 VAL A 21  E . . > . . . - C K J K ? -0.907 55.9  -50.2  -104.7 101.7  -10.2 -10.7 2.7   
Gzmg_Mus_musculus_GeneID=14944 GLY A 22  T . . 4 . . S - . . . . ? -0.329 97.8  -45.1  65.4   -144.8 -12.6 -13.5 3.6   
Gzmg_Mus_musculus_GeneID=14944 LYS A 23  T . . 4 . . S + . . . . ? 0.726  134.0 23.3   -98.6  -15.9  -11.2 -16.5 5.7   
Gzmg_Mus_musculus_GeneID=14944 LYS A 24  T . . 4 . . S + . . . . ? 0.467  106.9 71.6   -137.1 -0.7   -8.0  -17.4 4.0   
Gzmg_Mus_musculus_GeneID=14944 LYS A 25  E . . < . . . - C L J . ? -0.826 47.3  -176.4 -125.4 156.2  -6.7  -14.3 2.1   
Gzmg_Mus_musculus_GeneID=14944 TYR A 26  E . . . . . . - C L J . ? -0.988 2.7   -171.0 -143.8 160.4  -5.2  -10.9 2.9   
Gzmg_Mus_musculus_GeneID=14944 CYS A 27  E . . . . . . - C L J . ? -0.869 22.4  -116.7 -137.2 162.7  -4.0  -7.7  1.2   
Gzmg_Mus_musculus_GeneID=14944 GLY A 28  E . . . . . . + C L J . ? -0.498 34.9  158.8  -91.9  173.8  -2.3  -4.7  2.1   
Gzmg_Mus_musculus_GeneID=14944 GLY A 29  E . . . . . . - C L J . ? -0.954 26.8  -125.5 -175.1 176.1  -3.5  -1.1  2.0   
Gzmg_Mus_musculus_GeneID=14944 PHE A 30  E . . . . . . - C L J L ? -0.990 22.8  -114.0 -148.2 139.4  -2.9  2.4   3.4   
Gzmg_Mus_musculus_GeneID=14944 LEU A 31  E . . . . . . + C L . L ? -0.580 34.0  166.2  -69.3  123.8  -5.0  5.0   5.2   
Gzmg_Mus_musculus_GeneID=14944 VAL A 32  E . . . . . S + C L . . ? 0.570  73.7  12.2   -117.4 -13.6  -5.5  8.1   3.0   
Gzmg_Mus_musculus_GeneID=14944 GLN A 33  E . > . . . S - C L . L ? -0.935 91.5  -93.8  -152.0 164.4  -8.4  9.6   5.2   
Gzmg_Mus_musculus_GeneID=14944 ASP A 34  T . 3 . . . S + . . . . ? 0.743  128.6 23.5   -61.7  -8.3   -9.7  8.8   8.7   
Gzmg_Mus_musculus_GeneID=14944 ASP A 35  T . 3 . . . S + . . . . ? 0.188  110.4 82.9   -140.4 11.1   -12.3 6.6   7.0   
Gzmg_Mus_musculus_GeneID=14944 PHE A 36  E . < . . . . - C M L M ? -0.993 48.1  -172.8 -128.0 132.3  -10.7 5.7   3.6   
Gzmg_Mus_musculus_GeneID=14944 VAL A 37  E . . . . . . - C M L M ? -0.962 15.5  -144.6 -116.3 131.4  -8.2  3.0   2.7   
Gzmg_Mus_musculus_GeneID=14944 LEU A 38  E . . . . . . + C M L M ? -0.849 35.4  144.5  -93.0  136.8  -6.6  2.7   -0.6  
Gzmg_Mus_musculus_GeneID=14944 THR A 39  E . . . . . . - C M . M ? -0.862 50.6  -68.5  -154.6 -179.5 -5.9  -0.8  -1.9  
Gzmg_Mus_musculus_GeneID=14944 ALA A 40  . . > . . . . - . . . . ? -0.670 32.1  -135.5 -83.1  144.3  -5.8  -2.9  -5.1  
Gzmg_Mus_musculus_GeneID=14944 ALA A 41  G . > . . . S + . . . . ? 0.794  103.8 64.9   -66.9  -30.6  -9.0  -3.7  -6.9  
Gzmg_Mus_musculus_GeneID=14944 HIS A 42  G . 3 . . . S + . . . . ? 0.607  89.0  70.8   -73.3  -2.0   -8.0  -7.3  -7.4  
Gzmg_Mus_musculus_GeneID=14944 CYS A 43  G . < . . . S + . . . . ? 0.500  74.4  130.0  -88.2  -0.7   -8.2  -7.7  -3.5  
Gzmg_Mus_musculus_GeneID=14944 ARG A 44  . . < . . . . + . . . . ? -0.221 23.3  151.0  -69.0  139.3  -11.9 -7.5  -3.6  
Gzmg_Mus_musculus_GeneID=14944 ASN A 45  . . . . . . . - . . . . ? -0.908 56.2  -98.4  -152.0 173.9  -14.2 -9.9  -1.8  
Gzmg_Mus_musculus_GeneID=14944 ARG A 46  S . . . . . S + . . . . ? 0.839  109.3 37.5   -70.1  -30.5  -17.7 -10.0 -0.1  
Gzmg_Mus_musculus_GeneID=14944 SER A 47  . . . . . . . + . . . . ? -0.976 69.0  167.3  -129.7 122.3  -16.3 -9.6  3.4   
Gzmg_Mus_musculus_GeneID=14944 MET A 48  E . . . . . . - C N K . ? -1.000 13.6  -169.4 -138.3 138.8  -13.3 -7.4  4.4   
Gzmg_Mus_musculus_GeneID=14944 THR A 49  E . . . . . . - C N K N ? -0.980 14.3  -145.2 -122.8 140.6  -11.9 -6.1  7.7   
Gzmg_Mus_musculus_GeneID=14944 VAL A 50  E . . . . . . - C N K N ? -0.915 6.4   -161.1 -108.7 125.3  -9.2  -3.5  8.0   
Gzmg_Mus_musculus_GeneID=14944 THR A 51  E . . . . . . - C N K N ? -0.951 14.7  -178.6 -102.3 120.1  -6.6  -3.7  10.8  
Gzmg_Mus_musculus_GeneID=14944 LEU A 52  E . . . . . . + C N K N ? -0.799 59.7  31.4   -111.0 151.4  -4.7  -0.3  11.5  
Gzmg_Mus_musculus_GeneID=14944 GLY A 53  S . . . . . S + . . . . ? 0.665  81.5  140.4  83.0   17.3   -2.0  0.4   14.0  
Gzmg_Mus_musculus_GeneID=14944 ALA A 54  . . . . . . . + . . . . ? -0.803 25.9  165.9  -99.3  129.8  -0.4  -3.1  13.9  
Gzmg_Mus_musculus_GeneID=14944 HIS A 55  S . . . . . S + . . . . ? 0.706  87.0  32.6   -93.9  -45.1  3.3   -3.8  13.9  
Gzmg_Mus_musculus_GeneID=14944 ASN A 56  B . > . . . S - D Q P . ? -0.961 70.3  -163.0 -112.2 115.7  2.8   -7.5  14.6  
Gzmg_Mus_musculus_GeneID=14944 ILE A 57  T . 3 . . . S + . . . . ? 0.685  90.2  51.3   -79.9  -9.1   -0.3  -8.9  13.0  
Gzmg_Mus_musculus_GeneID=14944 LYS A 58  T . 3 . . . S + . . . . ? 0.638  99.9  79.5   -99.5  -12.4  -0.3  -12.1 15.2  
Gzmg_Mus_musculus_GeneID=14944 ALA A 59  S . < . . . S - . . . . ? -0.669 85.1  -118.1 -100.7 145.1  0.0   -10.1 18.5  
Gzmg_Mus_musculus_GeneID=14944 LYS A 60  . . . . . . . - . . . . ? -0.781 40.5  -174.5 -75.9  101.9  -2.7  -8.3  20.4  
Gzmg_Mus_musculus_GeneID=14944 GLU A 61  . . > . . . . - . . . . ? -0.871 30.1  -139.9 -102.8 133.5  -1.4  -4.7  20.3  
Gzmg_Mus_musculus_GeneID=14944 GLU A 62  T . 3 . . . S + . . . . ? 0.743  103.8 61.4   -60.6  -20.0  -3.2  -1.9  22.1  
Gzmg_Mus_musculus_GeneID=14944 THR A 63  T . 3 . . . S + . . . . ? 0.633  81.4  110.6  -82.8  -15.2  -2.6  0.3   19.1  
Gzmg_Mus_musculus_GeneID=14944 GLN A 64  . . < . . . . - . . . . ? -0.396 46.1  -168.5 -73.2  136.2  -4.7  -2.0  16.7  
Gzmg_Mus_musculus_GeneID=14944 GLN A 65  E . . . . . . - C O N . ? -0.995 4.6   -162.0 -120.2 113.3  -8.0  -0.8  15.3  
Gzmg_Mus_musculus_GeneID=14944 ILE A 66  E . . . . . . + C O N . ? -0.918 17.1  176.3  -100.3 114.4  -10.1 -3.5  13.6  
Gzmg_Mus_musculus_GeneID=14944 ILE A 67  E . . . . . . - C O N . ? -0.972 25.4  -129.3 -125.3 124.4  -12.7 -1.8  11.4  
Gzmg_Mus_musculus_GeneID=14944 PRO A 68  E . . . . . . - C O N . ? -0.370 31.0  -109.6 -65.8  153.9  -15.2 -3.6  9.0   
Gzmg_Mus_musculus_GeneID=14944 VAL A 69  E . . . . . . - C O O . ? -0.741 28.5  -173.6 -87.6  123.5  -15.5 -2.3  5.5   
Gzmg_Mus_musculus_GeneID=14944 ALA A 70  E . . . . . S + C O . . ? 0.868  72.8  9.2    -79.3  -42.1  -18.8 -0.5  4.8   
Gzmg_Mus_musculus_GeneID=14944 LYS A 71  E . . . . . . - C O O . ? -0.998 58.1  -155.4 -146.2 133.7  -18.2 -0.1  1.1   
Gzmg_Mus_musculus_GeneID=14944 ALA A 72  E . . . . . . - C O O . ? -0.968 13.8  -173.1 -108.8 120.3  -15.7 -1.4  -1.5  
Gzmg_Mus_musculus_GeneID=14944 ILE A 73  E . . . . . . - C O O . ? -0.839 4.1   -170.8 -118.9 89.5   -15.4 0.9   -4.6  
Gzmg_Mus_musculus_GeneID=14944 PRO A 74  E . . . . . . - C O O . ? -0.531 41.4  -90.5  -76.1  145.6  -13.2 -0.7  -7.3  
Gzmg_Mus_musculus_GeneID=14944 HIS A 75  . . > . . . . - . . . . ? -0.389 36.4  -132.2 -50.7  132.5  -12.2 1.4   -10.3 
Gzmg_Mus_musculus_GeneID=14944 PRO A 76  T . 3 . . . S + . . . . ? 0.741  105.4 50.3   -64.2  -24.7  -15.0 0.9   -12.9 
Gzmg_Mus_musculus_GeneID=14944 ALA A 77  T . 3 . . . S + . . . . ? 0.178  77.6  141.7  -99.4  11.7   -12.5 0.3   -15.6 
Gzmg_Mus_musculus_GeneID=14944 PHE A 78  . . < . . . . - . . . . ? -0.430 36.5  -158.9 -55.6  126.5  -10.5 -2.3  -13.6 
Gzmg_Mus_musculus_GeneID=14944 ASN A 79  B . . > > . . - E S Q . ? -0.938 11.0  -168.5 -112.8 111.4  -9.4  -5.1  -16.0 
Gzmg_Mus_musculus_GeneID=14944 ARG A 80  T . . 4 5 . S + . . . . ? 0.846  85.1  56.8   -69.4  -33.3  -8.6  -8.3  -14.3 
Gzmg_Mus_musculus_GeneID=14944 LYS A 81  T . . 4 5 . S + . . . . ? 0.912  122.2 23.9   -67.1  -37.3  -7.0  -9.9  -17.3 
Gzmg_Mus_musculus_GeneID=14944 HIS A 82  T . . 4 5 . S - . . . . ? 0.516  98.2  -126.1 -112.2 -5.1   -4.5  -7.1  -17.8 
Gzmg_Mus_musculus_GeneID=14944 GLY A 83  T . > < 5 . . + . . . . ? 0.769  55.9  155.7  65.7   21.8   -4.3  -5.9  -14.3 
Gzmg_Mus_musculus_GeneID=14944 THR A 84  B . 3 . < . . + E T Q . ? -0.626 62.7  9.9    -84.4  143.3  -5.0  -2.3  -15.7 
Gzmg_Mus_musculus_GeneID=14944 ASN A 85  T . 3 . . . S + . . . . ? 0.864  78.5  172.1  60.8   29.2   -6.6  0.3   -13.4 
Gzmg_Mus_musculus_GeneID=14944 ASP A 86  . . < . . . . + . . . . ? -0.554 30.2  118.8  -69.9  71.8   -6.1  -2.1  -10.4 
Gzmg_Mus_musculus_GeneID=14944 ILE A 87  . . . . . . . + . . . . ? -0.995 35.5  178.1  -143.7 140.3  -7.1  0.5   -7.6  
Gzmg_Mus_musculus_GeneID=14944 MET A 88  E . . . . . . - C P M O ? -0.999 19.9  -139.9 -146.4 143.3  -9.9  0.4   -5.1  
Gzmg_Mus_musculus_GeneID=14944 LEU A 89  E . . . . . . - C P M O ? -0.883 12.8  -156.4 -102.2 133.0  -11.2 2.6   -2.2  
Gzmg_Mus_musculus_GeneID=14944 LEU A 90  E . . . . . . - C P M O ? -0.967 4.8   -152.8 -108.3 117.1  -12.5 1.1   1.0   
Gzmg_Mus_musculus_GeneID=14944 LYS A 91  E . . . . . . - C P M O ? -0.839 20.6  -135.3 -84.4  121.4  -14.9 3.1   3.1   
Gzmg_Mus_musculus_GeneID=14944 LEU A 92  E . . . . . . - C P . O ? -0.447 10.8  -128.2 -77.7  143.5  -14.5 2.1   6.7   
Gzmg_Mus_musculus_GeneID=14944 GLU A 93  S . . . . . S + . . . . ? 0.790  97.6  19.1   -58.1  -29.7  -17.8 1.4   8.8   
Gzmg_Mus_musculus_GeneID=14944 SER A 94  S . . . . . S - . . . . ? -0.983 94.7  -95.0  -140.6 149.9  -16.2 3.9   11.4  
Gzmg_Mus_musculus_GeneID=14944 LYS A 95  P . . . . > . - . . . . ? -0.401 43.3  -113.9 -61.9  137.2  -13.5 6.6   11.4  
Gzmg_Mus_musculus_GeneID=14944 ALA A 96  P . . . . P . - . . . . ? -0.529 28.1  -117.9 -67.2  137.4  -10.1 5.5   12.4  
Gzmg_Mus_musculus_GeneID=14944 LYS A 97  P . . . . P . - . . . . ? -0.729 29.5  -125.2 -77.4  117.6  -8.9  7.1   15.6  
Gzmg_Mus_musculus_GeneID=14944 ARG A 98  P . . . . < . + . . . . ? -0.522 47.7  148.1  -68.7  126.8  -5.7  9.1   14.8  
Gzmg_Mus_musculus_GeneID=14944 THR A 99  B . > . . . . - F U R . ? -0.799 66.2  -84.9  -140.6 178.7  -2.7  8.0   17.1  
Gzmg_Mus_musculus_GeneID=14944 LYS A 100 T . 3 . . . S + . . . . ? 0.787  133.8 43.3   -60.2  -21.7  1.0   7.8   16.9  
Gzmg_Mus_musculus_GeneID=14944 ALA A 101 T . 3 . . . S + . . . . ? 0.550  114.1 53.1   -103.0 -10.2  0.4   4.4   15.3  
Gzmg_Mus_musculus_GeneID=14944 VAL A 102 B . < . . . . + F V R . ? -0.934 64.3  138.0  -136.2 108.8  -2.5  5.4   13.0  
Gzmg_Mus_musculus_GeneID=14944 ARG A 103 . . . . . . . - . . . . ? -0.989 49.5  -103.8 -147.7 146.5  -2.2  8.3   10.5  
Gzmg_Mus_musculus_GeneID=14944 PRO A 104 P . . . . > . - . . . . ? -0.386 29.6  -127.0 -71.1  148.4  -3.2  8.9   7.0   
Gzmg_Mus_musculus_GeneID=14944 LEU A 105 P . . . . P . - . . . . ? -0.784 29.9  -117.2 -88.4  132.0  -0.6  8.8   4.1   
Gzmg_Mus_musculus_GeneID=14944 LYS A 106 B . . . . P . - B D C . ? -0.435 21.1  -122.2 -73.0  145.9  -0.6  11.9  1.9   
Gzmg_Mus_musculus_GeneID=14944 LEU A 107 P . . . . P . - . . . . ? -0.636 32.8  -111.5 -86.1  137.7  -1.5  11.7  -1.8  
Gzmg_Mus_musculus_GeneID=14944 PRO A 108 P . . . . < . - . . . . ? -0.365 19.8  -164.8 -70.3  150.8  1.2   12.9  -4.2  
Gzmg_Mus_musculus_GeneID=14944 ARG A 109 S . . . . . S + . . . . ? 0.585  75.3  43.1   -104.8 -19.9  0.8   16.1  -6.3  
Gzmg_Mus_musculus_GeneID=14944 ALA A 110 S . . . . . S - . . . . ? -0.836 86.5  -101.3 -125.5 167.0  3.7   15.3  -8.7  
Gzmg_Mus_musculus_GeneID=14944 ARG A 111 . . . . . . . - . . . . ? -0.464 32.5  -120.8 -85.5  149.5  5.0   12.4  -10.5 
Gzmg_Mus_musculus_GeneID=14944 VAL A 112 . . . . . . . - . . . . ? -0.550 27.8  -135.2 -80.6  156.3  8.0   10.4  -9.4  
Gzmg_Mus_musculus_GeneID=14944 LYS A 113 . . > . . . . - . . . . ? -0.845 28.5  -87.4  -114.1 152.2  11.1  10.1  -11.7 
Gzmg_Mus_musculus_GeneID=14944 PRO A 114 T . 3 . . . S + . . . . ? -0.285 115.7 32.4   -53.4  135.0  13.3  7.3   -12.7 
Gzmg_Mus_musculus_GeneID=14944 GLY A 115 T . 3 . . . S + . . . . ? 0.122  84.6  132.2  101.9  -22.3  16.1  6.9   -10.1 
Gzmg_Mus_musculus_GeneID=14944 ASP A 116 . . < . . . . - . . . . ? -0.382 56.1  -129.1 -58.7  144.5  14.0  8.0   -7.2  
Gzmg_Mus_musculus_GeneID=14944 VAL A 117 E . . . . . . + B E D . ? -0.882 34.4  171.2  -101.8 125.3  14.2  5.8   -4.2  
Gzmg_Mus_musculus_GeneID=14944 CYS A 118 E . . . . . . - B E D . ? -0.777 21.7  -131.1 -127.0 167.3  10.9  4.6   -2.7  
Gzmg_Mus_musculus_GeneID=14944 SER A 119 E . . . . . . - B E D E ? -0.917 8.4   -161.7 -124.0 151.2  9.8   2.2   -0.1  
Gzmg_Mus_musculus_GeneID=14944 VAL A 120 E . . . . . . - B E D E ? -0.981 11.7  -162.7 -126.5 137.0  7.2   -0.6  0.1   
Gzmg_Mus_musculus_GeneID=14944 ALA A 121 E . . . . . . + B E D . ? -0.938 22.9  127.0  -122.6 148.8  5.8   -2.0  3.3   
Gzmg_Mus_musculus_GeneID=14944 GLY A 122 E . . . . . . - B E D . ? -0.979 58.3  -108.7 179.4  176.0  4.0   -5.2  4.0   
Gzmg_Mus_musculus_GeneID=14944 TRP A 123 S . . . . . S + . . . . ? -0.105 72.6  123.3  -111.7 25.9   3.6   -8.5  6.0   
Gzmg_Mus_musculus_GeneID=14944 GLY A 124 S . . . . . S - . . . . ? 0.028  71.8  -49.1  -77.1  -174.7 4.5   -10.8 3.1   
Gzmg_Mus_musculus_GeneID=14944 LYS A 125 B . . . . . . - G W S . ? -0.324 40.5  -147.6 -58.4  149.5  7.2   -13.5 2.8   
Gzmg_Mus_musculus_GeneID=14944 THR A 126 S . . . . . S + . . . . ? 0.479  75.4  15.8   -101.8 -9.6   10.7  -12.5 3.8   
Gzmg_Mus_musculus_GeneID=14944 SER A 127 S . > . . . S - . . . . ? -0.978 78.2  -104.8 -156.0 167.1  12.6  -14.7 1.3   
Gzmg_Mus_musculus_GeneID=14944 ILE A 128 T . 3 . . . S + . . . . ? 0.813  122.5 42.9   -63.9  -26.9  12.2  -16.8 -1.8  
Gzmg_Mus_musculus_GeneID=14944 ASN A 129 T . 3 . . . S + . . . . ? 0.423  85.5  119.9  -101.7 -3.3   12.3  -20.0 0.2   
Gzmg_Mus_musculus_GeneID=14944 ALA A 130 . . < . . . . - . . . . ? -0.426 43.3  -168.8 -68.5  136.4  10.1  -18.7 3.0   
Gzmg_Mus_musculus_GeneID=14944 THR A 131 S . . . . . S + . . . . ? 0.569  70.2  52.8   -99.5  -12.9  7.0   -20.9 3.5   
Gzmg_Mus_musculus_GeneID=14944 LYS A 132 S . . . . . S - . . . . ? -0.937 81.1  -118.0 -128.0 149.7  5.4   -18.4 5.9   
Gzmg_Mus_musculus_GeneID=14944 ALA A 133 B . . . . . . - G X S . ? -0.395 41.6  -99.5  -71.6  152.7  4.6   -14.7 5.8   
Gzmg_Mus_musculus_GeneID=14944 SER A 134 . . . . . . . - . . . . ? -0.554 18.3  -152.7 -73.3  137.0  6.2   -12.4 8.4   
Gzmg_Mus_musculus_GeneID=14944 ALA A 135 S . . . . . S + . . . . ? 0.743  80.2  70.2   -76.5  -25.3  4.1   -11.5 11.4  
Gzmg_Mus_musculus_GeneID=14944 ARG A 136 B . . . . . S - D R P . ? -0.765 95.7  -101.9 -99.9  141.3  6.0   -8.3  11.7  
Gzmg_Mus_musculus_GeneID=14944 LEU A 137 . . . . . . . - . . . . ? -0.383 43.5  -172.8 -63.3  134.9  5.8   -5.4  9.3   
Gzmg_Mus_musculus_GeneID=14944 ARG A 138 E . . . . . . - B F B D ? -0.848 9.9   -156.9 -128.1 162.9  8.7   -5.1  6.9   
Gzmg_Mus_musculus_GeneID=14944 GLU A 139 E . . . . . . - B F B D ? -0.986 2.8   -166.1 -141.3 149.1  9.9   -2.6  4.3   
Gzmg_Mus_musculus_GeneID=14944 ALA A 140 E . . . . . . - B F . D ? -0.979 22.8  -121.8 -133.4 147.1  12.1  -2.7  1.2   
Gzmg_Mus_musculus_GeneID=14944 GLN A 141 E . . . . . . - B F . D ? -0.753 29.8  -169.7 -90.4  131.6  13.7  0.1   -0.8  
Gzmg_Mus_musculus_GeneID=14944 LEU A 142 E . . . . . . - B F . D ? -0.930 15.7  -139.2 -122.6 147.5  12.8  0.2   -4.5  
Gzmg_Mus_musculus_GeneID=14944 ILE A 143 E . . . . . . - B F . D ? -0.916 26.6  -119.4 -104.6 128.1  14.2  2.2   -7.4  
Gzmg_Mus_musculus_GeneID=14944 ILE A 144 B . . . . > . - B F F . ? -0.488 35.9  -142.0 -64.1  133.5  11.8  3.8   -9.9  
Gzmg_Mus_musculus_GeneID=14944 GLN A 145 P . . . . P . - . . . . ? -0.553 17.3  -97.1  -101.1 159.6  12.6  2.3   -13.4 
Gzmg_Mus_musculus_GeneID=14944 GLU A 146 P . . > . < . - . . . . ? -0.460 31.5  -127.4 -68.8  142.8  12.6  3.8   -16.8 
Gzmg_Mus_musculus_GeneID=14944 ASP A 147 H . . > . . S + . . . . ? 0.872  107.9 58.2   -59.0  -38.7  9.3   3.1   -18.7 
Gzmg_Mus_musculus_GeneID=14944 GLU A 148 H . . > . . S + . . . . ? 0.874  105.7 49.4   -61.5  -37.0  11.1  1.6   -21.6 
Gzmg_Mus_musculus_GeneID=14944 GLU A 149 H . . > . . S + . . . . ? 0.873  110.8 49.8   -69.8  -35.1  12.7  -0.9  -19.4 
Gzmg_Mus_musculus_GeneID=14944 CYS A 150 H . . X . . S + . . . . ? 0.866  106.7 54.5   -73.5  -33.1  9.3   -1.8  -18.0 
Gzmg_Mus_musculus_GeneID=14944 LYS A 151 H . . < . . S + . . . . ? 0.799  104.1 55.7   -69.4  -32.4  7.8   -2.2  -21.3 
Gzmg_Mus_musculus_GeneID=14944 LYS A 152 H . . < . . S + . . . . ? 0.820  116.0 38.1   -68.4  -26.7  10.5  -4.7  -22.3 
Gzmg_Mus_musculus_GeneID=14944 LEU A 153 H . . < . . S + . . . . ? 0.817  121.0 41.7   -93.2  -37.6  9.5   -6.7  -19.3 
Gzmg_Mus_musculus_GeneID=14944 TRP A 154 . . > < . . . - . . . . ? -0.949 58.6  -162.9 -123.7 116.2  5.7   -6.3  -19.3 
Gzmg_Mus_musculus_GeneID=14944 TYR A 155 T . 3 . . . S + . . . . ? 0.852  95.6  45.0   -64.3  -27.6  3.7   -6.5  -22.6 
Gzmg_Mus_musculus_GeneID=14944 THR A 156 T . 3 . . . S + . . . . ? 0.276  83.5  133.5  -104.2 9.0    0.6   -4.8  -20.9 
Gzmg_Mus_musculus_GeneID=14944 TYR A 157 . . < . . . . - . . . . ? -0.433 38.2  -162.6 -65.8  131.7  2.6   -2.1  -19.1 
Gzmg_Mus_musculus_GeneID=14944 SER A 158 . . . > . . . - . . . . ? -0.968 15.5  -159.1 -118.5 119.3  1.2   1.4   -19.5 
Gzmg_Mus_musculus_GeneID=14944 LYS A 159 T . . 4 . . S + . . . . ? 0.725  93.5  58.6   -65.5  -18.4  3.4   4.3   -18.7 
Gzmg_Mus_musculus_GeneID=14944 THR A 160 T . . 4 . . S + . . . . ? 0.891  121.4 18.9   -76.6  -40.9  0.2   6.3   -18.2 
Gzmg_Mus_musculus_GeneID=14944 THR A 161 T . . 4 . . S + . . . . ? 0.467  119.6 61.6   -115.3 -0.2   -1.4  4.3   -15.5 
Gzmg_Mus_musculus_GeneID=14944 GLN A 162 E . . < . . . - B G . G ? -0.899 50.5  -163.8 -135.9 155.5  1.5   2.3   -14.1 
Gzmg_Mus_musculus_GeneID=14944 ILE A 163 E . . . . . . - B G . G ? -0.979 13.8  -149.2 -131.6 138.2  5.0   2.7   -12.4 
Gzmg_Mus_musculus_GeneID=14944 CYS A 164 E . . . . . . + B G . G ? -0.926 18.6  176.1  -110.6 135.2  7.6   0.0   -12.1 
Gzmg_Mus_musculus_GeneID=14944 ALA A 165 E . . . . . . + B G F G ? -0.998 16.1  117.7  -140.9 139.6  10.0  -0.2  -9.3  
Gzmg_Mus_musculus_GeneID=14944 GLY A 166 . . . . . . . - . . . . ? -0.861 56.5  -105.1 172.0  155.9  12.6  -2.5  -8.3  
Gzmg_Mus_musculus_GeneID=14944 ASP A 167 . . > . . . . - . . . . ? -0.915 21.1  -164.8 -99.6  103.0  16.3  -2.9  -7.6  
Gzmg_Mus_musculus_GeneID=14944 PRO A 168 T . 3 . . . S + . . . . ? 0.696  94.2  51.1   -59.1  -10.6  17.9  -4.7  -10.5 
Gzmg_Mus_musculus_GeneID=14944 LYS A 169 T . 3 . . . S + . . . . ? 0.452  108.7 58.2   -103.2 -6.4   20.9  -5.2  -8.2  
Gzmg_Mus_musculus_GeneID=14944 LYS A 170 S . < . . . S - . . . . ? -0.909 84.1  -118.5 -129.1 141.0  18.8  -6.6  -5.3  
Gzmg_Mus_musculus_GeneID=14944 VAL A 171 . . . . . . . + . . . . ? -0.769 63.6  141.0  -73.8  87.0   16.5  -9.6  -4.8  
Gzmg_Mus_musculus_GeneID=14944 GLN A 172 . . . . . . . + . . . . ? -0.990 16.5  154.3  -137.8 119.0  13.5  -7.5  -3.9  
Gzmg_Mus_musculus_GeneID=14944 ALA A 173 . . . . . . . - . . . . ? -0.928 37.2  -137.7 -148.5 122.6  9.9   -8.0  -5.0  
Gzmg_Mus_musculus_GeneID=14944 PRO A 174 B . . . . . . + A B A . ? -0.700 46.5  155.5  -67.1  130.9  6.5   -7.2  -3.8  
Gzmg_Mus_musculus_GeneID=14944 TYR A 175 . . > . . . . - . . . . ? -0.601 41.5  -12.2  -133.1 -158.7 4.4   -10.3 -4.3  
Gzmg_Mus_musculus_GeneID=14944 GLU A 176 T . 3 . . . S + . . . . ? -0.201 126.0 27.1   -49.5  118.7  1.3   -12.4 -3.1  
Gzmg_Mus_musculus_GeneID=14944 GLY A 177 T . 3 . . . S + . . . . ? 0.146  107.1 72.2   111.2  -12.5  0.1   -10.8 0.2   
Gzmg_Mus_musculus_GeneID=14944 GLU A 178 . . X . . . . + . . . . ? 0.279  65.4  136.5  -108.8 -1.1   1.4   -7.2  -0.4  
Gzmg_Mus_musculus_GeneID=14944 SER A 179 T . 3 . . . S + . . . . ? -0.302 73.0  19.9   -46.8  127.9  -1.3  -6.6  -3.0  
Gzmg_Mus_musculus_GeneID=14944 GLY A 180 T . 3 . . . S + . . . . ? 0.317  92.1  136.3  95.6   -11.0  -2.6  -3.2  -2.3  
Gzmg_Mus_musculus_GeneID=14944 GLY A 181 . . < . . . . - . . . . ? -0.331 56.1  -98.9  -69.7  161.7  0.3   -2.0  -0.3  
Gzmg_Mus_musculus_GeneID=14944 PRO A 182 E . . . . . . - B H . H ? -0.554 12.3  -144.4 -93.2  134.3  1.8   1.6   -0.8  
Gzmg_Mus_musculus_GeneID=14944 LEU A 183 E . . . . . . - B H E H ? -0.914 33.0  -161.4 -83.0  112.7  4.8   2.7   -2.8  
Gzmg_Mus_musculus_GeneID=14944 VAL A 184 E . . . . . . + B H E H ? -0.874 20.1  175.2  -114.1 125.9  6.1   5.5   -0.7  
Gzmg_Mus_musculus_GeneID=14944 CYS A 185 E . > . . . S - B H . H ? -0.993 78.6  -16.4  -125.9 121.0  8.5   8.3   -1.7  
Gzmg_Mus_musculus_GeneID=14944 ASP A 186 T . 3 . . . S - . . . . ? 0.917  128.9 -54.5  53.0   38.0   9.3   11.2  0.6   
Gzmg_Mus_musculus_GeneID=14944 ASN A 187 T . 3 . . . S + . . . . ? 0.711  115.3 115.2  72.6   19.1   6.2   10.2  2.8   
Gzmg_Mus_musculus_GeneID=14944 LEU A 188 E . < . . . S - B I C H ? -0.959 70.0  -117.0 -116.2 147.8  3.8   10.4  -0.2  
Gzmg_Mus_musculus_GeneID=14944 ALA A 189 E . . . . . . + B I . H ? -0.706 39.9  160.8  -86.5  115.4  1.9   7.5   -1.8  
Gzmg_Mus_musculus_GeneID=14944 TYR A 190 E . . . . . . + B I . . ? 0.636  59.2  16.4   -111.9 -14.7  3.0   7.1   -5.4  
Gzmg_Mus_musculus_GeneID=14944 GLY A 191 E . . . . . . - B I I H ? -0.990 53.6  -136.6 -157.9 158.2  1.7   3.6   -6.1  
Gzmg_Mus_musculus_GeneID=14944 VAL A 192 E . . . . . . - B I I H ? -0.991 42.2  -111.1 -114.9 119.8  -0.5  0.7   -5.2  
Gzmg_Mus_musculus_GeneID=14944 VAL A 193 E . . . . . . + B I I . ? -0.339 49.9  161.7  -52.7  120.7  1.1   -2.7  -5.4  
Gzmg_Mus_musculus_GeneID=14944 SER A 194 E . . . . . . - B I . . ? 0.784  52.1  -26.1  -109.8 -62.3  -0.7  -4.4  -8.4  
Gzmg_Mus_musculus_GeneID=14944 TYR A 195 E . . . . . . + B I I . ? -0.956 50.0  175.6  -156.9 160.6  1.4   -7.3  -9.8  
Gzmg_Mus_musculus_GeneID=14944 GLY A 196 . . . . . . . - . . . . ? -0.944 36.6  -92.4  -155.4 169.6  4.9   -8.8  -10.1 
Gzmg_Mus_musculus_GeneID=14944 ILE A 197 . . > . . . . - . . . . ? -0.868 43.7  -110.2 -97.7  133.1  6.7   -11.9 -11.3 
Gzmg_Mus_musculus_GeneID=14944 ASN A 198 T . 3 . . . S - . . . . ? -0.339 89.9  -7.6   -57.8  123.5  7.4   -14.9 -8.9  
Gzmg_Mus_musculus_GeneID=14944 ARG A 199 T . 3 . . . S + . . . . ? 0.617  103.1 114.8  77.7   6.2    11.0  -15.5 -7.9  
Gzmg_Mus_musculus_GeneID=14944 THR A 200 S . < . . . S - . . . . ? -0.961 71.7  -126.0 -118.0 135.4  12.7  -13.0 -10.3 
Gzmg_Mus_musculus_GeneID=14944 ILE A 201 . . . . . . . + . . . . ? -0.763 67.5  133.7  -61.5  64.6   14.6  -9.8  -9.4  
Gzmg_Mus_musculus_GeneID=14944 THR A 202 . . . . . . . - . . . . ? -0.968 64.8  -94.4  -129.6 138.8  12.3  -7.7  -11.6 
Gzmg_Mus_musculus_GeneID=14944 PRO A 203 P . . . . > . - . . . . ? -0.172 39.9  -123.5 -48.6  136.3  10.6  -4.5  -10.7 
Gzmg_Mus_musculus_GeneID=14944 GLY A 204 E . . . . P . - B J G . ? -0.635 22.6  -118.8 -69.1  152.4  7.0   -4.8  -9.4  
Gzmg_Mus_musculus_GeneID=14944 VAL A 205 E . . . . < . - B J G I ? -0.865 30.2  -170.3 -100.8 130.7  4.2   -3.0  -11.1 
Gzmg_Mus_musculus_GeneID=14944 PHE A 206 E . . . . . . - B J G I ? -0.918 28.9  -114.3 -117.6 141.9  2.3   -0.4  -9.2  
Gzmg_Mus_musculus_GeneID=14944 THR A 207 E . . . . . . - B J G I ? -0.693 40.8  -117.7 -71.1  125.7  -0.9  1.4   -10.0 
Gzmg_Mus_musculus_GeneID=14944 LYS A 208 E . > > . . . - B J . I ? -0.603 25.0  -165.0 -73.0  106.1  0.1   5.1   -10.4 
Gzmg_Mus_musculus_GeneID=14944 VAL A 209 G . > 4 . . S + . . . . ? 0.895  85.5  59.4   -59.7  -42.3  -1.8  7.0   -7.6  
Gzmg_Mus_musculus_GeneID=14944 VAL A 210 G . > 4 . . S + . . . . ? 0.853  101.2 55.1   -58.9  -37.9  -1.2  10.4  -9.2  
Gzmg_Mus_musculus_GeneID=14944 HIS A 211 G . < 4 . . S + . . . . ? 0.824  111.7 44.4   -65.5  -24.6  -3.0  9.3   -12.4 
Gzmg_Mus_musculus_GeneID=14944 PHE A 212 G . < X . . S + . . . . ? 0.221  76.9  108.8  -111.2 17.8   -6.1  8.4   -10.4 
Gzmg_Mus_musculus_GeneID=14944 LEU A 213 H . < > . . S + . . . . ? 0.902  78.9  52.8   -63.5  -44.1  -6.4  11.4  -8.1  
Gzmg_Mus_musculus_GeneID=14944 PRO A 214 H . . > . . S + . . . . ? 0.926  113.1 44.2   -57.6  -43.9  -9.4  12.8  -9.9  
Gzmg_Mus_musculus_GeneID=14944 TRP A 215 H . . > . . S + . . . . ? 0.914  115.2 49.2   -63.7  -42.2  -11.2 9.4   -9.4  
Gzmg_Mus_musculus_GeneID=14944 ILE A 216 H . . X . . S + . . . . ? 0.941  112.6 46.9   -63.4  -47.2  -10.0 9.1   -5.8  
Gzmg_Mus_musculus_GeneID=14944 SER A 217 H . . X . . S + . . . . ? 0.899  110.5 51.6   -65.4  -43.9  -11.1 12.6  -4.9  
Gzmg_Mus_musculus_GeneID=14944 THR A 218 H . . X . . S + . . . . ? 0.908  112.3 45.2   -60.9  -45.5  -14.6 12.2  -6.5  
Gzmg_Mus_musculus_GeneID=14944 ASN A 219 H . . X . . S + . . . . ? 0.819  110.2 53.8   -74.7  -30.9  -15.4 9.0   -4.7  
Gzmg_Mus_musculus_GeneID=14944 MET A 220 H . . < . . S + . . . . ? 0.823  113.3 43.9   -72.5  -28.2  -14.2 10.3  -1.3  
Gzmg_Mus_musculus_GeneID=14944 LYS A 221 H . . < . . S + . . . . ? 0.803  108.8 57.1   -82.0  -35.4  -16.5 13.3  -1.6  
Gzmg_Mus_musculus_GeneID=14944 LEU A 222 H . . < . . . . . . . . ? 0.654  .     .      -82.8  0.1    -19.6 11.3  -2.9  
Gzmg_Mus_musculus_GeneID=14944 LEU A 223 . . . < . . . . . . . . ? -0.694 .     .      -116.2 .      -19.7 9.0   0.1   
# 
loop_
_dssp_struct_ladder.id 
_dssp_struct_ladder.sheet_id 
_dssp_struct_ladder.range_id_1 
_dssp_struct_ladder.range_id_2 
_dssp_struct_ladder.type 
_dssp_struct_ladder.beg_1_label_comp_id 
_dssp_struct_ladder.beg_1_label_asym_id 
_dssp_struct_ladder.beg_1_label_seq_id 
_dssp_struct_ladder.pdbx_beg_1_PDB_ins_code 
_dssp_struct_ladder.end_1_label_comp_id 
_dssp_struct_ladder.end_1_label_asym_id 
_dssp_struct_ladder.end_1_label_seq_id 
_dssp_struct_ladder.pdbx_end_1_PDB_ins_code 
_dssp_struct_ladder.beg_1_auth_comp_id 
_dssp_struct_ladder.beg_1_auth_asym_id 
_dssp_struct_ladder.beg_1_auth_seq_id 
_dssp_struct_ladder.end_1_auth_comp_id 
_dssp_struct_ladder.end_1_auth_asym_id 
_dssp_struct_ladder.end_1_auth_seq_id 
_dssp_struct_ladder.beg_2_label_comp_id 
_dssp_struct_ladder.beg_2_label_asym_id 
_dssp_struct_ladder.beg_2_label_seq_id 
_dssp_struct_ladder.pdbx_beg_2_PDB_ins_code 
_dssp_struct_ladder.end_2_label_comp_id 
_dssp_struct_ladder.end_2_label_asym_id 
_dssp_struct_ladder.end_2_label_seq_id 
_dssp_struct_ladder.pdbx_end_2_PDB_ins_code 
_dssp_struct_ladder.beg_2_auth_comp_id 
_dssp_struct_ladder.beg_2_auth_asym_id 
_dssp_struct_ladder.beg_2_auth_seq_id 
_dssp_struct_ladder.end_2_auth_comp_id 
_dssp_struct_ladder.end_2_auth_asym_id 
_dssp_struct_ladder.end_2_auth_seq_id 
A A A B anti-parallel ILE A 2   ? ILE A 2   ? ILE A 2   ILE A 2   PRO A 174 ? PRO A 174 ? PRO A 174 PRO A 174 
B B C F anti-parallel HIS A 6   ? GLU A 7   ? HIS A 6   GLU A 7   GLU A 139 ? ARG A 138 ? GLU A 139 ARG A 138 
C B D I parallel      LYS A 106 ? LYS A 106 ? LYS A 106 LYS A 106 LEU A 188 ? LEU A 188 ? LEU A 188 LEU A 188 
D B E F anti-parallel VAL A 117 ? GLY A 122 ? VAL A 117 GLY A 122 ILE A 143 ? ARG A 138 ? ILE A 143 ARG A 138 
E B E H anti-parallel SER A 119 ? VAL A 120 ? SER A 119 VAL A 120 VAL A 184 ? LEU A 183 ? VAL A 184 LEU A 183 
F B F G anti-parallel ILE A 144 ? ILE A 144 ? ILE A 144 ILE A 144 ALA A 165 ? ALA A 165 ? ALA A 165 ALA A 165 
G B G J anti-parallel GLN A 162 ? ALA A 165 ? GLN A 162 ALA A 165 THR A 207 ? GLY A 204 ? THR A 207 GLY A 204 
H B H I anti-parallel PRO A 182 ? CYS A 185 ? PRO A 182 CYS A 185 VAL A 192 ? LEU A 188 ? VAL A 192 LEU A 188 
I B I J anti-parallel GLY A 191 ? TYR A 195 ? GLY A 191 TYR A 195 LYS A 208 ? VAL A 205 ? LYS A 208 VAL A 205 
J C K L anti-parallel MET A 16  ? VAL A 21  ? MET A 16  VAL A 21  PHE A 30  ? LYS A 25  ? PHE A 30  LYS A 25  
K C K N anti-parallel ALA A 17  ? VAL A 21  ? ALA A 17  VAL A 21  LEU A 52  ? MET A 48  ? LEU A 52  MET A 48  
L C L M anti-parallel PHE A 30  ? GLN A 33  ? PHE A 30  GLN A 33  LEU A 38  ? PHE A 36  ? LEU A 38  PHE A 36  
M C M P anti-parallel PHE A 36  ? THR A 39  ? PHE A 36  THR A 39  LYS A 91  ? MET A 88  ? LYS A 91  MET A 88  
N C N O anti-parallel THR A 49  ? LEU A 52  ? THR A 49  LEU A 52  PRO A 68  ? GLN A 65  ? PRO A 68  GLN A 65  
O C O P anti-parallel VAL A 69  ? PRO A 74  ? VAL A 69  PRO A 74  LEU A 92  ? MET A 88  ? LEU A 92  MET A 88  
P D Q R anti-parallel ASN A 56  ? ASN A 56  ? ASN A 56  ASN A 56  ARG A 136 ? ARG A 136 ? ARG A 136 ARG A 136 
Q E S T anti-parallel ASN A 79  ? ASN A 79  ? ASN A 79  ASN A 79  THR A 84  ? THR A 84  ? THR A 84  THR A 84  
R F U V anti-parallel THR A 99  ? THR A 99  ? THR A 99  THR A 99  VAL A 102 ? VAL A 102 ? VAL A 102 VAL A 102 
S G W X anti-parallel LYS A 125 ? LYS A 125 ? LYS A 125 LYS A 125 ALA A 133 ? ALA A 133 ? ALA A 133 ALA A 133 
# 
loop_
_dssp_struct_bridge_pairs.id 
_dssp_struct_bridge_pairs.label_comp_id 
_dssp_struct_bridge_pairs.label_seq_id 
_dssp_struct_bridge_pairs.label_asym_id 
_dssp_struct_bridge_pairs.auth_seq_id 
_dssp_struct_bridge_pairs.auth_asym_id 
_dssp_struct_bridge_pairs.pdbx_PDB_ins_code 
_dssp_struct_bridge_pairs.acceptor_1_label_comp_id 
_dssp_struct_bridge_pairs.acceptor_1_label_seq_id 
_dssp_struct_bridge_pairs.acceptor_1_label_asym_id 
_dssp_struct_bridge_pairs.acceptor_1_auth_seq_id 
_dssp_struct_bridge_pairs.acceptor_1_auth_asym_id 
_dssp_struct_bridge_pairs.acceptor_1_pdbx_PDB_ins_code 
_dssp_struct_bridge_pairs.acceptor_1_energy 
_dssp_struct_bridge_pairs.acceptor_2_label_comp_id 
_dssp_struct_bridge_pairs.acceptor_2_label_seq_id 
_dssp_struct_bridge_pairs.acceptor_2_label_asym_id 
_dssp_struct_bridge_pairs.acceptor_2_auth_seq_id 
_dssp_struct_bridge_pairs.acceptor_2_auth_asym_id 
_dssp_struct_bridge_pairs.acceptor_2_pdbx_PDB_ins_code 
_dssp_struct_bridge_pairs.acceptor_2_energy 
_dssp_struct_bridge_pairs.donor_1_label_comp_id 
_dssp_struct_bridge_pairs.donor_1_label_seq_id 
_dssp_struct_bridge_pairs.donor_1_label_asym_id 
_dssp_struct_bridge_pairs.donor_1_auth_seq_id 
_dssp_struct_bridge_pairs.donor_1_auth_asym_id 
_dssp_struct_bridge_pairs.donor_1_pdbx_PDB_ins_code 
_dssp_struct_bridge_pairs.donor_1_energy 
_dssp_struct_bridge_pairs.donor_2_label_comp_id 
_dssp_struct_bridge_pairs.donor_2_label_seq_id 
_dssp_struct_bridge_pairs.donor_2_label_asym_id 
_dssp_struct_bridge_pairs.donor_2_auth_seq_id 
_dssp_struct_bridge_pairs.donor_2_auth_asym_id 
_dssp_struct_bridge_pairs.donor_2_pdbx_PDB_ins_code 
_dssp_struct_bridge_pairs.donor_2_energy 
1   GLU 1   A 1   A ? ?   ?   ? ?   ? ? ?    ?   ?   ? ?   ? ? ?    TYR 175 A 175 A ? -0.9 ILE 3   A 3   A ? -0.5 
2   ILE 2   A 2   A ? LYS 125 A 125 A ? -1.9 PRO 174 A 174 A ? -0.2 GLY 5   A 5   A ? -1.5 GLY 4   A 4   A ? -0.3 
3   ILE 3   A 3   A ? ALA 173 A 173 A ? -1.2 GLU 1   A 1   A ? -0.5 ALA 173 A 173 A ? -0.3 SER 127 A 127 A ? -0.2 
4   GLY 4   A 4   A ? THR 126 A 126 A ? -1.1 ILE 2   A 2   A ? -0.3 GLN 141 A 141 A ? -0.3 ILE 3   A 3   A ? -0.2 
5   GLY 5   A 5   A ? ILE 2   A 2   A ? -1.5 THR 126 A 126 A ? -0.1 GLU 7   A 7   A ? -0.4 ALA 140 A 140 A ? -0.3 
6   HIS 6   A 6   A ? GLU 139 A 139 A ? -2.6 GLY 4   A 4   A ? -0.1 GLU 139 A 139 A ? -2.5 VAL 8   A 8   A ? -0.1 
7   GLU 7   A 7   A ? GLY 5   A 5   A ? -0.4 ARG 138 A 138 A ? -0.2 ARG 138 A 138 A ? -0.3 LYS 9   A 9   A ? -0.1 
8   VAL 8   A 8   A ? LEU 137 A 137 A ? -2.0 HIS 6   A 6   A ? -0.1 HIS 11  A 11  A ? -0.1 LEU 137 A 137 A ? -0.1 
9   LYS 9   A 9   A ? GLU 7   A 7   A ? -0.1 PRO 10  A 10  A ? -0.1 SER 12  A 12  A ? -2.3 ARG 13  A 13  A ? -0.3 
10  PRO 10  A 10  A ? ?   ?   ? ?   ? ? ?    ?   ?   ? ?   ? ? ?    LYS 9   A 9   A ? -0.1 HIS 55  A 55  A ? -0.1 
11  HIS 11  A 11  A ? ARG 13  A 13  A ? -0.2 SER 12  A 12  A ? -0.1 HIS 55  A 55  A ? -0.1 LYS 9   A 9   A ? -0.1 
12  SER 12  A 12  A ? LYS 9   A 9   A ? -2.3 ARG 13  A 13  A ? -0.2 HIS 11  A 11  A ? -0.1 TYR 15  A 15  A ? -0.1 
13  ARG 13  A 13  A ? LYS 9   A 9   A ? -0.3 PRO 14  A 14  A ? -0.1 MET 16  A 16  A ? -1.8 SER 12  A 12  A ? -0.2 
14  PRO 14  A 14  A ? ?   ?   ? ?   ? ? ?    ?   ?   ? ?   ? ? ?    ARG 103 A 103 A ? -1.8 GLY 53  A 53  A ? -0.2 
15  TYR 15  A 15  A ? VAL 102 A 102 A ? -0.2 PRO 104 A 104 A ? -0.1 LEU 31  A 31  A ? -2.2 LEU 105 A 105 A ? -0.2 
16  MET 16  A 16  A ? ARG 13  A 13  A ? -1.8 PHE 30  A 30  A ? -0.2 GLY 53  A 53  A ? -0.6 PHE 18  A 18  A ? -0.4 
17  ALA 17  A 17  A ? GLY 29  A 29  A ? -2.7 LEU 52  A 52  A ? -0.1 GLY 29  A 29  A ? -1.1 ILE 19  A 19  A ? -0.6 
18  PHE 18  A 18  A ? THR 51  A 51  A ? -2.4 MET 16  A 16  A ? -0.4 THR 51  A 51  A ? -3.0 LYS 20  A 20  A ? -0.7 
19  ILE 19  A 19  A ? CYS 27  A 27  A ? -3.4 ALA 17  A 17  A ? -0.6 CYS 27  A 27  A ? -2.5 VAL 21  A 21  A ? -0.7 
20  LYS 20  A 20  A ? THR 49  A 49  A ? -2.6 PHE 18  A 18  A ? -0.7 THR 49  A 49  A ? -1.6 GLY 22  A 22  A ? -0.7 
21  VAL 21  A 21  A ? LYS 25  A 25  A ? -2.4 ILE 19  A 19  A ? -0.7 LYS 25  A 25  A ? -1.4 LYS 24  A 24  A ? -0.5 
22  GLY 22  A 22  A ? SER 47  A 47  A ? -2.3 LYS 20  A 20  A ? -0.7 THR 49  A 49  A ? -0.1 ASN 45  A 45  A ? -0.0 
23  LYS 23  A 23  A ? LYS 24  A 24  A ? -0.1 LYS 20  A 20  A ? -0.1 GLY 22  A 22  A ? -0.2 TYR 26  A 26  A ? -0.0 
24  LYS 24  A 24  A ? VAL 21  A 21  A ? -0.5 LYS 20  A 20  A ? -0.0 TYR 26  A 26  A ? -0.3 GLY 22  A 22  A ? -0.1 
25  LYS 25  A 25  A ? VAL 21  A 21  A ? -1.4 CYS 43  A 43  A ? -0.0 VAL 21  A 21  A ? -2.4 CYS 27  A 27  A ? -0.3 
26  TYR 26  A 26  A ? LYS 24  A 24  A ? -0.3 LYS 20  A 20  A ? -0.3 GLY 28  A 28  A ? -0.3 SER 179 A 179 A ? -0.2 
27  CYS 27  A 27  A ? ILE 19  A 19  A ? -2.5 LYS 25  A 25  A ? -0.3 ILE 19  A 19  A ? -3.4 GLY 29  A 29  A ? -0.2 
28  GLY 28  A 28  A ? SER 179 A 179 A ? -4.0 TYR 26  A 26  A ? -0.3 ALA 40  A 40  A ? -0.4 PHE 30  A 30  A ? -0.3 
29  GLY 29  A 29  A ? ALA 17  A 17  A ? -1.1 CYS 27  A 27  A ? -0.2 ALA 17  A 17  A ? -2.7 LEU 31  A 31  A ? -0.3 
30  PHE 30  A 30  A ? LEU 38  A 38  A ? -1.9 GLY 28  A 28  A ? -0.3 LEU 38  A 38  A ? -3.0 VAL 32  A 32  A ? -0.4 
31  LEU 31  A 31  A ? TYR 15  A 15  A ? -2.2 GLY 29  A 29  A ? -0.3 LEU 105 A 105 A ? -3.7 VAL 37  A 37  A ? -0.2 
32  VAL 32  A 32  A ? PHE 36  A 36  A ? -2.5 GLN 33  A 33  A ? -0.4 ASP 34  A 34  A ? -0.3 LEU 107 A 107 A ? -0.2 
33  GLN 33  A 33  A ? PHE 36  A 36  A ? -1.6 LYS 106 A 106 A ? -0.1 PHE 36  A 36  A ? -1.6 VAL 32  A 32  A ? -0.4 
34  ASP 34  A 34  A ? ASP 35  A 35  A ? -0.3 VAL 32  A 32  A ? -0.3 ALA 96  A 96  A ? -4.3 SER 94  A 94  A ? -0.1 
35  ASP 35  A 35  A ? LYS 95  A 95  A ? -0.2 PHE 36  A 36  A ? -0.1 LEU 92  A 92  A ? -2.4 VAL 37  A 37  A ? -0.4 
36  PHE 36  A 36  A ? GLN 33  A 33  A ? -1.6 LYS 91  A 91  A ? -0.2 VAL 32  A 32  A ? -2.5 GLN 33  A 33  A ? -1.6 
37  VAL 37  A 37  A ? LEU 90  A 90  A ? -2.1 ASP 35  A 35  A ? -0.4 LEU 90  A 90  A ? -3.0 THR 39  A 39  A ? -0.4 
38  LEU 38  A 38  A ? PHE 30  A 30  A ? -3.0 PHE 36  A 36  A ? -0.4 PHE 30  A 30  A ? -1.9 ALA 40  A 40  A ? -0.3 
39  THR 39  A 39  A ? MET 88  A 88  A ? -2.5 VAL 37  A 37  A ? -0.4 MET 88  A 88  A ? -2.6 ALA 41  A 41  A ? -0.3 
40  ALA 40  A 40  A ? GLY 28  A 28  A ? -0.4 LEU 38  A 38  A ? -0.3 CYS 43  A 43  A ? -1.5 ILE 87  A 87  A ? -0.2 
41  ALA 41  A 41  A ? THR 39  A 39  A ? -0.3 HIS 42  A 42  A ? -0.3 ARG 44  A 44  A ? -1.5 ALA 40  A 40  A ? -0.1 
42  HIS 42  A 42  A ? CYS 43  A 43  A ? -0.3 GLY 83  A 83  A ? -0.1 ALA 41  A 41  A ? -0.3 SER 179 A 179 A ? -0.0 
43  CYS 43  A 43  A ? ALA 40  A 40  A ? -1.5 GLY 28  A 28  A ? -0.1 HIS 42  A 42  A ? -0.3 ALA 41  A 41  A ? -0.2 
44  ARG 44  A 44  A ? ALA 41  A 41  A ? -1.5 ALA 40  A 40  A ? -0.1 ARG 46  A 46  A ? -0.2 VAL 21  A 21  A ? -0.1 
45  ASN 45  A 45  A ? GLY 22  A 22  A ? -0.0 ARG 46  A 46  A ? -0.0 MET 48  A 48  A ? -0.1 CYS 43  A 43  A ? -0.0 
46  ARG 46  A 46  A ? ARG 44  A 44  A ? -0.2 SER 47  A 47  A ? -0.2 MET 48  A 48  A ? -0.4 ALA 72  A 72  A ? -0.0 
47  SER 47  A 47  A ? THR 49  A 49  A ? -0.0 PRO 68  A 68  A ? -0.0 GLY 22  A 22  A ? -2.3 THR 49  A 49  A ? -0.3 
48  MET 48  A 48  A ? ARG 46  A 46  A ? -0.4 VAL 69  A 69  A ? -0.3 VAL 69  A 69  A ? -2.3 VAL 50  A 50  A ? -0.4 
49  THR 49  A 49  A ? LYS 20  A 20  A ? -1.6 SER 47  A 47  A ? -0.3 LYS 20  A 20  A ? -2.6 THR 51  A 51  A ? -0.5 
50  VAL 50  A 50  A ? ILE 67  A 67  A ? -3.2 MET 48  A 48  A ? -0.4 ILE 67  A 67  A ? -3.3 LEU 52  A 52  A ? -0.5 
51  THR 51  A 51  A ? PHE 18  A 18  A ? -3.0 THR 49  A 49  A ? -0.5 PHE 18  A 18  A ? -2.4 GLY 53  A 53  A ? -0.3 
52  LEU 52  A 52  A ? GLN 65  A 65  A ? -2.6 VAL 50  A 50  A ? -0.5 GLN 65  A 65  A ? -2.3 ALA 17  A 17  A ? -0.1 
53  GLY 53  A 53  A ? MET 16  A 16  A ? -0.6 ALA 101 A 101 A ? -0.5 HIS 55  A 55  A ? -0.4 THR 63  A 63  A ? -0.2 
54  ALA 54  A 54  A ? MET 16  A 16  A ? -0.3 THR 51  A 51  A ? -0.2 GLY 53  A 53  A ? -0.2 ILE 57  A 57  A ? -0.2 
55  HIS 55  A 55  A ? GLY 53  A 53  A ? -0.4 ASN 56  A 56  A ? -0.3 LEU 137 A 137 A ? -2.6 ILE 57  A 57  A ? -0.5 
56  ASN 56  A 56  A ? ARG 136 A 136 A ? -0.2 ALA 59  A 59  A ? -0.1 ALA 59  A 59  A ? -1.0 HIS 55  A 55  A ? -0.3 
57  ILE 57  A 57  A ? ALA 135 A 135 A ? -2.6 HIS 55  A 55  A ? -0.5 ARG 136 A 136 A ? -0.1 ASN 56  A 56  A ? -0.1 
58  LYS 58  A 58  A ? ALA 135 A 135 A ? -0.3 LYS 60  A 60  A ? -0.1 LYS 60  A 60  A ? -0.3 ILE 57  A 57  A ? -0.3 
59  ALA 59  A 59  A ? ASN 56  A 56  A ? -1.0 ALA 135 A 135 A ? -0.2 GLU 61  A 61  A ? -1.0 ASN 56  A 56  A ? -0.1 
60  LYS 60  A 60  A ? LYS 58  A 58  A ? -0.3 ALA 54  A 54  A ? -0.0 GLU 62  A 62  A ? -0.4 ILE 57  A 57  A ? -0.1 
61  GLU 61  A 61  A ? ALA 59  A 59  A ? -1.0 ASN 56  A 56  A ? -0.1 GLN 64  A 64  A ? -1.5 ALA 54  A 54  A ? -0.0 
62  GLU 62  A 62  A ? LYS 60  A 60  A ? -0.4 THR 63  A 63  A ? -0.2 GLU 61  A 61  A ? -0.1 ALA 54  A 54  A ? -0.1 
63  THR 63  A 63  A ? GLY 53  A 53  A ? -0.2 GLN 65  A 65  A ? -0.0 GLU 62  A 62  A ? -0.2 ALA 54  A 54  A ? -0.1 
64  GLN 64  A 64  A ? GLU 61  A 61  A ? -1.5 GLY 53  A 53  A ? -0.1 ILE 66  A 66  A ? -0.5 GLY 53  A 53  A ? -0.2 
65  GLN 65  A 65  A ? LEU 52  A 52  A ? -2.3 THR 63  A 63  A ? -0.1 LEU 52  A 52  A ? -2.6 ILE 67  A 67  A ? -0.7 
66  ILE 66  A 66  A ? GLN 64  A 64  A ? -0.5 THR 51  A 51  A ? -0.2 THR 51  A 51  A ? -0.2 GLN 64  A 64  A ? -0.0 
67  ILE 67  A 67  A ? VAL 50  A 50  A ? -3.3 GLN 65  A 65  A ? -0.7 VAL 50  A 50  A ? -3.2 GLN 65  A 65  A ? -0.0 
68  PRO 68  A 68  A ? ?   ?   ? ?   ? ? ?    ?   ?   ? ?   ? ? ?    GLU 93  A 93  A ? -2.9 ALA 70  A 70  A ? -0.5 
69  VAL 69  A 69  A ? MET 48  A 48  A ? -2.3 LEU 92  A 92  A ? -0.2 MET 48  A 48  A ? -0.3 LEU 92  A 92  A ? -0.2 
70  ALA 70  A 70  A ? LYS 91  A 91  A ? -2.9 PRO 68  A 68  A ? -0.5 ALA 72  A 72  A ? -0.4 LEU 92  A 92  A ? -0.2 
71  LYS 71  A 71  A ? LYS 91  A 91  A ? -1.6 ILE 73  A 73  A ? -0.0 LYS 91  A 91  A ? -3.0 ILE 73  A 73  A ? -0.5 
72  ALA 72  A 72  A ? ALA 70  A 70  A ? -0.4 LEU 90  A 90  A ? -0.2 LEU 90  A 90  A ? -0.2 ALA 41  A 41  A ? -0.0 
73  ILE 73  A 73  A ? LEU 89  A 89  A ? -3.2 LYS 71  A 71  A ? -0.5 LEU 89  A 89  A ? -2.3 HIS 75  A 75  A ? -0.2 
74  PRO 74  A 74  A ? ?   ?   ? ?   ? ? ?    ?   ?   ? ?   ? ? ?    MET 88  A 88  A ? -0.2 ASP 86  A 86  A ? -0.1 
75  HIS 75  A 75  A ? ILE 87  A 87  A ? -2.6 ASN 85  A 85  A ? -0.3 PHE 78  A 78  A ? -2.3 ILE 87  A 87  A ? -0.1 
76  PRO 76  A 76  A ? ?   ?   ? ?   ? ? ?    ?   ?   ? ?   ? ? ?    HIS 75  A 75  A ? -0.1 ASN 85  A 85  A ? -0.0 
77  ALA 77  A 77  A ? ASN 85  A 85  A ? -0.1 ASN 79  A 79  A ? -0.1 ASN 79  A 79  A ? -0.1 THR 84  A 84  A ? -0.1 
78  PHE 78  A 78  A ? HIS 75  A 75  A ? -2.3 ILE 87  A 87  A ? -0.1 ARG 80  A 80  A ? -0.6 ASN 85  A 85  A ? -0.2 
79  ASN 79  A 79  A ? THR 84  A 84  A ? -2.4 ALA 77  A 77  A ? -0.1 GLY 83  A 83  A ? -2.0 THR 84  A 84  A ? -0.9 
80  ARG 80  A 80  A ? PHE 78  A 78  A ? -0.6 LYS 81  A 81  A ? -0.2 ASN 79  A 79  A ? -0.1 PHE 78  A 78  A ? -0.0 
81  LYS 81  A 81  A ? HIS 82  A 82  A ? -0.2 GLY 83  A 83  A ? -0.1 ARG 80  A 80  A ? -0.2 ASN 79  A 79  A ? -0.0 
82  HIS 82  A 82  A ? ASN 79  A 79  A ? -0.2 THR 84  A 84  A ? -0.1 LYS 81  A 81  A ? -0.2 ARG 80  A 80  A ? -0.2 
83  GLY 83  A 83  A ? ASN 79  A 79  A ? -2.0 THR 84  A 84  A ? -0.2 ASP 86  A 86  A ? -0.6 ASN 85  A 85  A ? -0.2 
84  THR 84  A 84  A ? ASN 79  A 79  A ? -0.9 ASN 85  A 85  A ? -0.2 ASN 79  A 79  A ? -2.4 GLY 83  A 83  A ? -0.2 
85  ASN 85  A 85  A ? GLY 83  A 83  A ? -0.2 PHE 78  A 78  A ? -0.2 ILE 87  A 87  A ? -1.9 HIS 75  A 75  A ? -0.3 
86  ASP 86  A 86  A ? GLY 83  A 83  A ? -0.6 PHE 78  A 78  A ? -0.1 MET 88  A 88  A ? -0.3 THR 207 A 207 A ? -0.2 
87  ILE 87  A 87  A ? ASN 85  A 85  A ? -1.9 ALA 40  A 40  A ? -0.2 HIS 75  A 75  A ? -2.6 LEU 89  A 89  A ? -0.3 
88  MET 88  A 88  A ? THR 39  A 39  A ? -2.6 ASP 86  A 86  A ? -0.3 THR 39  A 39  A ? -2.5 LEU 90  A 90  A ? -0.4 
89  LEU 89  A 89  A ? ILE 73  A 73  A ? -2.3 ILE 87  A 87  A ? -0.3 ILE 73  A 73  A ? -3.2 LYS 91  A 91  A ? -0.6 
90  LEU 90  A 90  A ? VAL 37  A 37  A ? -3.0 MET 88  A 88  A ? -0.4 VAL 37  A 37  A ? -2.1 LEU 92  A 92  A ? -0.6 
91  LYS 91  A 91  A ? LYS 71  A 71  A ? -3.0 LEU 89  A 89  A ? -0.6 ALA 70  A 70  A ? -2.9 LYS 71  A 71  A ? -1.6 
92  LEU 92  A 92  A ? ASP 35  A 35  A ? -2.4 LEU 90  A 90  A ? -0.6 VAL 69  A 69  A ? -0.2 LYS 95  A 95  A ? -0.0 
93  GLU 93  A 93  A ? PRO 68  A 68  A ? -2.9 LYS 91  A 91  A ? -0.1 LYS 95  A 95  A ? -0.3 LEU 92  A 92  A ? -0.1 
94  SER 94  A 94  A ? PRO 68  A 68  A ? -0.3 ASP 34  A 34  A ? -0.1 GLU 93  A 93  A ? -0.1 ALA 96  A 96  A ? -0.1 
95  LYS 95  A 95  A ? GLU 93  A 93  A ? -0.3 ALA 96  A 96  A ? -0.1 ASP 35  A 35  A ? -0.2 LYS 97  A 97  A ? -0.2 
96  ALA 96  A 96  A ? ASP 34  A 34  A ? -4.3 GLN 33  A 33  A ? -0.1 ARG 98  A 98  A ? -0.6 LYS 95  A 95  A ? -0.1 
97  LYS 97  A 97  A ? LYS 95  A 95  A ? -0.2 ARG 103 A 103 A ? -0.0 THR 99  A 99  A ? -0.3 ALA 96  A 96  A ? -0.1 
98  ARG 98  A 98  A ? ALA 96  A 96  A ? -0.6 ALA 101 A 101 A ? -0.1 LYS 100 A 100 A ? -0.2 ARG 103 A 103 A ? -0.2 
99  THR 99  A 99  A ? VAL 102 A 102 A ? -1.9 LYS 97  A 97  A ? -0.3 VAL 102 A 102 A ? -0.6 GLY 53  A 53  A ? -0.1 
100 LYS 100 A 100 A ? ARG 98  A 98  A ? -0.2 ALA 101 A 101 A ? -0.2 ARG 103 A 103 A ? -0.1 GLY 53  A 53  A ? -0.1 
101 ALA 101 A 101 A ? VAL 102 A 102 A ? -0.2 THR 63  A 63  A ? -0.1 GLY 53  A 53  A ? -0.5 ARG 103 A 103 A ? -0.4 
102 VAL 102 A 102 A ? THR 99  A 99  A ? -0.6 LEU 52  A 52  A ? -0.1 THR 99  A 99  A ? -1.9 ALA 101 A 101 A ? -0.2 
103 ARG 103 A 103 A ? PRO 14  A 14  A ? -1.8 ALA 101 A 101 A ? -0.4 LEU 31  A 31  A ? -0.3 GLY 53  A 53  A ? -0.1 
104 PRO 104 A 104 A ? ?   ?   ? ?   ? ? ?    ?   ?   ? ?   ? ? ?    LYS 106 A 106 A ? -0.4 VAL 32  A 32  A ? -0.3 
105 LEU 105 A 105 A ? LEU 31  A 31  A ? -3.7 TYR 15  A 15  A ? -0.2 LEU 188 A 188 A ? -0.1 LEU 107 A 107 A ? -0.1 
106 LYS 106 A 106 A ? ASN 187 A 187 A ? -0.7 PRO 104 A 104 A ? -0.4 ALA 189 A 189 A ? -2.5 GLN 33  A 33  A ? -0.1 
107 LEU 107 A 107 A ? LEU 188 A 188 A ? -0.2 VAL 32  A 32  A ? -0.2 TYR 190 A 190 A ? -0.1 LYS 106 A 106 A ? -0.1 
108 PRO 108 A 108 A ? ?   ?   ? ?   ? ? ?    ?   ?   ? ?   ? ? ?    LEU 107 A 107 A ? -0.1 ARG 111 A 111 A ? -0.1 
109 ARG 109 A 109 A ? ALA 110 A 110 A ? -0.1 ARG 111 A 111 A ? -0.1 ARG 111 A 111 A ? -0.3 LEU 107 A 107 A ? -0.0 
110 ALA 110 A 110 A ? ARG 111 A 111 A ? -0.0 ?   ?   ? ?   ? ? ?    VAL 112 A 112 A ? -0.2 VAL 210 A 210 A ? -0.1 
111 ARG 111 A 111 A ? ARG 109 A 109 A ? -0.3 VAL 112 A 112 A ? -0.1 LYS 113 A 113 A ? -0.2 ARG 109 A 109 A ? -0.1 
112 VAL 112 A 112 A ? ALA 110 A 110 A ? -0.2 TYR 190 A 190 A ? -0.1 ARG 111 A 111 A ? -0.1 GLY 115 A 115 A ? -0.0 
113 LYS 113 A 113 A ? ARG 111 A 111 A ? -0.2 PRO 114 A 114 A ? -0.1 ASP 116 A 116 A ? -2.4 ILE 144 A 144 A ? -0.3 
114 PRO 114 A 114 A ? ?   ?   ? ?   ? ? ?    ?   ?   ? ?   ? ? ?    GLN 145 A 145 A ? -0.2 VAL 117 A 117 A ? -0.1 
115 GLY 115 A 115 A ? ILE 144 A 144 A ? -2.5 ASP 116 A 116 A ? -0.4 GLN 145 A 145 A ? -0.1 VAL 117 A 117 A ? -0.1 
116 ASP 116 A 116 A ? LYS 113 A 113 A ? -2.4 ILE 143 A 143 A ? -0.1 ILE 144 A 144 A ? -2.5 CYS 118 A 118 A ? -0.6 
117 VAL 117 A 117 A ? ILE 143 A 143 A ? -0.2 PRO 114 A 114 A ? -0.1 ASP 186 A 186 A ? -0.3 SER 119 A 119 A ? -0.3 
118 CYS 118 A 118 A ? LEU 142 A 142 A ? -3.5 ASP 116 A 116 A ? -0.6 LEU 142 A 142 A ? -4.0 VAL 120 A 120 A ? -0.4 
119 SER 119 A 119 A ? VAL 184 A 184 A ? -3.3 VAL 117 A 117 A ? -0.3 VAL 184 A 184 A ? -3.8 ALA 121 A 121 A ? -0.4 
120 VAL 120 A 120 A ? ALA 140 A 140 A ? -2.2 CYS 118 A 118 A ? -0.4 ALA 140 A 140 A ? -2.2 GLY 122 A 122 A ? -0.4 
121 ALA 121 A 121 A ? PRO 182 A 182 A ? -0.7 SER 119 A 119 A ? -0.4 TRP 123 A 123 A ? -0.3 GLU 139 A 139 A ? -0.2 
122 GLY 122 A 122 A ? ARG 138 A 138 A ? -2.4 VAL 120 A 120 A ? -0.4 ARG 138 A 138 A ? -2.7 GLU 178 A 178 A ? -0.1 
123 TRP 123 A 123 A ? GLY 177 A 177 A ? -0.4 ALA 121 A 121 A ? -0.3 THR 126 A 126 A ? -0.1 SER 134 A 134 A ? -0.1 
124 GLY 124 A 124 A ? ALA 133 A 133 A ? -0.2 LYS 125 A 125 A ? -0.2 SER 134 A 134 A ? -1.8 GLY 177 A 177 A ? -0.1 
125 LYS 125 A 125 A ? GLU 176 A 176 A ? -0.4 ALA 133 A 133 A ? -0.2 ILE 2   A 2   A ? -1.9 GLY 124 A 124 A ? -0.2 
126 THR 126 A 126 A ? LYS 132 A 132 A ? -0.5 GLU 1   A 1   A ? -0.2 GLY 4   A 4   A ? -1.1 ILE 128 A 128 A ? -0.3 
127 SER 127 A 127 A ? ILE 3   A 3   A ? -0.2 GLY 4   A 4   A ? -0.1 ALA 130 A 130 A ? -1.2 THR 126 A 126 A ? -0.1 
128 ILE 128 A 128 A ? THR 126 A 126 A ? -0.3 ASN 129 A 129 A ? -0.3 SER 127 A 127 A ? -0.1 LYS 125 A 125 A ? -0.0 
129 ASN 129 A 129 A ? THR 126 A 126 A ? -0.0 THR 131 A 131 A ? -0.0 ILE 128 A 128 A ? -0.3 THR 131 A 131 A ? -0.1 
130 ALA 130 A 130 A ? SER 127 A 127 A ? -1.2 THR 131 A 131 A ? -0.1 LYS 125 A 125 A ? -0.1 ALA 133 A 133 A ? -0.1 
131 THR 131 A 131 A ? ASN 129 A 129 A ? -0.1 LYS 132 A 132 A ? -0.1 ALA 133 A 133 A ? -0.3 ALA 130 A 130 A ? -0.1 
132 LYS 132 A 132 A ? GLY 124 A 124 A ? -0.1 ?   ?   ? ?   ? ? ?    THR 126 A 126 A ? -0.5 SER 134 A 134 A ? -0.1 
133 ALA 133 A 133 A ? THR 131 A 131 A ? -0.3 LYS 125 A 125 A ? -0.2 ALA 135 A 135 A ? -0.3 LYS 125 A 125 A ? -0.2 
134 SER 134 A 134 A ? GLY 124 A 124 A ? -1.8 ALA 135 A 135 A ? -0.1 ILE 57  A 57  A ? -0.1 ALA 133 A 133 A ? -0.1 
135 ALA 135 A 135 A ? ALA 133 A 133 A ? -0.3 ASN 56  A 56  A ? -0.1 ILE 57  A 57  A ? -2.6 LEU 137 A 137 A ? -0.4 
136 ARG 136 A 136 A ? ASN 56  A 56  A ? -0.2 ILE 57  A 57  A ? -0.1 ASN 56  A 56  A ? -0.2 ARG 138 A 138 A ? -0.1 
137 LEU 137 A 137 A ? HIS 55  A 55  A ? -2.6 ALA 135 A 135 A ? -0.4 VAL 8   A 8   A ? -2.0 GLU 139 A 139 A ? -0.3 
138 ARG 138 A 138 A ? GLY 122 A 122 A ? -2.7 GLU 7   A 7   A ? -0.3 GLY 122 A 122 A ? -2.4 ALA 140 A 140 A ? -0.3 
139 GLU 139 A 139 A ? HIS 6   A 6   A ? -2.5 LEU 137 A 137 A ? -0.3 HIS 6   A 6   A ? -2.6 GLN 141 A 141 A ? -0.3 
140 ALA 140 A 140 A ? VAL 120 A 120 A ? -2.2 ARG 138 A 138 A ? -0.3 VAL 120 A 120 A ? -2.2 LEU 142 A 142 A ? -0.4 
141 GLN 141 A 141 A ? GLU 139 A 139 A ? -0.3 GLY 4   A 4   A ? -0.3 ILE 143 A 143 A ? -0.3 SER 119 A 119 A ? -0.2 
142 LEU 142 A 142 A ? CYS 118 A 118 A ? -4.0 ALA 140 A 140 A ? -0.4 CYS 118 A 118 A ? -3.5 ILE 144 A 144 A ? -0.5 
143 ILE 143 A 143 A ? GLN 141 A 141 A ? -0.3 VAL 117 A 117 A ? -0.2 GLY 166 A 166 A ? -2.2 GLN 145 A 145 A ? -0.2 
144 ILE 144 A 144 A ? ASP 116 A 116 A ? -2.5 LEU 142 A 142 A ? -0.5 GLY 115 A 115 A ? -2.5 ALA 165 A 165 A ? -0.2 
145 GLN 145 A 145 A ? CYS 164 A 164 A ? -2.7 ILE 143 A 143 A ? -0.2 CYS 164 A 164 A ? -0.4 ASP 147 A 147 A ? -0.2 
146 GLU 146 A 146 A ? ILE 144 A 144 A ? -0.2 ASP 147 A 147 A ? -0.1 CYS 150 A 150 A ? -1.6 GLU 149 A 149 A ? -0.5 
147 ASP 147 A 147 A ? GLU 148 A 148 A ? -0.2 GLU 149 A 149 A ? -0.2 LYS 151 A 151 A ? -2.5 LYS 152 A 152 A ? -0.2 
148 GLU 148 A 148 A ? GLU 149 A 149 A ? -0.2 CYS 150 A 150 A ? -0.2 LYS 152 A 152 A ? -1.2 ASP 147 A 147 A ? -0.2 
149 GLU 149 A 149 A ? GLU 146 A 146 A ? -0.5 CYS 150 A 150 A ? -0.2 LEU 153 A 153 A ? -1.0 GLU 148 A 148 A ? -0.2 
150 CYS 150 A 150 A ? GLU 146 A 146 A ? -1.6 LYS 151 A 151 A ? -0.2 TRP 154 A 154 A ? -3.0 LEU 153 A 153 A ? -0.3 
151 LYS 151 A 151 A ? ASP 147 A 147 A ? -2.5 LYS 152 A 152 A ? -0.2 CYS 150 A 150 A ? -0.2 GLU 149 A 149 A ? -0.2 
152 LYS 152 A 152 A ? GLU 148 A 148 A ? -1.2 ASP 147 A 147 A ? -0.2 LYS 151 A 151 A ? -0.2 CYS 150 A 150 A ? -0.2 
153 LEU 153 A 153 A ? GLU 149 A 149 A ? -1.0 CYS 150 A 150 A ? -0.3 TYR 155 A 155 A ? -0.5 LYS 151 A 151 A ? -0.2 
154 TRP 154 A 154 A ? CYS 150 A 150 A ? -3.0 TYR 155 A 155 A ? -0.1 TYR 157 A 157 A ? -1.5 LEU 153 A 153 A ? -0.2 
155 TYR 155 A 155 A ? LEU 153 A 153 A ? -0.5 THR 156 A 156 A ? -0.3 TRP 154 A 154 A ? -0.1 LYS 151 A 151 A ? -0.1 
156 THR 156 A 156 A ? SER 158 A 158 A ? -0.1 HIS 82  A 82  A ? -0.0 TYR 155 A 155 A ? -0.3 SER 158 A 158 A ? -0.1 
157 TYR 157 A 157 A ? TRP 154 A 154 A ? -1.5 CYS 150 A 150 A ? -0.2 LYS 159 A 159 A ? -0.5 THR 160 A 160 A ? -0.0 
158 SER 158 A 158 A ? THR 156 A 156 A ? -0.1 LYS 159 A 159 A ? -0.1 GLN 162 A 162 A ? -2.2 THR 161 A 161 A ? -0.4 
159 LYS 159 A 159 A ? TYR 157 A 157 A ? -0.5 THR 160 A 160 A ? -0.2 SER 158 A 158 A ? -0.1 ASP 147 A 147 A ? -0.0 
160 THR 160 A 160 A ? THR 161 A 161 A ? -0.1 TYR 157 A 157 A ? -0.0 LYS 159 A 159 A ? -0.2 HIS 211 A 211 A ? -0.1 
161 THR 161 A 161 A ? SER 158 A 158 A ? -0.4 HIS 211 A 211 A ? -0.1 LYS 208 A 208 A ? -2.6 ILE 163 A 163 A ? -0.3 
162 GLN 162 A 162 A ? SER 158 A 158 A ? -2.2 THR 207 A 207 A ? -0.2 CYS 164 A 164 A ? -0.3 THR 207 A 207 A ? -0.2 
163 ILE 163 A 163 A ? PHE 206 A 206 A ? -2.2 THR 161 A 161 A ? -0.3 PHE 206 A 206 A ? -2.9 ALA 165 A 165 A ? -0.5 
164 CYS 164 A 164 A ? GLN 145 A 145 A ? -0.4 GLN 162 A 162 A ? -0.3 GLN 145 A 145 A ? -2.7 GLY 166 A 166 A ? -0.4 
165 ALA 165 A 165 A ? GLY 204 A 204 A ? -2.3 ILE 163 A 163 A ? -0.5 GLY 204 A 204 A ? -2.7 ASP 167 A 167 A ? -0.3 
166 GLY 166 A 166 A ? ILE 143 A 143 A ? -2.2 CYS 164 A 164 A ? -0.4 LEU 142 A 142 A ? -0.1 ILE 143 A 143 A ? -0.1 
167 ASP 167 A 167 A ? GLN 172 A 172 A ? -0.3 ALA 165 A 165 A ? -0.3 LYS 170 A 170 A ? -2.2 GLN 172 A 172 A ? -0.3 
168 PRO 168 A 168 A ? ?   ?   ? ?   ? ? ?    ?   ?   ? ?   ? ? ?    ASP 167 A 167 A ? -0.1 ILE 201 A 201 A ? -0.1 
169 LYS 169 A 169 A ? GLY 166 A 166 A ? -0.1 VAL 171 A 171 A ? -0.0 VAL 171 A 171 A ? -0.3 ASP 167 A 167 A ? -0.0 
170 LYS 170 A 170 A ? ASP 167 A 167 A ? -2.2 GLN 172 A 172 A ? -0.1 GLN 172 A 172 A ? -1.4 ASP 167 A 167 A ? -0.2 
171 VAL 171 A 171 A ? LYS 169 A 169 A ? -0.3 ILE 201 A 201 A ? -0.1 ALA 173 A 173 A ? -0.4 ILE 201 A 201 A ? -0.1 
172 GLN 172 A 172 A ? LYS 170 A 170 A ? -1.4 ASP 167 A 167 A ? -0.3 THR 202 A 202 A ? -0.4 ASP 167 A 167 A ? -0.3 
173 ALA 173 A 173 A ? VAL 171 A 171 A ? -0.4 ILE 3   A 3   A ? -0.3 ILE 3   A 3   A ? -1.2 TYR 175 A 175 A ? -0.4 
174 PRO 174 A 174 A ? ?   ?   ? ?   ? ? ?    ?   ?   ? ?   ? ? ?    ILE 2   A 2   A ? -0.2 GLU 176 A 176 A ? -0.2 
175 TYR 175 A 175 A ? GLU 1   A 1   A ? -0.9 ALA 173 A 173 A ? -0.4 GLU 178 A 178 A ? -2.2 SER 179 A 179 A ? -0.2 
176 GLU 176 A 176 A ? GLY 177 A 177 A ? -0.3 PRO 174 A 174 A ? -0.2 LYS 125 A 125 A ? -0.4 TYR 175 A 175 A ? -0.2 
177 GLY 177 A 177 A ? TYR 26  A 26  A ? -0.2 GLY 124 A 124 A ? -0.1 TRP 123 A 123 A ? -0.4 GLU 176 A 176 A ? -0.3 
178 GLU 178 A 178 A ? TYR 175 A 175 A ? -2.2 GLY 122 A 122 A ? -0.1 GLY 181 A 181 A ? -2.6 VAL 193 A 193 A ? -0.3 
179 SER 179 A 179 A ? GLY 180 A 180 A ? -0.3 TYR 26  A 26  A ? -0.2 GLY 28  A 28  A ? -4.0 SER 194 A 194 A ? -0.2 
180 GLY 180 A 180 A ? VAL 193 A 193 A ? -2.4 GLY 181 A 181 A ? -0.3 SER 179 A 179 A ? -0.3 PHE 30  A 30  A ? -0.1 
181 GLY 181 A 181 A ? GLU 178 A 178 A ? -2.6 GLY 28  A 28  A ? -0.1 VAL 193 A 193 A ? -3.0 GLY 180 A 180 A ? -0.3 
182 PRO 182 A 182 A ? ?   ?   ? ?   ? ? ?    ?   ?   ? ?   ? ? ?    ALA 121 A 121 A ? -0.7 VAL 184 A 184 A ? -0.7 
183 LEU 183 A 183 A ? GLY 191 A 191 A ? -2.4 GLY 181 A 181 A ? -0.3 TYR 190 A 190 A ? -3.4 GLY 191 A 191 A ? -1.1 
184 VAL 184 A 184 A ? SER 119 A 119 A ? -3.8 PRO 182 A 182 A ? -0.7 SER 119 A 119 A ? -3.3 ASP 186 A 186 A ? -0.4 
185 CYS 185 A 185 A ? LEU 188 A 188 A ? -2.3 LEU 183 A 183 A ? -0.5 LEU 188 A 188 A ? -1.2 CYS 118 A 118 A ? -0.1 
186 ASP 186 A 186 A ? VAL 184 A 184 A ? -0.4 VAL 117 A 117 A ? -0.3 CYS 185 A 185 A ? -0.1 ALA 189 A 189 A ? -0.1 
187 ASN 187 A 187 A ? LEU 188 A 188 A ? -0.2 VAL 184 A 184 A ? -0.0 LYS 106 A 106 A ? -0.7 ALA 189 A 189 A ? -0.4 
188 LEU 188 A 188 A ? CYS 185 A 185 A ? -1.2 LEU 105 A 105 A ? -0.1 CYS 185 A 185 A ? -2.3 TYR 190 A 190 A ? -0.7 
189 ALA 189 A 189 A ? LYS 106 A 106 A ? -2.5 ASN 187 A 187 A ? -0.4 VAL 184 A 184 A ? -0.2 VAL 192 A 192 A ? -0.1 
190 TYR 190 A 190 A ? LEU 183 A 183 A ? -3.4 LEU 188 A 188 A ? -0.7 VAL 209 A 209 A ? -1.3 VAL 210 A 210 A ? -0.4 
191 GLY 191 A 191 A ? LEU 183 A 183 A ? -1.1 LYS 208 A 208 A ? -0.2 LEU 183 A 183 A ? -2.4 VAL 193 A 193 A ? -0.5 
192 VAL 192 A 192 A ? THR 207 A 207 A ? -1.6 TYR 190 A 190 A ? -0.3 THR 207 A 207 A ? -2.9 SER 194 A 194 A ? -0.1 
193 VAL 193 A 193 A ? GLY 181 A 181 A ? -3.0 GLY 191 A 191 A ? -0.5 GLY 180 A 180 A ? -2.4 PHE 206 A 206 A ? -0.2 
194 SER 194 A 194 A ? VAL 205 A 205 A ? -2.4 TYR 195 A 195 A ? -0.4 GLY 196 A 196 A ? -0.3 PHE 206 A 206 A ? -0.2 
195 TYR 195 A 195 A ? VAL 205 A 205 A ? -1.3 GLY 83  A 83  A ? -0.1 VAL 205 A 205 A ? -3.2 SER 194 A 194 A ? -0.4 
196 GLY 196 A 196 A ? SER 194 A 194 A ? -0.3 GLY 204 A 204 A ? -0.2 ASN 198 A 198 A ? -0.4 GLY 204 A 204 A ? -0.1 
197 ILE 197 A 197 A ? TYR 195 A 195 A ? -0.3 PRO 203 A 203 A ? -0.3 THR 200 A 200 A ? -1.0 THR 202 A 202 A ? -0.2 
198 ASN 198 A 198 A ? GLY 196 A 196 A ? -0.4 ARG 199 A 199 A ? -0.2 ILE 201 A 201 A ? -0.1 TYR 175 A 175 A ? -0.0 
199 ARG 199 A 199 A ? THR 200 A 200 A ? -0.1 ALA 173 A 173 A ? -0.1 ILE 201 A 201 A ? -0.4 ASN 198 A 198 A ? -0.2 
200 THR 200 A 200 A ? ILE 197 A 197 A ? -1.0 THR 202 A 202 A ? -0.1 THR 202 A 202 A ? -1.5 ILE 197 A 197 A ? -0.2 
201 ILE 201 A 201 A ? ARG 199 A 199 A ? -0.4 VAL 171 A 171 A ? -0.1 ALA 173 A 173 A ? -0.1 VAL 171 A 171 A ? -0.1 
202 THR 202 A 202 A ? THR 200 A 200 A ? -1.5 GLN 172 A 172 A ? -0.4 ILE 197 A 197 A ? -0.2 THR 200 A 200 A ? -0.1 
203 PRO 203 A 203 A ? ?   ?   ? ?   ? ? ?    ?   ?   ? ?   ? ? ?    GLY 166 A 166 A ? -0.3 ILE 197 A 197 A ? -0.3 
204 GLY 204 A 204 A ? ALA 165 A 165 A ? -2.7 GLY 196 A 196 A ? -0.1 ALA 165 A 165 A ? -2.3 PHE 206 A 206 A ? -0.5 
205 VAL 205 A 205 A ? TYR 195 A 195 A ? -3.2 PRO 203 A 203 A ? -0.2 SER 194 A 194 A ? -2.4 TYR 195 A 195 A ? -1.3 
206 PHE 206 A 206 A ? ILE 163 A 163 A ? -2.9 GLY 204 A 204 A ? -0.5 ILE 163 A 163 A ? -2.2 LYS 208 A 208 A ? -0.4 
207 THR 207 A 207 A ? VAL 192 A 192 A ? -2.9 VAL 205 A 205 A ? -0.4 VAL 192 A 192 A ? -1.6 VAL 209 A 209 A ? -0.8 
208 LYS 208 A 208 A ? THR 161 A 161 A ? -2.6 PHE 206 A 206 A ? -0.4 PHE 212 A 212 A ? -0.8 HIS 211 A 211 A ? -0.6 
209 VAL 209 A 209 A ? TYR 190 A 190 A ? -1.3 THR 207 A 207 A ? -0.8 PHE 212 A 212 A ? -1.2 LEU 213 A 213 A ? -0.3 
210 VAL 210 A 210 A ? TYR 190 A 190 A ? -0.4 HIS 211 A 211 A ? -0.3 LEU 213 A 213 A ? -1.0 VAL 209 A 209 A ? -0.2 
211 HIS 211 A 211 A ? LYS 208 A 208 A ? -0.6 PHE 212 A 212 A ? -0.2 VAL 210 A 210 A ? -0.3 VAL 209 A 209 A ? -0.2 
212 PHE 212 A 212 A ? VAL 209 A 209 A ? -1.2 LYS 208 A 208 A ? -0.8 ILE 216 A 216 A ? -2.8 HIS 211 A 211 A ? -0.2 
213 LEU 213 A 213 A ? VAL 210 A 210 A ? -1.0 VAL 209 A 209 A ? -0.3 SER 217 A 217 A ? -3.3 THR 218 A 218 A ? -0.3 
214 PRO 214 A 214 A ? ?   ?   ? ?   ? ? ?    ?   ?   ? ?   ? ? ?    THR 218 A 218 A ? -2.0 LEU 213 A 213 A ? -0.2 
215 TRP 215 A 215 A ? HIS 211 A 211 A ? -0.2 SER 217 A 217 A ? -0.2 ASN 219 A 219 A ? -1.8 LEU 213 A 213 A ? -0.2 
216 ILE 216 A 216 A ? PHE 212 A 212 A ? -2.8 SER 217 A 217 A ? -0.2 MET 220 A 220 A ? -1.9 LYS 221 A 221 A ? -0.2 
217 SER 217 A 217 A ? LEU 213 A 213 A ? -3.3 THR 218 A 218 A ? -0.2 LYS 221 A 221 A ? -1.5 ILE 216 A 216 A ? -0.2 
218 THR 218 A 218 A ? PRO 214 A 214 A ? -2.0 LEU 213 A 213 A ? -0.3 LEU 222 A 222 A ? -1.5 SER 217 A 217 A ? -0.2 
219 ASN 219 A 219 A ? TRP 215 A 215 A ? -1.8 MET 220 A 220 A ? -0.2 LEU 223 A 223 A ? -0.7 THR 218 A 218 A ? -0.2 
220 MET 220 A 220 A ? ILE 216 A 216 A ? -1.9 TRP 215 A 215 A ? -0.2 ASN 219 A 219 A ? -0.2 THR 218 A 218 A ? -0.2 
221 LYS 221 A 221 A ? SER 217 A 217 A ? -1.5 ILE 216 A 216 A ? -0.2 ASN 219 A 219 A ? -0.2 MET 220 A 220 A ? -0.2 
222 LEU 222 A 222 A ? THR 218 A 218 A ? -1.5 SER 217 A 217 A ? -0.2 MET 220 A 220 A ? -0.2 ASN 219 A 219 A ? -0.1 
223 LEU 223 A 223 A ? ASN 219 A 219 A ? -0.7 THR 218 A 218 A ? -0.1 ?   ?   ? ?   ? ? ?    ?   ?   ? ?   ? ? ?    
# 
loop_
_dssp_statistics_histogram.entry_id 
_dssp_statistics_histogram.type 
_dssp_statistics_histogram.1 
_dssp_statistics_histogram.2 
_dssp_statistics_histogram.3 
_dssp_statistics_histogram.4 
_dssp_statistics_histogram.5 
_dssp_statistics_histogram.6 
_dssp_statistics_histogram.7 
_dssp_statistics_histogram.8 
_dssp_statistics_histogram.9 
_dssp_statistics_histogram.10 
_dssp_statistics_histogram.11 
_dssp_statistics_histogram.12 
_dssp_statistics_histogram.13 
_dssp_statistics_histogram.14 
_dssp_statistics_histogram.15 
_dssp_statistics_histogram.16 
_dssp_statistics_histogram.17 
_dssp_statistics_histogram.18 
_dssp_statistics_histogram.19 
_dssp_statistics_histogram.20 
_dssp_statistics_histogram.21 
_dssp_statistics_histogram.22 
_dssp_statistics_histogram.23 
_dssp_statistics_histogram.24 
_dssp_statistics_histogram.25 
_dssp_statistics_histogram.26 
_dssp_statistics_histogram.27 
_dssp_statistics_histogram.28 
_dssp_statistics_histogram.29 
_dssp_statistics_histogram.30 
Gzmg_Mus_musculus_GeneID=14944 residues_per_alpha_helix        0 0 0 0 0 0 1 0 0 1 0 0 0 0 0 0 0 0 0 0 0 0 0 0 0 0 0 0 0 0 
Gzmg_Mus_musculus_GeneID=14944 parallel_bridges_per_ladder     1 0 0 0 0 0 0 0 0 0 0 0 0 0 0 0 0 0 0 0 0 0 0 0 0 0 0 0 0 0 
Gzmg_Mus_musculus_GeneID=14944 antiparallel_bridges_per_ladder 6 2 1 5 2 2 0 0 0 0 0 0 0 0 0 0 0 0 0 0 0 0 0 0 0 0 0 0 0 0 
Gzmg_Mus_musculus_GeneID=14944 ladders_per_sheet               0 0 0 0 0 1 0 1 0 0 0 0 0 0 0 0 0 0 0 0 0 0 0 0 0 0 0 0 0 0 
# 
loop_
_dssp_statistics_hbond.entry_id 
_dssp_statistics_hbond.type 
_dssp_statistics_hbond.count 
_dssp_statistics_hbond.count_per_100 
Gzmg_Mus_musculus_GeneID=14944 O(I)-->H-N(J)          144 64.6 
Gzmg_Mus_musculus_GeneID=14944 'PARALLEL BRIDGES'     2   0.9  
Gzmg_Mus_musculus_GeneID=14944 'ANTIPARALLEL BRIDGES' 76  34.1 
Gzmg_Mus_musculus_GeneID=14944 O(I)-->H-N(I-5)        1   0.4  
Gzmg_Mus_musculus_GeneID=14944 O(I)-->H-N(I-4)        2   0.9  
Gzmg_Mus_musculus_GeneID=14944 O(I)-->H-N(I-3)        3   1.3  
Gzmg_Mus_musculus_GeneID=14944 O(I)-->H-N(I-2)        0   0.0  
Gzmg_Mus_musculus_GeneID=14944 O(I)-->H-N(I-1)        0   0.0  
Gzmg_Mus_musculus_GeneID=14944 O(I)-->H-N(I+0)        0   0.0  
Gzmg_Mus_musculus_GeneID=14944 O(I)-->H-N(I+1)        0   0.0  
Gzmg_Mus_musculus_GeneID=14944 O(I)-->H-N(I+2)        22  9.9  
Gzmg_Mus_musculus_GeneID=14944 O(I)-->H-N(I+3)        22  9.9  
Gzmg_Mus_musculus_GeneID=14944 O(I)-->H-N(I+4)        17  7.6  
Gzmg_Mus_musculus_GeneID=14944 O(I)-->H-N(I+5)        1   0.4  
# 
_dssp_statistics.entry_id                       Gzmg_Mus_musculus_GeneID=14944 
_dssp_statistics.nr_of_residues                 223 
_dssp_statistics.nr_of_chains                   1 
_dssp_statistics.nr_of_ss_bridges_total         0 
_dssp_statistics.nr_of_ss_bridges_intra_chain   0 
_dssp_statistics.nr_of_ss_bridges_inter_chain   0 
# 
loop_
_chem_comp.id 
_chem_comp.type 
_chem_comp.mon_nstd_flag 
_chem_comp.name 
_chem_comp.formula 
_chem_comp.formula_weight 
ALA 'L-PEPTIDE LINKING' y ALANINE         'C3 H7 N O2'     89.093 
ARG 'L-PEPTIDE LINKING' y ARGININE        'C6 H15 N4 O2'  175.209 
ASN 'L-PEPTIDE LINKING' y ASPARAGINE      'C4 H8 N2 O3'   132.118 
ASP 'L-PEPTIDE LINKING' y 'ASPARTIC ACID' 'C4 H7 N O4'    133.103 
CYS 'L-PEPTIDE LINKING' y CYSTEINE        'C3 H7 N O2 S'  121.158 
GLN 'L-PEPTIDE LINKING' y GLUTAMINE       'C5 H10 N2 O3'  146.144 
GLU 'L-PEPTIDE LINKING' y 'GLUTAMIC ACID' 'C5 H9 N O4'    147.129 
GLY 'PEPTIDE LINKING'   y GLYCINE         'C2 H5 N O2'     75.067 
HIS 'L-PEPTIDE LINKING' y HISTIDINE       'C6 H10 N3 O2'  156.162 
ILE 'L-PEPTIDE LINKING' y ISOLEUCINE      'C6 H13 N O2'   131.173 
LEU 'L-PEPTIDE LINKING' y LEUCINE         'C6 H13 N O2'   131.173 
LYS 'L-PEPTIDE LINKING' y LYSINE          'C6 H15 N2 O2'  147.195 
MET 'L-PEPTIDE LINKING' y METHIONINE      'C5 H11 N O2 S' 149.211 
PHE 'L-PEPTIDE LINKING' y PHENYLALANINE   'C9 H11 N O2'   165.189 
PRO 'L-PEPTIDE LINKING' y PROLINE         'C5 H9 N O2'     115.13 
SER 'L-PEPTIDE LINKING' y SERINE          'C3 H7 N O3'    105.093 
THR 'L-PEPTIDE LINKING' y THREONINE       'C4 H9 N O3'    119.119 
TRP 'L-PEPTIDE LINKING' y TRYPTOPHAN      'C11 H12 N2 O2' 204.225 
TYR 'L-PEPTIDE LINKING' y TYROSINE        'C9 H11 N O3'   181.189 
VAL 'L-PEPTIDE LINKING' y VALINE          'C5 H11 N O2'   117.146 
# 
loop_
_atom_type.symbol 
N 
C 
O 
S 
# 
loop_
_entity_poly_seq.entity_id 
_entity_poly_seq.num 
_entity_poly_seq.mon_id 
_entity_poly_seq.hetero 
1   1 GLU n 
1   2 ILE n 
1   3 ILE n 
1   4 GLY n 
1   5 GLY n 
1   6 HIS n 
1   7 GLU n 
1   8 VAL n 
1   9 LYS n 
1  10 PRO n 
1  11 HIS n 
1  12 SER n 
1  13 ARG n 
1  14 PRO n 
1  15 TYR n 
1  16 MET n 
1  17 ALA n 
1  18 PHE n 
1  19 ILE n 
1  20 LYS n 
1  21 VAL n 
1  22 GLY n 
1  23 LYS n 
1  24 LYS n 
1  25 LYS n 
1  26 TYR n 
1  27 CYS n 
1  28 GLY n 
1  29 GLY n 
1  30 PHE n 
1  31 LEU n 
1  32 VAL n 
1  33 GLN n 
1  34 ASP n 
1  35 ASP n 
1  36 PHE n 
1  37 VAL n 
1  38 LEU n 
1  39 THR n 
1  40 ALA n 
1  41 ALA n 
1  42 HIS n 
1  43 CYS n 
1  44 ARG n 
1  45 ASN n 
1  46 ARG n 
1  47 SER n 
1  48 MET n 
1  49 THR n 
1  50 VAL n 
1  51 THR n 
1  52 LEU n 
1  53 GLY n 
1  54 ALA n 
1  55 HIS n 
1  56 ASN n 
1  57 ILE n 
1  58 LYS n 
1  59 ALA n 
1  60 LYS n 
1  61 GLU n 
1  62 GLU n 
1  63 THR n 
1  64 GLN n 
1  65 GLN n 
1  66 ILE n 
1  67 ILE n 
1  68 PRO n 
1  69 VAL n 
1  70 ALA n 
1  71 LYS n 
1  72 ALA n 
1  73 ILE n 
1  74 PRO n 
1  75 HIS n 
1  76 PRO n 
1  77 ALA n 
1  78 PHE n 
1  79 ASN n 
1  80 ARG n 
1  81 LYS n 
1  82 HIS n 
1  83 GLY n 
1  84 THR n 
1  85 ASN n 
1  86 ASP n 
1  87 ILE n 
1  88 MET n 
1  89 LEU n 
1  90 LEU n 
1  91 LYS n 
1  92 LEU n 
1  93 GLU n 
1  94 SER n 
1  95 LYS n 
1  96 ALA n 
1  97 LYS n 
1  98 ARG n 
1  99 THR n 
1 100 LYS n 
1 101 ALA n 
1 102 VAL n 
1 103 ARG n 
1 104 PRO n 
1 105 LEU n 
1 106 LYS n 
1 107 LEU n 
1 108 PRO n 
1 109 ARG n 
1 110 ALA n 
1 111 ARG n 
1 112 VAL n 
1 113 LYS n 
1 114 PRO n 
1 115 GLY n 
1 116 ASP n 
1 117 VAL n 
1 118 CYS n 
1 119 SER n 
1 120 VAL n 
1 121 ALA n 
1 122 GLY n 
1 123 TRP n 
1 124 GLY n 
1 125 LYS n 
1 126 THR n 
1 127 SER n 
1 128 ILE n 
1 129 ASN n 
1 130 ALA n 
1 131 THR n 
1 132 LYS n 
1 133 ALA n 
1 134 SER n 
1 135 ALA n 
1 136 ARG n 
1 137 LEU n 
1 138 ARG n 
1 139 GLU n 
1 140 ALA n 
1 141 GLN n 
1 142 LEU n 
1 143 ILE n 
1 144 ILE n 
1 145 GLN n 
1 146 GLU n 
1 147 ASP n 
1 148 GLU n 
1 149 GLU n 
1 150 CYS n 
1 151 LYS n 
1 152 LYS n 
1 153 LEU n 
1 154 TRP n 
1 155 TYR n 
1 156 THR n 
1 157 TYR n 
1 158 SER n 
1 159 LYS n 
1 160 THR n 
1 161 THR n 
1 162 GLN n 
1 163 ILE n 
1 164 CYS n 
1 165 ALA n 
1 166 GLY n 
1 167 ASP n 
1 168 PRO n 
1 169 LYS n 
1 170 LYS n 
1 171 VAL n 
1 172 GLN n 
1 173 ALA n 
1 174 PRO n 
1 175 TYR n 
1 176 GLU n 
1 177 GLY n 
1 178 GLU n 
1 179 SER n 
1 180 GLY n 
1 181 GLY n 
1 182 PRO n 
1 183 LEU n 
1 184 VAL n 
1 185 CYS n 
1 186 ASP n 
1 187 ASN n 
1 188 LEU n 
1 189 ALA n 
1 190 TYR n 
1 191 GLY n 
1 192 VAL n 
1 193 VAL n 
1 194 SER n 
1 195 TYR n 
1 196 GLY n 
1 197 ILE n 
1 198 ASN n 
1 199 ARG n 
1 200 THR n 
1 201 ILE n 
1 202 THR n 
1 203 PRO n 
1 204 GLY n 
1 205 VAL n 
1 206 PHE n 
1 207 THR n 
1 208 LYS n 
1 209 VAL n 
1 210 VAL n 
1 211 HIS n 
1 212 PHE n 
1 213 LEU n 
1 214 PRO n 
1 215 TRP n 
1 216 ILE n 
1 217 SER n 
1 218 THR n 
1 219 ASN n 
1 220 MET n 
1 221 LYS n 
1 222 LEU n 
1 223 LEU n 
# 
loop_
_pdbx_poly_seq_scheme.asym_id 
_pdbx_poly_seq_scheme.entity_id 
_pdbx_poly_seq_scheme.seq_id 
_pdbx_poly_seq_scheme.mon_id 
_pdbx_poly_seq_scheme.ndb_seq_num 
_pdbx_poly_seq_scheme.pdb_seq_num 
_pdbx_poly_seq_scheme.auth_seq_num 
_pdbx_poly_seq_scheme.pdb_mon_id 
_pdbx_poly_seq_scheme.auth_mon_id 
_pdbx_poly_seq_scheme.pdb_strand_id 
_pdbx_poly_seq_scheme.pdb_ins_code 
_pdbx_poly_seq_scheme.hetero 
A 1   1 GLU   1 1   1   GLU GLU A ? n 
A 1   2 ILE   2 2   2   ILE ILE A ? n 
A 1   3 ILE   3 3   3   ILE ILE A ? n 
A 1   4 GLY   4 4   4   GLY GLY A ? n 
A 1   5 GLY   5 5   5   GLY GLY A ? n 
A 1   6 HIS   6 6   6   HIS HIS A ? n 
A 1   7 GLU   7 7   7   GLU GLU A ? n 
A 1   8 VAL   8 8   8   VAL VAL A ? n 
A 1   9 LYS   9 9   9   LYS LYS A ? n 
A 1  10 PRO  10 10  10  PRO PRO A ? n 
A 1  11 HIS  11 11  11  HIS HIS A ? n 
A 1  12 SER  12 12  12  SER SER A ? n 
A 1  13 ARG  13 13  13  ARG ARG A ? n 
A 1  14 PRO  14 14  14  PRO PRO A ? n 
A 1  15 TYR  15 15  15  TYR TYR A ? n 
A 1  16 MET  16 16  16  MET MET A ? n 
A 1  17 ALA  17 17  17  ALA ALA A ? n 
A 1  18 PHE  18 18  18  PHE PHE A ? n 
A 1  19 ILE  19 19  19  ILE ILE A ? n 
A 1  20 LYS  20 20  20  LYS LYS A ? n 
A 1  21 VAL  21 21  21  VAL VAL A ? n 
A 1  22 GLY  22 22  22  GLY GLY A ? n 
A 1  23 LYS  23 23  23  LYS LYS A ? n 
A 1  24 LYS  24 24  24  LYS LYS A ? n 
A 1  25 LYS  25 25  25  LYS LYS A ? n 
A 1  26 TYR  26 26  26  TYR TYR A ? n 
A 1  27 CYS  27 27  27  CYS CYS A ? n 
A 1  28 GLY  28 28  28  GLY GLY A ? n 
A 1  29 GLY  29 29  29  GLY GLY A ? n 
A 1  30 PHE  30 30  30  PHE PHE A ? n 
A 1  31 LEU  31 31  31  LEU LEU A ? n 
A 1  32 VAL  32 32  32  VAL VAL A ? n 
A 1  33 GLN  33 33  33  GLN GLN A ? n 
A 1  34 ASP  34 34  34  ASP ASP A ? n 
A 1  35 ASP  35 35  35  ASP ASP A ? n 
A 1  36 PHE  36 36  36  PHE PHE A ? n 
A 1  37 VAL  37 37  37  VAL VAL A ? n 
A 1  38 LEU  38 38  38  LEU LEU A ? n 
A 1  39 THR  39 39  39  THR THR A ? n 
A 1  40 ALA  40 40  40  ALA ALA A ? n 
A 1  41 ALA  41 41  41  ALA ALA A ? n 
A 1  42 HIS  42 42  42  HIS HIS A ? n 
A 1  43 CYS  43 43  43  CYS CYS A ? n 
A 1  44 ARG  44 44  44  ARG ARG A ? n 
A 1  45 ASN  45 45  45  ASN ASN A ? n 
A 1  46 ARG  46 46  46  ARG ARG A ? n 
A 1  47 SER  47 47  47  SER SER A ? n 
A 1  48 MET  48 48  48  MET MET A ? n 
A 1  49 THR  49 49  49  THR THR A ? n 
A 1  50 VAL  50 50  50  VAL VAL A ? n 
A 1  51 THR  51 51  51  THR THR A ? n 
A 1  52 LEU  52 52  52  LEU LEU A ? n 
A 1  53 GLY  53 53  53  GLY GLY A ? n 
A 1  54 ALA  54 54  54  ALA ALA A ? n 
A 1  55 HIS  55 55  55  HIS HIS A ? n 
A 1  56 ASN  56 56  56  ASN ASN A ? n 
A 1  57 ILE  57 57  57  ILE ILE A ? n 
A 1  58 LYS  58 58  58  LYS LYS A ? n 
A 1  59 ALA  59 59  59  ALA ALA A ? n 
A 1  60 LYS  60 60  60  LYS LYS A ? n 
A 1  61 GLU  61 61  61  GLU GLU A ? n 
A 1  62 GLU  62 62  62  GLU GLU A ? n 
A 1  63 THR  63 63  63  THR THR A ? n 
A 1  64 GLN  64 64  64  GLN GLN A ? n 
A 1  65 GLN  65 65  65  GLN GLN A ? n 
A 1  66 ILE  66 66  66  ILE ILE A ? n 
A 1  67 ILE  67 67  67  ILE ILE A ? n 
A 1  68 PRO  68 68  68  PRO PRO A ? n 
A 1  69 VAL  69 69  69  VAL VAL A ? n 
A 1  70 ALA  70 70  70  ALA ALA A ? n 
A 1  71 LYS  71 71  71  LYS LYS A ? n 
A 1  72 ALA  72 72  72  ALA ALA A ? n 
A 1  73 ILE  73 73  73  ILE ILE A ? n 
A 1  74 PRO  74 74  74  PRO PRO A ? n 
A 1  75 HIS  75 75  75  HIS HIS A ? n 
A 1  76 PRO  76 76  76  PRO PRO A ? n 
A 1  77 ALA  77 77  77  ALA ALA A ? n 
A 1  78 PHE  78 78  78  PHE PHE A ? n 
A 1  79 ASN  79 79  79  ASN ASN A ? n 
A 1  80 ARG  80 80  80  ARG ARG A ? n 
A 1  81 LYS  81 81  81  LYS LYS A ? n 
A 1  82 HIS  82 82  82  HIS HIS A ? n 
A 1  83 GLY  83 83  83  GLY GLY A ? n 
A 1  84 THR  84 84  84  THR THR A ? n 
A 1  85 ASN  85 85  85  ASN ASN A ? n 
A 1  86 ASP  86 86  86  ASP ASP A ? n 
A 1  87 ILE  87 87  87  ILE ILE A ? n 
A 1  88 MET  88 88  88  MET MET A ? n 
A 1  89 LEU  89 89  89  LEU LEU A ? n 
A 1  90 LEU  90 90  90  LEU LEU A ? n 
A 1  91 LYS  91 91  91  LYS LYS A ? n 
A 1  92 LEU  92 92  92  LEU LEU A ? n 
A 1  93 GLU  93 93  93  GLU GLU A ? n 
A 1  94 SER  94 94  94  SER SER A ? n 
A 1  95 LYS  95 95  95  LYS LYS A ? n 
A 1  96 ALA  96 96  96  ALA ALA A ? n 
A 1  97 LYS  97 97  97  LYS LYS A ? n 
A 1  98 ARG  98 98  98  ARG ARG A ? n 
A 1  99 THR  99 99  99  THR THR A ? n 
A 1 100 LYS 100 100 100 LYS LYS A ? n 
A 1 101 ALA 101 101 101 ALA ALA A ? n 
A 1 102 VAL 102 102 102 VAL VAL A ? n 
A 1 103 ARG 103 103 103 ARG ARG A ? n 
A 1 104 PRO 104 104 104 PRO PRO A ? n 
A 1 105 LEU 105 105 105 LEU LEU A ? n 
A 1 106 LYS 106 106 106 LYS LYS A ? n 
A 1 107 LEU 107 107 107 LEU LEU A ? n 
A 1 108 PRO 108 108 108 PRO PRO A ? n 
A 1 109 ARG 109 109 109 ARG ARG A ? n 
A 1 110 ALA 110 110 110 ALA ALA A ? n 
A 1 111 ARG 111 111 111 ARG ARG A ? n 
A 1 112 VAL 112 112 112 VAL VAL A ? n 
A 1 113 LYS 113 113 113 LYS LYS A ? n 
A 1 114 PRO 114 114 114 PRO PRO A ? n 
A 1 115 GLY 115 115 115 GLY GLY A ? n 
A 1 116 ASP 116 116 116 ASP ASP A ? n 
A 1 117 VAL 117 117 117 VAL VAL A ? n 
A 1 118 CYS 118 118 118 CYS CYS A ? n 
A 1 119 SER 119 119 119 SER SER A ? n 
A 1 120 VAL 120 120 120 VAL VAL A ? n 
A 1 121 ALA 121 121 121 ALA ALA A ? n 
A 1 122 GLY 122 122 122 GLY GLY A ? n 
A 1 123 TRP 123 123 123 TRP TRP A ? n 
A 1 124 GLY 124 124 124 GLY GLY A ? n 
A 1 125 LYS 125 125 125 LYS LYS A ? n 
A 1 126 THR 126 126 126 THR THR A ? n 
A 1 127 SER 127 127 127 SER SER A ? n 
A 1 128 ILE 128 128 128 ILE ILE A ? n 
A 1 129 ASN 129 129 129 ASN ASN A ? n 
A 1 130 ALA 130 130 130 ALA ALA A ? n 
A 1 131 THR 131 131 131 THR THR A ? n 
A 1 132 LYS 132 132 132 LYS LYS A ? n 
A 1 133 ALA 133 133 133 ALA ALA A ? n 
A 1 134 SER 134 134 134 SER SER A ? n 
A 1 135 ALA 135 135 135 ALA ALA A ? n 
A 1 136 ARG 136 136 136 ARG ARG A ? n 
A 1 137 LEU 137 137 137 LEU LEU A ? n 
A 1 138 ARG 138 138 138 ARG ARG A ? n 
A 1 139 GLU 139 139 139 GLU GLU A ? n 
A 1 140 ALA 140 140 140 ALA ALA A ? n 
A 1 141 GLN 141 141 141 GLN GLN A ? n 
A 1 142 LEU 142 142 142 LEU LEU A ? n 
A 1 143 ILE 143 143 143 ILE ILE A ? n 
A 1 144 ILE 144 144 144 ILE ILE A ? n 
A 1 145 GLN 145 145 145 GLN GLN A ? n 
A 1 146 GLU 146 146 146 GLU GLU A ? n 
A 1 147 ASP 147 147 147 ASP ASP A ? n 
A 1 148 GLU 148 148 148 GLU GLU A ? n 
A 1 149 GLU 149 149 149 GLU GLU A ? n 
A 1 150 CYS 150 150 150 CYS CYS A ? n 
A 1 151 LYS 151 151 151 LYS LYS A ? n 
A 1 152 LYS 152 152 152 LYS LYS A ? n 
A 1 153 LEU 153 153 153 LEU LEU A ? n 
A 1 154 TRP 154 154 154 TRP TRP A ? n 
A 1 155 TYR 155 155 155 TYR TYR A ? n 
A 1 156 THR 156 156 156 THR THR A ? n 
A 1 157 TYR 157 157 157 TYR TYR A ? n 
A 1 158 SER 158 158 158 SER SER A ? n 
A 1 159 LYS 159 159 159 LYS LYS A ? n 
A 1 160 THR 160 160 160 THR THR A ? n 
A 1 161 THR 161 161 161 THR THR A ? n 
A 1 162 GLN 162 162 162 GLN GLN A ? n 
A 1 163 ILE 163 163 163 ILE ILE A ? n 
A 1 164 CYS 164 164 164 CYS CYS A ? n 
A 1 165 ALA 165 165 165 ALA ALA A ? n 
A 1 166 GLY 166 166 166 GLY GLY A ? n 
A 1 167 ASP 167 167 167 ASP ASP A ? n 
A 1 168 PRO 168 168 168 PRO PRO A ? n 
A 1 169 LYS 169 169 169 LYS LYS A ? n 
A 1 170 LYS 170 170 170 LYS LYS A ? n 
A 1 171 VAL 171 171 171 VAL VAL A ? n 
A 1 172 GLN 172 172 172 GLN GLN A ? n 
A 1 173 ALA 173 173 173 ALA ALA A ? n 
A 1 174 PRO 174 174 174 PRO PRO A ? n 
A 1 175 TYR 175 175 175 TYR TYR A ? n 
A 1 176 GLU 176 176 176 GLU GLU A ? n 
A 1 177 GLY 177 177 177 GLY GLY A ? n 
A 1 178 GLU 178 178 178 GLU GLU A ? n 
A 1 179 SER 179 179 179 SER SER A ? n 
A 1 180 GLY 180 180 180 GLY GLY A ? n 
A 1 181 GLY 181 181 181 GLY GLY A ? n 
A 1 182 PRO 182 182 182 PRO PRO A ? n 
A 1 183 LEU 183 183 183 LEU LEU A ? n 
A 1 184 VAL 184 184 184 VAL VAL A ? n 
A 1 185 CYS 185 185 185 CYS CYS A ? n 
A 1 186 ASP 186 186 186 ASP ASP A ? n 
A 1 187 ASN 187 187 187 ASN ASN A ? n 
A 1 188 LEU 188 188 188 LEU LEU A ? n 
A 1 189 ALA 189 189 189 ALA ALA A ? n 
A 1 190 TYR 190 190 190 TYR TYR A ? n 
A 1 191 GLY 191 191 191 GLY GLY A ? n 
A 1 192 VAL 192 192 192 VAL VAL A ? n 
A 1 193 VAL 193 193 193 VAL VAL A ? n 
A 1 194 SER 194 194 194 SER SER A ? n 
A 1 195 TYR 195 195 195 TYR TYR A ? n 
A 1 196 GLY 196 196 196 GLY GLY A ? n 
A 1 197 ILE 197 197 197 ILE ILE A ? n 
A 1 198 ASN 198 198 198 ASN ASN A ? n 
A 1 199 ARG 199 199 199 ARG ARG A ? n 
A 1 200 THR 200 200 200 THR THR A ? n 
A 1 201 ILE 201 201 201 ILE ILE A ? n 
A 1 202 THR 202 202 202 THR THR A ? n 
A 1 203 PRO 203 203 203 PRO PRO A ? n 
A 1 204 GLY 204 204 204 GLY GLY A ? n 
A 1 205 VAL 205 205 205 VAL VAL A ? n 
A 1 206 PHE 206 206 206 PHE PHE A ? n 
A 1 207 THR 207 207 207 THR THR A ? n 
A 1 208 LYS 208 208 208 LYS LYS A ? n 
A 1 209 VAL 209 209 209 VAL VAL A ? n 
A 1 210 VAL 210 210 210 VAL VAL A ? n 
A 1 211 HIS 211 211 211 HIS HIS A ? n 
A 1 212 PHE 212 212 212 PHE PHE A ? n 
A 1 213 LEU 213 213 213 LEU LEU A ? n 
A 1 214 PRO 214 214 214 PRO PRO A ? n 
A 1 215 TRP 215 215 215 TRP TRP A ? n 
A 1 216 ILE 216 216 216 ILE ILE A ? n 
A 1 217 SER 217 217 217 SER SER A ? n 
A 1 218 THR 218 218 218 THR THR A ? n 
A 1 219 ASN 219 219 219 ASN ASN A ? n 
A 1 220 MET 220 220 220 MET MET A ? n 
A 1 221 LYS 221 221 221 LYS LYS A ? n 
A 1 222 LEU 222 222 222 LEU LEU A ? n 
A 1 223 LEU 223 223 223 LEU LEU A ? n 
# 
loop_
_atom_site.group_PDB 
_atom_site.id 
_atom_site.type_symbol 
_atom_site.label_atom_id 
_atom_site.label_alt_id 
_atom_site.label_comp_id 
_atom_site.label_asym_id 
_atom_site.label_entity_id 
_atom_site.label_seq_id 
_atom_site.pdbx_PDB_ins_code 
_atom_site.Cartn_x 
_atom_site.Cartn_y 
_atom_site.Cartn_z 
_atom_site.occupancy 
_atom_site.B_iso_or_equiv 
_atom_site.pdbx_formal_charge 
_atom_site.auth_seq_id 
_atom_site.auth_comp_id 
_atom_site.auth_asym_id 
_atom_site.auth_atom_id 
_atom_site.pdbx_PDB_model_num 
ATOM 1    N N   ? GLU A 1   1 ?   4.776 -10.460  -0.284 1.000 66.380 ? 1   GLU A N   1 
ATOM 2    C CA  ? GLU A 1   1 ?   6.200 -10.725  -0.102 1.000 66.380 ? 1   GLU A CA  1 
ATOM 3    C C   ? GLU A 1   1 ?   7.008  -9.430  -0.109 1.000 66.380 ? 1   GLU A C   1 
ATOM 4    C CB  ? GLU A 1   1 ?   6.715 -11.671  -1.190 1.000 66.380 ? 1   GLU A CB  1 
ATOM 5    O O   ? GLU A 1   1 ?   6.843  -8.594  -0.999 1.000 66.380 ? 1   GLU A O   1 
ATOM 6    C CG  ? GLU A 1   1 ?   6.072 -13.050  -1.160 1.000 66.380 ? 1   GLU A CG  1 
ATOM 7    C CD  ? GLU A 1   1 ?   6.593 -13.979  -2.245 1.000 66.380 ? 1   GLU A CD  1 
ATOM 8    O OE1 ? GLU A 1   1 ?   6.211 -15.171  -2.258 1.000 66.380 ? 1   GLU A OE1 1 
ATOM 9    O OE2 ? GLU A 1   1 ?   7.390 -13.510  -3.089 1.000 66.380 ? 1   GLU A OE2 1 
ATOM 10   N N   ? ILE A 1   2 ?   7.615  -9.117   0.886 1.000 69.810 ? 2   ILE A N   1 
ATOM 11   C CA  ? ILE A 1   2 ?   8.626  -8.065   0.855 1.000 69.810 ? 2   ILE A CA  1 
ATOM 12   C C   ? ILE A 1   2 ?  10.019  -8.686   0.918 1.000 69.810 ? 2   ILE A C   1 
ATOM 13   C CB  ? ILE A 1   2 ?   8.433  -7.062   2.015 1.000 69.810 ? 2   ILE A CB  1 
ATOM 14   O O   ? ILE A 1   2 ?  10.576  -8.869   2.003 1.000 69.810 ? 2   ILE A O   1 
ATOM 15   C CG1 ? ILE A 1   2 ?   7.005  -6.505   2.007 1.000 69.810 ? 2   ILE A CG1 1 
ATOM 16   C CG2 ? ILE A 1   2 ?   9.462  -5.931   1.927 1.000 69.810 ? 2   ILE A CG2 1 
ATOM 17   C CD1 ? ILE A 1   2 ?   6.648  -5.733   0.745 1.000 69.810 ? 2   ILE A CD1 1 
ATOM 18   N N   ? ILE A 1   3 ?  10.473  -9.280  -0.122 1.000 72.050 ? 3   ILE A N   1 
ATOM 19   C CA  ? ILE A 1   3 ?  11.745  -9.990  -0.197 1.000 72.050 ? 3   ILE A CA  1 
ATOM 20   C C   ? ILE A 1   3 ?  12.898  -8.993  -0.100 1.000 72.050 ? 3   ILE A C   1 
ATOM 21   C CB  ? ILE A 1   3 ?  11.857 -10.814  -1.499 1.000 72.050 ? 3   ILE A CB  1 
ATOM 22   O O   ? ILE A 1   3 ?  12.906  -7.973  -0.793 1.000 72.050 ? 3   ILE A O   1 
ATOM 23   C CG1 ? ILE A 1   3 ?  10.737 -11.858  -1.569 1.000 72.050 ? 3   ILE A CG1 1 
ATOM 24   C CG2 ? ILE A 1   3 ?  13.233 -11.479  -1.601 1.000 72.050 ? 3   ILE A CG2 1 
ATOM 25   C CD1 ? ILE A 1   3 ?  10.680 -12.618  -2.886 1.000 72.050 ? 3   ILE A CD1 1 
ATOM 26   N N   ? GLY A 1   4 ?  13.804  -9.292   0.852 1.000 74.710 ? 4   GLY A N   1 
ATOM 27   C CA  ? GLY A 1   4 ?  14.962  -8.422   0.990 1.000 74.710 ? 4   GLY A CA  1 
ATOM 28   C C   ? GLY A 1   4 ?  14.689  -7.197   1.843 1.000 74.710 ? 4   GLY A C   1 
ATOM 29   O O   ? GLY A 1   4 ?  15.478  -6.250   1.848 1.000 74.710 ? 4   GLY A O   1 
ATOM 30   N N   ? GLY A 1   5 ?  13.394  -7.212   2.483 1.000 83.490 ? 5   GLY A N   1 
ATOM 31   C CA  ? GLY A 1   5 ?  13.028  -6.129   3.382 1.000 83.490 ? 5   GLY A CA  1 
ATOM 32   C C   ? GLY A 1   5 ?  13.561  -6.317   4.790 1.000 83.490 ? 5   GLY A C   1 
ATOM 33   O O   ? GLY A 1   5 ?  14.135  -7.361   5.108 1.000 83.490 ? 5   GLY A O   1 
ATOM 34   N N   ? HIS A 1   6 ?  13.500  -5.379   5.486 1.000 89.640 ? 6   HIS A N   1 
ATOM 35   C CA  ? HIS A 1   6 ?  13.872  -5.418   6.896 1.000 89.640 ? 6   HIS A CA  1 
ATOM 36   C C   ? HIS A 1   6 ?  12.710  -4.989   7.785 1.000 89.640 ? 6   HIS A C   1 
ATOM 37   C CB  ? HIS A 1   6 ?  15.088  -4.528   7.154 1.000 89.640 ? 6   HIS A CB  1 
ATOM 38   O O   ? HIS A 1   6 ?  11.820  -4.259   7.341 1.000 89.640 ? 6   HIS A O   1 
ATOM 39   C CG  ? HIS A 1   6 ?  14.848  -3.082   6.853 1.000 89.640 ? 6   HIS A CG  1 
ATOM 40   C CD2 ? HIS A 1   6 ?  14.495  -2.053   7.658 1.000 89.640 ? 6   HIS A CD2 1 
ATOM 41   N ND1 ? HIS A 1   6 ?  14.965  -2.558   5.584 1.000 89.640 ? 6   HIS A ND1 1 
ATOM 42   C CE1 ? HIS A 1   6 ?  14.694  -1.264   5.622 1.000 89.640 ? 6   HIS A CE1 1 
ATOM 43   N NE2 ? HIS A 1   6 ?  14.406  -0.933   6.869 1.000 89.640 ? 6   HIS A NE2 1 
ATOM 44   N N   ? GLU A 1   7 ?  12.713  -5.549   8.967 1.000 94.150 ? 7   GLU A N   1 
ATOM 45   C CA  ? GLU A 1   7 ?  11.679  -5.146   9.914 1.000 94.150 ? 7   GLU A CA  1 
ATOM 46   C C   ? GLU A 1   7 ?  11.740  -3.648  10.195 1.000 94.150 ? 7   GLU A C   1 
ATOM 47   C CB  ? GLU A 1   7 ?  11.811  -5.932  11.221 1.000 94.150 ? 7   GLU A CB  1 
ATOM 48   O O   ? GLU A 1   7 ?  12.821  -3.096  10.414 1.000 94.150 ? 7   GLU A O   1 
ATOM 49   C CG  ? GLU A 1   7 ?  10.706  -5.644  12.227 1.000 94.150 ? 7   GLU A CG  1 
ATOM 50   C CD  ? GLU A 1   7 ?  10.778  -6.522  13.466 1.000 94.150 ? 7   GLU A CD  1 
ATOM 51   O OE1 ? GLU A 1   7 ?  10.162  -6.169  14.497 1.000 94.150 ? 7   GLU A OE1 1 
ATOM 52   O OE2 ? GLU A 1   7 ?  11.456  -7.572  13.405 1.000 94.150 ? 7   GLU A OE2 1 
ATOM 53   N N   ? VAL A 1   8 ?  10.579  -3.008  10.150 1.000 93.700 ? 8   VAL A N   1 
ATOM 54   C CA  ? VAL A 1   8 ?  10.529  -1.579  10.440 1.000 93.700 ? 8   VAL A CA  1 
ATOM 55   C C   ? VAL A 1   8 ?  10.429  -1.359  11.948 1.000 93.700 ? 8   VAL A C   1 
ATOM 56   C CB  ? VAL A 1   8 ?   9.344  -0.895   9.722 1.000 93.700 ? 8   VAL A CB  1 
ATOM 57   O O   ? VAL A 1   8 ?  10.049  -2.268  12.689 1.000 93.700 ? 8   VAL A O   1 
ATOM 58   C CG1 ? VAL A 1   8 ?   9.473  -1.041   8.207 1.000 93.700 ? 8   VAL A CG1 1 
ATOM 59   C CG2 ? VAL A 1   8 ?   8.019  -1.480  10.207 1.000 93.700 ? 8   VAL A CG2 1 
ATOM 60   N N   ? LYS A 1   9 ?  10.871  -0.107  12.311 1.000 95.930 ? 9   LYS A N   1 
ATOM 61   C CA  ? LYS A 1   9 ?  10.592   0.271  13.693 1.000 95.930 ? 9   LYS A CA  1 
ATOM 62   C C   ? LYS A 1   9 ?   9.094   0.243  13.980 1.000 95.930 ? 9   LYS A C   1 
ATOM 63   C CB  ? LYS A 1   9 ?  11.157   1.660  13.994 1.000 95.930 ? 9   LYS A CB  1 
ATOM 64   O O   ? LYS A 1   9 ?   8.292   0.711  13.168 1.000 95.930 ? 9   LYS A O   1 
ATOM 65   C CG  ? LYS A 1   9 ?  11.029   2.078  15.452 1.000 95.930 ? 9   LYS A CG  1 
ATOM 66   C CD  ? LYS A 1   9 ?  11.589   3.476  15.684 1.000 95.930 ? 9   LYS A CD  1 
ATOM 67   C CE  ? LYS A 1   9 ?  11.348   3.946  17.112 1.000 95.930 ? 9   LYS A CE  1 
ATOM 68   N NZ  ? LYS A 1   9 ?  11.882   5.322  17.340 1.000 95.930 ? 9   LYS A NZ  1 
ATOM 69   N N   ? PRO A 1  10 ?   8.710  -0.463  15.043 1.000 96.340 ? 10  PRO A N   1 
ATOM 70   C CA  ? PRO A 1  10 ?   7.281  -0.502  15.362 1.000 96.340 ? 10  PRO A CA  1 
ATOM 71   C C   ? PRO A 1  10 ?   6.611   0.864  15.239 1.000 96.340 ? 10  PRO A C   1 
ATOM 72   C CB  ? PRO A 1  10 ?   7.257  -0.994  16.811 1.000 96.340 ? 10  PRO A CB  1 
ATOM 73   O O   ? PRO A 1  10 ?   7.143   1.863  15.730 1.000 96.340 ? 10  PRO A O   1 
ATOM 74   C CG  ? PRO A 1  10 ?   8.489  -1.828  16.953 1.000 96.340 ? 10  PRO A CG  1 
ATOM 75   C CD  ? PRO A 1  10 ?   9.588  -1.196  16.148 1.000 96.340 ? 10  PRO A CD  1 
ATOM 76   N N   ? HIS A 1  11 ?   5.480   0.808  14.376 1.000 95.010 ? 11  HIS A N   1 
ATOM 77   C CA  ? HIS A 1  11 ?   4.559   1.931  14.236 1.000 95.010 ? 11  HIS A CA  1 
ATOM 78   C C   ? HIS A 1  11 ?   5.220   3.098  13.510 1.000 95.010 ? 11  HIS A C   1 
ATOM 79   C CB  ? HIS A 1  11 ?   4.054   2.384  15.607 1.000 95.010 ? 11  HIS A CB  1 
ATOM 80   O O   ? HIS A 1  11 ?   4.767   4.240  13.620 1.000 95.010 ? 11  HIS A O   1 
ATOM 81   C CG  ? HIS A 1  11 ?   3.496   1.273  16.438 1.000 95.010 ? 11  HIS A CG  1 
ATOM 82   C CD2 ? HIS A 1  11 ?   3.749   0.904  17.716 1.000 95.010 ? 11  HIS A CD2 1 
ATOM 83   N ND1 ? HIS A 1  11 ?   2.555   0.387  15.960 1.000 95.010 ? 11  HIS A ND1 1 
ATOM 84   C CE1 ? HIS A 1  11 ?   2.253  -0.481  16.911 1.000 95.010 ? 11  HIS A CE1 1 
ATOM 85   N NE2 ? HIS A 1  11 ?   2.964  -0.189  17.987 1.000 95.010 ? 11  HIS A NE2 1 
ATOM 86   N N   ? SER A 1  12 ?   6.348   2.895  12.849 1.000 96.150 ? 12  SER A N   1 
ATOM 87   C CA  ? SER A 1  12 ?   7.023   3.886  12.018 1.000 96.150 ? 12  SER A CA  1 
ATOM 88   C C   ? SER A 1  12 ?   6.332   4.037  10.667 1.000 96.150 ? 12  SER A C   1 
ATOM 89   C CB  ? SER A 1  12 ?   8.489   3.503  11.809 1.000 96.150 ? 12  SER A CB  1 
ATOM 90   O O   ? SER A 1  12 ?   6.603   4.986   9.928 1.000 96.150 ? 12  SER A O   1 
ATOM 91   O OG  ? SER A 1  12 ?   8.593   2.255  11.146 1.000 96.150 ? 12  SER A OG  1 
ATOM 92   N N   ? ARG A 1  13 ?   5.404   3.254  10.308 1.000 96.970 ? 13  ARG A N   1 
ATOM 93   C CA  ? ARG A 1  13 ?   4.518   3.322   9.151 1.000 96.970 ? 13  ARG A CA  1 
ATOM 94   C C   ? ARG A 1  13 ?   3.056   3.374   9.583 1.000 96.970 ? 13  ARG A C   1 
ATOM 95   C CB  ? ARG A 1  13 ?   4.748   2.125   8.226 1.000 96.970 ? 13  ARG A CB  1 
ATOM 96   O O   ? ARG A 1  13 ?   2.312   2.411   9.391 1.000 96.970 ? 13  ARG A O   1 
ATOM 97   C CG  ? ARG A 1  13 ?   6.181   1.995   7.732 1.000 96.970 ? 13  ARG A CG  1 
ATOM 98   C CD  ? ARG A 1  13 ?   6.594   3.187   6.881 1.000 96.970 ? 13  ARG A CD  1 
ATOM 99   N NE  ? ARG A 1  13 ?   7.955   3.040   6.371 1.000 96.970 ? 13  ARG A NE  1 
ATOM 100  N NH1 ? ARG A 1  13 ?   8.973   3.941   8.239 1.000 96.970 ? 13  ARG A NH1 1 
ATOM 101  N NH2 ? ARG A 1  13 ?  10.242   3.222   6.471 1.000 96.970 ? 13  ARG A NH2 1 
ATOM 102  C CZ  ? ARG A 1  13 ?   9.053   3.401   7.028 1.000 96.970 ? 13  ARG A CZ  1 
ATOM 103  N N   ? PRO A 1  14 ?   2.563   4.437  10.069 1.000 97.400 ? 14  PRO A N   1 
ATOM 104  C CA  ? PRO A 1  14 ?   1.260   4.546  10.730 1.000 97.400 ? 14  PRO A CA  1 
ATOM 105  C C   ? PRO A 1  14 ?   0.095   4.526   9.744 1.000 97.400 ? 14  PRO A C   1 
ATOM 106  C CB  ? PRO A 1  14 ?   1.343   5.894  11.451 1.000 97.400 ? 14  PRO A CB  1 
ATOM 107  O O   ? PRO A 1  14 ?  -1.067   4.467  10.156 1.000 97.400 ? 14  PRO A O   1 
ATOM 108  C CG  ? PRO A 1  14 ?   2.280   6.713  10.624 1.000 97.400 ? 14  PRO A CG  1 
ATOM 109  C CD  ? PRO A 1  14 ?   3.353   5.811  10.084 1.000 97.400 ? 14  PRO A CD  1 
ATOM 110  N N   ? TYR A 1  15 ?   0.403   4.462   8.427 1.000 98.000 ? 15  TYR A N   1 
ATOM 111  C CA  ? TYR A 1  15 ?  -0.595   4.448   7.364 1.000 98.000 ? 15  TYR A CA  1 
ATOM 112  C C   ? TYR A 1  15 ?  -0.896   3.022   6.917 1.000 98.000 ? 15  TYR A C   1 
ATOM 113  C CB  ? TYR A 1  15 ?  -0.120   5.280   6.169 1.000 98.000 ? 15  TYR A CB  1 
ATOM 114  O O   ? TYR A 1  15 ?  -1.845   2.787   6.166 1.000 98.000 ? 15  TYR A O   1 
ATOM 115  C CG  ? TYR A 1  15 ?   1.290   4.965   5.732 1.000 98.000 ? 15  TYR A CG  1 
ATOM 116  C CD1 ? TYR A 1  15 ?   2.352   5.795   6.085 1.000 98.000 ? 15  TYR A CD1 1 
ATOM 117  C CD2 ? TYR A 1  15 ?   1.564   3.838   4.965 1.000 98.000 ? 15  TYR A CD2 1 
ATOM 118  C CE1 ? TYR A 1  15 ?   3.652   5.510   5.683 1.000 98.000 ? 15  TYR A CE1 1 
ATOM 119  C CE2 ? TYR A 1  15 ?   2.860   3.543   4.557 1.000 98.000 ? 15  TYR A CE2 1 
ATOM 120  O OH  ? TYR A 1  15 ?   5.182   4.096   4.520 1.000 98.000 ? 15  TYR A OH  1 
ATOM 121  C CZ  ? TYR A 1  15 ?   3.896   4.383   4.921 1.000 98.000 ? 15  TYR A CZ  1 
ATOM 122  N N   ? MET A 1  16 ?  -0.083   2.090   7.301 1.000 97.670 ? 16  MET A N   1 
ATOM 123  C CA  ? MET A 1  16 ?  -0.193   0.721   6.805 1.000 97.670 ? 16  MET A CA  1 
ATOM 124  C C   ? MET A 1  16 ?  -1.500   0.081   7.261 1.000 97.670 ? 16  MET A C   1 
ATOM 125  C CB  ? MET A 1  16 ?   0.994  -0.119   7.278 1.000 97.670 ? 16  MET A CB  1 
ATOM 126  O O   ? MET A 1  16 ?  -1.894   0.222   8.419 1.000 97.670 ? 16  MET A O   1 
ATOM 127  C CG  ? MET A 1  16 ?   2.233   0.026   6.409 1.000 97.670 ? 16  MET A CG  1 
ATOM 128  S SD  ? MET A 1  16 ?   1.898  -0.333   4.641 1.000 97.670 ? 16  MET A SD  1 
ATOM 129  C CE  ? MET A 1  16 ?   1.735  -2.139   4.707 1.000 97.670 ? 16  MET A CE  1 
ATOM 130  N N   ? ALA A 1  17 ?  -2.075  -0.645   6.345 1.000 97.510 ? 17  ALA A N   1 
ATOM 131  C CA  ? ALA A 1  17 ?  -3.324  -1.355   6.607 1.000 97.510 ? 17  ALA A CA  1 
ATOM 132  C C   ? ALA A 1  17 ?  -3.200  -2.834   6.251 1.000 97.510 ? 17  ALA A C   1 
ATOM 133  C CB  ? ALA A 1  17 ?  -4.473  -0.719   5.828 1.000 97.510 ? 17  ALA A CB  1 
ATOM 134  O O   ? ALA A 1  17 ?  -2.656  -3.182   5.200 1.000 97.510 ? 17  ALA A O   1 
ATOM 135  N N   ? PHE A 1  18 ?  -3.678  -3.629   7.154 1.000 96.910 ? 18  PHE A N   1 
ATOM 136  C CA  ? PHE A 1  18 ?  -3.851  -5.058   6.918 1.000 96.910 ? 18  PHE A CA  1 
ATOM 137  C C   ? PHE A 1  18 ?  -5.303  -5.381   6.590 1.000 96.910 ? 18  PHE A C   1 
ATOM 138  C CB  ? PHE A 1  18 ?  -3.396  -5.864   8.138 1.000 96.910 ? 18  PHE A CB  1 
ATOM 139  O O   ? PHE A 1  18 ?  -6.200  -5.119   7.394 1.000 96.910 ? 18  PHE A O   1 
ATOM 140  C CG  ? PHE A 1  18 ?  -3.510  -7.354   7.958 1.000 96.910 ? 18  PHE A CG  1 
ATOM 141  C CD1 ? PHE A 1  18 ?  -4.687  -8.019   8.280 1.000 96.910 ? 18  PHE A CD1 1 
ATOM 142  C CD2 ? PHE A 1  18 ?  -2.439  -8.090   7.467 1.000 96.910 ? 18  PHE A CD2 1 
ATOM 143  C CE1 ? PHE A 1  18 ?  -4.795  -9.398   8.115 1.000 96.910 ? 18  PHE A CE1 1 
ATOM 144  C CE2 ? PHE A 1  18 ?  -2.540  -9.468   7.299 1.000 96.910 ? 18  PHE A CE2 1 
ATOM 145  C CZ  ? PHE A 1  18 ?  -3.719 -10.120   7.624 1.000 96.910 ? 18  PHE A CZ  1 
ATOM 146  N N   ? ILE A 1  19 ?  -5.459  -5.937   5.392 1.000 96.310 ? 19  ILE A N   1 
ATOM 147  C CA  ? ILE A 1  19 ?  -6.822  -6.209   4.949 1.000 96.310 ? 19  ILE A CA  1 
ATOM 148  C C   ? ILE A 1  19 ?  -7.067  -7.716   4.932 1.000 96.310 ? 19  ILE A C   1 
ATOM 149  C CB  ? ILE A 1  19 ?  -7.095  -5.606   3.553 1.000 96.310 ? 19  ILE A CB  1 
ATOM 150  O O   ? ILE A 1  19 ?  -6.440  -8.445   4.160 1.000 96.310 ? 19  ILE A O   1 
ATOM 151  C CG1 ? ILE A 1  19 ?  -6.770  -4.108   3.546 1.000 96.310 ? 19  ILE A CG1 1 
ATOM 152  C CG2 ? ILE A 1  19 ?  -8.546  -5.854   3.132 1.000 96.310 ? 19  ILE A CG2 1 
ATOM 153  C CD1 ? ILE A 1  19 ?  -6.713  -3.493   2.155 1.000 96.310 ? 19  ILE A CD1 1 
ATOM 154  N N   ? LYS A 1  20 ?  -7.877  -8.108   5.825 1.000 95.080 ? 20  LYS A N   1 
ATOM 155  C CA  ? LYS A 1  20 ?  -8.341  -9.492   5.798 1.000 95.080 ? 20  LYS A CA  1 
ATOM 156  C C   ? LYS A 1  20 ?  -9.475  -9.672   4.793 1.000 95.080 ? 20  LYS A C   1 
ATOM 157  C CB  ? LYS A 1  20 ?  -8.799  -9.932   7.189 1.000 95.080 ? 20  LYS A CB  1 
ATOM 158  O O   ? LYS A 1  20 ? -10.515  -9.018   4.898 1.000 95.080 ? 20  LYS A O   1 
ATOM 159  C CG  ? LYS A 1  20 ?  -9.096 -11.420   7.301 1.000 95.080 ? 20  LYS A CG  1 
ATOM 160  C CD  ? LYS A 1  20 ?  -9.396 -11.823   8.739 1.000 95.080 ? 20  LYS A CD  1 
ATOM 161  C CE  ? LYS A 1  20 ?  -9.653 -13.319   8.859 1.000 95.080 ? 20  LYS A CE  1 
ATOM 162  N NZ  ? LYS A 1  20 ?  -9.882 -13.730  10.277 1.000 95.080 ? 20  LYS A NZ  1 
ATOM 163  N N   ? VAL A 1  21 ?  -9.257 -10.468   3.725 1.000 92.040 ? 21  VAL A N   1 
ATOM 164  C CA  ? VAL A 1  21 ? -10.213 -10.715   2.651 1.000 92.040 ? 21  VAL A CA  1 
ATOM 165  C C   ? VAL A 1  21 ? -10.821 -12.107   2.810 1.000 92.040 ? 21  VAL A C   1 
ATOM 166  C CB  ? VAL A 1  21 ?  -9.554 -10.577   1.261 1.000 92.040 ? 21  VAL A CB  1 
ATOM 167  O O   ? VAL A 1  21 ? -10.154 -13.114   2.566 1.000 92.040 ? 21  VAL A O   1 
ATOM 168  C CG1 ? VAL A 1  21 ? -10.596 -10.715   0.152 1.000 92.040 ? 21  VAL A CG1 1 
ATOM 169  C CG2 ? VAL A 1  21 ?  -8.822  -9.241   1.147 1.000 92.040 ? 21  VAL A CG2 1 
ATOM 170  N N   ? GLY A 1  22 ? -12.005 -12.229   3.308 1.000 89.220 ? 22  GLY A N   1 
ATOM 171  C CA  ? GLY A 1  22 ? -12.596 -13.527   3.591 1.000 89.220 ? 22  GLY A CA  1 
ATOM 172  C C   ? GLY A 1  22 ? -11.869 -14.288   4.684 1.000 89.220 ? 22  GLY A C   1 
ATOM 173  O O   ? GLY A 1  22 ? -11.365 -13.688   5.635 1.000 89.220 ? 22  GLY A O   1 
ATOM 174  N N   ? LYS A 1  23 ? -11.757 -15.695   4.615 1.000 82.520 ? 23  LYS A N   1 
ATOM 175  C CA  ? LYS A 1  23 ? -11.244 -16.529   5.699 1.000 82.520 ? 23  LYS A CA  1 
ATOM 176  C C   ? LYS A 1  23 ?  -9.778 -16.887   5.471 1.000 82.520 ? 23  LYS A C   1 
ATOM 177  C CB  ? LYS A 1  23 ? -12.079 -17.803   5.837 1.000 82.520 ? 23  LYS A CB  1 
ATOM 178  O O   ? LYS A 1  23 ?  -9.048 -17.171   6.423 1.000 82.520 ? 23  LYS A O   1 
ATOM 179  C CG  ? LYS A 1  23 ? -13.482 -17.568   6.379 1.000 82.520 ? 23  LYS A CG  1 
ATOM 180  C CD  ? LYS A 1  23 ? -14.204 -18.882   6.648 1.000 82.520 ? 23  LYS A CD  1 
ATOM 181  C CE  ? LYS A 1  23 ? -15.610 -18.648   7.184 1.000 82.520 ? 23  LYS A CE  1 
ATOM 182  N NZ  ? LYS A 1  23 ? -16.352 -19.931   7.371 1.000 82.520 ? 23  LYS A NZ  1 
ATOM 183  N N   ? LYS A 1  24 ?  -9.249 -16.716   4.256 1.000 80.730 ? 24  LYS A N   1 
ATOM 184  C CA  ? LYS A 1  24 ?  -7.965 -17.370   4.022 1.000 80.730 ? 24  LYS A CA  1 
ATOM 185  C C   ? LYS A 1  24 ?  -7.006 -16.448   3.274 1.000 80.730 ? 24  LYS A C   1 
ATOM 186  C CB  ? LYS A 1  24 ?  -8.159 -18.670   3.240 1.000 80.730 ? 24  LYS A CB  1 
ATOM 187  O O   ? LYS A 1  24 ?  -5.854 -16.810   3.028 1.000 80.730 ? 24  LYS A O   1 
ATOM 188  C CG  ? LYS A 1  24 ?  -8.903 -19.751   4.010 1.000 80.730 ? 24  LYS A CG  1 
ATOM 189  C CD  ? LYS A 1  24 ?  -8.942 -21.062   3.235 1.000 80.730 ? 24  LYS A CD  1 
ATOM 190  C CE  ? LYS A 1  24 ?  -9.654 -22.155   4.021 1.000 80.730 ? 24  LYS A CE  1 
ATOM 191  N NZ  ? LYS A 1  24 ?  -9.718 -23.436   3.255 1.000 80.730 ? 24  LYS A NZ  1 
ATOM 192  N N   ? LYS A 1  25 ?  -7.538 -15.124   2.925 1.000 87.940 ? 25  LYS A N   1 
ATOM 193  C CA  ? LYS A 1  25 ?  -6.674 -14.268   2.118 1.000 87.940 ? 25  LYS A CA  1 
ATOM 194  C C   ? LYS A 1  25 ?  -6.460 -12.914   2.788 1.000 87.940 ? 25  LYS A C   1 
ATOM 195  C CB  ? LYS A 1  25 ?  -7.265 -14.073   0.721 1.000 87.940 ? 25  LYS A CB  1 
ATOM 196  O O   ? LYS A 1  25 ?  -7.239 -12.515   3.656 1.000 87.940 ? 25  LYS A O   1 
ATOM 197  C CG  ? LYS A 1  25 ?  -7.291 -15.338  -0.123 1.000 87.940 ? 25  LYS A CG  1 
ATOM 198  C CD  ? LYS A 1  25 ?  -7.809 -15.063  -1.529 1.000 87.940 ? 25  LYS A CD  1 
ATOM 199  C CE  ? LYS A 1  25 ?  -7.872 -16.336  -2.362 1.000 87.940 ? 25  LYS A CE  1 
ATOM 200  N NZ  ? LYS A 1  25 ?  -8.414 -16.077  -3.729 1.000 87.940 ? 25  LYS A NZ  1 
ATOM 201  N N   ? TYR A 1  26 ?  -5.420 -12.296   2.460 1.000 91.770 ? 26  TYR A N   1 
ATOM 202  C CA  ? TYR A 1  26 ?  -5.211 -10.935   2.940 1.000 91.770 ? 26  TYR A CA  1 
ATOM 203  C C   ? TYR A 1  26 ?  -4.523 -10.083   1.881 1.000 91.770 ? 26  TYR A C   1 
ATOM 204  C CB  ? TYR A 1  26 ?  -4.380 -10.940   4.227 1.000 91.770 ? 26  TYR A CB  1 
ATOM 205  O O   ? TYR A 1  26 ?  -3.880 -10.612   0.971 1.000 91.770 ? 26  TYR A O   1 
ATOM 206  C CG  ? TYR A 1  26 ?  -2.954 -11.393   4.026 1.000 91.770 ? 26  TYR A CG  1 
ATOM 207  C CD1 ? TYR A 1  26 ?  -2.604 -12.735   4.156 1.000 91.770 ? 26  TYR A CD1 1 
ATOM 208  C CD2 ? TYR A 1  26 ?  -1.954 -10.481   3.707 1.000 91.770 ? 26  TYR A CD2 1 
ATOM 209  C CE1 ? TYR A 1  26 ?  -1.291 -13.158   3.974 1.000 91.770 ? 26  TYR A CE1 1 
ATOM 210  C CE2 ? TYR A 1  26 ?  -0.638 -10.892   3.522 1.000 91.770 ? 26  TYR A CE2 1 
ATOM 211  O OH  ? TYR A 1  26 ?   0.985 -12.642   3.476 1.000 91.770 ? 26  TYR A OH  1 
ATOM 212  C CZ  ? TYR A 1  26 ?  -0.317 -12.230   3.658 1.000 91.770 ? 26  TYR A CZ  1 
ATOM 213  N N   ? CYS A 1  27 ?  -4.651  -8.766   2.042 1.000 94.590 ? 27  CYS A N   1 
ATOM 214  C CA  ? CYS A 1  27 ?  -4.032  -7.722   1.233 1.000 94.590 ? 27  CYS A CA  1 
ATOM 215  C C   ? CYS A 1  27 ?  -3.491  -6.600   2.111 1.000 94.590 ? 27  CYS A C   1 
ATOM 216  C CB  ? CYS A 1  27 ?  -5.034  -7.157   0.227 1.000 94.590 ? 27  CYS A CB  1 
ATOM 217  O O   ? CYS A 1  27 ?  -3.805  -6.532   3.301 1.000 94.590 ? 27  CYS A O   1 
ATOM 218  S SG  ? CYS A 1  27 ?  -5.362  -8.255  -1.169 1.000 94.590 ? 27  CYS A SG  1 
ATOM 219  N N   ? GLY A 1  28 ?  -2.674  -5.901   1.477 1.000 95.140 ? 28  GLY A N   1 
ATOM 220  C CA  ? GLY A 1  28 ?  -2.265  -4.652   2.098 1.000 95.140 ? 28  GLY A CA  1 
ATOM 221  C C   ? GLY A 1  28 ?  -3.123  -3.471   1.685 1.000 95.140 ? 28  GLY A C   1 
ATOM 222  O O   ? GLY A 1  28 ?  -3.997  -3.603   0.826 1.000 95.140 ? 28  GLY A O   1 
ATOM 223  N N   ? GLY A 1  29 ?  -2.939  -2.357   2.249 1.000 96.940 ? 29  GLY A N   1 
ATOM 224  C CA  ? GLY A 1  29 ?  -3.543  -1.060   1.989 1.000 96.940 ? 29  GLY A CA  1 
ATOM 225  C C   ? GLY A 1  29 ?  -2.949   0.054   2.831 1.000 96.940 ? 29  GLY A C   1 
ATOM 226  O O   ? GLY A 1  29 ?  -2.022  -0.177   3.610 1.000 96.940 ? 29  GLY A O   1 
ATOM 227  N N   ? PHE A 1  30 ?  -3.440   1.264   2.540 1.000 98.320 ? 30  PHE A N   1 
ATOM 228  C CA  ? PHE A 1  30 ?  -2.946   2.371   3.351 1.000 98.320 ? 30  PHE A CA  1 
ATOM 229  C C   ? PHE A 1  30 ?  -4.018   3.441   3.517 1.000 98.320 ? 30  PHE A C   1 
ATOM 230  C CB  ? PHE A 1  30 ?  -1.689   2.980   2.723 1.000 98.320 ? 30  PHE A CB  1 
ATOM 231  O O   ? PHE A 1  30 ?  -4.825   3.665   2.613 1.000 98.320 ? 30  PHE A O   1 
ATOM 232  C CG  ? PHE A 1  30 ?  -1.869   3.400   1.289 1.000 98.320 ? 30  PHE A CG  1 
ATOM 233  C CD1 ? PHE A 1  30 ?  -1.749   2.476   0.259 1.000 98.320 ? 30  PHE A CD1 1 
ATOM 234  C CD2 ? PHE A 1  30 ?  -2.160   4.721   0.972 1.000 98.320 ? 30  PHE A CD2 1 
ATOM 235  C CE1 ? PHE A 1  30 ?  -1.915   2.862  -1.069 1.000 98.320 ? 30  PHE A CE1 1 
ATOM 236  C CE2 ? PHE A 1  30 ?  -2.328   5.114  -0.353 1.000 98.320 ? 30  PHE A CE2 1 
ATOM 237  C CZ  ? PHE A 1  30 ?  -2.204   4.184  -1.372 1.000 98.320 ? 30  PHE A CZ  1 
ATOM 238  N N   ? LEU A 1  31 ?  -4.055   3.943   4.746 1.000 98.390 ? 31  LEU A N   1 
ATOM 239  C CA  ? LEU A 1  31 ?  -5.019   4.957   5.157 1.000 98.390 ? 31  LEU A CA  1 
ATOM 240  C C   ? LEU A 1  31 ?  -4.725   6.292   4.482 1.000 98.390 ? 31  LEU A C   1 
ATOM 241  C CB  ? LEU A 1  31 ?  -5.003   5.126   6.679 1.000 98.390 ? 31  LEU A CB  1 
ATOM 242  O O   ? LEU A 1  31 ?  -3.617   6.821   4.600 1.000 98.390 ? 31  LEU A O   1 
ATOM 243  C CG  ? LEU A 1  31 ?  -6.100   6.010   7.274 1.000 98.390 ? 31  LEU A CG  1 
ATOM 244  C CD1 ? LEU A 1  31 ?  -7.466   5.360   7.084 1.000 98.390 ? 31  LEU A CD1 1 
ATOM 245  C CD2 ? LEU A 1  31 ?  -5.829   6.277   8.751 1.000 98.390 ? 31  LEU A CD2 1 
ATOM 246  N N   ? VAL A 1  32 ?  -5.740   6.880   3.736 1.000 97.560 ? 32  VAL A N   1 
ATOM 247  C CA  ? VAL A 1  32 ?  -5.533   8.123   3.001 1.000 97.560 ? 32  VAL A CA  1 
ATOM 248  C C   ? VAL A 1  32 ?  -6.451   9.210   3.553 1.000 97.560 ? 32  VAL A C   1 
ATOM 249  C CB  ? VAL A 1  32 ?  -5.780   7.935   1.487 1.000 97.560 ? 32  VAL A CB  1 
ATOM 250  O O   ? VAL A 1  32 ?  -6.214  10.401   3.338 1.000 97.560 ? 32  VAL A O   1 
ATOM 251  C CG1 ? VAL A 1  32 ?  -4.691   7.062   0.866 1.000 97.560 ? 32  VAL A CG1 1 
ATOM 252  C CG2 ? VAL A 1  32 ?  -7.160   7.326   1.244 1.000 97.560 ? 32  VAL A CG2 1 
ATOM 253  N N   ? GLN A 1  33 ?  -7.450   8.821   4.368 1.000 96.880 ? 33  GLN A N   1 
ATOM 254  C CA  ? GLN A 1  33 ?  -8.364   9.594   5.202 1.000 96.880 ? 33  GLN A CA  1 
ATOM 255  C C   ? GLN A 1  33 ?  -8.828   8.783   6.408 1.000 96.880 ? 33  GLN A C   1 
ATOM 256  C CB  ? GLN A 1  33 ?  -9.571  10.060   4.386 1.000 96.880 ? 33  GLN A CB  1 
ATOM 257  O O   ? GLN A 1  33 ?  -8.657   7.563   6.445 1.000 96.880 ? 33  GLN A O   1 
ATOM 258  C CG  ? GLN A 1  33 ? -10.389  11.149   5.067 1.000 96.880 ? 33  GLN A CG  1 
ATOM 259  C CD  ? GLN A 1  33 ? -11.424  11.768   4.145 1.000 96.880 ? 33  GLN A CD  1 
ATOM 260  N NE2 ? GLN A 1  33 ? -12.306  12.587   4.709 1.000 96.880 ? 33  GLN A NE2 1 
ATOM 261  O OE1 ? GLN A 1  33 ? -11.431  11.513   2.937 1.000 96.880 ? 33  GLN A OE1 1 
ATOM 262  N N   ? ASP A 1  34 ?  -9.407   9.445   7.428 1.000 97.440 ? 34  ASP A N   1 
ATOM 263  C CA  ? ASP A 1  34 ?  -9.732   8.765   8.678 1.000 97.440 ? 34  ASP A CA  1 
ATOM 264  C C   ? ASP A 1  34 ? -10.739   7.641   8.445 1.000 97.440 ? 34  ASP A C   1 
ATOM 265  C CB  ? ASP A 1  34 ? -10.281   9.759   9.703 1.000 97.440 ? 34  ASP A CB  1 
ATOM 266  O O   ? ASP A 1  34 ? -10.853   6.724   9.262 1.000 97.440 ? 34  ASP A O   1 
ATOM 267  C CG  ? ASP A 1  34 ?  -9.237  10.751  10.185 1.000 97.440 ? 34  ASP A CG  1 
ATOM 268  O OD1 ? ASP A 1  34 ?  -8.031  10.534   9.942 1.000 97.440 ? 34  ASP A OD1 1 
ATOM 269  O OD2 ? ASP A 1  34 ?  -9.625  11.758  10.816 1.000 97.440 ? 34  ASP A OD2 1 
ATOM 270  N N   ? ASP A 1  35 ? -11.264   7.603   7.191 1.000 97.480 ? 35  ASP A N   1 
ATOM 271  C CA  ? ASP A 1  35 ? -12.278   6.580   6.954 1.000 97.480 ? 35  ASP A CA  1 
ATOM 272  C C   ? ASP A 1  35 ? -12.112   5.951   5.573 1.000 97.480 ? 35  ASP A C   1 
ATOM 273  C CB  ? ASP A 1  35 ? -13.682   7.172   7.097 1.000 97.480 ? 35  ASP A CB  1 
ATOM 274  O O   ? ASP A 1  35 ? -13.028   5.301   5.066 1.000 97.480 ? 35  ASP A O   1 
ATOM 275  C CG  ? ASP A 1  35 ? -13.921   8.359   6.182 1.000 97.480 ? 35  ASP A CG  1 
ATOM 276  O OD1 ? ASP A 1  35 ? -12.962   8.834   5.536 1.000 97.480 ? 35  ASP A OD1 1 
ATOM 277  O OD2 ? ASP A 1  35 ? -15.078   8.826   6.108 1.000 97.480 ? 35  ASP A OD2 1 
ATOM 278  N N   ? PHE A 1  36 ? -10.948   6.282   4.960 1.000 98.130 ? 36  PHE A N   1 
ATOM 279  C CA  ? PHE A 1  36 ? -10.714   5.713   3.637 1.000 98.130 ? 36  PHE A CA  1 
ATOM 280  C C   ? PHE A 1  36 ?  -9.354   5.027   3.576 1.000 98.130 ? 36  PHE A C   1 
ATOM 281  C CB  ? PHE A 1  36 ? -10.803   6.799   2.560 1.000 98.130 ? 36  PHE A CB  1 
ATOM 282  O O   ? PHE A 1  36 ?  -8.349   5.588   4.018 1.000 98.130 ? 36  PHE A O   1 
ATOM 283  C CG  ? PHE A 1  36 ? -12.211   7.123   2.141 1.000 98.130 ? 36  PHE A CG  1 
ATOM 284  C CD1 ? PHE A 1  36 ? -12.861   6.354   1.183 1.000 98.130 ? 36  PHE A CD1 1 
ATOM 285  C CD2 ? PHE A 1  36 ? -12.886   8.199   2.705 1.000 98.130 ? 36  PHE A CD2 1 
ATOM 286  C CE1 ? PHE A 1  36 ? -14.165   6.652   0.793 1.000 98.130 ? 36  PHE A CE1 1 
ATOM 287  C CE2 ? PHE A 1  36 ? -14.189   8.503   2.320 1.000 98.130 ? 36  PHE A CE2 1 
ATOM 288  C CZ  ? PHE A 1  36 ? -14.826   7.729   1.363 1.000 98.130 ? 36  PHE A CZ  1 
ATOM 289  N N   ? VAL A 1  37 ?  -9.386   3.788   3.028 1.000 98.460 ? 37  VAL A N   1 
ATOM 290  C CA  ? VAL A 1  37 ?  -8.192   2.998   2.746 1.000 98.460 ? 37  VAL A CA  1 
ATOM 291  C C   ? VAL A 1  37 ?  -8.069   2.767   1.242 1.000 98.460 ? 37  VAL A C   1 
ATOM 292  C CB  ? VAL A 1  37 ?  -8.218   1.645   3.492 1.000 98.460 ? 37  VAL A CB  1 
ATOM 293  O O   ? VAL A 1  37 ?  -9.057   2.458   0.571 1.000 98.460 ? 37  VAL A O   1 
ATOM 294  C CG1 ? VAL A 1  37 ?  -7.102   0.730   2.990 1.000 98.460 ? 37  VAL A CG1 1 
ATOM 295  C CG2 ? VAL A 1  37 ?  -8.095   1.865   4.999 1.000 98.460 ? 37  VAL A CG2 1 
ATOM 296  N N   ? LEU A 1  38 ?  -6.863   3.033   0.756 1.000 98.290 ? 38  LEU A N   1 
ATOM 297  C CA  ? LEU A 1  38 ?  -6.562   2.690  -0.630 1.000 98.290 ? 38  LEU A CA  1 
ATOM 298  C C   ? LEU A 1  38 ?  -5.930   1.306  -0.723 1.000 98.290 ? 38  LEU A C   1 
ATOM 299  C CB  ? LEU A 1  38 ?  -5.627   3.733  -1.248 1.000 98.290 ? 38  LEU A CB  1 
ATOM 300  O O   ? LEU A 1  38 ?  -5.059   0.961   0.080 1.000 98.290 ? 38  LEU A O   1 
ATOM 301  C CG  ? LEU A 1  38 ?  -6.268   5.060  -1.659 1.000 98.290 ? 38  LEU A CG  1 
ATOM 302  C CD1 ? LEU A 1  38 ?  -5.199   6.044  -2.122 1.000 98.290 ? 38  LEU A CD1 1 
ATOM 303  C CD2 ? LEU A 1  38 ?  -7.306   4.837  -2.752 1.000 98.290 ? 38  LEU A CD2 1 
ATOM 304  N N   ? THR A 1  39 ?  -6.379   0.509  -1.714 1.000 97.800 ? 39  THR A N   1 
ATOM 305  C CA  ? THR A 1  39 ?  -5.866  -0.839  -1.933 1.000 97.800 ? 39  THR A CA  1 
ATOM 306  C C   ? THR A 1  39 ?  -6.046  -1.256  -3.390 1.000 97.800 ? 39  THR A C   1 
ATOM 307  C CB  ? THR A 1  39 ?  -6.563  -1.859  -1.014 1.000 97.800 ? 39  THR A CB  1 
ATOM 308  O O   ? THR A 1  39 ?  -6.463  -0.451  -4.225 1.000 97.800 ? 39  THR A O   1 
ATOM 309  C CG2 ? THR A 1  39 ?  -8.011  -2.081  -1.438 1.000 97.800 ? 39  THR A CG2 1 
ATOM 310  O OG1 ? THR A 1  39 ?  -5.862  -3.107  -1.077 1.000 97.800 ? 39  THR A OG1 1 
ATOM 311  N N   ? ALA A 1  40 ?  -5.644  -2.428  -3.717 1.000 96.900 ? 40  ALA A N   1 
ATOM 312  C CA  ? ALA A 1  40 ?  -5.782  -2.922  -5.085 1.000 96.900 ? 40  ALA A CA  1 
ATOM 313  C C   ? ALA A 1  40 ?  -7.179  -3.484  -5.326 1.000 96.900 ? 40  ALA A C   1 
ATOM 314  C CB  ? ALA A 1  40 ?  -4.726  -3.985  -5.375 1.000 96.900 ? 40  ALA A CB  1 
ATOM 315  O O   ? ALA A 1  40 ?  -7.751  -4.139  -4.452 1.000 96.900 ? 40  ALA A O   1 
ATOM 316  N N   ? ALA A 1  41 ?  -7.701  -3.284  -6.556 1.000 96.630 ? 41  ALA A N   1 
ATOM 317  C CA  ? ALA A 1  41 ?  -9.037  -3.743  -6.927 1.000 96.630 ? 41  ALA A CA  1 
ATOM 318  C C   ? ALA A 1  41 ?  -9.106  -5.267  -6.953 1.000 96.630 ? 41  ALA A C   1 
ATOM 319  C CB  ? ALA A 1  41 ?  -9.438  -3.171  -8.285 1.000 96.630 ? 41  ALA A CB  1 
ATOM 320  O O   ? ALA A 1  41 ? -10.163  -5.851  -6.701 1.000 96.630 ? 41  ALA A O   1 
ATOM 321  N N   ? HIS A 1  42 ?  -8.016  -5.891  -7.267 1.000 93.370 ? 42  HIS A N   1 
ATOM 322  C CA  ? HIS A 1  42 ?  -8.002  -7.346  -7.376 1.000 93.370 ? 42  HIS A CA  1 
ATOM 323  C C   ? HIS A 1  42 ?  -8.069  -8.001  -6.000 1.000 93.370 ? 42  HIS A C   1 
ATOM 324  C CB  ? HIS A 1  42 ?  -6.752  -7.816  -8.121 1.000 93.370 ? 42  HIS A CB  1 
ATOM 325  O O   ? HIS A 1  42 ?  -8.246  -9.217  -5.896 1.000 93.370 ? 42  HIS A O   1 
ATOM 326  C CG  ? HIS A 1  42 ?  -5.493  -7.686  -7.323 1.000 93.370 ? 42  HIS A CG  1 
ATOM 327  C CD2 ? HIS A 1  42 ?  -4.938  -8.504  -6.399 1.000 93.370 ? 42  HIS A CD2 1 
ATOM 328  N ND1 ? HIS A 1  42 ?  -4.650  -6.601  -7.436 1.000 93.370 ? 42  HIS A ND1 1 
ATOM 329  C CE1 ? HIS A 1  42 ?  -3.627  -6.760  -6.613 1.000 93.370 ? 42  HIS A CE1 1 
ATOM 330  N NE2 ? HIS A 1  42 ?  -3.777  -7.907  -5.972 1.000 93.370 ? 42  HIS A NE2 1 
ATOM 331  N N   ? CYS A 1  43 ?  -8.088  -7.183  -4.912 1.000 93.650 ? 43  CYS A N   1 
ATOM 332  C CA  ? CYS A 1  43 ?  -8.165  -7.676  -3.541 1.000 93.650 ? 43  CYS A CA  1 
ATOM 333  C C   ? CYS A 1  43 ?  -9.615  -7.852  -3.106 1.000 93.650 ? 43  CYS A C   1 
ATOM 334  C CB  ? CYS A 1  43 ?  -7.449  -6.720  -2.588 1.000 93.650 ? 43  CYS A CB  1 
ATOM 335  O O   ? CYS A 1  43 ?  -9.882  -8.345  -2.008 1.000 93.650 ? 43  CYS A O   1 
ATOM 336  S SG  ? CYS A 1  43 ?  -5.648  -6.771  -2.722 1.000 93.650 ? 43  CYS A SG  1 
ATOM 337  N N   ? ARG A 1  44 ? -10.531  -7.558  -3.920 1.000 92.300 ? 44  ARG A N   1 
ATOM 338  C CA  ? ARG A 1  44 ? -11.945  -7.451  -3.577 1.000 92.300 ? 44  ARG A CA  1 
ATOM 339  C C   ? ARG A 1  44 ? -12.533  -8.818  -3.243 1.000 92.300 ? 44  ARG A C   1 
ATOM 340  C CB  ? ARG A 1  44 ? -12.730  -6.809  -4.724 1.000 92.300 ? 44  ARG A CB  1 
ATOM 341  O O   ? ARG A 1  44 ? -12.247  -9.805  -3.923 1.000 92.300 ? 44  ARG A O   1 
ATOM 342  C CG  ? ARG A 1  44 ? -14.216  -6.655  -4.442 1.000 92.300 ? 44  ARG A CG  1 
ATOM 343  C CD  ? ARG A 1  44 ? -14.951  -6.029  -5.620 1.000 92.300 ? 44  ARG A CD  1 
ATOM 344  N NE  ? ARG A 1  44 ? -16.375  -5.867  -5.342 1.000 92.300 ? 44  ARG A NE  1 
ATOM 345  N NH1 ? ARG A 1  44 ? -16.880  -4.935  -7.394 1.000 92.300 ? 44  ARG A NH1 1 
ATOM 346  N NH2 ? ARG A 1  44 ? -18.531  -5.250  -5.835 1.000 92.300 ? 44  ARG A NH2 1 
ATOM 347  C CZ  ? ARG A 1  44 ? -17.259  -5.351  -6.191 1.000 92.300 ? 44  ARG A CZ  1 
ATOM 348  N N   ? ASN A 1  45 ? -13.370  -8.828  -2.214 1.000 90.510 ? 45  ASN A N   1 
ATOM 349  C CA  ? ASN A 1  45 ? -14.232  -9.923  -1.781 1.000 90.510 ? 45  ASN A CA  1 
ATOM 350  C C   ? ASN A 1  45 ? -15.478  -9.405  -1.068 1.000 90.510 ? 45  ASN A C   1 
ATOM 351  C CB  ? ASN A 1  45 ? -13.463 -10.886  -0.875 1.000 90.510 ? 45  ASN A CB  1 
ATOM 352  O O   ? ASN A 1  45 ? -15.618  -8.201  -0.847 1.000 90.510 ? 45  ASN A O   1 
ATOM 353  C CG  ? ASN A 1  45 ? -14.011 -12.299  -0.925 1.000 90.510 ? 45  ASN A CG  1 
ATOM 354  N ND2 ? ASN A 1  45 ? -13.119 -13.278  -1.008 1.000 90.510 ? 45  ASN A ND2 1 
ATOM 355  O OD1 ? ASN A 1  45 ? -15.227 -12.507  -0.891 1.000 90.510 ? 45  ASN A OD1 1 
ATOM 356  N N   ? ARG A 1  46 ? -16.436 -10.348  -0.726 1.000 87.020 ? 46  ARG A N   1 
ATOM 357  C CA  ? ARG A 1  46 ? -17.716  -9.981  -0.128 1.000 87.020 ? 46  ARG A CA  1 
ATOM 358  C C   ? ARG A 1  46 ? -17.530  -9.482   1.301 1.000 87.020 ? 46  ARG A C   1 
ATOM 359  C CB  ? ARG A 1  46 ? -18.679 -11.170  -0.146 1.000 87.020 ? 46  ARG A CB  1 
ATOM 360  O O   ? ARG A 1  46 ? -18.252  -8.590   1.751 1.000 87.020 ? 46  ARG A O   1 
ATOM 361  C CG  ? ARG A 1  46 ? -19.250 -11.479  -1.521 1.000 87.020 ? 46  ARG A CG  1 
ATOM 362  C CD  ? ARG A 1  46 ? -20.308 -12.572  -1.459 1.000 87.020 ? 46  ARG A CD  1 
ATOM 363  N NE  ? ARG A 1  46 ? -20.887 -12.837  -2.773 1.000 87.020 ? 46  ARG A NE  1 
ATOM 364  N NH1 ? ARG A 1  46 ? -22.309 -14.504  -2.040 1.000 87.020 ? 46  ARG A NH1 1 
ATOM 365  N NH2 ? ARG A 1  46 ? -22.279 -13.907  -4.253 1.000 87.020 ? 46  ARG A NH2 1 
ATOM 366  C CZ  ? ARG A 1  46 ? -21.824 -13.749  -3.019 1.000 87.020 ? 46  ARG A CZ  1 
ATOM 367  N N   ? SER A 1  47 ? -16.560  -9.927   2.052 1.000 92.790 ? 47  SER A N   1 
ATOM 368  C CA  ? SER A 1  47 ? -16.312  -9.557   3.441 1.000 92.790 ? 47  SER A CA  1 
ATOM 369  C C   ? SER A 1  47 ? -14.859  -9.142   3.652 1.000 92.790 ? 47  SER A C   1 
ATOM 370  C CB  ? SER A 1  47 ? -16.660 -10.716   4.376 1.000 92.790 ? 47  SER A CB  1 
ATOM 371  O O   ? SER A 1  47 ? -13.939  -9.886   3.305 1.000 92.790 ? 47  SER A O   1 
ATOM 372  O OG  ? SER A 1  47 ? -16.378 -10.378   5.723 1.000 92.790 ? 47  SER A OG  1 
ATOM 373  N N   ? MET A 1  48 ? -14.683  -7.893   4.149 1.000 96.430 ? 48  MET A N   1 
ATOM 374  C CA  ? MET A 1  48 ? -13.338  -7.390   4.414 1.000 96.430 ? 48  MET A CA  1 
ATOM 375  C C   ? MET A 1  48 ? -13.293  -6.627   5.733 1.000 96.430 ? 48  MET A C   1 
ATOM 376  C CB  ? MET A 1  48 ? -12.866  -6.489   3.272 1.000 96.430 ? 48  MET A CB  1 
ATOM 377  O O   ? MET A 1  48 ? -14.227  -5.894   6.064 1.000 96.430 ? 48  MET A O   1 
ATOM 378  C CG  ? MET A 1  48 ? -12.647  -7.226   1.960 1.000 96.430 ? 48  MET A CG  1 
ATOM 379  S SD  ? MET A 1  48 ? -12.154  -6.102   0.596 1.000 96.430 ? 48  MET A SD  1 
ATOM 380  C CE  ? MET A 1  48 ? -13.767  -5.388   0.171 1.000 96.430 ? 48  MET A CE  1 
ATOM 381  N N   ? THR A 1  49 ? -12.185  -6.858   6.510 1.000 97.310 ? 49  THR A N   1 
ATOM 382  C CA  ? THR A 1  49 ? -11.863  -6.091   7.708 1.000 97.310 ? 49  THR A CA  1 
ATOM 383  C C   ? THR A 1  49 ? -10.479  -5.459   7.589 1.000 97.310 ? 49  THR A C   1 
ATOM 384  C CB  ? THR A 1  49 ? -11.921  -6.972   8.969 1.000 97.310 ? 49  THR A CB  1 
ATOM 385  O O   ? THR A 1  49 ?  -9.557  -6.069   7.044 1.000 97.310 ? 49  THR A O   1 
ATOM 386  C CG2 ? THR A 1  49 ? -11.727  -6.139  10.232 1.000 97.310 ? 49  THR A CG2 1 
ATOM 387  O OG1 ? THR A 1  49 ? -13.196  -7.624   9.031 1.000 97.310 ? 49  THR A OG1 1 
ATOM 388  N N   ? VAL A 1  50 ? -10.455  -4.216   8.099 1.000 97.920 ? 50  VAL A N   1 
ATOM 389  C CA  ? VAL A 1  50 ?  -9.186  -3.498   8.042 1.000 97.920 ? 50  VAL A CA  1 
ATOM 390  C C   ? VAL A 1  50 ?  -8.592  -3.387   9.444 1.000 97.920 ? 50  VAL A C   1 
ATOM 391  C CB  ? VAL A 1  50 ?  -9.357  -2.092   7.424 1.000 97.920 ? 50  VAL A CB  1 
ATOM 392  O O   ? VAL A 1  50 ?  -9.279  -2.987  10.387 1.000 97.920 ? 50  VAL A O   1 
ATOM 393  C CG1 ? VAL A 1  50 ?  -8.058  -1.294   7.529 1.000 97.920 ? 50  VAL A CG1 1 
ATOM 394  C CG2 ? VAL A 1  50 ?  -9.804  -2.201   5.967 1.000 97.920 ? 50  VAL A CG2 1 
ATOM 395  N N   ? THR A 1  51 ?  -7.339  -3.853   9.575 1.000 97.970 ? 51  THR A N   1 
ATOM 396  C CA  ? THR A 1  51 ?  -6.581  -3.653  10.806 1.000 97.970 ? 51  THR A CA  1 
ATOM 397  C C   ? THR A 1  51 ?  -5.564  -2.527  10.638 1.000 97.970 ? 51  THR A C   1 
ATOM 398  C CB  ? THR A 1  51 ?  -5.857  -4.943  11.231 1.000 97.970 ? 51  THR A CB  1 
ATOM 399  O O   ? THR A 1  51 ?  -4.697  -2.592   9.764 1.000 97.970 ? 51  THR A O   1 
ATOM 400  C CG2 ? THR A 1  51 ?  -5.109  -4.746  12.546 1.000 97.970 ? 51  THR A CG2 1 
ATOM 401  O OG1 ? THR A 1  51 ?  -6.819  -5.993  11.395 1.000 97.970 ? 51  THR A OG1 1 
ATOM 402  N N   ? LEU A 1  52 ?  -5.680  -1.443  11.479 1.000 98.310 ? 52  LEU A N   1 
ATOM 403  C CA  ? LEU A 1  52 ?  -4.744  -0.325  11.540 1.000 98.310 ? 52  LEU A CA  1 
ATOM 404  C C   ? LEU A 1  52 ?  -3.971  -0.334  12.855 1.000 98.310 ? 52  LEU A C   1 
ATOM 405  C CB  ? LEU A 1  52 ?  -5.486   1.005  11.380 1.000 98.310 ? 52  LEU A CB  1 
ATOM 406  O O   ? LEU A 1  52 ?  -4.423  -0.921  13.841 1.000 98.310 ? 52  LEU A O   1 
ATOM 407  C CG  ? LEU A 1  52 ?  -6.196   1.229  10.044 1.000 98.310 ? 52  LEU A CG  1 
ATOM 408  C CD1 ? LEU A 1  52 ?  -7.270   2.301  10.188 1.000 98.310 ? 52  LEU A CD1 1 
ATOM 409  C CD2 ? LEU A 1  52 ?  -5.192   1.612   8.962 1.000 98.310 ? 52  LEU A CD2 1 
ATOM 410  N N   ? GLY A 1  53 ?  -2.746   0.205  12.810 1.000 97.600 ? 53  GLY A N   1 
ATOM 411  C CA  ? GLY A 1  53 ?  -1.992   0.393  14.039 1.000 97.600 ? 53  GLY A CA  1 
ATOM 412  C C   ? GLY A 1  53 ?  -1.261  -0.858  14.488 1.000 97.600 ? 53  GLY A C   1 
ATOM 413  O O   ? GLY A 1  53 ?  -0.845  -0.960  15.644 1.000 97.600 ? 53  GLY A O   1 
ATOM 414  N N   ? ALA A 1  54 ?  -1.084  -1.866  13.538 1.000 96.720 ? 54  ALA A N   1 
ATOM 415  C CA  ? ALA A 1  54 ?  -0.416  -3.124  13.864 1.000 96.720 ? 54  ALA A CA  1 
ATOM 416  C C   ? ALA A 1  54 ?   1.040  -3.106  13.405 1.000 96.720 ? 54  ALA A C   1 
ATOM 417  C CB  ? ALA A 1  54 ?  -1.156  -4.299  13.230 1.000 96.720 ? 54  ALA A CB  1 
ATOM 418  O O   ? ALA A 1  54 ?   1.337  -2.702  12.278 1.000 96.720 ? 54  ALA A O   1 
ATOM 419  N N   ? HIS A 1  55 ?   1.955  -3.453  14.277 1.000 96.740 ? 55  HIS A N   1 
ATOM 420  C CA  ? HIS A 1  55 ?   3.320  -3.797  13.894 1.000 96.740 ? 55  HIS A CA  1 
ATOM 421  C C   ? HIS A 1  55 ?   3.475  -5.302  13.703 1.000 96.740 ? 55  HIS A C   1 
ATOM 422  C CB  ? HIS A 1  55 ?   4.314  -3.297  14.944 1.000 96.740 ? 55  HIS A CB  1 
ATOM 423  O O   ? HIS A 1  55 ?   4.142  -5.747  12.766 1.000 96.740 ? 55  HIS A O   1 
ATOM 424  C CG  ? HIS A 1  55 ?   5.740  -3.602  14.614 1.000 96.740 ? 55  HIS A CG  1 
ATOM 425  C CD2 ? HIS A 1  55 ?   6.627  -4.443  15.197 1.000 96.740 ? 55  HIS A CD2 1 
ATOM 426  N ND1 ? HIS A 1  55 ?   6.406  -3.004  13.567 1.000 96.740 ? 55  HIS A ND1 1 
ATOM 427  C CE1 ? HIS A 1  55 ?   7.645  -3.465  13.520 1.000 96.740 ? 55  HIS A CE1 1 
ATOM 428  N NE2 ? HIS A 1  55 ?   7.804  -4.340  14.498 1.000 96.740 ? 55  HIS A NE2 1 
ATOM 429  N N   ? ASN A 1  56 ?   2.929  -6.082  14.645 1.000 96.250 ? 56  ASN A N   1 
ATOM 430  C CA  ? ASN A 1  56 ?   2.827  -7.537  14.602 1.000 96.250 ? 56  ASN A CA  1 
ATOM 431  C C   ? ASN A 1  56 ?   1.377  -7.994  14.468 1.000 96.250 ? 56  ASN A C   1 
ATOM 432  C CB  ? ASN A 1  56 ?   3.466  -8.157  15.846 1.000 96.250 ? 56  ASN A CB  1 
ATOM 433  O O   ? ASN A 1  56 ?   0.594  -7.872  15.412 1.000 96.250 ? 56  ASN A O   1 
ATOM 434  C CG  ? ASN A 1  56 ?   3.544  -9.669  15.772 1.000 96.250 ? 56  ASN A CG  1 
ATOM 435  N ND2 ? ASN A 1  56 ?   4.491 -10.251  16.498 1.000 96.250 ? 56  ASN A ND2 1 
ATOM 436  O OD1 ? ASN A 1  56 ?   2.759 -10.309  15.067 1.000 96.250 ? 56  ASN A OD1 1 
ATOM 437  N N   ? ILE A 1  57 ?   1.050  -8.646  13.338 1.000 93.950 ? 57  ILE A N   1 
ATOM 438  C CA  ? ILE A 1  57 ?  -0.342  -8.945  13.021 1.000 93.950 ? 57  ILE A CA  1 
ATOM 439  C C   ? ILE A 1  57 ?  -0.797 -10.174  13.804 1.000 93.950 ? 57  ILE A C   1 
ATOM 440  C CB  ? ILE A 1  57 ?  -0.540  -9.172  11.505 1.000 93.950 ? 57  ILE A CB  1 
ATOM 441  O O   ? ILE A 1  57 ?  -1.998 -10.420  13.943 1.000 93.950 ? 57  ILE A O   1 
ATOM 442  C CG1 ? ILE A 1  57 ?   0.360 -10.311  11.014 1.000 93.950 ? 57  ILE A CG1 1 
ATOM 443  C CG2 ? ILE A 1  57 ?  -0.267  -7.883  10.726 1.000 93.950 ? 57  ILE A CG2 1 
ATOM 444  C CD1 ? ILE A 1  57 ?   0.017 -11.671  11.607 1.000 93.950 ? 57  ILE A CD1 1 
ATOM 445  N N   ? LYS A 1  58 ?   0.013 -10.914  14.477 1.000 93.110 ? 58  LYS A N   1 
ATOM 446  C CA  ? LYS A 1  58 ?  -0.328 -12.105  15.249 1.000 93.110 ? 58  LYS A CA  1 
ATOM 447  C C   ? LYS A 1  58 ?  -0.445 -11.781  16.735 1.000 93.110 ? 58  LYS A C   1 
ATOM 448  C CB  ? LYS A 1  58 ?   0.715 -13.202  15.033 1.000 93.110 ? 58  LYS A CB  1 
ATOM 449  O O   ? LYS A 1  58 ?  -1.004 -12.566  17.505 1.000 93.110 ? 58  LYS A O   1 
ATOM 450  C CG  ? LYS A 1  58 ?   0.718 -13.785  13.627 1.000 93.110 ? 58  LYS A CG  1 
ATOM 451  C CD  ? LYS A 1  58 ?   1.628 -15.003  13.529 1.000 93.110 ? 58  LYS A CD  1 
ATOM 452  C CE  ? LYS A 1  58 ?   1.562 -15.641  12.148 1.000 93.110 ? 58  LYS A CE  1 
ATOM 453  N NZ  ? LYS A 1  58 ?   2.468 -16.824  12.040 1.000 93.110 ? 58  LYS A NZ  1 
ATOM 454  N N   ? ALA A 1  59 ?   0.051 -10.516  17.118 1.000 94.450 ? 59  ALA A N   1 
ATOM 455  C CA  ? ALA A 1  59 ?   0.017 -10.109  18.520 1.000 94.450 ? 59  ALA A CA  1 
ATOM 456  C C   ? ALA A 1  59 ?  -1.154  -9.169  18.789 1.000 94.450 ? 59  ALA A C   1 
ATOM 457  C CB  ? ALA A 1  59 ?   1.332  -9.442  18.912 1.000 94.450 ? 59  ALA A CB  1 
ATOM 458  O O   ? ALA A 1  59 ?  -1.590  -8.438  17.896 1.000 94.450 ? 59  ALA A O   1 
ATOM 459  N N   ? LYS A 1  60 ?  -1.713  -9.301  19.971 1.000 93.310 ? 60  LYS A N   1 
ATOM 460  C CA  ? LYS A 1  60 ?  -2.687  -8.310  20.418 1.000 93.310 ? 60  LYS A CA  1 
ATOM 461  C C   ? LYS A 1  60 ?  -1.998  -7.019  20.852 1.000 93.310 ? 60  LYS A C   1 
ATOM 462  C CB  ? LYS A 1  60 ?  -3.530  -8.865  21.567 1.000 93.310 ? 60  LYS A CB  1 
ATOM 463  O O   ? LYS A 1  60 ?  -1.350  -6.977  21.899 1.000 93.310 ? 60  LYS A O   1 
ATOM 464  C CG  ? LYS A 1  60 ?  -4.730  -8.002  21.928 1.000 93.310 ? 60  LYS A CG  1 
ATOM 465  C CD  ? LYS A 1  60 ?  -5.588  -8.658  23.003 1.000 93.310 ? 60  LYS A CD  1 
ATOM 466  C CE  ? LYS A 1  60 ?  -6.773  -7.782  23.385 1.000 93.310 ? 60  LYS A CE  1 
ATOM 467  N NZ  ? LYS A 1  60 ?  -7.611  -8.416  24.447 1.000 93.310 ? 60  LYS A NZ  1 
ATOM 468  N N   ? GLU A 1  61 ?  -2.050  -6.048  19.977 1.000 96.110 ? 61  GLU A N   1 
ATOM 469  C CA  ? GLU A 1  61 ?  -1.447  -4.749  20.262 1.000 96.110 ? 61  GLU A CA  1 
ATOM 470  C C   ? GLU A 1  61 ?  -2.508  -3.719  20.639 1.000 96.110 ? 61  GLU A C   1 
ATOM 471  C CB  ? GLU A 1  61 ?  -0.639  -4.256  19.059 1.000 96.110 ? 61  GLU A CB  1 
ATOM 472  O O   ? GLU A 1  61 ?  -3.585  -3.682  20.040 1.000 96.110 ? 61  GLU A O   1 
ATOM 473  C CG  ? GLU A 1  61 ?   0.528  -5.159  18.690 1.000 96.110 ? 61  GLU A CG  1 
ATOM 474  C CD  ? GLU A 1  61 ?   1.332  -4.648  17.505 1.000 96.110 ? 61  GLU A CD  1 
ATOM 475  O OE1 ? GLU A 1  61 ?   2.433  -5.183  17.241 1.000 96.110 ? 61  GLU A OE1 1 
ATOM 476  O OE2 ? GLU A 1  61 ?   0.858  -3.703  16.835 1.000 96.110 ? 61  GLU A OE2 1 
ATOM 477  N N   ? GLU A 1  62 ?  -2.283  -2.958  21.702 1.000 96.680 ? 62  GLU A N   1 
ATOM 478  C CA  ? GLU A 1  62 ?  -3.236  -1.948  22.150 1.000 96.680 ? 62  GLU A CA  1 
ATOM 479  C C   ? GLU A 1  62 ?  -3.470  -0.893  21.072 1.000 96.680 ? 62  GLU A C   1 
ATOM 480  C CB  ? GLU A 1  62 ?  -2.749  -1.282  23.440 1.000 96.680 ? 62  GLU A CB  1 
ATOM 481  O O   ? GLU A 1  62 ?  -4.497  -0.212  21.075 1.000 96.680 ? 62  GLU A O   1 
ATOM 482  C CG  ? GLU A 1  62 ?  -2.699  -2.221  24.636 1.000 96.680 ? 62  GLU A CG  1 
ATOM 483  C CD  ? GLU A 1  62 ?  -4.064  -2.763  25.031 1.000 96.680 ? 62  GLU A CD  1 
ATOM 484  O OE1 ? GLU A 1  62 ?  -4.160  -3.955  25.401 1.000 96.680 ? 62  GLU A OE1 1 
ATOM 485  O OE2 ? GLU A 1  62 ?  -5.045  -1.989  24.969 1.000 96.680 ? 62  GLU A OE2 1 
ATOM 486  N N   ? THR A 1  63 ?  -2.604  -0.753  20.139 1.000 97.120 ? 63  THR A N   1 
ATOM 487  C CA  ? THR A 1  63 ?  -2.642   0.273  19.103 1.000 97.120 ? 63  THR A CA  1 
ATOM 488  C C   ? THR A 1  63 ?  -3.560  -0.147  17.959 1.000 97.120 ? 63  THR A C   1 
ATOM 489  C CB  ? THR A 1  63 ?  -1.233   0.565  18.554 1.000 97.120 ? 63  THR A CB  1 
ATOM 490  O O   ? THR A 1  63 ?  -3.950   0.681  17.133 1.000 97.120 ? 63  THR A O   1 
ATOM 491  C CG2 ? THR A 1  63 ?  -0.340   1.179  19.628 1.000 97.120 ? 63  THR A CG2 1 
ATOM 492  O OG1 ? THR A 1  63 ?  -0.641  -0.659  18.099 1.000 97.120 ? 63  THR A OG1 1 
ATOM 493  N N   ? GLN A 1  64 ?  -3.971  -1.467  17.838 1.000 97.340 ? 64  GLN A N   1 
ATOM 494  C CA  ? GLN A 1  64 ?  -4.722  -1.989  16.701 1.000 97.340 ? 64  GLN A CA  1 
ATOM 495  C C   ? GLN A 1  64 ?  -6.170  -1.508  16.730 1.000 97.340 ? 64  GLN A C   1 
ATOM 496  C CB  ? GLN A 1  64 ?  -4.677  -3.518  16.684 1.000 97.340 ? 64  GLN A CB  1 
ATOM 497  O O   ? GLN A 1  64 ?  -6.797  -1.472  17.791 1.000 97.340 ? 64  GLN A O   1 
ATOM 498  C CG  ? GLN A 1  64 ?  -3.311  -4.089  16.328 1.000 97.340 ? 64  GLN A CG  1 
ATOM 499  C CD  ? GLN A 1  64 ?  -3.288  -5.606  16.338 1.000 97.340 ? 64  GLN A CD  1 
ATOM 500  N NE2 ? GLN A 1  64 ?  -2.332  -6.189  15.624 1.000 97.340 ? 64  GLN A NE2 1 
ATOM 501  O OE1 ? GLN A 1  64 ?  -4.123  -6.248  16.984 1.000 97.340 ? 64  GLN A OE1 1 
ATOM 502  N N   ? GLN A 1  65 ?  -6.625  -1.119  15.606 1.000 97.880 ? 65  GLN A N   1 
ATOM 503  C CA  ? GLN A 1  65 ?  -8.024  -0.830  15.311 1.000 97.880 ? 65  GLN A CA  1 
ATOM 504  C C   ? GLN A 1  65 ?  -8.546  -1.725  14.191 1.000 97.880 ? 65  GLN A C   1 
ATOM 505  C CB  ? GLN A 1  65 ?  -8.201   0.641  14.933 1.000 97.880 ? 65  GLN A CB  1 
ATOM 506  O O   ? GLN A 1  65 ?  -8.016  -1.709  13.078 1.000 97.880 ? 65  GLN A O   1 
ATOM 507  C CG  ? GLN A 1  65 ?  -7.585   1.611  15.932 1.000 97.880 ? 65  GLN A CG  1 
ATOM 508  C CD  ? GLN A 1  65 ?  -7.733   3.061  15.510 1.000 97.880 ? 65  GLN A CD  1 
ATOM 509  N NE2 ? GLN A 1  65 ?  -6.650   3.823  15.617 1.000 97.880 ? 65  GLN A NE2 1 
ATOM 510  O OE1 ? GLN A 1  65 ?  -8.811   3.492  15.090 1.000 97.880 ? 65  GLN A OE1 1 
ATOM 511  N N   ? ILE A 1  66 ?  -9.484  -2.597  14.587 1.000 97.700 ? 66  ILE A N   1 
ATOM 512  C CA  ? ILE A 1  66 ? -10.083  -3.477  13.589 1.000 97.700 ? 66  ILE A CA  1 
ATOM 513  C C   ? ILE A 1  66 ? -11.445  -2.929  13.169 1.000 97.700 ? 66  ILE A C   1 
ATOM 514  C CB  ? ILE A 1  66 ? -10.227  -4.920  14.121 1.000 97.700 ? 66  ILE A CB  1 
ATOM 515  O O   ? ILE A 1  66 ? -12.365  -2.841  13.986 1.000 97.700 ? 66  ILE A O   1 
ATOM 516  C CG1 ? ILE A 1  66 ?  -8.868  -5.454  14.589 1.000 97.700 ? 66  ILE A CG1 1 
ATOM 517  C CG2 ? ILE A 1  66 ? -10.834  -5.832  13.050 1.000 97.700 ? 66  ILE A CG2 1 
ATOM 518  C CD1 ? ILE A 1  66 ?  -8.947  -6.785  15.325 1.000 97.700 ? 66  ILE A CD1 1 
ATOM 519  N N   ? ILE A 1  67 ? -11.512  -2.533  11.896 1.000 98.160 ? 67  ILE A N   1 
ATOM 520  C CA  ? ILE A 1  67 ? -12.701  -1.845  11.405 1.000 98.160 ? 67  ILE A CA  1 
ATOM 521  C C   ? ILE A 1  67 ? -13.252  -2.575  10.183 1.000 98.160 ? 67  ILE A C   1 
ATOM 522  C CB  ? ILE A 1  67 ? -12.396  -0.371  11.056 1.000 98.160 ? 67  ILE A CB  1 
ATOM 523  O O   ? ILE A 1  67 ? -12.539  -2.775   9.197 1.000 98.160 ? 67  ILE A O   1 
ATOM 524  C CG1 ? ILE A 1  67 ? -11.710   0.327  12.237 1.000 98.160 ? 67  ILE A CG1 1 
ATOM 525  C CG2 ? ILE A 1  67 ? -13.678   0.365  10.655 1.000 98.160 ? 67  ILE A CG2 1 
ATOM 526  C CD1 ? ILE A 1  67 ? -11.216   1.732  11.923 1.000 98.160 ? 67  ILE A CD1 1 
ATOM 527  N N   ? PRO A 1  68 ? -14.625  -2.987  10.259 1.000 97.630 ? 68  PRO A N   1 
ATOM 528  C CA  ? PRO A 1  68 ? -15.216  -3.558   9.047 1.000 97.630 ? 68  PRO A CA  1 
ATOM 529  C C   ? PRO A 1  68 ? -15.325  -2.544   7.910 1.000 97.630 ? 68  PRO A C   1 
ATOM 530  C CB  ? PRO A 1  68 ? -16.603  -4.010   9.510 1.000 97.630 ? 68  PRO A CB  1 
ATOM 531  O O   ? PRO A 1  68 ? -15.433  -1.341   8.159 1.000 97.630 ? 68  PRO A O   1 
ATOM 532  C CG  ? PRO A 1  68 ? -16.476  -4.177  10.990 1.000 97.630 ? 68  PRO A CG  1 
ATOM 533  C CD  ? PRO A 1  68 ? -15.512  -3.147  11.505 1.000 97.630 ? 68  PRO A CD  1 
ATOM 534  N N   ? VAL A 1  69 ? -15.319  -3.145   6.686 1.000 97.690 ? 69  VAL A N   1 
ATOM 535  C CA  ? VAL A 1  69 ? -15.468  -2.326   5.487 1.000 97.690 ? 69  VAL A CA  1 
ATOM 536  C C   ? VAL A 1  69 ? -16.949  -2.143   5.166 1.000 97.690 ? 69  VAL A C   1 
ATOM 537  C CB  ? VAL A 1  69 ? -14.734  -2.951   4.280 1.000 97.690 ? 69  VAL A CB  1 
ATOM 538  O O   ? VAL A 1  69 ? -17.691  -3.122   5.047 1.000 97.690 ? 69  VAL A O   1 
ATOM 539  C CG1 ? VAL A 1  69 ? -15.043  -2.176   3.000 1.000 97.690 ? 69  VAL A CG1 1 
ATOM 540  C CG2 ? VAL A 1  69 ? -13.228  -2.990   4.533 1.000 97.690 ? 69  VAL A CG2 1 
ATOM 541  N N   ? ALA A 1  70 ? -17.388  -0.787   5.079 1.000 96.440 ? 70  ALA A N   1 
ATOM 542  C CA  ? ALA A 1  70 ? -18.774  -0.454   4.760 1.000 96.440 ? 70  ALA A CA  1 
ATOM 543  C C   ? ALA A 1  70 ? -19.036  -0.572   3.261 1.000 96.440 ? 70  ALA A C   1 
ATOM 544  C CB  ? ALA A 1  70 ? -19.109   0.954   5.246 1.000 96.440 ? 70  ALA A CB  1 
ATOM 545  O O   ? ALA A 1  70 ? -20.079  -1.081   2.844 1.000 96.440 ? 70  ALA A O   1 
ATOM 546  N N   ? LYS A 1  71 ? -18.092  -0.095   2.509 1.000 96.360 ? 71  LYS A N   1 
ATOM 547  C CA  ? LYS A 1  71 ? -18.223  -0.060   1.055 1.000 96.360 ? 71  LYS A CA  1 
ATOM 548  C C   ? LYS A 1  71 ? -16.873  -0.274   0.376 1.000 96.360 ? 71  LYS A C   1 
ATOM 549  C CB  ? LYS A 1  71 ? -18.833   1.267   0.603 1.000 96.360 ? 71  LYS A CB  1 
ATOM 550  O O   ? LYS A 1  71 ? -15.864   0.298   0.794 1.000 96.360 ? 71  LYS A O   1 
ATOM 551  C CG  ? LYS A 1  71 ? -19.240   1.294  -0.863 1.000 96.360 ? 71  LYS A CG  1 
ATOM 552  C CD  ? LYS A 1  71 ? -20.001   2.567  -1.209 1.000 96.360 ? 71  LYS A CD  1 
ATOM 553  C CE  ? LYS A 1  71 ? -20.449   2.574  -2.664 1.000 96.360 ? 71  LYS A CE  1 
ATOM 554  N NZ  ? LYS A 1  71 ? -21.231   3.803  -2.998 1.000 96.360 ? 71  LYS A NZ  1 
ATOM 555  N N   ? ALA A 1  72 ? -16.894  -1.163  -0.642 1.000 96.710 ? 72  ALA A N   1 
ATOM 556  C CA  ? ALA A 1  72 ? -15.742  -1.373  -1.515 1.000 96.710 ? 72  ALA A CA  1 
ATOM 557  C C   ? ALA A 1  72 ? -16.000  -0.807  -2.908 1.000 96.710 ? 72  ALA A C   1 
ATOM 558  C CB  ? ALA A 1  72 ? -15.405  -2.860  -1.602 1.000 96.710 ? 72  ALA A CB  1 
ATOM 559  O O   ? ALA A 1  72 ? -16.959  -1.198  -3.577 1.000 96.710 ? 72  ALA A O   1 
ATOM 560  N N   ? ILE A 1  73 ? -15.154   0.145  -3.324 1.000 97.140 ? 73  ILE A N   1 
ATOM 561  C CA  ? ILE A 1  73 ? -15.366   0.855  -4.580 1.000 97.140 ? 73  ILE A CA  1 
ATOM 562  C C   ? ILE A 1  73 ? -14.185   0.608  -5.517 1.000 97.140 ? 73  ILE A C   1 
ATOM 563  C CB  ? ILE A 1  73 ? -15.558   2.370  -4.348 1.000 97.140 ? 73  ILE A CB  1 
ATOM 564  O O   ? ILE A 1  73 ? -13.183   1.326  -5.465 1.000 97.140 ? 73  ILE A O   1 
ATOM 565  C CG1 ? ILE A 1  73 ? -16.626   2.614  -3.275 1.000 97.140 ? 73  ILE A CG1 1 
ATOM 566  C CG2 ? ILE A 1  73 ? -15.927   3.075  -5.657 1.000 97.140 ? 73  ILE A CG2 1 
ATOM 567  C CD1 ? ILE A 1  73 ? -16.657   4.042  -2.746 1.000 97.140 ? 73  ILE A CD1 1 
ATOM 568  N N   ? PRO A 1  74 ? -14.265  -0.472  -6.344 1.000 97.180 ? 74  PRO A N   1 
ATOM 569  C CA  ? PRO A 1  74 ? -13.196  -0.693  -7.320 1.000 97.180 ? 74  PRO A CA  1 
ATOM 570  C C   ? PRO A 1  74 ? -13.287   0.248  -8.519 1.000 97.180 ? 74  PRO A C   1 
ATOM 571  C CB  ? PRO A 1  74 ? -13.406  -2.147  -7.749 1.000 97.180 ? 74  PRO A CB  1 
ATOM 572  O O   ? PRO A 1  74 ? -14.383   0.678  -8.888 1.000 97.180 ? 74  PRO A O   1 
ATOM 573  C CG  ? PRO A 1  74 ? -14.877  -2.376  -7.616 1.000 97.180 ? 74  PRO A CG  1 
ATOM 574  C CD  ? PRO A 1  74 ? -15.372  -1.614  -6.421 1.000 97.180 ? 74  PRO A CD  1 
ATOM 575  N N   ? HIS A 1  75 ? -12.119   0.630  -9.029 1.000 97.470 ? 75  HIS A N   1 
ATOM 576  C CA  ? HIS A 1  75 ? -12.175   1.415 -10.257 1.000 97.470 ? 75  HIS A CA  1 
ATOM 577  C C   ? HIS A 1  75 ? -13.052   0.736 -11.305 1.000 97.470 ? 75  HIS A C   1 
ATOM 578  C CB  ? HIS A 1  75 ? -10.769   1.639 -10.815 1.000 97.470 ? 75  HIS A CB  1 
ATOM 579  O O   ? HIS A 1  75 ? -12.884  -0.454 -11.584 1.000 97.470 ? 75  HIS A O   1 
ATOM 580  C CG  ? HIS A 1  75 ? -10.691   2.743 -11.821 1.000 97.470 ? 75  HIS A CG  1 
ATOM 581  C CD2 ? HIS A 1  75 ? -10.145   3.980 -11.743 1.000 97.470 ? 75  HIS A CD2 1 
ATOM 582  N ND1 ? HIS A 1  75 ? -11.223   2.634 -13.087 1.000 97.470 ? 75  HIS A ND1 1 
ATOM 583  C CE1 ? HIS A 1  75 ? -11.006   3.760 -13.748 1.000 97.470 ? 75  HIS A CE1 1 
ATOM 584  N NE2 ? HIS A 1  75 ? -10.354   4.592 -12.954 1.000 97.470 ? 75  HIS A NE2 1 
ATOM 585  N N   ? PRO A 1  76 ? -13.983   1.471 -11.963 1.000 95.900 ? 76  PRO A N   1 
ATOM 586  C CA  ? PRO A 1  76 ? -14.957   0.889 -12.889 1.000 95.900 ? 76  PRO A CA  1 
ATOM 587  C C   ? PRO A 1  76 ? -14.303   0.267 -14.121 1.000 95.900 ? 76  PRO A C   1 
ATOM 588  C CB  ? PRO A 1  76 ? -15.830   2.085 -13.280 1.000 95.900 ? 76  PRO A CB  1 
ATOM 589  O O   ? PRO A 1  76 ? -14.887  -0.615 -14.756 1.000 95.900 ? 76  PRO A O   1 
ATOM 590  C CG  ? PRO A 1  76 ? -15.008   3.285 -12.938 1.000 95.900 ? 76  PRO A CG  1 
ATOM 591  C CD  ? PRO A 1  76 ? -14.113   2.938 -11.783 1.000 95.900 ? 76  PRO A CD  1 
ATOM 592  N N   ? ALA A 1  77 ? -13.132   0.762 -14.422 1.000 96.120 ? 77  ALA A N   1 
ATOM 593  C CA  ? ALA A 1  77 ? -12.466   0.271 -15.626 1.000 96.120 ? 77  ALA A CA  1 
ATOM 594  C C   ? ALA A 1  77 ? -11.415  -0.780 -15.281 1.000 96.120 ? 77  ALA A C   1 
ATOM 595  C CB  ? ALA A 1  77 ? -11.827   1.428 -16.390 1.000 96.120 ? 77  ALA A CB  1 
ATOM 596  O O   ? ALA A 1  77 ? -10.539  -1.081 -16.096 1.000 96.120 ? 77  ALA A O   1 
ATOM 597  N N   ? PHE A 1  78 ? -11.448  -1.267 -13.968 1.000 95.610 ? 78  PHE A N   1 
ATOM 598  C CA  ? PHE A 1  78 ? -10.509  -2.324 -13.612 1.000 95.610 ? 78  PHE A CA  1 
ATOM 599  C C   ? PHE A 1  78 ? -10.656  -3.518 -14.549 1.000 95.610 ? 78  PHE A C   1 
ATOM 600  C CB  ? PHE A 1  78 ? -10.721  -2.767 -12.161 1.000 95.610 ? 78  PHE A CB  1 
ATOM 601  O O   ? PHE A 1  78 ? -11.762  -4.023 -14.750 1.000 95.610 ? 78  PHE A O   1 
ATOM 602  C CG  ? PHE A 1  78 ?  -9.945  -4.000 -11.783 1.000 95.610 ? 78  PHE A CG  1 
ATOM 603  C CD1 ? PHE A 1  78 ? -10.596  -5.119 -11.279 1.000 95.610 ? 78  PHE A CD1 1 
ATOM 604  C CD2 ? PHE A 1  78 ?  -8.565  -4.039 -11.931 1.000 95.610 ? 78  PHE A CD2 1 
ATOM 605  C CE1 ? PHE A 1  78 ?  -9.880  -6.262 -10.928 1.000 95.610 ? 78  PHE A CE1 1 
ATOM 606  C CE2 ? PHE A 1  78 ?  -7.843  -5.177 -11.582 1.000 95.610 ? 78  PHE A CE2 1 
ATOM 607  C CZ  ? PHE A 1  78 ?  -8.503  -6.287 -11.080 1.000 95.610 ? 78  PHE A CZ  1 
ATOM 608  N N   ? ASN A 1  79 ?  -9.538  -3.908 -15.127 1.000 91.700 ? 79  ASN A N   1 
ATOM 609  C CA  ? ASN A 1  79 ?  -9.432  -5.071 -16.001 1.000 91.700 ? 79  ASN A CA  1 
ATOM 610  C C   ? ASN A 1  79 ?  -8.583  -6.171 -15.371 1.000 91.700 ? 79  ASN A C   1 
ATOM 611  C CB  ? ASN A 1  79 ?  -8.856  -4.670 -17.361 1.000 91.700 ? 79  ASN A CB  1 
ATOM 612  O O   ? ASN A 1  79 ?  -7.357  -6.059 -15.312 1.000 91.700 ? 79  ASN A O   1 
ATOM 613  C CG  ? ASN A 1  79 ?  -8.865  -5.812 -18.359 1.000 91.700 ? 79  ASN A CG  1 
ATOM 614  N ND2 ? ASN A 1  79 ?  -9.265  -5.519 -19.591 1.000 91.700 ? 79  ASN A ND2 1 
ATOM 615  O OD1 ? ASN A 1  79 ?  -8.517  -6.947 -18.025 1.000 91.700 ? 79  ASN A OD1 1 
ATOM 616  N N   ? ARG A 1  80 ?  -9.259  -7.261 -15.025 1.000 88.770 ? 80  ARG A N   1 
ATOM 617  C CA  ? ARG A 1  80 ?  -8.616  -8.339 -14.281 1.000 88.770 ? 80  ARG A CA  1 
ATOM 618  C C   ? ARG A 1  80 ?  -7.594  -9.068 -15.147 1.000 88.770 ? 80  ARG A C   1 
ATOM 619  C CB  ? ARG A 1  80 ?  -9.660  -9.328 -13.758 1.000 88.770 ? 80  ARG A CB  1 
ATOM 620  O O   ? ARG A 1  80 ?  -6.533  -9.466 -14.662 1.000 88.770 ? 80  ARG A O   1 
ATOM 621  C CG  ? ARG A 1  80 ?  -9.087 -10.404 -12.848 1.000 88.770 ? 80  ARG A CG  1 
ATOM 622  C CD  ? ARG A 1  80 ? -10.185 -11.202 -12.159 1.000 88.770 ? 80  ARG A CD  1 
ATOM 623  N NE  ? ARG A 1  80 ? -10.882 -12.080 -13.095 1.000 88.770 ? 80  ARG A NE  1 
ATOM 624  N NH1 ? ARG A 1  80 ? -10.476 -14.016 -11.902 1.000 88.770 ? 80  ARG A NH1 1 
ATOM 625  N NH2 ? ARG A 1  80 ? -11.660 -14.100 -13.863 1.000 88.770 ? 80  ARG A NH2 1 
ATOM 626  C CZ  ? ARG A 1  80 ? -11.004 -13.397 -12.951 1.000 88.770 ? 80  ARG A CZ  1 
ATOM 627  N N   ? LYS A 1  81 ?  -7.893  -9.145 -16.410 1.000 85.990 ? 81  LYS A N   1 
ATOM 628  C CA  ? LYS A 1  81 ?  -7.049  -9.884 -17.344 1.000 85.990 ? 81  LYS A CA  1 
ATOM 629  C C   ? LYS A 1  81 ?  -5.691  -9.208 -17.512 1.000 85.990 ? 81  LYS A C   1 
ATOM 630  C CB  ? LYS A 1  81 ?  -7.739 -10.017 -18.703 1.000 85.990 ? 81  LYS A CB  1 
ATOM 631  O O   ? LYS A 1  81 ?  -4.652  -9.871 -17.470 1.000 85.990 ? 81  LYS A O   1 
ATOM 632  C CG  ? LYS A 1  81 ?  -6.979 -10.877 -19.702 1.000 85.990 ? 81  LYS A CG  1 
ATOM 633  C CD  ? LYS A 1  81 ?  -7.746 -11.023 -21.010 1.000 85.990 ? 81  LYS A CD  1 
ATOM 634  C CE  ? LYS A 1  81 ?  -6.970 -11.853 -22.024 1.000 85.990 ? 81  LYS A CE  1 
ATOM 635  N NZ  ? LYS A 1  81 ?  -7.720 -12.005 -23.306 1.000 85.990 ? 81  LYS A NZ  1 
ATOM 636  N N   ? HIS A 1  82 ?  -5.693  -7.871 -17.514 1.000 82.720 ? 82  HIS A N   1 
ATOM 637  C CA  ? HIS A 1  82 ?  -4.472  -7.142 -17.840 1.000 82.720 ? 82  HIS A CA  1 
ATOM 638  C C   ? HIS A 1  82 ?  -3.932  -6.400 -16.623 1.000 82.720 ? 82  HIS A C   1 
ATOM 639  C CB  ? HIS A 1  82 ?  -4.725  -6.160 -18.986 1.000 82.720 ? 82  HIS A CB  1 
ATOM 640  O O   ? HIS A 1  82 ?  -2.826  -5.854 -16.664 1.000 82.720 ? 82  HIS A O   1 
ATOM 641  C CG  ? HIS A 1  82 ?  -5.177  -6.817 -20.251 1.000 82.720 ? 82  HIS A CG  1 
ATOM 642  C CD2 ? HIS A 1  82 ?  -6.300  -6.648 -20.988 1.000 82.720 ? 82  HIS A CD2 1 
ATOM 643  N ND1 ? HIS A 1  82 ?  -4.434  -7.782 -20.895 1.000 82.720 ? 82  HIS A ND1 1 
ATOM 644  C CE1 ? HIS A 1  82 ?  -5.082  -8.178 -21.978 1.000 82.720 ? 82  HIS A CE1 1 
ATOM 645  N NE2 ? HIS A 1  82 ?  -6.217  -7.506 -22.057 1.000 82.720 ? 82  HIS A NE2 1 
ATOM 646  N N   ? GLY A 1  83 ?  -4.759  -6.501 -15.574 1.000 84.300 ? 83  GLY A N   1 
ATOM 647  C CA  ? GLY A 1  83 ?  -4.310  -5.857 -14.349 1.000 84.300 ? 83  GLY A CA  1 
ATOM 648  C C   ? GLY A 1  83 ?  -4.226  -4.347 -14.466 1.000 84.300 ? 83  GLY A C   1 
ATOM 649  O O   ? GLY A 1  83 ?  -3.458  -3.706 -13.746 1.000 84.300 ? 83  GLY A O   1 
ATOM 650  N N   ? THR A 1  84 ?  -4.991  -3.751 -15.470 1.000 90.990 ? 84  THR A N   1 
ATOM 651  C CA  ? THR A 1  84 ?  -5.045  -2.310 -15.694 1.000 90.990 ? 84  THR A CA  1 
ATOM 652  C C   ? THR A 1  84 ?  -6.075  -1.658 -14.776 1.000 90.990 ? 84  THR A C   1 
ATOM 653  C CB  ? THR A 1  84 ?  -5.382  -1.985 -17.161 1.000 90.990 ? 84  THR A CB  1 
ATOM 654  O O   ? THR A 1  84 ?  -7.105  -2.259 -14.464 1.000 90.990 ? 84  THR A O   1 
ATOM 655  C CG2 ? THR A 1  84 ?  -4.280  -2.467 -18.098 1.000 90.990 ? 84  THR A CG2 1 
ATOM 656  O OG1 ? THR A 1  84 ?  -6.612  -2.630 -17.516 1.000 90.990 ? 84  THR A OG1 1 
ATOM 657  N N   ? ASN A 1  85 ?  -5.788  -0.445 -14.282 1.000 95.330 ? 85  ASN A N   1 
ATOM 658  C CA  ? ASN A 1  85 ?  -6.638   0.333 -13.386 1.000 95.330 ? 85  ASN A CA  1 
ATOM 659  C C   ? ASN A 1  85 ?  -6.890  -0.403 -12.073 1.000 95.330 ? 85  ASN A C   1 
ATOM 660  C CB  ? ASN A 1  85 ?  -7.965   0.673 -14.067 1.000 95.330 ? 85  ASN A CB  1 
ATOM 661  O O   ? ASN A 1  85 ?  -8.011  -0.400 -11.560 1.000 95.330 ? 85  ASN A O   1 
ATOM 662  C CG  ? ASN A 1  85 ?  -7.777   1.421 -15.373 1.000 95.330 ? 85  ASN A CG  1 
ATOM 663  N ND2 ? ASN A 1  85 ?  -8.489   0.994 -16.409 1.000 95.330 ? 85  ASN A ND2 1 
ATOM 664  O OD1 ? ASN A 1  85 ?  -6.997   2.374 -15.449 1.000 95.330 ? 85  ASN A OD1 1 
ATOM 665  N N   ? ASP A 1  86 ?  -6.011  -1.241 -11.586 1.000 96.240 ? 86  ASP A N   1 
ATOM 666  C CA  ? ASP A 1  86 ?  -6.077  -2.054 -10.375 1.000 96.240 ? 86  ASP A CA  1 
ATOM 667  C C   ? ASP A 1  86 ?  -5.986  -1.185  -9.123 1.000 96.240 ? 86  ASP A C   1 
ATOM 668  C CB  ? ASP A 1  86 ?  -4.962  -3.102 -10.371 1.000 96.240 ? 86  ASP A CB  1 
ATOM 669  O O   ? ASP A 1  86 ?  -4.939  -1.127  -8.476 1.000 96.240 ? 86  ASP A O   1 
ATOM 670  C CG  ? ASP A 1  86 ?  -5.131  -4.143  -9.279 1.000 96.240 ? 86  ASP A CG  1 
ATOM 671  O OD1 ? ASP A 1  86 ?  -6.230  -4.239  -8.692 1.000 96.240 ? 86  ASP A OD1 1 
ATOM 672  O OD2 ? ASP A 1  86 ?  -4.154  -4.873  -9.000 1.000 96.240 ? 86  ASP A OD2 1 
ATOM 673  N N   ? ILE A 1  87 ?  -7.047  -0.396  -8.778 1.000 97.760 ? 87  ILE A N   1 
ATOM 674  C CA  ? ILE A 1  87 ?  -7.116   0.502  -7.629 1.000 97.760 ? 87  ILE A CA  1 
ATOM 675  C C   ? ILE A 1  87 ?  -8.530   0.495  -7.053 1.000 97.760 ? 87  ILE A C   1 
ATOM 676  C CB  ? ILE A 1  87 ?  -6.699   1.940  -8.010 1.000 97.760 ? 87  ILE A CB  1 
ATOM 677  O O   ? ILE A 1  87 ?  -9.511   0.435  -7.799 1.000 97.760 ? 87  ILE A O   1 
ATOM 678  C CG1 ? ILE A 1  87 ?  -6.570   2.809  -6.753 1.000 97.760 ? 87  ILE A CG1 1 
ATOM 679  C CG2 ? ILE A 1  87 ?  -7.699   2.549  -8.997 1.000 97.760 ? 87  ILE A CG2 1 
ATOM 680  C CD1 ? ILE A 1  87 ?  -5.859   4.134  -6.988 1.000 97.760 ? 87  ILE A CD1 1 
ATOM 681  N N   ? MET A 1  88 ?  -8.625   0.518  -5.748 1.000 97.820 ? 88  MET A N   1 
ATOM 682  C CA  ? MET A 1  88 ?  -9.912   0.443  -5.061 1.000 97.820 ? 88  MET A CA  1 
ATOM 683  C C   ? MET A 1  88 ?  -9.891   1.263  -3.776 1.000 97.820 ? 88  MET A C   1 
ATOM 684  C CB  ? MET A 1  88 ? -10.270  -1.011  -4.748 1.000 97.820 ? 88  MET A CB  1 
ATOM 685  O O   ? MET A 1  88 ?  -8.877   1.306  -3.078 1.000 97.820 ? 88  MET A O   1 
ATOM 686  C CG  ? MET A 1  88 ? -11.600  -1.173  -4.030 1.000 97.820 ? 88  MET A CG  1 
ATOM 687  S SD  ? MET A 1  88 ? -12.042  -2.933  -3.758 1.000 97.820 ? 88  MET A SD  1 
ATOM 688  C CE  ? MET A 1  88 ? -10.792  -3.391  -2.525 1.000 97.820 ? 88  MET A CE  1 
ATOM 689  N N   ? LEU A 1  89 ? -11.029   1.908  -3.465 1.000 98.170 ? 89  LEU A N   1 
ATOM 690  C CA  ? LEU A 1  89 ? -11.247   2.594  -2.196 1.000 98.170 ? 89  LEU A CA  1 
ATOM 691  C C   ? LEU A 1  89 ? -12.119   1.756  -1.268 1.000 98.170 ? 89  LEU A C   1 
ATOM 692  C CB  ? LEU A 1  89 ? -11.896   3.961  -2.430 1.000 98.170 ? 89  LEU A CB  1 
ATOM 693  O O   ? LEU A 1  89 ? -13.119   1.179  -1.701 1.000 98.170 ? 89  LEU A O   1 
ATOM 694  C CG  ? LEU A 1  89 ? -11.003   5.039  -3.047 1.000 98.170 ? 89  LEU A CG  1 
ATOM 695  C CD1 ? LEU A 1  89 ? -11.843   6.230  -3.495 1.000 98.170 ? 89  LEU A CD1 1 
ATOM 696  C CD2 ? LEU A 1  89 ?  -9.930   5.477  -2.056 1.000 98.170 ? 89  LEU A CD2 1 
ATOM 697  N N   ? LEU A 1  90 ? -11.637   1.681  -0.051 1.000 98.100 ? 90  LEU A N   1 
ATOM 698  C CA  ? LEU A 1  90 ? -12.457   1.071   0.991 1.000 98.100 ? 90  LEU A CA  1 
ATOM 699  C C   ? LEU A 1  90 ? -12.973   2.127   1.964 1.000 98.100 ? 90  LEU A C   1 
ATOM 700  C CB  ? LEU A 1  90 ? -11.656   0.009   1.750 1.000 98.100 ? 90  LEU A CB  1 
ATOM 701  O O   ? LEU A 1  90 ? -12.184   2.837   2.591 1.000 98.100 ? 90  LEU A O   1 
ATOM 702  C CG  ? LEU A 1  90 ? -11.051  -1.114   0.907 1.000 98.100 ? 90  LEU A CG  1 
ATOM 703  C CD1 ? LEU A 1  90 ? -10.258  -2.071   1.790 1.000 98.100 ? 90  LEU A CD1 1 
ATOM 704  C CD2 ? LEU A 1  90 ? -12.143  -1.860   0.147 1.000 98.100 ? 90  LEU A CD2 1 
ATOM 705  N N   ? LYS A 1  91 ? -14.327   2.279   2.017 1.000 97.960 ? 91  LYS A N   1 
ATOM 706  C CA  ? LYS A 1  91 ? -14.924   3.092   3.072 1.000 97.960 ? 91  LYS A CA  1 
ATOM 707  C C   ? LYS A 1  91 ? -15.118   2.279   4.349 1.000 97.960 ? 91  LYS A C   1 
ATOM 708  C CB  ? LYS A 1  91 ? -16.263   3.670   2.611 1.000 97.960 ? 91  LYS A CB  1 
ATOM 709  O O   ? LYS A 1  91 ? -15.820   1.266   4.346 1.000 97.960 ? 91  LYS A O   1 
ATOM 710  C CG  ? LYS A 1  91 ? -16.948   4.549   3.648 1.000 97.960 ? 91  LYS A CG  1 
ATOM 711  C CD  ? LYS A 1  91 ? -16.229   5.882   3.813 1.000 97.960 ? 91  LYS A CD  1 
ATOM 712  C CE  ? LYS A 1  91 ? -17.001   6.824   4.727 1.000 97.960 ? 91  LYS A CE  1 
ATOM 713  N NZ  ? LYS A 1  91 ? -16.244   8.084   4.990 1.000 97.960 ? 91  LYS A NZ  1 
ATOM 714  N N   ? LEU A 1  92 ? -14.472   2.789   5.436 1.000 98.040 ? 92  LEU A N   1 
ATOM 715  C CA  ? LEU A 1  92 ? -14.549   2.081   6.709 1.000 98.040 ? 92  LEU A CA  1 
ATOM 716  C C   ? LEU A 1  92 ? -15.890   2.331   7.390 1.000 98.040 ? 92  LEU A C   1 
ATOM 717  C CB  ? LEU A 1  92 ? -13.406   2.512   7.633 1.000 98.040 ? 92  LEU A CB  1 
ATOM 718  O O   ? LEU A 1  92 ? -16.475   3.407   7.243 1.000 98.040 ? 92  LEU A O   1 
ATOM 719  C CG  ? LEU A 1  92 ? -11.990   2.358   7.076 1.000 98.040 ? 92  LEU A CG  1 
ATOM 720  C CD1 ? LEU A 1  92 ? -10.964   2.838   8.098 1.000 98.040 ? 92  LEU A CD1 1 
ATOM 721  C CD2 ? LEU A 1  92 ? -11.724   0.908   6.685 1.000 98.040 ? 92  LEU A CD2 1 
ATOM 722  N N   ? GLU A 1  93 ? -16.528   1.312   8.117 1.000 97.490 ? 93  GLU A N   1 
ATOM 723  C CA  ? GLU A 1  93 ? -17.792   1.443   8.834 1.000 97.490 ? 93  GLU A CA  1 
ATOM 724  C C   ? GLU A 1  93 ? -17.718   2.546   9.886 1.000 97.490 ? 93  GLU A C   1 
ATOM 725  C CB  ? GLU A 1  93 ? -18.179   0.116   9.490 1.000 97.490 ? 93  GLU A CB  1 
ATOM 726  O O   ? GLU A 1  93 ? -18.734   3.157  10.225 1.000 97.490 ? 93  GLU A O   1 
ATOM 727  C CG  ? GLU A 1  93 ? -18.757  -0.905   8.520 1.000 97.490 ? 93  GLU A CG  1 
ATOM 728  C CD  ? GLU A 1  93 ? -19.383  -2.104   9.213 1.000 97.490 ? 93  GLU A CD  1 
ATOM 729  O OE1 ? GLU A 1  93 ? -19.964  -2.971   8.521 1.000 97.490 ? 93  GLU A OE1 1 
ATOM 730  O OE2 ? GLU A 1  93 ? -19.293  -2.178  10.459 1.000 97.490 ? 93  GLU A OE2 1 
ATOM 731  N N   ? SER A 1  94 ? -16.494   2.843  10.500 1.000 97.620 ? 94  SER A N   1 
ATOM 732  C CA  ? SER A 1  94 ? -16.231   3.928  11.438 1.000 97.620 ? 94  SER A CA  1 
ATOM 733  C C   ? SER A 1  94 ? -14.869   4.565  11.180 1.000 97.620 ? 94  SER A C   1 
ATOM 734  C CB  ? SER A 1  94 ? -16.300   3.421  12.879 1.000 97.620 ? 94  SER A CB  1 
ATOM 735  O O   ? SER A 1  94 ? -13.967   3.917  10.645 1.000 97.620 ? 94  SER A O   1 
ATOM 736  O OG  ? SER A 1  94 ? -15.352   2.389  13.095 1.000 97.620 ? 94  SER A OG  1 
ATOM 737  N N   ? LYS A 1  95 ? -14.791   5.909  11.507 1.000 97.930 ? 95  LYS A N   1 
ATOM 738  C CA  ? LYS A 1  95 ? -13.524   6.617  11.350 1.000 97.930 ? 95  LYS A CA  1 
ATOM 739  C C   ? LYS A 1  95 ? -12.444   6.015  12.244 1.000 97.930 ? 95  LYS A C   1 
ATOM 740  C CB  ? LYS A 1  95 ? -13.696   8.104  11.665 1.000 97.930 ? 95  LYS A CB  1 
ATOM 741  O O   ? LYS A 1  95 ? -12.715   5.636  13.385 1.000 97.930 ? 95  LYS A O   1 
ATOM 742  C CG  ? LYS A 1  95 ? -14.565   8.852  10.665 1.000 97.930 ? 95  LYS A CG  1 
ATOM 743  C CD  ? LYS A 1  95 ? -14.650  10.336  10.998 1.000 97.930 ? 95  LYS A CD  1 
ATOM 744  C CE  ? LYS A 1  95 ? -15.512  11.087   9.992 1.000 97.930 ? 95  LYS A CE  1 
ATOM 745  N NZ  ? LYS A 1  95 ? -15.633  12.535  10.339 1.000 97.930 ? 95  LYS A NZ  1 
ATOM 746  N N   ? ALA A 1  96 ? -11.240   5.883  11.632 1.000 98.060 ? 96  ALA A N   1 
ATOM 747  C CA  ? ALA A 1  96 ? -10.082   5.476  12.424 1.000 98.060 ? 96  ALA A CA  1 
ATOM 748  C C   ? ALA A 1  96 ?  -9.697   6.559  13.429 1.000 98.060 ? 96  ALA A C   1 
ATOM 749  C CB  ? ALA A 1  96 ?  -8.900   5.156  11.513 1.000 98.060 ? 96  ALA A CB  1 
ATOM 750  O O   ? ALA A 1  96 ?  -9.733   7.750  13.111 1.000 98.060 ? 96  ALA A O   1 
ATOM 751  N N   ? LYS A 1  97 ?  -9.383   6.151  14.635 1.000 98.060 ? 97  LYS A N   1 
ATOM 752  C CA  ? LYS A 1  97 ?  -8.855   7.082  15.628 1.000 98.060 ? 97  LYS A CA  1 
ATOM 753  C C   ? LYS A 1  97 ?  -7.384   7.389  15.366 1.000 98.060 ? 97  LYS A C   1 
ATOM 754  C CB  ? LYS A 1  97 ?  -9.030   6.518  17.039 1.000 98.060 ? 97  LYS A CB  1 
ATOM 755  O O   ? LYS A 1  97 ?  -6.545   6.485  15.373 1.000 98.060 ? 97  LYS A O   1 
ATOM 756  C CG  ? LYS A 1  97 ?  -8.638   7.486  18.145 1.000 98.060 ? 97  LYS A CG  1 
ATOM 757  C CD  ? LYS A 1  97 ?  -8.849   6.875  19.524 1.000 98.060 ? 97  LYS A CD  1 
ATOM 758  C CE  ? LYS A 1  97 ?  -8.397   7.818  20.631 1.000 98.060 ? 97  LYS A CE  1 
ATOM 759  N NZ  ? LYS A 1  97 ?  -8.588   7.217  21.984 1.000 98.060 ? 97  LYS A NZ  1 
ATOM 760  N N   ? ARG A 1  98 ?  -7.103   8.684  15.088 1.000 97.570 ? 98  ARG A N   1 
ATOM 761  C CA  ? ARG A 1  98 ?  -5.721   9.070  14.822 1.000 97.570 ? 98  ARG A CA  1 
ATOM 762  C C   ? ARG A 1  98 ?  -4.871   8.963  16.084 1.000 97.570 ? 98  ARG A C   1 
ATOM 763  C CB  ? ARG A 1  98 ?  -5.658  10.494  14.266 1.000 97.570 ? 98  ARG A CB  1 
ATOM 764  O O   ? ARG A 1  98 ?  -5.223   9.522  17.125 1.000 97.570 ? 98  ARG A O   1 
ATOM 765  C CG  ? ARG A 1  98 ?  -6.252  10.639  12.874 1.000 97.570 ? 98  ARG A CG  1 
ATOM 766  C CD  ? ARG A 1  98 ?  -6.045  12.039  12.315 1.000 97.570 ? 98  ARG A CD  1 
ATOM 767  N NE  ? ARG A 1  98 ?  -6.590  12.168  10.967 1.000 97.570 ? 98  ARG A NE  1 
ATOM 768  N NH1 ? ARG A 1  98 ?  -5.945  14.369  10.693 1.000 97.570 ? 98  ARG A NH1 1 
ATOM 769  N NH2 ? ARG A 1  98 ?  -7.059  13.278   9.012 1.000 97.570 ? 98  ARG A NH2 1 
ATOM 770  C CZ  ? ARG A 1  98 ?  -6.530  13.271  10.227 1.000 97.570 ? 98  ARG A CZ  1 
ATOM 771  N N   ? THR A 1  99 ?  -3.747   8.240  16.015 1.000 97.780 ? 99  THR A N   1 
ATOM 772  C CA  ? THR A 1  99 ?  -2.747   8.024  17.056 1.000 97.780 ? 99  THR A CA  1 
ATOM 773  C C   ? THR A 1  99 ?  -1.340   8.046  16.467 1.000 97.780 ? 99  THR A C   1 
ATOM 774  C CB  ? THR A 1  99 ?  -2.981   6.689  17.786 1.000 97.780 ? 99  THR A CB  1 
ATOM 775  O O   ? THR A 1  99 ?  -1.169   8.229  15.260 1.000 97.780 ? 99  THR A O   1 
ATOM 776  C CG2 ? THR A 1  99 ?  -4.431   6.556  18.240 1.000 97.780 ? 99  THR A CG2 1 
ATOM 777  O OG1 ? THR A 1  99 ?  -2.668   5.606  16.901 1.000 97.780 ? 99  THR A OG1 1 
ATOM 778  N N   ? LYS A 1 100 ?  -0.366   7.887  17.332 1.000 97.110 ? 100 LYS A N   1 
ATOM 779  C CA  ? LYS A 1 100 ?   1.007   7.765  16.851 1.000 97.110 ? 100 LYS A CA  1 
ATOM 780  C C   ? LYS A 1 100 ?   1.162   6.558  15.930 1.000 97.110 ? 100 LYS A C   1 
ATOM 781  C CB  ? LYS A 1 100 ?   1.980   7.656  18.026 1.000 97.110 ? 100 LYS A CB  1 
ATOM 782  O O   ? LYS A 1 100 ?   2.036   6.543  15.061 1.000 97.110 ? 100 LYS A O   1 
ATOM 783  C CG  ? LYS A 1 100 ?   2.131   8.942  18.825 1.000 97.110 ? 100 LYS A CG  1 
ATOM 784  C CD  ? LYS A 1 100 ?   3.181   8.799  19.920 1.000 97.110 ? 100 LYS A CD  1 
ATOM 785  C CE  ? LYS A 1 100 ?   3.324  10.082  20.729 1.000 97.110 ? 100 LYS A CE  1 
ATOM 786  N NZ  ? LYS A 1 100 ?   4.331   9.937  21.822 1.000 97.110 ? 100 LYS A NZ  1 
ATOM 787  N N   ? ALA A 1 101 ?   0.278   5.623  16.044 1.000 97.670 ? 101 ALA A N   1 
ATOM 788  C CA  ? ALA A 1 101 ?   0.370   4.364  15.309 1.000 97.670 ? 101 ALA A CA  1 
ATOM 789  C C   ? ALA A 1 101 ?  -0.593   4.349  14.125 1.000 97.670 ? 101 ALA A C   1 
ATOM 790  C CB  ? ALA A 1 101 ?   0.087   3.184  16.236 1.000 97.670 ? 101 ALA A CB  1 
ATOM 791  O O   ? ALA A 1 101 ?  -0.510   3.473  13.261 1.000 97.670 ? 101 ALA A O   1 
ATOM 792  N N   ? VAL A 1 102 ?  -1.508   5.358  14.058 1.000 98.410 ? 102 VAL A N   1 
ATOM 793  C CA  ? VAL A 1 102 ?  -2.492   5.402  12.982 1.000 98.410 ? 102 VAL A CA  1 
ATOM 794  C C   ? VAL A 1 102 ?  -2.605   6.827  12.443 1.000 98.410 ? 102 VAL A C   1 
ATOM 795  C CB  ? VAL A 1 102 ?  -3.875   4.901  13.455 1.000 98.410 ? 102 VAL A CB  1 
ATOM 796  O O   ? VAL A 1 102 ?  -3.101   7.721  13.133 1.000 98.410 ? 102 VAL A O   1 
ATOM 797  C CG1 ? VAL A 1 102 ?  -4.881   4.927  12.307 1.000 98.410 ? 102 VAL A CG1 1 
ATOM 798  C CG2 ? VAL A 1 102 ?  -3.760   3.493  14.037 1.000 98.410 ? 102 VAL A CG2 1 
ATOM 799  N N   ? ARG A 1 103 ?  -2.092   7.022  11.221 1.000 97.950 ? 103 ARG A N   1 
ATOM 800  C CA  ? ARG A 1 103 ?  -2.182   8.298  10.517 1.000 97.950 ? 103 ARG A CA  1 
ATOM 801  C C   ? ARG A 1 103 ?  -2.277   8.086   9.010 1.000 97.950 ? 103 ARG A C   1 
ATOM 802  C CB  ? ARG A 1 103 ?  -0.976   9.180  10.847 1.000 97.950 ? 103 ARG A CB  1 
ATOM 803  O O   ? ARG A 1 103 ?  -1.676   7.155   8.470 1.000 97.950 ? 103 ARG A O   1 
ATOM 804  C CG  ? ARG A 1 103 ?  -0.914   9.621  12.301 1.000 97.950 ? 103 ARG A CG  1 
ATOM 805  C CD  ? ARG A 1 103 ?   0.248  10.572  12.554 1.000 97.950 ? 103 ARG A CD  1 
ATOM 806  N NE  ? ARG A 1 103 ?   1.533   9.881  12.487 1.000 97.950 ? 103 ARG A NE  1 
ATOM 807  N NH1 ? ARG A 1 103 ?   2.795  11.747  12.997 1.000 97.950 ? 103 ARG A NH1 1 
ATOM 808  N NH2 ? ARG A 1 103 ?   3.821   9.733  12.613 1.000 97.950 ? 103 ARG A NH2 1 
ATOM 809  C CZ  ? ARG A 1 103 ?   2.713  10.456  12.699 1.000 97.950 ? 103 ARG A CZ  1 
ATOM 810  N N   ? PRO A 1 104 ?  -3.072   9.071   8.422 1.000 97.910 ? 104 PRO A N   1 
ATOM 811  C CA  ? PRO A 1 104 ?  -3.187   8.926   6.969 1.000 97.910 ? 104 PRO A CA  1 
ATOM 812  C C   ? PRO A 1 104 ?  -1.892   9.270   6.237 1.000 97.910 ? 104 PRO A C   1 
ATOM 813  C CB  ? PRO A 1 104 ?  -4.299   9.912   6.603 1.000 97.910 ? 104 PRO A CB  1 
ATOM 814  O O   ? PRO A 1 104 ?  -1.131  10.128   6.691 1.000 97.910 ? 104 PRO A O   1 
ATOM 815  C CG  ? PRO A 1 104 ?  -5.046  10.137   7.878 1.000 97.910 ? 104 PRO A CG  1 
ATOM 816  C CD  ? PRO A 1 104 ?  -4.087   9.992   9.024 1.000 97.910 ? 104 PRO A CD  1 
ATOM 817  N N   ? LEU A 1 105 ?  -1.679   8.545   5.053 1.000 97.490 ? 105 LEU A N   1 
ATOM 818  C CA  ? LEU A 1 105 ?  -0.611   8.834   4.103 1.000 97.490 ? 105 LEU A CA  1 
ATOM 819  C C   ? LEU A 1 105 ?  -1.065   9.861   3.071 1.000 97.490 ? 105 LEU A C   1 
ATOM 820  C CB  ? LEU A 1 105 ?  -0.156   7.553   3.400 1.000 97.490 ? 105 LEU A CB  1 
ATOM 821  O O   ? LEU A 1 105 ?  -2.152   9.737   2.502 1.000 97.490 ? 105 LEU A O   1 
ATOM 822  C CG  ? LEU A 1 105 ?   1.070   7.674   2.494 1.000 97.490 ? 105 LEU A CG  1 
ATOM 823  C CD1 ? LEU A 1 105 ?   2.288   8.102   3.305 1.000 97.490 ? 105 LEU A CD1 1 
ATOM 824  C CD2 ? LEU A 1 105 ?   1.336   6.357   1.773 1.000 97.490 ? 105 LEU A CD2 1 
ATOM 825  N N   ? LYS A 1 106 ?  -0.235  10.832   2.879 1.000 96.590 ? 106 LYS A N   1 
ATOM 826  C CA  ? LYS A 1 106 ?  -0.595  11.894   1.943 1.000 96.590 ? 106 LYS A CA  1 
ATOM 827  C C   ? LYS A 1 106 ?  -0.512  11.405   0.500 1.000 96.590 ? 106 LYS A C   1 
ATOM 828  C CB  ? LYS A 1 106 ?   0.311  13.111   2.137 1.000 96.590 ? 106 LYS A CB  1 
ATOM 829  O O   ? LYS A 1 106 ?   0.366  10.611   0.157 1.000 96.590 ? 106 LYS A O   1 
ATOM 830  C CG  ? LYS A 1 106 ?   0.140  13.801   3.482 1.000 96.590 ? 106 LYS A CG  1 
ATOM 831  C CD  ? LYS A 1 106 ?   1.045  15.020   3.604 1.000 96.590 ? 106 LYS A CD  1 
ATOM 832  C CE  ? LYS A 1 106 ?   0.928  15.670   4.976 1.000 96.590 ? 106 LYS A CE  1 
ATOM 833  N NZ  ? LYS A 1 106 ?   1.893  16.799   5.138 1.000 96.590 ? 106 LYS A NZ  1 
ATOM 834  N N   ? LEU A 1 107 ?  -1.476  11.981  -0.337 1.000 96.730 ? 107 LEU A N   1 
ATOM 835  C CA  ? LEU A 1 107 ?  -1.477  11.686  -1.766 1.000 96.730 ? 107 LEU A CA  1 
ATOM 836  C C   ? LEU A 1 107 ?  -0.539  12.626  -2.516 1.000 96.730 ? 107 LEU A C   1 
ATOM 837  C CB  ? LEU A 1 107 ?  -2.894  11.798  -2.336 1.000 96.730 ? 107 LEU A CB  1 
ATOM 838  O O   ? LEU A 1 107 ?  -0.439  13.808  -2.179 1.000 96.730 ? 107 LEU A O   1 
ATOM 839  C CG  ? LEU A 1 107 ?  -3.929  10.820  -1.778 1.000 96.730 ? 107 LEU A CG  1 
ATOM 840  C CD1 ? LEU A 1 107 ?  -5.307  11.120  -2.357 1.000 96.730 ? 107 LEU A CD1 1 
ATOM 841  C CD2 ? LEU A 1 107 ?  -3.519   9.381  -2.075 1.000 96.730 ? 107 LEU A CD2 1 
ATOM 842  N N   ? PRO A 1 108 ?   0.220  12.131  -3.444 1.000 95.340 ? 108 PRO A N   1 
ATOM 843  C CA  ? PRO A 1 108 ?   1.199  12.935  -4.179 1.000 95.340 ? 108 PRO A CA  1 
ATOM 844  C C   ? PRO A 1 108 ?   0.547  13.933  -5.133 1.000 95.340 ? 108 PRO A C   1 
ATOM 845  C CB  ? PRO A 1 108 ?   2.007  11.888  -4.951 1.000 95.340 ? 108 PRO A CB  1 
ATOM 846  O O   ? PRO A 1 108 ?  -0.564  13.695  -5.615 1.000 95.340 ? 108 PRO A O   1 
ATOM 847  C CG  ? PRO A 1 108 ?   1.037  10.785  -5.227 1.000 95.340 ? 108 PRO A CG  1 
ATOM 848  C CD  ? PRO A 1 108 ?   0.110  10.660  -4.051 1.000 95.340 ? 108 PRO A CD  1 
ATOM 849  N N   ? ARG A 1 109 ?   1.261  15.115  -5.387 1.000 90.310 ? 109 ARG A N   1 
ATOM 850  C CA  ? ARG A 1 109 ?   0.818  16.140  -6.326 1.000 90.310 ? 109 ARG A CA  1 
ATOM 851  C C   ? ARG A 1 109 ?   1.632  16.090  -7.614 1.000 90.310 ? 109 ARG A C   1 
ATOM 852  C CB  ? ARG A 1 109 ?   0.921  17.529  -5.694 1.000 90.310 ? 109 ARG A CB  1 
ATOM 853  O O   ? ARG A 1 109 ?   1.181  16.567  -8.658 1.000 90.310 ? 109 ARG A O   1 
ATOM 854  C CG  ? ARG A 1 109 ?  -0.055  17.760  -4.551 1.000 90.310 ? 109 ARG A CG  1 
ATOM 855  C CD  ? ARG A 1 109 ?   0.044  19.177  -4.002 1.000 90.310 ? 109 ARG A CD  1 
ATOM 856  N NE  ? ARG A 1 109 ?  -0.872  19.387  -2.885 1.000 90.310 ? 109 ARG A NE  1 
ATOM 857  N NH1 ? ARG A 1 109 ?  -0.385  21.632  -2.639 1.000 90.310 ? 109 ARG A NH1 1 
ATOM 858  N NH2 ? ARG A 1 109 ?  -1.913  20.628  -1.257 1.000 90.310 ? 109 ARG A NH2 1 
ATOM 859  C CZ  ? ARG A 1 109 ?  -1.055  20.549  -2.263 1.000 90.310 ? 109 ARG A CZ  1 
ATOM 860  N N   ? ALA A 1 110 ?   2.794  15.469  -7.501 1.000 90.350 ? 110 ALA A N   1 
ATOM 861  C CA  ? ALA A 1 110 ?   3.671  15.329  -8.661 1.000 90.350 ? 110 ALA A CA  1 
ATOM 862  C C   ? ALA A 1 110 ?   4.040  13.867  -8.895 1.000 90.350 ? 110 ALA A C   1 
ATOM 863  C CB  ? ALA A 1 110 ?   4.932  16.170  -8.480 1.000 90.350 ? 110 ALA A CB  1 
ATOM 864  O O   ? ALA A 1 110 ?   3.899  13.033  -7.998 1.000 90.350 ? 110 ALA A O   1 
ATOM 865  N N   ? ARG A 1 111 ?   4.624  13.717 -10.160 1.000 89.140 ? 111 ARG A N   1 
ATOM 866  C CA  ? ARG A 1 111 ?   5.045  12.371 -10.538 1.000 89.140 ? 111 ARG A CA  1 
ATOM 867  C C   ? ARG A 1 111 ?   6.447  12.070 -10.018 1.000 89.140 ? 111 ARG A C   1 
ATOM 868  C CB  ? ARG A 1 111 ?   5.001  12.200 -12.058 1.000 89.140 ? 111 ARG A CB  1 
ATOM 869  O O   ? ARG A 1 111 ?   7.253  12.983  -9.829 1.000 89.140 ? 111 ARG A O   1 
ATOM 870  C CG  ? ARG A 1 111 ?   3.606  12.321 -12.651 1.000 89.140 ? 111 ARG A CG  1 
ATOM 871  C CD  ? ARG A 1 111 ?   3.618  12.131 -14.161 1.000 89.140 ? 111 ARG A CD  1 
ATOM 872  N NE  ? ARG A 1 111 ?   2.283  12.281 -14.734 1.000 89.140 ? 111 ARG A NE  1 
ATOM 873  N NH1 ? ARG A 1 111 ?   2.922  11.751 -16.890 1.000 89.140 ? 111 ARG A NH1 1 
ATOM 874  N NH2 ? ARG A 1 111 ?   0.735  12.260 -16.430 1.000 89.140 ? 111 ARG A NH2 1 
ATOM 875  C CZ  ? ARG A 1 111 ?   1.983  12.097 -16.017 1.000 89.140 ? 111 ARG A CZ  1 
ATOM 876  N N   ? VAL A 1 112 ?   6.649  10.831  -9.749 1.000 92.280 ? 112 VAL A N   1 
ATOM 877  C CA  ? VAL A 1 112 ?   7.999  10.386  -9.416 1.000 92.280 ? 112 VAL A CA  1 
ATOM 878  C C   ? VAL A 1 112 ?   8.809  10.192 -10.696 1.000 92.280 ? 112 VAL A C   1 
ATOM 879  C CB  ? VAL A 1 112 ?   7.978   9.078  -8.595 1.000 92.280 ? 112 VAL A CB  1 
ATOM 880  O O   ? VAL A 1 112 ?   8.243   9.999 -11.774 1.000 92.280 ? 112 VAL A O   1 
ATOM 881  C CG1 ? VAL A 1 112 ?   7.452   9.335  -7.184 1.000 92.280 ? 112 VAL A CG1 1 
ATOM 882  C CG2 ? VAL A 1 112 ?   7.131   8.019  -9.299 1.000 92.280 ? 112 VAL A CG2 1 
ATOM 883  N N   ? LYS A 1 113 ?  10.205  10.270 -10.587 1.000 93.040 ? 113 LYS A N   1 
ATOM 884  C CA  ? LYS A 1 113 ?  11.104  10.116 -11.728 1.000 93.040 ? 113 LYS A CA  1 
ATOM 885  C C   ? LYS A 1 113 ?  11.954   8.856 -11.591 1.000 93.040 ? 113 LYS A C   1 
ATOM 886  C CB  ? LYS A 1 113 ?  12.005  11.343 -11.871 1.000 93.040 ? 113 LYS A CB  1 
ATOM 887  O O   ? LYS A 1 113 ?  12.250   8.418 -10.477 1.000 93.040 ? 113 LYS A O   1 
ATOM 888  C CG  ? LYS A 1 113 ?  11.248  12.647 -12.077 1.000 93.040 ? 113 LYS A CG  1 
ATOM 889  C CD  ? LYS A 1 113 ?  12.192  13.841 -12.123 1.000 93.040 ? 113 LYS A CD  1 
ATOM 890  C CE  ? LYS A 1 113 ?  11.429  15.157 -12.179 1.000 93.040 ? 113 LYS A CE  1 
ATOM 891  N NZ  ? LYS A 1 113 ?  12.350  16.328 -12.274 1.000 93.040 ? 113 LYS A NZ  1 
ATOM 892  N N   ? PRO A 1 114 ?  12.302   8.386 -12.799 1.000 94.600 ? 114 PRO A N   1 
ATOM 893  C CA  ? PRO A 1 114 ?  13.255   7.276 -12.726 1.000 94.600 ? 114 PRO A CA  1 
ATOM 894  C C   ? PRO A 1 114 ?  14.492   7.614 -11.896 1.000 94.600 ? 114 PRO A C   1 
ATOM 895  C CB  ? PRO A 1 114 ?  13.629   7.036 -14.190 1.000 94.600 ? 114 PRO A CB  1 
ATOM 896  O O   ? PRO A 1 114 ?  15.015   8.728 -11.986 1.000 94.600 ? 114 PRO A O   1 
ATOM 897  C CG  ? PRO A 1 114 ?  12.444   7.506 -14.970 1.000 94.600 ? 114 PRO A CG  1 
ATOM 898  C CD  ? PRO A 1 114 ?  11.876   8.718 -14.289 1.000 94.600 ? 114 PRO A CD  1 
ATOM 899  N N   ? GLY A 1 115 ?  14.926   6.657 -10.984 1.000 93.260 ? 115 GLY A N   1 
ATOM 900  C CA  ? GLY A 1 115 ?  16.083   6.851 -10.123 1.000 93.260 ? 115 GLY A CA  1 
ATOM 901  C C   ? GLY A 1 115 ?  15.712   7.217  -8.699 1.000 93.260 ? 115 GLY A C   1 
ATOM 902  O O   ? GLY A 1 115 ?  16.526   7.076  -7.784 1.000 93.260 ? 115 GLY A O   1 
ATOM 903  N N   ? ASP A 1 116 ?  14.446   7.774  -8.551 1.000 94.450 ? 116 ASP A N   1 
ATOM 904  C CA  ? ASP A 1 116 ?  13.964   8.034  -7.198 1.000 94.450 ? 116 ASP A CA  1 
ATOM 905  C C   ? ASP A 1 116 ?  13.930   6.750  -6.371 1.000 94.450 ? 116 ASP A C   1 
ATOM 906  C CB  ? ASP A 1 116 ?  12.574   8.672  -7.236 1.000 94.450 ? 116 ASP A CB  1 
ATOM 907  O O   ? ASP A 1 116 ?  13.619   5.678  -6.893 1.000 94.450 ? 116 ASP A O   1 
ATOM 908  C CG  ? ASP A 1 116 ?  12.603  10.130  -7.660 1.000 94.450 ? 116 ASP A CG  1 
ATOM 909  O OD1 ? ASP A 1 116 ?  13.702  10.718  -7.750 1.000 94.450 ? 116 ASP A OD1 1 
ATOM 910  O OD2 ? ASP A 1 116 ?  11.515  10.698  -7.902 1.000 94.450 ? 116 ASP A OD2 1 
ATOM 911  N N   ? VAL A 1 117 ?  14.228   6.888  -5.110 1.000 93.260 ? 117 VAL A N   1 
ATOM 912  C CA  ? VAL A 1 117 ?  14.186   5.759  -4.187 1.000 93.260 ? 117 VAL A CA  1 
ATOM 913  C C   ? VAL A 1 117 ?  12.908   5.820  -3.353 1.000 93.260 ? 117 VAL A C   1 
ATOM 914  C CB  ? VAL A 1 117 ?  15.424   5.734  -3.263 1.000 93.260 ? 117 VAL A CB  1 
ATOM 915  O O   ? VAL A 1 117 ?  12.645   6.820  -2.681 1.000 93.260 ? 117 VAL A O   1 
ATOM 916  C CG1 ? VAL A 1 117 ?  15.360   4.546  -2.305 1.000 93.260 ? 117 VAL A CG1 1 
ATOM 917  C CG2 ? VAL A 1 117 ?  16.707   5.687  -4.092 1.000 93.260 ? 117 VAL A CG2 1 
ATOM 918  N N   ? CYS A 1 118 ?  12.176   4.737  -3.397 1.000 94.370 ? 118 CYS A N   1 
ATOM 919  C CA  ? CYS A 1 118 ?  10.907   4.614  -2.688 1.000 94.370 ? 118 CYS A CA  1 
ATOM 920  C C   ? CYS A 1 118 ?  10.889   3.364  -1.816 1.000 94.370 ? 118 CYS A C   1 
ATOM 921  C CB  ? CYS A 1 118 ?   9.742   4.574  -3.676 1.000 94.370 ? 118 CYS A CB  1 
ATOM 922  O O   ? CYS A 1 118 ?  11.757   2.499  -1.945 1.000 94.370 ? 118 CYS A O   1 
ATOM 923  S SG  ? CYS A 1 118 ?   9.640   6.030  -4.740 1.000 94.370 ? 118 CYS A SG  1 
ATOM 924  N N   ? SER A 1 119 ?   9.899   3.327  -0.958 1.000 93.030 ? 119 SER A N   1 
ATOM 925  C CA  ? SER A 1 119 ?   9.776   2.160  -0.090 1.000 93.030 ? 119 SER A CA  1 
ATOM 926  C C   ? SER A 1 119 ?   8.405   1.508  -0.230 1.000 93.030 ? 119 SER A C   1 
ATOM 927  C CB  ? SER A 1 119 ?  10.018   2.550   1.369 1.000 93.030 ? 119 SER A CB  1 
ATOM 928  O O   ? SER A 1 119 ?   7.422   2.180  -0.549 1.000 93.030 ? 119 SER A O   1 
ATOM 929  O OG  ? SER A 1 119 ?   9.043   3.479   1.810 1.000 93.030 ? 119 SER A OG  1 
ATOM 930  N N   ? VAL A 1 120 ?   8.391   0.230   0.002 1.000 92.580 ? 120 VAL A N   1 
ATOM 931  C CA  ? VAL A 1 120 ?   7.163  -0.555   0.074 1.000 92.580 ? 120 VAL A CA  1 
ATOM 932  C C   ? VAL A 1 120 ?   7.122  -1.330   1.390 1.000 92.580 ? 120 VAL A C   1 
ATOM 933  C CB  ? VAL A 1 120 ?   7.041  -1.527  -1.121 1.000 92.580 ? 120 VAL A CB  1 
ATOM 934  O O   ? VAL A 1 120 ?   8.150  -1.820   1.862 1.000 92.580 ? 120 VAL A O   1 
ATOM 935  C CG1 ? VAL A 1 120 ?   8.145  -2.581  -1.075 1.000 92.580 ? 120 VAL A CG1 1 
ATOM 936  C CG2 ? VAL A 1 120 ?   5.665  -2.191  -1.129 1.000 92.580 ? 120 VAL A CG2 1 
ATOM 937  N N   ? ALA A 1 121 ?   6.011  -1.334   1.985 1.000 92.360 ? 121 ALA A N   1 
ATOM 938  C CA  ? ALA A 1 121 ?   5.847  -2.025   3.261 1.000 92.360 ? 121 ALA A CA  1 
ATOM 939  C C   ? ALA A 1 121 ?   4.741  -3.073   3.180 1.000 92.360 ? 121 ALA A C   1 
ATOM 940  C CB  ? ALA A 1 121 ?   5.547  -1.023   4.374 1.000 92.360 ? 121 ALA A CB  1 
ATOM 941  O O   ? ALA A 1 121 ?   3.777  -2.910   2.428 1.000 92.360 ? 121 ALA A O   1 
ATOM 942  N N   ? GLY A 1 122 ?   4.952  -4.120   3.972 1.000 92.040 ? 122 GLY A N   1 
ATOM 943  C CA  ? GLY A 1 122 ?   3.963  -5.185   4.015 1.000 92.040 ? 122 GLY A CA  1 
ATOM 944  C C   ? GLY A 1 122 ?   4.345  -6.317   4.949 1.000 92.040 ? 122 GLY A C   1 
ATOM 945  O O   ? GLY A 1 122 ?   5.390  -6.264   5.601 1.000 92.040 ? 122 GLY A O   1 
ATOM 946  N N   ? TRP A 1 123 ?   3.413  -7.328   5.108 1.000 91.340 ? 123 TRP A N   1 
ATOM 947  C CA  ? TRP A 1 123 ?   3.587  -8.463   6.008 1.000 91.340 ? 123 TRP A CA  1 
ATOM 948  C C   ? TRP A 1 123 ?   3.759  -9.759   5.223 1.000 91.340 ? 123 TRP A C   1 
ATOM 949  C CB  ? TRP A 1 123 ?   2.394  -8.583   6.960 1.000 91.340 ? 123 TRP A CB  1 
ATOM 950  O O   ? TRP A 1 123 ?   3.369 -10.831   5.690 1.000 91.340 ? 123 TRP A O   1 
ATOM 951  C CG  ? TRP A 1 123 ?   2.317  -7.488   7.981 1.000 91.340 ? 123 TRP A CG  1 
ATOM 952  C CD1 ? TRP A 1 123 ?   2.856  -7.494   9.238 1.000 91.340 ? 123 TRP A CD1 1 
ATOM 953  C CD2 ? TRP A 1 123 ?   1.658  -6.227   7.833 1.000 91.340 ? 123 TRP A CD2 1 
ATOM 954  C CE2 ? TRP A 1 123 ?   1.838  -5.517   9.041 1.000 91.340 ? 123 TRP A CE2 1 
ATOM 955  C CE3 ? TRP A 1 123 ?   0.932  -5.627   6.796 1.000 91.340 ? 123 TRP A CE3 1 
ATOM 956  N NE1 ? TRP A 1 123 ?   2.572  -6.311   9.880 1.000 91.340 ? 123 TRP A NE1 1 
ATOM 957  C CH2 ? TRP A 1 123 ?   0.612  -3.672   8.207 1.000 91.340 ? 123 TRP A CH2 1 
ATOM 958  C CZ2 ? TRP A 1 123 ?   1.318  -4.235   9.239 1.000 91.340 ? 123 TRP A CZ2 1 
ATOM 959  C CZ3 ? TRP A 1 123 ?   0.415  -4.352   6.994 1.000 91.340 ? 123 TRP A CZ3 1 
ATOM 960  N N   ? GLY A 1 124 ?   4.268  -9.674   3.937 1.000 81.420 ? 124 GLY A N   1 
ATOM 961  C CA  ? GLY A 1 124 ?   4.457 -10.816   3.057 1.000 81.420 ? 124 GLY A CA  1 
ATOM 962  C C   ? GLY A 1 124 ?   5.682 -11.641   3.405 1.000 81.420 ? 124 GLY A C   1 
ATOM 963  O O   ? GLY A 1 124 ?   6.291 -11.444   4.458 1.000 81.420 ? 124 GLY A O   1 
ATOM 964  N N   ? LYS A 1 125 ?   6.055 -12.692   2.594 1.000 78.020 ? 125 LYS A N   1 
ATOM 965  C CA  ? LYS A 1 125 ?   7.239 -13.525   2.783 1.000 78.020 ? 125 LYS A CA  1 
ATOM 966  C C   ? LYS A 1 125 ?   8.511 -12.682   2.772 1.000 78.020 ? 125 LYS A C   1 
ATOM 967  C CB  ? LYS A 1 125 ?   7.316 -14.604   1.702 1.000 78.020 ? 125 LYS A CB  1 
ATOM 968  O O   ? LYS A 1 125 ?   8.585 -11.670   2.072 1.000 78.020 ? 125 LYS A O   1 
ATOM 969  C CG  ? LYS A 1 125 ?   6.239 -15.672   1.816 1.000 78.020 ? 125 LYS A CG  1 
ATOM 970  C CD  ? LYS A 1 125 ?   6.407 -16.752   0.755 1.000 78.020 ? 125 LYS A CD  1 
ATOM 971  C CE  ? LYS A 1 125 ?   5.314 -17.807   0.851 1.000 78.020 ? 125 LYS A CE  1 
ATOM 972  N NZ  ? LYS A 1 125 ?   5.451 -18.845  -0.215 1.000 78.020 ? 125 LYS A NZ  1 
ATOM 973  N N   ? THR A 1 126 ?   9.503 -13.245   3.582 1.000 76.530 ? 126 THR A N   1 
ATOM 974  C CA  ? THR A 1 126 ?  10.713 -12.462   3.805 1.000 76.530 ? 126 THR A CA  1 
ATOM 975  C C   ? THR A 1 126 ?  11.856 -12.971   2.931 1.000 76.530 ? 126 THR A C   1 
ATOM 976  C CB  ? THR A 1 126 ?  11.138 -12.500   5.285 1.000 76.530 ? 126 THR A CB  1 
ATOM 977  O O   ? THR A 1 126 ?  12.927 -12.363   2.884 1.000 76.530 ? 126 THR A O   1 
ATOM 978  C CG2 ? THR A 1 126 ?  10.081 -11.858   6.177 1.000 76.530 ? 126 THR A CG2 1 
ATOM 979  O OG1 ? THR A 1 126 ?  11.324 -13.863   5.687 1.000 76.530 ? 126 THR A OG1 1 
ATOM 980  N N   ? SER A 1 127 ?  11.644 -14.175   2.252 1.000 71.600 ? 127 SER A N   1 
ATOM 981  C CA  ? SER A 1 127 ?  12.608 -14.715   1.299 1.000 71.600 ? 127 SER A CA  1 
ATOM 982  C C   ? SER A 1 127 ?  11.934 -15.652   0.302 1.000 71.600 ? 127 SER A C   1 
ATOM 983  C CB  ? SER A 1 127 ?  13.728 -15.455   2.030 1.000 71.600 ? 127 SER A CB  1 
ATOM 984  O O   ? SER A 1 127 ?  10.792 -16.068   0.507 1.000 71.600 ? 127 SER A O   1 
ATOM 985  O OG  ? SER A 1 127 ?  13.265 -16.695   2.537 1.000 71.600 ? 127 SER A OG  1 
ATOM 986  N N   ? ILE A 1 128 ?  12.653 -15.977  -0.740 1.000 71.860 ? 128 ILE A N   1 
ATOM 987  C CA  ? ILE A 1 128 ?  12.155 -16.789  -1.845 1.000 71.860 ? 128 ILE A CA  1 
ATOM 988  C C   ? ILE A 1 128 ?  11.814 -18.190  -1.344 1.000 71.860 ? 128 ILE A C   1 
ATOM 989  C CB  ? ILE A 1 128 ?  13.182 -16.866  -2.997 1.000 71.860 ? 128 ILE A CB  1 
ATOM 990  O O   ? ILE A 1 128 ?  10.874 -18.820  -1.834 1.000 71.860 ? 128 ILE A O   1 
ATOM 991  C CG1 ? ILE A 1 128 ?  13.372 -15.486  -3.637 1.000 71.860 ? 128 ILE A CG1 1 
ATOM 992  C CG2 ? ILE A 1 128 ?  12.745 -17.898  -4.041 1.000 71.860 ? 128 ILE A CG2 1 
ATOM 993  C CD1 ? ILE A 1 128 ?  14.566 -15.399  -4.578 1.000 71.860 ? 128 ILE A CD1 1 
ATOM 994  N N   ? ASN A 1 129 ?  12.467 -18.626  -0.293 1.000 74.500 ? 129 ASN A N   1 
ATOM 995  C CA  ? ASN A 1 129 ?  12.311 -19.982   0.222 1.000 74.500 ? 129 ASN A CA  1 
ATOM 996  C C   ? ASN A 1 129 ?  11.407 -20.015   1.450 1.000 74.500 ? 129 ASN A C   1 
ATOM 997  C CB  ? ASN A 1 129 ?  13.676 -20.591   0.551 1.000 74.500 ? 129 ASN A CB  1 
ATOM 998  O O   ? ASN A 1 129 ?  11.148 -21.083   2.008 1.000 74.500 ? 129 ASN A O   1 
ATOM 999  C CG  ? ASN A 1 129 ?  14.550 -20.763  -0.675 1.000 74.500 ? 129 ASN A CG  1 
ATOM 1000 N ND2 ? ASN A 1 129 ?  15.846 -20.518  -0.519 1.000 74.500 ? 129 ASN A ND2 1 
ATOM 1001 O OD1 ? ASN A 1 129 ?  14.065 -21.111  -1.755 1.000 74.500 ? 129 ASN A OD1 1 
ATOM 1002 N N   ? ALA A 1 130 ?  10.996 -18.799   1.851 1.000 77.280 ? 130 ALA A N   1 
ATOM 1003 C CA  ? ALA A 1 130 ?  10.129 -18.747   3.025 1.000 77.280 ? 130 ALA A CA  1 
ATOM 1004 C C   ? ALA A 1 130 ?   8.760 -19.350   2.723 1.000 77.280 ? 130 ALA A C   1 
ATOM 1005 C CB  ? ALA A 1 130 ?   9.978 -17.307   3.511 1.000 77.280 ? 130 ALA A CB  1 
ATOM 1006 O O   ? ALA A 1 130 ?   8.237 -19.195   1.617 1.000 77.280 ? 130 ALA A O   1 
ATOM 1007 N N   ? THR A 1 131 ?   8.263 -20.169   3.678 1.000 74.740 ? 131 THR A N   1 
ATOM 1008 C CA  ? THR A 1 131 ?   6.989 -20.858   3.501 1.000 74.740 ? 131 THR A CA  1 
ATOM 1009 C C   ? THR A 1 131 ?   5.870 -20.124   4.233 1.000 74.740 ? 131 THR A C   1 
ATOM 1010 C CB  ? THR A 1 131 ?   7.067 -22.312   4.002 1.000 74.740 ? 131 THR A CB  1 
ATOM 1011 O O   ? THR A 1 131 ?   4.689 -20.365   3.975 1.000 74.740 ? 131 THR A O   1 
ATOM 1012 C CG2 ? THR A 1 131 ?   8.042 -23.132   3.164 1.000 74.740 ? 131 THR A CG2 1 
ATOM 1013 O OG1 ? THR A 1 131 ?   7.505 -22.318   5.367 1.000 74.740 ? 131 THR A OG1 1 
ATOM 1014 N N   ? LYS A 1 132 ?   6.377 -19.128   5.147 1.000 80.910 ? 132 LYS A N   1 
ATOM 1015 C CA  ? LYS A 1 132 ?   5.368 -18.368   5.878 1.000 80.910 ? 132 LYS A CA  1 
ATOM 1016 C C   ? LYS A 1 132 ?   5.600 -16.867   5.737 1.000 80.910 ? 132 LYS A C   1 
ATOM 1017 C CB  ? LYS A 1 132 ?   5.366 -18.761   7.356 1.000 80.910 ? 132 LYS A CB  1 
ATOM 1018 O O   ? LYS A 1 132 ?   6.741 -16.419   5.611 1.000 80.910 ? 132 LYS A O   1 
ATOM 1019 C CG  ? LYS A 1 132 ?   4.938 -20.199   7.614 1.000 80.910 ? 132 LYS A CG  1 
ATOM 1020 C CD  ? LYS A 1 132 ?   4.921 -20.518   9.103 1.000 80.910 ? 132 LYS A CD  1 
ATOM 1021 C CE  ? LYS A 1 132 ?   4.520 -21.964   9.361 1.000 80.910 ? 132 LYS A CE  1 
ATOM 1022 N NZ  ? LYS A 1 132 ?   4.511 -22.285  10.820 1.000 80.910 ? 132 LYS A NZ  1 
ATOM 1023 N N   ? ALA A 1 133 ?   4.496 -16.116   5.785 1.000 84.060 ? 133 ALA A N   1 
ATOM 1024 C CA  ? ALA A 1 133 ?   4.569 -14.658   5.833 1.000 84.060 ? 133 ALA A CA  1 
ATOM 1025 C C   ? ALA A 1 133 ?   5.073 -14.179   7.192 1.000 84.060 ? 133 ALA A C   1 
ATOM 1026 C CB  ? ALA A 1 133 ?   3.204 -14.046   5.530 1.000 84.060 ? 133 ALA A CB  1 
ATOM 1027 O O   ? ALA A 1 133 ?   4.933 -14.882   8.196 1.000 84.060 ? 133 ALA A O   1 
ATOM 1028 N N   ? SER A 1 134 ?   5.697 -13.006   7.164 1.000 88.100 ? 134 SER A N   1 
ATOM 1029 C CA  ? SER A 1 134 ?   6.174 -12.404   8.404 1.000 88.100 ? 134 SER A CA  1 
ATOM 1030 C C   ? SER A 1 134 ?   5.017 -11.856   9.234 1.000 88.100 ? 134 SER A C   1 
ATOM 1031 C CB  ? SER A 1 134 ?   7.174 -11.285   8.108 1.000 88.100 ? 134 SER A CB  1 
ATOM 1032 O O   ? SER A 1 134 ?   4.093 -11.246   8.693 1.000 88.100 ? 134 SER A O   1 
ATOM 1033 O OG  ? SER A 1 134 ?   7.578 -10.642   9.304 1.000 88.100 ? 134 SER A OG  1 
ATOM 1034 N N   ? ALA A 1 135 ?   5.064 -12.085  10.464 1.000 91.760 ? 135 ALA A N   1 
ATOM 1035 C CA  ? ALA A 1 135 ?   4.071 -11.501  11.362 1.000 91.760 ? 135 ALA A CA  1 
ATOM 1036 C C   ? ALA A 1 135 ?   4.362 -10.024  11.615 1.000 91.760 ? 135 ALA A C   1 
ATOM 1037 C CB  ? ALA A 1 135 ?   4.032 -12.266  12.682 1.000 91.760 ? 135 ALA A CB  1 
ATOM 1038 O O   ? ALA A 1 135 ?   3.456  -9.254  11.943 1.000 91.760 ? 135 ALA A O   1 
ATOM 1039 N N   ? ARG A 1 136 ?   5.568  -9.671  11.477 1.000 94.550 ? 136 ARG A N   1 
ATOM 1040 C CA  ? ARG A 1 136 ?   6.003  -8.301  11.726 1.000 94.550 ? 136 ARG A CA  1 
ATOM 1041 C C   ? ARG A 1 136 ?   6.148  -7.526  10.421 1.000 94.550 ? 136 ARG A C   1 
ATOM 1042 C CB  ? ARG A 1 136 ?   7.326  -8.288  12.494 1.000 94.550 ? 136 ARG A CB  1 
ATOM 1043 O O   ? ARG A 1 136 ?   6.601  -8.076   9.414 1.000 94.550 ? 136 ARG A O   1 
ATOM 1044 C CG  ? ARG A 1 136 ?   7.236  -8.889  13.887 1.000 94.550 ? 136 ARG A CG  1 
ATOM 1045 C CD  ? ARG A 1 136 ?   8.577  -8.848  14.607 1.000 94.550 ? 136 ARG A CD  1 
ATOM 1046 N NE  ? ARG A 1 136 ?   8.489  -9.427  15.944 1.000 94.550 ? 136 ARG A NE  1 
ATOM 1047 N NH1 ? ARG A 1 136 ?  10.752  -9.274  16.385 1.000 94.550 ? 136 ARG A NH1 1 
ATOM 1048 N NH2 ? ARG A 1 136 ?   9.331 -10.152  17.955 1.000 94.550 ? 136 ARG A NH2 1 
ATOM 1049 C CZ  ? ARG A 1 136 ?   9.524  -9.617  16.758 1.000 94.550 ? 136 ARG A CZ  1 
ATOM 1050 N N   ? LEU A 1 137 ?   5.742  -6.255  10.492 1.000 94.550 ? 137 LEU A N   1 
ATOM 1051 C CA  ? LEU A 1 137 ?   5.794  -5.377   9.328 1.000 94.550 ? 137 LEU A CA  1 
ATOM 1052 C C   ? LEU A 1 137 ?   7.234  -5.170   8.868 1.000 94.550 ? 137 LEU A C   1 
ATOM 1053 C CB  ? LEU A 1 137 ?   5.149  -4.026   9.646 1.000 94.550 ? 137 LEU A CB  1 
ATOM 1054 O O   ? LEU A 1 137 ?   8.113  -4.873   9.680 1.000 94.550 ? 137 LEU A O   1 
ATOM 1055 C CG  ? LEU A 1 137 ?   4.929  -3.084   8.461 1.000 94.550 ? 137 LEU A CG  1 
ATOM 1056 C CD1 ? LEU A 1 137 ?   3.945  -3.698   7.471 1.000 94.550 ? 137 LEU A CD1 1 
ATOM 1057 C CD2 ? LEU A 1 137 ?   4.433  -1.725   8.943 1.000 94.550 ? 137 LEU A CD2 1 
ATOM 1058 N N   ? ARG A 1 138 ?   7.357  -5.282   7.531 1.000 93.400 ? 138 ARG A N   1 
ATOM 1059 C CA  ? ARG A 1 138 ?   8.671  -5.115   6.920 1.000 93.400 ? 138 ARG A CA  1 
ATOM 1060 C C   ? ARG A 1 138 ?   8.623  -4.094   5.788 1.000 93.400 ? 138 ARG A C   1 
ATOM 1061 C CB  ? ARG A 1 138 ?   9.196  -6.453   6.397 1.000 93.400 ? 138 ARG A CB  1 
ATOM 1062 O O   ? ARG A 1 138 ?   7.551  -3.801   5.255 1.000 93.400 ? 138 ARG A O   1 
ATOM 1063 C CG  ? ARG A 1 138 ?   9.331  -7.523   7.468 1.000 93.400 ? 138 ARG A CG  1 
ATOM 1064 C CD  ? ARG A 1 138 ?  10.236  -8.662   7.018 1.000 93.400 ? 138 ARG A CD  1 
ATOM 1065 N NE  ? ARG A 1 138 ?  11.641  -8.375   7.293 1.000 93.400 ? 138 ARG A NE  1 
ATOM 1066 N NH1 ? ARG A 1 138 ?  12.379 -10.520   6.858 1.000 93.400 ? 138 ARG A NH1 1 
ATOM 1067 N NH2 ? ARG A 1 138 ?  13.870  -8.895   7.483 1.000 93.400 ? 138 ARG A NH2 1 
ATOM 1068 C CZ  ? ARG A 1 138 ?  12.627  -9.264   7.211 1.000 93.400 ? 138 ARG A CZ  1 
ATOM 1069 N N   ? GLU A 1 139 ?   9.792  -3.616   5.413 1.000 91.170 ? 139 GLU A N   1 
ATOM 1070 C CA  ? GLU A 1 139 ?   9.894  -2.642   4.330 1.000 91.170 ? 139 GLU A CA  1 
ATOM 1071 C C   ? GLU A 1 139 ?  11.118  -2.912   3.459 1.000 91.170 ? 139 GLU A C   1 
ATOM 1072 C CB  ? GLU A 1 139 ?   9.950  -1.219   4.890 1.000 91.170 ? 139 GLU A CB  1 
ATOM 1073 O O   ? GLU A 1 139 ?  12.138  -3.403   3.947 1.000 91.170 ? 139 GLU A O   1 
ATOM 1074 C CG  ? GLU A 1 139 ?  11.253  -0.890   5.606 1.000 91.170 ? 139 GLU A CG  1 
ATOM 1075 C CD  ? GLU A 1 139 ?  11.331   0.553   6.078 1.000 91.170 ? 139 GLU A CD  1 
ATOM 1076 O OE1 ? GLU A 1 139 ?  12.435   1.011   6.451 1.000 91.170 ? 139 GLU A OE1 1 
ATOM 1077 O OE2 ? GLU A 1 139 ?  10.279   1.231   6.076 1.000 91.170 ? 139 GLU A OE2 1 
ATOM 1078 N N   ? ALA A 1 140 ?  10.970  -2.568   2.199 1.000 88.550 ? 140 ALA A N   1 
ATOM 1079 C CA  ? ALA A 1 140 ?  12.065  -2.663   1.238 1.000 88.550 ? 140 ALA A CA  1 
ATOM 1080 C C   ? ALA A 1 140 ?  12.175  -1.390   0.404 1.000 88.550 ? 140 ALA A C   1 
ATOM 1081 C CB  ? ALA A 1 140 ?  11.873  -3.875   0.330 1.000 88.550 ? 140 ALA A CB  1 
ATOM 1082 O O   ? ALA A 1 140 ?  11.167  -0.743   0.112 1.000 88.550 ? 140 ALA A O   1 
ATOM 1083 N N   ? GLN A 1 141 ?  13.412  -1.096   0.059 1.000 89.630 ? 141 GLN A N   1 
ATOM 1084 C CA  ? GLN A 1 141 ?  13.664   0.052  -0.806 1.000 89.630 ? 141 GLN A CA  1 
ATOM 1085 C C   ? GLN A 1 141 ?  13.647  -0.355  -2.277 1.000 89.630 ? 141 GLN A C   1 
ATOM 1086 C CB  ? GLN A 1 141 ?  15.002   0.705  -0.457 1.000 89.630 ? 141 GLN A CB  1 
ATOM 1087 O O   ? GLN A 1 141 ?  14.242  -1.366  -2.654 1.000 89.630 ? 141 GLN A O   1 
ATOM 1088 C CG  ? GLN A 1 141 ?  15.010   1.407   0.894 1.000 89.630 ? 141 GLN A CG  1 
ATOM 1089 C CD  ? GLN A 1 141 ?  16.302   2.157   1.158 1.000 89.630 ? 141 GLN A CD  1 
ATOM 1090 N NE2 ? GLN A 1 141 ?  16.209   3.258   1.896 1.000 89.630 ? 141 GLN A NE2 1 
ATOM 1091 O OE1 ? GLN A 1 141 ?  17.376   1.749   0.704 1.000 89.630 ? 141 GLN A OE1 1 
ATOM 1092 N N   ? LEU A 1 142 ?  12.861   0.481  -3.066 1.000 90.200 ? 142 LEU A N   1 
ATOM 1093 C CA  ? LEU A 1 142 ?  12.763   0.241  -4.502 1.000 90.200 ? 142 LEU A CA  1 
ATOM 1094 C C   ? LEU A 1 142 ?  13.202   1.471  -5.289 1.000 90.200 ? 142 LEU A C   1 
ATOM 1095 C CB  ? LEU A 1 142 ?  11.331  -0.141  -4.885 1.000 90.200 ? 142 LEU A CB  1 
ATOM 1096 O O   ? LEU A 1 142 ?  13.043   2.602  -4.822 1.000 90.200 ? 142 LEU A O   1 
ATOM 1097 C CG  ? LEU A 1 142 ?  10.711  -1.306  -4.114 1.000 90.200 ? 142 LEU A CG  1 
ATOM 1098 C CD1 ? LEU A 1 142 ?   9.251  -1.490  -4.515 1.000 90.200 ? 142 LEU A CD1 1 
ATOM 1099 C CD2 ? LEU A 1 142 ?  11.502  -2.588  -4.354 1.000 90.200 ? 142 LEU A CD2 1 
ATOM 1100 N N   ? ILE A 1 143 ?  13.812   1.163  -6.503 1.000 91.870 ? 143 ILE A N   1 
ATOM 1101 C CA  ? ILE A 1 143 ?  14.210   2.244  -7.398 1.000 91.870 ? 143 ILE A CA  1 
ATOM 1102 C C   ? ILE A 1 143 ?  13.230   2.334  -8.565 1.000 91.870 ? 143 ILE A C   1 
ATOM 1103 C CB  ? ILE A 1 143 ?  15.650   2.044  -7.920 1.000 91.870 ? 143 ILE A CB  1 
ATOM 1104 O O   ? ILE A 1 143 ?  12.937   1.329  -9.217 1.000 91.870 ? 143 ILE A O   1 
ATOM 1105 C CG1 ? ILE A 1 143 ?  16.641   1.994  -6.751 1.000 91.870 ? 143 ILE A CG1 1 
ATOM 1106 C CG2 ? ILE A 1 143 ?  16.025   3.151  -8.909 1.000 91.870 ? 143 ILE A CG2 1 
ATOM 1107 C CD1 ? ILE A 1 143 ?  18.042   1.549  -7.146 1.000 91.870 ? 143 ILE A CD1 1 
ATOM 1108 N N   ? ILE A 1 144 ?  12.736   3.543  -8.762 1.000 94.020 ? 144 ILE A N   1 
ATOM 1109 C CA  ? ILE A 1 144 ?  11.836   3.754  -9.890 1.000 94.020 ? 144 ILE A CA  1 
ATOM 1110 C C   ? ILE A 1 144 ?  12.585   3.513 -11.199 1.000 94.020 ? 144 ILE A C   1 
ATOM 1111 C CB  ? ILE A 1 144 ?  11.232   5.176  -9.873 1.000 94.020 ? 144 ILE A CB  1 
ATOM 1112 O O   ? ILE A 1 144 ?  13.651   4.089 -11.428 1.000 94.020 ? 144 ILE A O   1 
ATOM 1113 C CG1 ? ILE A 1 144 ?  10.491   5.425  -8.555 1.000 94.020 ? 144 ILE A CG1 1 
ATOM 1114 C CG2 ? ILE A 1 144 ?  10.301   5.382 -11.072 1.000 94.020 ? 144 ILE A CG2 1 
ATOM 1115 C CD1 ? ILE A 1 144 ?   9.355   4.447  -8.289 1.000 94.020 ? 144 ILE A CD1 1 
ATOM 1116 N N   ? GLN A 1 145 ?  11.910   2.723 -12.114 1.000 93.080 ? 145 GLN A N   1 
ATOM 1117 C CA  ? GLN A 1 145 ?  12.550   2.327 -13.364 1.000 93.080 ? 145 GLN A CA  1 
ATOM 1118 C C   ? GLN A 1 145 ?  12.064   3.188 -14.527 1.000 93.080 ? 145 GLN A C   1 
ATOM 1119 C CB  ? GLN A 1 145 ?  12.286   0.850 -13.659 1.000 93.080 ? 145 GLN A CB  1 
ATOM 1120 O O   ? GLN A 1 145 ?  10.976   3.765 -14.467 1.000 93.080 ? 145 GLN A O   1 
ATOM 1121 C CG  ? GLN A 1 145 ?  12.747  -0.090 -12.552 1.000 93.080 ? 145 GLN A CG  1 
ATOM 1122 C CD  ? GLN A 1 145 ?  14.254  -0.104 -12.384 1.000 93.080 ? 145 GLN A CD  1 
ATOM 1123 N NE2 ? GLN A 1 145 ?  14.717   0.130 -11.161 1.000 93.080 ? 145 GLN A NE2 1 
ATOM 1124 O OE1 ? GLN A 1 145 ?  14.997  -0.326 -13.346 1.000 93.080 ? 145 GLN A OE1 1 
ATOM 1125 N N   ? GLU A 1 146 ?  12.977   3.118 -15.550 1.000 93.660 ? 146 GLU A N   1 
ATOM 1126 C CA  ? GLU A 1 146 ?  12.552   3.755 -16.793 1.000 93.660 ? 146 GLU A CA  1 
ATOM 1127 C C   ? GLU A 1 146 ?  11.408   2.984 -17.445 1.000 93.660 ? 146 GLU A C   1 
ATOM 1128 C CB  ? GLU A 1 146 ?  13.728   3.874 -17.766 1.000 93.660 ? 146 GLU A CB  1 
ATOM 1129 O O   ? GLU A 1 146 ?  11.398   1.752 -17.435 1.000 93.660 ? 146 GLU A O   1 
ATOM 1130 C CG  ? GLU A 1 146 ?  14.859   4.758 -17.260 1.000 93.660 ? 146 GLU A CG  1 
ATOM 1131 C CD  ? GLU A 1 146 ?  14.504   6.236 -17.244 1.000 93.660 ? 146 GLU A CD  1 
ATOM 1132 O OE1 ? GLU A 1 146 ?  15.163   7.011 -16.515 1.000 93.660 ? 146 GLU A OE1 1 
ATOM 1133 O OE2 ? GLU A 1 146 ?  13.557   6.622 -17.966 1.000 93.660 ? 146 GLU A OE2 1 
ATOM 1134 N N   ? ASP A 1 147 ?  10.441   3.695 -18.056 1.000 93.160 ? 147 ASP A N   1 
ATOM 1135 C CA  ? ASP A 1 147 ?   9.263   3.085 -18.664 1.000 93.160 ? 147 ASP A CA  1 
ATOM 1136 C C   ? ASP A 1 147 ?   9.659   2.094 -19.755 1.000 93.160 ? 147 ASP A C   1 
ATOM 1137 C CB  ? ASP A 1 147 ?   8.338   4.159 -19.239 1.000 93.160 ? 147 ASP A CB  1 
ATOM 1138 O O   ? ASP A 1 147 ?   9.060   1.023 -19.876 1.000 93.160 ? 147 ASP A O   1 
ATOM 1139 C CG  ? ASP A 1 147 ?   7.674   5.006 -18.168 1.000 93.160 ? 147 ASP A CG  1 
ATOM 1140 O OD1 ? ASP A 1 147 ?   7.318   4.467 -17.098 1.000 93.160 ? 147 ASP A OD1 1 
ATOM 1141 O OD2 ? ASP A 1 147 ?   7.503   6.223 -18.396 1.000 93.160 ? 147 ASP A OD2 1 
ATOM 1142 N N   ? GLU A 1 148 ?  10.705   2.446 -20.538 1.000 92.350 ? 148 GLU A N   1 
ATOM 1143 C CA  ? GLU A 1 148 ?  11.144   1.603 -21.646 1.000 92.350 ? 148 GLU A CA  1 
ATOM 1144 C C   ? GLU A 1 148 ?  11.599   0.233 -21.150 1.000 92.350 ? 148 GLU A C   1 
ATOM 1145 C CB  ? GLU A 1 148 ?  12.273   2.282 -22.425 1.000 92.350 ? 148 GLU A CB  1 
ATOM 1146 O O   ? GLU A 1 148 ?  11.331  -0.785 -21.791 1.000 92.350 ? 148 GLU A O   1 
ATOM 1147 C CG  ? GLU A 1 148 ?  11.820   3.481 -23.246 1.000 92.350 ? 148 GLU A CG  1 
ATOM 1148 C CD  ? GLU A 1 148 ?  10.679   3.159 -24.198 1.000 92.350 ? 148 GLU A CD  1 
ATOM 1149 O OE1 ? GLU A 1 148 ?   9.829   4.044 -24.448 1.000 92.350 ? 148 GLU A OE1 1 
ATOM 1150 O OE2 ? GLU A 1 148 ?  10.635   2.013 -24.698 1.000 92.350 ? 148 GLU A OE2 1 
ATOM 1151 N N   ? GLU A 1 149 ?  12.217   0.292 -20.020 1.000 88.770 ? 149 GLU A N   1 
ATOM 1152 C CA  ? GLU A 1 149 ?  12.692  -0.950 -19.419 1.000 88.770 ? 149 GLU A CA  1 
ATOM 1153 C C   ? GLU A 1 149 ?  11.527  -1.806 -18.929 1.000 88.770 ? 149 GLU A C   1 
ATOM 1154 C CB  ? GLU A 1 149 ?  13.651  -0.656 -18.262 1.000 88.770 ? 149 GLU A CB  1 
ATOM 1155 O O   ? GLU A 1 149 ?  11.551  -3.031 -19.063 1.000 88.770 ? 149 GLU A O   1 
ATOM 1156 C CG  ? GLU A 1 149 ?  14.969  -0.033 -18.700 1.000 88.770 ? 149 GLU A CG  1 
ATOM 1157 C CD  ? GLU A 1 149 ?  15.740  -0.893 -19.688 1.000 88.770 ? 149 GLU A CD  1 
ATOM 1158 O OE1 ? GLU A 1 149 ?  16.335  -0.339 -20.640 1.000 88.770 ? 149 GLU A OE1 1 
ATOM 1159 O OE2 ? GLU A 1 149 ?  15.748  -2.131 -19.510 1.000 88.770 ? 149 GLU A OE2 1 
ATOM 1160 N N   ? CYS A 1 150 ?  10.514  -1.158 -18.454 1.000 89.780 ? 150 CYS A N   1 
ATOM 1161 C CA  ? CYS A 1 150 ?   9.321  -1.834 -17.955 1.000 89.780 ? 150 CYS A CA  1 
ATOM 1162 C C   ? CYS A 1 150 ?   8.490  -2.393 -19.104 1.000 89.780 ? 150 CYS A C   1 
ATOM 1163 C CB  ? CYS A 1 150 ?   8.473  -0.876 -17.119 1.000 89.780 ? 150 CYS A CB  1 
ATOM 1164 O O   ? CYS A 1 150 ?   7.936  -3.489 -18.999 1.000 89.780 ? 150 CYS A O   1 
ATOM 1165 S SG  ? CYS A 1 150 ?   9.263  -0.358 -15.580 1.000 89.780 ? 150 CYS A SG  1 
ATOM 1166 N N   ? LYS A 1 151 ?   8.479  -1.782 -20.151 1.000 91.410 ? 151 LYS A N   1 
ATOM 1167 C CA  ? LYS A 1 151 ?   7.750  -2.219 -21.338 1.000 91.410 ? 151 LYS A CA  1 
ATOM 1168 C C   ? LYS A 1 151 ?   8.384  -3.467 -21.944 1.000 91.410 ? 151 LYS A C   1 
ATOM 1169 C CB  ? LYS A 1 151 ?   7.697  -1.099 -22.378 1.000 91.410 ? 151 LYS A CB  1 
ATOM 1170 O O   ? LYS A 1 151 ?   7.694  -4.285 -22.558 1.000 91.410 ? 151 LYS A O   1 
ATOM 1171 C CG  ? LYS A 1 151 ?   6.698   0.001 -22.053 1.000 91.410 ? 151 LYS A CG  1 
ATOM 1172 C CD  ? LYS A 1 151 ?   6.682   1.077 -23.131 1.000 91.410 ? 151 LYS A CD  1 
ATOM 1173 C CE  ? LYS A 1 151 ?   5.719   2.205 -22.783 1.000 91.410 ? 151 LYS A CE  1 
ATOM 1174 N NZ  ? LYS A 1 151 ?   5.757   3.299 -23.798 1.000 91.410 ? 151 LYS A NZ  1 
ATOM 1175 N N   ? LYS A 1 152 ?   9.741  -3.532 -21.791 1.000 89.190 ? 152 LYS A N   1 
ATOM 1176 C CA  ? LYS A 1 152 ?  10.458  -4.703 -22.287 1.000 89.190 ? 152 LYS A CA  1 
ATOM 1177 C C   ? LYS A 1 152 ?  10.116  -5.945 -21.468 1.000 89.190 ? 152 LYS A C   1 
ATOM 1178 C CB  ? LYS A 1 152 ?  11.968  -4.459 -22.262 1.000 89.190 ? 152 LYS A CB  1 
ATOM 1179 O O   ? LYS A 1 152 ?  10.100  -7.058 -21.997 1.000 89.190 ? 152 LYS A O   1 
ATOM 1180 C CG  ? LYS A 1 152 ?  12.443  -3.421 -23.269 1.000 89.190 ? 152 LYS A CG  1 
ATOM 1181 C CD  ? LYS A 1 152 ?  13.944  -3.184 -23.160 1.000 89.190 ? 152 LYS A CD  1 
ATOM 1182 C CE  ? LYS A 1 152 ?  14.400  -2.053 -24.072 1.000 89.190 ? 152 LYS A CE  1 
ATOM 1183 N NZ  ? LYS A 1 152 ?  15.836  -1.707 -23.850 1.000 89.190 ? 152 LYS A NZ  1 
ATOM 1184 N N   ? LEU A 1 153 ?   9.748  -5.657 -20.229 1.000 85.350 ? 153 LEU A N   1 
ATOM 1185 C CA  ? LEU A 1 153 ?   9.527  -6.742 -19.279 1.000 85.350 ? 153 LEU A CA  1 
ATOM 1186 C C   ? LEU A 1 153 ?   8.059  -7.157 -19.261 1.000 85.350 ? 153 LEU A C   1 
ATOM 1187 C CB  ? LEU A 1 153 ?   9.968  -6.324 -17.874 1.000 85.350 ? 153 LEU A CB  1 
ATOM 1188 O O   ? LEU A 1 153 ?   7.746  -8.340 -19.110 1.000 85.350 ? 153 LEU A O   1 
ATOM 1189 C CG  ? LEU A 1 153 ?  11.469  -6.110 -17.671 1.000 85.350 ? 153 LEU A CG  1 
ATOM 1190 C CD1 ? LEU A 1 153 ?  11.736  -5.496 -16.300 1.000 85.350 ? 153 LEU A CD1 1 
ATOM 1191 C CD2 ? LEU A 1 153 ?  12.223  -7.426 -17.829 1.000 85.350 ? 153 LEU A CD2 1 
ATOM 1192 N N   ? TRP A 1 154 ?   7.130  -6.101 -19.393 1.000 86.860 ? 154 TRP A N   1 
ATOM 1193 C CA  ? TRP A 1 154 ?   5.694  -6.340 -19.295 1.000 86.860 ? 154 TRP A CA  1 
ATOM 1194 C C   ? TRP A 1 154 ?   4.974  -5.849 -20.546 1.000 86.860 ? 154 TRP A C   1 
ATOM 1195 C CB  ? TRP A 1 154 ?   5.117  -5.650 -18.055 1.000 86.860 ? 154 TRP A CB  1 
ATOM 1196 O O   ? TRP A 1 154 ?   4.906  -4.644 -20.798 1.000 86.860 ? 154 TRP A O   1 
ATOM 1197 C CG  ? TRP A 1 154 ?   5.652  -6.181 -16.759 1.000 86.860 ? 154 TRP A CG  1 
ATOM 1198 C CD1 ? TRP A 1 154 ?   5.214  -7.281 -16.076 1.000 86.860 ? 154 TRP A CD1 1 
ATOM 1199 C CD2 ? TRP A 1 154 ?   6.723  -5.629 -15.987 1.000 86.860 ? 154 TRP A CD2 1 
ATOM 1200 C CE2 ? TRP A 1 154 ?   6.882  -6.448 -14.847 1.000 86.860 ? 154 TRP A CE2 1 
ATOM 1201 C CE3 ? TRP A 1 154 ?   7.566  -4.522 -16.150 1.000 86.860 ? 154 TRP A CE3 1 
ATOM 1202 N NE1 ? TRP A 1 154 ?   5.950  -7.448 -14.925 1.000 86.860 ? 154 TRP A NE1 1 
ATOM 1203 C CH2 ? TRP A 1 154 ?   8.662  -5.103 -14.057 1.000 86.860 ? 154 TRP A CH2 1 
ATOM 1204 C CZ2 ? TRP A 1 154 ?   7.850  -6.193 -13.874 1.000 86.860 ? 154 TRP A CZ2 1 
ATOM 1205 C CZ3 ? TRP A 1 154 ?   8.529  -4.269 -15.180 1.000 86.860 ? 154 TRP A CZ3 1 
ATOM 1206 N N   ? TYR A 1 155 ?   4.347  -6.812 -21.298 1.000 86.450 ? 155 TYR A N   1 
ATOM 1207 C CA  ? TYR A 1 155 ?   3.670  -6.502 -22.552 1.000 86.450 ? 155 TYR A CA  1 
ATOM 1208 C C   ? TYR A 1 155 ?   2.479  -5.581 -22.316 1.000 86.450 ? 155 TYR A C   1 
ATOM 1209 C CB  ? TYR A 1 155 ?   3.207  -7.787 -23.245 1.000 86.450 ? 155 TYR A CB  1 
ATOM 1210 O O   ? TYR A 1 155 ?   2.206  -4.690 -23.124 1.000 86.450 ? 155 TYR A O   1 
ATOM 1211 C CG  ? TYR A 1 155 ?   2.438  -7.545 -24.522 1.000 86.450 ? 155 TYR A CG  1 
ATOM 1212 C CD1 ? TYR A 1 155 ?   1.050  -7.650 -24.552 1.000 86.450 ? 155 TYR A CD1 1 
ATOM 1213 C CD2 ? TYR A 1 155 ?   3.099  -7.213 -25.699 1.000 86.450 ? 155 TYR A CD2 1 
ATOM 1214 C CE1 ? TYR A 1 155 ?   0.337  -7.430 -25.726 1.000 86.450 ? 155 TYR A CE1 1 
ATOM 1215 C CE2 ? TYR A 1 155 ?   2.397  -6.990 -26.879 1.000 86.450 ? 155 TYR A CE2 1 
ATOM 1216 O OH  ? TYR A 1 155 ?   0.318  -6.882 -28.048 1.000 86.450 ? 155 TYR A OH  1 
ATOM 1217 C CZ  ? TYR A 1 155 ?   1.018  -7.101 -26.883 1.000 86.450 ? 155 TYR A CZ  1 
ATOM 1218 N N   ? THR A 1 156 ?   1.837  -5.568 -21.199 1.000 88.220 ? 156 THR A N   1 
ATOM 1219 C CA  ? THR A 1 156 ?   0.598  -4.847 -20.926 1.000 88.220 ? 156 THR A CA  1 
ATOM 1220 C C   ? THR A 1 156 ?   0.871  -3.600 -20.090 1.000 88.220 ? 156 THR A C   1 
ATOM 1221 C CB  ? THR A 1 156 ?  -0.420  -5.744 -20.197 1.000 88.220 ? 156 THR A CB  1 
ATOM 1222 O O   ? THR A 1 156 ?  -0.060  -2.963 -19.593 1.000 88.220 ? 156 THR A O   1 
ATOM 1223 C CG2 ? THR A 1 156 ?  -0.839  -6.922 -21.071 1.000 88.220 ? 156 THR A CG2 1 
ATOM 1224 O OG1 ? THR A 1 156 ?   0.170  -6.245 -18.991 1.000 88.220 ? 156 THR A OG1 1 
ATOM 1225 N N   ? TYR A 1 157 ?   2.176  -3.263 -19.907 1.000 91.630 ? 157 TYR A N   1 
ATOM 1226 C CA  ? TYR A 1 157 ?   2.577  -2.095 -19.130 1.000 91.630 ? 157 TYR A CA  1 
ATOM 1227 C C   ? TYR A 1 157 ?   2.128  -0.807 -19.810 1.000 91.630 ? 157 TYR A C   1 
ATOM 1228 C CB  ? TYR A 1 157 ?   4.096  -2.078 -18.931 1.000 91.630 ? 157 TYR A CB  1 
ATOM 1229 O O   ? TYR A 1 157 ?   2.300  -0.644 -21.020 1.000 91.630 ? 157 TYR A O   1 
ATOM 1230 C CG  ? TYR A 1 157 ?   4.593  -0.886 -18.150 1.000 91.630 ? 157 TYR A CG  1 
ATOM 1231 C CD1 ? TYR A 1 157 ?   5.072   0.248 -18.801 1.000 91.630 ? 157 TYR A CD1 1 
ATOM 1232 C CD2 ? TYR A 1 157 ?   4.584  -0.892 -16.759 1.000 91.630 ? 157 TYR A CD2 1 
ATOM 1233 C CE1 ? TYR A 1 157 ?   5.533   1.348 -18.085 1.000 91.630 ? 157 TYR A CE1 1 
ATOM 1234 C CE2 ? TYR A 1 157 ?   5.042   0.202 -16.032 1.000 91.630 ? 157 TYR A CE2 1 
ATOM 1235 O OH  ? TYR A 1 157 ?   5.968   2.402 -15.989 1.000 91.630 ? 157 TYR A OH  1 
ATOM 1236 C CZ  ? TYR A 1 157 ?   5.513   1.316 -16.703 1.000 91.630 ? 157 TYR A CZ  1 
ATOM 1237 N N   ? SER A 1 158 ?   1.522   0.031 -18.998 1.000 93.450 ? 158 SER A N   1 
ATOM 1238 C CA  ? SER A 1 158 ?   1.155   1.366 -19.460 1.000 93.450 ? 158 SER A CA  1 
ATOM 1239 C C   ? SER A 1 158 ?   1.861   2.446 -18.647 1.000 93.450 ? 158 SER A C   1 
ATOM 1240 C CB  ? SER A 1 158 ?  -0.359   1.564 -19.379 1.000 93.450 ? 158 SER A CB  1 
ATOM 1241 O O   ? SER A 1 158 ?   1.616   2.587 -17.447 1.000 93.450 ? 158 SER A O   1 
ATOM 1242 O OG  ? SER A 1 158 ?  -0.705   2.912 -19.650 1.000 93.450 ? 158 SER A OG  1 
ATOM 1243 N N   ? LYS A 1 159 ?   2.658   3.241 -19.360 1.000 93.520 ? 159 LYS A N   1 
ATOM 1244 C CA  ? LYS A 1 159 ?   3.394   4.292 -18.663 1.000 93.520 ? 159 LYS A CA  1 
ATOM 1245 C C   ? LYS A 1 159 ?   2.443   5.335 -18.081 1.000 93.520 ? 159 LYS A C   1 
ATOM 1246 C CB  ? LYS A 1 159 ?   4.394   4.964 -19.606 1.000 93.520 ? 159 LYS A CB  1 
ATOM 1247 O O   ? LYS A 1 159 ?   2.814   6.084 -17.175 1.000 93.520 ? 159 LYS A O   1 
ATOM 1248 C CG  ? LYS A 1 159 ?   3.747   5.762 -20.728 1.000 93.520 ? 159 LYS A CG  1 
ATOM 1249 C CD  ? LYS A 1 159 ?   4.791   6.450 -21.598 1.000 93.520 ? 159 LYS A CD  1 
ATOM 1250 C CE  ? LYS A 1 159 ?   4.144   7.254 -22.719 1.000 93.520 ? 159 LYS A CE  1 
ATOM 1251 N NZ  ? LYS A 1 159 ?   5.165   7.907 -23.592 1.000 93.520 ? 159 LYS A NZ  1 
ATOM 1252 N N   ? THR A 1 160 ?   1.195   5.368 -18.589 1.000 93.500 ? 160 THR A N   1 
ATOM 1253 C CA  ? THR A 1 160 ?   0.201   6.347 -18.163 1.000 93.500 ? 160 THR A CA  1 
ATOM 1254 C C   ? THR A 1 160 ?  -0.377   5.974 -16.801 1.000 93.500 ? 160 THR A C   1 
ATOM 1255 C CB  ? THR A 1 160 ?  -0.939   6.470 -19.191 1.000 93.500 ? 160 THR A CB  1 
ATOM 1256 O O   ? THR A 1 160 ?  -0.567   6.838 -15.943 1.000 93.500 ? 160 THR A O   1 
ATOM 1257 C CG2 ? THR A 1 160 ?  -1.949   7.532 -18.768 1.000 93.500 ? 160 THR A CG2 1 
ATOM 1258 O OG1 ? THR A 1 160 ?  -0.389   6.830 -20.465 1.000 93.500 ? 160 THR A OG1 1 
ATOM 1259 N N   ? THR A 1 161 ?  -0.618   4.722 -16.628 1.000 94.830 ? 161 THR A N   1 
ATOM 1260 C CA  ? THR A 1 161 ?  -1.388   4.315 -15.458 1.000 94.830 ? 161 THR A CA  1 
ATOM 1261 C C   ? THR A 1 161 ?  -0.537   3.465 -14.519 1.000 94.830 ? 161 THR A C   1 
ATOM 1262 C CB  ? THR A 1 161 ?  -2.649   3.531 -15.865 1.000 94.830 ? 161 THR A CB  1 
ATOM 1263 O O   ? THR A 1 161 ?  -0.981   3.104 -13.427 1.000 94.830 ? 161 THR A O   1 
ATOM 1264 C CG2 ? THR A 1 161 ?  -3.587   4.393 -16.703 1.000 94.830 ? 161 THR A CG2 1 
ATOM 1265 O OG1 ? THR A 1 161 ?  -2.264   2.381 -16.630 1.000 94.830 ? 161 THR A OG1 1 
ATOM 1266 N N   ? GLN A 1 162 ?   0.744   3.233 -14.914 1.000 95.460 ? 162 GLN A N   1 
ATOM 1267 C CA  ? GLN A 1 162 ?   1.545   2.327 -14.099 1.000 95.460 ? 162 GLN A CA  1 
ATOM 1268 C C   ? GLN A 1 162 ?   2.948   2.883 -13.875 1.000 95.460 ? 162 GLN A C   1 
ATOM 1269 C CB  ? GLN A 1 162 ?   1.625   0.946 -14.751 1.000 95.460 ? 162 GLN A CB  1 
ATOM 1270 O O   ? GLN A 1 162 ?   3.429   3.704 -14.659 1.000 95.460 ? 162 GLN A O   1 
ATOM 1271 C CG  ? GLN A 1 162 ?   0.286   0.226 -14.835 1.000 95.460 ? 162 GLN A CG  1 
ATOM 1272 C CD  ? GLN A 1 162 ?   0.366  -1.074 -15.612 1.000 95.460 ? 162 GLN A CD  1 
ATOM 1273 N NE2 ? GLN A 1 162 ?  -0.361  -2.086 -15.151 1.000 95.460 ? 162 GLN A NE2 1 
ATOM 1274 O OE1 ? GLN A 1 162 ?   1.074  -1.169 -16.620 1.000 95.460 ? 162 GLN A OE1 1 
ATOM 1275 N N   ? ILE A 1 163 ?   3.568   2.412 -12.746 1.000 94.460 ? 163 ILE A N   1 
ATOM 1276 C CA  ? ILE A 1 163 ?   4.959   2.674 -12.392 1.000 94.460 ? 163 ILE A CA  1 
ATOM 1277 C C   ? ILE A 1 163 ?   5.648   1.367 -12.005 1.000 94.460 ? 163 ILE A C   1 
ATOM 1278 C CB  ? ILE A 1 163 ?   5.067   3.698 -11.240 1.000 94.460 ? 163 ILE A CB  1 
ATOM 1279 O O   ? ILE A 1 163 ?   5.024   0.480 -11.416 1.000 94.460 ? 163 ILE A O   1 
ATOM 1280 C CG1 ? ILE A 1 163 ?   6.537   4.011 -10.939 1.000 94.460 ? 163 ILE A CG1 1 
ATOM 1281 C CG2 ? ILE A 1 163 ?   4.350   3.180  -9.989 1.000 94.460 ? 163 ILE A CG2 1 
ATOM 1282 C CD1 ? ILE A 1 163 ?   6.739   5.205 -10.016 1.000 94.460 ? 163 ILE A CD1 1 
ATOM 1283 N N   ? CYS A 1 164 ?   6.842   1.239 -12.471 1.000 92.210 ? 164 CYS A N   1 
ATOM 1284 C CA  ? CYS A 1 164 ?   7.613   0.047 -12.136 1.000 92.210 ? 164 CYS A CA  1 
ATOM 1285 C C   ? CYS A 1 164 ?   8.771   0.390 -11.206 1.000 92.210 ? 164 CYS A C   1 
ATOM 1286 C CB  ? CYS A 1 164 ?   8.145  -0.622 -13.403 1.000 92.210 ? 164 CYS A CB  1 
ATOM 1287 O O   ? CYS A 1 164 ?   9.397   1.442 -11.349 1.000 92.210 ? 164 CYS A O   1 
ATOM 1288 S SG  ? CYS A 1 164 ?   9.337   0.385 -14.312 1.000 92.210 ? 164 CYS A SG  1 
ATOM 1289 N N   ? ALA A 1 165 ?   8.910  -0.402 -10.243 1.000 91.950 ? 165 ALA A N   1 
ATOM 1290 C CA  ? ALA A 1 165 ?   9.959  -0.153  -9.258 1.000 91.950 ? 165 ALA A CA  1 
ATOM 1291 C C   ? ALA A 1 165 ?  10.622  -1.456  -8.821 1.000 91.950 ? 165 ALA A C   1 
ATOM 1292 C CB  ? ALA A 1 165 ?   9.389   0.583  -8.047 1.000 91.950 ? 165 ALA A CB  1 
ATOM 1293 O O   ? ALA A 1 165 ?   9.966  -2.498  -8.743 1.000 91.950 ? 165 ALA A O   1 
ATOM 1294 N N   ? GLY A 1 166 ?  11.799  -1.397  -8.690 1.000 87.090 ? 166 GLY A N   1 
ATOM 1295 C CA  ? GLY A 1 166 ?  12.635  -2.506  -8.256 1.000 87.090 ? 166 GLY A CA  1 
ATOM 1296 C C   ? GLY A 1 166 ?  14.119  -2.211  -8.361 1.000 87.090 ? 166 GLY A C   1 
ATOM 1297 O O   ? GLY A 1 166 ?  14.522  -1.258  -9.032 1.000 87.090 ? 166 GLY A O   1 
ATOM 1298 N N   ? ASP A 1 167 ?  14.864  -2.970  -7.514 1.000 76.290 ? 167 ASP A N   1 
ATOM 1299 C CA  ? ASP A 1 167 ?  16.318  -2.861  -7.574 1.000 76.290 ? 167 ASP A CA  1 
ATOM 1300 C C   ? ASP A 1 167 ?  16.923  -4.010  -8.377 1.000 76.290 ? 167 ASP A C   1 
ATOM 1301 C CB  ? ASP A 1 167 ?  16.913  -2.834  -6.164 1.000 76.290 ? 167 ASP A CB  1 
ATOM 1302 O O   ? ASP A 1 167 ?  16.941  -5.154  -7.917 1.000 76.290 ? 167 ASP A O   1 
ATOM 1303 C CG  ? ASP A 1 167 ?  18.391  -2.486  -6.150 1.000 76.290 ? 167 ASP A CG  1 
ATOM 1304 O OD1 ? ASP A 1 167 ?  19.063  -2.639  -7.193 1.000 76.290 ? 167 ASP A OD1 1 
ATOM 1305 O OD2 ? ASP A 1 167 ?  18.888  -2.057  -5.087 1.000 76.290 ? 167 ASP A OD2 1 
ATOM 1306 N N   ? PRO A 1 168 ?  17.306  -3.650  -9.643 1.000 66.010 ? 168 PRO A N   1 
ATOM 1307 C CA  ? PRO A 1 168 ?  17.850  -4.691 -10.518 1.000 66.010 ? 168 PRO A CA  1 
ATOM 1308 C C   ? PRO A 1 168 ?  19.096  -5.357  -9.940 1.000 66.010 ? 168 PRO A C   1 
ATOM 1309 C CB  ? PRO A 1 168 ?  18.184  -3.931 -11.804 1.000 66.010 ? 168 PRO A CB  1 
ATOM 1310 O O   ? PRO A 1 168 ?  19.473  -6.450 -10.371 1.000 66.010 ? 168 PRO A O   1 
ATOM 1311 C CG  ? PRO A 1 168 ?  18.246  -2.495 -11.394 1.000 66.010 ? 168 PRO A CG  1 
ATOM 1312 C CD  ? PRO A 1 168 ?  17.433  -2.320 -10.144 1.000 66.010 ? 168 PRO A CD  1 
ATOM 1313 N N   ? LYS A 1 169 ?  19.638  -4.745  -8.835 1.000 66.880 ? 169 LYS A N   1 
ATOM 1314 C CA  ? LYS A 1 169 ?  20.865  -5.213  -8.196 1.000 66.880 ? 169 LYS A CA  1 
ATOM 1315 C C   ? LYS A 1 169 ?  20.558  -5.978  -6.912 1.000 66.880 ? 169 LYS A C   1 
ATOM 1316 C CB  ? LYS A 1 169 ?  21.797  -4.038  -7.897 1.000 66.880 ? 169 LYS A CB  1 
ATOM 1317 O O   ? LYS A 1 169 ?  21.460  -6.542  -6.289 1.000 66.880 ? 169 LYS A O   1 
ATOM 1318 C CG  ? LYS A 1 169 ?  22.316  -3.328  -9.139 1.000 66.880 ? 169 LYS A CG  1 
ATOM 1319 C CD  ? LYS A 1 169 ?  23.258  -2.187  -8.777 1.000 66.880 ? 169 LYS A CD  1 
ATOM 1320 C CE  ? LYS A 1 169 ?  23.713  -1.424 -10.013 1.000 66.880 ? 169 LYS A CE  1 
ATOM 1321 N NZ  ? LYS A 1 169 ?  24.652  -0.315  -9.666 1.000 66.880 ? 169 LYS A NZ  1 
ATOM 1322 N N   ? LYS A 1 170 ?  19.260  -5.984  -6.508 1.000 67.850 ? 170 LYS A N   1 
ATOM 1323 C CA  ? LYS A 1 170 ?  18.839  -6.621  -5.263 1.000 67.850 ? 170 LYS A CA  1 
ATOM 1324 C C   ? LYS A 1 170 ?  17.667  -7.569  -5.500 1.000 67.850 ? 170 LYS A C   1 
ATOM 1325 C CB  ? LYS A 1 170 ?  18.459  -5.568  -4.222 1.000 67.850 ? 170 LYS A CB  1 
ATOM 1326 O O   ? LYS A 1 170 ?  16.902  -7.393  -6.451 1.000 67.850 ? 170 LYS A O   1 
ATOM 1327 C CG  ? LYS A 1 170 ?  19.613  -4.673  -3.797 1.000 67.850 ? 170 LYS A CG  1 
ATOM 1328 C CD  ? LYS A 1 170 ?  19.189  -3.689  -2.714 1.000 67.850 ? 170 LYS A CD  1 
ATOM 1329 C CE  ? LYS A 1 170 ?  20.333  -2.768  -2.314 1.000 67.850 ? 170 LYS A CE  1 
ATOM 1330 N NZ  ? LYS A 1 170 ?  19.910  -1.774  -1.283 1.000 67.850 ? 170 LYS A NZ  1 
ATOM 1331 N N   ? VAL A 1 171 ?  17.644  -8.735  -4.825 1.000 62.140 ? 171 VAL A N   1 
ATOM 1332 C CA  ? VAL A 1 171 ?  16.483  -9.618  -4.835 1.000 62.140 ? 171 VAL A CA  1 
ATOM 1333 C C   ? VAL A 1 171 ?  15.373  -9.023  -3.971 1.000 62.140 ? 171 VAL A C   1 
ATOM 1334 C CB  ? VAL A 1 171 ?  16.843 -11.036  -4.339 1.000 62.140 ? 171 VAL A CB  1 
ATOM 1335 O O   ? VAL A 1 171 ?  15.343  -9.235  -2.756 1.000 62.140 ? 171 VAL A O   1 
ATOM 1336 C CG1 ? VAL A 1 171 ?  15.620 -11.950  -4.382 1.000 62.140 ? 171 VAL A CG1 1 
ATOM 1337 C CG2 ? VAL A 1 171 ?  17.981 -11.620  -5.174 1.000 62.140 ? 171 VAL A CG2 1 
ATOM 1338 N N   ? GLN A 1 172 ?  14.549  -8.140  -4.653 1.000 61.280 ? 172 GLN A N   1 
ATOM 1339 C CA  ? GLN A 1 172 ?  13.467  -7.470  -3.939 1.000 61.280 ? 172 GLN A CA  1 
ATOM 1340 C C   ? GLN A 1 172 ?  12.192  -7.439  -4.777 1.000 61.280 ? 172 GLN A C   1 
ATOM 1341 C CB  ? GLN A 1 172 ?  13.878  -6.047  -3.555 1.000 61.280 ? 172 GLN A CB  1 
ATOM 1342 O O   ? GLN A 1 172 ?  12.223  -7.058  -5.949 1.000 61.280 ? 172 GLN A O   1 
ATOM 1343 C CG  ? GLN A 1 172 ?  15.044  -5.987  -2.578 1.000 61.280 ? 172 GLN A CG  1 
ATOM 1344 C CD  ? GLN A 1 172 ?  15.503  -4.568  -2.298 1.000 61.280 ? 172 GLN A CD  1 
ATOM 1345 N NE2 ? GLN A 1 172 ?  16.274  -4.394  -1.231 1.000 61.280 ? 172 GLN A NE2 1 
ATOM 1346 O OE1 ? GLN A 1 172 ?  15.166  -3.636  -3.036 1.000 61.280 ? 172 GLN A OE1 1 
ATOM 1347 N N   ? ALA A 1 173 ?  11.097  -8.088  -4.232 1.000 59.650 ? 173 ALA A N   1 
ATOM 1348 C CA  ? ALA A 1 173 ?   9.881  -8.047  -5.040 1.000 59.650 ? 173 ALA A CA  1 
ATOM 1349 C C   ? ALA A 1 173 ?   8.635  -8.048  -4.158 1.000 59.650 ? 173 ALA A C   1 
ATOM 1350 C CB  ? ALA A 1 173 ?   9.845  -9.228  -6.007 1.000 59.650 ? 173 ALA A CB  1 
ATOM 1351 O O   ? ALA A 1 173 ?   8.537  -8.834  -3.213 1.000 59.650 ? 173 ALA A O   1 
ATOM 1352 N N   ? PRO A 1 174 ?   7.848  -6.997  -4.370 1.000 57.850 ? 174 PRO A N   1 
ATOM 1353 C CA  ? PRO A 1 174 ?   6.522  -7.232  -3.794 1.000 57.850 ? 174 PRO A CA  1 
ATOM 1354 C C   ? PRO A 1 174 ?   5.756  -8.343  -4.509 1.000 57.850 ? 174 PRO A C   1 
ATOM 1355 C CB  ? PRO A 1 174 ?   5.818  -5.884  -3.968 1.000 57.850 ? 174 PRO A CB  1 
ATOM 1356 O O   ? PRO A 1 174 ?   5.845  -8.470  -5.733 1.000 57.850 ? 174 PRO A O   1 
ATOM 1357 C CG  ? PRO A 1 174 ?   6.521  -5.231  -5.113 1.000 57.850 ? 174 PRO A CG  1 
ATOM 1358 C CD  ? PRO A 1 174 ?   7.919  -5.775  -5.188 1.000 57.850 ? 174 PRO A CD  1 
ATOM 1359 N N   ? TYR A 1 175 ?   5.227  -9.251  -3.750 1.000 66.870 ? 175 TYR A N   1 
ATOM 1360 C CA  ? TYR A 1 175 ?   4.440 -10.343  -4.313 1.000 66.870 ? 175 TYR A CA  1 
ATOM 1361 C C   ? TYR A 1 175 ?   3.139 -10.531  -3.542 1.000 66.870 ? 175 TYR A C   1 
ATOM 1362 C CB  ? TYR A 1 175 ?   5.245 -11.646  -4.304 1.000 66.870 ? 175 TYR A CB  1 
ATOM 1363 O O   ? TYR A 1 175 ?   2.631  -9.589  -2.930 1.000 66.870 ? 175 TYR A O   1 
ATOM 1364 C CG  ? TYR A 1 175 ?   4.651 -12.732  -5.168 1.000 66.870 ? 175 TYR A CG  1 
ATOM 1365 C CD1 ? TYR A 1 175 ?   4.185 -13.919  -4.607 1.000 66.870 ? 175 TYR A CD1 1 
ATOM 1366 C CD2 ? TYR A 1 175 ?   4.556 -12.575  -6.546 1.000 66.870 ? 175 TYR A CD2 1 
ATOM 1367 C CE1 ? TYR A 1 175 ?   3.639 -14.924  -5.399 1.000 66.870 ? 175 TYR A CE1 1 
ATOM 1368 C CE2 ? TYR A 1 175 ?   4.012 -13.573  -7.349 1.000 66.870 ? 175 TYR A CE2 1 
ATOM 1369 O OH  ? TYR A 1 175 ?   3.017 -15.732  -7.556 1.000 66.870 ? 175 TYR A OH  1 
ATOM 1370 C CZ  ? TYR A 1 175 ?   3.556 -14.741  -6.767 1.000 66.870 ? 175 TYR A CZ  1 
ATOM 1371 N N   ? GLU A 1 176 ?   2.550 -11.933  -3.738 1.000 57.560 ? 176 GLU A N   1 
ATOM 1372 C CA  ? GLU A 1 176 ?   1.296 -12.351  -3.118 1.000 57.560 ? 176 GLU A CA  1 
ATOM 1373 C C   ? GLU A 1 176 ?   1.282 -12.026  -1.627 1.000 57.560 ? 176 GLU A C   1 
ATOM 1374 C CB  ? GLU A 1 176 ?   1.062 -13.848  -3.333 1.000 57.560 ? 176 GLU A CB  1 
ATOM 1375 O O   ? GLU A 1 176 ?   2.261 -12.280  -0.922 1.000 57.560 ? 176 GLU A O   1 
ATOM 1376 C CG  ? GLU A 1 176 ?   0.705 -14.216  -4.766 1.000 57.560 ? 176 GLU A CG  1 
ATOM 1377 C CD  ? GLU A 1 176 ?   0.298 -15.672  -4.928 1.000 57.560 ? 176 GLU A CD  1 
ATOM 1378 O OE1 ? GLU A 1 176 ?  -0.050 -16.082  -6.059 1.000 57.560 ? 176 GLU A OE1 1 
ATOM 1379 O OE2 ? GLU A 1 176 ?   0.326 -16.407  -3.917 1.000 57.560 ? 176 GLU A OE2 1 
ATOM 1380 N N   ? GLY A 1 177 ?   0.288 -11.153  -1.239 1.000 56.410 ? 177 GLY A N   1 
ATOM 1381 C CA  ? GLY A 1 177 ?   0.133 -10.801   0.164 1.000 56.410 ? 177 GLY A CA  1 
ATOM 1382 C C   ? GLY A 1 177 ?   0.495  -9.358   0.461 1.000 56.410 ? 177 GLY A C   1 
ATOM 1383 O O   ? GLY A 1 177 ?   0.113  -8.818   1.501 1.000 56.410 ? 177 GLY A O   1 
ATOM 1384 N N   ? GLU A 1 178 ?   1.141  -8.658  -0.489 1.000 73.610 ? 178 GLU A N   1 
ATOM 1385 C CA  ? GLU A 1 178 ?   1.445  -7.235  -0.369 1.000 73.610 ? 178 GLU A CA  1 
ATOM 1386 C C   ? GLU A 1 178 ?   0.582  -6.405  -1.315 1.000 73.610 ? 178 GLU A C   1 
ATOM 1387 C CB  ? GLU A 1 178 ?   2.928  -6.977  -0.648 1.000 73.610 ? 178 GLU A CB  1 
ATOM 1388 O O   ? GLU A 1 178 ?   0.791  -5.199  -1.457 1.000 73.610 ? 178 GLU A O   1 
ATOM 1389 C CG  ? GLU A 1 178 ?   3.867  -7.671   0.329 1.000 73.610 ? 178 GLU A CG  1 
ATOM 1390 C CD  ? GLU A 1 178 ?   3.750  -7.145   1.750 1.000 73.610 ? 178 GLU A CD  1 
ATOM 1391 O OE1 ? GLU A 1 178 ?   4.037  -7.904   2.704 1.000 73.610 ? 178 GLU A OE1 1 
ATOM 1392 O OE2 ? GLU A 1 178 ?   3.368  -5.964   1.912 1.000 73.610 ? 178 GLU A OE2 1 
ATOM 1393 N N   ? SER A 1 179 ?  -0.309  -7.263  -2.116 1.000 88.030 ? 179 SER A N   1 
ATOM 1394 C CA  ? SER A 1 179 ?  -1.260  -6.562  -2.972 1.000 88.030 ? 179 SER A CA  1 
ATOM 1395 C C   ? SER A 1 179 ?  -1.966  -5.442  -2.214 1.000 88.030 ? 179 SER A C   1 
ATOM 1396 C CB  ? SER A 1 179 ?  -2.294  -7.536  -3.537 1.000 88.030 ? 179 SER A CB  1 
ATOM 1397 O O   ? SER A 1 179 ?  -2.357  -5.619  -1.058 1.000 88.030 ? 179 SER A O   1 
ATOM 1398 O OG  ? SER A 1 179 ?  -1.678  -8.477  -4.401 1.000 88.030 ? 179 SER A OG  1 
ATOM 1399 N N   ? GLY A 1 180 ?  -1.847  -4.287  -2.930 1.000 92.910 ? 180 GLY A N   1 
ATOM 1400 C CA  ? GLY A 1 180 ?  -2.618  -3.218  -2.317 1.000 92.910 ? 180 GLY A CA  1 
ATOM 1401 C C   ? GLY A 1 180 ?  -1.791  -2.335  -1.401 1.000 92.910 ? 180 GLY A C   1 
ATOM 1402 O O   ? GLY A 1 180 ?  -2.248  -1.272  -0.976 1.000 92.910 ? 180 GLY A O   1 
ATOM 1403 N N   ? GLY A 1 181 ?  -0.595  -2.742  -1.096 1.000 94.130 ? 181 GLY A N   1 
ATOM 1404 C CA  ? GLY A 1 181 ?   0.324  -1.958  -0.286 1.000 94.130 ? 181 GLY A CA  1 
ATOM 1405 C C   ? GLY A 1 181 ?   0.837  -0.719  -0.996 1.000 94.130 ? 181 GLY A C   1 
ATOM 1406 O O   ? GLY A 1 181 ?   0.887  -0.678  -2.227 1.000 94.130 ? 181 GLY A O   1 
ATOM 1407 N N   ? PRO A 1 182 ?   1.383   0.279  -0.255 1.000 95.780 ? 182 PRO A N   1 
ATOM 1408 C CA  ? PRO A 1 182 ?   1.760   1.572  -0.831 1.000 95.780 ? 182 PRO A CA  1 
ATOM 1409 C C   ? PRO A 1 182 ?   3.222   1.620  -1.270 1.000 95.780 ? 182 PRO A C   1 
ATOM 1410 C CB  ? PRO A 1 182 ?   1.501   2.556   0.313 1.000 95.780 ? 182 PRO A CB  1 
ATOM 1411 O O   ? PRO A 1 182 ?   4.098   1.111  -0.567 1.000 95.780 ? 182 PRO A O   1 
ATOM 1412 C CG  ? PRO A 1 182 ?   1.761   1.771   1.558 1.000 95.780 ? 182 PRO A CG  1 
ATOM 1413 C CD  ? PRO A 1 182 ?   1.299   0.359   1.337 1.000 95.780 ? 182 PRO A CD  1 
ATOM 1414 N N   ? LEU A 1 183 ?   3.495   2.140  -2.466 1.000 95.540 ? 183 LEU A N   1 
ATOM 1415 C CA  ? LEU A 1 183 ?   4.805   2.656  -2.847 1.000 95.540 ? 183 LEU A CA  1 
ATOM 1416 C C   ? LEU A 1 183 ?   4.988   4.089  -2.358 1.000 95.540 ? 183 LEU A C   1 
ATOM 1417 C CB  ? LEU A 1 183 ?   4.983   2.597  -4.367 1.000 95.540 ? 183 LEU A CB  1 
ATOM 1418 O O   ? LEU A 1 183 ?   4.345   5.010  -2.866 1.000 95.540 ? 183 LEU A O   1 
ATOM 1419 C CG  ? LEU A 1 183 ?   6.396   2.852  -4.894 1.000 95.540 ? 183 LEU A CG  1 
ATOM 1420 C CD1 ? LEU A 1 183 ?   7.304   1.670  -4.570 1.000 95.540 ? 183 LEU A CD1 1 
ATOM 1421 C CD2 ? LEU A 1 183 ?   6.367   3.114  -6.396 1.000 95.540 ? 183 LEU A CD2 1 
ATOM 1422 N N   ? VAL A 1 184 ?   5.958   4.235  -1.363 1.000 96.610 ? 184 VAL A N   1 
ATOM 1423 C CA  ? VAL A 1 184 ?   6.061   5.511  -0.662 1.000 96.610 ? 184 VAL A CA  1 
ATOM 1424 C C   ? VAL A 1 184 ?   7.397   6.174  -0.990 1.000 96.610 ? 184 VAL A C   1 
ATOM 1425 C CB  ? VAL A 1 184 ?   5.916   5.332   0.866 1.000 96.610 ? 184 VAL A CB  1 
ATOM 1426 O O   ? VAL A 1 184 ?   8.458   5.574  -0.805 1.000 96.610 ? 184 VAL A O   1 
ATOM 1427 C CG1 ? VAL A 1 184 ?   5.970   6.684   1.575 1.000 96.610 ? 184 VAL A CG1 1 
ATOM 1428 C CG2 ? VAL A 1 184 ?   4.615   4.604   1.196 1.000 96.610 ? 184 VAL A CG2 1 
ATOM 1429 N N   ? CYS A 1 185 ?   7.326   7.457  -1.473 1.000 95.410 ? 185 CYS A N   1 
ATOM 1430 C CA  ? CYS A 1 185 ?   8.471   8.322  -1.736 1.000 95.410 ? 185 CYS A CA  1 
ATOM 1431 C C   ? CYS A 1 185 ?   8.327   9.653  -1.008 1.000 95.410 ? 185 CYS A C   1 
ATOM 1432 C CB  ? CYS A 1 185 ?   8.627   8.565  -3.237 1.000 95.410 ? 185 CYS A CB  1 
ATOM 1433 O O   ? CYS A 1 185 ?   7.346  10.371  -1.208 1.000 95.410 ? 185 CYS A O   1 
ATOM 1434 S SG  ? CYS A 1 185 ?   8.653   7.050  -4.220 1.000 95.410 ? 185 CYS A SG  1 
ATOM 1435 N N   ? ASP A 1 186 ?   9.355   9.938  -0.117 1.000 92.910 ? 186 ASP A N   1 
ATOM 1436 C CA  ? ASP A 1 186 ?   9.307  11.183   0.644 1.000 92.910 ? 186 ASP A CA  1 
ATOM 1437 C C   ? ASP A 1 186 ?   7.976  11.327   1.378 1.000 92.910 ? 186 ASP A C   1 
ATOM 1438 C CB  ? ASP A 1 186 ?   9.533  12.384  -0.277 1.000 92.910 ? 186 ASP A CB  1 
ATOM 1439 O O   ? ASP A 1 186 ?   7.339  12.381   1.318 1.000 92.910 ? 186 ASP A O   1 
ATOM 1440 C CG  ? ASP A 1 186 ?   9.829  13.666   0.482 1.000 92.910 ? 186 ASP A CG  1 
ATOM 1441 O OD1 ? ASP A 1 186 ?  10.311  13.595   1.633 1.000 92.910 ? 186 ASP A OD1 1 
ATOM 1442 O OD2 ? ASP A 1 186 ?   9.576  14.756  -0.075 1.000 92.910 ? 186 ASP A OD2 1 
ATOM 1443 N N   ? ASN A 1 187 ?   7.407  10.236   1.921 1.000 93.260 ? 187 ASN A N   1 
ATOM 1444 C CA  ? ASN A 1 187 ?   6.216  10.173   2.761 1.000 93.260 ? 187 ASN A CA  1 
ATOM 1445 C C   ? ASN A 1 187 ?   4.946  10.424   1.952 1.000 93.260 ? 187 ASN A C   1 
ATOM 1446 C CB  ? ASN A 1 187 ?   6.318  11.175   3.913 1.000 93.260 ? 187 ASN A CB  1 
ATOM 1447 O O   ? ASN A 1 187 ?   3.935  10.869   2.498 1.000 93.260 ? 187 ASN A O   1 
ATOM 1448 C CG  ? ASN A 1 187 ?   7.232  10.697   5.024 1.000 93.260 ? 187 ASN A CG  1 
ATOM 1449 N ND2 ? ASN A 1 187 ?   7.779  11.636   5.787 1.000 93.260 ? 187 ASN A ND2 1 
ATOM 1450 O OD1 ? ASN A 1 187 ?   7.446   9.494   5.194 1.000 93.260 ? 187 ASN A OD1 1 
ATOM 1451 N N   ? LEU A 1 188 ?   4.984  10.285   0.680 1.000 96.810 ? 188 LEU A N   1 
ATOM 1452 C CA  ? LEU A 1 188 ?   3.832  10.386  -0.210 1.000 96.810 ? 188 LEU A CA  1 
ATOM 1453 C C   ? LEU A 1 188 ?   3.565   9.055  -0.905 1.000 96.810 ? 188 LEU A C   1 
ATOM 1454 C CB  ? LEU A 1 188 ?   4.055  11.484  -1.254 1.000 96.810 ? 188 LEU A CB  1 
ATOM 1455 O O   ? LEU A 1 188 ?   4.501   8.331  -1.251 1.000 96.810 ? 188 LEU A O   1 
ATOM 1456 C CG  ? LEU A 1 188 ?   4.244  12.903  -0.715 1.000 96.810 ? 188 LEU A CG  1 
ATOM 1457 C CD1 ? LEU A 1 188 ?   4.717  13.833  -1.827 1.000 96.810 ? 188 LEU A CD1 1 
ATOM 1458 C CD2 ? LEU A 1 188 ?   2.948  13.416  -0.096 1.000 96.810 ? 188 LEU A CD2 1 
ATOM 1459 N N   ? ALA A 1 189 ?   2.282   8.778  -1.181 1.000 96.560 ? 189 ALA A N   1 
ATOM 1460 C CA  ? ALA A 1 189 ?   1.856   7.549  -1.846 1.000 96.560 ? 189 ALA A CA  1 
ATOM 1461 C C   ? ALA A 1 189 ?   1.913   7.699  -3.364 1.000 96.560 ? 189 ALA A C   1 
ATOM 1462 C CB  ? ALA A 1 189 ?   0.445   7.168  -1.405 1.000 96.560 ? 189 ALA A CB  1 
ATOM 1463 O O   ? ALA A 1 189 ?   1.129   8.449  -3.950 1.000 96.560 ? 189 ALA A O   1 
ATOM 1464 N N   ? TYR A 1 190 ?   2.760   6.941  -3.964 1.000 96.650 ? 190 TYR A N   1 
ATOM 1465 C CA  ? TYR A 1 190 ?   2.954   7.088  -5.402 1.000 96.650 ? 190 TYR A CA  1 
ATOM 1466 C C   ? TYR A 1 190 ?   2.438   5.865  -6.150 1.000 96.650 ? 190 TYR A C   1 
ATOM 1467 C CB  ? TYR A 1 190 ?   4.435   7.310  -5.725 1.000 96.650 ? 190 TYR A CB  1 
ATOM 1468 O O   ? TYR A 1 190 ?   2.166   5.933  -7.352 1.000 96.650 ? 190 TYR A O   1 
ATOM 1469 C CG  ? TYR A 1 190 ?   4.870   8.751  -5.615 1.000 96.650 ? 190 TYR A CG  1 
ATOM 1470 C CD1 ? TYR A 1 190 ?   4.831   9.598  -6.720 1.000 96.650 ? 190 TYR A CD1 1 
ATOM 1471 C CD2 ? TYR A 1 190 ?   5.323   9.269  -4.406 1.000 96.650 ? 190 TYR A CD2 1 
ATOM 1472 C CE1 ? TYR A 1 190 ?   5.233  10.926  -6.624 1.000 96.650 ? 190 TYR A CE1 1 
ATOM 1473 C CE2 ? TYR A 1 190 ?   5.727  10.596  -4.298 1.000 96.650 ? 190 TYR A CE2 1 
ATOM 1474 O OH  ? TYR A 1 190 ?   6.078  12.729  -5.310 1.000 96.650 ? 190 TYR A OH  1 
ATOM 1475 C CZ  ? TYR A 1 190 ?   5.679  11.415  -5.411 1.000 96.650 ? 190 TYR A CZ  1 
ATOM 1476 N N   ? GLY A 1 191 ?   2.196   4.795  -5.444 1.000 95.840 ? 191 GLY A N   1 
ATOM 1477 C CA  ? GLY A 1 191 ?   1.725   3.604  -6.131 1.000 95.840 ? 191 GLY A CA  1 
ATOM 1478 C C   ? GLY A 1 191 ?   0.990   2.640  -5.218 1.000 95.840 ? 191 GLY A C   1 
ATOM 1479 O O   ? GLY A 1 191 ?   1.142   2.696  -3.996 1.000 95.840 ? 191 GLY A O   1 
ATOM 1480 N N   ? VAL A 1 192 ?   0.177   1.805  -5.843 1.000 96.630 ? 192 VAL A N   1 
ATOM 1481 C CA  ? VAL A 1 192 ?  -0.492   0.671  -5.214 1.000 96.630 ? 192 VAL A CA  1 
ATOM 1482 C C   ? VAL A 1 192 ?   0.024  -0.634  -5.818 1.000 96.630 ? 192 VAL A C   1 
ATOM 1483 C CB  ? VAL A 1 192 ?  -2.027   0.760  -5.370 1.000 96.630 ? 192 VAL A CB  1 
ATOM 1484 O O   ? VAL A 1 192 ?  -0.036  -0.829  -7.034 1.000 96.630 ? 192 VAL A O   1 
ATOM 1485 C CG1 ? VAL A 1 192 ?  -2.707  -0.437  -4.709 1.000 96.630 ? 192 VAL A CG1 1 
ATOM 1486 C CG2 ? VAL A 1 192 ?  -2.547   2.068  -4.779 1.000 96.630 ? 192 VAL A CG2 1 
ATOM 1487 N N   ? VAL A 1 193 ?   0.597  -1.449  -4.933 1.000 93.750 ? 193 VAL A N   1 
ATOM 1488 C CA  ? VAL A 1 193 ?   1.130  -2.706  -5.448 1.000 93.750 ? 193 VAL A CA  1 
ATOM 1489 C C   ? VAL A 1 193 ?   0.053  -3.437  -6.245 1.000 93.750 ? 193 VAL A C   1 
ATOM 1490 C CB  ? VAL A 1 193 ?   1.655  -3.609  -4.309 1.000 93.750 ? 193 VAL A CB  1 
ATOM 1491 O O   ? VAL A 1 193 ?  -1.021  -3.739  -5.719 1.000 93.750 ? 193 VAL A O   1 
ATOM 1492 C CG1 ? VAL A 1 193 ?   2.150  -4.943  -4.863 1.000 93.750 ? 193 VAL A CG1 1 
ATOM 1493 C CG2 ? VAL A 1 193 ?   2.768  -2.901  -3.538 1.000 93.750 ? 193 VAL A CG2 1 
ATOM 1494 N N   ? SER A 1 194 ?   0.283  -3.719  -7.528 1.000 90.710 ? 194 SER A N   1 
ATOM 1495 C CA  ? SER A 1 194 ?  -0.669  -4.351  -8.436 1.000 90.710 ? 194 SER A CA  1 
ATOM 1496 C C   ? SER A 1 194 ?  -0.239  -5.771  -8.787 1.000 90.710 ? 194 SER A C   1 
ATOM 1497 C CB  ? SER A 1 194 ?  -0.821  -3.525  -9.714 1.000 90.710 ? 194 SER A CB  1 
ATOM 1498 O O   ? SER A 1 194 ?  -0.862  -6.741  -8.348 1.000 90.710 ? 194 SER A O   1 
ATOM 1499 O OG  ? SER A 1 194 ?  -1.910  -3.994 -10.490 1.000 90.710 ? 194 SER A OG  1 
ATOM 1500 N N   ? TYR A 1 195 ?   0.938  -5.979  -9.446 1.000 86.790 ? 195 TYR A N   1 
ATOM 1501 C CA  ? TYR A 1 195 ?   1.382  -7.327  -9.781 1.000 86.790 ? 195 TYR A CA  1 
ATOM 1502 C C   ? TYR A 1 195 ?   2.893  -7.371  -9.974 1.000 86.790 ? 195 TYR A C   1 
ATOM 1503 C CB  ? TYR A 1 195 ?   0.679  -7.825 -11.048 1.000 86.790 ? 195 TYR A CB  1 
ATOM 1504 O O   ? TYR A 1 195 ?   3.546  -6.328 -10.055 1.000 86.790 ? 195 TYR A O   1 
ATOM 1505 C CG  ? TYR A 1 195 ?   0.861  -6.917 -12.240 1.000 86.790 ? 195 TYR A CG  1 
ATOM 1506 C CD1 ? TYR A 1 195 ?  -0.045  -5.892 -12.504 1.000 86.790 ? 195 TYR A CD1 1 
ATOM 1507 C CD2 ? TYR A 1 195 ?   1.937  -7.083 -13.105 1.000 86.790 ? 195 TYR A CD2 1 
ATOM 1508 C CE1 ? TYR A 1 195 ?   0.118  -5.054 -13.602 1.000 86.790 ? 195 TYR A CE1 1 
ATOM 1509 C CE2 ? TYR A 1 195 ?   2.109  -6.251 -14.206 1.000 86.790 ? 195 TYR A CE2 1 
ATOM 1510 O OH  ? TYR A 1 195 ?   1.362  -4.414 -15.535 1.000 86.790 ? 195 TYR A OH  1 
ATOM 1511 C CZ  ? TYR A 1 195 ?   1.196  -5.240 -14.446 1.000 86.790 ? 195 TYR A CZ  1 
ATOM 1512 N N   ? GLY A 1 196 ?   3.468  -8.519  -9.893 1.000 79.970 ? 196 GLY A N   1 
ATOM 1513 C CA  ? GLY A 1 196 ?   4.878  -8.811 -10.100 1.000 79.970 ? 196 GLY A CA  1 
ATOM 1514 C C   ? GLY A 1 196 ?   5.136 -10.248 -10.512 1.000 79.970 ? 196 GLY A C   1 
ATOM 1515 O O   ? GLY A 1 196 ?   4.203 -11.048 -10.612 1.000 79.970 ? 196 GLY A O   1 
ATOM 1516 N N   ? ILE A 1 197 ?   6.323 -10.561 -10.919 1.000 69.840 ? 197 ILE A N   1 
ATOM 1517 C CA  ? ILE A 1 197 ?   6.682 -11.911 -11.338 1.000 69.840 ? 197 ILE A CA  1 
ATOM 1518 C C   ? ILE A 1 197 ?   7.363 -12.645 -10.186 1.000 69.840 ? 197 ILE A C   1 
ATOM 1519 C CB  ? ILE A 1 197 ?   7.602 -11.892 -12.580 1.000 69.840 ? 197 ILE A CB  1 
ATOM 1520 O O   ? ILE A 1 197 ?   8.222 -12.082  -9.504 1.000 69.840 ? 197 ILE A O   1 
ATOM 1521 C CG1 ? ILE A 1 197 ?   6.913 -11.170 -13.744 1.000 69.840 ? 197 ILE A CG1 1 
ATOM 1522 C CG2 ? ILE A 1 197 ?   8.003 -13.315 -12.977 1.000 69.840 ? 197 ILE A CG2 1 
ATOM 1523 C CD1 ? ILE A 1 197 ?   7.825 -10.906 -14.934 1.000 69.840 ? 197 ILE A CD1 1 
ATOM 1524 N N   ? ASN A 1 198 ?   6.906 -13.958  -9.923 1.000 64.370 ? 198 ASN A N   1 
ATOM 1525 C CA  ? ASN A 1 198 ?   7.434 -14.875  -8.919 1.000 64.370 ? 198 ASN A CA  1 
ATOM 1526 C C   ? ASN A 1 198 ?   8.922 -15.138  -9.127 1.000 64.370 ? 198 ASN A C   1 
ATOM 1527 C CB  ? ASN A 1 198 ?   6.655 -16.192  -8.930 1.000 64.370 ? 198 ASN A CB  1 
ATOM 1528 O O   ? ASN A 1 198 ?   9.365 -15.363 -10.255 1.000 64.370 ? 198 ASN A O   1 
ATOM 1529 C CG  ? ASN A 1 198 ?   6.979 -17.073  -7.740 1.000 64.370 ? 198 ASN A CG  1 
ATOM 1530 N ND2 ? ASN A 1 198 ?   6.434 -18.284  -7.733 1.000 64.370 ? 198 ASN A ND2 1 
ATOM 1531 O OD1 ? ASN A 1 198 ?   7.712 -16.668  -6.834 1.000 64.370 ? 198 ASN A OD1 1 
ATOM 1532 N N   ? ARG A 1 199 ?   9.771 -14.840  -7.995 1.000 60.380 ? 199 ARG A N   1 
ATOM 1533 C CA  ? ARG A 1 199 ?  11.046 -15.544  -7.898 1.000 60.380 ? 199 ARG A CA  1 
ATOM 1534 C C   ? ARG A 1 199 ?  12.078 -14.943  -8.847 1.000 60.380 ? 199 ARG A C   1 
ATOM 1535 C CB  ? ARG A 1 199 ?  10.861 -17.033  -8.200 1.000 60.380 ? 199 ARG A CB  1 
ATOM 1536 O O   ? ARG A 1 199 ?  13.089 -15.577  -9.155 1.000 60.380 ? 199 ARG A O   1 
ATOM 1537 C CG  ? ARG A 1 199 ?  10.002 -17.766  -7.183 1.000 60.380 ? 199 ARG A CG  1 
ATOM 1538 C CD  ? ARG A 1 199 ?   9.997 -19.269  -7.427 1.000 60.380 ? 199 ARG A CD  1 
ATOM 1539 N NE  ? ARG A 1 199 ?   9.211 -19.976  -6.420 1.000 60.380 ? 199 ARG A NE  1 
ATOM 1540 N NH1 ? ARG A 1 199 ?  10.229 -22.021  -6.763 1.000 60.380 ? 199 ARG A NH1 1 
ATOM 1541 N NH2 ? ARG A 1 199 ?   8.573 -21.809  -5.192 1.000 60.380 ? 199 ARG A NH2 1 
ATOM 1542 C CZ  ? ARG A 1 199 ?   9.340 -21.267  -6.127 1.000 60.380 ? 199 ARG A CZ  1 
ATOM 1543 N N   ? THR A 1 200 ?  11.695 -13.713  -9.571 1.000 58.500 ? 200 THR A N   1 
ATOM 1544 C CA  ? THR A 1 200 ?  12.672 -12.960 -10.349 1.000 58.500 ? 200 THR A CA  1 
ATOM 1545 C C   ? THR A 1 200 ?  12.841 -11.551  -9.788 1.000 58.500 ? 200 THR A C   1 
ATOM 1546 C CB  ? THR A 1 200 ?  12.264 -12.880 -11.832 1.000 58.500 ? 200 THR A CB  1 
ATOM 1547 O O   ? THR A 1 200 ?  11.924 -11.012  -9.163 1.000 58.500 ? 200 THR A O   1 
ATOM 1548 C CG2 ? THR A 1 200 ?  13.260 -13.621 -12.718 1.000 58.500 ? 200 THR A CG2 1 
ATOM 1549 O OG1 ? THR A 1 200 ?  10.967 -13.465 -11.997 1.000 58.500 ? 200 THR A OG1 1 
ATOM 1550 N N   ? ILE A 1 201 ?  14.203 -11.129  -9.685 1.000 58.920 ? 201 ILE A N   1 
ATOM 1551 C CA  ? ILE A 1 201 ?  14.620  -9.769  -9.361 1.000 58.920 ? 201 ILE A CA  1 
ATOM 1552 C C   ? ILE A 1 201 ?  14.112  -8.805 -10.431 1.000 58.920 ? 201 ILE A C   1 
ATOM 1553 C CB  ? ILE A 1 201 ?  16.157  -9.665  -9.233 1.000 58.920 ? 201 ILE A CB  1 
ATOM 1554 O O   ? ILE A 1 201 ?  14.639  -8.769 -11.545 1.000 58.920 ? 201 ILE A O   1 
ATOM 1555 C CG1 ? ILE A 1 201 ?  16.678 -10.686  -8.216 1.000 58.920 ? 201 ILE A CG1 1 
ATOM 1556 C CG2 ? ILE A 1 201 ?  16.571  -8.243  -8.843 1.000 58.920 ? 201 ILE A CG2 1 
ATOM 1557 C CD1 ? ILE A 1 201 ?  18.196 -10.795  -8.171 1.000 58.920 ? 201 ILE A CD1 1 
ATOM 1558 N N   ? THR A 1 202 ?  12.806  -8.636 -10.580 1.000 65.960 ? 202 THR A N   1 
ATOM 1559 C CA  ? THR A 1 202 ?  12.282  -7.717 -11.585 1.000 65.960 ? 202 THR A CA  1 
ATOM 1560 C C   ? THR A 1 202 ?  11.262  -6.765 -10.968 1.000 65.960 ? 202 THR A C   1 
ATOM 1561 C CB  ? THR A 1 202 ?  11.634  -8.480 -12.755 1.000 65.960 ? 202 THR A CB  1 
ATOM 1562 O O   ? THR A 1 202 ?  10.645  -7.083  -9.949 1.000 65.960 ? 202 THR A O   1 
ATOM 1563 C CG2 ? THR A 1 202 ?  12.654  -9.363 -13.468 1.000 65.960 ? 202 THR A CG2 1 
ATOM 1564 O OG1 ? THR A 1 202 ?  10.574  -9.304 -12.253 1.000 65.960 ? 202 THR A OG1 1 
ATOM 1565 N N   ? PRO A 1 203 ?  11.388  -5.512 -11.411 1.000 79.900 ? 203 PRO A N   1 
ATOM 1566 C CA  ? PRO A 1 203 ?  10.574  -4.491 -10.746 1.000 79.900 ? 203 PRO A CA  1 
ATOM 1567 C C   ? PRO A 1 203 ?   9.108  -4.898 -10.614 1.000 79.900 ? 203 PRO A C   1 
ATOM 1568 C CB  ? PRO A 1 203 ?  10.722  -3.272 -11.659 1.000 79.900 ? 203 PRO A CB  1 
ATOM 1569 O O   ? PRO A 1 203 ?   8.609  -5.688 -11.419 1.000 79.900 ? 203 PRO A O   1 
ATOM 1570 C CG  ? PRO A 1 203 ?  11.869  -3.605 -12.558 1.000 79.900 ? 203 PRO A CG  1 
ATOM 1571 C CD  ? PRO A 1 203 ?  12.049  -5.096 -12.569 1.000 79.900 ? 203 PRO A CD  1 
ATOM 1572 N N   ? GLY A 1 204 ?   8.473  -4.709  -9.545 1.000 88.160 ? 204 GLY A N   1 
ATOM 1573 C CA  ? GLY A 1 204 ?   7.029  -4.790  -9.398 1.000 88.160 ? 204 GLY A CA  1 
ATOM 1574 C C   ? GLY A 1 204 ?   6.293  -3.667 -10.104 1.000 88.160 ? 204 GLY A C   1 
ATOM 1575 O O   ? GLY A 1 204 ?   6.849  -2.587 -10.310 1.000 88.160 ? 204 GLY A O   1 
ATOM 1576 N N   ? VAL A 1 205 ?   5.028  -4.002 -10.497 1.000 91.790 ? 205 VAL A N   1 
ATOM 1577 C CA  ? VAL A 1 205 ?   4.178  -2.999 -11.131 1.000 91.790 ? 205 VAL A CA  1 
ATOM 1578 C C   ? VAL A 1 205 ?   3.186  -2.444 -10.112 1.000 91.790 ? 205 VAL A C   1 
ATOM 1579 C CB  ? VAL A 1 205 ?   3.424  -3.581 -12.347 1.000 91.790 ? 205 VAL A CB  1 
ATOM 1580 O O   ? VAL A 1 205 ?   2.575  -3.202  -9.354 1.000 91.790 ? 205 VAL A O   1 
ATOM 1581 C CG1 ? VAL A 1 205 ?   2.419  -2.568 -12.894 1.000 91.790 ? 205 VAL A CG1 1 
ATOM 1582 C CG2 ? VAL A 1 205 ?   4.410  -4.000 -13.435 1.000 91.790 ? 205 VAL A CG2 1 
ATOM 1583 N N   ? PHE A 1 206 ?   3.165  -1.184 -10.108 1.000 94.520 ? 206 PHE A N   1 
ATOM 1584 C CA  ? PHE A 1 206 ?   2.269  -0.443  -9.229 1.000 94.520 ? 206 PHE A CA  1 
ATOM 1585 C C   ? PHE A 1 206 ?   1.281   0.389 -10.038 1.000 94.520 ? 206 PHE A C   1 
ATOM 1586 C CB  ? PHE A 1 206 ?   3.067   0.462  -8.285 1.000 94.520 ? 206 PHE A CB  1 
ATOM 1587 O O   ? PHE A 1 206 ?   1.616   0.884 -11.117 1.000 94.520 ? 206 PHE A O   1 
ATOM 1588 C CG  ? PHE A 1 206 ?   4.081  -0.275  -7.451 1.000 94.520 ? 206 PHE A CG  1 
ATOM 1589 C CD1 ? PHE A 1 206 ?   3.846  -0.524  -6.105 1.000 94.520 ? 206 PHE A CD1 1 
ATOM 1590 C CD2 ? PHE A 1 206 ?   5.270  -0.717  -8.015 1.000 94.520 ? 206 PHE A CD2 1 
ATOM 1591 C CE1 ? PHE A 1 206 ?   4.782  -1.206  -5.331 1.000 94.520 ? 206 PHE A CE1 1 
ATOM 1592 C CE2 ? PHE A 1 206 ?   6.211  -1.399  -7.249 1.000 94.520 ? 206 PHE A CE2 1 
ATOM 1593 C CZ  ? PHE A 1 206 ?   5.966  -1.641  -5.907 1.000 94.520 ? 206 PHE A CZ  1 
ATOM 1594 N N   ? THR A 1 207 ?   0.009   0.422  -9.486 1.000 96.140 ? 207 THR A N   1 
ATOM 1595 C CA  ? THR A 1 207 ?  -0.931   1.396 -10.030 1.000 96.140 ? 207 THR A CA  1 
ATOM 1596 C C   ? THR A 1 207 ?  -0.539   2.813  -9.621 1.000 96.140 ? 207 THR A C   1 
ATOM 1597 C CB  ? THR A 1 207 ?  -2.370   1.104  -9.564 1.000 96.140 ? 207 THR A CB  1 
ATOM 1598 O O   ? THR A 1 207 ?  -0.284   3.077  -8.445 1.000 96.140 ? 207 THR A O   1 
ATOM 1599 C CG2 ? THR A 1 207 ?  -3.348   2.131 -10.124 1.000 96.140 ? 207 THR A CG2 1 
ATOM 1600 O OG1 ? THR A 1 207 ?  -2.755  -0.201 -10.013 1.000 96.140 ? 207 THR A OG1 1 
ATOM 1601 N N   ? LYS A 1 208 ?  -0.382   3.735 -10.623 1.000 96.080 ? 208 LYS A N   1 
ATOM 1602 C CA  ? LYS A 1 208 ?   0.073   5.108 -10.421 1.000 96.080 ? 208 LYS A CA  1 
ATOM 1603 C C   ? LYS A 1 208 ?  -1.013   5.956  -9.767 1.000 96.080 ? 208 LYS A C   1 
ATOM 1604 C CB  ? LYS A 1 208 ?   0.499   5.733 -11.750 1.000 96.080 ? 208 LYS A CB  1 
ATOM 1605 O O   ? LYS A 1 208 ?  -1.990   6.332 -10.418 1.000 96.080 ? 208 LYS A O   1 
ATOM 1606 C CG  ? LYS A 1 208 ?   1.291   7.024 -11.601 1.000 96.080 ? 208 LYS A CG  1 
ATOM 1607 C CD  ? LYS A 1 208 ?   1.663   7.611 -12.957 1.000 96.080 ? 208 LYS A CD  1 
ATOM 1608 C CE  ? LYS A 1 208 ?   2.835   6.871 -13.585 1.000 96.080 ? 208 LYS A CE  1 
ATOM 1609 N NZ  ? LYS A 1 208 ?   3.191   7.431 -14.923 1.000 96.080 ? 208 LYS A NZ  1 
ATOM 1610 N N   ? VAL A 1 209 ?  -0.842   6.282  -8.443 1.000 97.220 ? 209 VAL A N   1 
ATOM 1611 C CA  ? VAL A 1 209 ?  -1.827   7.006  -7.645 1.000 97.220 ? 209 VAL A CA  1 
ATOM 1612 C C   ? VAL A 1 209 ?  -2.093   8.374  -8.270 1.000 97.220 ? 209 VAL A C   1 
ATOM 1613 C CB  ? VAL A 1 209 ?  -1.361   7.170  -6.181 1.000 97.220 ? 209 VAL A CB  1 
ATOM 1614 O O   ? VAL A 1 209 ?  -3.246   8.797  -8.385 1.000 97.220 ? 209 VAL A O   1 
ATOM 1615 C CG1 ? VAL A 1 209 ?  -2.271   8.141  -5.431 1.000 97.220 ? 209 VAL A CG1 1 
ATOM 1616 C CG2 ? VAL A 1 209 ?  -1.326   5.814  -5.478 1.000 97.220 ? 209 VAL A CG2 1 
ATOM 1617 N N   ? VAL A 1 210 ?  -1.083   9.049  -8.711 1.000 96.080 ? 210 VAL A N   1 
ATOM 1618 C CA  ? VAL A 1 210 ?  -1.188  10.408  -9.233 1.000 96.080 ? 210 VAL A CA  1 
ATOM 1619 C C   ? VAL A 1 210 ?  -2.150  10.433 -10.418 1.000 96.080 ? 210 VAL A C   1 
ATOM 1620 C CB  ? VAL A 1 210 ?   0.192  10.962  -9.654 1.000 96.080 ? 210 VAL A CB  1 
ATOM 1621 O O   ? VAL A 1 210 ?  -2.907  11.392 -10.591 1.000 96.080 ? 210 VAL A O   1 
ATOM 1622 C CG1 ? VAL A 1 210 ?   0.739  10.193 -10.855 1.000 96.080 ? 210 VAL A CG1 1 
ATOM 1623 C CG2 ? VAL A 1 210 ?   0.094  12.453  -9.970 1.000 96.080 ? 210 VAL A CG2 1 
ATOM 1624 N N   ? HIS A 1 211 ?  -2.115   9.398 -11.240 1.000 96.150 ? 211 HIS A N   1 
ATOM 1625 C CA  ? HIS A 1 211 ?  -2.991   9.309 -12.402 1.000 96.150 ? 211 HIS A CA  1 
ATOM 1626 C C   ? HIS A 1 211 ?  -4.453   9.195 -11.984 1.000 96.150 ? 211 HIS A C   1 
ATOM 1627 C CB  ? HIS A 1 211 ?  -2.601   8.115 -13.277 1.000 96.150 ? 211 HIS A CB  1 
ATOM 1628 O O   ? HIS A 1 211 ?  -5.344   9.672 -12.690 1.000 96.150 ? 211 HIS A O   1 
ATOM 1629 C CG  ? HIS A 1 211 ?  -3.510   7.905 -14.445 1.000 96.150 ? 211 HIS A CG  1 
ATOM 1630 C CD2 ? HIS A 1 211 ?  -4.473   6.980 -14.668 1.000 96.150 ? 211 HIS A CD2 1 
ATOM 1631 N ND1 ? HIS A 1 211 ?  -3.480   8.708 -15.565 1.000 96.150 ? 211 HIS A ND1 1 
ATOM 1632 C CE1 ? HIS A 1 211 ?  -4.389   8.284 -16.427 1.000 96.150 ? 211 HIS A CE1 1 
ATOM 1633 N NE2 ? HIS A 1 211 ?  -5.005   7.237 -15.907 1.000 96.150 ? 211 HIS A NE2 1 
ATOM 1634 N N   ? PHE A 1 212 ?  -4.752   8.706 -10.788 1.000 96.770 ? 212 PHE A N   1 
ATOM 1635 C CA  ? PHE A 1 212 ?  -6.116   8.381 -10.391 1.000 96.770 ? 212 PHE A CA  1 
ATOM 1636 C C   ? PHE A 1 212 ?  -6.611   9.342  -9.316 1.000 96.770 ? 212 PHE A C   1 
ATOM 1637 C CB  ? PHE A 1 212 ?  -6.201   6.938  -9.883 1.000 96.770 ? 212 PHE A CB  1 
ATOM 1638 O O   ? PHE A 1 212 ?  -7.632   9.090  -8.673 1.000 96.770 ? 212 PHE A O   1 
ATOM 1639 C CG  ? PHE A 1 212 ?  -6.012   5.904 -10.960 1.000 96.770 ? 212 PHE A CG  1 
ATOM 1640 C CD1 ? PHE A 1 212 ?  -7.084   5.490 -11.742 1.000 96.770 ? 212 PHE A CD1 1 
ATOM 1641 C CD2 ? PHE A 1 212 ?  -4.761   5.345 -11.191 1.000 96.770 ? 212 PHE A CD2 1 
ATOM 1642 C CE1 ? PHE A 1 212 ?  -6.912   4.533 -12.739 1.000 96.770 ? 212 PHE A CE1 1 
ATOM 1643 C CE2 ? PHE A 1 212 ?  -4.582   4.388 -12.186 1.000 96.770 ? 212 PHE A CE2 1 
ATOM 1644 C CZ  ? PHE A 1 212 ?  -5.659   3.983 -12.958 1.000 96.770 ? 212 PHE A CZ  1 
ATOM 1645 N N   ? LEU A 1 213 ?  -6.004  10.468  -9.129 1.000 96.380 ? 213 LEU A N   1 
ATOM 1646 C CA  ? LEU A 1 213 ?  -6.373  11.418  -8.085 1.000 96.380 ? 213 LEU A CA  1 
ATOM 1647 C C   ? LEU A 1 213 ?  -7.784  11.951  -8.309 1.000 96.380 ? 213 LEU A C   1 
ATOM 1648 C CB  ? LEU A 1 213 ?  -5.378  12.580  -8.040 1.000 96.380 ? 213 LEU A CB  1 
ATOM 1649 O O   ? LEU A 1 213 ?  -8.562  12.079  -7.361 1.000 96.380 ? 213 LEU A O   1 
ATOM 1650 C CG  ? LEU A 1 213 ?  -4.028  12.291  -7.380 1.000 96.380 ? 213 LEU A CG  1 
ATOM 1651 C CD1 ? LEU A 1 213 ?  -3.103  13.495  -7.517 1.000 96.380 ? 213 LEU A CD1 1 
ATOM 1652 C CD2 ? LEU A 1 213 ?  -4.217  11.920  -5.914 1.000 96.380 ? 213 LEU A CD2 1 
ATOM 1653 N N   ? PRO A 1 214 ?  -8.057  12.294  -9.616 1.000 95.940 ? 214 PRO A N   1 
ATOM 1654 C CA  ? PRO A 1 214 ?  -9.425  12.759  -9.858 1.000 95.940 ? 214 PRO A CA  1 
ATOM 1655 C C   ? PRO A 1 214 ? -10.479  11.733  -9.447 1.000 95.940 ? 214 PRO A C   1 
ATOM 1656 C CB  ? PRO A 1 214 ?  -9.455  12.997 -11.370 1.000 95.940 ? 214 PRO A CB  1 
ATOM 1657 O O   ? PRO A 1 214 ? -11.492  12.091  -8.841 1.000 95.940 ? 214 PRO A O   1 
ATOM 1658 C CG  ? PRO A 1 214 ?  -8.051  13.367 -11.726 1.000 95.940 ? 214 PRO A CG  1 
ATOM 1659 C CD  ? PRO A 1 214 ?  -7.114  12.535 -10.898 1.000 95.940 ? 214 PRO A CD  1 
ATOM 1660 N N   ? TRP A 1 215 ? -10.247  10.462  -9.794 1.000 97.180 ? 215 TRP A N   1 
ATOM 1661 C CA  ? TRP A 1 215 ? -11.156   9.382  -9.427 1.000 97.180 ? 215 TRP A CA  1 
ATOM 1662 C C   ? TRP A 1 215 ? -11.222   9.216  -7.913 1.000 97.180 ? 215 TRP A C   1 
ATOM 1663 C CB  ? TRP A 1 215 ? -10.720   8.067 -10.079 1.000 97.180 ? 215 TRP A CB  1 
ATOM 1664 O O   ? TRP A 1 215 ? -12.307   9.070  -7.345 1.000 97.180 ? 215 TRP A O   1 
ATOM 1665 C CG  ? TRP A 1 215 ? -11.556   6.886  -9.686 1.000 97.180 ? 215 TRP A CG  1 
ATOM 1666 C CD1 ? TRP A 1 215 ? -12.735   6.486 -10.252 1.000 97.180 ? 215 TRP A CD1 1 
ATOM 1667 C CD2 ? TRP A 1 215 ? -11.278   5.953  -8.637 1.000 97.180 ? 215 TRP A CD2 1 
ATOM 1668 C CE2 ? TRP A 1 215 ? -12.332   5.013  -8.624 1.000 97.180 ? 215 TRP A CE2 1 
ATOM 1669 C CE3 ? TRP A 1 215 ? -10.239   5.821  -7.706 1.000 97.180 ? 215 TRP A CE3 1 
ATOM 1670 N NE1 ? TRP A 1 215 ? -13.207   5.360  -9.618 1.000 97.180 ? 215 TRP A NE1 1 
ATOM 1671 C CH2 ? TRP A 1 215 ? -11.347   3.847  -6.815 1.000 97.180 ? 215 TRP A CH2 1 
ATOM 1672 C CZ2 ? TRP A 1 215 ? -12.376   3.953  -7.715 1.000 97.180 ? 215 TRP A CZ2 1 
ATOM 1673 C CZ3 ? TRP A 1 215 ? -10.285   4.766  -6.802 1.000 97.180 ? 215 TRP A CZ3 1 
ATOM 1674 N N   ? ILE A 1 216 ? -10.083   9.287  -7.223 1.000 97.210 ? 216 ILE A N   1 
ATOM 1675 C CA  ? ILE A 1 216 ?  -9.978   9.136  -5.776 1.000 97.210 ? 216 ILE A CA  1 
ATOM 1676 C C   ? ILE A 1 216 ? -10.743  10.262  -5.083 1.000 97.210 ? 216 ILE A C   1 
ATOM 1677 C CB  ? ILE A 1 216 ?  -8.504   9.127  -5.314 1.000 97.210 ? 216 ILE A CB  1 
ATOM 1678 O O   ? ILE A 1 216 ? -11.566  10.009  -4.200 1.000 97.210 ? 216 ILE A O   1 
ATOM 1679 C CG1 ? ILE A 1 216 ?  -7.783   7.886  -5.852 1.000 97.210 ? 216 ILE A CG1 1 
ATOM 1680 C CG2 ? ILE A 1 216 ?  -8.416   9.193  -3.786 1.000 97.210 ? 216 ILE A CG2 1 
ATOM 1681 C CD1 ? ILE A 1 216 ?  -6.269   7.934  -5.699 1.000 97.210 ? 216 ILE A CD1 1 
ATOM 1682 N N   ? SER A 1 217 ? -10.536  11.455  -5.516 1.000 95.740 ? 217 SER A N   1 
ATOM 1683 C CA  ? SER A 1 217 ? -11.150  12.630  -4.908 1.000 95.740 ? 217 SER A CA  1 
ATOM 1684 C C   ? SER A 1 217 ? -12.666  12.613  -5.081 1.000 95.740 ? 217 SER A C   1 
ATOM 1685 C CB  ? SER A 1 217 ? -10.574  13.911  -5.514 1.000 95.740 ? 217 SER A CB  1 
ATOM 1686 O O   ? SER A 1 217 ? -13.406  12.904  -4.139 1.000 95.740 ? 217 SER A O   1 
ATOM 1687 O OG  ? SER A 1 217 ? -11.144  15.056  -4.903 1.000 95.740 ? 217 SER A OG  1 
ATOM 1688 N N   ? THR A 1 218 ? -13.139  12.293  -6.207 1.000 95.510 ? 218 THR A N   1 
ATOM 1689 C CA  ? THR A 1 218 ? -14.562  12.247  -6.523 1.000 95.510 ? 218 THR A CA  1 
ATOM 1690 C C   ? THR A 1 218 ? -15.280  11.234  -5.635 1.000 95.510 ? 218 THR A C   1 
ATOM 1691 C CB  ? THR A 1 218 ? -14.795  11.891  -8.003 1.000 95.510 ? 218 THR A CB  1 
ATOM 1692 O O   ? THR A 1 218 ? -16.355  11.520  -5.103 1.000 95.510 ? 218 THR A O   1 
ATOM 1693 C CG2 ? THR A 1 218 ? -16.282  11.741  -8.306 1.000 95.510 ? 218 THR A CG2 1 
ATOM 1694 O OG1 ? THR A 1 218 ? -14.252  12.929  -8.829 1.000 95.510 ? 218 THR A OG1 1 
ATOM 1695 N N   ? ASN A 1 219 ? -14.749  10.066  -5.456 1.000 95.590 ? 219 ASN A N   1 
ATOM 1696 C CA  ? ASN A 1 219 ? -15.378   8.991  -4.696 1.000 95.590 ? 219 ASN A CA  1 
ATOM 1697 C C   ? ASN A 1 219 ? -15.307   9.250  -3.194 1.000 95.590 ? 219 ASN A C   1 
ATOM 1698 C CB  ? ASN A 1 219 ? -14.731   7.646  -5.034 1.000 95.590 ? 219 ASN A CB  1 
ATOM 1699 O O   ? ASN A 1 219 ? -16.202   8.850  -2.448 1.000 95.590 ? 219 ASN A O   1 
ATOM 1700 C CG  ? ASN A 1 219 ? -15.310   7.017  -6.286 1.000 95.590 ? 219 ASN A CG  1 
ATOM 1701 N ND2 ? ASN A 1 219 ? -14.607   7.165  -7.403 1.000 95.590 ? 219 ASN A ND2 1 
ATOM 1702 O OD1 ? ASN A 1 219 ? -16.380   6.405  -6.250 1.000 95.590 ? 219 ASN A OD1 1 
ATOM 1703 N N   ? MET A 1 220 ? -14.268   9.931  -2.709 1.000 94.110 ? 220 MET A N   1 
ATOM 1704 C CA  ? MET A 1 220 ? -14.168  10.266  -1.291 1.000 94.110 ? 220 MET A CA  1 
ATOM 1705 C C   ? MET A 1 220 ? -15.162  11.360  -0.919 1.000 94.110 ? 220 MET A C   1 
ATOM 1706 C CB  ? MET A 1 220 ? -12.746  10.709  -0.942 1.000 94.110 ? 220 MET A CB  1 
ATOM 1707 O O   ? MET A 1 220 ? -15.634  11.415   0.218 1.000 94.110 ? 220 MET A O   1 
ATOM 1708 C CG  ? MET A 1 220 ? -11.752   9.563  -0.846 1.000 94.110 ? 220 MET A CG  1 
ATOM 1709 S SD  ? MET A 1 220 ? -10.129  10.095  -0.177 1.000 94.110 ? 220 MET A SD  1 
ATOM 1710 C CE  ? MET A 1 220 ?  -9.557  11.158  -1.531 1.000 94.110 ? 220 MET A CE  1 
ATOM 1711 N N   ? LYS A 1 221 ? -15.534  12.214  -1.809 1.000 85.790 ? 221 LYS A N   1 
ATOM 1712 C CA  ? LYS A 1 221 ? -16.470  13.317  -1.609 1.000 85.790 ? 221 LYS A CA  1 
ATOM 1713 C C   ? LYS A 1 221 ? -17.915  12.835  -1.705 1.000 85.790 ? 221 LYS A C   1 
ATOM 1714 C CB  ? LYS A 1 221 ? -16.218  14.426  -2.631 1.000 85.790 ? 221 LYS A CB  1 
ATOM 1715 O O   ? LYS A 1 221 ? -18.797  13.363  -1.024 1.000 85.790 ? 221 LYS A O   1 
ATOM 1716 C CG  ? LYS A 1 221 ? -14.954  15.232  -2.371 1.000 85.790 ? 221 LYS A CG  1 
ATOM 1717 C CD  ? LYS A 1 221 ? -14.795  16.363  -3.379 1.000 85.790 ? 221 LYS A CD  1 
ATOM 1718 C CE  ? LYS A 1 221 ? -13.491  17.120  -3.170 1.000 85.790 ? 221 LYS A CE  1 
ATOM 1719 N NZ  ? LYS A 1 221 ? -13.309  18.201  -4.184 1.000 85.790 ? 221 LYS A NZ  1 
ATOM 1720 N N   ? LEU A 1 222 ? -18.251  11.859  -2.574 1.000 70.980 ? 222 LEU A N   1 
ATOM 1721 C CA  ? LEU A 1 222 ? -19.571  11.342  -2.917 1.000 70.980 ? 222 LEU A CA  1 
ATOM 1722 C C   ? LEU A 1 222 ? -20.032  10.307  -1.896 1.000 70.980 ? 222 LEU A C   1 
ATOM 1723 C CB  ? LEU A 1 222 ? -19.557  10.723  -4.318 1.000 70.980 ? 222 LEU A CB  1 
ATOM 1724 O O   ? LEU A 1 222 ? -21.229  10.037  -1.777 1.000 70.980 ? 222 LEU A O   1 
ATOM 1725 C CG  ? LEU A 1 222 ? -19.483  11.702  -5.490 1.000 70.980 ? 222 LEU A CG  1 
ATOM 1726 C CD1 ? LEU A 1 222 ? -19.329  10.944  -6.805 1.000 70.980 ? 222 LEU A CD1 1 
ATOM 1727 C CD2 ? LEU A 1 222 ? -20.720  12.593  -5.523 1.000 70.980 ? 222 LEU A CD2 1 
ATOM 1728 N N   ? LEU A 1 223 ? -19.308  10.018  -0.940 1.000 63.690 ? 223 LEU A N   1 
ATOM 1729 C CA  ? LEU A 1 223 ? -19.686   9.038   0.073 1.000 63.690 ? 223 LEU A CA  1 
ATOM 1730 C C   ? LEU A 1 223 ? -19.826   9.698   1.441 1.000 63.690 ? 223 LEU A C   1 
ATOM 1731 C CB  ? LEU A 1 223 ? -18.653   7.911   0.141 1.000 63.690 ? 223 LEU A CB  1 
ATOM 1732 O O   ? LEU A 1 223 ? -19.135  10.675   1.738 1.000 63.690 ? 223 LEU A O   1 
ATOM 1733 C CG  ? LEU A 1 223 ? -18.533   7.026  -1.100 1.000 63.690 ? 223 LEU A CG  1 
ATOM 1734 C CD1 ? LEU A 1 223 ? -17.297   6.138  -1.001 1.000 63.690 ? 223 LEU A CD1 1 
ATOM 1735 C CD2 ? LEU A 1 223 ? -19.790   6.182  -1.280 1.000 63.690 ? 223 LEU A CD2 1 
# 
loop_
_struct_sheet_range.sheet_id 
_struct_sheet_range.id 
_struct_sheet_range.beg_label_comp_id 
_struct_sheet_range.beg_label_asym_id 
_struct_sheet_range.beg_label_seq_id 
_struct_sheet_range.pdbx_beg_PDB_ins_code 
_struct_sheet_range.end_label_comp_id 
_struct_sheet_range.end_label_asym_id 
_struct_sheet_range.end_label_seq_id 
_struct_sheet_range.pdbx_end_PDB_ins_code 
_struct_sheet_range.beg_auth_comp_id 
_struct_sheet_range.beg_auth_asym_id 
_struct_sheet_range.beg_auth_seq_id 
_struct_sheet_range.end_auth_comp_id 
_struct_sheet_range.end_auth_asym_id 
_struct_sheet_range.end_auth_seq_id 
A A ILE A   2 ? ILE A   2 ? ILE A 2   ILE A 2   
A B PRO A 174 ? PRO A 174 ? PRO A 174 PRO A 174 
B C HIS A   6 ? GLU A   7 ? HIS A 6   GLU A 7   
B D LYS A 106 ? LYS A 106 ? LYS A 106 LYS A 106 
B E VAL A 117 ? GLY A 122 ? VAL A 117 GLY A 122 
B F ARG A 138 ? ILE A 144 ? ARG A 138 ILE A 144 
B G GLN A 162 ? ALA A 165 ? GLN A 162 ALA A 165 
B H PRO A 182 ? CYS A 185 ? PRO A 182 CYS A 185 
B I LEU A 188 ? TYR A 195 ? LEU A 188 TYR A 195 
B J GLY A 204 ? LYS A 208 ? GLY A 204 LYS A 208 
C K MET A  16 ? VAL A  21 ? MET A 16  VAL A 21  
C L LYS A  25 ? GLN A  33 ? LYS A 25  GLN A 33  
C M PHE A  36 ? THR A  39 ? PHE A 36  THR A 39  
C N MET A  48 ? LEU A  52 ? MET A 48  LEU A 52  
C O GLN A  65 ? PRO A  74 ? GLN A 65  PRO A 74  
C P MET A  88 ? LEU A  92 ? MET A 88  LEU A 92  
D Q ASN A  56 ? ASN A  56 ? ASN A 56  ASN A 56  
D R ARG A 136 ? ARG A 136 ? ARG A 136 ARG A 136 
E S ASN A  79 ? ASN A  79 ? ASN A 79  ASN A 79  
E T THR A  84 ? THR A  84 ? THR A 84  THR A 84  
F U THR A  99 ? THR A  99 ? THR A 99  THR A 99  
F V VAL A 102 ? VAL A 102 ? VAL A 102 VAL A 102 
G W LYS A 125 ? LYS A 125 ? LYS A 125 LYS A 125 
G X ALA A 133 ? ALA A 133 ? ALA A 133 ALA A 133 
# 
loop_
_struct_conf.id 
_struct_conf.conf_type_id 
_struct_conf.beg_label_comp_id 
_struct_conf.beg_label_asym_id 
_struct_conf.beg_label_seq_id 
_struct_conf.pdbx_beg_PDB_ins_code 
_struct_conf.end_label_comp_id 
_struct_conf.end_label_asym_id 
_struct_conf.end_label_seq_id 
_struct_conf.pdbx_end_PDB_ins_code 
_struct_conf.beg_auth_comp_id 
_struct_conf.beg_auth_asym_id 
_struct_conf.beg_auth_seq_id 
_struct_conf.end_auth_comp_id 
_struct_conf.end_auth_asym_id 
_struct_conf.end_auth_seq_id 
STRN1         STRN         ILE A   2 ? ILE A   2 ? ILE A 2   ILE A 2   
TURN_TY1_P1   TURN_TY1_P   ILE A   3 ? GLY A   4 ? ILE A 3   GLY A 4   
STRN2         STRN         HIS A   6 ? GLU A   7 ? HIS A 6   GLU A 7   
HELX_LH_PP_P1 HELX_LH_PP_P VAL A   8 ? LYS A   9 ? VAL A 8   LYS A 9   
TURN_TY1_P2   TURN_TY1_P   PRO A  10 ? HIS A  11 ? PRO A 10  HIS A 11  
BEND1         BEND         SER A  12 ? SER A  12 ? SER A 12  SER A 12  
TURN_TY1_P3   TURN_TY1_P   PRO A  14 ? TYR A  15 ? PRO A 14  TYR A 15  
STRN3         STRN         MET A  16 ? VAL A  21 ? MET A 16  VAL A 21  
TURN_TY1_P4   TURN_TY1_P   GLY A  22 ? LYS A  24 ? GLY A 22  LYS A 24  
STRN4         STRN         LYS A  25 ? GLN A  33 ? LYS A 25  GLN A 33  
TURN_TY1_P5   TURN_TY1_P   ASP A  34 ? ASP A  35 ? ASP A 34  ASP A 35  
STRN5         STRN         PHE A  36 ? THR A  39 ? PHE A 36  THR A 39  
HELX_RH_3T_P1 HELX_RH_3T_P ALA A  41 ? CYS A  43 ? ALA A 41  CYS A 43  
BEND2         BEND         ARG A  46 ? ARG A  46 ? ARG A 46  ARG A 46  
STRN6         STRN         MET A  48 ? LEU A  52 ? MET A 48  LEU A 52  
BEND3         BEND         GLY A  53 ? GLY A  53 ? GLY A 53  GLY A 53  
BEND4         BEND         HIS A  55 ? HIS A  55 ? HIS A 55  HIS A 55  
STRN7         STRN         ASN A  56 ? ASN A  56 ? ASN A 56  ASN A 56  
TURN_TY1_P6   TURN_TY1_P   ILE A  57 ? LYS A  58 ? ILE A 57  LYS A 58  
BEND5         BEND         ALA A  59 ? ALA A  59 ? ALA A 59  ALA A 59  
TURN_TY1_P7   TURN_TY1_P   GLU A  62 ? THR A  63 ? GLU A 62  THR A 63  
STRN8         STRN         GLN A  65 ? PRO A  74 ? GLN A 65  PRO A 74  
TURN_TY1_P8   TURN_TY1_P   PRO A  76 ? ALA A  77 ? PRO A 76  ALA A 77  
STRN9         STRN         ASN A  79 ? ASN A  79 ? ASN A 79  ASN A 79  
TURN_TY1_P9   TURN_TY1_P   ARG A  80 ? GLY A  83 ? ARG A 80  GLY A 83  
STRN10        STRN         THR A  84 ? THR A  84 ? THR A 84  THR A 84  
TURN_TY1_P10  TURN_TY1_P   ASN A  85 ? ASN A  85 ? ASN A 85  ASN A 85  
STRN11        STRN         MET A  88 ? LEU A  92 ? MET A 88  LEU A 92  
BEND6         BEND         GLU A  93 ? SER A  94 ? GLU A 93  SER A 94  
HELX_LH_PP_P2 HELX_LH_PP_P LYS A  95 ? ARG A  98 ? LYS A 95  ARG A 98  
STRN12        STRN         THR A  99 ? THR A  99 ? THR A 99  THR A 99  
TURN_TY1_P11  TURN_TY1_P   LYS A 100 ? ALA A 101 ? LYS A 100 ALA A 101 
STRN13        STRN         VAL A 102 ? VAL A 102 ? VAL A 102 VAL A 102 
HELX_LH_PP_P3 HELX_LH_PP_P PRO A 104 ? LEU A 105 ? PRO A 104 LEU A 105 
STRN14        STRN         LYS A 106 ? LYS A 106 ? LYS A 106 LYS A 106 
HELX_LH_PP_P4 HELX_LH_PP_P LEU A 107 ? PRO A 108 ? LEU A 107 PRO A 108 
BEND7         BEND         ARG A 109 ? ALA A 110 ? ARG A 109 ALA A 110 
TURN_TY1_P12  TURN_TY1_P   PRO A 114 ? GLY A 115 ? PRO A 114 GLY A 115 
STRN15        STRN         VAL A 117 ? GLY A 122 ? VAL A 117 GLY A 122 
BEND8         BEND         TRP A 123 ? GLY A 124 ? TRP A 123 GLY A 124 
STRN16        STRN         LYS A 125 ? LYS A 125 ? LYS A 125 LYS A 125 
BEND9         BEND         THR A 126 ? SER A 127 ? THR A 126 SER A 127 
TURN_TY1_P13  TURN_TY1_P   ILE A 128 ? ASN A 129 ? ILE A 128 ASN A 129 
BEND10        BEND         THR A 131 ? LYS A 132 ? THR A 131 LYS A 132 
STRN17        STRN         ALA A 133 ? ALA A 133 ? ALA A 133 ALA A 133 
BEND11        BEND         ALA A 135 ? ALA A 135 ? ALA A 135 ALA A 135 
STRN18        STRN         ARG A 136 ? ARG A 136 ? ARG A 136 ARG A 136 
STRN19        STRN         ARG A 138 ? ILE A 143 ? ARG A 138 ILE A 143 
STRN20        STRN         ILE A 144 ? ILE A 144 ? ILE A 144 ILE A 144 
HELX_LH_PP_P5 HELX_LH_PP_P GLN A 145 ? GLU A 146 ? GLN A 145 GLU A 146 
HELX_RH_AL_P1 HELX_RH_AL_P ASP A 147 ? LEU A 153 ? ASP A 147 LEU A 153 
TURN_TY1_P14  TURN_TY1_P   TYR A 155 ? THR A 156 ? TYR A 155 THR A 156 
TURN_TY1_P15  TURN_TY1_P   LYS A 159 ? THR A 161 ? LYS A 159 THR A 161 
STRN21        STRN         GLN A 162 ? ALA A 165 ? GLN A 162 ALA A 165 
TURN_TY1_P16  TURN_TY1_P   PRO A 168 ? LYS A 169 ? PRO A 168 LYS A 169 
BEND12        BEND         LYS A 170 ? LYS A 170 ? LYS A 170 LYS A 170 
STRN22        STRN         PRO A 174 ? PRO A 174 ? PRO A 174 PRO A 174 
TURN_TY1_P17  TURN_TY1_P   GLU A 176 ? GLY A 177 ? GLU A 176 GLY A 177 
TURN_TY1_P18  TURN_TY1_P   SER A 179 ? GLY A 180 ? SER A 179 GLY A 180 
STRN23        STRN         PRO A 182 ? CYS A 185 ? PRO A 182 CYS A 185 
TURN_TY1_P19  TURN_TY1_P   ASP A 186 ? ASN A 187 ? ASP A 186 ASN A 187 
STRN24        STRN         LEU A 188 ? TYR A 195 ? LEU A 188 TYR A 195 
TURN_TY1_P20  TURN_TY1_P   ASN A 198 ? ARG A 199 ? ASN A 198 ARG A 199 
BEND13        BEND         THR A 200 ? THR A 200 ? THR A 200 THR A 200 
HELX_LH_PP_P6 HELX_LH_PP_P PRO A 203 ? PRO A 203 ? PRO A 203 PRO A 203 
STRN25        STRN         GLY A 204 ? LYS A 208 ? GLY A 204 LYS A 208 
HELX_RH_3T_P2 HELX_RH_3T_P VAL A 209 ? PHE A 212 ? VAL A 209 PHE A 212 
HELX_RH_AL_P2 HELX_RH_AL_P LEU A 213 ? LEU A 222 ? LEU A 213 LEU A 222 
# 
