# Supplementary material for: FlatProt: 2D visualization eases protein structure comparison
Source: BMC Bioinformatics. 2025 Aug 13;26:210. doi: 10.1186/s12859-025-06233-x (PMC12344939; doi:10.1186/s12859-025-06233-x)
Supplement: Supplementary file 1 — Supplementary Material 1 [file 12859_2025_6233_MOESM1_ESM.zip › KLK/structures/Protobothrops_mucrosquamatus_GeneID=107288023.cif]

data_Protobothrops_mucrosquamatus_GeneID=107288023
# 
_entry.id   ? 
# 
_entity.id                         1      
_entity.type                       polymer 
_entity.pdbx_description           polymer-1 
_entity.formula_weight             24727.1 
_entity.pdbx_number_of_molecules        1 
# 
loop_
_struct_sheet.id 
_struct_sheet.number_strands 
A 2 
B 8 
C 6 
D 2 
E 2 
F 2 
# 
loop_
_struct_conf_type.id 
_struct_conf_type.criteria 
STRN         DSSP 
TURN_TY1_P   DSSP 
HELX_LH_PP_P DSSP 
BEND         DSSP 
HELX_RH_3T_P DSSP 
HELX_RH_AL_P DSSP 
# 
_struct_asym.id          A 
_struct_asym.entity_id   1 
# 
_software.pdbx_ordinal     1 
_software.name             dssp 
_software.version          4.4.10 
_software.date             ? 
_software.classification   'model annotation' 
# 
_entity_poly.entity_id                      1 
_entity_poly.type                           polypeptide(L) 
_entity_poly.nstd_linkage                   n 
_entity_poly.nstd_monomer                   n 
_entity_poly.pdbx_seq_one_letter_code       
;RIIGGYDCKSNSRPFQAAIVTGNKIYCGASLVHPCWVLTAAHCRKQRVKVCLGKHNLKKVEPTEQCMDVAQAIPHPEYNK
KKMNKDYMLIRLKPCAIITKAVNVTRLPTRCPKDGQRCTVSGWGTIKSPQNKLPAKMQCANVSIVPYNQCNKAYFGRITS
HMLCAGVPQGGVDSCQGDSGGPLVCNGLLEGVVSWGKSVCAQKGNPGVYAKVCCVVPWIQNTIKNW
;
_entity_poly.pdbx_seq_one_letter_code_can   
;RIIGGYDCKSNSRPFQAAIVTGNKIYCGASLVHPCWVLTAAHCRKQRVKVCLGKHNLKKVEPTEQCMDVAQAIPHPEYNK
KKMNKDYMLIRLKPCAIITKAVNVTRLPTRCPKDGQRCTVSGWGTIKSPQNKLPAKMQCANVSIVPYNQCNKAYFGRITS
HMLCAGVPQGGVDSCQGDSGGPLVCNGLLEGVVSWGKSVCAQKGNPGVYAKVCCVVPWIQNTIKNW
;
_entity_poly.pdbx_strand_id                 A 
# 
loop_
_dssp_struct_summary.entry_id 
_dssp_struct_summary.label_comp_id 
_dssp_struct_summary.label_asym_id 
_dssp_struct_summary.label_seq_id 
_dssp_struct_summary.secondary_structure 
_dssp_struct_summary.ss_bridge 
_dssp_struct_summary.helix_3_10 
_dssp_struct_summary.helix_alpha 
_dssp_struct_summary.helix_pi 
_dssp_struct_summary.helix_pp 
_dssp_struct_summary.bend 
_dssp_struct_summary.chirality 
_dssp_struct_summary.sheet 
_dssp_struct_summary.strand 
_dssp_struct_summary.ladder_1 
_dssp_struct_summary.ladder_2 
_dssp_struct_summary.accessibility 
_dssp_struct_summary.TCO 
_dssp_struct_summary.kappa 
_dssp_struct_summary.alpha 
_dssp_struct_summary.phi 
_dssp_struct_summary.psi 
_dssp_struct_summary.x_ca 
_dssp_struct_summary.y_ca 
_dssp_struct_summary.z_ca 
Protobothrops_mucrosquamatus_GeneID=107288023 ARG A 1   . . . . . . . . . . . . ? .      .     .      .      124.5  -3.9  5.9   
-9.8  
Protobothrops_mucrosquamatus_GeneID=107288023 ILE A 2   . . > . . . . - . . . . ? -0.882 .     -168.8 -124.3 98.5   -4.4  3.2   
-12.3 
Protobothrops_mucrosquamatus_GeneID=107288023 ILE A 3   B . 3 . . . S + A A A . ? -0.819 79.1  9.3    -79.5  127.8  -3.6  4.4   
-15.9 
Protobothrops_mucrosquamatus_GeneID=107288023 GLY A 4   T . 3 . . . S + . . . . ? 0.749  103.6 135.5  76.3   18.2   -4.7  2.0   
-18.6 
Protobothrops_mucrosquamatus_GeneID=107288023 GLY A 5   . . < . . . . - . . . . ? -0.160 45.0  -132.3 -92.2  -175.5 -6.6  -0.1  
-16.0 
Protobothrops_mucrosquamatus_GeneID=107288023 TYR A 6   E . . . . . . - B C B . ? -0.905 35.5  -77.4  -133.3 159.5  -10.1 -1.6  
-16.0 
Protobothrops_mucrosquamatus_GeneID=107288023 ASP A 7   E . . . . > . - B C B . ? -0.511 52.3  -125.6 -59.7  123.1  -13.1 -1.8  
-13.7 
Protobothrops_mucrosquamatus_GeneID=107288023 CYS A 8   P . . . . P . - . . . . ? -0.477 27.7  -103.0 -65.6  141.7  -12.4 -4.3  
-11.0 
Protobothrops_mucrosquamatus_GeneID=107288023 LYS A 9   P . > . . P . - . . . . ? -0.460 51.7  -89.5  -60.9  138.5  -14.9 -7.0  
-10.5 
Protobothrops_mucrosquamatus_GeneID=107288023 SER A 10  T . 3 . . < S + . . . . ? -0.269 109.2 0.6    -51.6  131.4  -17.1 -6.3  
-7.5  
Protobothrops_mucrosquamatus_GeneID=107288023 ASN A 11  T . 3 . . . S + . . . . ? 0.612  92.7  123.8  66.9   9.2    -15.6 -7.8  
-4.3  
Protobothrops_mucrosquamatus_GeneID=107288023 SER A 12  S . < . . . S + . . . . ? 0.662  79.1  40.4   -71.7  -15.0  -12.6 -9.2  
-6.3  
Protobothrops_mucrosquamatus_GeneID=107288023 ARG A 13  . . > . . . . + . . . . ? -0.551 66.8  163.6  -129.6 67.7   -10.3 -7.2  
-3.9  
Protobothrops_mucrosquamatus_GeneID=107288023 PRO A 14  T . 3 . . . S + . . . . ? 0.601  74.6  58.6   -73.3  -0.1   -11.8 -7.8  
-0.5  
Protobothrops_mucrosquamatus_GeneID=107288023 PHE A 15  T . 3 . . . S + . . . . ? 0.548  79.0  110.1  -99.6  -16.8  -8.6  -6.6  
1.2   
Protobothrops_mucrosquamatus_GeneID=107288023 GLN A 16  E . < . . . . - C K J . ? -0.481 49.4  -169.4 -66.4  133.0  -8.5  -3.2  
-0.4  
Protobothrops_mucrosquamatus_GeneID=107288023 ALA A 17  E . . . . . . - C K J K ? -0.926 16.0  -140.2 -125.9 146.8  -9.2  -0.2  
1.9   
Protobothrops_mucrosquamatus_GeneID=107288023 ALA A 18  E . . . . . . - C K J K ? -0.935 8.0   -151.4 -104.1 125.2  -9.9  3.4   
1.4   
Protobothrops_mucrosquamatus_GeneID=107288023 ILE A 19  E . . . . . . - C K J K ? -0.899 26.2  -167.6 -90.1  122.1  -8.3  5.9   
3.7   
Protobothrops_mucrosquamatus_GeneID=107288023 VAL A 20  E . . . . . . - C K J K ? -0.870 25.9  -163.6 -122.1 138.7  -10.7 8.8   
3.8   
Protobothrops_mucrosquamatus_GeneID=107288023 THR A 21  E . > . . . S - C K J . ? -0.987 79.0  -41.4  -111.8 112.0  -10.6 12.5  
5.1   
Protobothrops_mucrosquamatus_GeneID=107288023 GLY A 22  T . 3 . . . S - . . . . ? -0.544 124.8 -26.6  66.3   -118.3 -14.1 13.8  
5.3   
Protobothrops_mucrosquamatus_GeneID=107288023 ASN A 23  T . 3 . . . S + . . . . ? 0.183  120.2 90.9   -114.6 14.7   -15.9 12.5  
2.1   
Protobothrops_mucrosquamatus_GeneID=107288023 LYS A 24  E . < . . . S - C L J . ? -0.916 78.8  -115.4 -118.8 141.1  -12.8 12.2  
-0.0  
Protobothrops_mucrosquamatus_GeneID=107288023 ILE A 25  E . . . . . . + C L J . ? -0.571 32.6  174.2  -70.8  130.6  -10.5 9.4   
-0.6  
Protobothrops_mucrosquamatus_GeneID=107288023 TYR A 26  E . . . . . . - C L . . ? 0.816  60.2  -17.3  -102.6 -49.2  -6.9  10.2  
0.7   
Protobothrops_mucrosquamatus_GeneID=107288023 CYS A 27  E . . . . . . - C L J . ? -0.944 61.8  -113.6 -150.9 163.2  -5.0  7.0   
0.3   
Protobothrops_mucrosquamatus_GeneID=107288023 GLY A 28  E . . . . . . + C L J . ? -0.564 30.8  178.5  -95.3  171.6  -5.4  3.4   
-0.3  
Protobothrops_mucrosquamatus_GeneID=107288023 ALA A 29  E . . . . . . - C L J . ? -0.959 23.1  -122.3 -161.8 169.5  -4.5  0.5   
2.1   
Protobothrops_mucrosquamatus_GeneID=107288023 SER A 30  E . . . . . . - C L J L ? -0.995 21.8  -127.6 -125.8 129.2  -4.6  -3.3  
2.5   
Protobothrops_mucrosquamatus_GeneID=107288023 LEU A 31  E . . . . . . + C L . L ? -0.670 36.6  163.1  -70.9  117.6  -6.2  -5.2  
5.2   
Protobothrops_mucrosquamatus_GeneID=107288023 VAL A 32  E . . . . . . + C L . . ? 0.503  69.8  14.6   -117.5 -6.8   -3.5  -7.5  
6.6   
Protobothrops_mucrosquamatus_GeneID=107288023 HIS A 33  E . > . . . S - C L . L ? -0.951 85.6  -103.1 -161.4 150.7  -5.2  -8.4  
9.9   
Protobothrops_mucrosquamatus_GeneID=107288023 PRO A 34  T . 3 . . . S + . . . . ? 0.816  126.6 29.4   -52.8  -23.8  -8.8  -8.0  
11.2  
Protobothrops_mucrosquamatus_GeneID=107288023 CYS A 35  T . 3 . . . S + . . . . ? 0.371  116.6 69.2   -113.2 1.1    -7.6  -5.0  
13.2  
Protobothrops_mucrosquamatus_GeneID=107288023 TRP A 36  E . < . . . . - C M L M ? -0.979 50.2  -172.4 -134.7 134.3  -4.8  -3.8  
11.0  
Protobothrops_mucrosquamatus_GeneID=107288023 VAL A 37  E . . . . . . - C M L M ? -0.921 19.3  -139.1 -115.7 143.5  -4.4  -2.2  
7.6   
Protobothrops_mucrosquamatus_GeneID=107288023 LEU A 38  E . . . . . . + C M L M ? -0.923 35.9  148.6  -100.7 128.3  -1.1  -1.6  
5.8   
Protobothrops_mucrosquamatus_GeneID=107288023 THR A 39  E . . . . . . - C M . M ? -0.803 49.6  -71.3  -144.2 -179.7 -0.5  1.7   
3.9   
Protobothrops_mucrosquamatus_GeneID=107288023 ALA A 40  . . > . . . . - . . . . ? -0.659 31.9  -135.0 -81.0  142.8  2.3   4.1   
3.0   
Protobothrops_mucrosquamatus_GeneID=107288023 ALA A 41  G . > . . . S + . . . . ? 0.812  104.7 65.1   -65.5  -32.3  3.9   6.3   
5.7   
Protobothrops_mucrosquamatus_GeneID=107288023 HIS A 42  G . 3 . . . S + . . . . ? 0.620  88.8  71.2   -70.5  -2.0   3.7   9.3   
3.5   
Protobothrops_mucrosquamatus_GeneID=107288023 CYS A 43  G . < . . . S + . . . . ? 0.384  71.0  135.9  -90.9  2.8    -0.1  9.0   
3.8   
Protobothrops_mucrosquamatus_GeneID=107288023 ARG A 44  . . < . . . . + . . . . ? -0.330 23.2  160.9  -63.9  131.7  -0.1  10.1  
7.4   
Protobothrops_mucrosquamatus_GeneID=107288023 LYS A 45  . . . . . . . - . . . . ? -0.978 45.7  -121.4 -149.8 156.9  -2.7  12.6  
8.5   
Protobothrops_mucrosquamatus_GeneID=107288023 GLN A 46  S . . . . . S + . . . . ? 0.849  101.4 33.9   -73.8  -28.2  -4.3  13.8  
11.9  
Protobothrops_mucrosquamatus_GeneID=107288023 ARG A 47  S . . . . . S + . . . . ? -0.811 77.6  140.0  -137.3 97.3   -8.1  12.9  
11.0  
Protobothrops_mucrosquamatus_GeneID=107288023 VAL A 48  . . . . . . . - . . . . ? -0.918 31.0  -154.4 -136.3 154.8  -8.7  9.9   
8.8   
Protobothrops_mucrosquamatus_GeneID=107288023 LYS A 49  E . . . . . . - C N K N ? -0.911 16.6  -134.5 -115.5 154.1  -11.2 6.9   
8.6   
Protobothrops_mucrosquamatus_GeneID=107288023 VAL A 50  E . . . . . . - C N K N ? -0.960 18.7  -165.7 -111.1 121.7  -10.7 3.5   
7.0   
Protobothrops_mucrosquamatus_GeneID=107288023 CYS A 51  E . . . . . . - C N K N ? -0.943 8.0   -178.2 -108.7 128.7  -13.4 2.2   
4.8   
Protobothrops_mucrosquamatus_GeneID=107288023 LEU A 52  E . . . . . . + C N K N ? -0.777 59.0  37.4   -116.3 157.1  -13.6 -1.5  
3.7   
Protobothrops_mucrosquamatus_GeneID=107288023 GLY A 53  S . . . . . S + . . . . ? 0.689  79.6  140.4  78.8   17.8   -16.0 -3.5  
1.4   
Protobothrops_mucrosquamatus_GeneID=107288023 LYS A 54  . . . . . . . + . . . . ? -0.847 21.1  159.7  -100.4 135.1  -16.4 -0.6  
-1.1  
Protobothrops_mucrosquamatus_GeneID=107288023 HIS A 55  S . . . . . S + . . . . ? 0.657  75.3  41.7   -112.5 -36.7  -16.5 -1.1  
-4.9  
Protobothrops_mucrosquamatus_GeneID=107288023 ASN A 56  B . > . . . . - D Q P . ? -0.961 64.5  -160.1 -117.9 117.0  -18.1 2.2   
-5.9  
Protobothrops_mucrosquamatus_GeneID=107288023 LEU A 57  T . 3 . . . S + . . . . ? 0.662  91.9  57.0   -75.1  -8.9   -16.9 5.4   
-4.2  
Protobothrops_mucrosquamatus_GeneID=107288023 LYS A 58  T . 3 . . . S + . . . . ? 0.544  102.8 65.5   -99.0  -3.2   -20.1 7.3   
-5.1  
Protobothrops_mucrosquamatus_GeneID=107288023 LYS A 59  S . < . . . S - . . . . ? -0.898 77.0  -128.2 -125.2 140.8  -22.5 4.8   
-3.5  
Protobothrops_mucrosquamatus_GeneID=107288023 VAL A 60  . . . . . . . - . . . . ? -0.826 35.9  -157.3 -76.9  119.4  -23.1 3.6   
0.0   
Protobothrops_mucrosquamatus_GeneID=107288023 GLU A 61  . . > . . . . - . . . . ? -0.754 23.3  -132.0 -104.7 141.7  -22.8 -0.1  
-0.2  
Protobothrops_mucrosquamatus_GeneID=107288023 PRO A 62  T . 3 . . . S + . . . . ? 0.751  110.3 55.7   -60.8  -19.7  -24.4 -2.6  
2.3   
Protobothrops_mucrosquamatus_GeneID=107288023 THR A 63  T . 3 . . . S + . . . . ? 0.557  84.3  117.5  -87.1  -10.8  -21.0 -4.3  
2.5   
Protobothrops_mucrosquamatus_GeneID=107288023 GLU A 64  . . < . . . . - . . . . ? -0.362 40.9  -173.9 -73.3  133.7  -19.2 -1.1  
3.5   
Protobothrops_mucrosquamatus_GeneID=107288023 GLN A 65  E . . . . . . - C O N . ? -0.960 1.2   -173.1 -123.2 107.0  -17.4 -0.8  
7.0   
Protobothrops_mucrosquamatus_GeneID=107288023 CYS A 66  E . . . . . . - C O N . ? -0.926 14.2  -176.8 -102.9 122.3  -16.1 2.6   
7.9   
Protobothrops_mucrosquamatus_GeneID=107288023 MET A 67  E . . . . . . - C O N . ? -0.857 25.8  -112.6 -122.0 147.8  -14.0 2.5   
11.1  
Protobothrops_mucrosquamatus_GeneID=107288023 ASP A 68  E . . . . . . - C O N O ? -0.433 35.3  -112.9 -72.9  153.8  -12.2 5.0   
13.3  
Protobothrops_mucrosquamatus_GeneID=107288023 VAL A 69  E . . . . . . - C O . O ? -0.806 27.9  -177.8 -93.5  122.1  -8.4  4.9   
13.6  
Protobothrops_mucrosquamatus_GeneID=107288023 ALA A 70  E . . . . . S - C O . . ? 0.862  71.3  -6.4   -79.4  -43.1  -7.1  3.9   
17.0  
Protobothrops_mucrosquamatus_GeneID=107288023 GLN A 71  E . . . . . . - C O . O ? -0.986 52.2  -152.7 -157.1 141.5  -3.4  4.3   
16.1  
Protobothrops_mucrosquamatus_GeneID=107288023 ALA A 72  E . . . . . . - C O . O ? -0.988 15.8  -170.9 -118.2 121.8  -1.1  5.0   
13.1  
Protobothrops_mucrosquamatus_GeneID=107288023 ILE A 73  E . . . . . . - C O . O ? -0.875 5.9   -159.5 -119.5 97.3   2.4   3.5   
13.3  
Protobothrops_mucrosquamatus_GeneID=107288023 PRO A 74  E . . . . . . - C O . O ? -0.431 41.8  -88.1  -69.4  146.5  4.8   4.6   
10.6  
Protobothrops_mucrosquamatus_GeneID=107288023 HIS A 75  . . > . . . . - . . . . ? -0.359 37.8  -129.3 -49.2  133.4  7.8   2.4   
10.1  
Protobothrops_mucrosquamatus_GeneID=107288023 PRO A 76  T . 3 . . . S + . . . . ? 0.752  106.7 48.9   -61.9  -25.8  10.5  3.7   
12.6  
Protobothrops_mucrosquamatus_GeneID=107288023 GLU A 77  T . 3 . . . S + . . . . ? 0.155  78.4  142.2  -101.8 14.9   13.1  3.9   
9.9   
Protobothrops_mucrosquamatus_GeneID=107288023 TYR A 78  . . < . . . . - . . . . ? -0.432 35.4  -159.8 -58.2  125.6  10.9  5.8   
7.4   
Protobothrops_mucrosquamatus_GeneID=107288023 ASN A 79  B . . > > . . - E S Q . ? -0.942 7.5   -166.7 -109.9 112.7  13.0  8.3   
5.5   
Protobothrops_mucrosquamatus_GeneID=107288023 LYS A 80  T . . 4 5 . S + . . . . ? 0.826  86.1  54.4   -72.9  -32.0  10.8  11.1  
4.0   
Protobothrops_mucrosquamatus_GeneID=107288023 LYS A 81  T . . 4 5 . S + . . . . ? 0.935  122.2 27.3   -71.6  -37.6  13.6  12.4  
1.8   
Protobothrops_mucrosquamatus_GeneID=107288023 LYS A 82  T . . 4 5 . S - . . . . ? 0.486  97.5  -130.6 -103.9 0.1    14.3  9.1   
0.1   
Protobothrops_mucrosquamatus_GeneID=107288023 MET A 83  T . > < 5 . . + . . . . ? 0.829  53.6  159.6  47.9   30.7   10.9  7.7   
0.6   
Protobothrops_mucrosquamatus_GeneID=107288023 ASN A 84  B . 3 . < . . + E T Q . ? -0.682 61.8  8.0    -82.8  137.8  12.8  4.6   
2.0   
Protobothrops_mucrosquamatus_GeneID=107288023 LYS A 85  T . 3 . . . S + . . . . ? 0.898  79.2  179.1  56.5   42.0   10.8  2.2   
4.3   
Protobothrops_mucrosquamatus_GeneID=107288023 ASP A 86  . . < . . . . + . . . . ? -0.516 28.5  130.4  -74.4  70.0   7.6   4.1   
3.4   
Protobothrops_mucrosquamatus_GeneID=107288023 TYR A 87  . . . . . . . + . . . . ? -0.987 30.9  179.2  -130.1 140.9  5.2   1.8   
5.5   
Protobothrops_mucrosquamatus_GeneID=107288023 MET A 88  E . . . . . . - C P M O ? -0.993 15.6  -150.1 -142.9 130.2  2.6   2.6   
8.1   
Protobothrops_mucrosquamatus_GeneID=107288023 LEU A 89  E . . . . . . - C P M O ? -0.900 12.5  -159.5 -96.6  131.6  0.3   0.3   
10.1  
Protobothrops_mucrosquamatus_GeneID=107288023 ILE A 90  E . . . . . . - C P M O ? -0.972 8.1   -145.1 -113.5 120.7  -3.1  1.6   
11.0  
Protobothrops_mucrosquamatus_GeneID=107288023 ARG A 91  E . . . . . . - C P M O ? -0.782 18.0  -138.6 -84.2  128.7  -5.0  0.0   
13.9  
Protobothrops_mucrosquamatus_GeneID=107288023 LEU A 92  E . . . . . . - C P . O ? -0.547 7.9   -129.4 -88.2  147.5  -8.8  -0.1  
13.4  
Protobothrops_mucrosquamatus_GeneID=107288023 LYS A 93  E . . . . . S + C P . O ? -0.915 100.5 17.1   -137.4 103.5  -11.4 0.7   
16.3  
Protobothrops_mucrosquamatus_GeneID=107288023 PRO A 94  S . . . . > S - . . . . ? 0.640  107.0 -110.6 -79.8  168.8  -13.4 -1.6  
16.2  
Protobothrops_mucrosquamatus_GeneID=107288023 CYS A 95  P . . . . P . - . . . . ? -0.321 43.7  -91.5  -57.3  158.2  -11.7 -4.5  
14.2  
Protobothrops_mucrosquamatus_GeneID=107288023 ALA A 96  P . . . . P . - . . . . ? -0.378 30.7  -125.0 -70.1  143.9  -13.1 -5.3  
10.8  
Protobothrops_mucrosquamatus_GeneID=107288023 ILE A 97  P . . . . P . - . . . . ? -0.855 30.2  -126.6 -87.5  119.6  -15.8 -8.0  
10.4  
Protobothrops_mucrosquamatus_GeneID=107288023 ILE A 98  P . . . . < . + . . . . ? -0.545 46.6  145.6  -76.8  127.9  -14.6 -10.5 
7.9   
Protobothrops_mucrosquamatus_GeneID=107288023 THR A 99  . . . . . . . - . . . . ? -0.734 65.7  -81.4  -139.9 -174.4 -17.0 -11.1 
5.0   
Protobothrops_mucrosquamatus_GeneID=107288023 LYS A 100 S . . . . . S + . . . . ? 0.816  134.1 39.8   -65.7  -26.1  -17.0 -11.9 
1.3   
Protobothrops_mucrosquamatus_GeneID=107288023 ALA A 101 S . . . . . S + . . . . ? 0.558  117.8 51.4   -101.5 -14.0  -16.4 -8.2  
0.6   
Protobothrops_mucrosquamatus_GeneID=107288023 VAL A 102 S . . . . . S + . . . . ? -0.946 73.0  144.9  -129.5 108.4  -14.0 -7.7  
3.6   
Protobothrops_mucrosquamatus_GeneID=107288023 ASN A 103 . . . . . . . - . . . . ? -0.965 45.3  -104.5 -145.3 160.8  -11.0 -10.0 
3.8   
Protobothrops_mucrosquamatus_GeneID=107288023 VAL A 104 P . . . . > . - . . . . ? -0.608 29.5  -134.8 -87.4  140.5  -7.3  -10.1 
4.8   
Protobothrops_mucrosquamatus_GeneID=107288023 THR A 105 P . . . . P . - . . . . ? -0.627 24.8  -110.6 -86.7  155.8  -4.5  -10.3 
2.2   
Protobothrops_mucrosquamatus_GeneID=107288023 ARG A 106 B . . . . P . - B D C . ? -0.624 22.9  -130.7 -89.0  142.6  -1.6  -12.6 
2.6   
Protobothrops_mucrosquamatus_GeneID=107288023 LEU A 107 P . . . . P . - . . . . ? -0.715 29.6  -109.8 -89.4  141.2  2.0   -11.4 
3.4   
Protobothrops_mucrosquamatus_GeneID=107288023 PRO A 108 P . . . . < . - . . . . ? -0.362 15.8  -159.6 -70.0  148.3  4.8   -12.7 
1.2   
Protobothrops_mucrosquamatus_GeneID=107288023 THR A 109 S . . . . . S + . . . . ? 0.581  81.9  23.5   -97.7  -19.2  7.4   -15.2 
2.6   
Protobothrops_mucrosquamatus_GeneID=107288023 ARG A 110 S . . . . . S - . . . . ? -0.946 92.7  -91.3  -140.5 163.1  9.9   -14.3 
-0.1  
Protobothrops_mucrosquamatus_GeneID=107288023 CYS A 111 P . . . . > . - . . . . ? -0.419 51.9  -97.1  -75.2  149.9  10.6  -11.4 
-2.4  
Protobothrops_mucrosquamatus_GeneID=107288023 PRO A 112 P . . . . P . - . . . . ? -0.269 36.9  -116.0 -64.4  154.7  8.9   -11.3 
-5.9  
Protobothrops_mucrosquamatus_GeneID=107288023 LYS A 113 P . > . . P . - . . . . ? -0.592 37.4  -89.3  -87.3  150.0  10.7  -12.6 
-9.0  
Protobothrops_mucrosquamatus_GeneID=107288023 ASP A 114 T . 3 . . < S + . . . . ? -0.293 115.4 16.3   -54.0  136.0  11.6  -10.3 
-11.9 
Protobothrops_mucrosquamatus_GeneID=107288023 GLY A 115 T . 3 . . . S + . . . . ? 0.422  87.1  154.1  82.8   -10.3  8.8   -10.3 
-14.5 
Protobothrops_mucrosquamatus_GeneID=107288023 GLN A 116 . . < . . . . - . . . . ? -0.378 47.8  -114.6 -52.2  133.8  6.4   -11.8 
-12.0 
Protobothrops_mucrosquamatus_GeneID=107288023 ARG A 117 E . . . . . . + B E D . ? -0.546 43.6  171.4  -76.7  137.6  2.8   -10.8 
-12.9 
Protobothrops_mucrosquamatus_GeneID=107288023 CYS A 118 E . . . . . . - B E D . ? -0.861 26.1  -136.7 -142.5 165.5  1.0   -8.6  
-10.5 
Protobothrops_mucrosquamatus_GeneID=107288023 THR A 119 E . . . . . . - B E D E ? -0.998 9.8   -161.3 -129.6 136.2  -2.1  -6.5  
-10.1 
Protobothrops_mucrosquamatus_GeneID=107288023 VAL A 120 E . . . . . . - B E D E ? -0.897 14.0  -173.4 -110.7 140.5  -2.5  -3.0  
-8.6  
Protobothrops_mucrosquamatus_GeneID=107288023 SER A 121 E . . . . . . + B E D . ? -0.966 19.9  107.1  -136.4 150.8  -5.9  -1.8  
-7.4  
Protobothrops_mucrosquamatus_GeneID=107288023 GLY A 122 E . . . . . . - B E D . ? -0.982 63.3  -96.4  168.4  -175.6 -7.3  1.6   
-6.2  
Protobothrops_mucrosquamatus_GeneID=107288023 TRP A 123 S . . . . . S + . . . . ? -0.050 72.5  127.0  -117.2 18.7   -9.5  4.7   
-6.7  
Protobothrops_mucrosquamatus_GeneID=107288023 GLY A 124 S . . . . . S - . . . . ? -0.059 71.2  -55.4  -70.4  179.4  -6.7  7.0   
-7.8  
Protobothrops_mucrosquamatus_GeneID=107288023 THR A 125 . . . . . . . - . . . . ? -0.258 36.3  -159.9 -59.5  147.9  -6.7  9.1   
-11.1 
Protobothrops_mucrosquamatus_GeneID=107288023 ILE A 126 S . . . . . S + . . . . ? 0.367  75.1  55.3   -110.6 -2.3   -7.2  7.3   
-14.4 
Protobothrops_mucrosquamatus_GeneID=107288023 LYS A 127 S . . . . . S - . . . . ? -0.987 77.9  -126.4 -131.6 144.9  -5.7  10.1  
-16.5 
Protobothrops_mucrosquamatus_GeneID=107288023 SER A 128 S . . . . . S + . . . . ? -0.998 91.6  4.4    -134.5 129.3  -2.2  11.9  
-16.4 
Protobothrops_mucrosquamatus_GeneID=107288023 PRO A 129 S . . . . . S + . . . . ? -0.993 125.8 73.4   -87.0  -2.8   -1.5  14.8  
-16.3 
Protobothrops_mucrosquamatus_GeneID=107288023 GLN A 130 S . . . . . S - . . . . ? -0.504 80.4  -129.3 -74.6  137.0  -5.4  15.3  
-16.0 
Protobothrops_mucrosquamatus_GeneID=107288023 ASN A 131 . . . . . . . + . . . . ? -0.818 38.0  161.2  -89.9  103.8  -7.0  14.3  
-12.7 
Protobothrops_mucrosquamatus_GeneID=107288023 LYS A 132 . . . . . . . - . . . . ? -0.942 23.0  -155.7 -123.6 116.9  -9.9  12.1  
-13.3 
Protobothrops_mucrosquamatus_GeneID=107288023 LEU A 133 . . . . . . . - . . . . ? -0.773 16.1  -133.0 -92.4  128.1  -11.2 9.9   
-10.3 
Protobothrops_mucrosquamatus_GeneID=107288023 PRO A 134 . . . . . . . - . . . . ? -0.456 2.9   -143.2 -76.5  147.7  -13.2 6.8   
-11.2 
Protobothrops_mucrosquamatus_GeneID=107288023 ALA A 135 S . . . . . S + . . . . ? 0.876  89.2  51.3   -70.0  -38.0  -16.5 5.9   
-9.5  
Protobothrops_mucrosquamatus_GeneID=107288023 LYS A 136 B . . . . . S - D R P . ? -0.703 103.6 -90.3  -102.1 149.7  -15.6 2.3   
-9.5  
Protobothrops_mucrosquamatus_GeneID=107288023 MET A 137 . . . . . . . - . . . . ? -0.270 43.5  -137.4 -54.7  142.3  -12.4 0.7   
-8.2  
Protobothrops_mucrosquamatus_GeneID=107288023 GLN A 138 E . . . . . . - B F B D ? -0.822 15.8  -166.1 -109.0 144.8  -9.7  0.3   
-10.9 
Protobothrops_mucrosquamatus_GeneID=107288023 CYS A 139 E . . . . . . - B F B D ? -0.956 4.4   -174.9 -124.6 147.1  -7.3  -2.6  
-11.6 
Protobothrops_mucrosquamatus_GeneID=107288023 ALA A 140 E . . . . . . - B F . D ? -0.991 20.9  -132.2 -143.5 137.3  -4.2  -2.8  
-13.6 
Protobothrops_mucrosquamatus_GeneID=107288023 ASN A 141 E . . . . . . + B F . D ? -0.742 36.8  159.9  -89.3  131.2  -2.0  -5.6  
-14.7 
Protobothrops_mucrosquamatus_GeneID=107288023 VAL A 142 E . . . . . . - B F . D ? -0.855 27.5  -134.1 -141.3 167.6  1.8   -5.0  
-14.2 
Protobothrops_mucrosquamatus_GeneID=107288023 SER A 143 E . . . . . . - B F F D ? -0.971 32.0  -97.5  -126.2 151.5  5.0   -6.9  
-13.9 
Protobothrops_mucrosquamatus_GeneID=107288023 ILE A 144 E . . . . > . - B F F . ? -0.427 36.5  -141.8 -65.2  131.9  7.9   -6.7  
-11.6 
Protobothrops_mucrosquamatus_GeneID=107288023 VAL A 145 E . . . . P . - B F F . ? -0.830 26.5  -102.7 -96.1  134.2  10.8  -4.7  
-13.1 
Protobothrops_mucrosquamatus_GeneID=107288023 PRO A 146 P . . > . < . - . . . . ? -0.238 29.1  -119.2 -57.5  143.1  14.3  -5.8  
-12.4 
Protobothrops_mucrosquamatus_GeneID=107288023 TYR A 147 H . . > . . S + . . . . ? 0.865  110.6 50.4   -50.9  -49.4  16.2  -3.8  
-9.8  
Protobothrops_mucrosquamatus_GeneID=107288023 ASN A 148 H . . > . . S + . . . . ? 0.895  113.4 45.4   -61.3  -42.3  19.0  -2.6  
-12.1 
Protobothrops_mucrosquamatus_GeneID=107288023 GLN A 149 H . . > . . S + . . . . ? 0.881  114.1 49.4   -67.0  -41.9  16.5  -1.5  
-14.7 
Protobothrops_mucrosquamatus_GeneID=107288023 CYS A 150 H . . X . . S + . . . . ? 0.936  112.1 47.5   -62.1  -45.9  14.4  0.2   
-12.1 
Protobothrops_mucrosquamatus_GeneID=107288023 ASN A 151 H . . < > . S + . . . . ? 0.833  109.2 54.2   -66.5  -37.3  17.4  1.9   
-10.6 
Protobothrops_mucrosquamatus_GeneID=107288023 LYS A 152 H . > < 5 . S + . . . . ? 0.901  104.9 54.8   -62.0  -41.0  18.6  3.1   
-13.9 
Protobothrops_mucrosquamatus_GeneID=107288023 ALA A 153 H . 3 < 5 . S + . . . . ? 0.784  114.4 41.0   -63.4  -24.2  15.2  4.6   
-14.6 
Protobothrops_mucrosquamatus_GeneID=107288023 TYR A 154 T . > < 5 . S - . . . . ? -0.002 112.3 -113.3 -120.5 26.4   15.5  6.6   
-11.4 
Protobothrops_mucrosquamatus_GeneID=107288023 PHE A 155 T . < . 5 . S - . . . . ? 0.802  78.6  -47.5  52.5   38.3   19.2  7.6   
-11.6 
Protobothrops_mucrosquamatus_GeneID=107288023 GLY A 156 T . 3 . < . S + . . . . ? 0.558  108.4 115.7  92.0   12.4   20.4  5.5   
-8.6  
Protobothrops_mucrosquamatus_GeneID=107288023 ARG A 157 . . < . . . . + . . . . ? 0.548  42.9  108.1  -94.7  -5.1   17.6  6.5   
-6.2  
Protobothrops_mucrosquamatus_GeneID=107288023 ILE A 158 . . . . . . . - . . . . ? -0.597 55.4  -158.9 -78.3  125.0  16.1  3.0   
-5.9  
Protobothrops_mucrosquamatus_GeneID=107288023 THR A 159 . . > . . . . - . . . . ? -0.468 34.3  -101.8 -97.3  172.6  16.9  1.4   
-2.4  
Protobothrops_mucrosquamatus_GeneID=107288023 SER A 160 T . 3 . . . S + . . . . ? 0.624  121.9 58.1   -69.4  -7.7   16.9  -2.3  
-1.4  
Protobothrops_mucrosquamatus_GeneID=107288023 HIS A 161 T . 3 . . . S + . . . . ? 0.175  98.0  79.7   -105.3 9.8    13.4  -1.7  
0.2   
Protobothrops_mucrosquamatus_GeneID=107288023 MET A 162 E . < . . . . - B G . G ? -0.913 55.1  -175.4 -119.8 149.5  11.9  -0.6  
-3.0  
Protobothrops_mucrosquamatus_GeneID=107288023 LEU A 163 E . . . . . . - B G . G ? -0.964 15.4  -136.2 -136.8 158.9  10.6  -2.3  
-6.1  
Protobothrops_mucrosquamatus_GeneID=107288023 CYS A 164 E . . . . . . + B G F G ? -0.896 18.2  178.7  -115.9 144.0  9.3   -1.3  
-9.5  
Protobothrops_mucrosquamatus_GeneID=107288023 ALA A 165 E . . . . . . + B G F G ? -0.995 24.5  104.6  -142.6 138.2  6.3   -2.5  
-11.5 
Protobothrops_mucrosquamatus_GeneID=107288023 GLY A 166 E . . . . . . - B G F . ? -0.977 64.6  -73.2  177.5  -176.7 5.0   -1.4  
-14.8 
Protobothrops_mucrosquamatus_GeneID=107288023 VAL A 167 . . > . . . . - . . . . ? -0.935 34.1  -136.0 -105.3 125.2  4.6   -2.2  
-18.5 
Protobothrops_mucrosquamatus_GeneID=107288023 PRO A 168 T . 3 . . . S + . . . . ? 0.848  105.9 50.0   -48.9  -36.4  7.7   -1.9  
-20.5 
Protobothrops_mucrosquamatus_GeneID=107288023 GLN A 169 T . 3 . . . S - . . . . ? 0.595  108.5 -133.9 -81.1  -5.9   5.7   -0.1  
-23.3 
Protobothrops_mucrosquamatus_GeneID=107288023 GLY A 170 . . < . . . . + . . . . ? -0.348 69.8  109.7  76.0   178.1  4.1   2.2   
-20.8 
Protobothrops_mucrosquamatus_GeneID=107288023 GLY A 171 S . . . . . S + . . . . ? 0.299  73.2  71.4   99.4   -11.4  0.5   3.0   
-20.8 
Protobothrops_mucrosquamatus_GeneID=107288023 VAL A 172 . . . . . . . + . . . . ? -0.985 59.4  120.9  -140.7 124.9  -0.3  1.2   
-17.6 
Protobothrops_mucrosquamatus_GeneID=107288023 ASP A 173 B . . . . . . - A B A . ? -0.980 60.0  -92.6  -170.5 155.0  0.8   2.3   
-14.0 
Protobothrops_mucrosquamatus_GeneID=107288023 SER A 174 . . . . . . . + . . . . ? -0.658 52.8  176.4  -72.1  141.0  -0.3  3.3   
-10.5 
Protobothrops_mucrosquamatus_GeneID=107288023 CYS A 175 . . > . . . . - . . . . ? -0.651 36.0  -29.4  -133.4 -167.9 -0.7  7.1   
-10.3 
Protobothrops_mucrosquamatus_GeneID=107288023 GLN A 176 T . 3 . . . S + . . . . ? -0.211 120.4 29.5   -53.9  134.3  -1.7  10.0  
-7.9  
Protobothrops_mucrosquamatus_GeneID=107288023 GLY A 177 T . 3 . . . S + . . . . ? 0.245  97.8  83.9   100.2  -5.6   -4.4  8.9   
-5.3  
Protobothrops_mucrosquamatus_GeneID=107288023 ASP A 178 . . X . . . . + . . . . ? 0.193  56.6  144.9  -108.6 4.0    -3.5  5.2   
-5.0  
Protobothrops_mucrosquamatus_GeneID=107288023 SER A 179 T . 3 . . . S + . . . . ? -0.316 73.2  15.9   -45.4  128.7  -0.8  6.0   
-2.5  
Protobothrops_mucrosquamatus_GeneID=107288023 GLY A 180 T . 3 . . . S + . . . . ? 0.272  96.3  135.9  91.9   -13.6  -0.7  3.2   
-0.1  
Protobothrops_mucrosquamatus_GeneID=107288023 GLY A 181 . . < . . . . - . . . . ? -0.215 56.9  -88.6  -69.4  167.8  -2.7  0.9   
-2.3  
Protobothrops_mucrosquamatus_GeneID=107288023 PRO A 182 E . . . . . . - B H . H ? -0.531 21.7  -162.9 -94.1  133.8  -1.8  -2.8  
-2.8  
Protobothrops_mucrosquamatus_GeneID=107288023 LEU A 183 E . . . . . . - B H E H ? -0.980 24.3  -168.2 -100.0 114.2  0.4   -4.5  
-5.4  
Protobothrops_mucrosquamatus_GeneID=107288023 VAL A 184 E . . . . . . - B H E H ? -0.908 13.8  -175.2 -116.7 129.2  -0.5  -8.2  
-5.4  
Protobothrops_mucrosquamatus_GeneID=107288023 CYS A 185 E . > . . . S - B H . H ? -0.991 75.7  -19.6  -122.0 121.9  1.4   -11.0 
-7.1  
Protobothrops_mucrosquamatus_GeneID=107288023 ASN A 186 T . 3 . . . S - . . . . ? 0.886  130.4 -49.2  49.9   34.8   -0.1  -14.6 
-7.1  
Protobothrops_mucrosquamatus_GeneID=107288023 GLY A 187 T . 3 . . . S + . . . . ? 0.498  116.2 112.0  91.0   2.9    -2.3  -13.7 
-4.2  
Protobothrops_mucrosquamatus_GeneID=107288023 LEU A 188 E . < . . . S - B I C H ? -0.908 72.5  -117.1 -113.6 142.6  0.4   -12.1 
-2.0  
Protobothrops_mucrosquamatus_GeneID=107288023 LEU A 189 E . . . . . . + B I . H ? -0.629 43.4  162.0  -74.7  107.4  0.9   -8.4  
-1.0  
Protobothrops_mucrosquamatus_GeneID=107288023 GLU A 190 E . . . . . . + B I . . ? 0.650  55.4  15.2   -107.0 -18.8  4.2   -7.7  
-2.6  
Protobothrops_mucrosquamatus_GeneID=107288023 GLY A 191 E . . . . . . - B I I H ? -0.992 52.8  -139.8 -156.1 158.2  4.2   -3.8  
-2.6  
Protobothrops_mucrosquamatus_GeneID=107288023 VAL A 192 E . . . . . . - B I I H ? -0.992 41.7  -108.5 -118.3 123.1  2.7   -0.6  
-1.3  
Protobothrops_mucrosquamatus_GeneID=107288023 VAL A 193 E . . . . . . + B I I . ? -0.351 55.6  153.5  -53.0  126.9  2.2   2.2   
-3.8  
Protobothrops_mucrosquamatus_GeneID=107288023 SER A 194 E . . . . . . - B I . . ? 0.754  48.5  -32.2  -124.6 -67.6  4.8   4.8   
-2.8  
Protobothrops_mucrosquamatus_GeneID=107288023 TRP A 195 E . . . . . . + B I I . ? -0.909 49.3  156.7  -155.0 171.4  6.1   7.2   
-5.4  
Protobothrops_mucrosquamatus_GeneID=107288023 GLY A 196 . . . . . . . - . . . . ? -0.966 52.0  -38.6  -175.9 -169.8 7.0   7.6   
-9.1  
Protobothrops_mucrosquamatus_GeneID=107288023 LYS A 197 . . . . . . . - . . . . ? -0.401 53.6  -114.6 -69.9  155.9  7.4   10.2  
-11.8 
Protobothrops_mucrosquamatus_GeneID=107288023 SER A 198 S . . . . . S + . . . . ? 0.856  111.9 54.2   -61.8  -33.7  5.1   13.2  
-12.0 
Protobothrops_mucrosquamatus_GeneID=107288023 VAL A 199 S . . . . . S - . . . . ? -0.901 90.3  -149.2 -103.4 113.1  3.8   11.9  
-15.3 
Protobothrops_mucrosquamatus_GeneID=107288023 CYS A 200 . . . . . . . + . . . . ? -0.311 67.8  28.7   -79.3  162.3  2.6   8.3   
-14.8 
Protobothrops_mucrosquamatus_GeneID=107288023 ALA A 201 S . . . . . S + . . . . ? 0.765  78.6  158.0  67.6   24.8   2.6   5.3   
-17.3 
Protobothrops_mucrosquamatus_GeneID=107288023 GLN A 202 B . > . . . . - F U R . ? -0.674 52.0  -99.1  -79.2  139.0  5.6   6.7   
-19.2 
Protobothrops_mucrosquamatus_GeneID=107288023 LYS A 203 T . 3 . . . S + . . . . ? -0.355 110.8 13.6   -52.7  129.1  7.6   4.3   
-21.2 
Protobothrops_mucrosquamatus_GeneID=107288023 GLY A 204 T . 3 . . . S + . . . . ? 0.512  107.7 96.9   84.4   2.7    10.7  3.3   
-19.3 
Protobothrops_mucrosquamatus_GeneID=107288023 ASN A 205 B . < . . . . - F V R . ? -0.727 54.2  -174.9 -128.2 80.7   9.3   4.8   
-16.0 
Protobothrops_mucrosquamatus_GeneID=107288023 PRO A 206 . . . . . . . - . . . . ? -0.251 32.4  -96.6  -68.5  160.2  7.7   2.2   
-13.8 
Protobothrops_mucrosquamatus_GeneID=107288023 GLY A 207 E . . . . . . - B J G . ? -0.483 35.6  -126.2 -69.2  153.2  5.9   3.0   
-10.6 
Protobothrops_mucrosquamatus_GeneID=107288023 VAL A 208 E . . . . . . - B J G I ? -0.897 26.7  -172.6 -108.6 132.7  7.8   2.6   
-7.3  
Protobothrops_mucrosquamatus_GeneID=107288023 TYR A 209 E . . . . . . - B J G I ? -0.886 32.9  -109.9 -121.2 143.8  6.4   0.5   
-4.5  
Protobothrops_mucrosquamatus_GeneID=107288023 ALA A 210 E . . . . . . - B J G I ? -0.717 43.8  -122.0 -69.8  119.8  7.5   -0.1  
-0.9  
Protobothrops_mucrosquamatus_GeneID=107288023 LYS A 211 E . . . . . . - B J . I ? -0.574 26.0  -168.2 -70.4  122.4  8.8   -3.7  
-1.0  
Protobothrops_mucrosquamatus_GeneID=107288023 VAL A 212 S . > . . . S + . . . . ? 0.851  74.9  69.6   -86.7  -36.3  6.8   -5.8  
1.6   
Protobothrops_mucrosquamatus_GeneID=107288023 CYS A 213 T . 3 . . . S + . . . . ? 0.801  98.2  55.8   -56.3  -24.0  8.9   -9.0  
1.8   
Protobothrops_mucrosquamatus_GeneID=107288023 CYS A 214 T . 3 . . . S + . . . . ? 0.633  113.3 37.7   -86.4  -9.8   11.6  -7.0  
3.6   
Protobothrops_mucrosquamatus_GeneID=107288023 VAL A 215 S . < > . . S + . . . . ? 0.189  76.7  109.1  -130.5 13.7   9.4   -5.8  
6.4   
Protobothrops_mucrosquamatus_GeneID=107288023 VAL A 216 H . . > . . S + . . . . ? 0.920  80.8  54.1   -57.8  -45.8  7.1   -8.7  
7.1   
Protobothrops_mucrosquamatus_GeneID=107288023 PRO A 217 H . . > . . S + . . . . ? 0.912  108.5 49.8   -55.9  -40.4  8.9   -9.3  
10.4  
Protobothrops_mucrosquamatus_GeneID=107288023 TRP A 218 H . . > . . S + . . . . ? 0.921  110.2 50.4   -62.2  -45.3  8.2   -5.7  
11.4  
Protobothrops_mucrosquamatus_GeneID=107288023 ILE A 219 H . . X . . S + . . . . ? 0.949  113.9 43.9   -58.0  -50.5  4.5   -6.0  
10.4  
Protobothrops_mucrosquamatus_GeneID=107288023 GLN A 220 H . . X . . S + . . . . ? 0.891  113.2 50.7   -65.5  -44.8  4.1   -9.1  
12.5  
Protobothrops_mucrosquamatus_GeneID=107288023 ASN A 221 H . . X . . S + . . . . ? 0.891  110.5 49.3   -61.3  -44.0  6.0   -7.8  
15.5  
Protobothrops_mucrosquamatus_GeneID=107288023 THR A 222 H . . X . . S + . . . . ? 0.931  111.8 48.7   -61.1  -46.8  4.0   -4.5  
15.5  
Protobothrops_mucrosquamatus_GeneID=107288023 ILE A 223 H . > < . . S + . . . . ? 0.912  110.3 51.6   -61.5  -44.8  0.6   -6.4  
15.4  
Protobothrops_mucrosquamatus_GeneID=107288023 LYS A 224 H . 3 < . . S + . . . . ? 0.859  102.8 58.6   -61.7  -39.5  1.6   -8.8  
18.2  
Protobothrops_mucrosquamatus_GeneID=107288023 ASN A 225 H . 3 < . . . . . . . . ? 0.649  .     .      -73.0  -5.7   2.7   -5.9  
20.5  
Protobothrops_mucrosquamatus_GeneID=107288023 TRP A 226 . . < < . . . . . . . . ? 0.697  .     .      -123.2 .      -0.9  -4.4  
20.4  
# 
loop_
_dssp_struct_ladder.id 
_dssp_struct_ladder.sheet_id 
_dssp_struct_ladder.range_id_1 
_dssp_struct_ladder.range_id_2 
_dssp_struct_ladder.type 
_dssp_struct_ladder.beg_1_label_comp_id 
_dssp_struct_ladder.beg_1_label_asym_id 
_dssp_struct_ladder.beg_1_label_seq_id 
_dssp_struct_ladder.pdbx_beg_1_PDB_ins_code 
_dssp_struct_ladder.end_1_label_comp_id 
_dssp_struct_ladder.end_1_label_asym_id 
_dssp_struct_ladder.end_1_label_seq_id 
_dssp_struct_ladder.pdbx_end_1_PDB_ins_code 
_dssp_struct_ladder.beg_1_auth_comp_id 
_dssp_struct_ladder.beg_1_auth_asym_id 
_dssp_struct_ladder.beg_1_auth_seq_id 
_dssp_struct_ladder.end_1_auth_comp_id 
_dssp_struct_ladder.end_1_auth_asym_id 
_dssp_struct_ladder.end_1_auth_seq_id 
_dssp_struct_ladder.beg_2_label_comp_id 
_dssp_struct_ladder.beg_2_label_asym_id 
_dssp_struct_ladder.beg_2_label_seq_id 
_dssp_struct_ladder.pdbx_beg_2_PDB_ins_code 
_dssp_struct_ladder.end_2_label_comp_id 
_dssp_struct_ladder.end_2_label_asym_id 
_dssp_struct_ladder.end_2_label_seq_id 
_dssp_struct_ladder.pdbx_end_2_PDB_ins_code 
_dssp_struct_ladder.beg_2_auth_comp_id 
_dssp_struct_ladder.beg_2_auth_asym_id 
_dssp_struct_ladder.beg_2_auth_seq_id 
_dssp_struct_ladder.end_2_auth_comp_id 
_dssp_struct_ladder.end_2_auth_asym_id 
_dssp_struct_ladder.end_2_auth_seq_id 
A A A B anti-parallel ILE A 3   ? ILE A 3   ? ILE A 3   ILE A 3   ASP A 173 ? ASP A 173 ? ASP A 173 ASP A 173 
B B C F anti-parallel TYR A 6   ? ASP A 7   ? TYR A 6   ASP A 7   CYS A 139 ? GLN A 138 ? CYS A 139 GLN A 138 
C B D I parallel      ARG A 106 ? ARG A 106 ? ARG A 106 ARG A 106 LEU A 188 ? LEU A 188 ? LEU A 188 LEU A 188 
D B E F anti-parallel ARG A 117 ? GLY A 122 ? ARG A 117 GLY A 122 SER A 143 ? GLN A 138 ? SER A 143 GLN A 138 
E B E H anti-parallel THR A 119 ? VAL A 120 ? THR A 119 VAL A 120 VAL A 184 ? LEU A 183 ? VAL A 184 LEU A 183 
F B F G anti-parallel SER A 143 ? VAL A 145 ? SER A 143 VAL A 145 GLY A 166 ? CYS A 164 ? GLY A 166 CYS A 164 
G B G J anti-parallel MET A 162 ? ALA A 165 ? MET A 162 ALA A 165 ALA A 210 ? GLY A 207 ? ALA A 210 GLY A 207 
H B H I anti-parallel PRO A 182 ? CYS A 185 ? PRO A 182 CYS A 185 VAL A 192 ? LEU A 188 ? VAL A 192 LEU A 188 
I B I J anti-parallel GLY A 191 ? TRP A 195 ? GLY A 191 TRP A 195 LYS A 211 ? VAL A 208 ? LYS A 211 VAL A 208 
J C K L anti-parallel GLN A 16  ? THR A 21  ? GLN A 16  THR A 21  SER A 30  ? LYS A 24  ? SER A 30  LYS A 24  
K C K N anti-parallel ALA A 17  ? VAL A 20  ? ALA A 17  VAL A 20  LEU A 52  ? LYS A 49  ? LEU A 52  LYS A 49  
L C L M anti-parallel SER A 30  ? HIS A 33  ? SER A 30  HIS A 33  LEU A 38  ? TRP A 36  ? LEU A 38  TRP A 36  
M C M P anti-parallel TRP A 36  ? THR A 39  ? TRP A 36  THR A 39  ARG A 91  ? MET A 88  ? ARG A 91  MET A 88  
N C N O anti-parallel LYS A 49  ? LEU A 52  ? LYS A 49  LEU A 52  ASP A 68  ? GLN A 65  ? ASP A 68  GLN A 65  
O C O P anti-parallel ASP A 68  ? PRO A 74  ? ASP A 68  PRO A 74  LYS A 93  ? MET A 88  ? LYS A 93  MET A 88  
P D Q R anti-parallel ASN A 56  ? ASN A 56  ? ASN A 56  ASN A 56  LYS A 136 ? LYS A 136 ? LYS A 136 LYS A 136 
Q E S T anti-parallel ASN A 79  ? ASN A 79  ? ASN A 79  ASN A 79  ASN A 84  ? ASN A 84  ? ASN A 84  ASN A 84  
R F U V anti-parallel GLN A 202 ? GLN A 202 ? GLN A 202 GLN A 202 ASN A 205 ? ASN A 205 ? ASN A 205 ASN A 205 
# 
loop_
_dssp_struct_bridge_pairs.id 
_dssp_struct_bridge_pairs.label_comp_id 
_dssp_struct_bridge_pairs.label_seq_id 
_dssp_struct_bridge_pairs.label_asym_id 
_dssp_struct_bridge_pairs.auth_seq_id 
_dssp_struct_bridge_pairs.auth_asym_id 
_dssp_struct_bridge_pairs.pdbx_PDB_ins_code 
_dssp_struct_bridge_pairs.acceptor_1_label_comp_id 
_dssp_struct_bridge_pairs.acceptor_1_label_seq_id 
_dssp_struct_bridge_pairs.acceptor_1_label_asym_id 
_dssp_struct_bridge_pairs.acceptor_1_auth_seq_id 
_dssp_struct_bridge_pairs.acceptor_1_auth_asym_id 
_dssp_struct_bridge_pairs.acceptor_1_pdbx_PDB_ins_code 
_dssp_struct_bridge_pairs.acceptor_1_energy 
_dssp_struct_bridge_pairs.acceptor_2_label_comp_id 
_dssp_struct_bridge_pairs.acceptor_2_label_seq_id 
_dssp_struct_bridge_pairs.acceptor_2_label_asym_id 
_dssp_struct_bridge_pairs.acceptor_2_auth_seq_id 
_dssp_struct_bridge_pairs.acceptor_2_auth_asym_id 
_dssp_struct_bridge_pairs.acceptor_2_pdbx_PDB_ins_code 
_dssp_struct_bridge_pairs.acceptor_2_energy 
_dssp_struct_bridge_pairs.donor_1_label_comp_id 
_dssp_struct_bridge_pairs.donor_1_label_seq_id 
_dssp_struct_bridge_pairs.donor_1_label_asym_id 
_dssp_struct_bridge_pairs.donor_1_auth_seq_id 
_dssp_struct_bridge_pairs.donor_1_auth_asym_id 
_dssp_struct_bridge_pairs.donor_1_pdbx_PDB_ins_code 
_dssp_struct_bridge_pairs.donor_1_energy 
_dssp_struct_bridge_pairs.donor_2_label_comp_id 
_dssp_struct_bridge_pairs.donor_2_label_seq_id 
_dssp_struct_bridge_pairs.donor_2_label_asym_id 
_dssp_struct_bridge_pairs.donor_2_auth_seq_id 
_dssp_struct_bridge_pairs.donor_2_auth_asym_id 
_dssp_struct_bridge_pairs.donor_2_pdbx_PDB_ins_code 
_dssp_struct_bridge_pairs.donor_2_energy 
1   ARG 1   A 1   A ? ?   ?   ? ?   ? ? ?    ?   ?   ? ?   ? ? ?    ILE 3   A 3   A ? -0.5 CYS 175 A 175 A ? -0.5 
2   ILE 2   A 2   A ? THR 125 A 125 A ? -1.2 GLY 124 A 124 A ? -0.3 GLY 5   A 5   A ? -0.8 GLY 4   A 4   A ? -0.4 
3   ILE 3   A 3   A ? ASP 173 A 173 A ? -3.1 ARG 1   A 1   A ? -0.5 ASP 173 A 173 A ? -1.3 LYS 127 A 127 A ? -0.1 
4   GLY 4   A 4   A ? ILE 126 A 126 A ? -0.5 ILE 2   A 2   A ? -0.4 ASN 141 A 141 A ? -0.2 ILE 3   A 3   A ? -0.2 
5   GLY 5   A 5   A ? ILE 2   A 2   A ? -0.8 ALA 140 A 140 A ? -0.1 ASP 7   A 7   A ? -0.3 ALA 140 A 140 A ? -0.2 
6   TYR 6   A 6   A ? CYS 139 A 139 A ? -2.7 ILE 3   A 3   A ? -0.1 CYS 139 A 139 A ? -3.0 CYS 8   A 8   A ? -0.3 
7   ASP 7   A 7   A ? GLY 5   A 5   A ? -0.3 GLN 138 A 138 A ? -0.2 GLN 138 A 138 A ? -0.2 LYS 9   A 9   A ? -0.1 
8   CYS 8   A 8   A ? MET 137 A 137 A ? -2.4 TYR 6   A 6   A ? -0.3 SER 10  A 10  A ? -0.1 MET 137 A 137 A ? -0.1 
9   LYS 9   A 9   A ? ASP 7   A 7   A ? -0.1 SER 10  A 10  A ? -0.1 SER 12  A 12  A ? -2.1 ARG 13  A 13  A ? -0.3 
10  SER 10  A 10  A ? ASN 11  A 11  A ? -0.3 SER 12  A 12  A ? -0.1 LYS 9   A 9   A ? -0.1 HIS 55  A 55  A ? -0.1 
11  ASN 11  A 11  A ? ARG 13  A 13  A ? -0.1 SER 12  A 12  A ? -0.1 SER 10  A 10  A ? -0.3 LYS 9   A 9   A ? -0.1 
12  SER 12  A 12  A ? LYS 9   A 9   A ? -2.1 ARG 13  A 13  A ? -0.3 SER 10  A 10  A ? -0.1 ASN 11  A 11  A ? -0.1 
13  ARG 13  A 13  A ? LYS 9   A 9   A ? -0.3 PRO 14  A 14  A ? -0.1 GLN 16  A 16  A ? -1.8 SER 12  A 12  A ? -0.3 
14  PRO 14  A 14  A ? ?   ?   ? ?   ? ? ?    ?   ?   ? ?   ? ? ?    ASN 103 A 103 A ? -2.6 GLY 53  A 53  A ? -0.2 
15  PHE 15  A 15  A ? VAL 102 A 102 A ? -0.2 VAL 104 A 104 A ? -0.1 LEU 31  A 31  A ? -3.0 ALA 17  A 17  A ? -0.2 
16  GLN 16  A 16  A ? ARG 13  A 13  A ? -1.8 SER 30  A 30  A ? -0.2 GLY 53  A 53  A ? -0.6 ALA 18  A 18  A ? -0.3 
17  ALA 17  A 17  A ? ALA 29  A 29  A ? -3.0 PHE 15  A 15  A ? -0.2 ALA 29  A 29  A ? -1.8 ILE 19  A 19  A ? -0.5 
18  ALA 18  A 18  A ? CYS 51  A 51  A ? -2.9 GLN 16  A 16  A ? -0.3 CYS 51  A 51  A ? -3.3 VAL 20  A 20  A ? -0.6 
19  ILE 19  A 19  A ? CYS 27  A 27  A ? -3.6 ALA 17  A 17  A ? -0.5 TYR 26  A 26  A ? -4.0 CYS 27  A 27  A ? -1.4 
20  VAL 20  A 20  A ? LYS 49  A 49  A ? -3.3 ALA 18  A 18  A ? -0.6 LYS 49  A 49  A ? -2.4 GLY 22  A 22  A ? -0.5 
21  THR 21  A 21  A ? LYS 24  A 24  A ? -2.3 ILE 19  A 19  A ? -0.4 LYS 24  A 24  A ? -1.7 ASN 23  A 23  A ? -0.4 
22  GLY 22  A 22  A ? VAL 20  A 20  A ? -0.5 ASN 23  A 23  A ? -0.2 LYS 49  A 49  A ? -0.1 VAL 20  A 20  A ? -0.0 
23  ASN 23  A 23  A ? THR 21  A 21  A ? -0.4 VAL 20  A 20  A ? -0.1 ILE 25  A 25  A ? -0.4 GLY 22  A 22  A ? -0.2 
24  LYS 24  A 24  A ? THR 21  A 21  A ? -1.7 ?   ?   ? ?   ? ? ?    THR 21  A 21  A ? -2.3 TYR 26  A 26  A ? -0.3 
25  ILE 25  A 25  A ? ASN 23  A 23  A ? -0.4 VAL 20  A 20  A ? -0.2 VAL 20  A 20  A ? -0.2 GLY 28  A 28  A ? -0.1 
26  TYR 26  A 26  A ? ILE 19  A 19  A ? -4.0 CYS 27  A 27  A ? -0.4 GLY 28  A 28  A ? -0.3 SER 179 A 179 A ? -0.2 
27  CYS 27  A 27  A ? ILE 19  A 19  A ? -1.4 ASP 178 A 178 A ? -0.1 ILE 19  A 19  A ? -3.6 TYR 26  A 26  A ? -0.4 
28  GLY 28  A 28  A ? SER 179 A 179 A ? -3.6 TYR 26  A 26  A ? -0.3 ALA 40  A 40  A ? -0.4 SER 30  A 30  A ? -0.3 
29  ALA 29  A 29  A ? ALA 17  A 17  A ? -1.8 CYS 27  A 27  A ? -0.2 ALA 17  A 17  A ? -3.0 LEU 31  A 31  A ? -0.4 
30  SER 30  A 30  A ? LEU 38  A 38  A ? -2.3 GLY 28  A 28  A ? -0.3 LEU 38  A 38  A ? -3.2 VAL 32  A 32  A ? -0.6 
31  LEU 31  A 31  A ? PHE 15  A 15  A ? -3.0 ALA 29  A 29  A ? -0.4 THR 105 A 105 A ? -3.1 VAL 37  A 37  A ? -0.2 
32  VAL 32  A 32  A ? TRP 36  A 36  A ? -1.9 SER 30  A 30  A ? -0.6 VAL 37  A 37  A ? -0.2 LEU 31  A 31  A ? -0.2 
33  HIS 33  A 33  A ? TRP 36  A 36  A ? -1.7 SER 30  A 30  A ? -0.1 TRP 36  A 36  A ? -2.1 VAL 32  A 32  A ? -0.4 
34  PRO 34  A 34  A ? ?   ?   ? ?   ? ? ?    ?   ?   ? ?   ? ? ?    ALA 96  A 96  A ? -3.5 VAL 37  A 37  A ? -0.0 
35  CYS 35  A 35  A ? CYS 95  A 95  A ? -0.2 TRP 36  A 36  A ? -0.1 LEU 92  A 92  A ? -2.7 VAL 37  A 37  A ? -0.4 
36  TRP 36  A 36  A ? HIS 33  A 33  A ? -2.1 ARG 91  A 91  A ? -0.2 VAL 32  A 32  A ? -1.9 HIS 33  A 33  A ? -1.7 
37  VAL 37  A 37  A ? ILE 90  A 90  A ? -2.2 CYS 35  A 35  A ? -0.4 ILE 90  A 90  A ? -2.6 THR 39  A 39  A ? -0.4 
38  LEU 38  A 38  A ? SER 30  A 30  A ? -3.2 TRP 36  A 36  A ? -0.3 SER 30  A 30  A ? -2.3 ALA 40  A 40  A ? -0.2 
39  THR 39  A 39  A ? MET 88  A 88  A ? -2.7 VAL 37  A 37  A ? -0.4 MET 88  A 88  A ? -2.7 ALA 41  A 41  A ? -0.3 
40  ALA 40  A 40  A ? GLY 28  A 28  A ? -0.4 TYR 87  A 87  A ? -0.3 CYS 43  A 43  A ? -1.6 TYR 87  A 87  A ? -0.3 
41  ALA 41  A 41  A ? THR 39  A 39  A ? -0.3 HIS 42  A 42  A ? -0.3 ARG 44  A 44  A ? -1.6 ALA 40  A 40  A ? -0.1 
42  HIS 42  A 42  A ? CYS 43  A 43  A ? -0.3 ASP 86  A 86  A ? -0.1 ALA 41  A 41  A ? -0.3 SER 179 A 179 A ? -0.0 
43  CYS 43  A 43  A ? ALA 40  A 40  A ? -1.6 GLY 28  A 28  A ? -0.1 HIS 42  A 42  A ? -0.3 ALA 41  A 41  A ? -0.2 
44  ARG 44  A 44  A ? ALA 41  A 41  A ? -1.6 GLN 46  A 46  A ? -0.0 GLN 46  A 46  A ? -0.3 ALA 41  A 41  A ? -0.0 
45  LYS 45  A 45  A ? GLN 46  A 46  A ? -0.1 CYS 43  A 43  A ? -0.0 VAL 48  A 48  A ? -0.2 CYS 43  A 43  A ? -0.0 
46  GLN 46  A 46  A ? ARG 44  A 44  A ? -0.3 ARG 47  A 47  A ? -0.2 VAL 48  A 48  A ? -0.5 LYS 45  A 45  A ? -0.1 
47  ARG 47  A 47  A ? LYS 49  A 49  A ? -0.0 ?   ?   ? ?   ? ? ?    LYS 49  A 49  A ? -0.3 GLN 46  A 46  A ? -0.2 
48  VAL 48  A 48  A ? GLN 46  A 46  A ? -0.5 LYS 45  A 45  A ? -0.2 VAL 69  A 69  A ? -0.6 VAL 50  A 50  A ? -0.3 
49  LYS 49  A 49  A ? VAL 20  A 20  A ? -2.4 ARG 47  A 47  A ? -0.3 VAL 20  A 20  A ? -3.3 CYS 51  A 51  A ? -0.5 
50  VAL 50  A 50  A ? MET 67  A 67  A ? -2.4 VAL 48  A 48  A ? -0.3 MET 67  A 67  A ? -2.9 LEU 52  A 52  A ? -0.5 
51  CYS 51  A 51  A ? ALA 18  A 18  A ? -3.3 LYS 49  A 49  A ? -0.5 ALA 18  A 18  A ? -2.9 CYS 66  A 66  A ? -0.3 
52  LEU 52  A 52  A ? GLN 65  A 65  A ? -2.6 VAL 50  A 50  A ? -0.5 GLN 65  A 65  A ? -2.2 ALA 17  A 17  A ? -0.1 
53  GLY 53  A 53  A ? GLN 16  A 16  A ? -0.6 ALA 101 A 101 A ? -0.5 HIS 55  A 55  A ? -0.4 THR 63  A 63  A ? -0.2 
54  LYS 54  A 54  A ? GLN 16  A 16  A ? -0.3 CYS 51  A 51  A ? -0.2 GLY 53  A 53  A ? -0.3 LEU 57  A 57  A ? -0.1 
55  HIS 55  A 55  A ? GLY 53  A 53  A ? -0.4 ASN 56  A 56  A ? -0.3 MET 137 A 137 A ? -2.5 LEU 57  A 57  A ? -0.5 
56  ASN 56  A 56  A ? LYS 136 A 136 A ? -0.2 LYS 59  A 59  A ? -0.2 LYS 59  A 59  A ? -1.7 HIS 55  A 55  A ? -0.3 
57  LEU 57  A 57  A ? ALA 135 A 135 A ? -2.8 HIS 55  A 55  A ? -0.5 LYS 136 A 136 A ? -0.1 ASN 56  A 56  A ? -0.1 
58  LYS 58  A 58  A ? ALA 135 A 135 A ? -0.5 VAL 60  A 60  A ? -0.0 VAL 60  A 60  A ? -0.4 LEU 57  A 57  A ? -0.3 
59  LYS 59  A 59  A ? ASN 56  A 56  A ? -1.7 ALA 135 A 135 A ? -0.2 GLU 61  A 61  A ? -0.7 ASN 56  A 56  A ? -0.2 
60  VAL 60  A 60  A ? LYS 58  A 58  A ? -0.4 LYS 54  A 54  A ? -0.1 LEU 57  A 57  A ? -0.1 LYS 54  A 54  A ? -0.0 
61  GLU 61  A 61  A ? LYS 59  A 59  A ? -0.7 PRO 62  A 62  A ? -0.1 GLU 64  A 64  A ? -1.7 LYS 54  A 54  A ? -0.0 
62  PRO 62  A 62  A ? ?   ?   ? ?   ? ? ?    ?   ?   ? ?   ? ? ?    GLU 61  A 61  A ? -0.1 LYS 54  A 54  A ? -0.1 
63  THR 63  A 63  A ? GLY 53  A 53  A ? -0.2 GLN 65  A 65  A ? -0.0 LYS 54  A 54  A ? -0.1 GLN 65  A 65  A ? -0.1 
64  GLU 64  A 64  A ? GLU 61  A 61  A ? -1.7 GLY 53  A 53  A ? -0.1 CYS 66  A 66  A ? -0.4 GLY 53  A 53  A ? -0.2 
65  GLN 65  A 65  A ? LEU 52  A 52  A ? -2.2 THR 63  A 63  A ? -0.1 LEU 52  A 52  A ? -2.6 MET 67  A 67  A ? -0.6 
66  CYS 66  A 66  A ? GLU 64  A 64  A ? -0.4 CYS 51  A 51  A ? -0.3 ASP 68  A 68  A ? -0.3 CYS 51  A 51  A ? -0.3 
67  MET 67  A 67  A ? VAL 50  A 50  A ? -2.9 GLN 65  A 65  A ? -0.6 VAL 50  A 50  A ? -2.4 VAL 69  A 69  A ? -0.1 
68  ASP 68  A 68  A ? LYS 93  A 93  A ? -1.2 CYS 66  A 66  A ? -0.3 LYS 93  A 93  A ? -2.9 ALA 70  A 70  A ? -0.5 
69  VAL 69  A 69  A ? VAL 48  A 48  A ? -0.6 LEU 92  A 92  A ? -0.2 LEU 92  A 92  A ? -0.2 ALA 72  A 72  A ? -0.1 
70  ALA 70  A 70  A ? ARG 91  A 91  A ? -3.0 ASP 68  A 68  A ? -0.5 ALA 72  A 72  A ? -0.3 LEU 92  A 92  A ? -0.2 
71  GLN 71  A 71  A ? ARG 91  A 91  A ? -1.1 ILE 73  A 73  A ? -0.0 ARG 91  A 91  A ? -3.3 ILE 73  A 73  A ? -0.5 
72  ALA 72  A 72  A ? ALA 70  A 70  A ? -0.3 ILE 90  A 90  A ? -0.2 ILE 90  A 90  A ? -0.2 VAL 69  A 69  A ? -0.0 
73  ILE 73  A 73  A ? LEU 89  A 89  A ? -3.8 GLN 71  A 71  A ? -0.5 LEU 89  A 89  A ? -2.4 HIS 75  A 75  A ? -0.1 
74  PRO 74  A 74  A ? ?   ?   ? ?   ? ? ?    ?   ?   ? ?   ? ? ?    MET 88  A 88  A ? -0.3 ASP 86  A 86  A ? -0.1 
75  HIS 75  A 75  A ? TYR 87  A 87  A ? -3.6 LYS 85  A 85  A ? -0.2 TYR 78  A 78  A ? -2.0 TYR 87  A 87  A ? -0.1 
76  PRO 76  A 76  A ? ?   ?   ? ?   ? ? ?    ?   ?   ? ?   ? ? ?    HIS 75  A 75  A ? -0.1 LYS 85  A 85  A ? -0.0 
77  GLU 77  A 77  A ? LYS 85  A 85  A ? -0.1 ASN 79  A 79  A ? -0.1 ASN 79  A 79  A ? -0.2 HIS 75  A 75  A ? -0.1 
78  TYR 78  A 78  A ? HIS 75  A 75  A ? -2.0 TYR 87  A 87  A ? -0.1 LYS 80  A 80  A ? -0.5 LYS 85  A 85  A ? -0.2 
79  ASN 79  A 79  A ? ASN 84  A 84  A ? -2.4 GLU 77  A 77  A ? -0.2 MET 83  A 83  A ? -1.3 ASN 84  A 84  A ? -1.1 
80  LYS 80  A 80  A ? TYR 78  A 78  A ? -0.5 LYS 81  A 81  A ? -0.2 ASN 79  A 79  A ? -0.1 TYR 78  A 78  A ? -0.0 
81  LYS 81  A 81  A ? LYS 82  A 82  A ? -0.2 MET 83  A 83  A ? -0.1 LYS 80  A 80  A ? -0.2 ASN 79  A 79  A ? -0.0 
82  LYS 82  A 82  A ? ASN 84  A 84  A ? -0.1 ASN 79  A 79  A ? -0.0 LYS 80  A 80  A ? -0.2 LYS 81  A 81  A ? -0.2 
83  MET 83  A 83  A ? ASN 79  A 79  A ? -1.3 ASN 84  A 84  A ? -0.2 ASP 86  A 86  A ? -0.6 LYS 85  A 85  A ? -0.3 
84  ASN 84  A 84  A ? ASN 79  A 79  A ? -1.1 LYS 85  A 85  A ? -0.2 ASN 79  A 79  A ? -2.4 MET 83  A 83  A ? -0.2 
85  LYS 85  A 85  A ? MET 83  A 83  A ? -0.3 TYR 78  A 78  A ? -0.2 TYR 87  A 87  A ? -1.9 HIS 75  A 75  A ? -0.2 
86  ASP 86  A 86  A ? MET 83  A 83  A ? -0.6 HIS 161 A 161 A ? -0.2 MET 88  A 88  A ? -0.3 LYS 85  A 85  A ? -0.2 
87  TYR 87  A 87  A ? LYS 85  A 85  A ? -1.9 ALA 40  A 40  A ? -0.3 HIS 75  A 75  A ? -3.6 LEU 89  A 89  A ? -0.4 
88  MET 88  A 88  A ? THR 39  A 39  A ? -2.7 ASP 86  A 86  A ? -0.3 THR 39  A 39  A ? -2.7 ILE 90  A 90  A ? -0.5 
89  LEU 89  A 89  A ? ILE 73  A 73  A ? -2.4 TYR 87  A 87  A ? -0.4 ILE 73  A 73  A ? -3.8 ARG 91  A 91  A ? -0.5 
90  ILE 90  A 90  A ? VAL 37  A 37  A ? -2.6 MET 88  A 88  A ? -0.5 VAL 37  A 37  A ? -2.2 LEU 92  A 92  A ? -0.5 
91  ARG 91  A 91  A ? GLN 71  A 71  A ? -3.3 LEU 89  A 89  A ? -0.5 ALA 70  A 70  A ? -3.0 GLN 71  A 71  A ? -1.1 
92  LEU 92  A 92  A ? CYS 35  A 35  A ? -2.7 ILE 90  A 90  A ? -0.5 VAL 69  A 69  A ? -0.2 CYS 95  A 95  A ? -0.1 
93  LYS 93  A 93  A ? ASP 68  A 68  A ? -2.9 PRO 94  A 94  A ? -0.3 ASP 68  A 68  A ? -1.2 CYS 95  A 95  A ? -0.1 
94  PRO 94  A 94  A ? ?   ?   ? ?   ? ? ?    ?   ?   ? ?   ? ? ?    LYS 93  A 93  A ? -0.3 ILE 97  A 97  A ? -0.1 
95  CYS 95  A 95  A ? LYS 93  A 93  A ? -0.1 ALA 96  A 96  A ? -0.1 CYS 35  A 35  A ? -0.2 ILE 97  A 97  A ? -0.1 
96  ALA 96  A 96  A ? PRO 34  A 34  A ? -3.5 HIS 33  A 33  A ? -0.2 ILE 98  A 98  A ? -0.6 CYS 95  A 95  A ? -0.1 
97  ILE 97  A 97  A ? CYS 95  A 95  A ? -0.1 PRO 94  A 94  A ? -0.1 THR 99  A 99  A ? -0.3 ALA 96  A 96  A ? -0.1 
98  ILE 98  A 98  A ? ALA 96  A 96  A ? -0.6 ALA 101 A 101 A ? -0.1 LYS 100 A 100 A ? -0.2 ASN 103 A 103 A ? -0.2 
99  THR 99  A 99  A ? VAL 102 A 102 A ? -2.6 ILE 97  A 97  A ? -0.3 VAL 102 A 102 A ? -0.1 GLY 53  A 53  A ? -0.1 
100 LYS 100 A 100 A ? ALA 101 A 101 A ? -0.2 ILE 98  A 98  A ? -0.2 ASN 103 A 103 A ? -0.1 GLY 53  A 53  A ? -0.1 
101 ALA 101 A 101 A ? VAL 102 A 102 A ? -0.2 THR 63  A 63  A ? -0.1 GLY 53  A 53  A ? -0.5 ASN 103 A 103 A ? -0.4 
102 VAL 102 A 102 A ? LEU 52  A 52  A ? -0.1 THR 99  A 99  A ? -0.1 THR 99  A 99  A ? -2.6 VAL 104 A 104 A ? -0.3 
103 ASN 103 A 103 A ? PRO 14  A 14  A ? -2.6 ALA 101 A 101 A ? -0.4 LEU 31  A 31  A ? -0.3 THR 105 A 105 A ? -0.3 
104 VAL 104 A 104 A ? VAL 102 A 102 A ? -0.3 VAL 32  A 32  A ? -0.1 ARG 106 A 106 A ? -0.2 VAL 32  A 32  A ? -0.2 
105 THR 105 A 105 A ? LEU 31  A 31  A ? -3.1 ASN 103 A 103 A ? -0.3 LEU 107 A 107 A ? -0.3 LEU 188 A 188 A ? -0.1 
106 ARG 106 A 106 A ? GLY 187 A 187 A ? -0.8 VAL 104 A 104 A ? -0.2 LEU 189 A 189 A ? -3.0 THR 105 A 105 A ? -0.0 
107 LEU 107 A 107 A ? THR 105 A 105 A ? -0.3 LEU 188 A 188 A ? -0.2 GLU 190 A 190 A ? -0.1 THR 109 A 109 A ? -0.1 
108 PRO 108 A 108 A ? ?   ?   ? ?   ? ? ?    ?   ?   ? ?   ? ? ?    CYS 111 A 111 A ? -0.1 VAL 216 A 216 A ? -0.1 
109 THR 109 A 109 A ? ARG 110 A 110 A ? -0.2 LEU 107 A 107 A ? -0.1 CYS 111 A 111 A ? -0.3 LEU 107 A 107 A ? -0.0 
110 ARG 110 A 110 A ? ?   ?   ? ?   ? ? ?    ?   ?   ? ?   ? ? ?    THR 109 A 109 A ? -0.2 CYS 213 A 213 A ? -0.1 
111 CYS 111 A 111 A ? THR 109 A 109 A ? -0.3 PRO 112 A 112 A ? -0.1 THR 109 A 109 A ? -0.0 GLU 190 A 190 A ? -0.0 
112 PRO 112 A 112 A ? ?   ?   ? ?   ? ? ?    ?   ?   ? ?   ? ? ?    ASP 114 A 114 A ? -0.2 CYS 111 A 111 A ? -0.1 
113 LYS 113 A 113 A ? ASP 114 A 114 A ? -0.1 PRO 146 A 146 A ? -0.0 GLN 116 A 116 A ? -2.3 ILE 144 A 144 A ? -0.3 
114 ASP 114 A 114 A ? GLY 115 A 115 A ? -0.3 PRO 112 A 112 A ? -0.2 VAL 145 A 145 A ? -0.2 LYS 113 A 113 A ? -0.1 
115 GLY 115 A 115 A ? ILE 144 A 144 A ? -2.1 GLN 116 A 116 A ? -0.3 ASP 114 A 114 A ? -0.3 VAL 145 A 145 A ? -0.1 
116 GLN 116 A 116 A ? LYS 113 A 113 A ? -2.3 ARG 117 A 117 A ? -0.1 ILE 144 A 144 A ? -2.1 GLY 115 A 115 A ? -0.3 
117 ARG 117 A 117 A ? SER 143 A 143 A ? -0.2 ASP 114 A 114 A ? -0.1 ASN 186 A 186 A ? -0.5 THR 119 A 119 A ? -0.3 
118 CYS 118 A 118 A ? VAL 142 A 142 A ? -3.5 GLN 116 A 116 A ? -0.3 VAL 142 A 142 A ? -2.5 VAL 120 A 120 A ? -0.4 
119 THR 119 A 119 A ? VAL 184 A 184 A ? -2.9 ARG 117 A 117 A ? -0.3 VAL 184 A 184 A ? -3.1 SER 121 A 121 A ? -0.4 
120 VAL 120 A 120 A ? ALA 140 A 140 A ? -2.6 CYS 118 A 118 A ? -0.4 ALA 140 A 140 A ? -2.1 GLY 122 A 122 A ? -0.3 
121 SER 121 A 121 A ? PRO 182 A 182 A ? -1.3 THR 119 A 119 A ? -0.4 TRP 123 A 123 A ? -0.3 CYS 139 A 139 A ? -0.2 
122 GLY 122 A 122 A ? GLN 138 A 138 A ? -2.0 VAL 120 A 120 A ? -0.3 GLN 138 A 138 A ? -3.3 ASP 178 A 178 A ? -0.1 
123 TRP 123 A 123 A ? GLY 177 A 177 A ? -0.4 SER 121 A 121 A ? -0.3 ILE 25  A 25  A ? -0.1 ILE 126 A 126 A ? -0.1 
124 GLY 124 A 124 A ? THR 125 A 125 A ? -0.2 GLN 138 A 138 A ? -0.1 ILE 2   A 2   A ? -0.3 GLY 177 A 177 A ? -0.2 
125 THR 125 A 125 A ? GLN 176 A 176 A ? -2.4 LEU 133 A 133 A ? -0.2 ILE 2   A 2   A ? -1.2 LEU 133 A 133 A ? -0.2 
126 ILE 126 A 126 A ? LYS 132 A 132 A ? -2.6 ARG 1   A 1   A ? -0.2 GLY 4   A 4   A ? -0.5 SER 128 A 128 A ? -0.3 
127 LYS 127 A 127 A ? GLN 130 A 130 A ? -0.4 LYS 132 A 132 A ? -0.4 LYS 132 A 132 A ? -0.4 ILE 126 A 126 A ? -0.1 
128 SER 128 A 128 A ? ILE 126 A 126 A ? -0.3 PRO 129 A 129 A ? -0.2 ASN 131 A 131 A ? -0.1 VAL 199 A 199 A ? -0.1 
129 PRO 129 A 129 A ? ?   ?   ? ?   ? ? ?    ?   ?   ? ?   ? ? ?    SER 128 A 128 A ? -0.2 ASN 131 A 131 A ? -0.2 
130 GLN 130 A 130 A ? ASN 131 A 131 A ? -0.1 ILE 126 A 126 A ? -0.1 LYS 132 A 132 A ? -0.8 LYS 127 A 127 A ? -0.4 
131 ASN 131 A 131 A ? PRO 129 A 129 A ? -0.2 ILE 126 A 126 A ? -0.1 LEU 133 A 133 A ? -0.4 SER 128 A 128 A ? -0.1 
132 LYS 132 A 132 A ? GLN 130 A 130 A ? -0.8 LYS 127 A 127 A ? -0.4 ILE 126 A 126 A ? -2.6 LYS 127 A 127 A ? -0.4 
133 LEU 133 A 133 A ? ASN 131 A 131 A ? -0.4 THR 125 A 125 A ? -0.2 THR 125 A 125 A ? -0.2 ALA 135 A 135 A ? -0.1 
134 PRO 134 A 134 A ? ?   ?   ? ?   ? ? ?    ?   ?   ? ?   ? ? ?    LEU 57  A 57  A ? -0.2 GLN 138 A 138 A ? -0.1 
135 ALA 135 A 135 A ? LEU 133 A 133 A ? -0.1 ASN 56  A 56  A ? -0.1 LEU 57  A 57  A ? -2.8 LYS 58  A 58  A ? -0.5 
136 LYS 136 A 136 A ? ASN 56  A 56  A ? -0.2 LEU 57  A 57  A ? -0.1 ASN 56  A 56  A ? -0.2 HIS 55  A 55  A ? -0.1 
137 MET 137 A 137 A ? HIS 55  A 55  A ? -2.5 ALA 135 A 135 A ? -0.3 CYS 8   A 8   A ? -2.4 CYS 139 A 139 A ? -0.3 
138 GLN 138 A 138 A ? GLY 122 A 122 A ? -3.3 ASP 7   A 7   A ? -0.2 GLY 122 A 122 A ? -2.0 ALA 140 A 140 A ? -0.3 
139 CYS 139 A 139 A ? TYR 6   A 6   A ? -3.0 MET 137 A 137 A ? -0.3 TYR 6   A 6   A ? -2.7 ASN 141 A 141 A ? -0.4 
140 ALA 140 A 140 A ? VAL 120 A 120 A ? -2.1 GLN 138 A 138 A ? -0.3 VAL 120 A 120 A ? -2.6 VAL 142 A 142 A ? -0.5 
141 ASN 141 A 141 A ? CYS 139 A 139 A ? -0.4 GLY 4   A 4   A ? -0.2 SER 143 A 143 A ? -0.3 THR 119 A 119 A ? -0.2 
142 VAL 142 A 142 A ? CYS 118 A 118 A ? -2.5 ALA 140 A 140 A ? -0.5 CYS 118 A 118 A ? -3.5 ILE 144 A 144 A ? -0.4 
143 SER 143 A 143 A ? GLY 166 A 166 A ? -1.3 ASN 141 A 141 A ? -0.3 GLY 166 A 166 A ? -2.0 ARG 117 A 117 A ? -0.2 
144 ILE 144 A 144 A ? GLN 116 A 116 A ? -2.1 VAL 142 A 142 A ? -0.4 GLY 115 A 115 A ? -2.1 ALA 165 A 165 A ? -0.3 
145 VAL 145 A 145 A ? CYS 164 A 164 A ? -3.2 ASP 114 A 114 A ? -0.2 CYS 164 A 164 A ? -0.7 CYS 150 A 150 A ? -0.1 
146 PRO 146 A 146 A ? ?   ?   ? ?   ? ? ?    ?   ?   ? ?   ? ? ?    CYS 150 A 150 A ? -2.7 GLN 149 A 149 A ? -0.3 
147 TYR 147 A 147 A ? ASN 148 A 148 A ? -0.2 GLN 149 A 149 A ? -0.2 ASN 151 A 151 A ? -3.3 LYS 152 A 152 A ? -0.2 
148 ASN 148 A 148 A ? GLN 149 A 149 A ? -0.2 CYS 150 A 150 A ? -0.2 LYS 152 A 152 A ? -2.1 TYR 147 A 147 A ? -0.2 
149 GLN 149 A 149 A ? PRO 146 A 146 A ? -0.3 ASN 151 A 151 A ? -0.2 ALA 153 A 153 A ? -1.9 ASN 148 A 148 A ? -0.2 
150 CYS 150 A 150 A ? PRO 146 A 146 A ? -2.7 LYS 152 A 152 A ? -0.2 TYR 154 A 154 A ? -1.1 ASN 148 A 148 A ? -0.2 
151 ASN 151 A 151 A ? TYR 147 A 147 A ? -3.3 LYS 152 A 152 A ? -0.2 GLY 156 A 156 A ? -2.7 ARG 157 A 157 A ? -0.4 
152 LYS 152 A 152 A ? ASN 148 A 148 A ? -2.1 TYR 147 A 147 A ? -0.2 PHE 155 A 155 A ? -1.4 ASN 151 A 151 A ? -0.2 
153 ALA 153 A 153 A ? GLN 149 A 149 A ? -1.9 TYR 154 A 154 A ? -0.3 ASN 151 A 151 A ? -0.2 LYS 152 A 152 A ? -0.2 
154 TYR 154 A 154 A ? CYS 150 A 150 A ? -1.1 GLN 149 A 149 A ? -0.1 ARG 157 A 157 A ? -1.5 ALA 153 A 153 A ? -0.3 
155 PHE 155 A 155 A ? LYS 152 A 152 A ? -1.4 GLY 156 A 156 A ? -0.3 LYS 152 A 152 A ? -0.2 ALA 153 A 153 A ? -0.1 
156 GLY 156 A 156 A ? ASN 151 A 151 A ? -2.7 ASN 148 A 148 A ? -0.1 PHE 155 A 155 A ? -0.3 LYS 152 A 152 A ? -0.1 
157 ARG 157 A 157 A ? TYR 154 A 154 A ? -1.5 ASN 151 A 151 A ? -0.4 THR 159 A 159 A ? -0.4 PHE 155 A 155 A ? -0.1 
158 ILE 158 A 158 A ? ASN 151 A 151 A ? -0.2 TYR 147 A 147 A ? -0.1 SER 160 A 160 A ? -0.1 ASN 151 A 151 A ? -0.1 
159 THR 159 A 159 A ? ARG 157 A 157 A ? -0.4 LYS 82  A 82  A ? -0.2 MET 162 A 162 A ? -1.6 ARG 157 A 157 A ? -0.1 
160 SER 160 A 160 A ? HIS 161 A 161 A ? -0.3 ILE 158 A 158 A ? -0.1 CYS 214 A 214 A ? -0.1 THR 159 A 159 A ? -0.1 
161 HIS 161 A 161 A ? CYS 213 A 213 A ? -0.0 CYS 214 A 214 A ? -0.0 LYS 211 A 211 A ? -2.6 LEU 163 A 163 A ? -0.3 
162 MET 162 A 162 A ? THR 159 A 159 A ? -1.6 ALA 210 A 210 A ? -0.2 CYS 164 A 164 A ? -0.3 ALA 210 A 210 A ? -0.2 
163 LEU 163 A 163 A ? TYR 209 A 209 A ? -2.2 HIS 161 A 161 A ? -0.3 TYR 209 A 209 A ? -3.2 ALA 165 A 165 A ? -0.4 
164 CYS 164 A 164 A ? VAL 145 A 145 A ? -0.7 MET 162 A 162 A ? -0.3 VAL 145 A 145 A ? -3.2 GLY 166 A 166 A ? -0.4 
165 ALA 165 A 165 A ? GLY 207 A 207 A ? -1.9 LEU 163 A 163 A ? -0.4 GLY 207 A 207 A ? -2.0 VAL 167 A 167 A ? -0.3 
166 GLY 166 A 166 A ? SER 143 A 143 A ? -2.0 CYS 164 A 164 A ? -0.4 SER 143 A 143 A ? -1.3 ASP 173 A 173 A ? -0.1 
167 VAL 167 A 167 A ? VAL 172 A 172 A ? -0.9 ALA 165 A 165 A ? -0.3 GLY 170 A 170 A ? -2.3 GLY 204 A 204 A ? -0.3 
168 PRO 168 A 168 A ? ?   ?   ? ?   ? ? ?    ?   ?   ? ?   ? ? ?    GLY 204 A 204 A ? -0.7 VAL 167 A 167 A ? -0.1 
169 GLN 169 A 169 A ? GLY 170 A 170 A ? -0.3 LYS 203 A 203 A ? -0.2 LYS 203 A 203 A ? -0.3 GLY 171 A 171 A ? -0.1 
170 GLY 170 A 170 A ? VAL 167 A 167 A ? -2.3 GLN 202 A 202 A ? -0.2 GLN 169 A 169 A ? -0.3 GLN 202 A 202 A ? -0.2 
171 GLY 171 A 171 A ? ALA 201 A 201 A ? -2.7 GLN 169 A 169 A ? -0.1 ASP 173 A 173 A ? -0.4 GLN 202 A 202 A ? -0.1 
172 VAL 172 A 172 A ? VAL 167 A 167 A ? -0.2 GLN 202 A 202 A ? -0.1 VAL 167 A 167 A ? -0.9 SER 174 A 174 A ? -0.3 
173 ASP 173 A 173 A ? ILE 3   A 3   A ? -1.3 GLY 171 A 171 A ? -0.4 ILE 3   A 3   A ? -3.1 CYS 175 A 175 A ? -0.3 
174 SER 174 A 174 A ? VAL 172 A 172 A ? -0.3 ALA 165 A 165 A ? -0.3 ALA 201 A 201 A ? -0.3 ILE 2   A 2   A ? -0.3 
175 CYS 175 A 175 A ? ARG 1   A 1   A ? -0.5 ASP 173 A 173 A ? -0.3 ASP 178 A 178 A ? -1.5 GLY 124 A 124 A ? -0.1 
176 GLN 176 A 176 A ? GLY 177 A 177 A ? -0.2 SER 174 A 174 A ? -0.2 THR 125 A 125 A ? -2.4 CYS 175 A 175 A ? -0.2 
177 GLY 177 A 177 A ? GLY 124 A 124 A ? -0.2 TYR 26  A 26  A ? -0.1 TRP 123 A 123 A ? -0.4 GLN 176 A 176 A ? -0.2 
178 ASP 178 A 178 A ? CYS 175 A 175 A ? -1.5 GLY 122 A 122 A ? -0.1 GLY 181 A 181 A ? -2.8 VAL 193 A 193 A ? -0.3 
179 SER 179 A 179 A ? GLY 180 A 180 A ? -0.3 TYR 26  A 26  A ? -0.2 GLY 28  A 28  A ? -3.6 SER 194 A 194 A ? -0.2 
180 GLY 180 A 180 A ? VAL 193 A 193 A ? -3.0 GLY 181 A 181 A ? -0.3 SER 179 A 179 A ? -0.3 SER 194 A 194 A ? -0.1 
181 GLY 181 A 181 A ? ASP 178 A 178 A ? -2.8 PRO 182 A 182 A ? -0.1 VAL 193 A 193 A ? -2.7 GLY 180 A 180 A ? -0.3 
182 PRO 182 A 182 A ? ?   ?   ? ?   ? ? ?    ?   ?   ? ?   ? ? ?    SER 121 A 121 A ? -1.3 VAL 184 A 184 A ? -0.5 
183 LEU 183 A 183 A ? GLY 191 A 191 A ? -2.4 GLY 181 A 181 A ? -0.2 GLU 190 A 190 A ? -2.8 GLY 191 A 191 A ? -1.6 
184 VAL 184 A 184 A ? THR 119 A 119 A ? -3.1 PRO 182 A 182 A ? -0.5 THR 119 A 119 A ? -2.9 ASN 186 A 186 A ? -0.4 
185 CYS 185 A 185 A ? LEU 188 A 188 A ? -2.5 LEU 183 A 183 A ? -0.5 LEU 188 A 188 A ? -2.1 CYS 118 A 118 A ? -0.2 
186 ASN 186 A 186 A ? ARG 117 A 117 A ? -0.5 VAL 184 A 184 A ? -0.4 CYS 185 A 185 A ? -0.1 LEU 189 A 189 A ? -0.1 
187 GLY 187 A 187 A ? LEU 188 A 188 A ? -0.2 VAL 184 A 184 A ? -0.0 ARG 106 A 106 A ? -0.8 LEU 189 A 189 A ? -0.4 
188 LEU 188 A 188 A ? CYS 185 A 185 A ? -2.1 THR 105 A 105 A ? -0.1 CYS 185 A 185 A ? -2.5 GLU 190 A 190 A ? -0.9 
189 LEU 189 A 189 A ? ARG 106 A 106 A ? -3.0 GLY 187 A 187 A ? -0.4 VAL 184 A 184 A ? -0.2 VAL 192 A 192 A ? -0.1 
190 GLU 190 A 190 A ? LEU 183 A 183 A ? -2.8 LEU 188 A 188 A ? -0.9 VAL 212 A 212 A ? -1.8 CYS 213 A 213 A ? -0.4 
191 GLY 191 A 191 A ? LEU 183 A 183 A ? -1.6 LYS 211 A 211 A ? -0.2 LEU 183 A 183 A ? -2.4 VAL 193 A 193 A ? -0.4 
192 VAL 192 A 192 A ? ALA 210 A 210 A ? -1.4 GLU 190 A 190 A ? -0.3 ALA 210 A 210 A ? -3.2 SER 194 A 194 A ? -0.1 
193 VAL 193 A 193 A ? GLY 181 A 181 A ? -2.7 GLY 191 A 191 A ? -0.4 GLY 180 A 180 A ? -3.0 TYR 209 A 209 A ? -0.2 
194 SER 194 A 194 A ? VAL 208 A 208 A ? -2.2 TRP 195 A 195 A ? -0.4 GLY 196 A 196 A ? -0.3 TYR 209 A 209 A ? -0.2 
195 TRP 195 A 195 A ? VAL 208 A 208 A ? -1.5 MET 83  A 83  A ? -0.1 VAL 208 A 208 A ? -2.7 SER 194 A 194 A ? -0.4 
196 GLY 196 A 196 A ? SER 194 A 194 A ? -0.3 GLY 207 A 207 A ? -0.2 GLY 207 A 207 A ? -0.1 CYS 200 A 200 A ? -0.1 
197 LYS 197 A 197 A ? TRP 195 A 195 A ? -0.3 PRO 206 A 206 A ? -0.3 ALA 201 A 201 A ? -0.1 VAL 208 A 208 A ? -0.1 
198 SER 198 A 198 A ? VAL 199 A 199 A ? -0.2 GLY 196 A 196 A ? -0.1 CYS 200 A 200 A ? -0.6 GLN 176 A 176 A ? -0.2 
199 VAL 199 A 199 A ? SER 128 A 128 A ? -0.1 CYS 175 A 175 A ? -0.1 GLN 202 A 202 A ? -0.5 LYS 197 A 197 A ? -0.2 
200 CYS 200 A 200 A ? SER 198 A 198 A ? -0.6 ALA 201 A 201 A ? -0.2 CYS 175 A 175 A ? -0.1 SER 128 A 128 A ? -0.1 
201 ALA 201 A 201 A ? ASN 205 A 205 A ? -0.3 SER 174 A 174 A ? -0.3 GLY 171 A 171 A ? -2.7 LYS 203 A 203 A ? -0.3 
202 GLN 202 A 202 A ? ASN 205 A 205 A ? -0.5 VAL 199 A 199 A ? -0.5 ASN 205 A 205 A ? -2.4 ALA 201 A 201 A ? -0.2 
203 LYS 203 A 203 A ? ALA 201 A 201 A ? -0.3 GLN 169 A 169 A ? -0.3 GLN 169 A 169 A ? -0.2 GLN 202 A 202 A ? -0.1 
204 GLY 204 A 204 A ? PRO 168 A 168 A ? -0.7 VAL 167 A 167 A ? -0.3 LYS 203 A 203 A ? -0.3 GLN 169 A 169 A ? -0.1 
205 ASN 205 A 205 A ? GLN 202 A 202 A ? -2.4 VAL 167 A 167 A ? -0.2 GLN 202 A 202 A ? -0.5 ALA 201 A 201 A ? -0.3 
206 PRO 206 A 206 A ? ?   ?   ? ?   ? ? ?    ?   ?   ? ?   ? ? ?    LYS 197 A 197 A ? -0.3 GLY 166 A 166 A ? -0.2 
207 GLY 207 A 207 A ? ALA 165 A 165 A ? -2.0 GLY 196 A 196 A ? -0.1 ALA 165 A 165 A ? -1.9 TYR 209 A 209 A ? -0.5 
208 VAL 208 A 208 A ? TRP 195 A 195 A ? -2.7 CYS 164 A 164 A ? -0.2 SER 194 A 194 A ? -2.2 TRP 195 A 195 A ? -1.5 
209 TYR 209 A 209 A ? LEU 163 A 163 A ? -3.2 GLY 207 A 207 A ? -0.5 LEU 163 A 163 A ? -2.2 LYS 211 A 211 A ? -0.6 
210 ALA 210 A 210 A ? VAL 192 A 192 A ? -3.2 VAL 208 A 208 A ? -0.3 VAL 192 A 192 A ? -1.4 VAL 212 A 212 A ? -0.4 
211 LYS 211 A 211 A ? HIS 161 A 161 A ? -2.6 TYR 209 A 209 A ? -0.6 CYS 214 A 214 A ? -0.3 GLY 191 A 191 A ? -0.2 
212 VAL 212 A 212 A ? GLU 190 A 190 A ? -1.8 ALA 210 A 210 A ? -0.4 VAL 215 A 215 A ? -2.4 VAL 216 A 216 A ? -0.5 
213 CYS 213 A 213 A ? GLU 190 A 190 A ? -0.4 CYS 214 A 214 A ? -0.3 VAL 216 A 216 A ? -0.5 VAL 212 A 212 A ? -0.2 
214 CYS 214 A 214 A ? LYS 211 A 211 A ? -0.3 VAL 215 A 215 A ? -0.2 CYS 213 A 213 A ? -0.3 VAL 212 A 212 A ? -0.2 
215 VAL 215 A 215 A ? VAL 212 A 212 A ? -2.4 LYS 211 A 211 A ? -0.1 ILE 219 A 219 A ? -2.3 CYS 214 A 214 A ? -0.2 
216 VAL 216 A 216 A ? VAL 212 A 212 A ? -0.5 CYS 213 A 213 A ? -0.5 GLN 220 A 220 A ? -2.6 ASN 221 A 221 A ? -0.3 
217 PRO 217 A 217 A ? ?   ?   ? ?   ? ? ?    ?   ?   ? ?   ? ? ?    ASN 221 A 221 A ? -2.6 VAL 216 A 216 A ? -0.2 
218 TRP 218 A 218 A ? GLN 220 A 220 A ? -0.2 ILE 219 A 219 A ? -0.2 THR 222 A 222 A ? -2.4 VAL 216 A 216 A ? -0.2 
219 ILE 219 A 219 A ? VAL 215 A 215 A ? -2.3 GLN 220 A 220 A ? -0.2 ILE 223 A 223 A ? -2.2 LYS 224 A 224 A ? -0.2 
220 GLN 220 A 220 A ? VAL 216 A 216 A ? -2.6 ASN 221 A 221 A ? -0.2 LYS 224 A 224 A ? -2.2 ILE 219 A 219 A ? -0.2 
221 ASN 221 A 221 A ? PRO 217 A 217 A ? -2.6 VAL 216 A 216 A ? -0.3 ASN 225 A 225 A ? -1.6 GLN 220 A 220 A ? -0.2 
222 THR 222 A 222 A ? TRP 218 A 218 A ? -2.4 PRO 217 A 217 A ? -0.2 TRP 226 A 226 A ? -0.5 GLN 220 A 220 A ? -0.2 
223 ILE 223 A 223 A ? ILE 219 A 219 A ? -2.2 LYS 224 A 224 A ? -0.2 TRP 226 A 226 A ? -1.1 ASN 221 A 221 A ? -0.2 
224 LYS 224 A 224 A ? GLN 220 A 220 A ? -2.2 ASN 225 A 225 A ? -0.2 ILE 223 A 223 A ? -0.2 THR 222 A 222 A ? -0.2 
225 ASN 225 A 225 A ? ASN 221 A 221 A ? -1.6 TRP 226 A 226 A ? -0.2 LYS 224 A 224 A ? -0.2 ILE 223 A 223 A ? -0.2 
226 TRP 226 A 226 A ? ILE 223 A 223 A ? -1.1 THR 222 A 222 A ? -0.5 LYS 224 A 224 A ? -0.2 ASN 225 A 225 A ? -0.2 
# 
loop_
_dssp_statistics_histogram.entry_id 
_dssp_statistics_histogram.type 
_dssp_statistics_histogram.1 
_dssp_statistics_histogram.2 
_dssp_statistics_histogram.3 
_dssp_statistics_histogram.4 
_dssp_statistics_histogram.5 
_dssp_statistics_histogram.6 
_dssp_statistics_histogram.7 
_dssp_statistics_histogram.8 
_dssp_statistics_histogram.9 
_dssp_statistics_histogram.10 
_dssp_statistics_histogram.11 
_dssp_statistics_histogram.12 
_dssp_statistics_histogram.13 
_dssp_statistics_histogram.14 
_dssp_statistics_histogram.15 
_dssp_statistics_histogram.16 
_dssp_statistics_histogram.17 
_dssp_statistics_histogram.18 
_dssp_statistics_histogram.19 
_dssp_statistics_histogram.20 
_dssp_statistics_histogram.21 
_dssp_statistics_histogram.22 
_dssp_statistics_histogram.23 
_dssp_statistics_histogram.24 
_dssp_statistics_histogram.25 
_dssp_statistics_histogram.26 
_dssp_statistics_histogram.27 
_dssp_statistics_histogram.28 
_dssp_statistics_histogram.29 
_dssp_statistics_histogram.30 
Protobothrops_mucrosquamatus_GeneID=107288023 residues_per_alpha_helix        0 0 0 0 0 0 1 0 0 1 0 0 0 0 0 0 0 0 0 0 0 0 0 0 0 0 0 
0 0 0 
Protobothrops_mucrosquamatus_GeneID=107288023 parallel_bridges_per_ladder     1 0 0 0 0 0 0 0 0 0 0 0 0 0 0 0 0 0 0 0 0 0 0 0 0 0 0 
0 0 0 
Protobothrops_mucrosquamatus_GeneID=107288023 antiparallel_bridges_per_ladder 4 2 2 6 0 3 0 0 0 0 0 0 0 0 0 0 0 0 0 0 0 0 0 0 0 0 0 
0 0 0 
Protobothrops_mucrosquamatus_GeneID=107288023 ladders_per_sheet               0 0 0 0 0 1 0 1 0 0 0 0 0 0 0 0 0 0 0 0 0 0 0 0 0 0 0 
0 0 0 
# 
loop_
_dssp_statistics_hbond.entry_id 
_dssp_statistics_hbond.type 
_dssp_statistics_hbond.count 
_dssp_statistics_hbond.count_per_100 
Protobothrops_mucrosquamatus_GeneID=107288023 O(I)-->H-N(J)          143 63.3 
Protobothrops_mucrosquamatus_GeneID=107288023 'PARALLEL BRIDGES'     2   0.9  
Protobothrops_mucrosquamatus_GeneID=107288023 'ANTIPARALLEL BRIDGES' 76  33.6 
Protobothrops_mucrosquamatus_GeneID=107288023 O(I)-->H-N(I-5)        2   0.9  
Protobothrops_mucrosquamatus_GeneID=107288023 O(I)-->H-N(I-4)        1   0.4  
Protobothrops_mucrosquamatus_GeneID=107288023 O(I)-->H-N(I-3)        5   2.2  
Protobothrops_mucrosquamatus_GeneID=107288023 O(I)-->H-N(I-2)        0   0.0  
Protobothrops_mucrosquamatus_GeneID=107288023 O(I)-->H-N(I-1)        0   0.0  
Protobothrops_mucrosquamatus_GeneID=107288023 O(I)-->H-N(I+0)        0   0.0  
Protobothrops_mucrosquamatus_GeneID=107288023 O(I)-->H-N(I+1)        0   0.0  
Protobothrops_mucrosquamatus_GeneID=107288023 O(I)-->H-N(I+2)        16  7.1  
Protobothrops_mucrosquamatus_GeneID=107288023 O(I)-->H-N(I+3)        22  9.7  
Protobothrops_mucrosquamatus_GeneID=107288023 O(I)-->H-N(I+4)        14  6.2  
Protobothrops_mucrosquamatus_GeneID=107288023 O(I)-->H-N(I+5)        2   0.9  
# 
_dssp_statistics.entry_id                       Protobothrops_mucrosquamatus_GeneID=107288023 
_dssp_statistics.nr_of_residues                 226 
_dssp_statistics.nr_of_chains                   1 
_dssp_statistics.nr_of_ss_bridges_total         0 
_dssp_statistics.nr_of_ss_bridges_intra_chain   0 
_dssp_statistics.nr_of_ss_bridges_inter_chain   0 
# 
loop_
_chem_comp.id 
_chem_comp.type 
_chem_comp.mon_nstd_flag 
_chem_comp.name 
_chem_comp.formula 
_chem_comp.formula_weight 
ALA 'L-PEPTIDE LINKING' y ALANINE         'C3 H7 N O2'     89.093 
ARG 'L-PEPTIDE LINKING' y ARGININE        'C6 H15 N4 O2'  175.209 
ASN 'L-PEPTIDE LINKING' y ASPARAGINE      'C4 H8 N2 O3'   132.118 
ASP 'L-PEPTIDE LINKING' y 'ASPARTIC ACID' 'C4 H7 N O4'    133.103 
CYS 'L-PEPTIDE LINKING' y CYSTEINE        'C3 H7 N O2 S'  121.158 
GLN 'L-PEPTIDE LINKING' y GLUTAMINE       'C5 H10 N2 O3'  146.144 
GLU 'L-PEPTIDE LINKING' y 'GLUTAMIC ACID' 'C5 H9 N O4'    147.129 
GLY 'PEPTIDE LINKING'   y GLYCINE         'C2 H5 N O2'     75.067 
HIS 'L-PEPTIDE LINKING' y HISTIDINE       'C6 H10 N3 O2'  156.162 
ILE 'L-PEPTIDE LINKING' y ISOLEUCINE      'C6 H13 N O2'   131.173 
LEU 'L-PEPTIDE LINKING' y LEUCINE         'C6 H13 N O2'   131.173 
LYS 'L-PEPTIDE LINKING' y LYSINE          'C6 H15 N2 O2'  147.195 
MET 'L-PEPTIDE LINKING' y METHIONINE      'C5 H11 N O2 S' 149.211 
PHE 'L-PEPTIDE LINKING' y PHENYLALANINE   'C9 H11 N O2'   165.189 
PRO 'L-PEPTIDE LINKING' y PROLINE         'C5 H9 N O2'     115.13 
SER 'L-PEPTIDE LINKING' y SERINE          'C3 H7 N O3'    105.093 
THR 'L-PEPTIDE LINKING' y THREONINE       'C4 H9 N O3'    119.119 
TRP 'L-PEPTIDE LINKING' y TRYPTOPHAN      'C11 H12 N2 O2' 204.225 
TYR 'L-PEPTIDE LINKING' y TYROSINE        'C9 H11 N O3'   181.189 
VAL 'L-PEPTIDE LINKING' y VALINE          'C5 H11 N O2'   117.146 
# 
loop_
_atom_type.symbol 
N 
C 
O 
S 
# 
loop_
_entity_poly_seq.entity_id 
_entity_poly_seq.num 
_entity_poly_seq.mon_id 
_entity_poly_seq.hetero 
1   1 ARG n 
1   2 ILE n 
1   3 ILE n 
1   4 GLY n 
1   5 GLY n 
1   6 TYR n 
1   7 ASP n 
1   8 CYS n 
1   9 LYS n 
1  10 SER n 
1  11 ASN n 
1  12 SER n 
1  13 ARG n 
1  14 PRO n 
1  15 PHE n 
1  16 GLN n 
1  17 ALA n 
1  18 ALA n 
1  19 ILE n 
1  20 VAL n 
1  21 THR n 
1  22 GLY n 
1  23 ASN n 
1  24 LYS n 
1  25 ILE n 
1  26 TYR n 
1  27 CYS n 
1  28 GLY n 
1  29 ALA n 
1  30 SER n 
1  31 LEU n 
1  32 VAL n 
1  33 HIS n 
1  34 PRO n 
1  35 CYS n 
1  36 TRP n 
1  37 VAL n 
1  38 LEU n 
1  39 THR n 
1  40 ALA n 
1  41 ALA n 
1  42 HIS n 
1  43 CYS n 
1  44 ARG n 
1  45 LYS n 
1  46 GLN n 
1  47 ARG n 
1  48 VAL n 
1  49 LYS n 
1  50 VAL n 
1  51 CYS n 
1  52 LEU n 
1  53 GLY n 
1  54 LYS n 
1  55 HIS n 
1  56 ASN n 
1  57 LEU n 
1  58 LYS n 
1  59 LYS n 
1  60 VAL n 
1  61 GLU n 
1  62 PRO n 
1  63 THR n 
1  64 GLU n 
1  65 GLN n 
1  66 CYS n 
1  67 MET n 
1  68 ASP n 
1  69 VAL n 
1  70 ALA n 
1  71 GLN n 
1  72 ALA n 
1  73 ILE n 
1  74 PRO n 
1  75 HIS n 
1  76 PRO n 
1  77 GLU n 
1  78 TYR n 
1  79 ASN n 
1  80 LYS n 
1  81 LYS n 
1  82 LYS n 
1  83 MET n 
1  84 ASN n 
1  85 LYS n 
1  86 ASP n 
1  87 TYR n 
1  88 MET n 
1  89 LEU n 
1  90 ILE n 
1  91 ARG n 
1  92 LEU n 
1  93 LYS n 
1  94 PRO n 
1  95 CYS n 
1  96 ALA n 
1  97 ILE n 
1  98 ILE n 
1  99 THR n 
1 100 LYS n 
1 101 ALA n 
1 102 VAL n 
1 103 ASN n 
1 104 VAL n 
1 105 THR n 
1 106 ARG n 
1 107 LEU n 
1 108 PRO n 
1 109 THR n 
1 110 ARG n 
1 111 CYS n 
1 112 PRO n 
1 113 LYS n 
1 114 ASP n 
1 115 GLY n 
1 116 GLN n 
1 117 ARG n 
1 118 CYS n 
1 119 THR n 
1 120 VAL n 
1 121 SER n 
1 122 GLY n 
1 123 TRP n 
1 124 GLY n 
1 125 THR n 
1 126 ILE n 
1 127 LYS n 
1 128 SER n 
1 129 PRO n 
1 130 GLN n 
1 131 ASN n 
1 132 LYS n 
1 133 LEU n 
1 134 PRO n 
1 135 ALA n 
1 136 LYS n 
1 137 MET n 
1 138 GLN n 
1 139 CYS n 
1 140 ALA n 
1 141 ASN n 
1 142 VAL n 
1 143 SER n 
1 144 ILE n 
1 145 VAL n 
1 146 PRO n 
1 147 TYR n 
1 148 ASN n 
1 149 GLN n 
1 150 CYS n 
1 151 ASN n 
1 152 LYS n 
1 153 ALA n 
1 154 TYR n 
1 155 PHE n 
1 156 GLY n 
1 157 ARG n 
1 158 ILE n 
1 159 THR n 
1 160 SER n 
1 161 HIS n 
1 162 MET n 
1 163 LEU n 
1 164 CYS n 
1 165 ALA n 
1 166 GLY n 
1 167 VAL n 
1 168 PRO n 
1 169 GLN n 
1 170 GLY n 
1 171 GLY n 
1 172 VAL n 
1 173 ASP n 
1 174 SER n 
1 175 CYS n 
1 176 GLN n 
1 177 GLY n 
1 178 ASP n 
1 179 SER n 
1 180 GLY n 
1 181 GLY n 
1 182 PRO n 
1 183 LEU n 
1 184 VAL n 
1 185 CYS n 
1 186 ASN n 
1 187 GLY n 
1 188 LEU n 
1 189 LEU n 
1 190 GLU n 
1 191 GLY n 
1 192 VAL n 
1 193 VAL n 
1 194 SER n 
1 195 TRP n 
1 196 GLY n 
1 197 LYS n 
1 198 SER n 
1 199 VAL n 
1 200 CYS n 
1 201 ALA n 
1 202 GLN n 
1 203 LYS n 
1 204 GLY n 
1 205 ASN n 
1 206 PRO n 
1 207 GLY n 
1 208 VAL n 
1 209 TYR n 
1 210 ALA n 
1 211 LYS n 
1 212 VAL n 
1 213 CYS n 
1 214 CYS n 
1 215 VAL n 
1 216 VAL n 
1 217 PRO n 
1 218 TRP n 
1 219 ILE n 
1 220 GLN n 
1 221 ASN n 
1 222 THR n 
1 223 ILE n 
1 224 LYS n 
1 225 ASN n 
1 226 TRP n 
# 
loop_
_pdbx_poly_seq_scheme.asym_id 
_pdbx_poly_seq_scheme.entity_id 
_pdbx_poly_seq_scheme.seq_id 
_pdbx_poly_seq_scheme.mon_id 
_pdbx_poly_seq_scheme.ndb_seq_num 
_pdbx_poly_seq_scheme.pdb_seq_num 
_pdbx_poly_seq_scheme.auth_seq_num 
_pdbx_poly_seq_scheme.pdb_mon_id 
_pdbx_poly_seq_scheme.auth_mon_id 
_pdbx_poly_seq_scheme.pdb_strand_id 
_pdbx_poly_seq_scheme.pdb_ins_code 
_pdbx_poly_seq_scheme.hetero 
A 1   1 ARG   1 1   1   ARG ARG A ? n 
A 1   2 ILE   2 2   2   ILE ILE A ? n 
A 1   3 ILE   3 3   3   ILE ILE A ? n 
A 1   4 GLY   4 4   4   GLY GLY A ? n 
A 1   5 GLY   5 5   5   GLY GLY A ? n 
A 1   6 TYR   6 6   6   TYR TYR A ? n 
A 1   7 ASP   7 7   7   ASP ASP A ? n 
A 1   8 CYS   8 8   8   CYS CYS A ? n 
A 1   9 LYS   9 9   9   LYS LYS A ? n 
A 1  10 SER  10 10  10  SER SER A ? n 
A 1  11 ASN  11 11  11  ASN ASN A ? n 
A 1  12 SER  12 12  12  SER SER A ? n 
A 1  13 ARG  13 13  13  ARG ARG A ? n 
A 1  14 PRO  14 14  14  PRO PRO A ? n 
A 1  15 PHE  15 15  15  PHE PHE A ? n 
A 1  16 GLN  16 16  16  GLN GLN A ? n 
A 1  17 ALA  17 17  17  ALA ALA A ? n 
A 1  18 ALA  18 18  18  ALA ALA A ? n 
A 1  19 ILE  19 19  19  ILE ILE A ? n 
A 1  20 VAL  20 20  20  VAL VAL A ? n 
A 1  21 THR  21 21  21  THR THR A ? n 
A 1  22 GLY  22 22  22  GLY GLY A ? n 
A 1  23 ASN  23 23  23  ASN ASN A ? n 
A 1  24 LYS  24 24  24  LYS LYS A ? n 
A 1  25 ILE  25 25  25  ILE ILE A ? n 
A 1  26 TYR  26 26  26  TYR TYR A ? n 
A 1  27 CYS  27 27  27  CYS CYS A ? n 
A 1  28 GLY  28 28  28  GLY GLY A ? n 
A 1  29 ALA  29 29  29  ALA ALA A ? n 
A 1  30 SER  30 30  30  SER SER A ? n 
A 1  31 LEU  31 31  31  LEU LEU A ? n 
A 1  32 VAL  32 32  32  VAL VAL A ? n 
A 1  33 HIS  33 33  33  HIS HIS A ? n 
A 1  34 PRO  34 34  34  PRO PRO A ? n 
A 1  35 CYS  35 35  35  CYS CYS A ? n 
A 1  36 TRP  36 36  36  TRP TRP A ? n 
A 1  37 VAL  37 37  37  VAL VAL A ? n 
A 1  38 LEU  38 38  38  LEU LEU A ? n 
A 1  39 THR  39 39  39  THR THR A ? n 
A 1  40 ALA  40 40  40  ALA ALA A ? n 
A 1  41 ALA  41 41  41  ALA ALA A ? n 
A 1  42 HIS  42 42  42  HIS HIS A ? n 
A 1  43 CYS  43 43  43  CYS CYS A ? n 
A 1  44 ARG  44 44  44  ARG ARG A ? n 
A 1  45 LYS  45 45  45  LYS LYS A ? n 
A 1  46 GLN  46 46  46  GLN GLN A ? n 
A 1  47 ARG  47 47  47  ARG ARG A ? n 
A 1  48 VAL  48 48  48  VAL VAL A ? n 
A 1  49 LYS  49 49  49  LYS LYS A ? n 
A 1  50 VAL  50 50  50  VAL VAL A ? n 
A 1  51 CYS  51 51  51  CYS CYS A ? n 
A 1  52 LEU  52 52  52  LEU LEU A ? n 
A 1  53 GLY  53 53  53  GLY GLY A ? n 
A 1  54 LYS  54 54  54  LYS LYS A ? n 
A 1  55 HIS  55 55  55  HIS HIS A ? n 
A 1  56 ASN  56 56  56  ASN ASN A ? n 
A 1  57 LEU  57 57  57  LEU LEU A ? n 
A 1  58 LYS  58 58  58  LYS LYS A ? n 
A 1  59 LYS  59 59  59  LYS LYS A ? n 
A 1  60 VAL  60 60  60  VAL VAL A ? n 
A 1  61 GLU  61 61  61  GLU GLU A ? n 
A 1  62 PRO  62 62  62  PRO PRO A ? n 
A 1  63 THR  63 63  63  THR THR A ? n 
A 1  64 GLU  64 64  64  GLU GLU A ? n 
A 1  65 GLN  65 65  65  GLN GLN A ? n 
A 1  66 CYS  66 66  66  CYS CYS A ? n 
A 1  67 MET  67 67  67  MET MET A ? n 
A 1  68 ASP  68 68  68  ASP ASP A ? n 
A 1  69 VAL  69 69  69  VAL VAL A ? n 
A 1  70 ALA  70 70  70  ALA ALA A ? n 
A 1  71 GLN  71 71  71  GLN GLN A ? n 
A 1  72 ALA  72 72  72  ALA ALA A ? n 
A 1  73 ILE  73 73  73  ILE ILE A ? n 
A 1  74 PRO  74 74  74  PRO PRO A ? n 
A 1  75 HIS  75 75  75  HIS HIS A ? n 
A 1  76 PRO  76 76  76  PRO PRO A ? n 
A 1  77 GLU  77 77  77  GLU GLU A ? n 
A 1  78 TYR  78 78  78  TYR TYR A ? n 
A 1  79 ASN  79 79  79  ASN ASN A ? n 
A 1  80 LYS  80 80  80  LYS LYS A ? n 
A 1  81 LYS  81 81  81  LYS LYS A ? n 
A 1  82 LYS  82 82  82  LYS LYS A ? n 
A 1  83 MET  83 83  83  MET MET A ? n 
A 1  84 ASN  84 84  84  ASN ASN A ? n 
A 1  85 LYS  85 85  85  LYS LYS A ? n 
A 1  86 ASP  86 86  86  ASP ASP A ? n 
A 1  87 TYR  87 87  87  TYR TYR A ? n 
A 1  88 MET  88 88  88  MET MET A ? n 
A 1  89 LEU  89 89  89  LEU LEU A ? n 
A 1  90 ILE  90 90  90  ILE ILE A ? n 
A 1  91 ARG  91 91  91  ARG ARG A ? n 
A 1  92 LEU  92 92  92  LEU LEU A ? n 
A 1  93 LYS  93 93  93  LYS LYS A ? n 
A 1  94 PRO  94 94  94  PRO PRO A ? n 
A 1  95 CYS  95 95  95  CYS CYS A ? n 
A 1  96 ALA  96 96  96  ALA ALA A ? n 
A 1  97 ILE  97 97  97  ILE ILE A ? n 
A 1  98 ILE  98 98  98  ILE ILE A ? n 
A 1  99 THR  99 99  99  THR THR A ? n 
A 1 100 LYS 100 100 100 LYS LYS A ? n 
A 1 101 ALA 101 101 101 ALA ALA A ? n 
A 1 102 VAL 102 102 102 VAL VAL A ? n 
A 1 103 ASN 103 103 103 ASN ASN A ? n 
A 1 104 VAL 104 104 104 VAL VAL A ? n 
A 1 105 THR 105 105 105 THR THR A ? n 
A 1 106 ARG 106 106 106 ARG ARG A ? n 
A 1 107 LEU 107 107 107 LEU LEU A ? n 
A 1 108 PRO 108 108 108 PRO PRO A ? n 
A 1 109 THR 109 109 109 THR THR A ? n 
A 1 110 ARG 110 110 110 ARG ARG A ? n 
A 1 111 CYS 111 111 111 CYS CYS A ? n 
A 1 112 PRO 112 112 112 PRO PRO A ? n 
A 1 113 LYS 113 113 113 LYS LYS A ? n 
A 1 114 ASP 114 114 114 ASP ASP A ? n 
A 1 115 GLY 115 115 115 GLY GLY A ? n 
A 1 116 GLN 116 116 116 GLN GLN A ? n 
A 1 117 ARG 117 117 117 ARG ARG A ? n 
A 1 118 CYS 118 118 118 CYS CYS A ? n 
A 1 119 THR 119 119 119 THR THR A ? n 
A 1 120 VAL 120 120 120 VAL VAL A ? n 
A 1 121 SER 121 121 121 SER SER A ? n 
A 1 122 GLY 122 122 122 GLY GLY A ? n 
A 1 123 TRP 123 123 123 TRP TRP A ? n 
A 1 124 GLY 124 124 124 GLY GLY A ? n 
A 1 125 THR 125 125 125 THR THR A ? n 
A 1 126 ILE 126 126 126 ILE ILE A ? n 
A 1 127 LYS 127 127 127 LYS LYS A ? n 
A 1 128 SER 128 128 128 SER SER A ? n 
A 1 129 PRO 129 129 129 PRO PRO A ? n 
A 1 130 GLN 130 130 130 GLN GLN A ? n 
A 1 131 ASN 131 131 131 ASN ASN A ? n 
A 1 132 LYS 132 132 132 LYS LYS A ? n 
A 1 133 LEU 133 133 133 LEU LEU A ? n 
A 1 134 PRO 134 134 134 PRO PRO A ? n 
A 1 135 ALA 135 135 135 ALA ALA A ? n 
A 1 136 LYS 136 136 136 LYS LYS A ? n 
A 1 137 MET 137 137 137 MET MET A ? n 
A 1 138 GLN 138 138 138 GLN GLN A ? n 
A 1 139 CYS 139 139 139 CYS CYS A ? n 
A 1 140 ALA 140 140 140 ALA ALA A ? n 
A 1 141 ASN 141 141 141 ASN ASN A ? n 
A 1 142 VAL 142 142 142 VAL VAL A ? n 
A 1 143 SER 143 143 143 SER SER A ? n 
A 1 144 ILE 144 144 144 ILE ILE A ? n 
A 1 145 VAL 145 145 145 VAL VAL A ? n 
A 1 146 PRO 146 146 146 PRO PRO A ? n 
A 1 147 TYR 147 147 147 TYR TYR A ? n 
A 1 148 ASN 148 148 148 ASN ASN A ? n 
A 1 149 GLN 149 149 149 GLN GLN A ? n 
A 1 150 CYS 150 150 150 CYS CYS A ? n 
A 1 151 ASN 151 151 151 ASN ASN A ? n 
A 1 152 LYS 152 152 152 LYS LYS A ? n 
A 1 153 ALA 153 153 153 ALA ALA A ? n 
A 1 154 TYR 154 154 154 TYR TYR A ? n 
A 1 155 PHE 155 155 155 PHE PHE A ? n 
A 1 156 GLY 156 156 156 GLY GLY A ? n 
A 1 157 ARG 157 157 157 ARG ARG A ? n 
A 1 158 ILE 158 158 158 ILE ILE A ? n 
A 1 159 THR 159 159 159 THR THR A ? n 
A 1 160 SER 160 160 160 SER SER A ? n 
A 1 161 HIS 161 161 161 HIS HIS A ? n 
A 1 162 MET 162 162 162 MET MET A ? n 
A 1 163 LEU 163 163 163 LEU LEU A ? n 
A 1 164 CYS 164 164 164 CYS CYS A ? n 
A 1 165 ALA 165 165 165 ALA ALA A ? n 
A 1 166 GLY 166 166 166 GLY GLY A ? n 
A 1 167 VAL 167 167 167 VAL VAL A ? n 
A 1 168 PRO 168 168 168 PRO PRO A ? n 
A 1 169 GLN 169 169 169 GLN GLN A ? n 
A 1 170 GLY 170 170 170 GLY GLY A ? n 
A 1 171 GLY 171 171 171 GLY GLY A ? n 
A 1 172 VAL 172 172 172 VAL VAL A ? n 
A 1 173 ASP 173 173 173 ASP ASP A ? n 
A 1 174 SER 174 174 174 SER SER A ? n 
A 1 175 CYS 175 175 175 CYS CYS A ? n 
A 1 176 GLN 176 176 176 GLN GLN A ? n 
A 1 177 GLY 177 177 177 GLY GLY A ? n 
A 1 178 ASP 178 178 178 ASP ASP A ? n 
A 1 179 SER 179 179 179 SER SER A ? n 
A 1 180 GLY 180 180 180 GLY GLY A ? n 
A 1 181 GLY 181 181 181 GLY GLY A ? n 
A 1 182 PRO 182 182 182 PRO PRO A ? n 
A 1 183 LEU 183 183 183 LEU LEU A ? n 
A 1 184 VAL 184 184 184 VAL VAL A ? n 
A 1 185 CYS 185 185 185 CYS CYS A ? n 
A 1 186 ASN 186 186 186 ASN ASN A ? n 
A 1 187 GLY 187 187 187 GLY GLY A ? n 
A 1 188 LEU 188 188 188 LEU LEU A ? n 
A 1 189 LEU 189 189 189 LEU LEU A ? n 
A 1 190 GLU 190 190 190 GLU GLU A ? n 
A 1 191 GLY 191 191 191 GLY GLY A ? n 
A 1 192 VAL 192 192 192 VAL VAL A ? n 
A 1 193 VAL 193 193 193 VAL VAL A ? n 
A 1 194 SER 194 194 194 SER SER A ? n 
A 1 195 TRP 195 195 195 TRP TRP A ? n 
A 1 196 GLY 196 196 196 GLY GLY A ? n 
A 1 197 LYS 197 197 197 LYS LYS A ? n 
A 1 198 SER 198 198 198 SER SER A ? n 
A 1 199 VAL 199 199 199 VAL VAL A ? n 
A 1 200 CYS 200 200 200 CYS CYS A ? n 
A 1 201 ALA 201 201 201 ALA ALA A ? n 
A 1 202 GLN 202 202 202 GLN GLN A ? n 
A 1 203 LYS 203 203 203 LYS LYS A ? n 
A 1 204 GLY 204 204 204 GLY GLY A ? n 
A 1 205 ASN 205 205 205 ASN ASN A ? n 
A 1 206 PRO 206 206 206 PRO PRO A ? n 
A 1 207 GLY 207 207 207 GLY GLY A ? n 
A 1 208 VAL 208 208 208 VAL VAL A ? n 
A 1 209 TYR 209 209 209 TYR TYR A ? n 
A 1 210 ALA 210 210 210 ALA ALA A ? n 
A 1 211 LYS 211 211 211 LYS LYS A ? n 
A 1 212 VAL 212 212 212 VAL VAL A ? n 
A 1 213 CYS 213 213 213 CYS CYS A ? n 
A 1 214 CYS 214 214 214 CYS CYS A ? n 
A 1 215 VAL 215 215 215 VAL VAL A ? n 
A 1 216 VAL 216 216 216 VAL VAL A ? n 
A 1 217 PRO 217 217 217 PRO PRO A ? n 
A 1 218 TRP 218 218 218 TRP TRP A ? n 
A 1 219 ILE 219 219 219 ILE ILE A ? n 
A 1 220 GLN 220 220 220 GLN GLN A ? n 
A 1 221 ASN 221 221 221 ASN ASN A ? n 
A 1 222 THR 222 222 222 THR THR A ? n 
A 1 223 ILE 223 223 223 ILE ILE A ? n 
A 1 224 LYS 224 224 224 LYS LYS A ? n 
A 1 225 ASN 225 225 225 ASN ASN A ? n 
A 1 226 TRP 226 226 226 TRP TRP A ? n 
# 
loop_
_atom_site.group_PDB 
_atom_site.id 
_atom_site.type_symbol 
_atom_site.label_atom_id 
_atom_site.label_alt_id 
_atom_site.label_comp_id 
_atom_site.label_asym_id 
_atom_site.label_entity_id 
_atom_site.label_seq_id 
_atom_site.pdbx_PDB_ins_code 
_atom_site.Cartn_x 
_atom_site.Cartn_y 
_atom_site.Cartn_z 
_atom_site.occupancy 
_atom_site.B_iso_or_equiv 
_atom_site.pdbx_formal_charge 
_atom_site.auth_seq_id 
_atom_site.auth_comp_id 
_atom_site.auth_asym_id 
_atom_site.auth_atom_id 
_atom_site.pdbx_PDB_model_num 
ATOM 1    N N   ? ARG A 1   1 ?  -3.740   5.638  -8.381 1.000 62.750 ? 1   ARG A N   1 
ATOM 2    C CA  ? ARG A 1   1 ?  -3.880   5.890  -9.811 1.000 62.750 ? 1   ARG A CA  1 
ATOM 3    C C   ? ARG A 1   1 ?  -3.784   4.593 -10.607 1.000 62.750 ? 1   ARG A C   1 
ATOM 4    C CB  ? ARG A 1   1 ?  -2.815   6.879 -10.290 1.000 62.750 ? 1   ARG A CB  1 
ATOM 5    O O   ? ARG A 1   1 ?  -2.857   3.805 -10.410 1.000 62.750 ? 1   ARG A O   1 
ATOM 6    C CG  ? ARG A 1   1 ?  -2.930   8.259  -9.663 1.000 62.750 ? 1   ARG A CG  1 
ATOM 7    C CD  ? ARG A 1   1 ?  -1.842   9.199 -10.165 1.000 62.750 ? 1   ARG A CD  1 
ATOM 8    N NE  ? ARG A 1   1 ?  -1.951  10.523  -9.559 1.000 62.750 ? 1   ARG A NE  1 
ATOM 9    N NH1 ? ARG A 1   1 ?  -0.004  11.340 -10.496 1.000 62.750 ? 1   ARG A NH1 1 
ATOM 10   N NH2 ? ARG A 1   1 ?  -1.272  12.674  -9.130 1.000 62.750 ? 1   ARG A NH2 1 
ATOM 11   C CZ  ? ARG A 1   1 ?  -1.076  11.509  -9.730 1.000 62.750 ? 1   ARG A CZ  1 
ATOM 12   N N   ? ILE A 1   2 ?  -4.730   4.310 -11.375 1.000 74.400 ? 2   ILE A N   1 
ATOM 13   C CA  ? ILE A 1   2 ?  -4.406   3.197 -12.260 1.000 74.400 ? 2   ILE A CA  1 
ATOM 14   C C   ? ILE A 1   2 ?  -4.600   3.620 -13.714 1.000 74.400 ? 2   ILE A C   1 
ATOM 15   C CB  ? ILE A 1   2 ?  -5.269   1.954 -11.944 1.000 74.400 ? 2   ILE A CB  1 
ATOM 16   O O   ? ILE A 1   2 ?  -5.724   3.893 -14.143 1.000 74.400 ? 2   ILE A O   1 
ATOM 17   C CG1 ? ILE A 1   2 ?  -5.106   1.551 -10.474 1.000 74.400 ? 2   ILE A CG1 1 
ATOM 18   C CG2 ? ILE A 1   2 ?  -4.905   0.794 -12.874 1.000 74.400 ? 2   ILE A CG2 1 
ATOM 19   C CD1 ? ILE A 1   2 ?  -3.727   1.001 -10.132 1.000 74.400 ? 2   ILE A CD1 1 
ATOM 20   N N   ? ILE A 1   3 ?  -3.567   4.007 -14.476 1.000 80.620 ? 3   ILE A N   1 
ATOM 21   C CA  ? ILE A 1   3 ?  -3.567   4.368 -15.889 1.000 80.620 ? 3   ILE A CA  1 
ATOM 22   C C   ? ILE A 1   3 ?  -3.574   3.104 -16.745 1.000 80.620 ? 3   ILE A C   1 
ATOM 23   C CB  ? ILE A 1   3 ?  -2.351   5.251 -16.248 1.000 80.620 ? 3   ILE A CB  1 
ATOM 24   O O   ? ILE A 1   3 ?  -2.769   2.195 -16.528 1.000 80.620 ? 3   ILE A O   1 
ATOM 25   C CG1 ? ILE A 1   3 ?  -2.309   6.493 -15.350 1.000 80.620 ? 3   ILE A CG1 1 
ATOM 26   C CG2 ? ILE A 1   3 ?  -2.386   5.645 -17.727 1.000 80.620 ? 3   ILE A CG2 1 
ATOM 27   C CD1 ? ILE A 1   3 ?  -3.478   7.446 -15.558 1.000 80.620 ? 3   ILE A CD1 1 
ATOM 28   N N   ? GLY A 1   4 ?  -4.616   3.127 -17.705 1.000 79.920 ? 4   GLY A N   1 
ATOM 29   C CA  ? GLY A 1   4 ?  -4.669   1.978 -18.594 1.000 79.920 ? 4   GLY A CA  1 
ATOM 30   C C   ? GLY A 1   4 ?  -5.246   0.740 -17.935 1.000 79.920 ? 4   GLY A C   1 
ATOM 31   O O   ? GLY A 1   4 ?  -4.981  -0.383 -18.370 1.000 79.920 ? 4   GLY A O   1 
ATOM 32   N N   ? GLY A 1   5 ?  -6.008   0.999 -16.725 1.000 86.190 ? 5   GLY A N   1 
ATOM 33   C CA  ? GLY A 1   5 ?  -6.627  -0.087 -15.983 1.000 86.190 ? 5   GLY A CA  1 
ATOM 34   C C   ? GLY A 1   5 ?  -8.059  -0.357 -16.403 1.000 86.190 ? 5   GLY A C   1 
ATOM 35   O O   ? GLY A 1   5 ?  -8.516   0.149 -17.430 1.000 86.190 ? 5   GLY A O   1 
ATOM 36   N N   ? TYR A 1   6 ?  -8.709  -1.213 -15.770 1.000 91.820 ? 6   TYR A N   1 
ATOM 37   C CA  ? TYR A 1   6 ? -10.091  -1.617 -16.003 1.000 91.820 ? 6   TYR A CA  1 
ATOM 38   C C   ? TYR A 1   6 ? -10.871  -1.671 -14.695 1.000 91.820 ? 6   TYR A C   1 
ATOM 39   C CB  ? TYR A 1   6 ? -10.144  -2.981 -16.698 1.000 91.820 ? 6   TYR A CB  1 
ATOM 40   O O   ? TYR A 1   6 ? -10.281  -1.659 -13.612 1.000 91.820 ? 6   TYR A O   1 
ATOM 41   C CG  ? TYR A 1   6 ?  -9.465  -4.084 -15.923 1.000 91.820 ? 6   TYR A CG  1 
ATOM 42   C CD1 ? TYR A 1   6 ?  -8.107  -4.345 -16.091 1.000 91.820 ? 6   TYR A CD1 1 
ATOM 43   C CD2 ? TYR A 1   6 ? -10.179  -4.867 -15.023 1.000 91.820 ? 6   TYR A CD2 1 
ATOM 44   C CE1 ? TYR A 1   6 ?  -7.477  -5.362 -15.381 1.000 91.820 ? 6   TYR A CE1 1 
ATOM 45   C CE2 ? TYR A 1   6 ?  -9.560  -5.886 -14.307 1.000 91.820 ? 6   TYR A CE2 1 
ATOM 46   O OH  ? TYR A 1   6 ?  -7.592  -7.133 -13.786 1.000 91.820 ? 6   TYR A OH  1 
ATOM 47   C CZ  ? TYR A 1   6 ?  -8.210  -6.125 -14.492 1.000 91.820 ? 6   TYR A CZ  1 
ATOM 48   N N   ? ASP A 1   7 ? -12.290  -1.598 -14.874 1.000 93.730 ? 7   ASP A N   1 
ATOM 49   C CA  ? ASP A 1   7 ? -13.111  -1.760 -13.679 1.000 93.730 ? 7   ASP A CA  1 
ATOM 50   C C   ? ASP A 1   7 ? -12.865  -3.117 -13.022 1.000 93.730 ? 7   ASP A C   1 
ATOM 51   C CB  ? ASP A 1   7 ? -14.594  -1.602 -14.020 1.000 93.730 ? 7   ASP A CB  1 
ATOM 52   O O   ? ASP A 1   7 ? -12.953  -4.155 -13.680 1.000 93.730 ? 7   ASP A O   1 
ATOM 53   C CG  ? ASP A 1   7 ? -14.982  -0.168 -14.333 1.000 93.730 ? 7   ASP A CG  1 
ATOM 54   O OD1 ? ASP A 1   7 ? -14.132   0.738 -14.190 1.000 93.730 ? 7   ASP A OD1 1 
ATOM 55   O OD2 ? ASP A 1   7 ? -16.147   0.059 -14.723 1.000 93.730 ? 7   ASP A OD2 1 
ATOM 56   N N   ? CYS A 1   8 ? -12.473  -3.033 -11.733 1.000 94.070 ? 8   CYS A N   1 
ATOM 57   C CA  ? CYS A 1   8 ? -12.357  -4.276 -10.980 1.000 94.070 ? 8   CYS A CA  1 
ATOM 58   C C   ? CYS A 1   8 ? -13.720  -4.937 -10.804 1.000 94.070 ? 8   CYS A C   1 
ATOM 59   C CB  ? CYS A 1   8 ? -11.726  -4.018  -9.612 1.000 94.070 ? 8   CYS A CB  1 
ATOM 60   O O   ? CYS A 1   8 ? -14.732  -4.251 -10.651 1.000 94.070 ? 8   CYS A O   1 
ATOM 61   S SG  ? CYS A 1   8 ? -10.021  -3.428  -9.697 1.000 94.070 ? 8   CYS A SG  1 
ATOM 62   N N   ? LYS A 1   9 ? -13.668  -6.314 -10.906 1.000 94.350 ? 9   LYS A N   1 
ATOM 63   C CA  ? LYS A 1   9 ? -14.896  -7.019 -10.549 1.000 94.350 ? 9   LYS A CA  1 
ATOM 64   C C   ? LYS A 1   9 ? -15.281  -6.753  -9.097 1.000 94.350 ? 9   LYS A C   1 
ATOM 65   C CB  ? LYS A 1   9 ? -14.740  -8.522 -10.783 1.000 94.350 ? 9   LYS A CB  1 
ATOM 66   O O   ? LYS A 1   9 ? -14.415  -6.690  -8.222 1.000 94.350 ? 9   LYS A O   1 
ATOM 67   C CG  ? LYS A 1   9 ? -14.639  -8.914 -12.250 1.000 94.350 ? 9   LYS A CG  1 
ATOM 68   C CD  ? LYS A 1   9 ? -14.490 -10.421 -12.417 1.000 94.350 ? 9   LYS A CD  1 
ATOM 69   C CE  ? LYS A 1   9 ? -14.276 -10.803 -13.876 1.000 94.350 ? 9   LYS A CE  1 
ATOM 70   N NZ  ? LYS A 1   9 ? -14.069 -12.274 -14.038 1.000 94.350 ? 9   LYS A NZ  1 
ATOM 71   N N   ? SER A 1  10 ? -16.579  -6.547  -8.861 1.000 92.990 ? 10  SER A N   1 
ATOM 72   C CA  ? SER A 1  10 ? -17.056  -6.319  -7.501 1.000 92.990 ? 10  SER A CA  1 
ATOM 73   C C   ? SER A 1  10 ? -16.561  -7.405  -6.552 1.000 92.990 ? 10  SER A C   1 
ATOM 74   C CB  ? SER A 1  10 ? -18.584  -6.263  -7.471 1.000 92.990 ? 10  SER A CB  1 
ATOM 75   O O   ? SER A 1  10 ? -16.619  -8.593  -6.876 1.000 92.990 ? 10  SER A O   1 
ATOM 76   O OG  ? SER A 1  10 ? -19.047  -5.852  -6.196 1.000 92.990 ? 10  SER A OG  1 
ATOM 77   N N   ? ASN A 1  11 ? -16.001  -6.973  -5.382 1.000 91.840 ? 11  ASN A N   1 
ATOM 78   C CA  ? ASN A 1  11 ? -15.559  -7.836  -4.292 1.000 91.840 ? 11  ASN A CA  1 
ATOM 79   C C   ? ASN A 1  11 ? -14.363  -8.690  -4.702 1.000 91.840 ? 11  ASN A C   1 
ATOM 80   C CB  ? ASN A 1  11 ? -16.707  -8.726  -3.812 1.000 91.840 ? 11  ASN A CB  1 
ATOM 81   O O   ? ASN A 1  11 ? -14.036  -9.672  -4.032 1.000 91.840 ? 11  ASN A O   1 
ATOM 82   C CG  ? ASN A 1  11 ? -17.863  -7.929  -3.238 1.000 91.840 ? 11  ASN A CG  1 
ATOM 83   N ND2 ? ASN A 1  11 ? -19.070  -8.471  -3.350 1.000 91.840 ? 11  ASN A ND2 1 
ATOM 84   O OD1 ? ASN A 1  11 ? -17.672  -6.836  -2.700 1.000 91.840 ? 11  ASN A OD1 1 
ATOM 85   N N   ? SER A 1  12 ? -13.769  -8.439  -5.854 1.000 94.760 ? 12  SER A N   1 
ATOM 86   C CA  ? SER A 1  12 ? -12.593  -9.166  -6.321 1.000 94.760 ? 12  SER A CA  1 
ATOM 87   C C   ? SER A 1  12 ? -11.354  -8.786  -5.517 1.000 94.760 ? 12  SER A C   1 
ATOM 88   C CB  ? SER A 1  12 ? -12.350  -8.896  -7.806 1.000 94.760 ? 12  SER A CB  1 
ATOM 89   O O   ? SER A 1  12 ? -10.346  -9.495  -5.547 1.000 94.760 ? 12  SER A O   1 
ATOM 90   O OG  ? SER A 1  12 ? -12.091  -7.521  -8.032 1.000 94.760 ? 12  SER A OG  1 
ATOM 91   N N   ? ARG A 1  13 ? -11.367  -7.718  -4.763 1.000 96.180 ? 13  ARG A N   1 
ATOM 92   C CA  ? ARG A 1  13 ? -10.287  -7.233  -3.910 1.000 96.180 ? 13  ARG A CA  1 
ATOM 93   C C   ? ARG A 1  13 ? -10.790  -6.943  -2.500 1.000 96.180 ? 13  ARG A C   1 
ATOM 94   C CB  ? ARG A 1  13 ?  -9.652  -5.976  -4.509 1.000 96.180 ? 13  ARG A CB  1 
ATOM 95   O O   ? ARG A 1  13 ? -10.797  -5.791  -2.062 1.000 96.180 ? 13  ARG A O   1 
ATOM 96   C CG  ? ARG A 1  13 ?  -9.209  -6.138  -5.954 1.000 96.180 ? 13  ARG A CG  1 
ATOM 97   C CD  ? ARG A 1  13 ?  -8.059  -7.127  -6.084 1.000 96.180 ? 13  ARG A CD  1 
ATOM 98   N NE  ? ARG A 1  13 ?  -7.572  -7.209  -7.458 1.000 96.180 ? 13  ARG A NE  1 
ATOM 99   N NH1 ? ARG A 1  13 ?  -8.142  -9.430  -7.746 1.000 96.180 ? 13  ARG A NH1 1 
ATOM 100  N NH2 ? ARG A 1  13 ?  -7.150  -8.266  -9.453 1.000 96.180 ? 13  ARG A NH2 1 
ATOM 101  C CZ  ? ARG A 1  13 ?  -7.623  -8.301  -8.216 1.000 96.180 ? 13  ARG A CZ  1 
ATOM 102  N N   ? PRO A 1  14 ? -11.174  -7.937  -1.754 1.000 97.010 ? 14  PRO A N   1 
ATOM 103  C CA  ? PRO A 1  14 ? -11.846  -7.750  -0.465 1.000 97.010 ? 14  PRO A CA  1 
ATOM 104  C C   ? PRO A 1  14 ? -10.897  -7.267   0.629 1.000 97.010 ? 14  PRO A C   1 
ATOM 105  C CB  ? PRO A 1  14 ? -12.386  -9.146  -0.143 1.000 97.010 ? 14  PRO A CB  1 
ATOM 106  O O   ? PRO A 1  14 ? -11.344  -6.889   1.716 1.000 97.010 ? 14  PRO A O   1 
ATOM 107  C CG  ? PRO A 1  14 ? -11.461 -10.085  -0.848 1.000 97.010 ? 14  PRO A CG  1 
ATOM 108  C CD  ? PRO A 1  14 ? -11.031  -9.451  -2.140 1.000 97.010 ? 14  PRO A CD  1 
ATOM 109  N N   ? PHE A 1  15 ?  -9.580  -7.081   0.267 1.000 97.880 ? 15  PHE A N   1 
ATOM 110  C CA  ? PHE A 1  15 ?  -8.571  -6.602   1.203 1.000 97.880 ? 15  PHE A CA  1 
ATOM 111  C C   ? PHE A 1  15 ?  -8.318  -5.112   1.013 1.000 97.880 ? 15  PHE A C   1 
ATOM 112  C CB  ? PHE A 1  15 ?  -7.264  -7.383   1.032 1.000 97.880 ? 15  PHE A CB  1 
ATOM 113  O O   ? PHE A 1  15 ?  -7.651  -4.480   1.834 1.000 97.880 ? 15  PHE A O   1 
ATOM 114  C CG  ? PHE A 1  15 ?  -6.799  -7.483  -0.396 1.000 97.880 ? 15  PHE A CG  1 
ATOM 115  C CD1 ? PHE A 1  15 ?  -7.024  -8.637  -1.135 1.000 97.880 ? 15  PHE A CD1 1 
ATOM 116  C CD2 ? PHE A 1  15 ?  -6.138  -6.421  -0.999 1.000 97.880 ? 15  PHE A CD2 1 
ATOM 117  C CE1 ? PHE A 1  15 ?  -6.596  -8.733  -2.457 1.000 97.880 ? 15  PHE A CE1 1 
ATOM 118  C CE2 ? PHE A 1  15 ?  -5.706  -6.509  -2.320 1.000 97.880 ? 15  PHE A CE2 1 
ATOM 119  C CZ  ? PHE A 1  15 ?  -5.935  -7.666  -3.047 1.000 97.880 ? 15  PHE A CZ  1 
ATOM 120  N N   ? GLN A 1  16 ?  -8.742  -4.576  -0.120 1.000 97.260 ? 16  GLN A N   1 
ATOM 121  C CA  ? GLN A 1  16 ?  -8.512  -3.171  -0.442 1.000 97.260 ? 16  GLN A CA  1 
ATOM 122  C C   ? GLN A 1  16 ?  -9.283  -2.257   0.506 1.000 97.260 ? 16  GLN A C   1 
ATOM 123  C CB  ? GLN A 1  16 ?  -8.907  -2.880  -1.890 1.000 97.260 ? 16  GLN A CB  1 
ATOM 124  O O   ? GLN A 1  16 ? -10.475  -2.462   0.743 1.000 97.260 ? 16  GLN A O   1 
ATOM 125  C CG  ? GLN A 1  16 ?  -8.641  -1.444  -2.323 1.000 97.260 ? 16  GLN A CG  1 
ATOM 126  C CD  ? GLN A 1  16 ?  -7.178  -1.184  -2.626 1.000 97.260 ? 16  GLN A CD  1 
ATOM 127  N NE2 ? GLN A 1  16 ?  -6.864   0.044  -3.026 1.000 97.260 ? 16  GLN A NE2 1 
ATOM 128  O OE1 ? GLN A 1  16 ?  -6.336  -2.079  -2.501 1.000 97.260 ? 16  GLN A OE1 1 
ATOM 129  N N   ? ALA A 1  17 ?  -8.575  -1.231   1.025 1.000 96.710 ? 17  ALA A N   1 
ATOM 130  C CA  ? ALA A 1  17 ?  -9.173  -0.249   1.927 1.000 96.710 ? 17  ALA A CA  1 
ATOM 131  C C   ? ALA A 1  17 ?  -8.952   1.171   1.415 1.000 96.710 ? 17  ALA A C   1 
ATOM 132  C CB  ? ALA A 1  17 ?  -8.598  -0.400   3.334 1.000 96.710 ? 17  ALA A CB  1 
ATOM 133  O O   ? ALA A 1  17 ?  -7.951   1.450   0.751 1.000 96.710 ? 17  ALA A O   1 
ATOM 134  N N   ? ALA A 1  18 ?  -9.978   2.008   1.712 1.000 95.590 ? 18  ALA A N   1 
ATOM 135  C CA  ? ALA A 1  18 ?  -9.863   3.440   1.448 1.000 95.590 ? 18  ALA A CA  1 
ATOM 136  C C   ? ALA A 1  18 ?  -9.618   4.218   2.737 1.000 95.590 ? 18  ALA A C   1 
ATOM 137  C CB  ? ALA A 1  18 ? -11.119   3.955   0.749 1.000 95.590 ? 18  ALA A CB  1 
ATOM 138  O O   ? ALA A 1  18 ? -10.329   4.030   3.727 1.000 95.590 ? 18  ALA A O   1 
ATOM 139  N N   ? ILE A 1  19 ?  -8.556   4.961   2.675 1.000 95.720 ? 19  ILE A N   1 
ATOM 140  C CA  ? ILE A 1  19 ?  -8.348   5.942   3.734 1.000 95.720 ? 19  ILE A CA  1 
ATOM 141  C C   ? ILE A 1  19 ?  -8.999   7.268   3.346 1.000 95.720 ? 19  ILE A C   1 
ATOM 142  C CB  ? ILE A 1  19 ?  -6.845   6.149   4.026 1.000 95.720 ? 19  ILE A CB  1 
ATOM 143  O O   ? ILE A 1  19 ?  -8.689   7.834   2.295 1.000 95.720 ? 19  ILE A O   1 
ATOM 144  C CG1 ? ILE A 1  19 ?  -6.193   4.823   4.434 1.000 95.720 ? 19  ILE A CG1 1 
ATOM 145  C CG2 ? ILE A 1  19 ?  -6.646   7.213   5.109 1.000 95.720 ? 19  ILE A CG2 1 
ATOM 146  C CD1 ? ILE A 1  19 ?  -4.685   4.906   4.623 1.000 95.720 ? 19  ILE A CD1 1 
ATOM 147  N N   ? VAL A 1  20 ?  -9.904   7.710   4.197 1.000 93.920 ? 20  VAL A N   1 
ATOM 148  C CA  ? VAL A 1  20 ? -10.728   8.848   3.803 1.000 93.920 ? 20  VAL A CA  1 
ATOM 149  C C   ? VAL A 1  20 ? -10.561   9.981   4.812 1.000 93.920 ? 20  VAL A C   1 
ATOM 150  C CB  ? VAL A 1  20 ? -12.217   8.456   3.683 1.000 93.920 ? 20  VAL A CB  1 
ATOM 151  O O   ? VAL A 1  20 ? -10.348   9.735   6.002 1.000 93.920 ? 20  VAL A O   1 
ATOM 152  C CG1 ? VAL A 1  20 ? -12.411   7.394   2.601 1.000 93.920 ? 20  VAL A CG1 1 
ATOM 153  C CG2 ? VAL A 1  20 ? -12.747   7.957   5.026 1.000 93.920 ? 20  VAL A CG2 1 
ATOM 154  N N   ? THR A 1  21 ? -10.469  11.210   4.326 1.000 91.900 ? 21  THR A N   1 
ATOM 155  C CA  ? THR A 1  21 ? -10.580  12.454   5.079 1.000 91.900 ? 21  THR A CA  1 
ATOM 156  C C   ? THR A 1  21 ? -11.852  13.205   4.699 1.000 91.900 ? 21  THR A C   1 
ATOM 157  C CB  ? THR A 1  21 ?  -9.356  13.359   4.846 1.000 91.900 ? 21  THR A CB  1 
ATOM 158  O O   ? THR A 1  21 ? -12.005  13.638   3.555 1.000 91.900 ? 21  THR A O   1 
ATOM 159  C CG2 ? THR A 1  21 ?  -9.412  14.599   5.732 1.000 91.900 ? 21  THR A CG2 1 
ATOM 160  O OG1 ? THR A 1  21 ?  -8.162  12.626   5.144 1.000 91.900 ? 21  THR A OG1 1 
ATOM 161  N N   ? GLY A 1  22 ? -12.822  13.278   5.703 1.000 88.280 ? 22  GLY A N   1 
ATOM 162  C CA  ? GLY A 1  22 ? -14.131  13.769   5.302 1.000 88.280 ? 22  GLY A CA  1 
ATOM 163  C C   ? GLY A 1  22 ? -14.850  12.838   4.344 1.000 88.280 ? 22  GLY A C   1 
ATOM 164  O O   ? GLY A 1  22 ? -15.047  11.659   4.647 1.000 88.280 ? 22  GLY A O   1 
ATOM 165  N N   ? ASN A 1  23 ? -15.157  13.302   3.107 1.000 82.900 ? 23  ASN A N   1 
ATOM 166  C CA  ? ASN A 1  23 ? -15.874  12.488   2.132 1.000 82.900 ? 23  ASN A CA  1 
ATOM 167  C C   ? ASN A 1  23 ? -15.004  12.168   0.920 1.000 82.900 ? 23  ASN A C   1 
ATOM 168  C CB  ? ASN A 1  23 ? -17.162  13.187   1.692 1.000 82.900 ? 23  ASN A CB  1 
ATOM 169  O O   ? ASN A 1  23 ? -15.513  11.750  -0.121 1.000 82.900 ? 23  ASN A O   1 
ATOM 170  C CG  ? ASN A 1  23 ? -18.199  13.251   2.797 1.000 82.900 ? 23  ASN A CG  1 
ATOM 171  N ND2 ? ASN A 1  23 ? -19.073  14.248   2.732 1.000 82.900 ? 23  ASN A ND2 1 
ATOM 172  O OD1 ? ASN A 1  23 ? -18.213  12.412   3.701 1.000 82.900 ? 23  ASN A OD1 1 
ATOM 173  N N   ? LYS A 1  24 ? -13.721  12.413   1.126 1.000 88.060 ? 24  LYS A N   1 
ATOM 174  C CA  ? LYS A 1  24 ? -12.824  12.219  -0.010 1.000 88.060 ? 24  LYS A CA  1 
ATOM 175  C C   ? LYS A 1  24 ? -11.781  11.147   0.291 1.000 88.060 ? 24  LYS A C   1 
ATOM 176  C CB  ? LYS A 1  24 ? -12.135  13.532  -0.381 1.000 88.060 ? 24  LYS A CB  1 
ATOM 177  O O   ? LYS A 1  24 ? -11.270  11.067   1.410 1.000 88.060 ? 24  LYS A O   1 
ATOM 178  C CG  ? LYS A 1  24 ? -13.085  14.609  -0.884 1.000 88.060 ? 24  LYS A CG  1 
ATOM 179  C CD  ? LYS A 1  24 ? -12.334  15.870  -1.293 1.000 88.060 ? 24  LYS A CD  1 
ATOM 180  C CE  ? LYS A 1  24 ? -13.282  16.945  -1.806 1.000 88.060 ? 24  LYS A CE  1 
ATOM 181  N NZ  ? LYS A 1  24 ? -12.558  18.205  -2.150 1.000 88.060 ? 24  LYS A NZ  1 
ATOM 182  N N   ? ILE A 1  25 ? -11.516  10.369  -0.733 1.000 89.600 ? 25  ILE A N   1 
ATOM 183  C CA  ? ILE A 1  25 ? -10.456   9.377  -0.596 1.000 89.600 ? 25  ILE A CA  1 
ATOM 184  C C   ? ILE A 1  25 ?  -9.098  10.074  -0.557 1.000 89.600 ? 25  ILE A C   1 
ATOM 185  C CB  ? ILE A 1  25 ? -10.496   8.346  -1.747 1.000 89.600 ? 25  ILE A CB  1 
ATOM 186  O O   ? ILE A 1  25 ?  -8.799  10.914  -1.409 1.000 89.600 ? 25  ILE A O   1 
ATOM 187  C CG1 ? ILE A 1  25 ?  -9.398   7.292  -1.558 1.000 89.600 ? 25  ILE A CG1 1 
ATOM 188  C CG2 ? ILE A 1  25 ? -10.356   9.044  -3.103 1.000 89.600 ? 25  ILE A CG2 1 
ATOM 189  C CD1 ? ILE A 1  25 ?  -9.624   6.370  -0.367 1.000 89.600 ? 25  ILE A CD1 1 
ATOM 190  N N   ? TYR A 1  26 ?  -8.268   9.667   0.501 1.000 91.190 ? 26  TYR A N   1 
ATOM 191  C CA  ? TYR A 1  26 ?  -6.948  10.250   0.712 1.000 91.190 ? 26  TYR A CA  1 
ATOM 192  C C   ? TYR A 1  26 ?  -5.852   9.310   0.223 1.000 91.190 ? 26  TYR A C   1 
ATOM 193  C CB  ? TYR A 1  26 ?  -6.734  10.576   2.193 1.000 91.190 ? 26  TYR A CB  1 
ATOM 194  O O   ? TYR A 1  26 ?  -4.949   9.725  -0.506 1.000 91.190 ? 26  TYR A O   1 
ATOM 195  C CG  ? TYR A 1  26 ?  -5.321  10.991   2.525 1.000 91.190 ? 26  TYR A CG  1 
ATOM 196  C CD1 ? TYR A 1  26 ?  -4.484  10.157   3.263 1.000 91.190 ? 26  TYR A CD1 1 
ATOM 197  C CD2 ? TYR A 1  26 ?  -4.821  12.218   2.103 1.000 91.190 ? 26  TYR A CD2 1 
ATOM 198  C CE1 ? TYR A 1  26 ?  -3.183  10.537   3.574 1.000 91.190 ? 26  TYR A CE1 1 
ATOM 199  C CE2 ? TYR A 1  26 ?  -3.521  12.608   2.408 1.000 91.190 ? 26  TYR A CE2 1 
ATOM 200  O OH  ? TYR A 1  26 ?  -1.423  12.142   3.446 1.000 91.190 ? 26  TYR A OH  1 
ATOM 201  C CZ  ? TYR A 1  26 ?  -2.710  11.762   3.142 1.000 91.190 ? 26  TYR A CZ  1 
ATOM 202  N N   ? CYS A 1  27 ?  -5.908   8.077   0.611 1.000 94.950 ? 27  CYS A N   1 
ATOM 203  C CA  ? CYS A 1  27 ?  -4.956   7.022   0.281 1.000 94.950 ? 27  CYS A CA  1 
ATOM 204  C C   ? CYS A 1  27 ?  -5.637   5.659   0.267 1.000 94.950 ? 27  CYS A C   1 
ATOM 205  C CB  ? CYS A 1  27 ?  -3.798   7.015   1.277 1.000 94.950 ? 27  CYS A CB  1 
ATOM 206  O O   ? CYS A 1  27 ?  -6.753   5.512   0.768 1.000 94.950 ? 27  CYS A O   1 
ATOM 207  S SG  ? CYS A 1  27 ?  -2.533   8.257   0.933 1.000 94.950 ? 27  CYS A SG  1 
ATOM 208  N N   ? GLY A 1  28 ?  -4.950   4.755  -0.340 1.000 95.510 ? 28  GLY A N   1 
ATOM 209  C CA  ? GLY A 1  28 ?  -5.371   3.366  -0.256 1.000 95.510 ? 28  GLY A CA  1 
ATOM 210  C C   ? GLY A 1  28 ?  -4.662   2.593   0.840 1.000 95.510 ? 28  GLY A C   1 
ATOM 211  O O   ? GLY A 1  28 ?  -3.695   3.083   1.427 1.000 95.510 ? 28  GLY A O   1 
ATOM 212  N N   ? ALA A 1  29 ?  -5.108   1.365   1.100 1.000 97.390 ? 29  ALA A N   1 
ATOM 213  C CA  ? ALA A 1  29 ?  -4.511   0.464   2.083 1.000 97.390 ? 29  ALA A CA  1 
ATOM 214  C C   ? ALA A 1  29 ?  -4.942  -0.979   1.837 1.000 97.390 ? 29  ALA A C   1 
ATOM 215  C CB  ? ALA A 1  29 ?  -4.887   0.895   3.498 1.000 97.390 ? 29  ALA A CB  1 
ATOM 216  O O   ? ALA A 1  29 ?  -5.810  -1.240   1.001 1.000 97.390 ? 29  ALA A O   1 
ATOM 217  N N   ? SER A 1  30 ?  -4.244  -1.881   2.573 1.000 98.260 ? 30  SER A N   1 
ATOM 218  C CA  ? SER A 1  30 ?  -4.578  -3.300   2.516 1.000 98.260 ? 30  SER A CA  1 
ATOM 219  C C   ? SER A 1  30 ?  -4.837  -3.863   3.910 1.000 98.260 ? 30  SER A C   1 
ATOM 220  C CB  ? SER A 1  30 ?  -3.456  -4.089   1.840 1.000 98.260 ? 30  SER A CB  1 
ATOM 221  O O   ? SER A 1  30 ?  -4.058  -3.626   4.835 1.000 98.260 ? 30  SER A O   1 
ATOM 222  O OG  ? SER A 1  30 ?  -3.148  -3.538   0.571 1.000 98.260 ? 30  SER A OG  1 
ATOM 223  N N   ? LEU A 1  31 ?  -5.962  -4.522   4.003 1.000 98.480 ? 31  LEU A N   1 
ATOM 224  C CA  ? LEU A 1  31 ?  -6.241  -5.227   5.249 1.000 98.480 ? 31  LEU A CA  1 
ATOM 225  C C   ? LEU A 1  31 ?  -5.334  -6.444   5.399 1.000 98.480 ? 31  LEU A C   1 
ATOM 226  C CB  ? LEU A 1  31 ?  -7.708  -5.660   5.304 1.000 98.480 ? 31  LEU A CB  1 
ATOM 227  O O   ? LEU A 1  31 ?  -5.414  -7.385   4.606 1.000 98.480 ? 31  LEU A O   1 
ATOM 228  C CG  ? LEU A 1  31 ?  -8.203  -6.212   6.641 1.000 98.480 ? 31  LEU A CG  1 
ATOM 229  C CD1 ? LEU A 1  31 ?  -8.126  -5.137   7.720 1.000 98.480 ? 31  LEU A CD1 1 
ATOM 230  C CD2 ? LEU A 1  31 ?  -9.627  -6.741   6.508 1.000 98.480 ? 31  LEU A CD2 1 
ATOM 231  N N   ? VAL A 1  32 ?  -4.462  -6.464   6.469 1.000 98.220 ? 32  VAL A N   1 
ATOM 232  C CA  ? VAL A 1  32 ?  -3.465  -7.521   6.609 1.000 98.220 ? 32  VAL A CA  1 
ATOM 233  C C   ? VAL A 1  32 ?  -3.730  -8.314   7.886 1.000 98.220 ? 32  VAL A C   1 
ATOM 234  C CB  ? VAL A 1  32 ?  -2.030  -6.948   6.624 1.000 98.220 ? 32  VAL A CB  1 
ATOM 235  O O   ? VAL A 1  32 ?  -3.124  -9.366   8.108 1.000 98.220 ? 32  VAL A O   1 
ATOM 236  C CG1 ? VAL A 1  32 ?  -1.667  -6.365   5.260 1.000 98.220 ? 32  VAL A CG1 1 
ATOM 237  C CG2 ? VAL A 1  32 ?  -1.891  -5.888   7.716 1.000 98.220 ? 32  VAL A CG2 1 
ATOM 238  N N   ? HIS A 1  33 ?  -4.686  -7.827   8.674 1.000 98.100 ? 33  HIS A N   1 
ATOM 239  C CA  ? HIS A 1  33 ?  -5.233  -8.369   9.913 1.000 98.100 ? 33  HIS A CA  1 
ATOM 240  C C   ? HIS A 1  33 ?  -6.590  -7.750  10.233 1.000 98.100 ? 33  HIS A C   1 
ATOM 241  C CB  ? HIS A 1  33 ?  -4.264  -8.137  11.073 1.000 98.100 ? 33  HIS A CB  1 
ATOM 242  O O   ? HIS A 1  33 ?  -6.844  -6.591   9.896 1.000 98.100 ? 33  HIS A O   1 
ATOM 243  C CG  ? HIS A 1  33 ?  -4.621  -8.891  12.314 1.000 98.100 ? 33  HIS A CG  1 
ATOM 244  C CD2 ? HIS A 1  33 ?  -4.139 -10.051  12.819 1.000 98.100 ? 33  HIS A CD2 1 
ATOM 245  N ND1 ? HIS A 1  33 ?  -5.591  -8.460  13.193 1.000 98.100 ? 33  HIS A ND1 1 
ATOM 246  C CE1 ? HIS A 1  33 ?  -5.689  -9.325  14.189 1.000 98.100 ? 33  HIS A CE1 1 
ATOM 247  N NE2 ? HIS A 1  33 ?  -4.819 -10.299  13.986 1.000 98.100 ? 33  HIS A NE2 1 
ATOM 248  N N   ? PRO A 1  34 ?  -7.518  -8.526  10.957 1.000 97.790 ? 34  PRO A N   1 
ATOM 249  C CA  ? PRO A 1  34 ?  -8.848  -7.963  11.202 1.000 97.790 ? 34  PRO A CA  1 
ATOM 250  C C   ? PRO A 1  34 ?  -8.793  -6.576  11.839 1.000 97.790 ? 34  PRO A C   1 
ATOM 251  C CB  ? PRO A 1  34 ?  -9.489  -8.975  12.155 1.000 97.790 ? 34  PRO A CB  1 
ATOM 252  O O   ? PRO A 1  34 ?  -9.698  -5.763  11.635 1.000 97.790 ? 34  PRO A O   1 
ATOM 253  C CG  ? PRO A 1  34 ?  -8.881 -10.289  11.783 1.000 97.790 ? 34  PRO A CG  1 
ATOM 254  C CD  ? PRO A 1  34 ?  -7.434 -10.066  11.448 1.000 97.790 ? 34  PRO A CD  1 
ATOM 255  N N   ? CYS A 1  35 ?  -7.702  -6.263  12.514 1.000 98.110 ? 35  CYS A N   1 
ATOM 256  C CA  ? CYS A 1  35 ?  -7.623  -4.984  13.212 1.000 98.110 ? 35  CYS A CA  1 
ATOM 257  C C   ? CYS A 1  35 ?  -6.574  -4.080  12.577 1.000 98.110 ? 35  CYS A C   1 
ATOM 258  C CB  ? CYS A 1  35 ?  -7.297  -5.200  14.690 1.000 98.110 ? 35  CYS A CB  1 
ATOM 259  O O   ? CYS A 1  35 ?  -6.319  -2.978  13.068 1.000 98.110 ? 35  CYS A O   1 
ATOM 260  S SG  ? CYS A 1  35 ?  -8.555  -6.139  15.583 1.000 98.110 ? 35  CYS A SG  1 
ATOM 261  N N   ? TRP A 1  36 ?  -5.933  -4.586  11.499 1.000 98.420 ? 36  TRP A N   1 
ATOM 262  C CA  ? TRP A 1  36 ?  -4.798  -3.809  11.011 1.000 98.420 ? 36  TRP A CA  1 
ATOM 263  C C   ? TRP A 1  36 ?  -4.843  -3.675   9.493 1.000 98.420 ? 36  TRP A C   1 
ATOM 264  C CB  ? TRP A 1  36 ?  -3.478  -4.456  11.441 1.000 98.420 ? 36  TRP A CB  1 
ATOM 265  O O   ? TRP A 1  36 ?  -5.105  -4.650   8.785 1.000 98.420 ? 36  TRP A O   1 
ATOM 266  C CG  ? TRP A 1  36 ?  -3.218  -4.387  12.915 1.000 98.420 ? 36  TRP A CG  1 
ATOM 267  C CD1 ? TRP A 1  36 ?  -3.652  -5.263  13.871 1.000 98.420 ? 36  TRP A CD1 1 
ATOM 268  C CD2 ? TRP A 1  36 ?  -2.466  -3.383  13.604 1.000 98.420 ? 36  TRP A CD2 1 
ATOM 269  C CE2 ? TRP A 1  36 ?  -2.485  -3.714  14.977 1.000 98.420 ? 36  TRP A CE2 1 
ATOM 270  C CE3 ? TRP A 1  36 ?  -1.777  -2.234  13.192 1.000 98.420 ? 36  TRP A CE3 1 
ATOM 271  N NE1 ? TRP A 1  36 ?  -3.214  -4.865  15.113 1.000 98.420 ? 36  TRP A NE1 1 
ATOM 272  C CH2 ? TRP A 1  36 ?  -1.173  -1.819  15.512 1.000 98.420 ? 36  TRP A CH2 1 
ATOM 273  C CZ2 ? TRP A 1  36 ?  -1.840  -2.937  15.942 1.000 98.420 ? 36  TRP A CZ2 1 
ATOM 274  C CZ3 ? TRP A 1  36 ?  -1.136  -1.462  14.154 1.000 98.420 ? 36  TRP A CZ3 1 
ATOM 275  N N   ? VAL A 1  37 ?  -4.607  -2.420   9.015 1.000 98.490 ? 37  VAL A N   1 
ATOM 276  C CA  ? VAL A 1  37 ?  -4.406  -2.178   7.590 1.000 98.490 ? 37  VAL A CA  1 
ATOM 277  C C   ? VAL A 1  37 ?  -2.988  -1.666   7.348 1.000 98.490 ? 37  VAL A C   1 
ATOM 278  C CB  ? VAL A 1  37 ?  -5.438  -1.171   7.034 1.000 98.490 ? 37  VAL A CB  1 
ATOM 279  O O   ? VAL A 1  37 ?  -2.399  -1.017   8.216 1.000 98.490 ? 37  VAL A O   1 
ATOM 280  C CG1 ? VAL A 1  37 ?  -6.859  -1.708   7.199 1.000 98.490 ? 37  VAL A CG1 1 
ATOM 281  C CG2 ? VAL A 1  37 ?  -5.290   0.182   7.728 1.000 98.490 ? 37  VAL A CG2 1 
ATOM 282  N N   ? LEU A 1  38 ?  -2.369  -2.074   6.227 1.000 98.560 ? 38  LEU A N   1 
ATOM 283  C CA  ? LEU A 1  38 ?  -1.053  -1.627   5.783 1.000 98.560 ? 38  LEU A CA  1 
ATOM 284  C C   ? LEU A 1  38 ?  -1.177  -0.567   4.695 1.000 98.560 ? 38  LEU A C   1 
ATOM 285  C CB  ? LEU A 1  38 ?  -0.232  -2.812   5.266 1.000 98.560 ? 38  LEU A CB  1 
ATOM 286  O O   ? LEU A 1  38 ?  -1.889  -0.765   3.707 1.000 98.560 ? 38  LEU A O   1 
ATOM 287  C CG  ? LEU A 1  38 ?   1.178  -2.492   4.767 1.000 98.560 ? 38  LEU A CG  1 
ATOM 288  C CD1 ? LEU A 1  38 ?   2.058  -2.027   5.922 1.000 98.560 ? 38  LEU A CD1 1 
ATOM 289  C CD2 ? LEU A 1  38 ?   1.790  -3.708   4.079 1.000 98.560 ? 38  LEU A CD2 1 
ATOM 290  N N   ? THR A 1  39 ?  -0.477   0.623   4.867 1.000 98.220 ? 39  THR A N   1 
ATOM 291  C CA  ? THR A 1  39 ?  -0.480   1.722   3.908 1.000 98.220 ? 39  THR A CA  1 
ATOM 292  C C   ? THR A 1  39 ?   0.887   2.400   3.859 1.000 98.220 ? 39  THR A C   1 
ATOM 293  C CB  ? THR A 1  39 ?  -1.560   2.763   4.254 1.000 98.220 ? 39  THR A CB  1 
ATOM 294  O O   ? THR A 1  39 ?   1.834   1.945   4.503 1.000 98.220 ? 39  THR A O   1 
ATOM 295  C CG2 ? THR A 1  39 ?  -1.197   3.532   5.520 1.000 98.220 ? 39  THR A CG2 1 
ATOM 296  O OG1 ? THR A 1  39 ?  -1.690   3.688   3.167 1.000 98.220 ? 39  THR A OG1 1 
ATOM 297  N N   ? ALA A 1  40 ?   1.020   3.380   3.067 1.000 97.670 ? 40  ALA A N   1 
ATOM 298  C CA  ? ALA A 1  40 ?   2.275   4.122   2.972 1.000 97.670 ? 40  ALA A CA  1 
ATOM 299  C C   ? ALA A 1  40 ?   2.396   5.143   4.099 1.000 97.670 ? 40  ALA A C   1 
ATOM 300  C CB  ? ALA A 1  40 ?   2.382   4.815   1.616 1.000 97.670 ? 40  ALA A CB  1 
ATOM 301  O O   ? ALA A 1  40 ?   1.418   5.808   4.451 1.000 97.670 ? 40  ALA A O   1 
ATOM 302  N N   ? ALA A 1  41 ?   3.619   5.323   4.620 1.000 97.550 ? 41  ALA A N   1 
ATOM 303  C CA  ? ALA A 1  41 ?   3.879   6.268   5.704 1.000 97.550 ? 41  ALA A CA  1 
ATOM 304  C C   ? ALA A 1  41 ?   3.637   7.704   5.249 1.000 97.550 ? 41  ALA A C   1 
ATOM 305  C CB  ? ALA A 1  41 ?   5.307   6.109   6.218 1.000 97.550 ? 41  ALA A CB  1 
ATOM 306  O O   ? ALA A 1  41 ?   3.241   8.557   6.048 1.000 97.550 ? 41  ALA A O   1 
ATOM 307  N N   ? HIS A 1  42 ?   3.888   7.971   4.007 1.000 95.260 ? 42  HIS A N   1 
ATOM 308  C CA  ? HIS A 1  42 ?   3.705   9.325   3.499 1.000 95.260 ? 42  HIS A CA  1 
ATOM 309  C C   ? HIS A 1  42 ?   2.226   9.689   3.419 1.000 95.260 ? 42  HIS A C   1 
ATOM 310  C CB  ? HIS A 1  42 ?   4.358   9.474   2.123 1.000 95.260 ? 42  HIS A CB  1 
ATOM 311  O O   ? HIS A 1  42 ?   1.880  10.850   3.189 1.000 95.260 ? 42  HIS A O   1 
ATOM 312  C CG  ? HIS A 1  42 ?   3.543   8.900   1.007 1.000 95.260 ? 42  HIS A CG  1 
ATOM 313  C CD2 ? HIS A 1  42 ?   2.514   9.421   0.299 1.000 95.260 ? 42  HIS A CD2 1 
ATOM 314  N ND1 ? HIS A 1  42 ?   3.756   7.634   0.506 1.000 95.260 ? 42  HIS A ND1 1 
ATOM 315  C CE1 ? HIS A 1  42 ?   2.890   7.401  -0.466 1.000 95.260 ? 42  HIS A CE1 1 
ATOM 316  N NE2 ? HIS A 1  42 ?   2.125   8.470  -0.612 1.000 95.260 ? 42  HIS A NE2 1 
ATOM 317  N N   ? CYS A 1  43 ?   1.321   8.757   3.766 1.000 95.210 ? 43  CYS A N   1 
ATOM 318  C CA  ? CYS A 1  43 ?  -0.122   8.973   3.750 1.000 95.210 ? 43  CYS A CA  1 
ATOM 319  C C   ? CYS A 1  43 ?  -0.611   9.483   5.100 1.000 95.210 ? 43  CYS A C   1 
ATOM 320  C CB  ? CYS A 1  43 ?  -0.853   7.681   3.387 1.000 95.210 ? 43  CYS A CB  1 
ATOM 321  O O   ? CYS A 1  43 ?  -1.813   9.667   5.300 1.000 95.210 ? 43  CYS A O   1 
ATOM 322  S SG  ? CYS A 1  43 ?  -0.727   7.239   1.640 1.000 95.210 ? 43  CYS A SG  1 
ATOM 323  N N   ? ARG A 1  44 ?   0.265   9.708   6.033 1.000 94.430 ? 44  ARG A N   1 
ATOM 324  C CA  ? ARG A 1  44 ?  -0.075  10.084   7.402 1.000 94.430 ? 44  ARG A CA  1 
ATOM 325  C C   ? ARG A 1  44 ?  -0.776  11.437   7.440 1.000 94.430 ? 44  ARG A C   1 
ATOM 326  C CB  ? ARG A 1  44 ?   1.179  10.118   8.278 1.000 94.430 ? 44  ARG A CB  1 
ATOM 327  O O   ? ARG A 1  44 ?  -0.314  12.400   6.824 1.000 94.430 ? 44  ARG A O   1 
ATOM 328  C CG  ? ARG A 1  44 ?   0.894  10.355   9.752 1.000 94.430 ? 44  ARG A CG  1 
ATOM 329  C CD  ? ARG A 1  44 ?   2.160  10.271  10.592 1.000 94.430 ? 44  ARG A CD  1 
ATOM 330  N NE  ? ARG A 1  44 ?   1.880  10.464  12.012 1.000 94.430 ? 44  ARG A NE  1 
ATOM 331  N NH1 ? ARG A 1  44 ?   3.993   9.859  12.724 1.000 94.430 ? 44  ARG A NH1 1 
ATOM 332  N NH2 ? ARG A 1  44 ?   2.395  10.470  14.250 1.000 94.430 ? 44  ARG A NH2 1 
ATOM 333  C CZ  ? ARG A 1  44 ?   2.756  10.264  12.992 1.000 94.430 ? 44  ARG A CZ  1 
ATOM 334  N N   ? LYS A 1  45 ?  -1.942  11.410   8.222 1.000 92.670 ? 45  LYS A N   1 
ATOM 335  C CA  ? LYS A 1  45 ?  -2.738  12.604   8.489 1.000 92.670 ? 45  LYS A CA  1 
ATOM 336  C C   ? LYS A 1  45 ?  -3.432  12.510   9.845 1.000 92.670 ? 45  LYS A C   1 
ATOM 337  C CB  ? LYS A 1  45 ?  -3.774  12.816   7.384 1.000 92.670 ? 45  LYS A CB  1 
ATOM 338  O O   ? LYS A 1  45 ?  -3.717  11.412  10.328 1.000 92.670 ? 45  LYS A O   1 
ATOM 339  C CG  ? LYS A 1  45 ?  -4.349  14.224   7.338 1.000 92.670 ? 45  LYS A CG  1 
ATOM 340  C CD  ? LYS A 1  45 ?  -5.019  14.510   6.000 1.000 92.670 ? 45  LYS A CD  1 
ATOM 341  C CE  ? LYS A 1  45 ?  -5.528  15.944   5.923 1.000 92.670 ? 45  LYS A CE  1 
ATOM 342  N NZ  ? LYS A 1  45 ?  -5.775  16.369   4.513 1.000 92.670 ? 45  LYS A NZ  1 
ATOM 343  N N   ? GLN A 1  46 ?  -3.825  13.699  10.499 1.000 84.680 ? 46  GLN A N   1 
ATOM 344  C CA  ? GLN A 1  46 ?  -4.340  13.814  11.859 1.000 84.680 ? 46  GLN A CA  1 
ATOM 345  C C   ? GLN A 1  46 ?  -5.774  13.301  11.950 1.000 84.680 ? 46  GLN A C   1 
ATOM 346  C CB  ? GLN A 1  46 ?  -4.269  15.264  12.340 1.000 84.680 ? 46  GLN A CB  1 
ATOM 347  O O   ? GLN A 1  46 ?  -6.147  12.655  12.931 1.000 84.680 ? 46  GLN A O   1 
ATOM 348  C CG  ? GLN A 1  46 ?  -2.862  15.728  12.691 1.000 84.680 ? 46  GLN A CG  1 
ATOM 349  C CD  ? GLN A 1  46 ?  -2.845  17.072  13.395 1.000 84.680 ? 46  GLN A CD  1 
ATOM 350  N NE2 ? GLN A 1  46 ?  -1.814  17.307  14.199 1.000 84.680 ? 46  GLN A NE2 1 
ATOM 351  O OE1 ? GLN A 1  46 ?  -3.751  17.892  13.216 1.000 84.680 ? 46  GLN A OE1 1 
ATOM 352  N N   ? ARG A 1  47 ?  -6.656  13.314  10.934 1.000 88.880 ? 47  ARG A N   1 
ATOM 353  C CA  ? ARG A 1  47 ?  -8.054  12.897  10.971 1.000 88.880 ? 47  ARG A CA  1 
ATOM 354  C C   ? ARG A 1  47 ?  -8.415  12.084   9.732 1.000 88.880 ? 47  ARG A C   1 
ATOM 355  C CB  ? ARG A 1  47 ?  -8.975  14.113  11.086 1.000 88.880 ? 47  ARG A CB  1 
ATOM 356  O O   ? ARG A 1  47 ?  -8.794  12.646   8.703 1.000 88.880 ? 47  ARG A O   1 
ATOM 357  C CG  ? ARG A 1  47 ?  -8.840  14.866  12.400 1.000 88.880 ? 47  ARG A CG  1 
ATOM 358  C CD  ? ARG A 1  47 ?  -9.837  16.012  12.499 1.000 88.880 ? 47  ARG A CD  1 
ATOM 359  N NE  ? ARG A 1  47 ?  -9.688  16.750  13.750 1.000 88.880 ? 47  ARG A NE  1 
ATOM 360  N NH1 ? ARG A 1  47 ? -11.497  18.140  13.385 1.000 88.880 ? 47  ARG A NH1 1 
ATOM 361  N NH2 ? ARG A 1  47 ? -10.253  18.347  15.300 1.000 88.880 ? 47  ARG A NH2 1 
ATOM 362  C CZ  ? ARG A 1  47 ? -10.480  17.744  14.142 1.000 88.880 ? 47  ARG A CZ  1 
ATOM 363  N N   ? VAL A 1  48 ?  -8.362  10.726   9.948 1.000 94.750 ? 48  VAL A N   1 
ATOM 364  C CA  ? VAL A 1  48 ?  -8.734   9.867   8.829 1.000 94.750 ? 48  VAL A CA  1 
ATOM 365  C C   ? VAL A 1  48 ?  -9.632   8.734   9.323 1.000 94.750 ? 48  VAL A C   1 
ATOM 366  C CB  ? VAL A 1  48 ?  -7.490   9.289   8.118 1.000 94.750 ? 48  VAL A CB  1 
ATOM 367  O O   ? VAL A 1  48 ?  -9.650   8.424  10.516 1.000 94.750 ? 48  VAL A O   1 
ATOM 368  C CG1 ? VAL A 1  48 ?  -6.636  10.409   7.528 1.000 94.750 ? 48  VAL A CG1 1 
ATOM 369  C CG2 ? VAL A 1  48 ?  -6.668   8.441   9.088 1.000 94.750 ? 48  VAL A CG2 1 
ATOM 370  N N   ? LYS A 1  49 ? -10.486   8.165   8.417 1.000 95.950 ? 49  LYS A N   1 
ATOM 371  C CA  ? LYS A 1  49 ? -11.224   6.913   8.556 1.000 95.950 ? 49  LYS A CA  1 
ATOM 372  C C   ? LYS A 1  49 ? -10.763   5.885   7.527 1.000 95.950 ? 49  LYS A C   1 
ATOM 373  C CB  ? LYS A 1  49 ? -12.727   7.158   8.415 1.000 95.950 ? 49  LYS A CB  1 
ATOM 374  O O   ? LYS A 1  49 ? -10.244   6.248   6.469 1.000 95.950 ? 49  LYS A O   1 
ATOM 375  C CG  ? LYS A 1  49 ? -13.326   7.998   9.534 1.000 95.950 ? 49  LYS A CG  1 
ATOM 376  C CD  ? LYS A 1  49 ? -14.838   8.119   9.395 1.000 95.950 ? 49  LYS A CD  1 
ATOM 377  C CE  ? LYS A 1  49 ? -15.457   8.812  10.601 1.000 95.950 ? 49  LYS A CE  1 
ATOM 378  N NZ  ? LYS A 1  49 ? -16.946   8.878  10.497 1.000 95.950 ? 49  LYS A NZ  1 
ATOM 379  N N   ? VAL A 1  50 ? -10.984   4.609   7.963 1.000 97.130 ? 50  VAL A N   1 
ATOM 380  C CA  ? VAL A 1  50 ? -10.707   3.529   7.022 1.000 97.130 ? 50  VAL A CA  1 
ATOM 381  C C   ? VAL A 1  50 ? -12.016   2.865   6.598 1.000 97.130 ? 50  VAL A C   1 
ATOM 382  C CB  ? VAL A 1  50 ?  -9.749   2.479   7.628 1.000 97.130 ? 50  VAL A CB  1 
ATOM 383  O O   ? VAL A 1  50 ? -12.803   2.435   7.443 1.000 97.130 ? 50  VAL A O   1 
ATOM 384  C CG1 ? VAL A 1  50 ?  -9.600   1.280   6.693 1.000 97.130 ? 50  VAL A CG1 1 
ATOM 385  C CG2 ? VAL A 1  50 ?  -8.387   3.106   7.919 1.000 97.130 ? 50  VAL A CG2 1 
ATOM 386  N N   ? CYS A 1  51 ? -12.252   2.882   5.307 1.000 96.780 ? 51  CYS A N   1 
ATOM 387  C CA  ? CYS A 1  51 ? -13.447   2.237   4.777 1.000 96.780 ? 51  CYS A CA  1 
ATOM 388  C C   ? CYS A 1  51 ? -13.089   0.966   4.015 1.000 96.780 ? 51  CYS A C   1 
ATOM 389  C CB  ? CYS A 1  51 ? -14.211   3.192   3.861 1.000 96.780 ? 51  CYS A CB  1 
ATOM 390  O O   ? CYS A 1  51 ? -12.233   0.989   3.128 1.000 96.780 ? 51  CYS A O   1 
ATOM 391  S SG  ? CYS A 1  51 ? -14.754   4.708   4.680 1.000 96.780 ? 51  CYS A SG  1 
ATOM 392  N N   ? LEU A 1  52 ? -13.744  -0.167   4.336 1.000 97.390 ? 52  LEU A N   1 
ATOM 393  C CA  ? LEU A 1  52 ? -13.613  -1.479   3.712 1.000 97.390 ? 52  LEU A CA  1 
ATOM 394  C C   ? LEU A 1  52 ? -14.922  -1.899   3.051 1.000 97.390 ? 52  LEU A C   1 
ATOM 395  C CB  ? LEU A 1  52 ? -13.191  -2.525   4.746 1.000 97.390 ? 52  LEU A CB  1 
ATOM 396  O O   ? LEU A 1  52 ? -15.984  -1.362   3.371 1.000 97.390 ? 52  LEU A O   1 
ATOM 397  C CG  ? LEU A 1  52 ? -11.838  -2.303   5.423 1.000 97.390 ? 52  LEU A CG  1 
ATOM 398  C CD1 ? LEU A 1  52 ? -11.841  -2.904   6.824 1.000 97.390 ? 52  LEU A CD1 1 
ATOM 399  C CD2 ? LEU A 1  52 ? -10.715  -2.901   4.582 1.000 97.390 ? 52  LEU A CD2 1 
ATOM 400  N N   ? GLY A 1  53 ? -14.800  -2.871   2.008 1.000 96.240 ? 53  GLY A N   1 
ATOM 401  C CA  ? GLY A 1  53 ? -15.997  -3.460   1.429 1.000 96.240 ? 53  GLY A CA  1 
ATOM 402  C C   ? GLY A 1  53 ? -16.681  -2.554   0.422 1.000 96.240 ? 53  GLY A C   1 
ATOM 403  O O   ? GLY A 1  53 ? -17.857  -2.744   0.106 1.000 96.240 ? 53  GLY A O   1 
ATOM 404  N N   ? LYS A 1  54 ? -15.848  -1.492  -0.076 1.000 93.230 ? 54  LYS A N   1 
ATOM 405  C CA  ? LYS A 1  54 ? -16.355  -0.558  -1.077 1.000 93.230 ? 54  LYS A CA  1 
ATOM 406  C C   ? LYS A 1  54 ? -15.858  -0.925  -2.472 1.000 93.230 ? 54  LYS A C   1 
ATOM 407  C CB  ? LYS A 1  54 ? -15.942   0.874  -0.733 1.000 93.230 ? 54  LYS A CB  1 
ATOM 408  O O   ? LYS A 1  54 ? -14.669  -1.191  -2.664 1.000 93.230 ? 54  LYS A O   1 
ATOM 409  C CG  ? LYS A 1  54 ? -16.664   1.453   0.474 1.000 93.230 ? 54  LYS A CG  1 
ATOM 410  C CD  ? LYS A 1  54 ? -16.546   2.971   0.521 1.000 93.230 ? 54  LYS A CD  1 
ATOM 411  C CE  ? LYS A 1  54 ? -17.590   3.642  -0.362 1.000 93.230 ? 54  LYS A CE  1 
ATOM 412  N NZ  ? LYS A 1  54 ? -18.678   4.269   0.447 1.000 93.230 ? 54  LYS A NZ  1 
ATOM 413  N N   ? HIS A 1  55 ? -16.832  -0.888  -3.477 1.000 94.210 ? 55  HIS A N   1 
ATOM 414  C CA  ? HIS A 1  55 ? -16.468  -1.059  -4.878 1.000 94.210 ? 55  HIS A CA  1 
ATOM 415  C C   ? HIS A 1  55 ? -16.684   0.230  -5.665 1.000 94.210 ? 55  HIS A C   1 
ATOM 416  C CB  ? HIS A 1  55 ? -17.274  -2.198  -5.506 1.000 94.210 ? 55  HIS A CB  1 
ATOM 417  O O   ? HIS A 1  55 ? -15.926   0.532  -6.589 1.000 94.210 ? 55  HIS A O   1 
ATOM 418  C CG  ? HIS A 1  55 ? -16.942  -2.446  -6.943 1.000 94.210 ? 55  HIS A CG  1 
ATOM 419  C CD2 ? HIS A 1  55 ? -17.713  -2.398  -8.055 1.000 94.210 ? 55  HIS A CD2 1 
ATOM 420  N ND1 ? HIS A 1  55 ? -15.677  -2.796  -7.365 1.000 94.210 ? 55  HIS A ND1 1 
ATOM 421  C CE1 ? HIS A 1  55 ? -15.685  -2.952  -8.678 1.000 94.210 ? 55  HIS A CE1 1 
ATOM 422  N NE2 ? HIS A 1  55 ? -16.908  -2.716  -9.121 1.000 94.210 ? 55  HIS A NE2 1 
ATOM 423  N N   ? ASN A 1  56 ? -17.746   0.968  -5.326 1.000 93.020 ? 56  ASN A N   1 
ATOM 424  C CA  ? ASN A 1  56 ? -18.122   2.243  -5.927 1.000 93.020 ? 56  ASN A CA  1 
ATOM 425  C C   ? ASN A 1  56 ? -18.100   3.374  -4.903 1.000 93.020 ? 56  ASN A C   1 
ATOM 426  C CB  ? ASN A 1  56 ? -19.504   2.143  -6.578 1.000 93.020 ? 56  ASN A CB  1 
ATOM 427  O O   ? ASN A 1  56 ? -18.929   3.408  -3.992 1.000 93.020 ? 56  ASN A O   1 
ATOM 428  C CG  ? ASN A 1  56 ? -19.854   3.370  -7.396 1.000 93.020 ? 56  ASN A CG  1 
ATOM 429  N ND2 ? ASN A 1  56 ? -20.605   3.170  -8.473 1.000 93.020 ? 56  ASN A ND2 1 
ATOM 430  O OD1 ? ASN A 1  56 ? -19.453   4.488  -7.063 1.000 93.020 ? 56  ASN A OD1 1 
ATOM 431  N N   ? LEU A 1  57 ? -17.193   4.381  -5.138 1.000 88.500 ? 57  LEU A N   1 
ATOM 432  C CA  ? LEU A 1  57 ? -16.945   5.430  -4.155 1.000 88.500 ? 57  LEU A CA  1 
ATOM 433  C C   ? LEU A 1  57 ? -18.094   6.433  -4.129 1.000 88.500 ? 57  LEU A C   1 
ATOM 434  C CB  ? LEU A 1  57 ? -15.630   6.151  -4.460 1.000 88.500 ? 57  LEU A CB  1 
ATOM 435  O O   ? LEU A 1  57 ? -18.228   7.204  -3.176 1.000 88.500 ? 57  LEU A O   1 
ATOM 436  C CG  ? LEU A 1  57 ? -14.346   5.373  -4.165 1.000 88.500 ? 57  LEU A CG  1 
ATOM 437  C CD1 ? LEU A 1  57 ? -13.125   6.198  -4.555 1.000 88.500 ? 57  LEU A CD1 1 
ATOM 438  C CD2 ? LEU A 1  57 ? -14.284   4.982  -2.692 1.000 88.500 ? 57  LEU A CD2 1 
ATOM 439  N N   ? LYS A 1  58 ? -19.015   6.356  -5.049 1.000 89.110 ? 58  LYS A N   1 
ATOM 440  C CA  ? LYS A 1  58 ? -20.120   7.307  -5.139 1.000 89.110 ? 58  LYS A CA  1 
ATOM 441  C C   ? LYS A 1  58 ? -21.388   6.738  -4.508 1.000 89.110 ? 58  LYS A C   1 
ATOM 442  C CB  ? LYS A 1  58 ? -20.385   7.686  -6.597 1.000 89.110 ? 58  LYS A CB  1 
ATOM 443  O O   ? LYS A 1  58 ? -22.384   7.448  -4.355 1.000 89.110 ? 58  LYS A O   1 
ATOM 444  C CG  ? LYS A 1  58 ? -19.248   8.456  -7.252 1.000 89.110 ? 58  LYS A CG  1 
ATOM 445  C CD  ? LYS A 1  58 ? -19.635   8.948  -8.641 1.000 89.110 ? 58  LYS A CD  1 
ATOM 446  C CE  ? LYS A 1  58 ? -18.516   9.761  -9.279 1.000 89.110 ? 58  LYS A CE  1 
ATOM 447  N NZ  ? LYS A 1  58 ? -18.867  10.195 -10.664 1.000 89.110 ? 58  LYS A NZ  1 
ATOM 448  N N   ? LYS A 1  59 ? -21.277   5.424  -4.041 1.000 91.760 ? 59  LYS A N   1 
ATOM 449  C CA  ? LYS A 1  59 ? -22.450   4.759  -3.482 1.000 91.760 ? 59  LYS A CA  1 
ATOM 450  C C   ? LYS A 1  59 ? -22.168   4.234  -2.077 1.000 91.760 ? 59  LYS A C   1 
ATOM 451  C CB  ? LYS A 1  59 ? -22.900   3.613  -4.389 1.000 91.760 ? 59  LYS A CB  1 
ATOM 452  O O   ? LYS A 1  59 ? -21.046   3.821  -1.777 1.000 91.760 ? 59  LYS A O   1 
ATOM 453  C CG  ? LYS A 1  59 ? -23.384   4.061  -5.760 1.000 91.760 ? 59  LYS A CG  1 
ATOM 454  C CD  ? LYS A 1  59 ? -23.906   2.889  -6.580 1.000 91.760 ? 59  LYS A CD  1 
ATOM 455  C CE  ? LYS A 1  59 ? -24.376   3.334  -7.958 1.000 91.760 ? 59  LYS A CE  1 
ATOM 456  N NZ  ? LYS A 1  59 ? -24.846   2.181  -8.783 1.000 91.760 ? 59  LYS A NZ  1 
ATOM 457  N N   ? VAL A 1  60 ? -23.162   4.370  -1.221 1.000 91.330 ? 60  VAL A N   1 
ATOM 458  C CA  ? VAL A 1  60 ? -23.118   3.629   0.035 1.000 91.330 ? 60  VAL A CA  1 
ATOM 459  C C   ? VAL A 1  60 ? -23.486   2.168  -0.214 1.000 91.330 ? 60  VAL A C   1 
ATOM 460  C CB  ? VAL A 1  60 ? -24.065   4.244   1.091 1.000 91.330 ? 60  VAL A CB  1 
ATOM 461  O O   ? VAL A 1  60 ? -24.599   1.867  -0.652 1.000 91.330 ? 60  VAL A O   1 
ATOM 462  C CG1 ? VAL A 1  60 ? -24.031   3.433   2.385 1.000 91.330 ? 60  VAL A CG1 1 
ATOM 463  C CG2 ? VAL A 1  60 ? -23.689   5.700   1.359 1.000 91.330 ? 60  VAL A CG2 1 
ATOM 464  N N   ? GLU A 1  61 ? -22.579   1.301   0.087 1.000 93.980 ? 61  GLU A N   1 
ATOM 465  C CA  ? GLU A 1  61 ? -22.803  -0.120  -0.165 1.000 93.980 ? 61  GLU A CA  1 
ATOM 466  C C   ? GLU A 1  61 ? -23.109  -0.869   1.128 1.000 93.980 ? 61  GLU A C   1 
ATOM 467  C CB  ? GLU A 1  61 ? -21.588  -0.741  -0.858 1.000 93.980 ? 61  GLU A CB  1 
ATOM 468  O O   ? GLU A 1  61 ? -22.591  -0.521   2.191 1.000 93.980 ? 61  GLU A O   1 
ATOM 469  C CG  ? GLU A 1  61 ? -21.330  -0.194  -2.255 1.000 93.980 ? 61  GLU A CG  1 
ATOM 470  C CD  ? GLU A 1  61 ? -20.135  -0.838  -2.940 1.000 93.980 ? 61  GLU A CD  1 
ATOM 471  O OE1 ? GLU A 1  61 ? -20.246  -1.211  -4.130 1.000 93.980 ? 61  GLU A OE1 1 
ATOM 472  O OE2 ? GLU A 1  61 ? -19.080  -0.971  -2.281 1.000 93.980 ? 61  GLU A OE2 1 
ATOM 473  N N   ? PRO A 1  62 ? -24.034  -1.840   1.075 1.000 95.090 ? 62  PRO A N   1 
ATOM 474  C CA  ? PRO A 1  62 ? -24.381  -2.594   2.282 1.000 95.090 ? 62  PRO A CA  1 
ATOM 475  C C   ? PRO A 1  62 ? -23.191  -3.349   2.869 1.000 95.090 ? 62  PRO A C   1 
ATOM 476  C CB  ? PRO A 1  62 ? -25.457  -3.567   1.792 1.000 95.090 ? 62  PRO A CB  1 
ATOM 477  O O   ? PRO A 1  62 ? -23.194  -3.687   4.056 1.000 95.090 ? 62  PRO A O   1 
ATOM 478  C CG  ? PRO A 1  62 ? -25.966  -2.966   0.522 1.000 95.090 ? 62  PRO A CG  1 
ATOM 479  C CD  ? PRO A 1  62 ? -24.884  -2.107  -0.067 1.000 95.090 ? 62  PRO A CD  1 
ATOM 480  N N   ? THR A 1  63 ? -22.181  -3.580   2.111 1.000 95.530 ? 63  THR A N   1 
ATOM 481  C CA  ? THR A 1  63 ? -21.006  -4.348   2.506 1.000 95.530 ? 63  THR A CA  1 
ATOM 482  C C   ? THR A 1  63 ? -19.975  -3.450   3.184 1.000 95.530 ? 63  THR A C   1 
ATOM 483  C CB  ? THR A 1  63 ? -20.363  -5.049   1.295 1.000 95.530 ? 63  THR A CB  1 
ATOM 484  O O   ? THR A 1  63 ? -19.002  -3.939   3.761 1.000 95.530 ? 63  THR A O   1 
ATOM 485  C CG2 ? THR A 1  63 ? -21.308  -6.083   0.692 1.000 95.530 ? 63  THR A CG2 1 
ATOM 486  O OG1 ? THR A 1  63 ? -20.044  -4.070   0.298 1.000 95.530 ? 63  THR A OG1 1 
ATOM 487  N N   ? GLU A 1  64 ? -20.183  -2.094   3.114 1.000 95.050 ? 64  GLU A N   1 
ATOM 488  C CA  ? GLU A 1  64 ? -19.195  -1.112   3.550 1.000 95.050 ? 64  GLU A CA  1 
ATOM 489  C C   ? GLU A 1  64 ? -19.103  -1.060   5.072 1.000 95.050 ? 64  GLU A C   1 
ATOM 490  C CB  ? GLU A 1  64 ? -19.532   0.274   2.996 1.000 95.050 ? 64  GLU A CB  1 
ATOM 491  O O   ? GLU A 1  64 ? -20.120  -1.143   5.764 1.000 95.050 ? 64  GLU A O   1 
ATOM 492  C CG  ? GLU A 1  64 ? -18.597   1.374   3.478 1.000 95.050 ? 64  GLU A CG  1 
ATOM 493  C CD  ? GLU A 1  64 ? -19.009   2.760   3.009 1.000 95.050 ? 64  GLU A CD  1 
ATOM 494  O OE1 ? GLU A 1  64 ? -18.731   3.750   3.724 1.000 95.050 ? 64  GLU A OE1 1 
ATOM 495  O OE2 ? GLU A 1  64 ? -19.616   2.857   1.919 1.000 95.050 ? 64  GLU A OE2 1 
ATOM 496  N N   ? GLN A 1  65 ? -17.811  -1.065   5.603 1.000 96.780 ? 65  GLN A N   1 
ATOM 497  C CA  ? GLN A 1  65 ? -17.443  -0.835   6.996 1.000 96.780 ? 65  GLN A CA  1 
ATOM 498  C C   ? GLN A 1  65 ? -16.458   0.324   7.120 1.000 96.780 ? 65  GLN A C   1 
ATOM 499  C CB  ? GLN A 1  65 ? -16.844  -2.101   7.610 1.000 96.780 ? 65  GLN A CB  1 
ATOM 500  O O   ? GLN A 1  65 ? -15.307   0.216   6.690 1.000 96.780 ? 65  GLN A O   1 
ATOM 501  C CG  ? GLN A 1  65 ? -17.679  -3.353   7.375 1.000 96.780 ? 65  GLN A CG  1 
ATOM 502  C CD  ? GLN A 1  65 ? -17.027  -4.606   7.930 1.000 96.780 ? 65  GLN A CD  1 
ATOM 503  N NE2 ? GLN A 1  65 ? -17.086  -5.692   7.167 1.000 96.780 ? 65  GLN A NE2 1 
ATOM 504  O OE1 ? GLN A 1  65 ? -16.475  -4.598   9.034 1.000 96.780 ? 65  GLN A OE1 1 
ATOM 505  N N   ? CYS A 1  66 ? -16.985   1.444   7.630 1.000 95.880 ? 66  CYS A N   1 
ATOM 506  C CA  ? CYS A 1  66 ? -16.070   2.553   7.877 1.000 95.880 ? 66  CYS A CA  1 
ATOM 507  C C   ? CYS A 1  66 ? -15.739   2.668   9.360 1.000 95.880 ? 66  CYS A C   1 
ATOM 508  C CB  ? CYS A 1  66 ? -16.670   3.866   7.375 1.000 95.880 ? 66  CYS A CB  1 
ATOM 509  O O   ? CYS A 1  66 ? -16.638   2.798  10.192 1.000 95.880 ? 66  CYS A O   1 
ATOM 510  S SG  ? CYS A 1  66 ? -16.931   3.912   5.589 1.000 95.880 ? 66  CYS A SG  1 
ATOM 511  N N   ? MET A 1  67 ? -14.486   2.600   9.715 1.000 95.920 ? 67  MET A N   1 
ATOM 512  C CA  ? MET A 1  67 ? -14.034   2.490  11.099 1.000 95.920 ? 67  MET A CA  1 
ATOM 513  C C   ? MET A 1  67 ? -13.107   3.645  11.462 1.000 95.920 ? 67  MET A C   1 
ATOM 514  C CB  ? MET A 1  67 ? -13.322   1.156  11.329 1.000 95.920 ? 67  MET A CB  1 
ATOM 515  O O   ? MET A 1  67 ? -12.376   4.152  10.609 1.000 95.920 ? 67  MET A O   1 
ATOM 516  C CG  ? MET A 1  67 ? -14.145  -0.056  10.921 1.000 95.920 ? 67  MET A CG  1 
ATOM 517  S SD  ? MET A 1  67 ? -13.148  -1.595  10.865 1.000 95.920 ? 67  MET A SD  1 
ATOM 518  C CE  ? MET A 1  67 ? -12.485  -1.486   9.180 1.000 95.920 ? 67  MET A CE  1 
ATOM 519  N N   ? ASP A 1  68 ? -13.167   4.055  12.767 1.000 96.260 ? 68  ASP A N   1 
ATOM 520  C CA  ? ASP A 1  68 ? -12.204   5.013  13.301 1.000 96.260 ? 68  ASP A CA  1 
ATOM 521  C C   ? ASP A 1  68 ? -10.833   4.367  13.488 1.000 96.260 ? 68  ASP A C   1 
ATOM 522  C CB  ? ASP A 1  68 ? -12.700   5.589  14.629 1.000 96.260 ? 68  ASP A CB  1 
ATOM 523  O O   ? ASP A 1  68 ? -10.729   3.146  13.622 1.000 96.260 ? 68  ASP A O   1 
ATOM 524  C CG  ? ASP A 1  68 ? -13.901   6.504  14.466 1.000 96.260 ? 68  ASP A CG  1 
ATOM 525  O OD1 ? ASP A 1  68 ? -13.946   7.285  13.491 1.000 96.260 ? 68  ASP A OD1 1 
ATOM 526  O OD2 ? ASP A 1  68 ? -14.810   6.446  15.323 1.000 96.260 ? 68  ASP A OD2 1 
ATOM 527  N N   ? VAL A 1  69 ?  -9.816   5.325  13.416 1.000 96.010 ? 69  VAL A N   1 
ATOM 528  C CA  ? VAL A 1  69 ?  -8.427   4.904  13.566 1.000 96.010 ? 69  VAL A CA  1 
ATOM 529  C C   ? VAL A 1  69 ?  -8.001   5.041  15.026 1.000 96.010 ? 69  VAL A C   1 
ATOM 530  C CB  ? VAL A 1  69 ?  -7.485   5.723  12.656 1.000 96.010 ? 69  VAL A CB  1 
ATOM 531  O O   ? VAL A 1  69 ?  -8.185   6.096  15.637 1.000 96.010 ? 69  VAL A O   1 
ATOM 532  C CG1 ? VAL A 1  69 ?  -6.023   5.422  12.983 1.000 96.010 ? 69  VAL A CG1 1 
ATOM 533  C CG2 ? VAL A 1  69 ?  -7.777   5.433  11.186 1.000 96.010 ? 69  VAL A CG2 1 
ATOM 534  N N   ? ALA A 1  70 ?  -7.554   3.909  15.637 1.000 95.610 ? 70  ALA A N   1 
ATOM 535  C CA  ? ALA A 1  70 ?  -7.062   3.911  17.013 1.000 95.610 ? 70  ALA A CA  1 
ATOM 536  C C   ? ALA A 1  70 ?  -5.628   4.430  17.082 1.000 95.610 ? 70  ALA A C   1 
ATOM 537  C CB  ? ALA A 1  70 ?  -7.146   2.509  17.611 1.000 95.610 ? 70  ALA A CB  1 
ATOM 538  O O   ? ALA A 1  70 ?  -5.289   5.218  17.968 1.000 95.610 ? 70  ALA A O   1 
ATOM 539  N N   ? GLN A 1  71 ?  -4.836   3.955  16.128 1.000 95.570 ? 71  GLN A N   1 
ATOM 540  C CA  ? GLN A 1  71 ?  -3.415   4.287  16.103 1.000 95.570 ? 71  GLN A CA  1 
ATOM 541  C C   ? GLN A 1  71 ?  -2.839   4.133  14.699 1.000 95.570 ? 71  GLN A C   1 
ATOM 542  C CB  ? GLN A 1  71 ?  -2.641   3.408  17.087 1.000 95.570 ? 71  GLN A CB  1 
ATOM 543  O O   ? GLN A 1  71 ?  -3.207   3.211  13.968 1.000 95.570 ? 71  GLN A O   1 
ATOM 544  C CG  ? GLN A 1  71 ?  -1.163   3.758  17.193 1.000 95.570 ? 71  GLN A CG  1 
ATOM 545  C CD  ? GLN A 1  71 ?  -0.911   4.989  18.042 1.000 95.570 ? 71  GLN A CD  1 
ATOM 546  N NE2 ? GLN A 1  71 ?   0.234   5.631  17.832 1.000 95.570 ? 71  GLN A NE2 1 
ATOM 547  O OE1 ? GLN A 1  71 ?  -1.738   5.362  18.880 1.000 95.570 ? 71  GLN A OE1 1 
ATOM 548  N N   ? ALA A 1  72 ?  -1.942   5.061  14.337 1.000 96.320 ? 72  ALA A N   1 
ATOM 549  C CA  ? ALA A 1  72 ?  -1.145   4.969  13.117 1.000 96.320 ? 72  ALA A CA  1 
ATOM 550  C C   ? ALA A 1  72 ?   0.345   4.902  13.439 1.000 96.320 ? 72  ALA A C   1 
ATOM 551  C CB  ? ALA A 1  72 ?  -1.435   6.155  12.201 1.000 96.320 ? 72  ALA A CB  1 
ATOM 552  O O   ? ALA A 1  72 ?   0.886   5.796  14.093 1.000 96.320 ? 72  ALA A O   1 
ATOM 553  N N   ? ILE A 1  73 ?   0.971   3.801  12.966 1.000 97.230 ? 73  ILE A N   1 
ATOM 554  C CA  ? ILE A 1  73 ?   2.359   3.537  13.328 1.000 97.230 ? 73  ILE A CA  1 
ATOM 555  C C   ? ILE A 1  73 ?   3.223   3.498  12.069 1.000 97.230 ? 73  ILE A C   1 
ATOM 556  C CB  ? ILE A 1  73 ?   2.497   2.213  14.114 1.000 97.230 ? 73  ILE A CB  1 
ATOM 557  O O   ? ILE A 1  73 ?   3.285   2.475  11.383 1.000 97.230 ? 73  ILE A O   1 
ATOM 558  C CG1 ? ILE A 1  73 ?   1.543   2.203  15.314 1.000 97.230 ? 73  ILE A CG1 1 
ATOM 559  C CG2 ? ILE A 1  73 ?   3.945   2.000  14.563 1.000 97.230 ? 73  ILE A CG2 1 
ATOM 560  C CD1 ? ILE A 1  73 ?   1.448   0.857  16.018 1.000 97.230 ? 73  ILE A CD1 1 
ATOM 561  N N   ? PRO A 1  74 ?   3.909   4.691  11.757 1.000 97.720 ? 74  PRO A N   1 
ATOM 562  C CA  ? PRO A 1  74 ?   4.848   4.623  10.635 1.000 97.720 ? 74  PRO A CA  1 
ATOM 563  C C   ? PRO A 1  74 ?   6.081   3.779  10.947 1.000 97.720 ? 74  PRO A C   1 
ATOM 564  C CB  ? PRO A 1  74 ?   5.232   6.088  10.408 1.000 97.720 ? 74  PRO A CB  1 
ATOM 565  O O   ? PRO A 1  74 ?   6.477   3.664  12.110 1.000 97.720 ? 74  PRO A O   1 
ATOM 566  C CG  ? PRO A 1  74 ?   4.981   6.756  11.721 1.000 97.720 ? 74  PRO A CG  1 
ATOM 567  C CD  ? PRO A 1  74 ?   3.888   6.013  12.434 1.000 97.720 ? 74  PRO A CD  1 
ATOM 568  N N   ? HIS A 1  75 ?   6.571   3.109   9.887 1.000 97.970 ? 75  HIS A N   1 
ATOM 569  C CA  ? HIS A 1  75 ?   7.827   2.402  10.107 1.000 97.970 ? 75  HIS A CA  1 
ATOM 570  C C   ? HIS A 1  75 ?   8.861   3.307  10.769 1.000 97.970 ? 75  HIS A C   1 
ATOM 571  C CB  ? HIS A 1  75 ?   8.374   1.859   8.785 1.000 97.970 ? 75  HIS A CB  1 
ATOM 572  O O   ? HIS A 1  75 ?   9.054   4.449  10.347 1.000 97.970 ? 75  HIS A O   1 
ATOM 573  C CG  ? HIS A 1  75 ?   9.427   0.810   8.957 1.000 97.970 ? 75  HIS A CG  1 
ATOM 574  C CD2 ? HIS A 1  75 ?   9.388  -0.528   8.759 1.000 97.970 ? 75  HIS A CD2 1 
ATOM 575  N ND1 ? HIS A 1  75 ?  10.703   1.101   9.387 1.000 97.970 ? 75  HIS A ND1 1 
ATOM 576  C CE1 ? HIS A 1  75 ?  11.407  -0.018   9.445 1.000 97.970 ? 75  HIS A CE1 1 
ATOM 577  N NE2 ? HIS A 1  75 ?  10.632  -1.021   9.069 1.000 97.970 ? 75  HIS A NE2 1 
ATOM 578  N N   ? PRO A 1  76 ?   9.565   2.855  11.811 1.000 96.970 ? 76  PRO A N   1 
ATOM 579  C CA  ? PRO A 1  76 ?  10.486   3.679  12.596 1.000 96.970 ? 76  PRO A CA  1 
ATOM 580  C C   ? PRO A 1  76 ?  11.647   4.222  11.765 1.000 96.970 ? 76  PRO A C   1 
ATOM 581  C CB  ? PRO A 1  76 ?  10.990   2.716  13.674 1.000 96.970 ? 76  PRO A CB  1 
ATOM 582  O O   ? PRO A 1  76 ?  12.230   5.252  12.111 1.000 96.970 ? 76  PRO A O   1 
ATOM 583  C CG  ? PRO A 1  76 ?   9.956   1.639  13.736 1.000 96.970 ? 76  PRO A CG  1 
ATOM 584  C CD  ? PRO A 1  76 ?   9.279   1.549  12.399 1.000 96.970 ? 76  PRO A CD  1 
ATOM 585  N N   ? GLU A 1  77 ?  11.964   3.473  10.674 1.000 97.390 ? 77  GLU A N   1 
ATOM 586  C CA  ? GLU A 1  77 ?  13.111   3.882   9.869 1.000 97.390 ? 77  GLU A CA  1 
ATOM 587  C C   ? GLU A 1  77 ?  12.666   4.604   8.601 1.000 97.390 ? 77  GLU A C   1 
ATOM 588  C CB  ? GLU A 1  77 ?  13.975   2.670   9.509 1.000 97.390 ? 77  GLU A CB  1 
ATOM 589  O O   ? GLU A 1  77 ?  13.435   4.719   7.644 1.000 97.390 ? 77  GLU A O   1 
ATOM 590  C CG  ? GLU A 1  77 ?  14.649   2.017  10.707 1.000 97.390 ? 77  GLU A CG  1 
ATOM 591  C CD  ? GLU A 1  77 ?  15.564   0.865  10.326 1.000 97.390 ? 77  GLU A CD  1 
ATOM 592  O OE1 ? GLU A 1  77 ?  16.801   1.055  10.298 1.000 97.390 ? 77  GLU A OE1 1 
ATOM 593  O OE2 ? GLU A 1  77 ?  15.040  -0.238  10.052 1.000 97.390 ? 77  GLU A OE2 1 
ATOM 594  N N   ? TYR A 1  78 ?  11.393   5.029   8.546 1.000 97.530 ? 78  TYR A N   1 
ATOM 595  C CA  ? TYR A 1  78 ?  10.910   5.779   7.392 1.000 97.530 ? 78  TYR A CA  1 
ATOM 596  C C   ? TYR A 1  78 ?  11.730   7.046   7.182 1.000 97.530 ? 78  TYR A C   1 
ATOM 597  C CB  ? TYR A 1  78 ?   9.431   6.138   7.564 1.000 97.530 ? 78  TYR A CB  1 
ATOM 598  O O   ? TYR A 1  78 ?  11.915   7.834   8.112 1.000 97.530 ? 78  TYR A O   1 
ATOM 599  C CG  ? TYR A 1  78 ?   8.904   7.069   6.500 1.000 97.530 ? 78  TYR A CG  1 
ATOM 600  C CD1 ? TYR A 1  78 ?   8.288   8.271   6.841 1.000 97.530 ? 78  TYR A CD1 1 
ATOM 601  C CD2 ? TYR A 1  78 ?   9.020   6.749   5.151 1.000 97.530 ? 78  TYR A CD2 1 
ATOM 602  C CE1 ? TYR A 1  78 ?   7.799   9.131   5.863 1.000 97.530 ? 78  TYR A CE1 1 
ATOM 603  C CE2 ? TYR A 1  78 ?   8.535   7.602   4.165 1.000 97.530 ? 78  TYR A CE2 1 
ATOM 604  O OH  ? TYR A 1  78 ?   7.445   9.637   3.559 1.000 97.530 ? 78  TYR A OH  1 
ATOM 605  C CZ  ? TYR A 1  78 ?   7.927   8.789   4.531 1.000 97.530 ? 78  TYR A CZ  1 
ATOM 606  N N   ? ASN A 1  79 ?  12.238   7.158   5.977 1.000 96.690 ? 79  ASN A N   1 
ATOM 607  C CA  ? ASN A 1  79 ?  12.973   8.330   5.514 1.000 96.690 ? 79  ASN A CA  1 
ATOM 608  C C   ? ASN A 1  79 ?  12.178   9.117   4.476 1.000 96.690 ? 79  ASN A C   1 
ATOM 609  C CB  ? ASN A 1  79 ?  14.333   7.921   4.944 1.000 96.690 ? 79  ASN A CB  1 
ATOM 610  O O   ? ASN A 1  79 ?  12.046   8.683   3.330 1.000 96.690 ? 79  ASN A O   1 
ATOM 611  C CG  ? ASN A 1  79 ?  15.180   9.112   4.541 1.000 96.690 ? 79  ASN A CG  1 
ATOM 612  N ND2 ? ASN A 1  79 ?  16.475   9.041   4.823 1.000 96.690 ? 79  ASN A ND2 1 
ATOM 613  O OD1 ? ASN A 1  79 ?  14.674  10.088   3.981 1.000 96.690 ? 79  ASN A OD1 1 
ATOM 614  N N   ? LYS A 1  80 ?  11.748  10.285   4.764 1.000 93.750 ? 80  LYS A N   1 
ATOM 615  C CA  ? LYS A 1  80 ?  10.831  11.084   3.956 1.000 93.750 ? 80  LYS A CA  1 
ATOM 616  C C   ? LYS A 1  80 ?  11.527  11.628   2.712 1.000 93.750 ? 80  LYS A C   1 
ATOM 617  C CB  ? LYS A 1  80 ?  10.253  12.235   4.780 1.000 93.750 ? 80  LYS A CB  1 
ATOM 618  O O   ? LYS A 1  80 ?  10.914  11.734   1.648 1.000 93.750 ? 80  LYS A O   1 
ATOM 619  C CG  ? LYS A 1  80 ?   9.196  13.049   4.050 1.000 93.750 ? 80  LYS A CG  1 
ATOM 620  C CD  ? LYS A 1  80 ?   8.603  14.129   4.946 1.000 93.750 ? 80  LYS A CD  1 
ATOM 621  C CE  ? LYS A 1  80 ?   7.540  14.940   4.218 1.000 93.750 ? 80  LYS A CE  1 
ATOM 622  N NZ  ? LYS A 1  80 ?   6.918  15.965   5.109 1.000 93.750 ? 80  LYS A NZ  1 
ATOM 623  N N   ? LYS A 1  81 ?  12.801  11.882   2.882 1.000 92.220 ? 81  LYS A N   1 
ATOM 624  C CA  ? LYS A 1  81 ?  13.552  12.436   1.759 1.000 92.220 ? 81  LYS A CA  1 
ATOM 625  C C   ? LYS A 1  81 ?  13.766  11.387   0.670 1.000 92.220 ? 81  LYS A C   1 
ATOM 626  C CB  ? LYS A 1  81 ?  14.900  12.982   2.232 1.000 92.220 ? 81  LYS A CB  1 
ATOM 627  O O   ? LYS A 1  81 ?  13.549  11.660  -0.512 1.000 92.220 ? 81  LYS A O   1 
ATOM 628  C CG  ? LYS A 1  81 ?  15.696  13.691   1.146 1.000 92.220 ? 81  LYS A CG  1 
ATOM 629  C CD  ? LYS A 1  81 ?  17.006  14.249   1.687 1.000 92.220 ? 81  LYS A CD  1 
ATOM 630  C CE  ? LYS A 1  81 ?  17.845  14.880   0.584 1.000 92.220 ? 81  LYS A CE  1 
ATOM 631  N NZ  ? LYS A 1  81 ?  19.137  15.415   1.107 1.000 92.220 ? 81  LYS A NZ  1 
ATOM 632  N N   ? LYS A 1  82 ?  13.995  10.183   1.062 1.000 92.480 ? 82  LYS A N   1 
ATOM 633  C CA  ? LYS A 1  82 ?  14.312   9.107   0.127 1.000 92.480 ? 82  LYS A CA  1 
ATOM 634  C C   ? LYS A 1  82 ?  13.112   8.188  -0.081 1.000 92.480 ? 82  LYS A C   1 
ATOM 635  C CB  ? LYS A 1  82 ?  15.511   8.299   0.626 1.000 92.480 ? 82  LYS A CB  1 
ATOM 636  O O   ? LYS A 1  82 ?  13.152   7.286  -0.921 1.000 92.480 ? 82  LYS A O   1 
ATOM 637  C CG  ? LYS A 1  82 ?  16.816   9.081   0.656 1.000 92.480 ? 82  LYS A CG  1 
ATOM 638  C CD  ? LYS A 1  82 ?  17.989   8.197   1.059 1.000 92.480 ? 82  LYS A CD  1 
ATOM 639  C CE  ? LYS A 1  82 ?  19.299   8.974   1.066 1.000 92.480 ? 82  LYS A CE  1 
ATOM 640  N NZ  ? LYS A 1  82 ?  20.449   8.115   1.476 1.000 92.480 ? 82  LYS A NZ  1 
ATOM 641  N N   ? MET A 1  83 ?  12.060   8.519   0.587 1.000 94.050 ? 83  MET A N   1 
ATOM 642  C CA  ? MET A 1  83 ?  10.867   7.677   0.578 1.000 94.050 ? 83  MET A CA  1 
ATOM 643  C C   ? MET A 1  83 ?  11.229   6.217   0.834 1.000 94.050 ? 83  MET A C   1 
ATOM 644  C CB  ? MET A 1  83 ?  10.127   7.806  -0.754 1.000 94.050 ? 83  MET A CB  1 
ATOM 645  O O   ? MET A 1  83 ?  10.606   5.312   0.277 1.000 94.050 ? 83  MET A O   1 
ATOM 646  C CG  ? MET A 1  83 ?   9.537   9.186  -0.996 1.000 94.050 ? 83  MET A CG  1 
ATOM 647  S SD  ? MET A 1  83 ?   8.191   9.592   0.182 1.000 94.050 ? 83  MET A SD  1 
ATOM 648  C CE  ? MET A 1  83 ?   7.949  11.349  -0.201 1.000 94.050 ? 83  MET A CE  1 
ATOM 649  N N   ? ASN A 1  84 ?  12.306   5.932   1.614 1.000 96.700 ? 84  ASN A N   1 
ATOM 650  C CA  ? ASN A 1  84 ?  12.766   4.605   2.011 1.000 96.700 ? 84  ASN A CA  1 
ATOM 651  C C   ? ASN A 1  84 ?  11.995   4.083   3.220 1.000 96.700 ? 84  ASN A C   1 
ATOM 652  C CB  ? ASN A 1  84 ?  14.268   4.624   2.306 1.000 96.700 ? 84  ASN A CB  1 
ATOM 653  O O   ? ASN A 1  84 ?  11.728   4.831   4.162 1.000 96.700 ? 84  ASN A O   1 
ATOM 654  C CG  ? ASN A 1  84 ?  14.865   3.232   2.383 1.000 96.700 ? 84  ASN A CG  1 
ATOM 655  N ND2 ? ASN A 1  84 ?  15.731   3.013   3.365 1.000 96.700 ? 84  ASN A ND2 1 
ATOM 656  O OD1 ? ASN A 1  84 ?  14.551   2.362   1.566 1.000 96.700 ? 84  ASN A OD1 1 
ATOM 657  N N   ? LYS A 1  85 ?  11.617   2.810   3.213 1.000 97.340 ? 85  LYS A N   1 
ATOM 658  C CA  ? LYS A 1  85 ?  10.810   2.186   4.257 1.000 97.340 ? 85  LYS A CA  1 
ATOM 659  C C   ? LYS A 1  85 ?   9.492   2.930   4.452 1.000 97.340 ? 85  LYS A C   1 
ATOM 660  C CB  ? LYS A 1  85 ?  11.584   2.136   5.575 1.000 97.340 ? 85  LYS A CB  1 
ATOM 661  O O   ? LYS A 1  85 ?   9.074   3.176   5.585 1.000 97.340 ? 85  LYS A O   1 
ATOM 662  C CG  ? LYS A 1  85 ?  12.819   1.249   5.535 1.000 97.340 ? 85  LYS A CG  1 
ATOM 663  C CD  ? LYS A 1  85 ?  13.492   1.166   6.899 1.000 97.340 ? 85  LYS A CD  1 
ATOM 664  C CE  ? LYS A 1  85 ?  14.732   0.282   6.859 1.000 97.340 ? 85  LYS A CE  1 
ATOM 665  N NZ  ? LYS A 1  85 ?  15.470   0.304   8.157 1.000 97.340 ? 85  LYS A NZ  1 
ATOM 666  N N   ? ASP A 1  86 ?   8.839   3.335   3.445 1.000 97.760 ? 86  ASP A N   1 
ATOM 667  C CA  ? ASP A 1  86 ?   7.577   4.066   3.387 1.000 97.760 ? 86  ASP A CA  1 
ATOM 668  C C   ? ASP A 1  86 ?   6.398   3.153   3.716 1.000 97.760 ? 86  ASP A C   1 
ATOM 669  C CB  ? ASP A 1  86 ?   7.385   4.696   2.006 1.000 97.760 ? 86  ASP A CB  1 
ATOM 670  O O   ? ASP A 1  86 ?   5.635   2.770   2.826 1.000 97.760 ? 86  ASP A O   1 
ATOM 671  C CG  ? ASP A 1  86 ?   6.245   5.700   1.966 1.000 97.760 ? 86  ASP A CG  1 
ATOM 672  O OD1 ? ASP A 1  86 ?   5.778   6.135   3.040 1.000 97.760 ? 86  ASP A OD1 1 
ATOM 673  O OD2 ? ASP A 1  86 ?   5.809   6.056   0.850 1.000 97.760 ? 86  ASP A OD2 1 
ATOM 674  N N   ? TYR A 1  87 ?   6.243   2.698   5.012 1.000 98.220 ? 87  TYR A N   1 
ATOM 675  C CA  ? TYR A 1  87 ?   5.214   1.796   5.517 1.000 98.220 ? 87  TYR A CA  1 
ATOM 676  C C   ? TYR A 1  87 ?   4.555   2.365   6.767 1.000 98.220 ? 87  TYR A C   1 
ATOM 677  C CB  ? TYR A 1  87 ?   5.810   0.418   5.822 1.000 98.220 ? 87  TYR A CB  1 
ATOM 678  O O   ? TYR A 1  87 ?   5.232   2.923   7.634 1.000 98.220 ? 87  TYR A O   1 
ATOM 679  C CG  ? TYR A 1  87 ?   6.590  -0.174   4.674 1.000 98.220 ? 87  TYR A CG  1 
ATOM 680  C CD1 ? TYR A 1  87 ?   5.959  -0.950   3.704 1.000 98.220 ? 87  TYR A CD1 1 
ATOM 681  C CD2 ? TYR A 1  87 ?   7.959   0.040   4.556 1.000 98.220 ? 87  TYR A CD2 1 
ATOM 682  C CE1 ? TYR A 1  87 ?   6.674  -1.499   2.645 1.000 98.220 ? 87  TYR A CE1 1 
ATOM 683  C CE2 ? TYR A 1  87 ?   8.684  -0.505   3.501 1.000 98.220 ? 87  TYR A CE2 1 
ATOM 684  O OH  ? TYR A 1  87 ?   8.747  -1.813   1.506 1.000 98.220 ? 87  TYR A OH  1 
ATOM 685  C CZ  ? TYR A 1  87 ?   8.034  -1.271   2.552 1.000 98.220 ? 87  TYR A CZ  1 
ATOM 686  N N   ? MET A 1  88 ?   3.293   2.187   6.861 1.000 98.140 ? 88  MET A N   1 
ATOM 687  C CA  ? MET A 1  88 ?   2.551   2.554   8.063 1.000 98.140 ? 88  MET A CA  1 
ATOM 688  C C   ? MET A 1  88 ?   1.448   1.542   8.352 1.000 98.140 ? 88  MET A C   1 
ATOM 689  C CB  ? MET A 1  88 ?   1.953   3.955   7.920 1.000 98.140 ? 88  MET A CB  1 
ATOM 690  O O   ? MET A 1  88 ?   0.734   1.119   7.441 1.000 98.140 ? 88  MET A O   1 
ATOM 691  C CG  ? MET A 1  88 ?   1.229   4.442   9.165 1.000 98.140 ? 88  MET A CG  1 
ATOM 692  S SD  ? MET A 1  88 ?   0.586   6.151   8.980 1.000 98.140 ? 88  MET A SD  1 
ATOM 693  C CE  ? MET A 1  88 ?  -0.795   5.852   7.841 1.000 98.140 ? 88  MET A CE  1 
ATOM 694  N N   ? LEU A 1  89 ?   1.396   1.069   9.584 1.000 98.380 ? 89  LEU A N   1 
ATOM 695  C CA  ? LEU A 1  89 ?   0.279   0.256  10.054 1.000 98.380 ? 89  LEU A CA  1 
ATOM 696  C C   ? LEU A 1  89 ?  -0.741   1.111  10.797 1.000 98.380 ? 89  LEU A C   1 
ATOM 697  C CB  ? LEU A 1  89 ?   0.780  -0.868  10.965 1.000 98.380 ? 89  LEU A CB  1 
ATOM 698  O O   ? LEU A 1  89 ?  -0.371   1.955  11.617 1.000 98.380 ? 89  LEU A O   1 
ATOM 699  C CG  ? LEU A 1  89 ?   1.474  -2.043  10.273 1.000 98.380 ? 89  LEU A CG  1 
ATOM 700  C CD1 ? LEU A 1  89 ?   2.120  -2.959  11.307 1.000 98.380 ? 89  LEU A CD1 1 
ATOM 701  C CD2 ? LEU A 1  89 ?   0.482  -2.817   9.411 1.000 98.380 ? 89  LEU A CD2 1 
ATOM 702  N N   ? ILE A 1  90 ?  -2.024   0.896  10.387 1.000 98.140 ? 90  ILE A N   1 
ATOM 703  C CA  ? ILE A 1  90 ?  -3.130   1.597  11.031 1.000 98.140 ? 90  ILE A CA  1 
ATOM 704  C C   ? ILE A 1  90 ?  -4.006   0.598  11.783 1.000 98.140 ? 90  ILE A C   1 
ATOM 705  C CB  ? ILE A 1  90 ?  -3.975   2.384  10.004 1.000 98.140 ? 90  ILE A CB  1 
ATOM 706  O O   ? ILE A 1  90 ?  -4.497  -0.371  11.199 1.000 98.140 ? 90  ILE A O   1 
ATOM 707  C CG1 ? ILE A 1  90 ?  -3.124   3.465   9.328 1.000 98.140 ? 90  ILE A CG1 1 
ATOM 708  C CG2 ? ILE A 1  90 ?  -5.207   2.997  10.676 1.000 98.140 ? 90  ILE A CG2 1 
ATOM 709  C CD1 ? ILE A 1  90 ?  -3.834   4.193   8.195 1.000 98.140 ? 90  ILE A CD1 1 
ATOM 710  N N   ? ARG A 1  91 ?  -4.122   0.819  13.097 1.000 97.900 ? 91  ARG A N   1 
ATOM 711  C CA  ? ARG A 1  91 ?  -5.015   0.002  13.912 1.000 97.900 ? 91  ARG A CA  1 
ATOM 712  C C   ? ARG A 1  91 ?  -6.444   0.530  13.856 1.000 97.900 ? 91  ARG A C   1 
ATOM 713  C CB  ? ARG A 1  91 ?  -4.529  -0.043  15.363 1.000 97.900 ? 91  ARG A CB  1 
ATOM 714  O O   ? ARG A 1  91 ?  -6.693   1.697  14.164 1.000 97.900 ? 91  ARG A O   1 
ATOM 715  C CG  ? ARG A 1  91 ?  -5.272  -1.046  16.231 1.000 97.900 ? 91  ARG A CG  1 
ATOM 716  C CD  ? ARG A 1  91 ?  -4.720  -1.082  17.649 1.000 97.900 ? 91  ARG A CD  1 
ATOM 717  N NE  ? ARG A 1  91 ?  -5.569  -1.870  18.538 1.000 97.900 ? 91  ARG A NE  1 
ATOM 718  N NH1 ? ARG A 1  91 ?  -4.384  -1.365  20.456 1.000 97.900 ? 91  ARG A NH1 1 
ATOM 719  N NH2 ? ARG A 1  91 ?  -6.224  -2.729  20.565 1.000 97.900 ? 91  ARG A NH2 1 
ATOM 720  C CZ  ? ARG A 1  91 ?  -5.390  -1.986  19.851 1.000 97.900 ? 91  ARG A CZ  1 
ATOM 721  N N   ? LEU A 1  92 ?  -7.367  -0.412  13.547 1.000 97.790 ? 92  LEU A N   1 
ATOM 722  C CA  ? LEU A 1  92 ?  -8.777  -0.064  13.409 1.000 97.790 ? 92  LEU A CA  1 
ATOM 723  C C   ? LEU A 1  92 ?  -9.492  -0.151  14.753 1.000 97.790 ? 92  LEU A C   1 
ATOM 724  C CB  ? LEU A 1  92 ?  -9.460  -0.984  12.394 1.000 97.790 ? 92  LEU A CB  1 
ATOM 725  O O   ? LEU A 1  92 ?  -9.173  -1.012  15.576 1.000 97.790 ? 92  LEU A O   1 
ATOM 726  C CG  ? LEU A 1  92 ?  -8.819  -1.057  11.007 1.000 97.790 ? 92  LEU A CG  1 
ATOM 727  C CD1 ? LEU A 1  92 ?  -9.531  -2.098  10.148 1.000 97.790 ? 92  LEU A CD1 1 
ATOM 728  C CD2 ? LEU A 1  92 ?  -8.847   0.310  10.332 1.000 97.790 ? 92  LEU A CD2 1 
ATOM 729  N N   ? LYS A 1  93 ? -10.606   0.755  15.066 1.000 94.770 ? 93  LYS A N   1 
ATOM 730  C CA  ? LYS A 1  93 ? -11.450   0.726  16.257 1.000 94.770 ? 93  LYS A CA  1 
ATOM 731  C C   ? LYS A 1  93 ? -12.917   0.941  15.895 1.000 94.770 ? 93  LYS A C   1 
ATOM 732  C CB  ? LYS A 1  93 ? -10.998   1.787  17.262 1.000 94.770 ? 93  LYS A CB  1 
ATOM 733  O O   ? LYS A 1  93 ? -13.313   2.044  15.513 1.000 94.770 ? 93  LYS A O   1 
ATOM 734  C CG  ? LYS A 1  93 ? -11.735   1.733  18.592 1.000 94.770 ? 93  LYS A CG  1 
ATOM 735  C CD  ? LYS A 1  93 ? -11.239   2.808  19.550 1.000 94.770 ? 93  LYS A CD  1 
ATOM 736  C CE  ? LYS A 1  93 ? -11.967   2.748  20.886 1.000 94.770 ? 93  LYS A CE  1 
ATOM 737  N NZ  ? LYS A 1  93 ? -11.496   3.812  21.822 1.000 94.770 ? 93  LYS A NZ  1 
ATOM 738  N N   ? PRO A 1  94 ? -13.710  -0.185  15.902 1.000 95.770 ? 94  PRO A N   1 
ATOM 739  C CA  ? PRO A 1  94 ? -13.425  -1.589  16.209 1.000 95.770 ? 94  PRO A CA  1 
ATOM 740  C C   ? PRO A 1  94 ? -12.761  -2.323  15.047 1.000 95.770 ? 94  PRO A C   1 
ATOM 741  C CB  ? PRO A 1  94 ? -14.809  -2.173  16.504 1.000 95.770 ? 94  PRO A CB  1 
ATOM 742  O O   ? PRO A 1  94 ? -12.582  -1.749  13.969 1.000 95.770 ? 94  PRO A O   1 
ATOM 743  C CG  ? PRO A 1  94 ? -15.736  -1.441  15.587 1.000 95.770 ? 94  PRO A CG  1 
ATOM 744  C CD  ? PRO A 1  94 ? -15.252  -0.026  15.450 1.000 95.770 ? 94  PRO A CD  1 
ATOM 745  N N   ? CYS A 1  95 ? -12.204  -3.661  15.343 1.000 97.600 ? 95  CYS A N   1 
ATOM 746  C CA  ? CYS A 1  95 ? -11.678  -4.466  14.247 1.000 97.600 ? 95  CYS A CA  1 
ATOM 747  C C   ? CYS A 1  95 ? -12.740  -4.695  13.179 1.000 97.600 ? 95  CYS A C   1 
ATOM 748  C CB  ? CYS A 1  95 ? -11.167  -5.810  14.767 1.000 97.600 ? 95  CYS A CB  1 
ATOM 749  O O   ? CYS A 1  95 ? -13.937  -4.635  13.465 1.000 97.600 ? 95  CYS A O   1 
ATOM 750  S SG  ? CYS A 1  95 ?  -9.827  -5.664  15.969 1.000 97.600 ? 95  CYS A SG  1 
ATOM 751  N N   ? ALA A 1  96 ? -12.257  -5.019  11.918 1.000 97.980 ? 96  ALA A N   1 
ATOM 752  C CA  ? ALA A 1  96 ? -13.136  -5.305  10.787 1.000 97.980 ? 96  ALA A CA  1 
ATOM 753  C C   ? ALA A 1  96 ? -13.857  -6.637  10.976 1.000 97.980 ? 96  ALA A C   1 
ATOM 754  C CB  ? ALA A 1  96 ? -12.341  -5.313   9.484 1.000 97.980 ? 96  ALA A CB  1 
ATOM 755  O O   ? ALA A 1  96 ? -13.292  -7.582  11.532 1.000 97.980 ? 96  ALA A O   1 
ATOM 756  N N   ? ILE A 1  97 ? -15.107  -6.700  10.530 1.000 97.990 ? 97  ILE A N   1 
ATOM 757  C CA  ? ILE A 1  97 ? -15.834  -7.960  10.424 1.000 97.990 ? 97  ILE A CA  1 
ATOM 758  C C   ? ILE A 1  97 ? -15.554  -8.605   9.069 1.000 97.990 ? 97  ILE A C   1 
ATOM 759  C CB  ? ILE A 1  97 ? -17.353  -7.754  10.616 1.000 97.990 ? 97  ILE A CB  1 
ATOM 760  O O   ? ILE A 1  97 ? -15.861  -8.027   8.024 1.000 97.990 ? 97  ILE A O   1 
ATOM 761  C CG1 ? ILE A 1  97 ? -17.637  -7.118  11.982 1.000 97.990 ? 97  ILE A CG1 1 
ATOM 762  C CG2 ? ILE A 1  97 ? -18.102  -9.081  10.464 1.000 97.990 ? 97  ILE A CG2 1 
ATOM 763  C CD1 ? ILE A 1  97 ? -19.064  -6.612  12.145 1.000 97.990 ? 97  ILE A CD1 1 
ATOM 764  N N   ? ILE A 1  98 ? -14.977  -9.826   9.123 1.000 97.810 ? 98  ILE A N   1 
ATOM 765  C CA  ? ILE A 1  98 ? -14.575 -10.486   7.886 1.000 97.810 ? 98  ILE A CA  1 
ATOM 766  C C   ? ILE A 1  98 ? -15.803 -11.064   7.186 1.000 97.810 ? 98  ILE A C   1 
ATOM 767  C CB  ? ILE A 1  98 ? -13.535 -11.598   8.150 1.000 97.810 ? 98  ILE A CB  1 
ATOM 768  O O   ? ILE A 1  98 ? -16.573 -11.815   7.790 1.000 97.810 ? 98  ILE A O   1 
ATOM 769  C CG1 ? ILE A 1  98 ? -12.303 -11.020   8.856 1.000 97.810 ? 98  ILE A CG1 1 
ATOM 770  C CG2 ? ILE A 1  98 ? -13.142 -12.291   6.842 1.000 97.810 ? 98  ILE A CG2 1 
ATOM 771  C CD1 ? ILE A 1  98 ? -11.648  -9.866   8.112 1.000 97.810 ? 98  ILE A CD1 1 
ATOM 772  N N   ? THR A 1  99 ? -15.944 -10.711   5.886 1.000 97.360 ? 99  THR A N   1 
ATOM 773  C CA  ? THR A 1  99 ? -17.007 -11.140   4.984 1.000 97.360 ? 99  THR A CA  1 
ATOM 774  C C   ? THR A 1  99 ? -16.450 -11.435   3.594 1.000 97.360 ? 99  THR A C   1 
ATOM 775  C CB  ? THR A 1  99 ? -18.115 -10.077   4.881 1.000 97.360 ? 99  THR A CB  1 
ATOM 776  O O   ? THR A 1  99 ? -15.239 -11.365   3.377 1.000 97.360 ? 99  THR A O   1 
ATOM 777  C CG2 ? THR A 1  99 ? -18.563  -9.613   6.263 1.000 97.360 ? 99  THR A CG2 1 
ATOM 778  O OG1 ? THR A 1  99 ? -17.621  -8.949   4.147 1.000 97.360 ? 99  THR A OG1 1 
ATOM 779  N N   ? LYS A 1 100 ? -17.363 -11.725   2.652 1.000 95.950 ? 100 LYS A N   1 
ATOM 780  C CA  ? LYS A 1 100 ? -16.956 -11.934   1.265 1.000 95.950 ? 100 LYS A CA  1 
ATOM 781  C C   ? LYS A 1 100 ? -16.402 -10.650   0.655 1.000 95.950 ? 100 LYS A C   1 
ATOM 782  C CB  ? LYS A 1 100 ? -18.133 -12.445   0.432 1.000 95.950 ? 100 LYS A CB  1 
ATOM 783  O O   ? LYS A 1 100 ? -15.532 -10.696  -0.217 1.000 95.950 ? 100 LYS A O   1 
ATOM 784  C CG  ? LYS A 1 100 ? -18.517 -13.888   0.722 1.000 95.950 ? 100 LYS A CG  1 
ATOM 785  C CD  ? LYS A 1 100 ? -19.616 -14.373  -0.213 1.000 95.950 ? 100 LYS A CD  1 
ATOM 786  C CE  ? LYS A 1 100 ? -20.040 -15.800   0.112 1.000 95.950 ? 100 LYS A CE  1 
ATOM 787  N NZ  ? LYS A 1 100 ? -21.130 -16.274  -0.793 1.000 95.950 ? 100 LYS A NZ  1 
ATOM 788  N N   ? ALA A 1 101 ? -16.801  -9.539   1.139 1.000 96.710 ? 101 ALA A N   1 
ATOM 789  C CA  ? ALA A 1 101 ? -16.443  -8.231   0.597 1.000 96.710 ? 101 ALA A CA  1 
ATOM 790  C C   ? ALA A 1 101 ? -15.345  -7.575   1.428 1.000 96.710 ? 101 ALA A C   1 
ATOM 791  C CB  ? ALA A 1 101 ? -17.672  -7.327   0.535 1.000 96.710 ? 101 ALA A CB  1 
ATOM 792  O O   ? ALA A 1 101 ? -14.744  -6.585   1.002 1.000 96.710 ? 101 ALA A O   1 
ATOM 793  N N   ? VAL A 1 102 ? -15.057  -8.096   2.668 1.000 98.180 ? 102 VAL A N   1 
ATOM 794  C CA  ? VAL A 1 102 ? -13.987  -7.652   3.556 1.000 98.180 ? 102 VAL A CA  1 
ATOM 795  C C   ? VAL A 1 102 ? -13.167  -8.855   4.018 1.000 98.180 ? 102 VAL A C   1 
ATOM 796  C CB  ? VAL A 1 102 ? -14.543  -6.885   4.776 1.000 98.180 ? 102 VAL A CB  1 
ATOM 797  O O   ? VAL A 1 102 ? -13.651  -9.682   4.795 1.000 98.180 ? 102 VAL A O   1 
ATOM 798  C CG1 ? VAL A 1 102 ? -13.406  -6.400   5.673 1.000 98.180 ? 102 VAL A CG1 1 
ATOM 799  C CG2 ? VAL A 1 102 ? -15.406  -5.710   4.319 1.000 98.180 ? 102 VAL A CG2 1 
ATOM 800  N N   ? ASN A 1 103 ? -11.894  -8.908   3.444 1.000 97.900 ? 103 ASN A N   1 
ATOM 801  C CA  ? ASN A 1 103 ? -11.015 -10.018   3.794 1.000 97.900 ? 103 ASN A CA  1 
ATOM 802  C C   ? ASN A 1 103 ?  -9.554  -9.581   3.846 1.000 97.900 ? 103 ASN A C   1 
ATOM 803  C CB  ? ASN A 1 103 ? -11.189 -11.174   2.806 1.000 97.900 ? 103 ASN A CB  1 
ATOM 804  O O   ? ASN A 1 103 ?  -9.192  -8.543   3.289 1.000 97.900 ? 103 ASN A O   1 
ATOM 805  C CG  ? ASN A 1 103 ? -10.846 -12.519   3.415 1.000 97.900 ? 103 ASN A CG  1 
ATOM 806  N ND2 ? ASN A 1 103 ? -11.104 -13.589   2.672 1.000 97.900 ? 103 ASN A ND2 1 
ATOM 807  O OD1 ? ASN A 1 103 ? -10.355 -12.597   4.544 1.000 97.900 ? 103 ASN A OD1 1 
ATOM 808  N N   ? VAL A 1 104 ?  -8.704 -10.455   4.577 1.000 97.920 ? 104 VAL A N   1 
ATOM 809  C CA  ? VAL A 1 104 ?  -7.298 -10.136   4.799 1.000 97.920 ? 104 VAL A CA  1 
ATOM 810  C C   ? VAL A 1 104 ?  -6.461 -10.648   3.629 1.000 97.920 ? 104 VAL A C   1 
ATOM 811  C CB  ? VAL A 1 104 ?  -6.783 -10.735   6.127 1.000 97.920 ? 104 VAL A CB  1 
ATOM 812  O O   ? VAL A 1 104 ?  -6.718 -11.732   3.101 1.000 97.920 ? 104 VAL A O   1 
ATOM 813  C CG1 ? VAL A 1 104 ?  -5.262 -10.622   6.215 1.000 97.920 ? 104 VAL A CG1 1 
ATOM 814  C CG2 ? VAL A 1 104 ?  -7.443 -10.041   7.316 1.000 97.920 ? 104 VAL A CG2 1 
ATOM 815  N N   ? THR A 1 105 ?  -5.458  -9.808   3.245 1.000 97.150 ? 105 THR A N   1 
ATOM 816  C CA  ? THR A 1 105 ?  -4.493 -10.254   2.245 1.000 97.150 ? 105 THR A CA  1 
ATOM 817  C C   ? THR A 1 105 ?  -3.343 -11.011   2.903 1.000 97.150 ? 105 THR A C   1 
ATOM 818  C CB  ? THR A 1 105 ?  -3.935  -9.066   1.439 1.000 97.150 ? 105 THR A CB  1 
ATOM 819  O O   ? THR A 1 105 ?  -3.026 -10.776   4.071 1.000 97.150 ? 105 THR A O   1 
ATOM 820  C CG2 ? THR A 1 105 ?  -3.033  -8.191   2.303 1.000 97.150 ? 105 THR A CG2 1 
ATOM 821  O OG1 ? THR A 1 105 ?  -3.178  -9.563   0.329 1.000 97.150 ? 105 THR A OG1 1 
ATOM 822  N N   ? ARG A 1 106 ?  -2.716 -11.860   2.099 1.000 97.280 ? 106 ARG A N   1 
ATOM 823  C CA  ? ARG A 1 106 ?  -1.583 -12.628   2.603 1.000 97.280 ? 106 ARG A CA  1 
ATOM 824  C C   ? ARG A 1 106 ?  -0.276 -11.868   2.408 1.000 97.280 ? 106 ARG A C   1 
ATOM 825  C CB  ? ARG A 1 106 ?  -1.505 -13.991   1.911 1.000 97.280 ? 106 ARG A CB  1 
ATOM 826  O O   ? ARG A 1 106 ?  -0.102 -11.168   1.408 1.000 97.280 ? 106 ARG A O   1 
ATOM 827  C CG  ? ARG A 1 106 ?  -2.717 -14.876   2.156 1.000 97.280 ? 106 ARG A CG  1 
ATOM 828  C CD  ? ARG A 1 106 ?  -2.632 -16.178   1.372 1.000 97.280 ? 106 ARG A CD  1 
ATOM 829  N NE  ? ARG A 1 106 ?  -1.456 -16.957   1.747 1.000 97.280 ? 106 ARG A NE  1 
ATOM 830  N NH1 ? ARG A 1 106 ?  -1.773 -18.593   0.148 1.000 97.280 ? 106 ARG A NH1 1 
ATOM 831  N NH2 ? ARG A 1 106 ?   0.013 -18.715   1.579 1.000 97.280 ? 106 ARG A NH2 1 
ATOM 832  C CZ  ? ARG A 1 106 ?  -1.075 -18.087   1.157 1.000 97.280 ? 106 ARG A CZ  1 
ATOM 833  N N   ? LEU A 1 107 ?   0.630 -12.036   3.479 1.000 97.980 ? 107 LEU A N   1 
ATOM 834  C CA  ? LEU A 1 107 ?   1.956 -11.434   3.400 1.000 97.980 ? 107 LEU A CA  1 
ATOM 835  C C   ? LEU A 1 107 ?   2.949 -12.390   2.747 1.000 97.980 ? 107 LEU A C   1 
ATOM 836  C CB  ? LEU A 1 107 ?   2.451 -11.040   4.794 1.000 97.980 ? 107 LEU A CB  1 
ATOM 837  O O   ? LEU A 1 107 ?   2.895 -13.601   2.978 1.000 97.980 ? 107 LEU A O   1 
ATOM 838  C CG  ? LEU A 1 107 ?   1.640  -9.968   5.523 1.000 97.980 ? 107 LEU A CG  1 
ATOM 839  C CD1 ? LEU A 1 107 ?   2.143  -9.805   6.954 1.000 97.980 ? 107 LEU A CD1 1 
ATOM 840  C CD2 ? LEU A 1 107 ?   1.709  -8.642   4.773 1.000 97.980 ? 107 LEU A CD2 1 
ATOM 841  N N   ? PRO A 1 108 ?   3.835 -11.877   1.931 1.000 97.490 ? 108 PRO A N   1 
ATOM 842  C CA  ? PRO A 1 108 ?   4.795 -12.734   1.231 1.000 97.490 ? 108 PRO A CA  1 
ATOM 843  C C   ? PRO A 1 108 ?   5.841 -13.335   2.167 1.000 97.490 ? 108 PRO A C   1 
ATOM 844  C CB  ? PRO A 1 108 ?   5.446 -11.784   0.223 1.000 97.490 ? 108 PRO A CB  1 
ATOM 845  O O   ? PRO A 1 108 ?   6.219 -12.707   3.160 1.000 97.490 ? 108 PRO A O   1 
ATOM 846  C CG  ? PRO A 1 108 ?   5.390 -10.440   0.873 1.000 97.490 ? 108 PRO A CG  1 
ATOM 847  C CD  ? PRO A 1 108 ?   4.107 -10.337   1.647 1.000 97.490 ? 108 PRO A CD  1 
ATOM 848  N N   ? THR A 1 109 ?   6.322 -14.545   1.860 1.000 95.800 ? 109 THR A N   1 
ATOM 849  C CA  ? THR A 1 109 ?   7.376 -15.209   2.617 1.000 95.800 ? 109 THR A CA  1 
ATOM 850  C C   ? THR A 1 109 ?   8.733 -15.007   1.948 1.000 95.800 ? 109 THR A C   1 
ATOM 851  C CB  ? THR A 1 109 ?   7.094 -16.716   2.764 1.000 95.800 ? 109 THR A CB  1 
ATOM 852  O O   ? THR A 1 109 ?   9.776 -15.213   2.572 1.000 95.800 ? 109 THR A O   1 
ATOM 853  C CG2 ? THR A 1 109 ?   5.836 -16.961   3.591 1.000 95.800 ? 109 THR A CG2 1 
ATOM 854  O OG1 ? THR A 1 109 ?   6.918 -17.292   1.464 1.000 95.800 ? 109 THR A OG1 1 
ATOM 855  N N   ? ARG A 1 110 ?   8.690 -14.649   0.661 1.000 96.420 ? 110 ARG A N   1 
ATOM 856  C CA  ? ARG A 1 110 ?   9.869 -14.291  -0.120 1.000 96.420 ? 110 ARG A CA  1 
ATOM 857  C C   ? ARG A 1 110 ?   9.575 -13.116  -1.047 1.000 96.420 ? 110 ARG A C   1 
ATOM 858  C CB  ? ARG A 1 110 ?  10.359 -15.490  -0.934 1.000 96.420 ? 110 ARG A CB  1 
ATOM 859  O O   ? ARG A 1 110 ?   8.412 -12.796  -1.303 1.000 96.420 ? 110 ARG A O   1 
ATOM 860  C CG  ? ARG A 1 110 ?   9.334 -16.026  -1.920 1.000 96.420 ? 110 ARG A CG  1 
ATOM 861  C CD  ? ARG A 1 110 ?   9.832 -17.281  -2.624 1.000 96.420 ? 110 ARG A CD  1 
ATOM 862  N NE  ? ARG A 1 110 ?   8.903 -17.722  -3.661 1.000 96.420 ? 110 ARG A NE  1 
ATOM 863  N NH1 ? ARG A 1 110 ?   9.199 -19.977  -3.259 1.000 96.420 ? 110 ARG A NH1 1 
ATOM 864  N NH2 ? ARG A 1 110 ?   7.762 -19.281  -4.903 1.000 96.420 ? 110 ARG A NH2 1 
ATOM 865  C CZ  ? ARG A 1 110 ?   8.624 -18.992  -3.939 1.000 96.420 ? 110 ARG A CZ  1 
ATOM 866  N N   ? CYS A 1 111 ?  10.716 -12.501  -1.527 1.000 96.680 ? 111 CYS A N   1 
ATOM 867  C CA  ? CYS A 1 111 ?  10.555 -11.367  -2.431 1.000 96.680 ? 111 CYS A CA  1 
ATOM 868  C C   ? CYS A 1 111 ?  10.143 -11.833  -3.822 1.000 96.680 ? 111 CYS A C   1 
ATOM 869  C CB  ? CYS A 1 111 ?  11.852 -10.562  -2.517 1.000 96.680 ? 111 CYS A CB  1 
ATOM 870  O O   ? CYS A 1 111 ?  10.474 -12.946  -4.232 1.000 96.680 ? 111 CYS A O   1 
ATOM 871  S SG  ? CYS A 1 111 ?  12.277  -9.702  -0.986 1.000 96.680 ? 111 CYS A SG  1 
ATOM 872  N N   ? PRO A 1 112 ?   9.358 -10.969  -4.581 1.000 95.860 ? 112 PRO A N   1 
ATOM 873  C CA  ? PRO A 1 112 ?   8.889 -11.349  -5.916 1.000 95.860 ? 112 PRO A CA  1 
ATOM 874  C C   ? PRO A 1 112 ?  10.032 -11.534  -6.912 1.000 95.860 ? 112 PRO A C   1 
ATOM 875  C CB  ? PRO A 1 112 ?   7.996 -10.174  -6.323 1.000 95.860 ? 112 PRO A CB  1 
ATOM 876  O O   ? PRO A 1 112 ?  11.084 -10.905  -6.773 1.000 95.860 ? 112 PRO A O   1 
ATOM 877  C CG  ? PRO A 1 112 ?   8.572  -8.992  -5.612 1.000 95.860 ? 112 PRO A CG  1 
ATOM 878  C CD  ? PRO A 1 112 ?   9.094  -9.444  -4.279 1.000 95.860 ? 112 PRO A CD  1 
ATOM 879  N N   ? LYS A 1 113 ?   9.790 -12.342  -7.932 1.000 95.870 ? 113 LYS A N   1 
ATOM 880  C CA  ? LYS A 1 113 ?  10.748 -12.553  -9.014 1.000 95.870 ? 113 LYS A CA  1 
ATOM 881  C C   ? LYS A 1 113 ?  10.575 -11.508 -10.113 1.000 95.870 ? 113 LYS A C   1 
ATOM 882  C CB  ? LYS A 1 113 ?  10.596 -13.958  -9.599 1.000 95.870 ? 113 LYS A CB  1 
ATOM 883  O O   ? LYS A 1 113 ?   9.465 -11.030 -10.354 1.000 95.870 ? 113 LYS A O   1 
ATOM 884  C CG  ? LYS A 1 113 ?  10.890 -15.076  -8.610 1.000 95.870 ? 113 LYS A CG  1 
ATOM 885  C CD  ? LYS A 1 113 ?  10.689 -16.448  -9.240 1.000 95.870 ? 113 LYS A CD  1 
ATOM 886  C CE  ? LYS A 1 113 ?  10.905 -17.566  -8.229 1.000 95.870 ? 113 LYS A CE  1 
ATOM 887  N NZ  ? LYS A 1 113 ?  10.652 -18.911  -8.828 1.000 95.870 ? 113 LYS A NZ  1 
ATOM 888  N N   ? ASP A 1 114 ?  11.717 -11.222 -10.762 1.000 95.440 ? 114 ASP A N   1 
ATOM 889  C CA  ? ASP A 1 114 ?  11.622 -10.345 -11.925 1.000 95.440 ? 114 ASP A CA  1 
ATOM 890  C C   ? ASP A 1 114 ?  10.602 -10.876 -12.931 1.000 95.440 ? 114 ASP A C   1 
ATOM 891  C CB  ? ASP A 1 114 ?  12.989 -10.191 -12.594 1.000 95.440 ? 114 ASP A CB  1 
ATOM 892  O O   ? ASP A 1 114 ?  10.537 -12.082 -13.178 1.000 95.440 ? 114 ASP A O   1 
ATOM 893  C CG  ? ASP A 1 114 ?  14.009  -9.500 -11.706 1.000 95.440 ? 114 ASP A CG  1 
ATOM 894  O OD1 ? ASP A 1 114 ?  13.626  -8.945 -10.654 1.000 95.440 ? 114 ASP A OD1 1 
ATOM 895  O OD2 ? ASP A 1 114 ?  15.207  -9.509 -12.063 1.000 95.440 ? 114 ASP A OD2 1 
ATOM 896  N N   ? GLY A 1 115 ?   9.794  -9.957 -13.435 1.000 95.430 ? 115 GLY A N   1 
ATOM 897  C CA  ? GLY A 1 115 ?   8.841 -10.336 -14.466 1.000 95.430 ? 115 GLY A CA  1 
ATOM 898  C C   ? GLY A 1 115 ?   7.570 -10.947 -13.907 1.000 95.430 ? 115 GLY A C   1 
ATOM 899  O O   ? GLY A 1 115 ?   6.650 -11.275 -14.659 1.000 95.430 ? 115 GLY A O   1 
ATOM 900  N N   ? GLN A 1 116 ?   7.595 -11.245 -12.602 1.000 96.770 ? 116 GLN A N   1 
ATOM 901  C CA  ? GLN A 1 116 ?   6.403 -11.788 -11.959 1.000 96.770 ? 116 GLN A CA  1 
ATOM 902  C C   ? GLN A 1 116 ?   5.184 -10.912 -12.231 1.000 96.770 ? 116 GLN A C   1 
ATOM 903  C CB  ? GLN A 1 116 ?   6.623 -11.931 -10.452 1.000 96.770 ? 116 GLN A CB  1 
ATOM 904  O O   ? GLN A 1 116 ?   5.243  -9.690 -12.072 1.000 96.770 ? 116 GLN A O   1 
ATOM 905  C CG  ? GLN A 1 116 ?   5.488 -12.646  -9.731 1.000 96.770 ? 116 GLN A CG  1 
ATOM 906  C CD  ? GLN A 1 116 ?   5.847 -13.028  -8.307 1.000 96.770 ? 116 GLN A CD  1 
ATOM 907  N NE2 ? GLN A 1 116 ?   4.832 -13.275  -7.486 1.000 96.770 ? 116 GLN A NE2 1 
ATOM 908  O OE1 ? GLN A 1 116 ?   7.026 -13.101  -7.948 1.000 96.770 ? 116 GLN A OE1 1 
ATOM 909  N N   ? ARG A 1 117 ?   4.043 -11.485 -12.600 1.000 96.010 ? 117 ARG A N   1 
ATOM 910  C CA  ? ARG A 1 117 ?   2.797 -10.786 -12.898 1.000 96.010 ? 117 ARG A CA  1 
ATOM 911  C C   ? ARG A 1 117 ?   2.099 -10.342 -11.617 1.000 96.010 ? 117 ARG A C   1 
ATOM 912  C CB  ? ARG A 1 117 ?   1.865 -11.676 -13.722 1.000 96.010 ? 117 ARG A CB  1 
ATOM 913  O O   ? ARG A 1 117 ?   1.933 -11.134 -10.687 1.000 96.010 ? 117 ARG A O   1 
ATOM 914  C CG  ? ARG A 1 117 ?   2.389 -11.998 -15.112 1.000 96.010 ? 117 ARG A CG  1 
ATOM 915  C CD  ? ARG A 1 117 ?   1.356 -12.743 -15.946 1.000 96.010 ? 117 ARG A CD  1 
ATOM 916  N NE  ? ARG A 1 117 ?   1.911 -13.182 -17.224 1.000 96.010 ? 117 ARG A NE  1 
ATOM 917  N NH1 ? ARG A 1 117 ?   0.042 -14.385 -17.856 1.000 96.010 ? 117 ARG A NH1 1 
ATOM 918  N NH2 ? ARG A 1 117 ?   1.872 -14.292 -19.234 1.000 96.010 ? 117 ARG A NH2 1 
ATOM 919  C CZ  ? ARG A 1 117 ?   1.274 -13.952 -18.102 1.000 96.010 ? 117 ARG A CZ  1 
ATOM 920  N N   ? CYS A 1 118 ?   1.624  -9.158 -11.702 1.000 96.520 ? 118 CYS A N   1 
ATOM 921  C CA  ? CYS A 1 118 ?   1.002  -8.558 -10.527 1.000 96.520 ? 118 CYS A CA  1 
ATOM 922  C C   ? CYS A 1 118 ?  -0.209  -7.720 -10.919 1.000 96.520 ? 118 CYS A C   1 
ATOM 923  C CB  ? CYS A 1 118 ?   2.008  -7.692  -9.770 1.000 96.520 ? 118 CYS A CB  1 
ATOM 924  O O   ? CYS A 1 118 ?  -0.400  -7.410 -12.097 1.000 96.520 ? 118 CYS A O   1 
ATOM 925  S SG  ? CYS A 1 118 ?   3.516  -8.570  -9.300 1.000 96.520 ? 118 CYS A SG  1 
ATOM 926  N N   ? THR A 1 119 ?  -0.969  -7.414  -9.894 1.000 95.540 ? 119 THR A N   1 
ATOM 927  C CA  ? THR A 1 119 ?  -2.102  -6.515 -10.085 1.000 95.540 ? 119 THR A CA  1 
ATOM 928  C C   ? THR A 1 119 ?  -2.082  -5.393  -9.051 1.000 95.540 ? 119 THR A C   1 
ATOM 929  C CB  ? THR A 1 119 ?  -3.438  -7.275  -9.995 1.000 95.540 ? 119 THR A CB  1 
ATOM 930  O O   ? THR A 1 119 ?  -1.840  -5.636  -7.867 1.000 95.540 ? 119 THR A O   1 
ATOM 931  C CG2 ? THR A 1 119 ?  -4.618  -6.346 -10.261 1.000 95.540 ? 119 THR A CG2 1 
ATOM 932  O OG1 ? THR A 1 119 ?  -3.447  -8.330 -10.966 1.000 95.540 ? 119 THR A OG1 1 
ATOM 933  N N   ? VAL A 1 120 ?  -2.339  -4.182  -9.515 1.000 95.260 ? 120 VAL A N   1 
ATOM 934  C CA  ? VAL A 1 120 ?  -2.497  -3.025  -8.640 1.000 95.260 ? 120 VAL A CA  1 
ATOM 935  C C   ? VAL A 1 120 ?  -3.953  -2.566  -8.648 1.000 95.260 ? 120 VAL A C   1 
ATOM 936  C CB  ? VAL A 1 120 ?  -1.570  -1.864  -9.062 1.000 95.260 ? 120 VAL A CB  1 
ATOM 937  O O   ? VAL A 1 120 ?  -4.629  -2.639  -9.677 1.000 95.260 ? 120 VAL A O   1 
ATOM 938  C CG1 ? VAL A 1 120 ?  -1.853  -1.442 -10.502 1.000 95.260 ? 120 VAL A CG1 1 
ATOM 939  C CG2 ? VAL A 1 120 ?  -1.734  -0.678  -8.112 1.000 95.260 ? 120 VAL A CG2 1 
ATOM 940  N N   ? SER A 1 121 ?  -4.463  -2.178  -7.516 1.000 94.950 ? 121 SER A N   1 
ATOM 941  C CA  ? SER A 1 121 ?  -5.855  -1.750  -7.428 1.000 94.950 ? 121 SER A CA  1 
ATOM 942  C C   ? SER A 1 121 ?  -5.993  -0.488  -6.582 1.000 94.950 ? 121 SER A C   1 
ATOM 943  C CB  ? SER A 1 121 ?  -6.723  -2.864  -6.841 1.000 94.950 ? 121 SER A CB  1 
ATOM 944  O O   ? SER A 1 121 ?  -5.145  -0.208  -5.733 1.000 94.950 ? 121 SER A O   1 
ATOM 945  O OG  ? SER A 1 121 ?  -6.269  -3.227  -5.549 1.000 94.950 ? 121 SER A OG  1 
ATOM 946  N N   ? GLY A 1 122 ?  -7.047   0.336  -6.915 1.000 93.580 ? 122 GLY A N   1 
ATOM 947  C CA  ? GLY A 1 122 ?  -7.292   1.556  -6.163 1.000 93.580 ? 122 GLY A CA  1 
ATOM 948  C C   ? GLY A 1 122 ?  -8.301   2.474  -6.826 1.000 93.580 ? 122 GLY A C   1 
ATOM 949  O O   ? GLY A 1 122 ?  -8.977   2.078  -7.778 1.000 93.580 ? 122 GLY A O   1 
ATOM 950  N N   ? TRP A 1 123 ?  -8.526   3.698  -6.232 1.000 91.220 ? 123 TRP A N   1 
ATOM 951  C CA  ? TRP A 1 123 ?  -9.500   4.677  -6.703 1.000 91.220 ? 123 TRP A CA  1 
ATOM 952  C C   ? TRP A 1 123 ?  -8.810   5.967  -7.136 1.000 91.220 ? 123 TRP A C   1 
ATOM 953  C CB  ? TRP A 1 123 ? -10.533   4.977  -5.613 1.000 91.220 ? 123 TRP A CB  1 
ATOM 954  O O   ? TRP A 1 123 ?  -9.406   7.045  -7.082 1.000 91.220 ? 123 TRP A O   1 
ATOM 955  C CG  ? TRP A 1 123 ? -11.453   3.831  -5.315 1.000 91.220 ? 123 TRP A CG  1 
ATOM 956  C CD1 ? TRP A 1 123 ? -12.651   3.559  -5.914 1.000 91.220 ? 123 TRP A CD1 1 
ATOM 957  C CD2 ? TRP A 1 123 ? -11.250   2.806  -4.338 1.000 91.220 ? 123 TRP A CD2 1 
ATOM 958  C CE2 ? TRP A 1 123 ? -12.367   1.943  -4.400 1.000 91.220 ? 123 TRP A CE2 1 
ATOM 959  C CE3 ? TRP A 1 123 ? -10.231   2.531  -3.416 1.000 91.220 ? 123 TRP A CE3 1 
ATOM 960  N NE1 ? TRP A 1 123 ? -13.206   2.424  -5.369 1.000 91.220 ? 123 TRP A NE1 1 
ATOM 961  C CH2 ? TRP A 1 123 ? -11.482   0.578  -2.681 1.000 91.220 ? 123 TRP A CH2 1 
ATOM 962  C CZ2 ? TRP A 1 123 ? -12.493   0.823  -3.574 1.000 91.220 ? 123 TRP A CZ2 1 
ATOM 963  C CZ3 ? TRP A 1 123 ? -10.359   1.417  -2.595 1.000 91.220 ? 123 TRP A CZ3 1 
ATOM 964  N N   ? GLY A 1 124 ?  -7.500   5.847  -7.385 1.000 83.390 ? 124 GLY A N   1 
ATOM 965  C CA  ? GLY A 1 124 ?  -6.739   7.006  -7.823 1.000 83.390 ? 124 GLY A CA  1 
ATOM 966  C C   ? GLY A 1 124 ?  -7.080   7.445  -9.235 1.000 83.390 ? 124 GLY A C   1 
ATOM 967  O O   ? GLY A 1 124 ?  -7.987   6.892  -9.861 1.000 83.390 ? 124 GLY A O   1 
ATOM 968  N N   ? THR A 1 125 ?  -6.442   8.540  -9.773 1.000 79.990 ? 125 THR A N   1 
ATOM 969  C CA  ? THR A 1 125 ?  -6.716   9.126 -11.080 1.000 79.990 ? 125 THR A CA  1 
ATOM 970  C C   ? THR A 1 125 ?  -6.488   8.104 -12.190 1.000 79.990 ? 125 THR A C   1 
ATOM 971  C CB  ? THR A 1 125 ?  -5.839  10.366 -11.332 1.000 79.990 ? 125 THR A CB  1 
ATOM 972  O O   ? THR A 1 125 ?  -5.609   7.247 -12.080 1.000 79.990 ? 125 THR A O   1 
ATOM 973  C CG2 ? THR A 1 125 ?  -6.099  11.446 -10.286 1.000 79.990 ? 125 THR A CG2 1 
ATOM 974  O OG1 ? THR A 1 125 ?  -4.458   9.986 -11.277 1.000 79.990 ? 125 THR A OG1 1 
ATOM 975  N N   ? ILE A 1 126 ?  -7.289   8.213 -13.305 1.000 81.590 ? 126 ILE A N   1 
ATOM 976  C CA  ? ILE A 1 126 ?  -7.217   7.282 -14.426 1.000 81.590 ? 126 ILE A CA  1 
ATOM 977  C C   ? ILE A 1 126 ?  -6.633   7.989 -15.647 1.000 81.590 ? 126 ILE A C   1 
ATOM 978  C CB  ? ILE A 1 126 ?  -8.606   6.693 -14.762 1.000 81.590 ? 126 ILE A CB  1 
ATOM 979  O O   ? ILE A 1 126 ?  -6.463   7.377 -16.704 1.000 81.590 ? 126 ILE A O   1 
ATOM 980  C CG1 ? ILE A 1 126 ?  -9.610   7.818 -15.041 1.000 81.590 ? 126 ILE A CG1 1 
ATOM 981  C CG2 ? ILE A 1 126 ?  -9.097   5.790 -13.627 1.000 81.590 ? 126 ILE A CG2 1 
ATOM 982  C CD1 ? ILE A 1 126 ? -10.945   7.334 -15.589 1.000 81.590 ? 126 ILE A CD1 1 
ATOM 983  N N   ? LYS A 1 127 ?  -6.348   9.300 -15.492 1.000 76.240 ? 127 LYS A N   1 
ATOM 984  C CA  ? LYS A 1 127 ?  -5.689  10.085 -16.532 1.000 76.240 ? 127 LYS A CA  1 
ATOM 985  C C   ? LYS A 1 127 ?  -4.526  10.891 -15.960 1.000 76.240 ? 127 LYS A C   1 
ATOM 986  C CB  ? LYS A 1 127 ?  -6.689  11.020 -17.214 1.000 76.240 ? 127 LYS A CB  1 
ATOM 987  O O   ? LYS A 1 127 ?  -4.588  11.354 -14.819 1.000 76.240 ? 127 LYS A O   1 
ATOM 988  C CG  ? LYS A 1 127 ?  -7.750  10.300 -18.034 1.000 76.240 ? 127 LYS A CG  1 
ATOM 989  C CD  ? LYS A 1 127 ?  -8.566  11.275 -18.872 1.000 76.240 ? 127 LYS A CD  1 
ATOM 990  C CE  ? LYS A 1 127 ?  -9.604  10.552 -19.720 1.000 76.240 ? 127 LYS A CE  1 
ATOM 991  N NZ  ? LYS A 1 127 ? -10.407  11.505 -20.544 1.000 76.240 ? 127 LYS A NZ  1 
ATOM 992  N N   ? SER A 1 128 ?  -3.389  11.083 -16.742 1.000 78.100 ? 128 SER A N   1 
ATOM 993  C CA  ? SER A 1 128 ?  -2.241  11.925 -16.423 1.000 78.100 ? 128 SER A CA  1 
ATOM 994  C C   ? SER A 1 128 ?  -1.825  12.770 -17.623 1.000 78.100 ? 128 SER A C   1 
ATOM 995  C CB  ? SER A 1 128 ?  -1.062  11.071 -15.958 1.000 78.100 ? 128 SER A CB  1 
ATOM 996  O O   ? SER A 1 128 ?  -1.716  12.260 -18.740 1.000 78.100 ? 128 SER A O   1 
ATOM 997  O OG  ? SER A 1 128 ?   0.077  11.877 -15.710 1.000 78.100 ? 128 SER A OG  1 
ATOM 998  N N   ? PRO A 1 129 ?  -1.652  14.035 -17.532 1.000 73.760 ? 129 PRO A N   1 
ATOM 999  C CA  ? PRO A 1 129 ?  -1.512  14.776 -16.276 1.000 73.760 ? 129 PRO A CA  1 
ATOM 1000 C C   ? PRO A 1 129 ?  -2.856  15.199 -15.688 1.000 73.760 ? 129 PRO A C   1 
ATOM 1001 C CB  ? PRO A 1 129 ?  -0.684  15.999 -16.680 1.000 73.760 ? 129 PRO A CB  1 
ATOM 1002 O O   ? PRO A 1 129 ?  -2.900  15.825 -14.625 1.000 73.760 ? 129 PRO A O   1 
ATOM 1003 C CG  ? PRO A 1 129 ?  -1.067  16.268 -18.099 1.000 73.760 ? 129 PRO A CG  1 
ATOM 1004 C CD  ? PRO A 1 129 ?  -1.389  14.960 -18.763 1.000 73.760 ? 129 PRO A CD  1 
ATOM 1005 N N   ? GLN A 1 130 ?  -4.012  14.900 -16.410 1.000 76.770 ? 130 GLN A N   1 
ATOM 1006 C CA  ? GLN A 1 130 ?  -5.356  15.263 -15.973 1.000 76.770 ? 130 GLN A CA  1 
ATOM 1007 C C   ? GLN A 1 130 ?  -5.825  14.364 -14.832 1.000 76.770 ? 130 GLN A C   1 
ATOM 1008 C CB  ? GLN A 1 130 ?  -6.341  15.184 -17.141 1.000 76.770 ? 130 GLN A CB  1 
ATOM 1009 O O   ? GLN A 1 130 ?  -5.560  13.160 -14.834 1.000 76.770 ? 130 GLN A O   1 
ATOM 1010 C CG  ? GLN A 1 130 ?  -6.048  16.176 -18.260 1.000 76.770 ? 130 GLN A CG  1 
ATOM 1011 C CD  ? GLN A 1 130 ?  -5.083  15.626 -19.293 1.000 76.770 ? 130 GLN A CD  1 
ATOM 1012 N NE2 ? GLN A 1 130 ?  -4.840  16.397 -20.348 1.000 76.770 ? 130 GLN A NE2 1 
ATOM 1013 O OE1 ? GLN A 1 130 ?  -4.559  14.517 -19.145 1.000 76.770 ? 130 GLN A OE1 1 
ATOM 1014 N N   ? ASN A 1 131 ?  -6.454  15.043 -13.833 1.000 76.770 ? 131 ASN A N   1 
ATOM 1015 C CA  ? ASN A 1 131 ?  -6.984  14.307 -12.690 1.000 76.770 ? 131 ASN A CA  1 
ATOM 1016 C C   ? ASN A 1 131 ?  -8.426  13.867 -12.927 1.000 76.770 ? 131 ASN A C   1 
ATOM 1017 C CB  ? ASN A 1 131 ?  -6.889  15.151 -11.417 1.000 76.770 ? 131 ASN A CB  1 
ATOM 1018 O O   ? ASN A 1 131 ?  -9.316  14.704 -13.091 1.000 76.770 ? 131 ASN A O   1 
ATOM 1019 C CG  ? ASN A 1 131 ?  -5.463  15.309 -10.927 1.000 76.770 ? 131 ASN A CG  1 
ATOM 1020 N ND2 ? ASN A 1 131 ?  -5.223  16.338 -10.123 1.000 76.770 ? 131 ASN A ND2 1 
ATOM 1021 O OD1 ? ASN A 1 131 ?  -4.584  14.514 -11.270 1.000 76.770 ? 131 ASN A OD1 1 
ATOM 1022 N N   ? LYS A 1 132 ?  -8.597  12.637 -13.212 1.000 82.410 ? 132 LYS A N   1 
ATOM 1023 C CA  ? LYS A 1 132 ?  -9.934  12.054 -13.283 1.000 82.410 ? 132 LYS A CA  1 
ATOM 1024 C C   ? LYS A 1 132 ? -10.064  10.861 -12.341 1.000 82.410 ? 132 LYS A C   1 
ATOM 1025 C CB  ? LYS A 1 132 ? -10.260  11.629 -14.715 1.000 82.410 ? 132 LYS A CB  1 
ATOM 1026 O O   ? LYS A 1 132 ?  -9.373   9.853 -12.507 1.000 82.410 ? 132 LYS A O   1 
ATOM 1027 C CG  ? LYS A 1 132 ? -11.685  11.130 -14.904 1.000 82.410 ? 132 LYS A CG  1 
ATOM 1028 C CD  ? LYS A 1 132 ? -11.959  10.757 -16.355 1.000 82.410 ? 132 LYS A CD  1 
ATOM 1029 C CE  ? LYS A 1 132 ? -13.375  10.230 -16.540 1.000 82.410 ? 132 LYS A CE  1 
ATOM 1030 N NZ  ? LYS A 1 132 ? -13.654   9.876 -17.964 1.000 82.410 ? 132 LYS A NZ  1 
ATOM 1031 N N   ? LEU A 1 133 ? -11.021  11.012 -11.290 1.000 84.740 ? 133 LEU A N   1 
ATOM 1032 C CA  ? LEU A 1 133 ? -11.243   9.939 -10.327 1.000 84.740 ? 133 LEU A CA  1 
ATOM 1033 C C   ? LEU A 1 133 ? -12.377   9.026 -10.783 1.000 84.740 ? 133 LEU A C   1 
ATOM 1034 C CB  ? LEU A 1 133 ? -11.562  10.516  -8.946 1.000 84.740 ? 133 LEU A CB  1 
ATOM 1035 O O   ? LEU A 1 133 ? -13.467   9.499 -11.111 1.000 84.740 ? 133 LEU A O   1 
ATOM 1036 C CG  ? LEU A 1 133 ? -10.439  11.298  -8.262 1.000 84.740 ? 133 LEU A CG  1 
ATOM 1037 C CD1 ? LEU A 1 133 ? -10.961  11.987  -7.006 1.000 84.740 ? 133 LEU A CD1 1 
ATOM 1038 C CD2 ? LEU A 1 133 ?  -9.272  10.375  -7.926 1.000 84.740 ? 133 LEU A CD2 1 
ATOM 1039 N N   ? PRO A 1 134 ? -12.091   7.688 -10.810 1.000 88.810 ? 134 PRO A N   1 
ATOM 1040 C CA  ? PRO A 1 134 ? -13.158   6.763 -11.200 1.000 88.810 ? 134 PRO A CA  1 
ATOM 1041 C C   ? PRO A 1 134 ? -14.177   6.535 -10.086 1.000 88.810 ? 134 PRO A C   1 
ATOM 1042 C CB  ? PRO A 1 134 ? -12.403   5.471 -11.523 1.000 88.810 ? 134 PRO A CB  1 
ATOM 1043 O O   ? PRO A 1 134 ? -13.843   6.657  -8.904 1.000 88.810 ? 134 PRO A O   1 
ATOM 1044 C CG  ? PRO A 1 134 ? -11.232   5.470 -10.594 1.000 88.810 ? 134 PRO A CG  1 
ATOM 1045 C CD  ? PRO A 1 134 ? -10.752   6.884 -10.430 1.000 88.810 ? 134 PRO A CD  1 
ATOM 1046 N N   ? ALA A 1 135 ? -15.483   6.300 -10.458 1.000 89.650 ? 135 ALA A N   1 
ATOM 1047 C CA  ? ALA A 1 135 ? -16.502   5.943  -9.474 1.000 89.650 ? 135 ALA A CA  1 
ATOM 1048 C C   ? ALA A 1 135 ? -16.268   4.539  -8.926 1.000 89.650 ? 135 ALA A C   1 
ATOM 1049 C CB  ? ALA A 1 135 ? -17.895   6.046 -10.090 1.000 89.650 ? 135 ALA A CB  1 
ATOM 1050 O O   ? ALA A 1 135 ? -16.429   4.298  -7.727 1.000 89.650 ? 135 ALA A O   1 
ATOM 1051 N N   ? LYS A 1 136 ? -15.836   3.650  -9.827 1.000 93.570 ? 136 LYS A N   1 
ATOM 1052 C CA  ? LYS A 1 136 ? -15.579   2.258  -9.468 1.000 93.570 ? 136 LYS A CA  1 
ATOM 1053 C C   ? LYS A 1 136 ? -14.084   2.000  -9.303 1.000 93.570 ? 136 LYS A C   1 
ATOM 1054 C CB  ? LYS A 1 136 ? -16.160   1.316 -10.522 1.000 93.570 ? 136 LYS A CB  1 
ATOM 1055 O O   ? LYS A 1 136 ? -13.261   2.647  -9.954 1.000 93.570 ? 136 LYS A O   1 
ATOM 1056 C CG  ? LYS A 1 136 ? -17.677   1.365 -10.628 1.000 93.570 ? 136 LYS A CG  1 
ATOM 1057 C CD  ? LYS A 1 136 ? -18.196   0.397 -11.684 1.000 93.570 ? 136 LYS A CD  1 
ATOM 1058 C CE  ? LYS A 1 136 ? -19.710   0.480 -11.824 1.000 93.570 ? 136 LYS A CE  1 
ATOM 1059 N NZ  ? LYS A 1 136 ? -20.216  -0.416 -12.906 1.000 93.570 ? 136 LYS A NZ  1 
ATOM 1060 N N   ? MET A 1 137 ? -13.815   1.072  -8.436 1.000 94.260 ? 137 MET A N   1 
ATOM 1061 C CA  ? MET A 1 137 ? -12.423   0.678  -8.237 1.000 94.260 ? 137 MET A CA  1 
ATOM 1062 C C   ? MET A 1 137 ? -11.779   0.273  -9.559 1.000 94.260 ? 137 MET A C   1 
ATOM 1063 C CB  ? MET A 1 137 ? -12.327  -0.473  -7.234 1.000 94.260 ? 137 MET A CB  1 
ATOM 1064 O O   ? MET A 1 137 ? -12.410  -0.389 -10.385 1.000 94.260 ? 137 MET A O   1 
ATOM 1065 C CG  ? MET A 1 137 ? -10.901  -0.863  -6.883 1.000 94.260 ? 137 MET A CG  1 
ATOM 1066 S SD  ? MET A 1 137 ? -10.825  -2.309  -5.756 1.000 94.260 ? 137 MET A SD  1 
ATOM 1067 C CE  ? MET A 1 137 ? -11.631  -1.614  -4.287 1.000 94.260 ? 137 MET A CE  1 
ATOM 1068 N N   ? GLN A 1 138 ? -10.466   0.673  -9.668 1.000 95.230 ? 138 GLN A N   1 
ATOM 1069 C CA  ? GLN A 1 138 ?  -9.700   0.343 -10.865 1.000 95.230 ? 138 GLN A CA  1 
ATOM 1070 C C   ? GLN A 1 138 ?  -8.643  -0.717 -10.567 1.000 95.230 ? 138 GLN A C   1 
ATOM 1071 C CB  ? GLN A 1 138 ?  -9.039   1.595 -11.444 1.000 95.230 ? 138 GLN A CB  1 
ATOM 1072 O O   ? GLN A 1 138 ?  -8.069  -0.739  -9.477 1.000 95.230 ? 138 GLN A O   1 
ATOM 1073 C CG  ? GLN A 1 138 ? -10.027   2.686 -11.835 1.000 95.230 ? 138 GLN A CG  1 
ATOM 1074 C CD  ? GLN A 1 138 ? -10.949   2.265 -12.964 1.000 95.230 ? 138 GLN A CD  1 
ATOM 1075 N NE2 ? GLN A 1 138 ? -12.253   2.309 -12.711 1.000 95.230 ? 138 GLN A NE2 1 
ATOM 1076 O OE1 ? GLN A 1 138 ? -10.494   1.904 -14.054 1.000 95.230 ? 138 GLN A OE1 1 
ATOM 1077 N N   ? CYS A 1 139 ?  -8.397  -1.647 -11.616 1.000 94.350 ? 139 CYS A N   1 
ATOM 1078 C CA  ? CYS A 1 139 ?  -7.325  -2.635 -11.589 1.000 94.350 ? 139 CYS A CA  1 
ATOM 1079 C C   ? CYS A 1 139 ?  -6.433  -2.505 -12.818 1.000 94.350 ? 139 CYS A C   1 
ATOM 1080 C CB  ? CYS A 1 139 ?  -7.900  -4.049 -11.513 1.000 94.350 ? 139 CYS A CB  1 
ATOM 1081 O O   ? CYS A 1 139 ?  -6.902  -2.132 -13.894 1.000 94.350 ? 139 CYS A O   1 
ATOM 1082 S SG  ? CYS A 1 139 ?  -8.784  -4.393  -9.976 1.000 94.350 ? 139 CYS A SG  1 
ATOM 1083 N N   ? ALA A 1 140 ?  -5.176  -2.816 -12.535 1.000 92.180 ? 140 ALA A N   1 
ATOM 1084 C CA  ? ALA A 1 140 ?  -4.224  -2.812 -13.643 1.000 92.180 ? 140 ALA A CA  1 
ATOM 1085 C C   ? ALA A 1 140 ?  -3.197  -3.929 -13.489 1.000 92.180 ? 140 ALA A C   1 
ATOM 1086 C CB  ? ALA A 1 140 ?  -3.523  -1.458 -13.737 1.000 92.180 ? 140 ALA A CB  1 
ATOM 1087 O O   ? ALA A 1 140 ?  -2.665  -4.146 -12.397 1.000 92.180 ? 140 ALA A O   1 
ATOM 1088 N N   ? ASN A 1 141 ?  -2.976  -4.535 -14.642 1.000 93.070 ? 141 ASN A N   1 
ATOM 1089 C CA  ? ASN A 1 141 ?  -1.956  -5.579 -14.656 1.000 93.070 ? 141 ASN A CA  1 
ATOM 1090 C C   ? ASN A 1 141 ?  -0.575  -5.009 -14.963 1.000 93.070 ? 141 ASN A C   1 
ATOM 1091 C CB  ? ASN A 1 141 ?  -2.318  -6.669 -15.666 1.000 93.070 ? 141 ASN A CB  1 
ATOM 1092 O O   ? ASN A 1 141 ?  -0.407  -4.263 -15.930 1.000 93.070 ? 141 ASN A O   1 
ATOM 1093 C CG  ? ASN A 1 141 ?  -3.577  -7.424 -15.286 1.000 93.070 ? 141 ASN A CG  1 
ATOM 1094 N ND2 ? ASN A 1 141 ?  -4.362  -7.808 -16.285 1.000 93.070 ? 141 ASN A ND2 1 
ATOM 1095 O OD1 ? ASN A 1 141 ?  -3.841  -7.658 -14.104 1.000 93.070 ? 141 ASN A OD1 1 
ATOM 1096 N N   ? VAL A 1 142 ?   0.378  -5.456 -14.061 1.000 94.890 ? 142 VAL A N   1 
ATOM 1097 C CA  ? VAL A 1 142 ?   1.755  -5.001 -14.212 1.000 94.890 ? 142 VAL A CA  1 
ATOM 1098 C C   ? VAL A 1 142 ?   2.716  -6.147 -13.902 1.000 94.890 ? 142 VAL A C   1 
ATOM 1099 C CB  ? VAL A 1 142 ?   2.056  -3.792 -13.298 1.000 94.890 ? 142 VAL A CB  1 
ATOM 1100 O O   ? VAL A 1 142 ?   2.293  -7.216 -13.457 1.000 94.890 ? 142 VAL A O   1 
ATOM 1101 C CG1 ? VAL A 1 142 ?   1.192  -2.593 -13.685 1.000 94.890 ? 142 VAL A CG1 1 
ATOM 1102 C CG2 ? VAL A 1 142 ?   1.834  -4.163 -11.833 1.000 94.890 ? 142 VAL A CG2 1 
ATOM 1103 N N   ? SER A 1 143 ?   3.990  -5.931 -14.254 1.000 95.720 ? 143 SER A N   1 
ATOM 1104 C CA  ? SER A 1 143 ?   5.024  -6.907 -13.927 1.000 95.720 ? 143 SER A CA  1 
ATOM 1105 C C   ? SER A 1 143 ?   6.178  -6.259 -13.170 1.000 95.720 ? 143 SER A C   1 
ATOM 1106 C CB  ? SER A 1 143 ?   5.550  -7.577 -15.197 1.000 95.720 ? 143 SER A CB  1 
ATOM 1107 O O   ? SER A 1 143 ?   6.475  -5.079 -13.372 1.000 95.720 ? 143 SER A O   1 
ATOM 1108 O OG  ? SER A 1 143 ?   4.514  -8.283 -15.859 1.000 95.720 ? 143 SER A OG  1 
ATOM 1109 N N   ? ILE A 1 144 ?   6.779  -7.118 -12.371 1.000 96.720 ? 144 ILE A N   1 
ATOM 1110 C CA  ? ILE A 1 144 ?   7.945  -6.653 -11.628 1.000 96.720 ? 144 ILE A CA  1 
ATOM 1111 C C   ? ILE A 1 144 ?   9.075  -6.316 -12.599 1.000 96.720 ? 144 ILE A C   1 
ATOM 1112 C CB  ? ILE A 1 144 ?   8.418  -7.706 -10.601 1.000 96.720 ? 144 ILE A CB  1 
ATOM 1113 O O   ? ILE A 1 144 ?   9.379  -7.098 -13.503 1.000 96.720 ? 144 ILE A O   1 
ATOM 1114 C CG1 ? ILE A 1 144 ?   7.305  -8.001  -9.589 1.000 96.720 ? 144 ILE A CG1 1 
ATOM 1115 C CG2 ? ILE A 1 144 ?   9.692  -7.236  -9.892 1.000 96.720 ? 144 ILE A CG2 1 
ATOM 1116 C CD1 ? ILE A 1 144 ?   6.855  -6.785  -8.791 1.000 96.720 ? 144 ILE A CD1 1 
ATOM 1117 N N   ? VAL A 1 145 ?   9.630  -5.115 -12.344 1.000 95.930 ? 145 VAL A N   1 
ATOM 1118 C CA  ? VAL A 1 145 ?  10.784  -4.651 -13.107 1.000 95.930 ? 145 VAL A CA  1 
ATOM 1119 C C   ? VAL A 1 145 ?  12.068  -4.965 -12.343 1.000 95.930 ? 145 VAL A C   1 
ATOM 1120 C CB  ? VAL A 1 145 ?  10.697  -3.137 -13.404 1.000 95.930 ? 145 VAL A CB  1 
ATOM 1121 O O   ? VAL A 1 145 ?  12.164  -4.702 -11.142 1.000 95.930 ? 145 VAL A O   1 
ATOM 1122 C CG1 ? VAL A 1 145 ?  11.926  -2.668 -14.181 1.000 95.930 ? 145 VAL A CG1 1 
ATOM 1123 C CG2 ? VAL A 1 145 ?   9.419  -2.818 -14.176 1.000 95.930 ? 145 VAL A CG2 1 
ATOM 1124 N N   ? PRO A 1 146 ?  13.056  -5.514 -13.098 1.000 95.340 ? 146 PRO A N   1 
ATOM 1125 C CA  ? PRO A 1 146 ?  14.329  -5.818 -12.441 1.000 95.340 ? 146 PRO A CA  1 
ATOM 1126 C C   ? PRO A 1 146 ?  14.966  -4.592 -11.790 1.000 95.340 ? 146 PRO A C   1 
ATOM 1127 C CB  ? PRO A 1 146 ?  15.200  -6.344 -13.585 1.000 95.340 ? 146 PRO A CB  1 
ATOM 1128 O O   ? PRO A 1 146 ?  14.870  -3.485 -12.326 1.000 95.340 ? 146 PRO A O   1 
ATOM 1129 C CG  ? PRO A 1 146 ?  14.230  -6.880 -14.588 1.000 95.340 ? 146 PRO A CG  1 
ATOM 1130 C CD  ? PRO A 1 146 ?  13.001  -6.017 -14.572 1.000 95.340 ? 146 PRO A CD  1 
ATOM 1131 N N   ? TYR A 1 147 ?  15.585  -4.837 -10.638 1.000 94.530 ? 147 TYR A N   1 
ATOM 1132 C CA  ? TYR A 1 147 ?  16.153  -3.799  -9.785 1.000 94.530 ? 147 TYR A CA  1 
ATOM 1133 C C   ? TYR A 1 147 ?  17.059  -2.870 -10.585 1.000 94.530 ? 147 TYR A C   1 
ATOM 1134 C CB  ? TYR A 1 147 ?  16.937  -4.424  -8.627 1.000 94.530 ? 147 TYR A CB  1 
ATOM 1135 O O   ? TYR A 1 147 ?  16.943  -1.646 -10.490 1.000 94.530 ? 147 TYR A O   1 
ATOM 1136 C CG  ? TYR A 1 147 ?  17.605  -3.411  -7.730 1.000 94.530 ? 147 TYR A CG  1 
ATOM 1137 C CD1 ? TYR A 1 147 ?  18.939  -3.056  -7.920 1.000 94.530 ? 147 TYR A CD1 1 
ATOM 1138 C CD2 ? TYR A 1 147 ?  16.906  -2.808  -6.690 1.000 94.530 ? 147 TYR A CD2 1 
ATOM 1139 C CE1 ? TYR A 1 147 ?  19.560  -2.124  -7.094 1.000 94.530 ? 147 TYR A CE1 1 
ATOM 1140 C CE2 ? TYR A 1 147 ?  17.516  -1.875  -5.858 1.000 94.530 ? 147 TYR A CE2 1 
ATOM 1141 O OH  ? TYR A 1 147 ?  19.451  -0.617  -5.248 1.000 94.530 ? 147 TYR A OH  1 
ATOM 1142 C CZ  ? TYR A 1 147 ?  18.841  -1.540  -6.068 1.000 94.530 ? 147 TYR A CZ  1 
ATOM 1143 N N   ? ASN A 1 148 ?  18.002  -3.412 -11.384 1.000 94.220 ? 148 ASN A N   1 
ATOM 1144 C CA  ? ASN A 1 148 ?  18.963  -2.607 -12.131 1.000 94.220 ? 148 ASN A CA  1 
ATOM 1145 C C   ? ASN A 1 148 ?  18.266  -1.682 -13.125 1.000 94.220 ? 148 ASN A C   1 
ATOM 1146 C CB  ? ASN A 1 148 ?  19.969  -3.504 -12.855 1.000 94.220 ? 148 ASN A CB  1 
ATOM 1147 O O   ? ASN A 1 148 ?  18.654  -0.523 -13.278 1.000 94.220 ? 148 ASN A O   1 
ATOM 1148 C CG  ? ASN A 1 148 ?  20.914  -4.209 -11.902 1.000 94.220 ? 148 ASN A CG  1 
ATOM 1149 N ND2 ? ASN A 1 148 ?  21.452  -5.344 -12.332 1.000 94.220 ? 148 ASN A ND2 1 
ATOM 1150 O OD1 ? ASN A 1 148 ?  21.158  -3.738 -10.788 1.000 94.220 ? 148 ASN A OD1 1 
ATOM 1151 N N   ? GLN A 1 149 ?  17.319  -2.237 -13.744 1.000 94.350 ? 149 GLN A N   1 
ATOM 1152 C CA  ? GLN A 1 149 ?  16.545  -1.451 -14.699 1.000 94.350 ? 149 GLN A CA  1 
ATOM 1153 C C   ? GLN A 1 149 ?  15.740  -0.364 -13.992 1.000 94.350 ? 149 GLN A C   1 
ATOM 1154 C CB  ? GLN A 1 149 ?  15.612  -2.354 -15.507 1.000 94.350 ? 149 GLN A CB  1 
ATOM 1155 O O   ? GLN A 1 149 ?  15.636   0.760 -14.487 1.000 94.350 ? 149 GLN A O   1 
ATOM 1156 C CG  ? GLN A 1 149 ?  14.864  -1.629 -16.618 1.000 94.350 ? 149 GLN A CG  1 
ATOM 1157 C CD  ? GLN A 1 149 ?  13.987  -2.556 -17.438 1.000 94.350 ? 149 GLN A CD  1 
ATOM 1158 N NE2 ? GLN A 1 149 ?  13.493  -2.061 -18.567 1.000 94.350 ? 149 GLN A NE2 1 
ATOM 1159 O OE1 ? GLN A 1 149 ?  13.757  -3.709 -17.059 1.000 94.350 ? 149 GLN A OE1 1 
ATOM 1160 N N   ? CYS A 1 150 ?  15.183  -0.754 -12.903 1.000 94.610 ? 150 CYS A N   1 
ATOM 1161 C CA  ? CYS A 1 150 ?  14.439   0.198 -12.085 1.000 94.610 ? 150 CYS A CA  1 
ATOM 1162 C C   ? CYS A 1 150 ?  15.349   1.311 -11.580 1.000 94.610 ? 150 CYS A C   1 
ATOM 1163 C CB  ? CYS A 1 150 ?  13.781  -0.511 -10.902 1.000 94.610 ? 150 CYS A CB  1 
ATOM 1164 O O   ? CYS A 1 150 ?  15.019   2.492 -11.701 1.000 94.610 ? 150 CYS A O   1 
ATOM 1165 S SG  ? CYS A 1 150 ?  12.665   0.543  -9.950 1.000 94.610 ? 150 CYS A SG  1 
ATOM 1166 N N   ? ASN A 1 151 ?  16.441   0.981 -11.110 1.000 95.010 ? 151 ASN A N   1 
ATOM 1167 C CA  ? ASN A 1 151 ?  17.392   1.939 -10.558 1.000 95.010 ? 151 ASN A CA  1 
ATOM 1168 C C   ? ASN A 1 151 ?  17.946   2.866 -11.637 1.000 95.010 ? 151 ASN A C   1 
ATOM 1169 C CB  ? ASN A 1 151 ?  18.534   1.212  -9.845 1.000 95.010 ? 151 ASN A CB  1 
ATOM 1170 O O   ? ASN A 1 151 ?  18.216   4.039 -11.375 1.000 95.010 ? 151 ASN A O   1 
ATOM 1171 C CG  ? ASN A 1 151 ?  19.235   2.086  -8.823 1.000 95.010 ? 151 ASN A CG  1 
ATOM 1172 N ND2 ? ASN A 1 151 ?  20.548   1.926  -8.707 1.000 95.010 ? 151 ASN A ND2 1 
ATOM 1173 O OD1 ? ASN A 1 151 ?  18.602   2.898  -8.143 1.000 95.010 ? 151 ASN A OD1 1 
ATOM 1174 N N   ? LYS A 1 152 ?  18.150   2.271 -12.799 1.000 94.260 ? 152 LYS A N   1 
ATOM 1175 C CA  ? LYS A 1 152 ?  18.578   3.072 -13.942 1.000 94.260 ? 152 LYS A CA  1 
ATOM 1176 C C   ? LYS A 1 152 ?  17.529   4.119 -14.304 1.000 94.260 ? 152 LYS A C   1 
ATOM 1177 C CB  ? LYS A 1 152 ?  18.863   2.176 -15.148 1.000 94.260 ? 152 LYS A CB  1 
ATOM 1178 O O   ? LYS A 1 152 ?  17.865   5.271 -14.585 1.000 94.260 ? 152 LYS A O   1 
ATOM 1179 C CG  ? LYS A 1 152 ?  19.441   2.916 -16.346 1.000 94.260 ? 152 LYS A CG  1 
ATOM 1180 C CD  ? LYS A 1 152 ?  19.745   1.965 -17.497 1.000 94.260 ? 152 LYS A CD  1 
ATOM 1181 C CE  ? LYS A 1 152 ?  20.269   2.712 -18.716 1.000 94.260 ? 152 LYS A CE  1 
ATOM 1182 N NZ  ? LYS A 1 152 ?  20.598   1.780 -19.836 1.000 94.260 ? 152 LYS A NZ  1 
ATOM 1183 N N   ? ALA A 1 153 ?  16.288   3.736 -14.258 1.000 91.970 ? 153 ALA A N   1 
ATOM 1184 C CA  ? ALA A 1 153 ?  15.173   4.621 -14.585 1.000 91.970 ? 153 ALA A CA  1 
ATOM 1185 C C   ? ALA A 1 153 ?  15.098   5.792 -13.609 1.000 91.970 ? 153 ALA A C   1 
ATOM 1186 C CB  ? ALA A 1 153 ?  13.859   3.844 -14.582 1.000 91.970 ? 153 ALA A CB  1 
ATOM 1187 O O   ? ALA A 1 153 ?  14.629   6.876 -13.966 1.000 91.970 ? 153 ALA A O   1 
ATOM 1188 N N   ? TYR A 1 154 ?  15.641   5.558 -12.461 1.000 93.700 ? 154 TYR A N   1 
ATOM 1189 C CA  ? TYR A 1 154 ?  15.504   6.577 -11.427 1.000 93.700 ? 154 TYR A CA  1 
ATOM 1190 C C   ? TYR A 1 154 ?  16.869   7.074 -10.967 1.000 93.700 ? 154 TYR A C   1 
ATOM 1191 C CB  ? TYR A 1 154 ?  14.718   6.029 -10.232 1.000 93.700 ? 154 TYR A CB  1 
ATOM 1192 O O   ? TYR A 1 154 ?  17.024   7.514  -9.825 1.000 93.700 ? 154 TYR A O   1 
ATOM 1193 C CG  ? TYR A 1 154 ?  13.247   5.834 -10.511 1.000 93.700 ? 154 TYR A CG  1 
ATOM 1194 C CD1 ? TYR A 1 154 ?  12.370   6.916 -10.515 1.000 93.700 ? 154 TYR A CD1 1 
ATOM 1195 C CD2 ? TYR A 1 154 ?  12.733   4.569 -10.770 1.000 93.700 ? 154 TYR A CD2 1 
ATOM 1196 C CE1 ? TYR A 1 154 ?  11.013   6.741 -10.770 1.000 93.700 ? 154 TYR A CE1 1 
ATOM 1197 C CE2 ? TYR A 1 154 ?  11.378   4.382 -11.026 1.000 93.700 ? 154 TYR A CE2 1 
ATOM 1198 O OH  ? TYR A 1 154 ?   9.186   5.293 -11.277 1.000 93.700 ? 154 TYR A OH  1 
ATOM 1199 C CZ  ? TYR A 1 154 ?  10.528   5.472 -11.024 1.000 93.700 ? 154 TYR A CZ  1 
ATOM 1200 N N   ? PHE A 1 155 ?  17.869   7.019 -11.743 1.000 94.190 ? 155 PHE A N   1 
ATOM 1201 C CA  ? PHE A 1 155 ?  19.195   7.614 -11.623 1.000 94.190 ? 155 PHE A CA  1 
ATOM 1202 C C   ? PHE A 1 155 ?  19.826   7.263 -10.281 1.000 94.190 ? 155 PHE A C   1 
ATOM 1203 C CB  ? PHE A 1 155 ?  19.120   9.135 -11.785 1.000 94.190 ? 155 PHE A CB  1 
ATOM 1204 O O   ? PHE A 1 155 ?  20.419   8.121  -9.624 1.000 94.190 ? 155 PHE A O   1 
ATOM 1205 C CG  ? PHE A 1 155 ?  18.565   9.577 -13.113 1.000 94.190 ? 155 PHE A CG  1 
ATOM 1206 C CD1 ? PHE A 1 155 ?  19.341   9.507 -14.264 1.000 94.190 ? 155 PHE A CD1 1 
ATOM 1207 C CD2 ? PHE A 1 155 ?  17.268  10.064 -13.210 1.000 94.190 ? 155 PHE A CD2 1 
ATOM 1208 C CE1 ? PHE A 1 155 ?  18.830   9.915 -15.494 1.000 94.190 ? 155 PHE A CE1 1 
ATOM 1209 C CE2 ? PHE A 1 155 ?  16.751  10.474 -14.435 1.000 94.190 ? 155 PHE A CE2 1 
ATOM 1210 C CZ  ? PHE A 1 155 ?  17.534  10.399 -15.576 1.000 94.190 ? 155 PHE A CZ  1 
ATOM 1211 N N   ? GLY A 1 156 ?  19.647   6.009  -9.746 1.000 94.510 ? 156 GLY A N   1 
ATOM 1212 C CA  ? GLY A 1 156 ?  20.357   5.504  -8.582 1.000 94.510 ? 156 GLY A CA  1 
ATOM 1213 C C   ? GLY A 1 156 ?  19.620   5.752  -7.279 1.000 94.510 ? 156 GLY A C   1 
ATOM 1214 O O   ? GLY A 1 156 ?  20.170   5.533  -6.198 1.000 94.510 ? 156 GLY A O   1 
ATOM 1215 N N   ? ARG A 1 157 ?  18.405   6.130  -7.330 1.000 94.120 ? 157 ARG A N   1 
ATOM 1216 C CA  ? ARG A 1 157 ?  17.636   6.524  -6.154 1.000 94.120 ? 157 ARG A CA  1 
ATOM 1217 C C   ? ARG A 1 157 ?  16.830   5.351  -5.608 1.000 94.120 ? 157 ARG A C   1 
ATOM 1218 C CB  ? ARG A 1 157 ?  16.704   7.691  -6.487 1.000 94.120 ? 157 ARG A CB  1 
ATOM 1219 O O   ? ARG A 1 157 ?  16.249   5.441  -4.524 1.000 94.120 ? 157 ARG A O   1 
ATOM 1220 C CG  ? ARG A 1 157 ?  17.427   9.001  -6.756 1.000 94.120 ? 157 ARG A CG  1 
ATOM 1221 C CD  ? ARG A 1 157 ?  16.462  10.104  -7.169 1.000 94.120 ? 157 ARG A CD  1 
ATOM 1222 N NE  ? ARG A 1 157 ?  15.639  10.547  -6.047 1.000 94.120 ? 157 ARG A NE  1 
ATOM 1223 N NH1 ? ARG A 1 157 ?  14.647  12.289  -7.195 1.000 94.120 ? 157 ARG A NH1 1 
ATOM 1224 N NH2 ? ARG A 1 157 ?  14.095  11.891  -5.006 1.000 94.120 ? 157 ARG A NH2 1 
ATOM 1225 C CZ  ? ARG A 1 157 ?  14.795  11.574  -6.085 1.000 94.120 ? 157 ARG A CZ  1 
ATOM 1226 N N   ? ILE A 1 158 ?  16.850   4.191  -6.318 1.000 95.940 ? 158 ILE A N   1 
ATOM 1227 C CA  ? ILE A 1 158 ?  16.135   2.998  -5.878 1.000 95.940 ? 158 ILE A CA  1 
ATOM 1228 C C   ? ILE A 1 158 ?  16.925   2.302  -4.773 1.000 95.940 ? 158 ILE A C   1 
ATOM 1229 C CB  ? ILE A 1 158 ?  15.883   2.026  -7.051 1.000 95.940 ? 158 ILE A CB  1 
ATOM 1230 O O   ? ILE A 1 158 ?  18.100   1.973  -4.954 1.000 95.940 ? 158 ILE A O   1 
ATOM 1231 C CG1 ? ILE A 1 158 ?  15.059   2.712  -8.147 1.000 95.940 ? 158 ILE A CG1 1 
ATOM 1232 C CG2 ? ILE A 1 158 ?  15.186   0.754  -6.558 1.000 95.940 ? 158 ILE A CG2 1 
ATOM 1233 C CD1 ? ILE A 1 158 ?  13.725   3.264  -7.664 1.000 95.940 ? 158 ILE A CD1 1 
ATOM 1234 N N   ? THR A 1 159 ?  16.261   2.054  -3.549 1.000 95.980 ? 159 THR A N   1 
ATOM 1235 C CA  ? THR A 1 159 ?  16.890   1.367  -2.427 1.000 95.980 ? 159 THR A CA  1 
ATOM 1236 C C   ? THR A 1 159 ?  16.510  -0.111  -2.416 1.000 95.980 ? 159 THR A C   1 
ATOM 1237 C CB  ? THR A 1 159 ?  16.496   2.012  -1.085 1.000 95.980 ? 159 THR A CB  1 
ATOM 1238 O O   ? THR A 1 159 ?  15.663  -0.545  -3.199 1.000 95.980 ? 159 THR A O   1 
ATOM 1239 C CG2 ? THR A 1 159 ?  16.660   3.527  -1.134 1.000 95.980 ? 159 THR A CG2 1 
ATOM 1240 O OG1 ? THR A 1 159 ?  15.128   1.700  -0.796 1.000 95.980 ? 159 THR A OG1 1 
ATOM 1241 N N   ? SER A 1 160 ?  17.153  -0.906  -1.511 1.000 95.710 ? 160 SER A N   1 
ATOM 1242 C CA  ? SER A 1 160 ?  16.892  -2.338  -1.400 1.000 95.710 ? 160 SER A CA  1 
ATOM 1243 C C   ? SER A 1 160 ?  15.502  -2.604  -0.833 1.000 95.710 ? 160 SER A C   1 
ATOM 1244 C CB  ? SER A 1 160 ?  17.948  -3.009  -0.520 1.000 95.710 ? 160 SER A CB  1 
ATOM 1245 O O   ? SER A 1 160 ?  15.010  -3.733  -0.885 1.000 95.710 ? 160 SER A O   1 
ATOM 1246 O OG  ? SER A 1 160 ?  17.937  -2.459   0.787 1.000 95.710 ? 160 SER A OG  1 
ATOM 1247 N N   ? HIS A 1 161 ?  14.704  -1.595  -0.342 1.000 96.650 ? 161 HIS A N   1 
ATOM 1248 C CA  ? HIS A 1 161 ?  13.373  -1.727   0.241 1.000 96.650 ? 161 HIS A CA  1 
ATOM 1249 C C   ? HIS A 1 161 ?  12.298  -1.245  -0.727 1.000 96.650 ? 161 HIS A C   1 
ATOM 1250 C CB  ? HIS A 1 161 ?  13.285  -0.947   1.555 1.000 96.650 ? 161 HIS A CB  1 
ATOM 1251 O O   ? HIS A 1 161 ?  11.158  -1.002  -0.324 1.000 96.650 ? 161 HIS A O   1 
ATOM 1252 C CG  ? HIS A 1 161 ?  14.130  -1.518   2.649 1.000 96.650 ? 161 HIS A CG  1 
ATOM 1253 C CD2 ? HIS A 1 161 ?  13.824  -2.369   3.657 1.000 96.650 ? 161 HIS A CD2 1 
ATOM 1254 N ND1 ? HIS A 1 161 ?  15.468  -1.218   2.789 1.000 96.650 ? 161 HIS A ND1 1 
ATOM 1255 C CE1 ? HIS A 1 161 ?  15.949  -1.862   3.839 1.000 96.650 ? 161 HIS A CE1 1 
ATOM 1256 N NE2 ? HIS A 1 161 ?  14.973  -2.568   4.383 1.000 96.650 ? 161 HIS A NE2 1 
ATOM 1257 N N   ? MET A 1 162 ?  12.816  -1.010  -1.979 1.000 97.410 ? 162 MET A N   1 
ATOM 1258 C CA  ? MET A 1 162 ?  11.901  -0.565  -3.026 1.000 97.410 ? 162 MET A CA  1 
ATOM 1259 C C   ? MET A 1 162 ?  11.881  -1.554  -4.187 1.000 97.410 ? 162 MET A C   1 
ATOM 1260 C CB  ? MET A 1 162 ?  12.295   0.824  -3.530 1.000 97.410 ? 162 MET A CB  1 
ATOM 1261 O O   ? MET A 1 162 ?  12.863  -2.259  -4.425 1.000 97.410 ? 162 MET A O   1 
ATOM 1262 C CG  ? MET A 1 162 ?  12.217   1.907  -2.466 1.000 97.410 ? 162 MET A CG  1 
ATOM 1263 S SD  ? MET A 1 162 ?  12.857   3.522  -3.057 1.000 97.410 ? 162 MET A SD  1 
ATOM 1264 C CE  ? MET A 1 162 ?  12.819   4.468  -1.510 1.000 97.410 ? 162 MET A CE  1 
ATOM 1265 N N   ? LEU A 1 163 ?  10.704  -1.616  -4.838 1.000 96.170 ? 163 LEU A N   1 
ATOM 1266 C CA  ? LEU A 1 163 ?  10.600  -2.350  -6.095 1.000 96.170 ? 163 LEU A CA  1 
ATOM 1267 C C   ? LEU A 1 163 ?   9.784  -1.566  -7.117 1.000 96.170 ? 163 LEU A C   1 
ATOM 1268 C CB  ? LEU A 1 163 ?   9.964  -3.724  -5.862 1.000 96.170 ? 163 LEU A CB  1 
ATOM 1269 O O   ? LEU A 1 163 ?   9.030  -0.661  -6.753 1.000 96.170 ? 163 LEU A O   1 
ATOM 1270 C CG  ? LEU A 1 163 ?   8.503  -3.727  -5.412 1.000 96.170 ? 163 LEU A CG  1 
ATOM 1271 C CD1 ? LEU A 1 163 ?   7.575  -3.783  -6.621 1.000 96.170 ? 163 LEU A CD1 1 
ATOM 1272 C CD2 ? LEU A 1 163 ?   8.235  -4.897  -4.471 1.000 96.170 ? 163 LEU A CD2 1 
ATOM 1273 N N   ? CYS A 1 164 ?  10.004  -1.929  -8.408 1.000 95.710 ? 164 CYS A N   1 
ATOM 1274 C CA  ? CYS A 1 164 ?   9.303  -1.266  -9.502 1.000 95.710 ? 164 CYS A CA  1 
ATOM 1275 C C   ? CYS A 1 164 ?   8.394  -2.243 -10.239 1.000 95.710 ? 164 CYS A C   1 
ATOM 1276 C CB  ? CYS A 1 164 ?  10.299  -0.645 -10.480 1.000 95.710 ? 164 CYS A CB  1 
ATOM 1277 O O   ? CYS A 1 164 ?   8.720  -3.425 -10.365 1.000 95.710 ? 164 CYS A O   1 
ATOM 1278 S SG  ? CYS A 1 164 ?  11.298   0.676  -9.760 1.000 95.710 ? 164 CYS A SG  1 
ATOM 1279 N N   ? ALA A 1 165 ?   7.269  -1.693 -10.654 1.000 95.010 ? 165 ALA A N   1 
ATOM 1280 C CA  ? ALA A 1 165 ?   6.331  -2.464 -11.466 1.000 95.010 ? 165 ALA A CA  1 
ATOM 1281 C C   ? ALA A 1 165 ?   5.683  -1.588 -12.535 1.000 95.010 ? 165 ALA A C   1 
ATOM 1282 C CB  ? ALA A 1 165 ?   5.260  -3.100 -10.582 1.000 95.010 ? 165 ALA A CB  1 
ATOM 1283 O O   ? ALA A 1 165 ?   5.412  -0.408 -12.299 1.000 95.010 ? 165 ALA A O   1 
ATOM 1284 N N   ? GLY A 1 166 ?   5.576  -2.112 -13.633 1.000 92.210 ? 166 GLY A N   1 
ATOM 1285 C CA  ? GLY A 1 166 ?   4.964  -1.418 -14.755 1.000 92.210 ? 166 GLY A CA  1 
ATOM 1286 C C   ? GLY A 1 166 ?   4.987  -2.225 -16.040 1.000 92.210 ? 166 GLY A C   1 
ATOM 1287 O O   ? GLY A 1 166 ?   5.366  -3.398 -16.036 1.000 92.210 ? 166 GLY A O   1 
ATOM 1288 N N   ? VAL A 1 167 ?   4.512  -1.651 -17.133 1.000 88.360 ? 167 VAL A N   1 
ATOM 1289 C CA  ? VAL A 1 167 ?   4.565  -2.250 -18.463 1.000 88.360 ? 167 VAL A CA  1 
ATOM 1290 C C   ? VAL A 1 167 ?   5.641  -1.560 -19.298 1.000 88.360 ? 167 VAL A C   1 
ATOM 1291 C CB  ? VAL A 1 167 ?   3.198  -2.164 -19.179 1.000 88.360 ? 167 VAL A CB  1 
ATOM 1292 O O   ? VAL A 1 167 ?   5.701  -0.329 -19.351 1.000 88.360 ? 167 VAL A O   1 
ATOM 1293 C CG1 ? VAL A 1 167 ?   2.164  -3.041 -18.475 1.000 88.360 ? 167 VAL A CG1 1 
ATOM 1294 C CG2 ? VAL A 1 167 ?   2.720  -0.714 -19.242 1.000 88.360 ? 167 VAL A CG2 1 
ATOM 1295 N N   ? PRO A 1 168 ?   6.518  -2.407 -19.793 1.000 79.720 ? 168 PRO A N   1 
ATOM 1296 C CA  ? PRO A 1 168 ?   7.663  -1.858 -20.523 1.000 79.720 ? 168 PRO A CA  1 
ATOM 1297 C C   ? PRO A 1 168 ?   7.254  -0.825 -21.571 1.000 79.720 ? 168 PRO A C   1 
ATOM 1298 C CB  ? PRO A 1 168 ?   8.284  -3.090 -21.185 1.000 79.720 ? 168 PRO A CB  1 
ATOM 1299 O O   ? PRO A 1 168 ?   7.943   0.182 -21.753 1.000 79.720 ? 168 PRO A O   1 
ATOM 1300 C CG  ? PRO A 1 168 ?   7.948  -4.224 -20.272 1.000 79.720 ? 168 PRO A CG  1 
ATOM 1301 C CD  ? PRO A 1 168 ?   6.585  -3.980 -19.689 1.000 79.720 ? 168 PRO A CD  1 
ATOM 1302 N N   ? GLN A 1 169 ?   6.158  -0.999 -22.226 1.000 81.070 ? 169 GLN A N   1 
ATOM 1303 C CA  ? GLN A 1 169 ?   5.687  -0.124 -23.294 1.000 81.070 ? 169 GLN A CA  1 
ATOM 1304 C C   ? GLN A 1 169 ?   4.999   1.115 -22.728 1.000 81.070 ? 169 GLN A C   1 
ATOM 1305 C CB  ? GLN A 1 169 ?   4.733  -0.875 -24.224 1.000 81.070 ? 169 GLN A CB  1 
ATOM 1306 O O   ? GLN A 1 169 ?   4.725   2.068 -23.459 1.000 81.070 ? 169 GLN A O   1 
ATOM 1307 C CG  ? GLN A 1 169 ?   5.390  -2.017 -24.987 1.000 81.070 ? 169 GLN A CG  1 
ATOM 1308 C CD  ? GLN A 1 169 ?   5.431  -3.309 -24.193 1.000 81.070 ? 169 GLN A CD  1 
ATOM 1309 N NE2 ? GLN A 1 169 ?   6.151  -4.299 -24.708 1.000 81.070 ? 169 GLN A NE2 1 
ATOM 1310 O OE1 ? GLN A 1 169 ?   4.821  -3.415 -23.124 1.000 81.070 ? 169 GLN A OE1 1 
ATOM 1311 N N   ? GLY A 1 170 ?   4.852   1.109 -21.451 1.000 81.720 ? 170 GLY A N   1 
ATOM 1312 C CA  ? GLY A 1 170 ?   4.129   2.217 -20.847 1.000 81.720 ? 170 GLY A CA  1 
ATOM 1313 C C   ? GLY A 1 170 ?   2.627   2.126 -21.040 1.000 81.720 ? 170 GLY A C   1 
ATOM 1314 O O   ? GLY A 1 170 ?   2.114   1.092 -21.472 1.000 81.720 ? 170 GLY A O   1 
ATOM 1315 N N   ? GLY A 1 171 ?   1.898   3.061 -20.496 1.000 74.780 ? 171 GLY A N   1 
ATOM 1316 C CA  ? GLY A 1 171 ?   0.469   3.039 -20.768 1.000 74.780 ? 171 GLY A CA  1 
ATOM 1317 C C   ? GLY A 1 171 ?  -0.342   2.418 -19.647 1.000 74.780 ? 171 GLY A C   1 
ATOM 1318 O O   ? GLY A 1 171 ?  -1.565   2.567 -19.602 1.000 74.780 ? 171 GLY A O   1 
ATOM 1319 N N   ? VAL A 1 172 ?   0.361   1.796 -18.736 1.000 76.450 ? 172 VAL A N   1 
ATOM 1320 C CA  ? VAL A 1 172 ?  -0.287   1.214 -17.565 1.000 76.450 ? 172 VAL A CA  1 
ATOM 1321 C C   ? VAL A 1 172 ?   0.581   1.440 -16.329 1.000 76.450 ? 172 VAL A C   1 
ATOM 1322 C CB  ? VAL A 1 172 ?  -0.559  -0.294 -17.757 1.000 76.450 ? 172 VAL A CB  1 
ATOM 1323 O O   ? VAL A 1 172 ?   1.763   1.088 -16.320 1.000 76.450 ? 172 VAL A O   1 
ATOM 1324 C CG1 ? VAL A 1 172 ?  -1.238  -0.882 -16.521 1.000 76.450 ? 172 VAL A CG1 1 
ATOM 1325 C CG2 ? VAL A 1 172 ?  -1.413  -0.527 -19.002 1.000 76.450 ? 172 VAL A CG2 1 
ATOM 1326 N N   ? ASP A 1 173 ?   0.058   2.052 -15.243 1.000 74.400 ? 173 ASP A N   1 
ATOM 1327 C CA  ? ASP A 1 173 ?   0.819   2.333 -14.030 1.000 74.400 ? 173 ASP A CA  1 
ATOM 1328 C C   ? ASP A 1 173 ?  -0.097   2.813 -12.906 1.000 74.400 ? 173 ASP A C   1 
ATOM 1329 C CB  ? ASP A 1 173 ?   1.904   3.375 -14.305 1.000 74.400 ? 173 ASP A CB  1 
ATOM 1330 O O   ? ASP A 1 173 ?  -1.240   3.203 -13.154 1.000 74.400 ? 173 ASP A O   1 
ATOM 1331 C CG  ? ASP A 1 173 ?   3.048   3.318 -13.308 1.000 74.400 ? 173 ASP A CG  1 
ATOM 1332 O OD1 ? ASP A 1 173 ?   3.019   2.465 -12.395 1.000 74.400 ? 173 ASP A OD1 1 
ATOM 1333 O OD2 ? ASP A 1 173 ?   3.985   4.136 -13.435 1.000 74.400 ? 173 ASP A OD2 1 
ATOM 1334 N N   ? SER A 1 174 ?   0.369   2.599 -11.583 1.000 70.770 ? 174 SER A N   1 
ATOM 1335 C CA  ? SER A 1 174 ?  -0.275   3.338 -10.502 1.000 70.770 ? 174 SER A CA  1 
ATOM 1336 C C   ? SER A 1 174 ?   0.110   4.813 -10.535 1.000 70.770 ? 174 SER A C   1 
ATOM 1337 C CB  ? SER A 1 174 ?   0.094   2.736  -9.146 1.000 70.770 ? 174 SER A CB  1 
ATOM 1338 O O   ? SER A 1 174 ?   1.203   5.165 -10.984 1.000 70.770 ? 174 SER A O   1 
ATOM 1339 O OG  ? SER A 1 174 ?   1.495   2.793  -8.935 1.000 70.770 ? 174 SER A OG  1 
ATOM 1340 N N   ? CYS A 1 175 ?  -0.868   5.688 -10.247 1.000 71.020 ? 175 CYS A N   1 
ATOM 1341 C CA  ? CYS A 1 175 ?  -0.660   7.130 -10.302 1.000 71.020 ? 175 CYS A CA  1 
ATOM 1342 C C   ? CYS A 1 175 ?  -1.221   7.809  -9.058 1.000 71.020 ? 175 CYS A C   1 
ATOM 1343 C CB  ? CYS A 1 175 ?  -1.312   7.719 -11.552 1.000 71.020 ? 175 CYS A CB  1 
ATOM 1344 O O   ? CYS A 1 175 ?  -1.501   7.147  -8.057 1.000 71.020 ? 175 CYS A O   1 
ATOM 1345 S SG  ? CYS A 1 175 ?  -0.571   9.274 -12.097 1.000 71.020 ? 175 CYS A SG  1 
ATOM 1346 N N   ? GLN A 1 176 ?  -1.338   9.177  -9.059 1.000 66.030 ? 176 GLN A N   1 
ATOM 1347 C CA  ? GLN A 1 176 ?  -1.748   9.967  -7.903 1.000 66.030 ? 176 GLN A CA  1 
ATOM 1348 C C   ? GLN A 1 176 ?  -3.077   9.469  -7.340 1.000 66.030 ? 176 GLN A C   1 
ATOM 1349 C CB  ? GLN A 1 176 ?  -1.857  11.446  -8.274 1.000 66.030 ? 176 GLN A CB  1 
ATOM 1350 O O   ? GLN A 1 176 ?  -4.018   9.212  -8.093 1.000 66.030 ? 176 GLN A O   1 
ATOM 1351 C CG  ? GLN A 1 176 ?  -0.514  12.115  -8.535 1.000 66.030 ? 176 GLN A CG  1 
ATOM 1352 C CD  ? GLN A 1 176 ?   0.034  11.811  -9.917 1.000 66.030 ? 176 GLN A CD  1 
ATOM 1353 N NE2 ? GLN A 1 176 ?   1.350  11.911 -10.068 1.000 66.030 ? 176 GLN A NE2 1 
ATOM 1354 O OE1 ? GLN A 1 176 ?  -0.719  11.488 -10.841 1.000 66.030 ? 176 GLN A OE1 1 
ATOM 1355 N N   ? GLY A 1 177 ?  -3.143   9.321  -5.942 1.000 63.410 ? 177 GLY A N   1 
ATOM 1356 C CA  ? GLY A 1 177 ?  -4.406   8.948  -5.325 1.000 63.410 ? 177 GLY A CA  1 
ATOM 1357 C C   ? GLY A 1 177 ?  -4.487   7.474  -4.975 1.000 63.410 ? 177 GLY A C   1 
ATOM 1358 O O   ? GLY A 1 177 ?  -5.370   7.057  -4.223 1.000 63.410 ? 177 GLY A O   1 
ATOM 1359 N N   ? ASP A 1 178 ?  -3.515   6.625  -5.331 1.000 81.820 ? 178 ASP A N   1 
ATOM 1360 C CA  ? ASP A 1 178 ?  -3.455   5.206  -4.995 1.000 81.820 ? 178 ASP A CA  1 
ATOM 1361 C C   ? ASP A 1 178 ?  -2.365   4.932  -3.960 1.000 81.820 ? 178 ASP A C   1 
ATOM 1362 C CB  ? ASP A 1 178 ?  -3.210   4.366  -6.251 1.000 81.820 ? 178 ASP A CB  1 
ATOM 1363 O O   ? ASP A 1 178 ?  -1.976   3.782  -3.751 1.000 81.820 ? 178 ASP A O   1 
ATOM 1364 C CG  ? ASP A 1 178 ?  -4.412   4.323  -7.178 1.000 81.820 ? 178 ASP A CG  1 
ATOM 1365 O OD1 ? ASP A 1 178 ?  -5.558   4.235  -6.688 1.000 81.820 ? 178 ASP A OD1 1 
ATOM 1366 O OD2 ? ASP A 1 178 ?  -4.210   4.376  -8.411 1.000 81.820 ? 178 ASP A OD2 1 
ATOM 1367 N N   ? SER A 1 179 ?  -1.744   6.175  -3.518 1.000 91.910 ? 179 SER A N   1 
ATOM 1368 C CA  ? SER A 1 179 ?  -0.750   5.993  -2.465 1.000 91.910 ? 179 SER A CA  1 
ATOM 1369 C C   ? SER A 1 179 ?  -1.260   5.052  -1.379 1.000 91.910 ? 179 SER A C   1 
ATOM 1370 C CB  ? SER A 1 179 ?  -0.370   7.339  -1.848 1.000 91.910 ? 179 SER A CB  1 
ATOM 1371 O O   ? SER A 1 179 ?  -2.411   5.158  -0.949 1.000 91.910 ? 179 SER A O   1 
ATOM 1372 O OG  ? SER A 1 179 ?   0.347   8.134  -2.776 1.000 91.910 ? 179 SER A OG  1 
ATOM 1373 N N   ? GLY A 1 180 ?  -0.326   4.074  -1.160 1.000 95.000 ? 180 GLY A N   1 
ATOM 1374 C CA  ? GLY A 1 180 ?  -0.701   3.187  -0.071 1.000 95.000 ? 180 GLY A CA  1 
ATOM 1375 C C   ? GLY A 1 180 ?  -1.474   1.966  -0.534 1.000 95.000 ? 180 GLY A C   1 
ATOM 1376 O O   ? GLY A 1 180 ?  -1.639   1.006   0.221 1.000 95.000 ? 180 GLY A O   1 
ATOM 1377 N N   ? GLY A 1 181 ?  -1.925   1.959  -1.679 1.000 95.000 ? 181 GLY A N   1 
ATOM 1378 C CA  ? GLY A 1 181 ?  -2.677   0.857  -2.257 1.000 95.000 ? 181 GLY A CA  1 
ATOM 1379 C C   ? GLY A 1 181 ?  -1.830  -0.376  -2.508 1.000 95.000 ? 181 GLY A C   1 
ATOM 1380 O O   ? GLY A 1 181 ?  -0.601  -0.291  -2.564 1.000 95.000 ? 181 GLY A O   1 
ATOM 1381 N N   ? PRO A 1 182 ?  -2.485  -1.548  -2.807 1.000 96.960 ? 182 PRO A N   1 
ATOM 1382 C CA  ? PRO A 1 182 ?  -1.810  -2.848  -2.825 1.000 96.960 ? 182 PRO A CA  1 
ATOM 1383 C C   ? PRO A 1 182 ?  -1.321  -3.239  -4.218 1.000 96.960 ? 182 PRO A C   1 
ATOM 1384 C CB  ? PRO A 1 182 ?  -2.891  -3.814  -2.335 1.000 96.960 ? 182 PRO A CB  1 
ATOM 1385 O O   ? PRO A 1 182 ?  -2.036  -3.045  -5.204 1.000 96.960 ? 182 PRO A O   1 
ATOM 1386 C CG  ? PRO A 1 182 ?  -4.179  -3.211  -2.795 1.000 96.960 ? 182 PRO A CG  1 
ATOM 1387 C CD  ? PRO A 1 182 ?  -4.069  -1.717  -2.695 1.000 96.960 ? 182 PRO A CD  1 
ATOM 1388 N N   ? LEU A 1 183 ?  -0.096  -3.702  -4.312 1.000 97.350 ? 183 LEU A N   1 
ATOM 1389 C CA  ? LEU A 1 183 ?   0.442  -4.500  -5.408 1.000 97.350 ? 183 LEU A CA  1 
ATOM 1390 C C   ? LEU A 1 183 ?   0.468  -5.980  -5.041 1.000 97.350 ? 183 LEU A C   1 
ATOM 1391 C CB  ? LEU A 1 183 ?   1.851  -4.028  -5.775 1.000 97.350 ? 183 LEU A CB  1 
ATOM 1392 O O   ? LEU A 1 183 ?   1.227  -6.392  -4.161 1.000 97.350 ? 183 LEU A O   1 
ATOM 1393 C CG  ? LEU A 1 183 ?   2.495  -4.695  -6.991 1.000 97.350 ? 183 LEU A CG  1 
ATOM 1394 C CD1 ? LEU A 1 183 ?   1.880  -4.157  -8.278 1.000 97.350 ? 183 LEU A CD1 1 
ATOM 1395 C CD2 ? LEU A 1 183 ?   4.005  -4.479  -6.983 1.000 97.350 ? 183 LEU A CD2 1 
ATOM 1396 N N   ? VAL A 1 184 ?  -0.351  -6.773  -5.763 1.000 97.680 ? 184 VAL A N   1 
ATOM 1397 C CA  ? VAL A 1 184 ?  -0.530  -8.178  -5.411 1.000 97.680 ? 184 VAL A CA  1 
ATOM 1398 C C   ? VAL A 1 184 ?  -0.021  -9.064  -6.545 1.000 97.680 ? 184 VAL A C   1 
ATOM 1399 C CB  ? VAL A 1 184 ?  -2.009  -8.502  -5.103 1.000 97.680 ? 184 VAL A CB  1 
ATOM 1400 O O   ? VAL A 1 184 ?  -0.386  -8.867  -7.707 1.000 97.680 ? 184 VAL A O   1 
ATOM 1401 C CG1 ? VAL A 1 184 ?  -2.201 -10.004  -4.899 1.000 97.680 ? 184 VAL A CG1 1 
ATOM 1402 C CG2 ? VAL A 1 184 ?  -2.480  -7.728  -3.874 1.000 97.680 ? 184 VAL A CG2 1 
ATOM 1403 N N   ? CYS A 1 185 ?   0.821 -10.017  -6.178 1.000 97.140 ? 185 CYS A N   1 
ATOM 1404 C CA  ? CYS A 1 185 ?   1.361 -11.032  -7.075 1.000 97.140 ? 185 CYS A CA  1 
ATOM 1405 C C   ? CYS A 1 185 ?   1.023 -12.433  -6.581 1.000 97.140 ? 185 CYS A C   1 
ATOM 1406 C CB  ? CYS A 1 185 ?   2.877 -10.880  -7.207 1.000 97.140 ? 185 CYS A CB  1 
ATOM 1407 O O   ? CYS A 1 185 ?   1.350 -12.792  -5.448 1.000 97.140 ? 185 CYS A O   1 
ATOM 1408 S SG  ? CYS A 1 185 ?   3.412  -9.185  -7.530 1.000 97.140 ? 185 CYS A SG  1 
ATOM 1409 N N   ? ASN A 1 186 ?   0.308 -13.240  -7.457 1.000 94.760 ? 186 ASN A N   1 
ATOM 1410 C CA  ? ASN A 1 186 ?  -0.070 -14.603  -7.101 1.000 94.760 ? 186 ASN A CA  1 
ATOM 1411 C C   ? ASN A 1 186 ?  -0.740 -14.660  -5.731 1.000 94.760 ? 186 ASN A C   1 
ATOM 1412 C CB  ? ASN A 1 186 ?   1.151 -15.525  -7.133 1.000 94.760 ? 186 ASN A CB  1 
ATOM 1413 O O   ? ASN A 1 186 ?  -0.413 -15.518  -4.910 1.000 94.760 ? 186 ASN A O   1 
ATOM 1414 C CG  ? ASN A 1 186 ?   1.701 -15.717  -8.533 1.000 94.760 ? 186 ASN A CG  1 
ATOM 1415 N ND2 ? ASN A 1 186 ?   3.008 -15.928  -8.632 1.000 94.760 ? 186 ASN A ND2 1 
ATOM 1416 O OD1 ? ASN A 1 186 ?   0.957 -15.675  -9.516 1.000 94.760 ? 186 ASN A OD1 1 
ATOM 1417 N N   ? GLY A 1 187 ?  -1.491 -13.642  -5.404 1.000 95.110 ? 187 GLY A N   1 
ATOM 1418 C CA  ? GLY A 1 187 ?  -2.309 -13.654  -4.202 1.000 95.110 ? 187 GLY A CA  1 
ATOM 1419 C C   ? GLY A 1 187 ?  -1.595 -13.090  -2.988 1.000 95.110 ? 187 GLY A C   1 
ATOM 1420 O O   ? GLY A 1 187 ?  -2.132 -13.114  -1.879 1.000 95.110 ? 187 GLY A O   1 
ATOM 1421 N N   ? LEU A 1 188 ?  -0.387 -12.613  -3.143 1.000 97.900 ? 188 LEU A N   1 
ATOM 1422 C CA  ? LEU A 1 188 ?   0.395 -12.086  -2.030 1.000 97.900 ? 188 LEU A CA  1 
ATOM 1423 C C   ? LEU A 1 188 ?   0.619 -10.585  -2.185 1.000 97.900 ? 188 LEU A C   1 
ATOM 1424 C CB  ? LEU A 1 188 ?   1.742 -12.808  -1.932 1.000 97.900 ? 188 LEU A CB  1 
ATOM 1425 O O   ? LEU A 1 188 ?   0.888 -10.104  -3.289 1.000 97.900 ? 188 LEU A O   1 
ATOM 1426 C CG  ? LEU A 1 188 ?   1.686 -14.325  -1.750 1.000 97.900 ? 188 LEU A CG  1 
ATOM 1427 C CD1 ? LEU A 1 188 ?   3.075 -14.931  -1.921 1.000 97.900 ? 188 LEU A CD1 1 
ATOM 1428 C CD2 ? LEU A 1 188 ?   1.107 -14.679  -0.385 1.000 97.900 ? 188 LEU A CD2 1 
ATOM 1429 N N   ? LEU A 1 189 ?   0.584  -9.871  -1.057 1.000 98.180 ? 189 LEU A N   1 
ATOM 1430 C CA  ? LEU A 1 189 ?   0.898  -8.447  -1.026 1.000 98.180 ? 189 LEU A CA  1 
ATOM 1431 C C   ? LEU A 1 189 ?   2.401  -8.219  -1.157 1.000 98.180 ? 189 LEU A C   1 
ATOM 1432 C CB  ? LEU A 1 189 ?   0.385  -7.812   0.269 1.000 98.180 ? 189 LEU A CB  1 
ATOM 1433 O O   ? LEU A 1 189 ?   3.151  -8.437  -0.203 1.000 98.180 ? 189 LEU A O   1 
ATOM 1434 C CG  ? LEU A 1 189 ?   0.609  -6.307   0.422 1.000 98.180 ? 189 LEU A CG  1 
ATOM 1435 C CD1 ? LEU A 1 189 ?  -0.165  -5.544  -0.648 1.000 98.180 ? 189 LEU A CD1 1 
ATOM 1436 C CD2 ? LEU A 1 189 ?   0.202  -5.845   1.817 1.000 98.180 ? 189 LEU A CD2 1 
ATOM 1437 N N   ? GLU A 1 190 ?   2.798  -7.742  -2.295 1.000 98.080 ? 190 GLU A N   1 
ATOM 1438 C CA  ? GLU A 1 190 ?   4.223  -7.652  -2.598 1.000 98.080 ? 190 GLU A CA  1 
ATOM 1439 C C   ? GLU A 1 190 ?   4.707  -6.206  -2.550 1.000 98.080 ? 190 GLU A C   1 
ATOM 1440 C CB  ? GLU A 1 190 ?   4.521  -8.262  -3.970 1.000 98.080 ? 190 GLU A CB  1 
ATOM 1441 O O   ? GLU A 1 190 ?   5.903  -5.950  -2.396 1.000 98.080 ? 190 GLU A O   1 
ATOM 1442 C CG  ? GLU A 1 190 ?   4.264  -9.760  -4.046 1.000 98.080 ? 190 GLU A CG  1 
ATOM 1443 C CD  ? GLU A 1 190 ?   5.318 -10.587  -3.327 1.000 98.080 ? 190 GLU A CD  1 
ATOM 1444 O OE1 ? GLU A 1 190 ?   5.186 -11.831  -3.282 1.000 98.080 ? 190 GLU A OE1 1 
ATOM 1445 O OE2 ? GLU A 1 190 ?   6.283  -9.986  -2.805 1.000 98.080 ? 190 GLU A OE2 1 
ATOM 1446 N N   ? GLY A 1 191 ?   3.804  -5.250  -2.636 1.000 97.470 ? 191 GLY A N   1 
ATOM 1447 C CA  ? GLY A 1 191 ?   4.200  -3.850  -2.621 1.000 97.470 ? 191 GLY A CA  1 
ATOM 1448 C C   ? GLY A 1 191 ?   3.094  -2.922  -2.156 1.000 97.470 ? 191 GLY A C   1 
ATOM 1449 O O   ? GLY A 1 191 ?   1.915  -3.282  -2.200 1.000 97.470 ? 191 GLY A O   1 
ATOM 1450 N N   ? VAL A 1 192 ?   3.514  -1.725  -1.688 1.000 97.700 ? 192 VAL A N   1 
ATOM 1451 C CA  ? VAL A 1 192 ?   2.650  -0.603  -1.337 1.000 97.700 ? 192 VAL A CA  1 
ATOM 1452 C C   ? VAL A 1 192 ?   2.974   0.597  -2.225 1.000 97.700 ? 192 VAL A C   1 
ATOM 1453 C CB  ? VAL A 1 192 ?   2.797  -0.218   0.153 1.000 97.700 ? 192 VAL A CB  1 
ATOM 1454 O O   ? VAL A 1 192 ?   4.133   1.003  -2.331 1.000 97.700 ? 192 VAL A O   1 
ATOM 1455 C CG1 ? VAL A 1 192 ?   1.950   1.010   0.479 1.000 97.700 ? 192 VAL A CG1 1 
ATOM 1456 C CG2 ? VAL A 1 192 ?   2.408  -1.393   1.048 1.000 97.700 ? 192 VAL A CG2 1 
ATOM 1457 N N   ? VAL A 1 193 ?   1.954   1.053  -2.900 1.000 95.970 ? 193 VAL A N   1 
ATOM 1458 C CA  ? VAL A 1 193 ?   2.190   2.186  -3.789 1.000 95.970 ? 193 VAL A CA  1 
ATOM 1459 C C   ? VAL A 1 193 ?   2.863   3.317  -3.015 1.000 95.970 ? 193 VAL A C   1 
ATOM 1460 C CB  ? VAL A 1 193 ?   0.878   2.686  -4.432 1.000 95.970 ? 193 VAL A CB  1 
ATOM 1461 O O   ? VAL A 1 193 ?   2.323   3.803  -2.018 1.000 95.970 ? 193 VAL A O   1 
ATOM 1462 C CG1 ? VAL A 1 193 ?   1.136   3.920  -5.296 1.000 95.970 ? 193 VAL A CG1 1 
ATOM 1463 C CG2 ? VAL A 1 193 ?   0.232   1.576  -5.259 1.000 95.970 ? 193 VAL A CG2 1 
ATOM 1464 N N   ? SER A 1 194 ?   4.024   3.834  -3.527 1.000 94.380 ? 194 SER A N   1 
ATOM 1465 C CA  ? SER A 1 194 ?   4.826   4.796  -2.777 1.000 94.380 ? 194 SER A CA  1 
ATOM 1466 C C   ? SER A 1 194 ?   5.057   6.070  -3.583 1.000 94.380 ? 194 SER A C   1 
ATOM 1467 C CB  ? SER A 1 194 ?   6.169   4.182  -2.382 1.000 94.380 ? 194 SER A CB  1 
ATOM 1468 O O   ? SER A 1 194 ?   4.553   7.136  -3.226 1.000 94.380 ? 194 SER A O   1 
ATOM 1469 O OG  ? SER A 1 194 ?   6.866   5.030  -1.486 1.000 94.380 ? 194 SER A OG  1 
ATOM 1470 N N   ? TRP A 1 195 ?   5.831   5.963  -4.675 1.000 92.570 ? 195 TRP A N   1 
ATOM 1471 C CA  ? TRP A 1 195 ?   6.143   7.160  -5.450 1.000 92.570 ? 195 TRP A CA  1 
ATOM 1472 C C   ? TRP A 1 195 ?   6.469   6.802  -6.896 1.000 92.570 ? 195 TRP A C   1 
ATOM 1473 C CB  ? TRP A 1 195 ?   7.317   7.916  -4.821 1.000 92.570 ? 195 TRP A CB  1 
ATOM 1474 O O   ? TRP A 1 195 ?   6.460   5.627  -7.269 1.000 92.570 ? 195 TRP A O   1 
ATOM 1475 C CG  ? TRP A 1 195 ?   8.596   7.136  -4.786 1.000 92.570 ? 195 TRP A CG  1 
ATOM 1476 C CD1 ? TRP A 1 195 ?   8.944   6.162  -3.892 1.000 92.570 ? 195 TRP A CD1 1 
ATOM 1477 C CD2 ? TRP A 1 195 ?   9.702   7.269  -5.685 1.000 92.570 ? 195 TRP A CD2 1 
ATOM 1478 C CE2 ? TRP A 1 195 ?  10.686   6.342  -5.276 1.000 92.570 ? 195 TRP A CE2 1 
ATOM 1479 C CE3 ? TRP A 1 195 ?   9.955   8.082  -6.798 1.000 92.570 ? 195 TRP A CE3 1 
ATOM 1480 N NE1 ? TRP A 1 195 ?  10.200   5.680  -4.181 1.000 92.570 ? 195 TRP A NE1 1 
ATOM 1481 C CH2 ? TRP A 1 195 ?  12.129   7.013  -7.028 1.000 92.570 ? 195 TRP A CH2 1 
ATOM 1482 C CZ2 ? TRP A 1 195 ?  11.906   6.206  -5.943 1.000 92.570 ? 195 TRP A CZ2 1 
ATOM 1483 C CZ3 ? TRP A 1 195 ?  11.170   7.945  -7.460 1.000 92.570 ? 195 TRP A CZ3 1 
ATOM 1484 N N   ? GLY A 1 196 ?   6.603   7.706  -7.742 1.000 85.620 ? 196 GLY A N   1 
ATOM 1485 C CA  ? GLY A 1 196 ?   6.990   7.586  -9.139 1.000 85.620 ? 196 GLY A CA  1 
ATOM 1486 C C   ? GLY A 1 196 ?   7.142   8.926  -9.833 1.000 85.620 ? 196 GLY A C   1 
ATOM 1487 O O   ? GLY A 1 196 ?   7.224   9.966  -9.176 1.000 85.620 ? 196 GLY A O   1 
ATOM 1488 N N   ? LYS A 1 197 ?   7.281   8.932 -11.088 1.000 82.240 ? 197 LYS A N   1 
ATOM 1489 C CA  ? LYS A 1 197 ?   7.417  10.187 -11.821 1.000 82.240 ? 197 LYS A CA  1 
ATOM 1490 C C   ? LYS A 1 197 ?   6.106  10.966 -11.825 1.000 82.240 ? 197 LYS A C   1 
ATOM 1491 C CB  ? LYS A 1 197 ?   7.876   9.923 -13.256 1.000 82.240 ? 197 LYS A CB  1 
ATOM 1492 O O   ? LYS A 1 197 ?   5.029  10.381 -11.693 1.000 82.240 ? 197 LYS A O   1 
ATOM 1493 C CG  ? LYS A 1 197 ?   9.271   9.327 -13.360 1.000 82.240 ? 197 LYS A CG  1 
ATOM 1494 C CD  ? LYS A 1 197 ?  10.348  10.389 -13.182 1.000 82.240 ? 197 LYS A CD  1 
ATOM 1495 C CE  ? LYS A 1 197 ?  11.735   9.836 -13.481 1.000 82.240 ? 197 LYS A CE  1 
ATOM 1496 N NZ  ? LYS A 1 197 ?  12.791  10.884 -13.344 1.000 82.240 ? 197 LYS A NZ  1 
ATOM 1497 N N   ? SER A 1 198 ?   6.203  12.324 -12.007 1.000 74.450 ? 198 SER A N   1 
ATOM 1498 C CA  ? SER A 1 198 ?   5.059  13.230 -11.966 1.000 74.450 ? 198 SER A CA  1 
ATOM 1499 C C   ? SER A 1 198 ?   4.052  12.899 -13.063 1.000 74.450 ? 198 SER A C   1 
ATOM 1500 C CB  ? SER A 1 198 ?   5.518  14.682 -12.105 1.000 74.450 ? 198 SER A CB  1 
ATOM 1501 O O   ? SER A 1 198 ?   2.841  12.955 -12.839 1.000 74.450 ? 198 SER A O   1 
ATOM 1502 O OG  ? SER A 1 198 ?   6.252  14.865 -13.303 1.000 74.450 ? 198 SER A OG  1 
ATOM 1503 N N   ? VAL A 1 199 ?   4.613  12.425 -14.234 1.000 80.300 ? 199 VAL A N   1 
ATOM 1504 C CA  ? VAL A 1 199 ?   3.763  11.894 -15.294 1.000 80.300 ? 199 VAL A CA  1 
ATOM 1505 C C   ? VAL A 1 199 ?   3.827  10.368 -15.293 1.000 80.300 ? 199 VAL A C   1 
ATOM 1506 C CB  ? VAL A 1 199 ?   4.173  12.444 -16.679 1.000 80.300 ? 199 VAL A CB  1 
ATOM 1507 O O   ? VAL A 1 199 ?   4.887   9.785 -15.532 1.000 80.300 ? 199 VAL A O   1 
ATOM 1508 C CG1 ? VAL A 1 199 ?   3.235  11.922 -17.766 1.000 80.300 ? 199 VAL A CG1 1 
ATOM 1509 C CG2 ? VAL A 1 199 ?   4.182  13.971 -16.665 1.000 80.300 ? 199 VAL A CG2 1 
ATOM 1510 N N   ? CYS A 1 200 ?   2.661   9.737 -14.944 1.000 83.490 ? 200 CYS A N   1 
ATOM 1511 C CA  ? CYS A 1 200 ?   2.616   8.290 -14.771 1.000 83.490 ? 200 CYS A CA  1 
ATOM 1512 C C   ? CYS A 1 200 ?   2.534   7.581 -16.118 1.000 83.490 ? 200 CYS A C   1 
ATOM 1513 C CB  ? CYS A 1 200 ?   1.425   7.890 -13.900 1.000 83.490 ? 200 CYS A CB  1 
ATOM 1514 O O   ? CYS A 1 200 ?   2.201   8.200 -17.130 1.000 83.490 ? 200 CYS A O   1 
ATOM 1515 S SG  ? CYS A 1 200 ?   1.408   8.687 -12.280 1.000 83.490 ? 200 CYS A SG  1 
ATOM 1516 N N   ? ALA A 1 201 ?   2.843   6.286 -16.162 1.000 78.420 ? 201 ALA A N   1 
ATOM 1517 C CA  ? ALA A 1 201 ?   2.621   5.339 -17.252 1.000 78.420 ? 201 ALA A CA  1 
ATOM 1518 C C   ? ALA A 1 201 ?   3.492   5.677 -18.458 1.000 78.420 ? 201 ALA A C   1 
ATOM 1519 C CB  ? ALA A 1 201 ?   1.148   5.322 -17.651 1.000 78.420 ? 201 ALA A CB  1 
ATOM 1520 O O   ? ALA A 1 201 ?   3.086   5.465 -19.604 1.000 78.420 ? 201 ALA A O   1 
ATOM 1521 N N   ? GLN A 1 202 ?   4.645   6.391 -18.140 1.000 83.460 ? 202 GLN A N   1 
ATOM 1522 C CA  ? GLN A 1 202 ?   5.602   6.691 -19.200 1.000 83.460 ? 202 GLN A CA  1 
ATOM 1523 C C   ? GLN A 1 202 ?   6.476   5.480 -19.510 1.000 83.460 ? 202 GLN A C   1 
ATOM 1524 C CB  ? GLN A 1 202 ?   6.476   7.885 -18.812 1.000 83.460 ? 202 GLN A CB  1 
ATOM 1525 O O   ? GLN A 1 202 ?   6.845   4.726 -18.607 1.000 83.460 ? 202 GLN A O   1 
ATOM 1526 C CG  ? GLN A 1 202 ?   5.696   9.173 -18.591 1.000 83.460 ? 202 GLN A CG  1 
ATOM 1527 C CD  ? GLN A 1 202 ?   5.175   9.774 -19.883 1.000 83.460 ? 202 GLN A CD  1 
ATOM 1528 N NE2 ? GLN A 1 202 ?   3.889  10.106 -19.907 1.000 83.460 ? 202 GLN A NE2 1 
ATOM 1529 O OE1 ? GLN A 1 202 ?   5.923   9.938 -20.852 1.000 83.460 ? 202 GLN A OE1 1 
ATOM 1530 N N   ? LYS A 1 203 ?   6.651   5.361 -20.810 1.000 84.890 ? 203 LYS A N   1 
ATOM 1531 C CA  ? LYS A 1 203 ?   7.583   4.313 -21.212 1.000 84.890 ? 203 LYS A CA  1 
ATOM 1532 C C   ? LYS A 1 203 ?   8.919   4.456 -20.488 1.000 84.890 ? 203 LYS A C   1 
ATOM 1533 C CB  ? LYS A 1 203 ?   7.803   4.341 -22.726 1.000 84.890 ? 203 LYS A CB  1 
ATOM 1534 O O   ? LYS A 1 203 ?   9.461   5.559 -20.387 1.000 84.890 ? 203 LYS A O   1 
ATOM 1535 C CG  ? LYS A 1 203 ?   8.694   3.222 -23.243 1.000 84.890 ? 203 LYS A CG  1 
ATOM 1536 C CD  ? LYS A 1 203 ?   8.873   3.303 -24.754 1.000 84.890 ? 203 LYS A CD  1 
ATOM 1537 C CE  ? LYS A 1 203 ?   9.818   2.224 -25.265 1.000 84.890 ? 203 LYS A CE  1 
ATOM 1538 N NZ  ? LYS A 1 203 ?   9.989   2.294 -26.747 1.000 84.890 ? 203 LYS A NZ  1 
ATOM 1539 N N   ? GLY A 1 204 ?   9.355   3.314 -19.886 1.000 83.870 ? 204 GLY A N   1 
ATOM 1540 C CA  ? GLY A 1 204 ?  10.680   3.320 -19.287 1.000 83.870 ? 204 GLY A CA  1 
ATOM 1541 C C   ? GLY A 1 204 ?  10.694   3.878 -17.876 1.000 83.870 ? 204 GLY A C   1 
ATOM 1542 O O   ? GLY A 1 204 ?  11.757   4.006 -17.264 1.000 83.870 ? 204 GLY A O   1 
ATOM 1543 N N   ? ASN A 1 205 ?   9.436   4.248 -17.333 1.000 86.900 ? 205 ASN A N   1 
ATOM 1544 C CA  ? ASN A 1 205 ?   9.309   4.802 -15.990 1.000 86.900 ? 205 ASN A CA  1 
ATOM 1545 C C   ? ASN A 1 205 ?   8.268   4.048 -15.168 1.000 86.900 ? 205 ASN A C   1 
ATOM 1546 C CB  ? ASN A 1 205 ?   8.958   6.290 -16.054 1.000 86.900 ? 205 ASN A CB  1 
ATOM 1547 O O   ? ASN A 1 205 ?   7.118   4.481 -15.067 1.000 86.900 ? 205 ASN A O   1 
ATOM 1548 C CG  ? ASN A 1 205 ?  10.072   7.128 -16.651 1.000 86.900 ? 205 ASN A CG  1 
ATOM 1549 N ND2 ? ASN A 1 205 ?   9.706   8.227 -17.298 1.000 86.900 ? 205 ASN A ND2 1 
ATOM 1550 O OD1 ? ASN A 1 205 ?  11.253   6.788 -16.531 1.000 86.900 ? 205 ASN A OD1 1 
ATOM 1551 N N   ? PRO A 1 206 ?   8.665   2.918 -14.624 1.000 92.660 ? 206 PRO A N   1 
ATOM 1552 C CA  ? PRO A 1 206 ?   7.701   2.170 -13.813 1.000 92.660 ? 206 PRO A CA  1 
ATOM 1553 C C   ? PRO A 1 206 ?   7.348   2.882 -12.509 1.000 92.660 ? 206 PRO A C   1 
ATOM 1554 C CB  ? PRO A 1 206 ?   8.422   0.849 -13.536 1.000 92.660 ? 206 PRO A CB  1 
ATOM 1555 O O   ? PRO A 1 206 ?   8.062   3.797 -12.089 1.000 92.660 ? 206 PRO A O   1 
ATOM 1556 C CG  ? PRO A 1 206 ?   9.874   1.204 -13.516 1.000 92.660 ? 206 PRO A CG  1 
ATOM 1557 C CD  ? PRO A 1 206 ?  10.119   2.270 -14.544 1.000 92.660 ? 206 PRO A CD  1 
ATOM 1558 N N   ? GLY A 1 207 ?   6.206   2.507 -11.909 1.000 92.920 ? 207 GLY A N   1 
ATOM 1559 C CA  ? GLY A 1 207 ?   5.898   2.953 -10.560 1.000 92.920 ? 207 GLY A CA  1 
ATOM 1560 C C   ? GLY A 1 207 ?   6.798   2.335  -9.507 1.000 92.920 ? 207 GLY A C   1 
ATOM 1561 O O   ? GLY A 1 207 ?   7.299   1.223  -9.685 1.000 92.920 ? 207 GLY A O   1 
ATOM 1562 N N   ? VAL A 1 208 ?   6.961   3.085  -8.382 1.000 95.460 ? 208 VAL A N   1 
ATOM 1563 C CA  ? VAL A 1 208 ?   7.784   2.602  -7.278 1.000 95.460 ? 208 VAL A CA  1 
ATOM 1564 C C   ? VAL A 1 208 ?   6.894   2.220  -6.098 1.000 95.460 ? 208 VAL A C   1 
ATOM 1565 C CB  ? VAL A 1 208 ?   8.824   3.658  -6.842 1.000 95.460 ? 208 VAL A CB  1 
ATOM 1566 O O   ? VAL A 1 208 ?   6.008   2.984  -5.707 1.000 95.460 ? 208 VAL A O   1 
ATOM 1567 C CG1 ? VAL A 1 208 ?   9.665   3.138  -5.677 1.000 95.460 ? 208 VAL A CG1 1 
ATOM 1568 C CG2 ? VAL A 1 208 ?   9.717   4.046  -8.019 1.000 95.460 ? 208 VAL A CG2 1 
ATOM 1569 N N   ? TYR A 1 209 ?   7.185   1.064  -5.585 1.000 97.110 ? 209 TYR A N   1 
ATOM 1570 C CA  ? TYR A 1 209 ?   6.448   0.494  -4.463 1.000 97.110 ? 209 TYR A CA  1 
ATOM 1571 C C   ? TYR A 1 209 ?   7.375   0.223  -3.284 1.000 97.110 ? 209 TYR A C   1 
ATOM 1572 C CB  ? TYR A 1 209 ?   5.745  -0.800  -4.882 1.000 97.110 ? 209 TYR A CB  1 
ATOM 1573 O O   ? TYR A 1 209 ?   8.557  -0.076  -3.471 1.000 97.110 ? 209 TYR A O   1 
ATOM 1574 C CG  ? TYR A 1 209 ?   4.793  -0.626  -6.040 1.000 97.110 ? 209 TYR A CG  1 
ATOM 1575 C CD1 ? TYR A 1 209 ?   3.414  -0.618  -5.839 1.000 97.110 ? 209 TYR A CD1 1 
ATOM 1576 C CD2 ? TYR A 1 209 ?   5.269  -0.469  -7.337 1.000 97.110 ? 209 TYR A CD2 1 
ATOM 1577 C CE1 ? TYR A 1 209 ?   2.533  -0.460  -6.903 1.000 97.110 ? 209 TYR A CE1 1 
ATOM 1578 C CE2 ? TYR A 1 209 ?   4.397  -0.310  -8.409 1.000 97.110 ? 209 TYR A CE2 1 
ATOM 1579 O OH  ? TYR A 1 209 ?   2.165  -0.149  -9.240 1.000 97.110 ? 209 TYR A OH  1 
ATOM 1580 C CZ  ? TYR A 1 209 ?   3.033  -0.306  -8.183 1.000 97.110 ? 209 TYR A CZ  1 
ATOM 1581 N N   ? ALA A 1 210 ?   6.770   0.459  -2.071 1.000 97.410 ? 210 ALA A N   1 
ATOM 1582 C CA  ? ALA A 1 210 ?   7.485  -0.065  -0.910 1.000 97.410 ? 210 ALA A CA  1 
ATOM 1583 C C   ? ALA A 1 210 ?   7.436  -1.590  -0.878 1.000 97.410 ? 210 ALA A C   1 
ATOM 1584 C CB  ? ALA A 1 210 ?   6.900   0.510   0.378 1.000 97.410 ? 210 ALA A CB  1 
ATOM 1585 O O   ? ALA A 1 210 ?   6.356  -2.184  -0.923 1.000 97.410 ? 210 ALA A O   1 
ATOM 1586 N N   ? LYS A 1 211 ?   8.660  -2.213  -0.923 1.000 97.670 ? 211 LYS A N   1 
ATOM 1587 C CA  ? LYS A 1 211 ?   8.806  -3.665  -0.976 1.000 97.670 ? 211 LYS A CA  1 
ATOM 1588 C C   ? LYS A 1 211 ?   8.412  -4.306   0.351 1.000 97.670 ? 211 LYS A C   1 
ATOM 1589 C CB  ? LYS A 1 211 ?  10.242  -4.048  -1.337 1.000 97.670 ? 211 LYS A CB  1 
ATOM 1590 O O   ? LYS A 1 211 ?   9.031  -4.040   1.383 1.000 97.670 ? 211 LYS A O   1 
ATOM 1591 C CG  ? LYS A 1 211 ?  10.442  -5.535  -1.585 1.000 97.670 ? 211 LYS A CG  1 
ATOM 1592 C CD  ? LYS A 1 211 ?  11.821  -5.825  -2.164 1.000 97.670 ? 211 LYS A CD  1 
ATOM 1593 C CE  ? LYS A 1 211 ?  12.927  -5.482  -1.174 1.000 97.670 ? 211 LYS A CE  1 
ATOM 1594 N NZ  ? LYS A 1 211 ?  14.277  -5.834  -1.708 1.000 97.670 ? 211 LYS A NZ  1 
ATOM 1595 N N   ? VAL A 1 212 ?   7.405  -5.259   0.352 1.000 98.100 ? 212 VAL A N   1 
ATOM 1596 C CA  ? VAL A 1 212 ?   6.780  -5.771   1.567 1.000 98.100 ? 212 VAL A CA  1 
ATOM 1597 C C   ? VAL A 1 212 ?   7.592  -6.944   2.111 1.000 98.100 ? 212 VAL A C   1 
ATOM 1598 C CB  ? VAL A 1 212 ?   5.319  -6.205   1.315 1.000 98.100 ? 212 VAL A CB  1 
ATOM 1599 O O   ? VAL A 1 212 ?   7.724  -7.105   3.326 1.000 98.100 ? 212 VAL A O   1 
ATOM 1600 C CG1 ? VAL A 1 212 ?   4.749  -6.920   2.539 1.000 98.100 ? 212 VAL A CG1 1 
ATOM 1601 C CG2 ? VAL A 1 212 ?   4.459  -4.996   0.949 1.000 98.100 ? 212 VAL A CG2 1 
ATOM 1602 N N   ? CYS A 1 213 ?   8.200  -7.836   1.324 1.000 97.580 ? 213 CYS A N   1 
ATOM 1603 C CA  ? CYS A 1 213 ?   8.885  -9.047   1.763 1.000 97.580 ? 213 CYS A CA  1 
ATOM 1604 C C   ? CYS A 1 213 ?   9.979  -8.719   2.772 1.000 97.580 ? 213 CYS A C   1 
ATOM 1605 C CB  ? CYS A 1 213 ?   9.485  -9.787   0.568 1.000 97.580 ? 213 CYS A CB  1 
ATOM 1606 O O   ? CYS A 1 213 ?  10.306  -9.542   3.629 1.000 97.580 ? 213 CYS A O   1 
ATOM 1607 S SG  ? CYS A 1 213 ?  10.792  -8.869  -0.275 1.000 97.580 ? 213 CYS A SG  1 
ATOM 1608 N N   ? CYS A 1 214 ?  10.514  -7.444   2.750 1.000 95.070 ? 214 CYS A N   1 
ATOM 1609 C CA  ? CYS A 1 214 ?  11.645  -7.049   3.582 1.000 95.070 ? 214 CYS A CA  1 
ATOM 1610 C C   ? CYS A 1 214 ?  11.176  -6.590   4.957 1.000 95.070 ? 214 CYS A C   1 
ATOM 1611 C CB  ? CYS A 1 214 ?  12.444  -5.935   2.906 1.000 95.070 ? 214 CYS A CB  1 
ATOM 1612 O O   ? CYS A 1 214 ?  11.979  -6.473   5.884 1.000 95.070 ? 214 CYS A O   1 
ATOM 1613 S SG  ? CYS A 1 214 ?  13.181  -6.419   1.330 1.000 95.070 ? 214 CYS A SG  1 
ATOM 1614 N N   ? VAL A 1 215 ?   9.810  -6.415   5.135 1.000 97.070 ? 215 VAL A N   1 
ATOM 1615 C CA  ? VAL A 1 215 ?   9.400  -5.776   6.382 1.000 97.070 ? 215 VAL A CA  1 
ATOM 1616 C C   ? VAL A 1 215 ?   8.298  -6.599   7.046 1.000 97.070 ? 215 VAL A C   1 
ATOM 1617 C CB  ? VAL A 1 215 ?   8.916  -4.328   6.146 1.000 97.070 ? 215 VAL A CB  1 
ATOM 1618 O O   ? VAL A 1 215 ?   7.580  -6.099   7.915 1.000 97.070 ? 215 VAL A O   1 
ATOM 1619 C CG1 ? VAL A 1 215 ?  10.082  -3.428   5.741 1.000 97.070 ? 215 VAL A CG1 1 
ATOM 1620 C CG2 ? VAL A 1 215 ?   7.821  -4.299   5.081 1.000 97.070 ? 215 VAL A CG2 1 
ATOM 1621 N N   ? VAL A 1 216 ?   8.136  -7.808   6.559 1.000 98.050 ? 216 VAL A N   1 
ATOM 1622 C CA  ? VAL A 1 216 ?   7.117  -8.691   7.116 1.000 98.050 ? 216 VAL A CA  1 
ATOM 1623 C C   ? VAL A 1 216 ?   7.364  -8.888   8.610 1.000 98.050 ? 216 VAL A C   1 
ATOM 1624 C CB  ? VAL A 1 216 ?   7.094 -10.057   6.395 1.000 98.050 ? 216 VAL A CB  1 
ATOM 1625 O O   ? VAL A 1 216 ?   6.430  -8.828   9.413 1.000 98.050 ? 216 VAL A O   1 
ATOM 1626 C CG1 ? VAL A 1 216 ?   6.294 -11.080   7.201 1.000 98.050 ? 216 VAL A CG1 1 
ATOM 1627 C CG2 ? VAL A 1 216 ?   6.515  -9.909   4.989 1.000 98.050 ? 216 VAL A CG2 1 
ATOM 1628 N N   ? PRO A 1 217 ?   8.606  -9.147   9.007 1.000 97.500 ? 217 PRO A N   1 
ATOM 1629 C CA  ? PRO A 1 217 ?   8.864  -9.277  10.443 1.000 97.500 ? 217 PRO A CA  1 
ATOM 1630 C C   ? PRO A 1 217 ?   8.423  -8.049  11.236 1.000 97.500 ? 217 PRO A C   1 
ATOM 1631 C CB  ? PRO A 1 217 ?  10.383  -9.456  10.514 1.000 97.500 ? 217 PRO A CB  1 
ATOM 1632 O O   ? PRO A 1 217 ?   7.869  -8.182  12.330 1.000 97.500 ? 217 PRO A O   1 
ATOM 1633 C CG  ? PRO A 1 217 ?  10.750 -10.118   9.225 1.000 97.500 ? 217 PRO A CG  1 
ATOM 1634 C CD  ? PRO A 1 217 ?   9.894  -9.545   8.133 1.000 97.500 ? 217 PRO A CD  1 
ATOM 1635 N N   ? TRP A 1 218 ?   8.649  -6.887  10.717 1.000 97.810 ? 218 TRP A N   1 
ATOM 1636 C CA  ? TRP A 1 218 ?   8.210  -5.655  11.364 1.000 97.810 ? 218 TRP A CA  1 
ATOM 1637 C C   ? TRP A 1 218 ?   6.690  -5.614  11.483 1.000 97.810 ? 218 TRP A C   1 
ATOM 1638 C CB  ? TRP A 1 218 ?   8.707  -4.433  10.588 1.000 97.810 ? 218 TRP A CB  1 
ATOM 1639 O O   ? TRP A 1 218 ?   6.153  -5.260  12.535 1.000 97.810 ? 218 TRP A O   1 
ATOM 1640 C CG  ? TRP A 1 218 ?   8.086  -3.140  11.025 1.000 97.810 ? 218 TRP A CG  1 
ATOM 1641 C CD1 ? TRP A 1 218 ?   8.390  -2.416  12.144 1.000 97.810 ? 218 TRP A CD1 1 
ATOM 1642 C CD2 ? TRP A 1 218 ?   7.049  -2.420  10.351 1.000 97.810 ? 218 TRP A CD2 1 
ATOM 1643 C CE2 ? TRP A 1 218 ?   6.774  -1.267  11.119 1.000 97.810 ? 218 TRP A CE2 1 
ATOM 1644 C CE3 ? TRP A 1 218 ?   6.326  -2.638   9.171 1.000 97.810 ? 218 TRP A CE3 1 
ATOM 1645 N NE1 ? TRP A 1 218 ?   7.605  -1.289  12.207 1.000 97.810 ? 218 TRP A NE1 1 
ATOM 1646 C CH2 ? TRP A 1 218 ?   5.111  -0.571   9.585 1.000 97.810 ? 218 TRP A CH2 1 
ATOM 1647 C CZ2 ? TRP A 1 218 ?   5.804  -0.334  10.744 1.000 97.810 ? 218 TRP A CZ2 1 
ATOM 1648 C CZ3 ? TRP A 1 218 ?   5.361  -1.709   8.799 1.000 97.810 ? 218 TRP A CZ3 1 
ATOM 1649 N N   ? ILE A 1 219 ?   6.006  -5.951  10.452 1.000 98.090 ? 219 ILE A N   1 
ATOM 1650 C CA  ? ILE A 1 219 ?   4.547  -5.962  10.436 1.000 98.090 ? 219 ILE A CA  1 
ATOM 1651 C C   ? ILE A 1 219 ?   4.026  -6.891  11.531 1.000 98.090 ? 219 ILE A C   1 
ATOM 1652 C CB  ? ILE A 1 219 ?   4.000  -6.398   9.058 1.000 98.090 ? 219 ILE A CB  1 
ATOM 1653 O O   ? ILE A 1 219 ?   3.184  -6.496  12.340 1.000 98.090 ? 219 ILE A O   1 
ATOM 1654 C CG1 ? ILE A 1 219 ?   4.374  -5.369   7.986 1.000 98.090 ? 219 ILE A CG1 1 
ATOM 1655 C CG2 ? ILE A 1 219 ?   2.483  -6.600   9.119 1.000 98.090 ? 219 ILE A CG2 1 
ATOM 1656 C CD1 ? ILE A 1 219 ?   4.125  -5.842   6.560 1.000 98.090 ? 219 ILE A CD1 1 
ATOM 1657 N N   ? GLN A 1 220 ?   4.524  -8.043  11.558 1.000 97.810 ? 220 GLN A N   1 
ATOM 1658 C CA  ? GLN A 1 220 ?   4.067  -9.065  12.494 1.000 97.810 ? 220 GLN A CA  1 
ATOM 1659 C C   ? GLN A 1 220 ?   4.380  -8.671  13.935 1.000 97.810 ? 220 GLN A C   1 
ATOM 1660 C CB  ? GLN A 1 220 ?   4.706 -10.416  12.169 1.000 97.810 ? 220 GLN A CB  1 
ATOM 1661 O O   ? GLN A 1 220 ?   3.546  -8.845  14.826 1.000 97.810 ? 220 GLN A O   1 
ATOM 1662 C CG  ? GLN A 1 220 ?   4.199 -11.040  10.876 1.000 97.810 ? 220 GLN A CG  1 
ATOM 1663 C CD  ? GLN A 1 220 ?   4.923 -12.326  10.521 1.000 97.810 ? 220 GLN A CD  1 
ATOM 1664 N NE2 ? GLN A 1 220 ?   4.218 -13.243   9.869 1.000 97.810 ? 220 GLN A NE2 1 
ATOM 1665 O OE1 ? GLN A 1 220 ?   6.107 -12.492  10.830 1.000 97.810 ? 220 GLN A OE1 1 
ATOM 1666 N N   ? ASN A 1 221 ?   5.586  -8.192  14.139 1.000 97.730 ? 221 ASN A N   1 
ATOM 1667 C CA  ? ASN A 1 221 ?   5.994  -7.751  15.469 1.000 97.730 ? 221 ASN A CA  1 
ATOM 1668 C C   ? ASN A 1 221 ?   5.125  -6.601  15.970 1.000 97.730 ? 221 ASN A C   1 
ATOM 1669 C CB  ? ASN A 1 221 ?   7.468  -7.340  15.469 1.000 97.730 ? 221 ASN A CB  1 
ATOM 1670 O O   ? ASN A 1 221 ?   4.748  -6.567  17.143 1.000 97.730 ? 221 ASN A O   1 
ATOM 1671 C CG  ? ASN A 1 221 ?   7.989  -7.031  16.859 1.000 97.730 ? 221 ASN A CG  1 
ATOM 1672 N ND2 ? ASN A 1 221 ?   8.420  -5.793  17.068 1.000 97.730 ? 221 ASN A ND2 1 
ATOM 1673 O OD1 ? ASN A 1 221 ?   8.003  -7.898  17.736 1.000 97.730 ? 221 ASN A OD1 1 
ATOM 1674 N N   ? THR A 1 222 ?   4.833  -5.637  15.174 1.000 96.890 ? 222 THR A N   1 
ATOM 1675 C CA  ? THR A 1 222 ?   3.997  -4.499  15.539 1.000 96.890 ? 222 THR A CA  1 
ATOM 1676 C C   ? THR A 1 222 ?   2.595  -4.961  15.926 1.000 96.890 ? 222 THR A C   1 
ATOM 1677 C CB  ? THR A 1 222 ?   3.906  -3.480  14.389 1.000 96.890 ? 222 THR A CB  1 
ATOM 1678 O O   ? THR A 1 222 ?   2.052  -4.527  16.945 1.000 96.890 ? 222 THR A O   1 
ATOM 1679 C CG2 ? THR A 1 222 ?   3.044  -2.285  14.780 1.000 96.890 ? 222 THR A CG2 1 
ATOM 1680 O OG1 ? THR A 1 222 ?   5.223  -3.019  14.062 1.000 96.890 ? 222 THR A OG1 1 
ATOM 1681 N N   ? ILE A 1 223 ?   1.971  -5.850  15.119 1.000 96.960 ? 223 ILE A N   1 
ATOM 1682 C CA  ? ILE A 1 223 ?   0.633  -6.377  15.364 1.000 96.960 ? 223 ILE A CA  1 
ATOM 1683 C C   ? ILE A 1 223 ?   0.614  -7.140  16.687 1.000 96.960 ? 223 ILE A C   1 
ATOM 1684 C CB  ? ILE A 1 223 ?   0.167  -7.294  14.211 1.000 96.960 ? 223 ILE A CB  1 
ATOM 1685 O O   ? ILE A 1 223 ?  -0.310  -6.981  17.489 1.000 96.960 ? 223 ILE A O   1 
ATOM 1686 C CG1 ? ILE A 1 223 ?  -0.104  -6.467  12.948 1.000 96.960 ? 223 ILE A CG1 1 
ATOM 1687 C CG2 ? ILE A 1 223 ?  -1.076  -8.089  14.622 1.000 96.960 ? 223 ILE A CG2 1 
ATOM 1688 C CD1 ? ILE A 1 223 ?  -0.384  -7.304  11.708 1.000 96.960 ? 223 ILE A CD1 1 
ATOM 1689 N N   ? LYS A 1 224 ?   1.536  -7.935  16.958 1.000 96.060 ? 224 LYS A N   1 
ATOM 1690 C CA  ? LYS A 1 224 ?   1.648  -8.751  18.164 1.000 96.060 ? 224 LYS A CA  1 
ATOM 1691 C C   ? LYS A 1 224 ?   1.738  -7.878  19.412 1.000 96.060 ? 224 LYS A C   1 
ATOM 1692 C CB  ? LYS A 1 224 ?   2.867  -9.671  18.078 1.000 96.060 ? 224 LYS A CB  1 
ATOM 1693 O O   ? LYS A 1 224 ?   1.169  -8.214  20.453 1.000 96.060 ? 224 LYS A O   1 
ATOM 1694 C CG  ? LYS A 1 224 ?   3.006 -10.624  19.256 1.000 96.060 ? 224 LYS A CG  1 
ATOM 1695 C CD  ? LYS A 1 224 ?   4.253 -11.490  19.129 1.000 96.060 ? 224 LYS A CD  1 
ATOM 1696 C CE  ? LYS A 1 224 ?   4.447 -12.375  20.353 1.000 96.060 ? 224 LYS A CE  1 
ATOM 1697 N NZ  ? LYS A 1 224 ?   5.698 -13.186  20.258 1.000 96.060 ? 224 LYS A NZ  1 
ATOM 1698 N N   ? ASN A 1 225 ?   2.431  -6.783  19.411 1.000 92.970 ? 225 ASN A N   1 
ATOM 1699 C CA  ? ASN A 1 225 ?   2.658  -5.895  20.547 1.000 92.970 ? 225 ASN A CA  1 
ATOM 1700 C C   ? ASN A 1 225 ?   1.404  -5.099  20.895 1.000 92.970 ? 225 ASN A C   1 
ATOM 1701 C CB  ? ASN A 1 225 ?   3.827  -4.949  20.263 1.000 92.970 ? 225 ASN A CB  1 
ATOM 1702 O O   ? ASN A 1 225 ?   1.312  -4.520  21.979 1.000 92.970 ? 225 ASN A O   1 
ATOM 1703 C CG  ? ASN A 1 225 ?   5.172  -5.647  20.326 1.000 92.970 ? 225 ASN A CG  1 
ATOM 1704 N ND2 ? ASN A 1 225 ?   6.165  -5.081  19.651 1.000 92.970 ? 225 ASN A ND2 1 
ATOM 1705 O OD1 ? ASN A 1 225 ?   5.316  -6.686  20.975 1.000 92.970 ? 225 ASN A OD1 1 
ATOM 1706 N N   ? TRP A 1 226 ?   0.334  -5.177  20.132 1.000 87.420 ? 226 TRP A N   1 
ATOM 1707 C CA  ? TRP A 1 226 ?  -0.884  -4.412  20.374 1.000 87.420 ? 226 TRP A CA  1 
ATOM 1708 C C   ? TRP A 1 226 ?  -2.089  -5.337  20.517 1.000 87.420 ? 226 TRP A C   1 
ATOM 1709 C CB  ? TRP A 1 226 ?  -1.125  -3.411  19.241 1.000 87.420 ? 226 TRP A CB  1 
ATOM 1710 O O   ? TRP A 1 226 ?  -3.031  -5.030  21.250 1.000 87.420 ? 226 TRP A O   1 
ATOM 1711 C CG  ? TRP A 1 226 ?  -0.135  -2.286  19.202 1.000 87.420 ? 226 TRP A CG  1 
ATOM 1712 C CD1 ? TRP A 1 226 ?   1.083  -2.282  18.581 1.000 87.420 ? 226 TRP A CD1 1 
ATOM 1713 C CD2 ? TRP A 1 226 ?  -0.277  -1.000  19.814 1.000 87.420 ? 226 TRP A CD2 1 
ATOM 1714 C CE2 ? TRP A 1 226 ?   0.894  -0.266  19.522 1.000 87.420 ? 226 TRP A CE2 1 
ATOM 1715 C CE3 ? TRP A 1 226 ?  -1.283  -0.397  20.581 1.000 87.420 ? 226 TRP A CE3 1 
ATOM 1716 N NE1 ? TRP A 1 226 ?   1.707  -1.070  18.770 1.000 87.420 ? 226 TRP A NE1 1 
ATOM 1717 C CH2 ? TRP A 1 226 ?   0.087   1.609  20.720 1.000 87.420 ? 226 TRP A CH2 1 
ATOM 1718 C CZ2 ? TRP A 1 226 ?   1.086   1.042  19.972 1.000 87.420 ? 226 TRP A CZ2 1 
ATOM 1719 C CZ3 ? TRP A 1 226 ?  -1.090   0.905  21.027 1.000 87.420 ? 226 TRP A CZ3 1 
# 
loop_
_struct_sheet_range.sheet_id 
_struct_sheet_range.id 
_struct_sheet_range.beg_label_comp_id 
_struct_sheet_range.beg_label_asym_id 
_struct_sheet_range.beg_label_seq_id 
_struct_sheet_range.pdbx_beg_PDB_ins_code 
_struct_sheet_range.end_label_comp_id 
_struct_sheet_range.end_label_asym_id 
_struct_sheet_range.end_label_seq_id 
_struct_sheet_range.pdbx_end_PDB_ins_code 
_struct_sheet_range.beg_auth_comp_id 
_struct_sheet_range.beg_auth_asym_id 
_struct_sheet_range.beg_auth_seq_id 
_struct_sheet_range.end_auth_comp_id 
_struct_sheet_range.end_auth_asym_id 
_struct_sheet_range.end_auth_seq_id 
A A ILE A   3 ? ILE A   3 ? ILE A 3   ILE A 3   
A B ASP A 173 ? ASP A 173 ? ASP A 173 ASP A 173 
B C TYR A   6 ? ASP A   7 ? TYR A 6   ASP A 7   
B D ARG A 106 ? ARG A 106 ? ARG A 106 ARG A 106 
B E ARG A 117 ? GLY A 122 ? ARG A 117 GLY A 122 
B F GLN A 138 ? VAL A 145 ? GLN A 138 VAL A 145 
B G MET A 162 ? GLY A 166 ? MET A 162 GLY A 166 
B H PRO A 182 ? CYS A 185 ? PRO A 182 CYS A 185 
B I LEU A 188 ? TRP A 195 ? LEU A 188 TRP A 195 
B J GLY A 207 ? LYS A 211 ? GLY A 207 LYS A 211 
C K GLN A  16 ? THR A  21 ? GLN A 16  THR A 21  
C L LYS A  24 ? HIS A  33 ? LYS A 24  HIS A 33  
C M TRP A  36 ? THR A  39 ? TRP A 36  THR A 39  
C N LYS A  49 ? LEU A  52 ? LYS A 49  LEU A 52  
C O GLN A  65 ? PRO A  74 ? GLN A 65  PRO A 74  
C P MET A  88 ? LYS A  93 ? MET A 88  LYS A 93  
D Q ASN A  56 ? ASN A  56 ? ASN A 56  ASN A 56  
D R LYS A 136 ? LYS A 136 ? LYS A 136 LYS A 136 
E S ASN A  79 ? ASN A  79 ? ASN A 79  ASN A 79  
E T ASN A  84 ? ASN A  84 ? ASN A 84  ASN A 84  
F U GLN A 202 ? GLN A 202 ? GLN A 202 GLN A 202 
F V ASN A 205 ? ASN A 205 ? ASN A 205 ASN A 205 
# 
loop_
_struct_conf.id 
_struct_conf.conf_type_id 
_struct_conf.beg_label_comp_id 
_struct_conf.beg_label_asym_id 
_struct_conf.beg_label_seq_id 
_struct_conf.pdbx_beg_PDB_ins_code 
_struct_conf.end_label_comp_id 
_struct_conf.end_label_asym_id 
_struct_conf.end_label_seq_id 
_struct_conf.pdbx_end_PDB_ins_code 
_struct_conf.beg_auth_comp_id 
_struct_conf.beg_auth_asym_id 
_struct_conf.beg_auth_seq_id 
_struct_conf.end_auth_comp_id 
_struct_conf.end_auth_asym_id 
_struct_conf.end_auth_seq_id 
STRN1         STRN         ILE A   3 ? ILE A   3 ? ILE A 3   ILE A 3   
TURN_TY1_P1   TURN_TY1_P   GLY A   4 ? GLY A   4 ? GLY A 4   GLY A 4   
STRN2         STRN         TYR A   6 ? ASP A   7 ? TYR A 6   ASP A 7   
HELX_LH_PP_P1 HELX_LH_PP_P CYS A   8 ? LYS A   9 ? CYS A 8   LYS A 9   
TURN_TY1_P2   TURN_TY1_P   SER A  10 ? ASN A  11 ? SER A 10  ASN A 11  
BEND1         BEND         SER A  12 ? SER A  12 ? SER A 12  SER A 12  
TURN_TY1_P3   TURN_TY1_P   PRO A  14 ? PHE A  15 ? PRO A 14  PHE A 15  
STRN3         STRN         GLN A  16 ? THR A  21 ? GLN A 16  THR A 21  
TURN_TY1_P4   TURN_TY1_P   GLY A  22 ? ASN A  23 ? GLY A 22  ASN A 23  
STRN4         STRN         LYS A  24 ? HIS A  33 ? LYS A 24  HIS A 33  
TURN_TY1_P5   TURN_TY1_P   PRO A  34 ? CYS A  35 ? PRO A 34  CYS A 35  
STRN5         STRN         TRP A  36 ? THR A  39 ? TRP A 36  THR A 39  
HELX_RH_3T_P1 HELX_RH_3T_P ALA A  41 ? CYS A  43 ? ALA A 41  CYS A 43  
BEND2         BEND         GLN A  46 ? ARG A  47 ? GLN A 46  ARG A 47  
STRN6         STRN         LYS A  49 ? LEU A  52 ? LYS A 49  LEU A 52  
BEND3         BEND         GLY A  53 ? GLY A  53 ? GLY A 53  GLY A 53  
BEND4         BEND         HIS A  55 ? HIS A  55 ? HIS A 55  HIS A 55  
STRN7         STRN         ASN A  56 ? ASN A  56 ? ASN A 56  ASN A 56  
TURN_TY1_P6   TURN_TY1_P   LEU A  57 ? LYS A  58 ? LEU A 57  LYS A 58  
BEND5         BEND         LYS A  59 ? LYS A  59 ? LYS A 59  LYS A 59  
TURN_TY1_P7   TURN_TY1_P   PRO A  62 ? THR A  63 ? PRO A 62  THR A 63  
STRN8         STRN         GLN A  65 ? PRO A  74 ? GLN A 65  PRO A 74  
TURN_TY1_P8   TURN_TY1_P   PRO A  76 ? GLU A  77 ? PRO A 76  GLU A 77  
STRN9         STRN         ASN A  79 ? ASN A  79 ? ASN A 79  ASN A 79  
TURN_TY1_P9   TURN_TY1_P   LYS A  80 ? MET A  83 ? LYS A 80  MET A 83  
STRN10        STRN         ASN A  84 ? ASN A  84 ? ASN A 84  ASN A 84  
TURN_TY1_P10  TURN_TY1_P   LYS A  85 ? LYS A  85 ? LYS A 85  LYS A 85  
STRN11        STRN         MET A  88 ? LYS A  93 ? MET A 88  LYS A 93  
BEND6         BEND         PRO A  94 ? PRO A  94 ? PRO A 94  PRO A 94  
HELX_LH_PP_P2 HELX_LH_PP_P CYS A  95 ? ILE A  98 ? CYS A 95  ILE A 98  
BEND7         BEND         LYS A 100 ? VAL A 102 ? LYS A 100 VAL A 102 
HELX_LH_PP_P3 HELX_LH_PP_P VAL A 104 ? THR A 105 ? VAL A 104 THR A 105 
STRN12        STRN         ARG A 106 ? ARG A 106 ? ARG A 106 ARG A 106 
HELX_LH_PP_P4 HELX_LH_PP_P LEU A 107 ? PRO A 108 ? LEU A 107 PRO A 108 
BEND8         BEND         THR A 109 ? ARG A 110 ? THR A 109 ARG A 110 
HELX_LH_PP_P5 HELX_LH_PP_P CYS A 111 ? LYS A 113 ? CYS A 111 LYS A 113 
TURN_TY1_P11  TURN_TY1_P   ASP A 114 ? GLY A 115 ? ASP A 114 GLY A 115 
STRN13        STRN         ARG A 117 ? GLY A 122 ? ARG A 117 GLY A 122 
BEND9         BEND         TRP A 123 ? GLY A 124 ? TRP A 123 GLY A 124 
BEND10        BEND         ILE A 126 ? GLN A 130 ? ILE A 126 GLN A 130 
BEND11        BEND         ALA A 135 ? ALA A 135 ? ALA A 135 ALA A 135 
STRN14        STRN         LYS A 136 ? LYS A 136 ? LYS A 136 LYS A 136 
STRN15        STRN         GLN A 138 ? VAL A 145 ? GLN A 138 VAL A 145 
HELX_LH_PP_P6 HELX_LH_PP_P PRO A 146 ? PRO A 146 ? PRO A 146 PRO A 146 
HELX_RH_AL_P1 HELX_RH_AL_P TYR A 147 ? ALA A 153 ? TYR A 147 ALA A 153 
TURN_TY1_P12  TURN_TY1_P   TYR A 154 ? GLY A 156 ? TYR A 154 GLY A 156 
TURN_TY1_P13  TURN_TY1_P   SER A 160 ? HIS A 161 ? SER A 160 HIS A 161 
STRN16        STRN         MET A 162 ? GLY A 166 ? MET A 162 GLY A 166 
TURN_TY1_P14  TURN_TY1_P   PRO A 168 ? GLN A 169 ? PRO A 168 GLN A 169 
BEND12        BEND         GLY A 171 ? GLY A 171 ? GLY A 171 GLY A 171 
STRN17        STRN         ASP A 173 ? ASP A 173 ? ASP A 173 ASP A 173 
TURN_TY1_P15  TURN_TY1_P   GLN A 176 ? GLY A 177 ? GLN A 176 GLY A 177 
TURN_TY1_P16  TURN_TY1_P   SER A 179 ? GLY A 180 ? SER A 179 GLY A 180 
STRN18        STRN         PRO A 182 ? CYS A 185 ? PRO A 182 CYS A 185 
TURN_TY1_P17  TURN_TY1_P   ASN A 186 ? GLY A 187 ? ASN A 186 GLY A 187 
STRN19        STRN         LEU A 188 ? TRP A 195 ? LEU A 188 TRP A 195 
BEND13        BEND         SER A 198 ? VAL A 199 ? SER A 198 VAL A 199 
BEND14        BEND         ALA A 201 ? ALA A 201 ? ALA A 201 ALA A 201 
STRN20        STRN         GLN A 202 ? GLN A 202 ? GLN A 202 GLN A 202 
TURN_TY1_P18  TURN_TY1_P   LYS A 203 ? GLY A 204 ? LYS A 203 GLY A 204 
STRN21        STRN         ASN A 205 ? ASN A 205 ? ASN A 205 ASN A 205 
STRN22        STRN         GLY A 207 ? LYS A 211 ? GLY A 207 LYS A 211 
BEND15        BEND         VAL A 212 ? VAL A 212 ? VAL A 212 VAL A 212 
TURN_TY1_P19  TURN_TY1_P   CYS A 213 ? CYS A 214 ? CYS A 213 CYS A 214 
BEND16        BEND         VAL A 215 ? VAL A 215 ? VAL A 215 VAL A 215 
HELX_RH_AL_P2 HELX_RH_AL_P VAL A 216 ? ASN A 225 ? VAL A 216 ASN A 225 
# 
