# Supplementary material for: FlatProt: 2D visualization eases protein structure comparison
Source: BMC Bioinformatics. 2025 Aug 13;26:210. doi: 10.1186/s12859-025-06233-x (PMC12344939; doi:10.1186/s12859-025-06233-x)
Supplement: Supplementary file 1 — Supplementary Material 1 [file 12859_2025_6233_MOESM1_ESM.zip › KLK/structures/Mumu_Klk4.cif]

data_Mumu_Klk4
# 
_entry.id   Mumu_Klk4 
# 
_entity.id                         1      
_entity.type                       polymer 
_entity.pdbx_description           polymer-1 
_entity.formula_weight             24309.6 
_entity.pdbx_number_of_molecules        1 
# 
loop_
_struct_sheet.id 
_struct_sheet.number_strands 
A 2 
B 8 
C 6 
D 2 
E 2 
# 
loop_
_struct_conf_type.id 
_struct_conf_type.criteria 
STRN         DSSP 
TURN_TY1_P   DSSP 
HELX_LH_PP_P DSSP 
BEND         DSSP 
HELX_RH_3T_P DSSP 
HELX_RH_AL_P DSSP 
# 
_struct_asym.id          A 
_struct_asym.entity_id   1 
# 
_software.pdbx_ordinal     1 
_software.name             dssp 
_software.version          4.4.10 
_software.date             ? 
_software.classification   'model annotation' 
# 
_entity_poly.entity_id                      1 
_entity_poly.type                           polypeptide(L) 
_entity_poly.nstd_linkage                   n 
_entity_poly.nstd_monomer                   n 
_entity_poly.pdbx_seq_one_letter_code       
;RIIQGQDCSPHSQPWQAALFSEDGFFCSGVLVHPQWVLSAAHCLQESYIVGLGLHNLKSQEPGSRMLEAHLSIQHPNFND
PSFANDLMLIKLNESVIESNTIRSIPVATQCPTPGDTCLVSGWGQLKNGKLPSLLQCVNLSVASEETCRLLYDPVYHLSM
FCAGGGQDQKDSCNGDSGGPIVCNRSLQGLVSMGQGKCGQPGIPSVYTNLCKFTNWIQTIIQTN
;
_entity_poly.pdbx_seq_one_letter_code_can   
;RIIQGQDCSPHSQPWQAALFSEDGFFCSGVLVHPQWVLSAAHCLQESYIVGLGLHNLKSQEPGSRMLEAHLSIQHPNFND
PSFANDLMLIKLNESVIESNTIRSIPVATQCPTPGDTCLVSGWGQLKNGKLPSLLQCVNLSVASEETCRLLYDPVYHLSM
FCAGGGQDQKDSCNGDSGGPIVCNRSLQGLVSMGQGKCGQPGIPSVYTNLCKFTNWIQTIIQTN
;
_entity_poly.pdbx_strand_id                 A 
# 
loop_
_dssp_struct_summary.entry_id 
_dssp_struct_summary.label_comp_id 
_dssp_struct_summary.label_asym_id 
_dssp_struct_summary.label_seq_id 
_dssp_struct_summary.secondary_structure 
_dssp_struct_summary.ss_bridge 
_dssp_struct_summary.helix_3_10 
_dssp_struct_summary.helix_alpha 
_dssp_struct_summary.helix_pi 
_dssp_struct_summary.helix_pp 
_dssp_struct_summary.bend 
_dssp_struct_summary.chirality 
_dssp_struct_summary.sheet 
_dssp_struct_summary.strand 
_dssp_struct_summary.ladder_1 
_dssp_struct_summary.ladder_2 
_dssp_struct_summary.accessibility 
_dssp_struct_summary.TCO 
_dssp_struct_summary.kappa 
_dssp_struct_summary.alpha 
_dssp_struct_summary.phi 
_dssp_struct_summary.psi 
_dssp_struct_summary.x_ca 
_dssp_struct_summary.y_ca 
_dssp_struct_summary.z_ca 
Mumu_Klk4 ARG A 1   . . . . . . . . . . . . ? .      .     .      .      113.5  3.4   13.2  -2.6  
Mumu_Klk4 ILE A 2   . . > . . . . - . . . . ? -0.908 .     -118.6 -64.6  100.9  2.7   11.3  -5.6  
Mumu_Klk4 ILE A 3   B . 3 . . . S - A A A . ? -0.515 92.9  -0.2   -55.1  117.6  5.7   13.0  -7.3  
Mumu_Klk4 GLN A 4   T . 3 . . . S + . . . . ? 0.796  106.3 139.5  72.0   18.4   4.3   15.0  -10.3 
Mumu_Klk4 GLY A 5   . . < . . . . - . . . . ? -0.431 41.4  -141.8 -85.7  166.6  0.7   13.7  -9.4  
Mumu_Klk4 GLN A 6   E . . . . . . - B C B . ? -0.894 36.1  -74.1  -122.7 159.5  -2.5  15.7  -9.5  
Mumu_Klk4 ASP A 7   E . . . . > . - B C B . ? -0.375 55.2  -120.8 -51.7  128.6  -5.5  15.9  -7.3  
Mumu_Klk4 CYS A 8   P . . . . P . - . . . . ? -0.479 31.9  -97.1  -65.7  144.5  -7.5  12.8  -7.9  
Mumu_Klk4 SER A 9   P . > . . < . - . . . . ? -0.478 60.7  -86.0  -56.4  130.1  -11.0 13.3  -9.2  
Mumu_Klk4 PRO A 10  T . 3 . . . S - . . . . ? -0.272 108.8 -3.9   -45.8  124.1  -13.2 13.1  -6.0  
Mumu_Klk4 HIS A 11  T . 3 . . . S + . . . . ? 0.634  90.8  127.7  70.2   14.0   -14.1 9.4   -5.2  
Mumu_Klk4 SER A 12  S . < . . . S + . . . . ? 0.619  76.7  46.1   -71.7  -15.1  -12.4 8.1   -8.4  
Mumu_Klk4 GLN A 13  . . > . . . . + . . . . ? -0.558 67.7  165.1  -124.5 70.4   -10.5 5.7   -6.1  
Mumu_Klk4 PRO A 14  T . 3 . . . S + . . . . ? 0.601  72.2  60.7   -73.3  -4.8   -13.2 4.3   -3.8  
Mumu_Klk4 TRP A 15  T . 3 . . . S + . . . . ? 0.545  77.2  113.5  -94.1  -14.7  -11.0 1.4   -2.6  
Mumu_Klk4 GLN A 16  E . < . . . . - C K J . ? -0.455 50.6  -162.2 -64.0  131.0  -8.4  3.8   -1.1  
Mumu_Klk4 ALA A 17  E . . . . . . - C K J K ? -0.935 11.1  -145.6 -120.2 139.2  -8.2  3.5   2.7   
Mumu_Klk4 ALA A 18  E . . . . . . - C K J K ? -0.905 11.4  -150.9 -101.3 128.1  -6.6  5.9   5.2   
Mumu_Klk4 LEU A 19  E . . . . . . - C K J K ? -0.907 16.2  -166.6 -102.1 119.4  -5.0  4.5   8.3   
Mumu_Klk4 PHE A 20  E . . . . . . - C K J K ? -0.819 10.1  -177.1 -108.4 140.7  -5.1  6.7   11.3  
Mumu_Klk4 SER A 21  E . > . . . . - C K J . ? -0.614 53.4  -83.4  -112.1 -176.3 -3.2  6.5   14.7  
Mumu_Klk4 GLU A 22  T . 3 . . . S + . . . . ? 0.819  131.8 52.2   -58.4  -23.0  -3.5  8.8   17.8  
Mumu_Klk4 ASP A 23  T . 3 . . . S - . . . . ? 0.342  120.1 -103.6 -101.5 8.6    -1.1  11.2  16.0  
Mumu_Klk4 GLY A 24  E . < . . . S + C L J . ? -0.639 73.2  0.8    108.2  -166.9 -3.1  11.4  12.8  
Mumu_Klk4 PHE A 25  E . . . . . . + C L J . ? -0.318 60.0  153.8  -59.9  133.7  -2.8  9.9   9.3   
Mumu_Klk4 PHE A 26  E . . . . . . + C L . . ? 0.590  56.5  9.6    -136.9 -28.6  0.2   7.7   9.1   
Mumu_Klk4 CYS A 27  E . . . . . . - C L J . ? -0.932 61.6  -122.8 -146.8 171.8  -0.3  5.0   6.3   
Mumu_Klk4 SER A 28  E . . . . . . - C L J . ? -0.632 22.8  -179.0 -112.5 172.5  -2.6  4.0   3.5   
Mumu_Klk4 GLY A 29  E . . . . . . - C L J . ? -0.918 21.3  -120.8 -156.9 178.9  -4.6  0.8   2.7   
Mumu_Klk4 VAL A 30  E . . . . . . - C L J L ? -0.997 18.1  -131.1 -137.1 125.0  -6.9  -0.9  0.2   
Mumu_Klk4 LEU A 31  E . . . . . . + C L . L ? -0.696 38.2  158.5  -72.2  113.9  -10.4 -2.2  0.7   
Mumu_Klk4 VAL A 32  E . . . . . . + C L . . ? 0.536  68.6  22.5   -115.2 -11.2  -10.2 -5.7  -0.9  
Mumu_Klk4 HIS A 33  E . > . . . S - C L . L ? -0.972 87.9  -103.7 -154.3 149.3  -13.3 -7.1  1.0   
Mumu_Klk4 PRO A 34  T . 3 . . . S + . . . . ? 0.750  126.0 23.7   -52.1  -13.9  -16.4 -5.6  2.7   
Mumu_Klk4 GLN A 35  T . 3 . . . S + . . . . ? 0.277  113.5 79.1   -131.4 4.2    -14.6 -6.3  6.0   
Mumu_Klk4 TRP A 36  E . < . . . . - C M L M ? -0.984 50.0  -167.5 -130.7 129.5  -10.9 -6.4  5.0   
Mumu_Klk4 VAL A 37  E . . . . . . - C M L M ? -0.943 15.8  -146.1 -107.5 129.3  -8.4  -3.7  4.3   
Mumu_Klk4 LEU A 38  E . . . . . . + C M L M ? -0.838 31.8  151.8  -93.7  134.5  -5.1  -4.7  2.7   
Mumu_Klk4 SER A 39  E . . . . . . - C M . M ? -0.842 48.2  -72.4  -149.1 175.4  -1.9  -2.7  3.8   
Mumu_Klk4 ALA A 40  . . > . . . . - . . . . ? -0.646 34.9  -133.0 -75.8  141.0  1.8   -2.9  4.1   
Mumu_Klk4 ALA A 41  G . > . . . S + . . . . ? 0.811  106.0 64.1   -62.3  -33.2  3.1   -5.1  7.1   
Mumu_Klk4 HIS A 42  G . 3 . . . S + . . . . ? 0.579  91.8  67.0   -73.2  -0.1   5.6   -2.3  8.0   
Mumu_Klk4 CYS A 43  G . < . . . S + . . . . ? 0.344  72.8  140.7  -94.6  1.1    2.5   -0.2  8.8   
Mumu_Klk4 LEU A 44  . . < . . . . + . . . . ? -0.256 23.5  170.2  -56.6  132.0  1.5   -2.4  11.7  
Mumu_Klk4 GLN A 45  . . . . . . . - . . . . ? -0.843 46.8  -111.2 -132.2 170.8  0.1   -0.5  14.8  
Mumu_Klk4 GLU A 46  S . . . . . S + . . . . ? 0.820  102.9 15.6   -72.1  -32.3  -1.6  -1.5  18.1  
Mumu_Klk4 SER A 47  . . . . . . . - . . . . ? -0.989 69.3  -153.0 -146.9 147.3  -4.8  0.1   17.0  
Mumu_Klk4 TYR A 48  . . . . . . . - . . . . ? -0.980 11.8  -167.6 -125.7 130.8  -6.4  1.3   13.7  
Mumu_Klk4 ILE A 49  E . . . . . . - C N K N ? -0.997 24.5  -157.1 -101.5 122.4  -8.9  3.9   12.7  
Mumu_Klk4 VAL A 50  E . . . . . . - C N K N ? -0.890 4.2   -157.8 -104.6 120.6  -9.7  3.2   9.1   
Mumu_Klk4 GLY A 51  E . . . . . . - C N K N ? -0.885 13.4  -175.5 -95.2  122.8  -11.1 5.9   6.9   
Mumu_Klk4 LEU A 52  E . . . . . . + C N K N ? -0.879 62.6  21.4   -116.5 143.2  -13.1 4.9   3.8   
Mumu_Klk4 GLY A 53  S . . . . . S + . . . . ? 0.723  83.2  150.6  81.1   19.4   -14.6 7.0   1.1   
Mumu_Klk4 LEU A 54  . . . . . . . + . . . . ? -0.754 25.1  163.2  -93.3  129.0  -12.3 10.0  1.8   
Mumu_Klk4 HIS A 55  S . . . . . S + . . . . ? 0.624  81.7  39.5   -98.2  -33.1  -11.2 12.5  -0.9  
Mumu_Klk4 ASN A 56  B . > . . . . - D Q P . ? -0.981 68.6  -153.4 -122.1 124.5  -10.1 15.0  1.7   
Mumu_Klk4 LEU A 57  T . 3 . . . S + . . . . ? 0.698  97.8  47.3   -71.5  -12.3  -8.3  14.0  5.0   
Mumu_Klk4 LYS A 58  T . 3 . . . S + . . . . ? 0.533  103.9 69.8   -108.3 -7.1   -9.6  17.1  6.8   
Mumu_Klk4 SER A 59  S . < . . . S - . . . . ? -0.914 73.2  -131.6 -122.8 135.8  -13.3 16.9  5.8   
Mumu_Klk4 GLN A 60  . . . . . . . - . . . . ? -0.807 35.8  -162.6 -76.4  105.5  -16.1 14.6  6.7   
Mumu_Klk4 GLU A 61  . . > . . . . - . . . . ? -0.756 27.8  -96.3  -92.9  138.7  -17.5 13.8  3.2   
Mumu_Klk4 PRO A 62  T . 3 . . . S + . . . . ? -0.416 114.6 22.3   -50.1  129.2  -21.0 12.3  2.6   
Mumu_Klk4 GLY A 63  T . 3 . . . S + . . . . ? 0.319  95.4  126.3  95.8   -12.9  -20.6 8.6   2.2   
Mumu_Klk4 SER A 64  . . < . . . . - . . . . ? -0.559 42.0  -160.2 -81.8  149.1  -17.2 8.5   4.1   
Mumu_Klk4 ARG A 65  E . . . . . . - C O N . ? -0.994 16.0  -156.7 -130.5 137.5  -16.8 6.1   7.1   
Mumu_Klk4 MET A 66  E . . . . . . + C O N . ? -0.975 26.9  179.4  -106.5 120.1  -14.4 6.0   9.9   
Mumu_Klk4 LEU A 67  E . . . . . . - C O N . ? -0.945 25.1  -128.2 -125.7 143.3  -14.2 2.5   11.3  
Mumu_Klk4 GLU A 68  E . . . . . . - C O N . ? -0.621 21.8  -138.0 -83.4  146.6  -12.2 0.8   14.1  
Mumu_Klk4 ALA A 69  E . . . . . . - C O O . ? -0.841 17.4  -175.6 -103.3 143.8  -10.2 -2.3  13.4  
Mumu_Klk4 HIS A 70  E . . . . . . + C O . . ? 0.536  68.9  33.4   -114.4 -9.8   -10.2 -5.2  15.8  
Mumu_Klk4 LEU A 71  E . . . . . . - C O O . ? -0.983 52.6  -174.1 -153.1 132.7  -7.6  -7.5  14.1  
Mumu_Klk4 SER A 72  E . . . . . . - C O O . ? -0.999 8.9   -163.5 -126.2 128.8  -4.4  -7.1  12.1  
Mumu_Klk4 ILE A 73  E . . . . . . - C O O . ? -0.937 7.2   -154.8 -117.8 110.1  -2.7  -10.1 10.5  
Mumu_Klk4 GLN A 74  E . . . . . . - C O O . ? -0.554 37.0  -96.5  -79.4  139.7  1.0   -9.6  9.3   
Mumu_Klk4 HIS A 75  . . > . . . . - . . . . ? -0.394 34.1  -132.8 -50.9  130.9  2.2   -11.9 6.6   
Mumu_Klk4 PRO A 76  T . 3 . . . S + . . . . ? 0.746  104.5 48.5   -63.3  -25.5  4.0   -14.7 8.6   
Mumu_Klk4 ASN A 77  T . 3 . . . S + . . . . ? 0.106  76.4  141.2  -103.4 15.4   7.0   -14.5 6.3   
Mumu_Klk4 PHE A 78  . . < . . . . - . . . . ? -0.482 37.2  -158.3 -55.3  125.0  7.4   -10.7 6.5   
Mumu_Klk4 ASN A 79  B . . > > . . - E S Q . ? -0.942 6.7   -131.7 -118.4 120.9  11.1  -10.1 6.6   
Mumu_Klk4 ASP A 80  T . . 4 5 . S + . . . . ? -0.858 84.5  16.0   -109.5 118.0  12.6  -6.8  8.0   
Mumu_Klk4 PRO A 81  T . . 4 5 . S + . . . . ? -0.962 125.6 54.8   -112.0 0.9    14.8  -5.0  6.7   
Mumu_Klk4 SER A 82  T . . 4 5 . S - . . . . ? 0.648  93.2  -140.9 -74.4  -5.5   14.4  -6.5  3.2   
Mumu_Klk4 PHE A 83  T . > < 5 . . + . . . . ? 0.819  39.5  168.4  49.0   26.4   10.7  -5.7  3.5   
Mumu_Klk4 ALA A 84  B . 3 . < . . + E T Q . ? -0.581 66.1  8.3    -65.6  136.9  10.1  -9.1  1.8   
Mumu_Klk4 ASN A 85  T . 3 . . . S + . . . . ? 0.889  82.7  178.7  58.7   36.9   6.4   -10.1 1.9   
Mumu_Klk4 ASP A 86  . . < . . . . + . . . . ? -0.456 32.6  119.6  -69.8  65.8   5.5   -6.6  3.2   
Mumu_Klk4 LEU A 87  . . . . . . . + . . . . ? -0.996 34.9  177.1  -141.1 139.7  1.7   -7.2  3.4   
Mumu_Klk4 MET A 88  E . . . . . . - C P M O ? -0.990 20.4  -138.3 -141.0 145.6  -0.9  -7.2  6.2   
Mumu_Klk4 LEU A 89  E . . . . . . - C P M O ? -0.931 13.7  -158.2 -106.1 133.7  -4.7  -7.7  6.5   
Mumu_Klk4 ILE A 90  E . . . . . . - C P M O ? -0.966 7.5   -148.2 -115.1 117.6  -6.8  -5.5  8.7   
Mumu_Klk4 LYS A 91  E . . . . . . - C P M O ? -0.784 14.6  -138.8 -89.9  123.3  -10.2 -6.7  9.9   
Mumu_Klk4 LEU A 92  E . . . . . . - C P . O ? -0.425 17.1  -122.2 -76.2  151.0  -12.8 -4.0  10.4  
Mumu_Klk4 ASN A 93  S . . . . . S + . . . . ? 0.769  97.9  21.7   -64.8  -22.8  -15.2 -4.2  13.4  
Mumu_Klk4 GLU A 94  S . . . . . S - . . . . ? -0.991 88.3  -103.0 -144.8 151.9  -18.0 -4.1  11.0  
Mumu_Klk4 SER A 95  P . . . . > . - . . . . ? -0.465 37.3  -129.2 -72.8  142.8  -18.7 -4.9  7.2   
Mumu_Klk4 VAL A 96  P . . . . P . - . . . . ? -0.740 9.6   -130.3 -96.7  140.6  -18.9 -2.0  4.9   
Mumu_Klk4 ILE A 97  P . . . . P . - . . . . ? -0.814 31.5  -119.0 -87.2  119.7  -21.8 -1.5  2.5   
Mumu_Klk4 GLU A 98  P . . . . < . + . . . . ? -0.327 46.5  155.8  -60.0  141.6  -20.5 -0.7  -1.0  
Mumu_Klk4 SER A 99  . . . . . . . - . . . . ? -0.770 60.7  -72.9  -147.2 -172.0 -21.4 2.7   -2.4  
Mumu_Klk4 ASN A 100 S . . . . . S + . . . . ? 0.718  133.8 35.8   -66.8  -14.3  -20.3 5.3   -4.9  
Mumu_Klk4 THR A 101 S . . . . . S + . . . . ? 0.561  117.1 52.6   -116.6 -13.0  -17.5 6.3   -2.5  
Mumu_Klk4 ILE A 102 . . . . . . . + . . . . ? -0.962 64.4  149.1  -132.0 116.1  -16.6 2.9   -1.0  
Mumu_Klk4 ARG A 103 . . . . . . . - . . . . ? -0.994 38.3  -125.0 -144.4 146.5  -15.8 -0.1  -3.2  
Mumu_Klk4 SER A 104 . . . . . . . - . . . . ? -0.578 22.5  -147.2 -83.9  156.5  -13.6 -3.1  -3.0  
Mumu_Klk4 ILE A 105 . . . . . . . - . . . . ? -0.971 18.2  -115.2 -122.6 138.1  -11.0 -3.9  -5.7  
Mumu_Klk4 PRO A 106 P . . . . > . - . . . . ? -0.465 27.5  -117.0 -71.3  146.1  -10.0 -7.4  -6.9  
Mumu_Klk4 VAL A 107 B . . . . P . - B D C . ? -0.634 38.9  -105.7 -78.5  132.4  -6.4  -8.6  -6.3  
Mumu_Klk4 ALA A 108 P . . . . < . - . . . . ? -0.307 21.5  -158.6 -59.1  141.0  -4.6  -9.2  -9.6  
Mumu_Klk4 THR A 109 S . . . . . S + . . . . ? 0.610  78.4  54.7   -95.6  -15.7  -4.2  -12.9 -10.6 
Mumu_Klk4 GLN A 110 S . . . . . S - . . . . ? -0.941 89.5  -111.8 -120.7 148.3  -1.3  -12.1 -13.0 
Mumu_Klk4 CYS A 111 . . . . . . . - . . . . ? -0.388 38.8  -102.4 -77.3  146.7  1.9   -10.2 -12.3 
Mumu_Klk4 PRO A 112 . . . . . . . - . . . . ? -0.346 34.7  -135.8 -63.1  149.0  2.4   -6.8  -13.9 
Mumu_Klk4 THR A 113 . . > . . . . - . . . . ? -0.816 31.3  -87.1  -106.3 146.1  4.7   -6.6  -16.9 
Mumu_Klk4 PRO A 114 T . 3 . . . S + . . . . ? -0.271 116.3 25.8   -51.5  131.4  7.3   -4.0  -17.6 
Mumu_Klk4 GLY A 115 T . 3 . . . S + . . . . ? 0.163  83.7  140.7  100.9  -22.4  5.8   -1.0  -19.4 
Mumu_Klk4 ASP A 116 . . < . . . . - . . . . ? -0.310 53.6  -125.7 -50.1  137.9  2.3   -1.6  -18.0 
Mumu_Klk4 THR A 117 E . . . . . . - B E D . ? -0.857 35.6  -179.3 -90.6  126.7  0.7   1.7   -17.1 
Mumu_Klk4 CYS A 118 E . . . . . . - B E D . ? -0.928 24.5  -131.8 -132.2 147.7  -0.6  1.8   -13.5 
Mumu_Klk4 LEU A 119 E . . . . . . - B E D E ? -0.878 19.5  -168.9 -99.7  125.8  -2.4  4.3   -11.3 
Mumu_Klk4 VAL A 120 E . . . . . . - B E D E ? -0.922 7.0   -175.3 -111.2 137.7  -1.0  5.0   -7.8  
Mumu_Klk4 SER A 121 E . . . . . . + B E D . ? -0.971 17.9  116.5  -133.6 147.7  -3.0  7.0   -5.2  
Mumu_Klk4 GLY A 122 E . . . . . . - B E D . ? -0.975 59.8  -108.1 172.9  174.7  -2.3  8.2   -1.7  
Mumu_Klk4 TRP A 123 . . . . . . . + . . . . ? -0.161 63.2  143.7  -113.1 26.1   -1.9  11.0  0.9   
Mumu_Klk4 GLY A 124 . . . . . . . - . . . . ? 0.015  59.7  -58.7  -61.7  177.9  1.9   10.6  1.2   
Mumu_Klk4 GLN A 125 . . . . . . . - . . . . ? -0.371 50.3  -135.9 -66.7  133.3  4.5   13.6  1.8   
Mumu_Klk4 LEU A 126 . . > . . . . - . . . . ? -0.331 36.1  -92.3  -76.8  168.4  4.7   16.3  -0.9  
Mumu_Klk4 LYS A 127 T . 3 . . . S + . . . . ? 0.819  129.2 56.4   -52.2  -26.8  8.1   17.7  -2.1  
Mumu_Klk4 ASN A 128 T . 3 . . . S - . . . . ? 0.370  121.0 -109.4 -94.0  5.1    7.8   20.4  0.6   
Mumu_Klk4 GLY A 129 S . < . . . S + . . . . ? 0.375  79.7  125.3  86.5   -2.5   7.5   17.7  3.3   
Mumu_Klk4 LYS A 130 P . . . . > . - . . . . ? -0.526 63.5  -116.5 -88.9  156.5  3.8   18.5  3.9   
Mumu_Klk4 LEU A 131 P . . . . P . - . . . . ? -0.781 32.1  -121.6 -87.9  127.2  0.9   16.1  3.8   
Mumu_Klk4 PRO A 132 P . . . . < . - . . . . ? -0.450 7.8   -149.3 -66.9  144.8  -1.7  16.8  1.1   
Mumu_Klk4 SER A 133 S . . . . . S + . . . . ? 0.792  82.8  59.7   -79.6  -26.7  -5.3  17.4  2.3   
Mumu_Klk4 LEU A 134 B . . . . . S - D R P . ? -0.762 98.9  -96.7  -105.2 145.0  -6.6  16.0  -1.0  
Mumu_Klk4 LEU A 135 . . . . . . . - . . . . ? -0.373 42.0  -144.6 -57.4  133.3  -6.1  12.5  -2.5  
Mumu_Klk4 GLN A 136 E . . . . . . - B F B D ? -0.797 15.4  -169.4 -107.6 147.7  -3.3  12.4  -5.0  
Mumu_Klk4 CYS A 137 E . . . . . . + B F B D ? -0.989 8.7   168.2  -135.7 148.6  -3.0  10.3  -8.2  
Mumu_Klk4 VAL A 138 E . . . . . . - B F . D ? -0.984 28.9  -126.6 -156.0 143.7  -0.2  9.6   -10.7 
Mumu_Klk4 ASN A 139 E . . . . . . - B F . D ? -0.768 31.5  -179.8 -89.1  134.3  0.4   7.2   -13.6 
Mumu_Klk4 LEU A 140 E . . . . . . - B F . D ? -0.958 23.1  -128.6 -130.7 153.2  3.5   5.1   -13.5 
Mumu_Klk4 SER A 141 E . . . . > . - B F . D ? -0.812 31.5  -111.0 -98.0  141.3  5.1   2.6   -15.7 
Mumu_Klk4 VAL A 142 B . . . . P . - B F F . ? -0.506 33.7  -135.9 -69.3  129.1  6.2   -0.7  -14.4 
Mumu_Klk4 ALA A 143 P . . . . P . - . . . . ? -0.517 25.6  -96.4  -82.8  157.3  10.1  -1.1  -14.4 
Mumu_Klk4 SER A 144 P . . > . < . - . . . . ? -0.378 27.0  -120.0 -68.8  152.4  11.9  -4.1  -15.5 
Mumu_Klk4 GLU A 145 H . . > . . S + . . . . ? 0.862  114.1 57.4   -57.5  -40.0  13.0  -6.7  -12.9 
Mumu_Klk4 GLU A 146 H . . > . . S + . . . . ? 0.921  106.9 47.2   -57.6  -48.4  16.6  -6.1  -14.0 
Mumu_Klk4 THR A 147 H . . > . . S + . . . . ? 0.914  112.8 50.3   -60.0  -43.2  16.4  -2.4  -13.3 
Mumu_Klk4 CYS A 148 H . . X . . S + . . . . ? 0.927  112.4 45.4   -64.3  -44.2  14.8  -3.2  -9.9  
Mumu_Klk4 ARG A 149 H . . X . . S + . . . . ? 0.896  110.2 54.4   -64.4  -45.0  17.5  -5.7  -8.9  
Mumu_Klk4 LEU A 150 H . . < . . S + . . . . ? 0.901  116.3 37.7   -60.8  -34.8  20.3  -3.5  -10.0 
Mumu_Klk4 LEU A 151 H . . < . . S + . . . . ? 0.819  124.0 37.4   -88.6  -31.7  19.1  -0.6  -7.9  
Mumu_Klk4 TYR A 152 H . > X . . S + . . . . ? 0.233  84.2  164.4  -114.3 13.9   17.8  -2.5  -4.8  
Mumu_Klk4 ASP A 153 T . 3 < . . . + . . . . ? -0.428 60.6  20.8   -61.9  133.2  20.5  -5.2  -4.5  
Mumu_Klk4 PRO A 154 T . 3 4 . . S + . . . . ? -0.887 127.1 48.3   -100.7 6.1    20.9  -7.1  -1.8  
Mumu_Klk4 VAL A 155 T . < 4 . . S + . . . . ? 0.494  79.9  118.5  -102.1 -0.3   17.5  -6.4  -0.4  
Mumu_Klk4 TYR A 156 . . . < . . . - . . . . ? -0.466 43.2  -172.8 -68.9  134.5  15.6  -7.1  -3.6  
Mumu_Klk4 HIS A 157 . . > . . . . - . . . . ? -0.913 36.2  -117.8 -129.4 150.1  13.1  -10.1 -3.2  
Mumu_Klk4 LEU A 158 T . 3 . . . S + . . . . ? 0.643  112.9 68.1   -64.9  -13.1  10.9  -12.0 -5.7  
Mumu_Klk4 SER A 159 T . 3 . . . S + . . . . ? 0.326  95.0  78.0   -85.8  7.4    7.9   -10.8 -3.8  
Mumu_Klk4 MET A 160 E . < . . . . - B G . G ? -0.850 52.8  -178.2 -119.4 151.6  8.7   -7.2  -5.0  
Mumu_Klk4 PHE A 161 E . . . . . . - B G . G ? -0.951 19.1  -129.6 -139.1 164.8  8.3   -5.2  -8.2  
Mumu_Klk4 CYS A 162 E . . . . . . + B G . G ? -0.888 22.3  172.1  -119.0 145.9  9.3   -1.6  -9.3  
Mumu_Klk4 ALA A 163 E . . . . . . + B G F G ? -0.985 45.9  17.9   -147.8 145.8  7.3   1.3   -10.9 
Mumu_Klk4 GLY A 164 . . . . . . . + . . . . ? -0.422 55.0  113.9  95.6   -175.4 8.1   4.8   -11.6 
Mumu_Klk4 GLY A 165 . . . . . . . + . . . . ? 0.695  50.1  140.7  85.7   5.9    11.4  6.7   -11.7 
Mumu_Klk4 GLY A 166 S . > . . . S - . . . . ? 0.033  75.7  -75.1  -67.2  -172.7 11.1  7.4   -15.5 
Mumu_Klk4 GLN A 167 T . 3 . . . S + . . . . ? 0.771  133.2 62.0   -62.1  -18.6  12.2  10.8  -17.1 
Mumu_Klk4 ASP A 168 T . 3 . . . S - . . . . ? 0.409  102.7 -136.1 -92.2  -1.3   9.1   12.4  -15.7 
Mumu_Klk4 GLN A 169 . . < . . . . + . . . . ? 0.796  42.4  166.7  55.8   28.6   10.4  11.6  -12.1 
Mumu_Klk4 LYS A 170 . . . . . . . + . . . . ? -0.666 7.7   141.4  -75.9  145.2  6.9   10.4  -11.1 
Mumu_Klk4 ASP A 171 B . . . . . . - A B A . ? -0.972 49.6  -100.6 -171.4 162.2  6.7   8.4   -7.7  
Mumu_Klk4 SER A 172 . . . . . . . - . . . . ? -0.792 41.9  -158.9 -90.7  149.5  5.0   7.6   -4.4  
Mumu_Klk4 CYS A 173 . . > . . . . - . . . . ? -0.651 31.9  -48.8  -123.9 179.6  6.3   9.2   -1.4  
Mumu_Klk4 ASN A 174 T . 3 . . . S + . . . . ? -0.191 119.4 32.7   -54.3  138.6  6.4   8.8   2.4   
Mumu_Klk4 GLY A 175 T . 3 . . . S + . . . . ? 0.189  93.2  91.0   99.0   -12.5  3.0   8.1   4.0   
Mumu_Klk4 ASP A 176 . . X . . . . + . . . . ? 0.324  53.0  139.6  -96.4  1.3    1.7   6.2   1.0   
Mumu_Klk4 SER A 177 T . 3 . . . S + . . . . ? -0.286 74.3  17.0   -48.4  130.4  2.9   3.0   2.5   
Mumu_Klk4 GLY A 178 T . 3 . . . S + . . . . ? 0.308  96.6  137.9  89.3   -13.7  0.3   0.4   1.9   
Mumu_Klk4 GLY A 179 . . < . . . . - . . . . ? -0.286 56.0  -94.4  -65.9  163.3  -1.4  2.5   -0.7  
Mumu_Klk4 PRO A 180 E . . . . . . - B H . H ? -0.469 22.5  -165.2 -90.0  139.1  -2.7  0.9   -4.0  
Mumu_Klk4 ILE A 181 E . . . . . . - B H E H ? -0.993 23.5  -166.7 -110.4 115.1  -1.0  0.6   -7.4  
Mumu_Klk4 VAL A 182 E . . . . . . + B H E H ? -0.919 12.6  178.9  -112.4 126.7  -3.8  -0.3  -9.8  
Mumu_Klk4 CYS A 183 E . > . . . S - B H . H ? -0.992 73.6  -9.5   -124.7 130.3  -3.4  -1.6  -13.4 
Mumu_Klk4 ASN A 184 T . 3 . . . S - . . . . ? 0.900  128.9 -56.2  50.9   36.4   -6.2  -2.5  -15.8 
Mumu_Klk4 ARG A 185 T . 3 . . . S + . . . . ? 0.674  116.4 105.6  77.6   14.2   -8.7  -2.2  -12.8 
Mumu_Klk4 SER A 186 E . < . . . S - B I . H ? -0.985 79.0  -108.4 -125.3 147.8  -7.0  -4.7  -10.6 
Mumu_Klk4 LEU A 187 E . . . . . . + B I C H ? -0.617 39.6  170.7  -73.3  112.8  -4.8  -4.3  -7.5  
Mumu_Klk4 GLN A 188 E . . . . . . - B I . . ? 0.730  55.7  -20.8  -97.5  -28.6  -1.3  -5.1  -8.7  
Mumu_Klk4 GLY A 189 E . . . . . . - B I I H ? -0.984 53.5  -111.5 -168.3 171.3  0.8   -4.0  -5.6  
Mumu_Klk4 LEU A 190 E . . . . . . - B I I H ? -0.954 40.5  -104.2 -118.8 139.8  1.2   -2.0  -2.4  
Mumu_Klk4 VAL A 191 E . . . . . . + B I I . ? -0.461 55.3  155.1  -58.1  123.1  3.5   0.8   -1.8  
Mumu_Klk4 SER A 192 E . . . . . . - B I . . ? 0.686  49.6  -22.0  -118.3 -73.2  6.3   -0.7  0.3   
Mumu_Klk4 MET A 193 E . . . . . . + B I I . ? -0.847 49.1  170.3  -144.0 165.4  9.7   1.0   0.1   
Mumu_Klk4 GLY A 194 . . . . . . . - . . . . ? -0.940 46.4  -62.2  -158.7 179.6  11.9  3.3   -2.0  
Mumu_Klk4 GLN A 195 . . . . . . . - . . . . ? -0.297 60.8  -93.4  -74.4  149.4  15.1  5.2   -1.8  
Mumu_Klk4 GLY A 196 S . . . . . S + . . . . ? 0.809  115.8 51.3   -32.8  -35.0  15.5  8.1   0.9   
Mumu_Klk4 LYS A 197 S . > . . . S - . . . . ? -0.933 82.1  -141.1 -119.5 122.3  14.3  10.7  -1.8  
Mumu_Klk4 CYS A 198 T . 3 . . . S + . . . . ? -0.419 80.5  28.8   -70.2  145.6  11.1  10.2  -3.8  
Mumu_Klk4 GLY A 199 T . 3 . . . S + . . . . ? 0.744  74.2  162.5  85.9   16.5   10.9  11.1  -7.5  
Mumu_Klk4 GLN A 200 . . X . . . . - . . . . ? -0.662 47.3  -107.3 -71.6  127.9  14.6  10.5  -8.4  
Mumu_Klk4 PRO A 201 T . 3 . . . S + . . . . ? -0.364 104.0 8.9    -54.8  131.5  15.1  10.2  -12.1 
Mumu_Klk4 GLY A 202 T . 3 . . . S + . . . . ? 0.498  105.3 109.7  81.2   -0.0   15.8  6.6   -13.0 
Mumu_Klk4 ILE A 203 . . < . . . . - . . . . ? -0.885 52.3  -164.2 -116.8 101.8  15.0  5.5   -9.5  
Mumu_Klk4 PRO A 204 P . . . . > . - . . . . ? -0.342 19.1  -115.4 -77.2  162.8  11.7  3.5   -9.2  
Mumu_Klk4 SER A 205 E . . . . P . - B J G . ? -0.626 28.6  -116.8 -90.3  155.7  9.7   2.7   -6.0  
Mumu_Klk4 VAL A 206 E . . . . < . - B J G I ? -0.786 30.1  -172.3 -99.4  133.8  9.3   -0.8  -4.7  
Mumu_Klk4 TYR A 207 E . . . . . . - B J G I ? -0.912 32.0  -108.6 -121.7 146.0  5.9   -2.4  -4.4  
Mumu_Klk4 THR A 208 E . . . . . . - B J G I ? -0.704 37.8  -126.4 -71.0  122.6  4.7   -5.6  -2.8  
Mumu_Klk4 ASN A 209 E . > . . . . - B J . I ? -0.632 25.8  -171.8 -76.9  103.7  3.8   -8.0  -5.8  
Mumu_Klk4 LEU A 210 G . > . . . S + . . . . ? 0.692  74.2  73.0   -78.2  -23.8  0.2   -9.0  -5.0  
Mumu_Klk4 CYS A 211 G . 3 . . . S + . . . . ? 0.784  96.6  55.0   -60.6  -18.3  -0.2  -11.6 -7.8  
Mumu_Klk4 LYS A 212 G . < . . . S + . . . . ? 0.504  109.3 46.3   -89.5  -5.8   2.2   -13.8 -5.7  
Mumu_Klk4 PHE A 213 S . < > . . S + . . . . ? 0.115  70.3  112.2  -127.8 18.3   -0.1  -13.6 -2.5  
Mumu_Klk4 THR A 214 H . . > . . S + . . . . ? 0.924  82.0  48.7   -59.9  -43.0  -3.6  -14.3 -3.8  
Mumu_Klk4 ASN A 215 H . . > . . S + . . . . ? 0.919  111.4 48.6   -64.7  -45.0  -3.8  -17.5 -2.0  
Mumu_Klk4 TRP A 216 H . . > . . S + . . . . ? 0.932  111.9 49.5   -60.9  -45.6  -2.6  -16.1 1.3   
Mumu_Klk4 ILE A 217 H . . X . . S + . . . . ? 0.943  113.6 45.1   -61.9  -47.5  -5.1  -13.2 1.1   
Mumu_Klk4 GLN A 218 H . . X . . S + . . . . ? 0.890  110.7 53.8   -66.0  -43.1  -8.0  -15.4 0.3   
Mumu_Klk4 THR A 219 H . . X . . S + . . . . ? 0.916  110.1 46.2   -60.0  -47.7  -7.2  -17.9 3.0   
Mumu_Klk4 ILE A 220 H . . X . . S + . . . . ? 0.932  112.4 51.2   -61.2  -45.9  -7.0  -15.2 5.7   
Mumu_Klk4 ILE A 221 H . . < . . S + . . . . ? 0.917  115.5 42.5   -60.3  -39.2  -10.3 -13.7 4.5   
Mumu_Klk4 GLN A 222 H . . < . . S + . . . . ? 0.859  115.0 47.3   -77.5  -35.9  -12.1 -17.1 4.6   
Mumu_Klk4 THR A 223 H . . < . . . . . . . . ? 0.566  .     .      -92.3  -4.1   -10.6 -18.4 7.9   
Mumu_Klk4 ASN A 224 . . . < . . . . . . . . ? 0.630  .     .      -129.5 .      -11.3 -15.2 9.9   
# 
loop_
_dssp_struct_ladder.id 
_dssp_struct_ladder.sheet_id 
_dssp_struct_ladder.range_id_1 
_dssp_struct_ladder.range_id_2 
_dssp_struct_ladder.type 
_dssp_struct_ladder.beg_1_label_comp_id 
_dssp_struct_ladder.beg_1_label_asym_id 
_dssp_struct_ladder.beg_1_label_seq_id 
_dssp_struct_ladder.pdbx_beg_1_PDB_ins_code 
_dssp_struct_ladder.end_1_label_comp_id 
_dssp_struct_ladder.end_1_label_asym_id 
_dssp_struct_ladder.end_1_label_seq_id 
_dssp_struct_ladder.pdbx_end_1_PDB_ins_code 
_dssp_struct_ladder.beg_1_auth_comp_id 
_dssp_struct_ladder.beg_1_auth_asym_id 
_dssp_struct_ladder.beg_1_auth_seq_id 
_dssp_struct_ladder.end_1_auth_comp_id 
_dssp_struct_ladder.end_1_auth_asym_id 
_dssp_struct_ladder.end_1_auth_seq_id 
_dssp_struct_ladder.beg_2_label_comp_id 
_dssp_struct_ladder.beg_2_label_asym_id 
_dssp_struct_ladder.beg_2_label_seq_id 
_dssp_struct_ladder.pdbx_beg_2_PDB_ins_code 
_dssp_struct_ladder.end_2_label_comp_id 
_dssp_struct_ladder.end_2_label_asym_id 
_dssp_struct_ladder.end_2_label_seq_id 
_dssp_struct_ladder.pdbx_end_2_PDB_ins_code 
_dssp_struct_ladder.beg_2_auth_comp_id 
_dssp_struct_ladder.beg_2_auth_asym_id 
_dssp_struct_ladder.beg_2_auth_seq_id 
_dssp_struct_ladder.end_2_auth_comp_id 
_dssp_struct_ladder.end_2_auth_asym_id 
_dssp_struct_ladder.end_2_auth_seq_id 
A A A B anti-parallel ILE A 3   ? ILE A 3   ? ILE A 3   ILE A 3   ASP A 171 ? ASP A 171 ? ASP A 171 ASP A 171 
B B C F anti-parallel GLN A 6   ? ASP A 7   ? GLN A 6   ASP A 7   CYS A 137 ? GLN A 136 ? CYS A 137 GLN A 136 
C B D I parallel      VAL A 107 ? VAL A 107 ? VAL A 107 VAL A 107 LEU A 187 ? LEU A 187 ? LEU A 187 LEU A 187 
D B E F anti-parallel THR A 117 ? GLY A 122 ? THR A 117 GLY A 122 SER A 141 ? GLN A 136 ? SER A 141 GLN A 136 
E B E H anti-parallel LEU A 119 ? VAL A 120 ? LEU A 119 VAL A 120 VAL A 182 ? ILE A 181 ? VAL A 182 ILE A 181 
F B F G anti-parallel VAL A 142 ? VAL A 142 ? VAL A 142 VAL A 142 ALA A 163 ? ALA A 163 ? ALA A 163 ALA A 163 
G B G J anti-parallel MET A 160 ? ALA A 163 ? MET A 160 ALA A 163 THR A 208 ? SER A 205 ? THR A 208 SER A 205 
H B H I anti-parallel PRO A 180 ? CYS A 183 ? PRO A 180 CYS A 183 LEU A 190 ? SER A 186 ? LEU A 190 SER A 186 
I B I J anti-parallel GLY A 189 ? MET A 193 ? GLY A 189 MET A 193 ASN A 209 ? VAL A 206 ? ASN A 209 VAL A 206 
J C K L anti-parallel GLN A 16  ? SER A 21  ? GLN A 16  SER A 21  VAL A 30  ? GLY A 24  ? VAL A 30  GLY A 24  
K C K N anti-parallel ALA A 17  ? PHE A 20  ? ALA A 17  PHE A 20  LEU A 52  ? ILE A 49  ? LEU A 52  ILE A 49  
L C L M anti-parallel VAL A 30  ? HIS A 33  ? VAL A 30  HIS A 33  LEU A 38  ? TRP A 36  ? LEU A 38  TRP A 36  
M C M P anti-parallel TRP A 36  ? SER A 39  ? TRP A 36  SER A 39  LYS A 91  ? MET A 88  ? LYS A 91  MET A 88  
N C N O anti-parallel ILE A 49  ? LEU A 52  ? ILE A 49  LEU A 52  GLU A 68  ? ARG A 65  ? GLU A 68  ARG A 65  
O C O P anti-parallel ALA A 69  ? GLN A 74  ? ALA A 69  GLN A 74  LEU A 92  ? MET A 88  ? LEU A 92  MET A 88  
P D Q R anti-parallel ASN A 56  ? ASN A 56  ? ASN A 56  ASN A 56  LEU A 134 ? LEU A 134 ? LEU A 134 LEU A 134 
Q E S T anti-parallel ASN A 79  ? ASN A 79  ? ASN A 79  ASN A 79  ALA A 84  ? ALA A 84  ? ALA A 84  ALA A 84  
# 
loop_
_dssp_struct_bridge_pairs.id 
_dssp_struct_bridge_pairs.label_comp_id 
_dssp_struct_bridge_pairs.label_seq_id 
_dssp_struct_bridge_pairs.label_asym_id 
_dssp_struct_bridge_pairs.auth_seq_id 
_dssp_struct_bridge_pairs.auth_asym_id 
_dssp_struct_bridge_pairs.pdbx_PDB_ins_code 
_dssp_struct_bridge_pairs.acceptor_1_label_comp_id 
_dssp_struct_bridge_pairs.acceptor_1_label_seq_id 
_dssp_struct_bridge_pairs.acceptor_1_label_asym_id 
_dssp_struct_bridge_pairs.acceptor_1_auth_seq_id 
_dssp_struct_bridge_pairs.acceptor_1_auth_asym_id 
_dssp_struct_bridge_pairs.acceptor_1_pdbx_PDB_ins_code 
_dssp_struct_bridge_pairs.acceptor_1_energy 
_dssp_struct_bridge_pairs.acceptor_2_label_comp_id 
_dssp_struct_bridge_pairs.acceptor_2_label_seq_id 
_dssp_struct_bridge_pairs.acceptor_2_label_asym_id 
_dssp_struct_bridge_pairs.acceptor_2_auth_seq_id 
_dssp_struct_bridge_pairs.acceptor_2_auth_asym_id 
_dssp_struct_bridge_pairs.acceptor_2_pdbx_PDB_ins_code 
_dssp_struct_bridge_pairs.acceptor_2_energy 
_dssp_struct_bridge_pairs.donor_1_label_comp_id 
_dssp_struct_bridge_pairs.donor_1_label_seq_id 
_dssp_struct_bridge_pairs.donor_1_label_asym_id 
_dssp_struct_bridge_pairs.donor_1_auth_seq_id 
_dssp_struct_bridge_pairs.donor_1_auth_asym_id 
_dssp_struct_bridge_pairs.donor_1_pdbx_PDB_ins_code 
_dssp_struct_bridge_pairs.donor_1_energy 
_dssp_struct_bridge_pairs.donor_2_label_comp_id 
_dssp_struct_bridge_pairs.donor_2_label_seq_id 
_dssp_struct_bridge_pairs.donor_2_label_asym_id 
_dssp_struct_bridge_pairs.donor_2_auth_seq_id 
_dssp_struct_bridge_pairs.donor_2_auth_asym_id 
_dssp_struct_bridge_pairs.donor_2_pdbx_PDB_ins_code 
_dssp_struct_bridge_pairs.donor_2_energy 
1   ARG 1   A 1   A ? ?   ?   ? ?   ? ? ?    ?   ?   ? ?   ? ? ?    ILE 3   A 3   A ? -1.1 GLN 125 A 125 A ? -0.2 
2   ILE 2   A 2   A ? SER 172 A 172 A ? -0.2 GLY 124 A 124 A ? -0.2 GLY 5   A 5   A ? -2.3 SER 172 A 172 A ? -0.3 
3   ILE 3   A 3   A ? ASP 171 A 171 A ? -2.6 ARG 1   A 1   A ? -1.1 ASP 171 A 171 A ? -1.0 GLN 6   A 6   A ? -0.1 
4   GLN 4   A 4   A ? GLY 5   A 5   A ? -0.2 LYS 170 A 170 A ? -0.2 ILE 3   A 3   A ? -0.3 GLN 6   A 6   A ? -0.2 
5   GLY 5   A 5   A ? ILE 2   A 2   A ? -2.3 VAL 138 A 138 A ? -0.1 ASP 7   A 7   A ? -0.3 VAL 138 A 138 A ? -0.2 
6   GLN 6   A 6   A ? CYS 137 A 137 A ? -2.5 GLN 4   A 4   A ? -0.2 CYS 137 A 137 A ? -2.8 SER 9   A 9   A ? -0.1 
7   ASP 7   A 7   A ? GLY 5   A 5   A ? -0.3 GLN 136 A 136 A ? -0.2 GLN 136 A 136 A ? -0.2 SER 9   A 9   A ? -0.1 
8   CYS 8   A 8   A ? LEU 135 A 135 A ? -2.9 HIS 55  A 55  A ? -0.1 LEU 135 A 135 A ? -0.1 HIS 11  A 11  A ? -0.1 
9   SER 9   A 9   A ? ASP 7   A 7   A ? -0.1 PRO 10  A 10  A ? -0.1 SER 12  A 12  A ? -2.2 GLN 13  A 13  A ? -0.3 
10  PRO 10  A 10  A ? ?   ?   ? ?   ? ? ?    ?   ?   ? ?   ? ? ?    SER 9   A 9   A ? -0.1 HIS 55  A 55  A ? -0.1 
11  HIS 11  A 11  A ? GLN 13  A 13  A ? -0.1 SER 12  A 12  A ? -0.1 HIS 55  A 55  A ? -0.1 SER 9   A 9   A ? -0.1 
12  SER 12  A 12  A ? SER 9   A 9   A ? -2.2 GLN 13  A 13  A ? -0.2 HIS 11  A 11  A ? -0.1 TRP 15  A 15  A ? -0.1 
13  GLN 13  A 13  A ? SER 9   A 9   A ? -0.3 PRO 14  A 14  A ? -0.1 GLN 16  A 16  A ? -1.9 SER 12  A 12  A ? -0.2 
14  PRO 14  A 14  A ? ?   ?   ? ?   ? ? ?    ?   ?   ? ?   ? ? ?    ARG 103 A 103 A ? -1.5 GLY 53  A 53  A ? -0.3 
15  TRP 15  A 15  A ? ILE 102 A 102 A ? -0.2 SER 12  A 12  A ? -0.1 LEU 31  A 31  A ? -2.9 ALA 17  A 17  A ? -0.2 
16  GLN 16  A 16  A ? GLN 13  A 13  A ? -1.9 VAL 30  A 30  A ? -0.2 GLY 53  A 53  A ? -0.6 LEU 54  A 54  A ? -0.4 
17  ALA 17  A 17  A ? GLY 29  A 29  A ? -2.8 TRP 15  A 15  A ? -0.2 GLY 29  A 29  A ? -2.0 LEU 19  A 19  A ? -0.5 
18  ALA 18  A 18  A ? GLY 51  A 51  A ? -2.5 GLN 16  A 16  A ? -0.4 GLY 51  A 51  A ? -3.1 PHE 20  A 20  A ? -0.6 
19  LEU 19  A 19  A ? CYS 27  A 27  A ? -2.8 ALA 17  A 17  A ? -0.5 PHE 26  A 26  A ? -2.5 CYS 27  A 27  A ? -1.5 
20  PHE 20  A 20  A ? ILE 49  A 49  A ? -3.4 ALA 18  A 18  A ? -0.6 ILE 49  A 49  A ? -1.8 PHE 25  A 25  A ? -0.2 
21  SER 21  A 21  A ? GLY 24  A 24  A ? -2.3 LEU 19  A 19  A ? -0.3 GLY 24  A 24  A ? -2.0 TYR 48  A 48  A ? -0.1 
22  GLU 22  A 22  A ? ASP 23  A 23  A ? -0.3 PHE 20  A 20  A ? -0.2 PHE 25  A 25  A ? -0.1 TYR 48  A 48  A ? -0.0 
23  ASP 23  A 23  A ? GLY 24  A 24  A ? -0.3 ?   ?   ? ?   ? ? ?    GLU 22  A 22  A ? -0.3 PHE 25  A 25  A ? -0.2 
24  GLY 24  A 24  A ? SER 21  A 21  A ? -2.0 ?   ?   ? ?   ? ? ?    SER 21  A 21  A ? -2.3 ASP 23  A 23  A ? -0.3 
25  PHE 25  A 25  A ? PHE 20  A 20  A ? -0.2 ASP 23  A 23  A ? -0.2 PHE 20  A 20  A ? -0.2 SER 28  A 28  A ? -0.1 
26  PHE 26  A 26  A ? LEU 19  A 19  A ? -2.5 CYS 27  A 27  A ? -0.5 SER 28  A 28  A ? -0.3 SER 177 A 177 A ? -0.2 
27  CYS 27  A 27  A ? LEU 19  A 19  A ? -1.5 ASP 176 A 176 A ? -0.1 LEU 19  A 19  A ? -2.8 PHE 26  A 26  A ? -0.5 
28  SER 28  A 28  A ? SER 177 A 177 A ? -3.3 PHE 26  A 26  A ? -0.3 ALA 40  A 40  A ? -0.5 VAL 30  A 30  A ? -0.3 
29  GLY 29  A 29  A ? ALA 17  A 17  A ? -2.0 CYS 27  A 27  A ? -0.2 ALA 17  A 17  A ? -2.8 LEU 31  A 31  A ? -0.4 
30  VAL 30  A 30  A ? LEU 38  A 38  A ? -2.4 SER 28  A 28  A ? -0.3 LEU 38  A 38  A ? -3.8 VAL 32  A 32  A ? -0.7 
31  LEU 31  A 31  A ? TRP 15  A 15  A ? -2.9 GLY 29  A 29  A ? -0.4 ILE 105 A 105 A ? -1.7 VAL 37  A 37  A ? -0.2 
32  VAL 32  A 32  A ? TRP 36  A 36  A ? -1.8 VAL 30  A 30  A ? -0.7 LEU 31  A 31  A ? -0.2 VAL 37  A 37  A ? -0.2 
33  HIS 33  A 33  A ? TRP 36  A 36  A ? -1.6 VAL 30  A 30  A ? -0.1 TRP 36  A 36  A ? -2.1 VAL 32  A 32  A ? -0.3 
34  PRO 34  A 34  A ? ?   ?   ? ?   ? ? ?    ?   ?   ? ?   ? ? ?    VAL 96  A 96  A ? -2.9 GLU 94  A 94  A ? -0.1 
35  GLN 35  A 35  A ? SER 95  A 95  A ? -0.2 TRP 36  A 36  A ? -0.1 LEU 92  A 92  A ? -2.1 VAL 37  A 37  A ? -0.4 
36  TRP 36  A 36  A ? HIS 33  A 33  A ? -2.1 LYS 91  A 91  A ? -0.2 VAL 32  A 32  A ? -1.8 HIS 33  A 33  A ? -1.6 
37  VAL 37  A 37  A ? ILE 90  A 90  A ? -2.6 GLN 35  A 35  A ? -0.4 ILE 90  A 90  A ? -3.2 SER 39  A 39  A ? -0.4 
38  LEU 38  A 38  A ? VAL 30  A 30  A ? -3.8 TRP 36  A 36  A ? -0.4 VAL 30  A 30  A ? -2.4 ALA 40  A 40  A ? -0.2 
39  SER 39  A 39  A ? MET 88  A 88  A ? -2.6 VAL 37  A 37  A ? -0.4 MET 88  A 88  A ? -2.6 ALA 41  A 41  A ? -0.3 
40  ALA 40  A 40  A ? SER 28  A 28  A ? -0.5 LEU 87  A 87  A ? -0.2 CYS 43  A 43  A ? -1.7 LEU 87  A 87  A ? -0.3 
41  ALA 41  A 41  A ? SER 39  A 39  A ? -0.3 HIS 42  A 42  A ? -0.3 LEU 44  A 44  A ? -1.7 ALA 40  A 40  A ? -0.1 
42  HIS 42  A 42  A ? CYS 43  A 43  A ? -0.3 PHE 83  A 83  A ? -0.1 ALA 41  A 41  A ? -0.3 SER 177 A 177 A ? -0.0 
43  CYS 43  A 43  A ? ALA 40  A 40  A ? -1.7 SER 28  A 28  A ? -0.1 HIS 42  A 42  A ? -0.3 ALA 41  A 41  A ? -0.2 
44  LEU 44  A 44  A ? ALA 41  A 41  A ? -1.7 GLU 46  A 46  A ? -0.0 GLU 46  A 46  A ? -0.2 ALA 41  A 41  A ? -0.0 
45  GLN 45  A 45  A ? GLU 46  A 46  A ? -0.0 SER 21  A 21  A ? -0.0 TYR 48  A 48  A ? -0.1 CYS 43  A 43  A ? -0.0 
46  GLU 46  A 46  A ? LEU 44  A 44  A ? -0.2 SER 47  A 47  A ? -0.2 TYR 48  A 48  A ? -0.3 SER 72  A 72  A ? -0.1 
47  SER 47  A 47  A ? ILE 49  A 49  A ? -0.0 LEU 71  A 71  A ? -0.0 ILE 49  A 49  A ? -0.4 GLU 46  A 46  A ? -0.2 
48  TYR 48  A 48  A ? ALA 69  A 69  A ? -0.5 GLU 46  A 46  A ? -0.3 ALA 69  A 69  A ? -2.0 VAL 50  A 50  A ? -0.5 
49  ILE 49  A 49  A ? PHE 20  A 20  A ? -1.8 SER 47  A 47  A ? -0.4 PHE 20  A 20  A ? -3.4 GLY 51  A 51  A ? -0.6 
50  VAL 50  A 50  A ? LEU 67  A 67  A ? -4.3 TYR 48  A 48  A ? -0.5 LEU 67  A 67  A ? -3.2 LEU 52  A 52  A ? -0.6 
51  GLY 51  A 51  A ? ALA 18  A 18  A ? -3.1 ILE 49  A 49  A ? -0.6 ALA 18  A 18  A ? -2.5 GLY 53  A 53  A ? -0.3 
52  LEU 52  A 52  A ? ARG 65  A 65  A ? -3.3 VAL 50  A 50  A ? -0.6 ARG 65  A 65  A ? -2.7 ALA 17  A 17  A ? -0.1 
53  GLY 53  A 53  A ? GLN 16  A 16  A ? -0.6 GLY 51  A 51  A ? -0.3 HIS 55  A 55  A ? -0.4 LEU 52  A 52  A ? -0.2 
54  LEU 54  A 54  A ? GLN 16  A 16  A ? -0.4 GLY 51  A 51  A ? -0.2 GLY 53  A 53  A ? -0.2 LEU 57  A 57  A ? -0.1 
55  HIS 55  A 55  A ? GLY 53  A 53  A ? -0.4 ASN 56  A 56  A ? -0.3 LEU 135 A 135 A ? -2.7 LEU 57  A 57  A ? -0.4 
56  ASN 56  A 56  A ? SER 59  A 59  A ? -0.3 LEU 134 A 134 A ? -0.2 SER 59  A 59  A ? -0.9 HIS 55  A 55  A ? -0.3 
57  LEU 57  A 57  A ? SER 133 A 133 A ? -2.5 HIS 55  A 55  A ? -0.4 LEU 134 A 134 A ? -0.1 ASN 56  A 56  A ? -0.1 
58  LYS 58  A 58  A ? SER 133 A 133 A ? -0.4 GLN 60  A 60  A ? -0.0 GLN 60  A 60  A ? -0.4 LEU 57  A 57  A ? -0.2 
59  SER 59  A 59  A ? ASN 56  A 56  A ? -0.9 SER 133 A 133 A ? -0.2 GLU 61  A 61  A ? -0.8 ASN 56  A 56  A ? -0.3 
60  GLN 60  A 60  A ? LYS 58  A 58  A ? -0.4 LEU 54  A 54  A ? -0.1 LEU 57  A 57  A ? -0.1 LEU 54  A 54  A ? -0.1 
61  GLU 61  A 61  A ? SER 59  A 59  A ? -0.8 ASN 56  A 56  A ? -0.2 SER 64  A 64  A ? -2.6 GLY 63  A 63  A ? -0.0 
62  PRO 62  A 62  A ? ?   ?   ? ?   ? ? ?    ?   ?   ? ?   ? ? ?    ARG 65  A 65  A ? -0.1 GLU 61  A 61  A ? -0.1 
63  GLY 63  A 63  A ? SER 64  A 64  A ? -0.4 ASN 100 A 100 A ? -0.0 ARG 65  A 65  A ? -0.2 THR 101 A 101 A ? -0.1 
64  SER 64  A 64  A ? GLU 61  A 61  A ? -2.6 GLY 53  A 53  A ? -0.1 MET 66  A 66  A ? -0.4 GLY 63  A 63  A ? -0.4 
65  ARG 65  A 65  A ? LEU 52  A 52  A ? -2.7 GLY 63  A 63  A ? -0.2 LEU 52  A 52  A ? -3.3 LEU 67  A 67  A ? -0.5 
66  MET 66  A 66  A ? SER 64  A 64  A ? -0.4 GLY 51  A 51  A ? -0.2 GLU 68  A 68  A ? -0.4 GLY 51  A 51  A ? -0.2 
67  LEU 67  A 67  A ? VAL 50  A 50  A ? -3.2 ARG 65  A 65  A ? -0.5 VAL 50  A 50  A ? -4.3 ALA 69  A 69  A ? -0.3 
68  GLU 68  A 68  A ? MET 66  A 66  A ? -0.4 ILE 49  A 49  A ? -0.2 ASN 93  A 93  A ? -2.6 HIS 70  A 70  A ? -0.4 
69  ALA 69  A 69  A ? TYR 48  A 48  A ? -2.0 LEU 67  A 67  A ? -0.3 TYR 48  A 48  A ? -0.5 LEU 92  A 92  A ? -0.2 
70  HIS 70  A 70  A ? LYS 91  A 91  A ? -2.1 GLU 68  A 68  A ? -0.4 SER 72  A 72  A ? -0.3 LEU 92  A 92  A ? -0.1 
71  LEU 71  A 71  A ? LYS 91  A 91  A ? -1.3 ILE 73  A 73  A ? -0.0 LYS 91  A 91  A ? -3.5 ILE 73  A 73  A ? -0.4 
72  SER 72  A 72  A ? HIS 70  A 70  A ? -0.3 ILE 90  A 90  A ? -0.2 GLN 74  A 74  A ? -0.6 ILE 90  A 90  A ? -0.2 
73  ILE 73  A 73  A ? LEU 89  A 89  A ? -3.5 LEU 71  A 71  A ? -0.4 LEU 89  A 89  A ? -2.5 HIS 75  A 75  A ? -0.2 
74  GLN 74  A 74  A ? SER 72  A 72  A ? -0.6 MET 88  A 88  A ? -0.2 MET 88  A 88  A ? -0.2 ASP 86  A 86  A ? -0.1 
75  HIS 75  A 75  A ? LEU 87  A 87  A ? -2.5 ASN 85  A 85  A ? -0.2 PHE 78  A 78  A ? -2.1 GLN 74  A 74  A ? -0.1 
76  PRO 76  A 76  A ? ?   ?   ? ?   ? ? ?    ?   ?   ? ?   ? ? ?    HIS 75  A 75  A ? -0.1 GLN 74  A 74  A ? -0.1 
77  ASN 77  A 77  A ? ASN 85  A 85  A ? -0.1 ASN 79  A 79  A ? -0.1 ASN 79  A 79  A ? -0.2 HIS 75  A 75  A ? -0.1 
78  PHE 78  A 78  A ? HIS 75  A 75  A ? -2.1 LEU 87  A 87  A ? -0.1 ASP 80  A 80  A ? -0.5 ASN 85  A 85  A ? -0.2 
79  ASN 79  A 79  A ? ALA 84  A 84  A ? -2.5 ASN 77  A 77  A ? -0.2 ALA 84  A 84  A ? -1.4 PHE 83  A 83  A ? -1.1 
80  ASP 80  A 80  A ? PHE 78  A 78  A ? -0.5 PRO 81  A 81  A ? -0.2 PHE 78  A 78  A ? -0.0 ?   ?   ? ?   ? ? ?    
81  PRO 81  A 81  A ? ?   ?   ? ?   ? ? ?    ?   ?   ? ?   ? ? ?    ASP 80  A 80  A ? -0.2 VAL 155 A 155 A ? -0.1 
82  SER 82  A 82  A ? PHE 83  A 83  A ? -0.1 ALA 84  A 84  A ? -0.1 ASP 80  A 80  A ? -0.2 HIS 157 A 157 A ? -0.1 
83  PHE 83  A 83  A ? ASN 79  A 79  A ? -1.1 ALA 84  A 84  A ? -0.2 ASP 86  A 86  A ? -0.9 ASN 85  A 85  A ? -0.2 
84  ALA 84  A 84  A ? ASN 79  A 79  A ? -1.4 ASN 85  A 85  A ? -0.2 ASN 79  A 79  A ? -2.5 PHE 83  A 83  A ? -0.2 
85  ASN 85  A 85  A ? PHE 83  A 83  A ? -0.2 PHE 78  A 78  A ? -0.2 LEU 87  A 87  A ? -2.1 ALA 84  A 84  A ? -0.2 
86  ASP 86  A 86  A ? PHE 83  A 83  A ? -0.9 SER 82  A 82  A ? -0.1 MET 88  A 88  A ? -0.3 ASN 85  A 85  A ? -0.2 
87  LEU 87  A 87  A ? ASN 85  A 85  A ? -2.1 ALA 40  A 40  A ? -0.3 HIS 75  A 75  A ? -2.5 LEU 89  A 89  A ? -0.3 
88  MET 88  A 88  A ? SER 39  A 39  A ? -2.6 ASP 86  A 86  A ? -0.3 SER 39  A 39  A ? -2.6 ILE 90  A 90  A ? -0.4 
89  LEU 89  A 89  A ? ILE 73  A 73  A ? -2.5 LEU 87  A 87  A ? -0.3 ILE 73  A 73  A ? -3.5 LYS 91  A 91  A ? -0.5 
90  ILE 90  A 90  A ? VAL 37  A 37  A ? -3.2 MET 88  A 88  A ? -0.4 VAL 37  A 37  A ? -2.6 LEU 92  A 92  A ? -0.6 
91  LYS 91  A 91  A ? LEU 71  A 71  A ? -3.5 LEU 89  A 89  A ? -0.5 HIS 70  A 70  A ? -2.1 LEU 71  A 71  A ? -1.3 
92  LEU 92  A 92  A ? GLN 35  A 35  A ? -2.1 ILE 90  A 90  A ? -0.6 ALA 69  A 69  A ? -0.2 SER 95  A 95  A ? -0.1 
93  ASN 93  A 93  A ? GLU 68  A 68  A ? -2.6 GLU 94  A 94  A ? -0.1 SER 95  A 95  A ? -0.3 ALA 69  A 69  A ? -0.1 
94  GLU 94  A 94  A ? GLU 68  A 68  A ? -0.3 PRO 34  A 34  A ? -0.1 VAL 96  A 96  A ? -0.2 ASN 93  A 93  A ? -0.1 
95  SER 95  A 95  A ? ASN 93  A 93  A ? -0.3 VAL 96  A 96  A ? -0.1 ILE 97  A 97  A ? -0.3 GLN 35  A 35  A ? -0.2 
96  VAL 96  A 96  A ? PRO 34  A 34  A ? -2.9 GLU 94  A 94  A ? -0.2 GLU 98  A 98  A ? -0.6 SER 95  A 95  A ? -0.1 
97  ILE 97  A 97  A ? SER 95  A 95  A ? -0.3 ARG 103 A 103 A ? -0.0 ILE 102 A 102 A ? -0.1 VAL 96  A 96  A ? -0.0 
98  GLU 98  A 98  A ? VAL 96  A 96  A ? -0.6 THR 101 A 101 A ? -0.1 ASN 100 A 100 A ? -0.2 ARG 103 A 103 A ? -0.2 
99  SER 99  A 99  A ? ILE 102 A 102 A ? -2.7 PRO 14  A 14  A ? -0.1 GLY 53  A 53  A ? -0.0 ILE 102 A 102 A ? -0.0 
100 ASN 100 A 100 A ? GLU 98  A 98  A ? -0.2 THR 101 A 101 A ? -0.2 ARG 103 A 103 A ? -0.1 GLU 98  A 98  A ? -0.1 
101 THR 101 A 101 A ? ILE 102 A 102 A ? -0.2 GLY 63  A 63  A ? -0.1 ARG 103 A 103 A ? -0.4 GLY 53  A 53  A ? -0.3 
102 ILE 102 A 102 A ? LEU 52  A 52  A ? -0.1 GLY 53  A 53  A ? -0.1 SER 99  A 99  A ? -2.7 SER 104 A 104 A ? -0.3 
103 ARG 103 A 103 A ? PRO 14  A 14  A ? -1.5 THR 101 A 101 A ? -0.4 LEU 31  A 31  A ? -0.3 ILE 105 A 105 A ? -0.2 
104 SER 104 A 104 A ? ILE 102 A 102 A ? -0.3 VAL 32  A 32  A ? -0.1 VAL 32  A 32  A ? -0.3 TRP 15  A 15  A ? -0.1 
105 ILE 105 A 105 A ? LEU 31  A 31  A ? -1.7 ARG 103 A 103 A ? -0.2 VAL 107 A 107 A ? -0.1 SER 186 A 186 A ? -0.1 
106 PRO 106 A 106 A ? ?   ?   ? ?   ? ? ?    ?   ?   ? ?   ? ? ?    LEU 187 A 187 A ? -3.0 ALA 108 A 108 A ? -0.3 
107 VAL 107 A 107 A ? SER 186 A 186 A ? -0.2 VAL 32  A 32  A ? -0.2 GLN 188 A 188 A ? -0.2 VAL 32  A 32  A ? -0.0 
108 ALA 108 A 108 A ? LEU 187 A 187 A ? -2.8 PRO 106 A 106 A ? -0.3 THR 214 A 214 A ? -0.1 VAL 107 A 107 A ? -0.1 
109 THR 109 A 109 A ? GLN 110 A 110 A ? -0.1 CYS 111 A 111 A ? -0.1 CYS 111 A 111 A ? -0.4 ALA 108 A 108 A ? -0.1 
110 GLN 110 A 110 A ? LYS 212 A 212 A ? -0.0 ?   ?   ? ?   ? ? ?    CYS 211 A 211 A ? -0.1 LEU 210 A 210 A ? -0.1 
111 CYS 111 A 111 A ? THR 109 A 109 A ? -0.4 CYS 211 A 211 A ? -0.1 THR 109 A 109 A ? -0.1 GLN 188 A 188 A ? -0.0 
112 PRO 112 A 112 A ? ?   ?   ? ?   ? ? ?    ?   ?   ? ?   ? ? ?    CYS 111 A 111 A ? -0.1 GLY 115 A 115 A ? -0.0 
113 THR 113 A 113 A ? PRO 114 A 114 A ? -0.1 SER 144 A 144 A ? -0.0 ASP 116 A 116 A ? -2.6 VAL 142 A 142 A ? -0.3 
114 PRO 114 A 114 A ? ?   ?   ? ?   ? ? ?    ?   ?   ? ?   ? ? ?    ALA 143 A 143 A ? -0.2 THR 117 A 117 A ? -0.1 
115 GLY 115 A 115 A ? VAL 142 A 142 A ? -2.5 ASP 116 A 116 A ? -0.4 ALA 143 A 143 A ? -0.1 SER 144 A 144 A ? -0.0 
116 ASP 116 A 116 A ? THR 113 A 113 A ? -2.6 SER 141 A 141 A ? -0.1 VAL 142 A 142 A ? -2.1 CYS 118 A 118 A ? -0.5 
117 THR 117 A 117 A ? SER 141 A 141 A ? -0.2 PRO 114 A 114 A ? -0.1 ASN 184 A 184 A ? -0.5 LEU 119 A 119 A ? -0.3 
118 CYS 118 A 118 A ? LEU 140 A 140 A ? -3.2 ASP 116 A 116 A ? -0.5 LEU 140 A 140 A ? -3.2 VAL 120 A 120 A ? -0.5 
119 LEU 119 A 119 A ? VAL 182 A 182 A ? -3.4 THR 117 A 117 A ? -0.3 VAL 182 A 182 A ? -3.2 SER 121 A 121 A ? -0.4 
120 VAL 120 A 120 A ? VAL 138 A 138 A ? -2.7 CYS 118 A 118 A ? -0.5 VAL 138 A 138 A ? -2.0 GLY 122 A 122 A ? -0.3 
121 SER 121 A 121 A ? PRO 180 A 180 A ? -1.5 LEU 119 A 119 A ? -0.4 TRP 123 A 123 A ? -0.3 CYS 137 A 137 A ? -0.2 
122 GLY 122 A 122 A ? GLN 136 A 136 A ? -2.0 VAL 120 A 120 A ? -0.3 GLN 136 A 136 A ? -2.4 ILE 2   A 2   A ? -0.2 
123 TRP 123 A 123 A ? GLY 175 A 175 A ? -0.3 SER 121 A 121 A ? -0.3 LEU 126 A 126 A ? -0.1 ASP 176 A 176 A ? -0.1 
124 GLY 124 A 124 A ? GLN 125 A 125 A ? -0.1 LEU 131 A 131 A ? -0.1 GLY 175 A 175 A ? -0.3 ILE 2   A 2   A ? -0.2 
125 GLN 125 A 125 A ? ASN 174 A 174 A ? -4.0 ARG 1   A 1   A ? -0.2 LEU 131 A 131 A ? -0.2 GLY 124 A 124 A ? -0.1 
126 LEU 126 A 126 A ? LYS 130 A 130 A ? -3.5 TRP 123 A 123 A ? -0.1 GLY 129 A 129 A ? -2.7 ASN 174 A 174 A ? -0.1 
127 LYS 127 A 127 A ? ASN 128 A 128 A ? -0.3 GLY 129 A 129 A ? -0.1 LEU 126 A 126 A ? -0.1 GLN 125 A 125 A ? -0.1 
128 ASN 128 A 128 A ? LYS 130 A 130 A ? -0.1 GLY 129 A 129 A ? -0.1 LYS 127 A 127 A ? -0.3 LEU 131 A 131 A ? -0.1 
129 GLY 129 A 129 A ? LEU 126 A 126 A ? -2.7 LYS 130 A 130 A ? -0.3 LEU 131 A 131 A ? -0.2 LYS 127 A 127 A ? -0.1 
130 LYS 130 A 130 A ? GLN 125 A 125 A ? -0.1 LEU 131 A 131 A ? -0.0 LEU 126 A 126 A ? -3.5 GLY 129 A 129 A ? -0.3 
131 LEU 131 A 131 A ? GLN 125 A 125 A ? -0.2 GLY 129 A 129 A ? -0.2 GLN 125 A 125 A ? -0.2 GLY 124 A 124 A ? -0.1 
132 PRO 132 A 132 A ? ?   ?   ? ?   ? ? ?    ?   ?   ? ?   ? ? ?    LEU 57  A 57  A ? -0.2 GLN 136 A 136 A ? -0.1 
133 SER 133 A 133 A ? LEU 131 A 131 A ? -0.1 ASN 56  A 56  A ? -0.1 LEU 57  A 57  A ? -2.5 LYS 58  A 58  A ? -0.4 
134 LEU 134 A 134 A ? ASN 56  A 56  A ? -0.2 LEU 57  A 57  A ? -0.1 ASN 56  A 56  A ? -0.2 GLN 136 A 136 A ? -0.1 
135 LEU 135 A 135 A ? HIS 55  A 55  A ? -2.7 SER 133 A 133 A ? -0.3 CYS 8   A 8   A ? -2.9 CYS 137 A 137 A ? -0.3 
136 GLN 136 A 136 A ? GLY 122 A 122 A ? -2.4 ASP 7   A 7   A ? -0.2 GLY 122 A 122 A ? -2.0 VAL 138 A 138 A ? -0.3 
137 CYS 137 A 137 A ? GLN 6   A 6   A ? -2.8 LEU 135 A 135 A ? -0.3 GLN 6   A 6   A ? -2.5 ASN 139 A 139 A ? -0.3 
138 VAL 138 A 138 A ? VAL 120 A 120 A ? -2.0 GLN 136 A 136 A ? -0.3 VAL 120 A 120 A ? -2.7 LEU 140 A 140 A ? -0.4 
139 ASN 139 A 139 A ? CYS 137 A 137 A ? -0.3 LEU 119 A 119 A ? -0.2 SER 141 A 141 A ? -0.3 LEU 119 A 119 A ? -0.2 
140 LEU 140 A 140 A ? CYS 118 A 118 A ? -3.2 VAL 138 A 138 A ? -0.4 CYS 118 A 118 A ? -3.2 VAL 142 A 142 A ? -0.4 
141 SER 141 A 141 A ? ASN 139 A 139 A ? -0.3 THR 117 A 117 A ? -0.2 GLY 164 A 164 A ? -2.3 ALA 143 A 143 A ? -0.2 
142 VAL 142 A 142 A ? ASP 116 A 116 A ? -2.1 LEU 140 A 140 A ? -0.4 GLY 115 A 115 A ? -2.5 ALA 163 A 163 A ? -0.3 
143 ALA 143 A 143 A ? CYS 162 A 162 A ? -2.6 SER 141 A 141 A ? -0.2 CYS 162 A 162 A ? -0.4 GLU 145 A 145 A ? -0.1 
144 SER 144 A 144 A ? VAL 142 A 142 A ? -0.2 GLU 145 A 145 A ? -0.1 CYS 148 A 148 A ? -2.2 ARG 149 A 149 A ? -0.2 
145 GLU 145 A 145 A ? GLU 146 A 146 A ? -0.2 THR 147 A 147 A ? -0.2 ARG 149 A 149 A ? -2.7 LEU 150 A 150 A ? -0.2 
146 GLU 146 A 146 A ? CYS 148 A 148 A ? -0.2 THR 147 A 147 A ? -0.2 LEU 150 A 150 A ? -2.5 GLU 145 A 145 A ? -0.2 
147 THR 147 A 147 A ? ARG 149 A 149 A ? -0.2 CYS 148 A 148 A ? -0.2 LEU 151 A 151 A ? -1.8 GLU 146 A 146 A ? -0.2 
148 CYS 148 A 148 A ? SER 144 A 144 A ? -2.2 ARG 149 A 149 A ? -0.2 TYR 152 A 152 A ? -2.2 GLU 146 A 146 A ? -0.2 
149 ARG 149 A 149 A ? GLU 145 A 145 A ? -2.7 LEU 150 A 150 A ? -0.2 ASP 153 A 153 A ? -1.1 CYS 148 A 148 A ? -0.2 
150 LEU 150 A 150 A ? GLU 146 A 146 A ? -2.5 GLU 145 A 145 A ? -0.2 ASP 153 A 153 A ? -0.2 ARG 149 A 149 A ? -0.2 
151 LEU 151 A 151 A ? THR 147 A 147 A ? -1.8 TYR 152 A 152 A ? -0.2 ARG 149 A 149 A ? -0.2 LEU 150 A 150 A ? -0.2 
152 TYR 152 A 152 A ? CYS 148 A 148 A ? -2.2 THR 147 A 147 A ? -0.2 VAL 155 A 155 A ? -1.6 TYR 156 A 156 A ? -0.8 
153 ASP 153 A 153 A ? ARG 149 A 149 A ? -1.1 PRO 154 A 154 A ? -0.3 HIS 157 A 157 A ? -0.0 LEU 150 A 150 A ? -0.0 
154 PRO 154 A 154 A ? ?   ?   ? ?   ? ? ?    ?   ?   ? ?   ? ? ?    ASP 153 A 153 A ? -0.3 TYR 152 A 152 A ? -0.1 
155 VAL 155 A 155 A ? TYR 152 A 152 A ? -1.6 ARG 149 A 149 A ? -0.1 ASP 153 A 153 A ? -0.2 HIS 157 A 157 A ? -0.2 
156 TYR 156 A 156 A ? TYR 152 A 152 A ? -0.8 ARG 149 A 149 A ? -0.2 LEU 158 A 158 A ? -0.3 PHE 83  A 83  A ? -0.1 
157 HIS 157 A 157 A ? VAL 155 A 155 A ? -0.2 SER 82  A 82  A ? -0.1 MET 160 A 160 A ? -2.1 VAL 155 A 155 A ? -0.1 
158 LEU 158 A 158 A ? SER 159 A 159 A ? -0.3 TYR 156 A 156 A ? -0.3 LYS 212 A 212 A ? -0.1 TYR 156 A 156 A ? -0.0 
159 SER 159 A 159 A ? THR 208 A 208 A ? -0.0 LYS 212 A 212 A ? -0.0 ASN 209 A 209 A ? -2.6 LEU 158 A 158 A ? -0.3 
160 MET 160 A 160 A ? HIS 157 A 157 A ? -2.1 THR 208 A 208 A ? -0.2 CYS 162 A 162 A ? -0.3 THR 208 A 208 A ? -0.2 
161 PHE 161 A 161 A ? TYR 207 A 207 A ? -2.2 SER 159 A 159 A ? -0.3 TYR 207 A 207 A ? -3.2 ALA 163 A 163 A ? -0.3 
162 CYS 162 A 162 A ? ALA 143 A 143 A ? -0.4 MET 160 A 160 A ? -0.3 ALA 143 A 143 A ? -2.6 GLY 164 A 164 A ? -0.3 
163 ALA 163 A 163 A ? SER 205 A 205 A ? -1.8 PHE 161 A 161 A ? -0.3 SER 205 A 205 A ? -2.5 VAL 142 A 142 A ? -0.2 
164 GLY 164 A 164 A ? SER 141 A 141 A ? -2.3 CYS 162 A 162 A ? -0.3 ASP 171 A 171 A ? -0.2 LEU 140 A 140 A ? -0.1 
165 GLY 165 A 165 A ? LYS 170 A 170 A ? -2.2 ILE 203 A 203 A ? -0.2 GLY 202 A 202 A ? -3.2 ASP 171 A 171 A ? -0.1 
166 GLY 166 A 166 A ? LYS 170 A 170 A ? -0.3 PRO 201 A 201 A ? -0.2 GLN 169 A 169 A ? -2.3 GLY 202 A 202 A ? -0.4 
167 GLN 167 A 167 A ? ASP 168 A 168 A ? -0.3 PRO 201 A 201 A ? -0.1 GLY 166 A 166 A ? -0.1 GLY 165 A 165 A ? -0.0 
168 ASP 168 A 168 A ? LYS 170 A 170 A ? -0.1 GLN 169 A 169 A ? -0.0 GLN 167 A 167 A ? -0.3 GLY 165 A 165 A ? -0.0 
169 GLN 169 A 169 A ? GLY 166 A 166 A ? -2.3 LYS 170 A 170 A ? -0.2 ASP 171 A 171 A ? -0.3 GLN 167 A 167 A ? -0.1 
170 LYS 170 A 170 A ? GLN 4   A 4   A ? -0.1 ASN 139 A 139 A ? -0.1 GLY 165 A 165 A ? -2.2 GLY 166 A 166 A ? -0.3 
171 ASP 171 A 171 A ? ILE 3   A 3   A ? -1.0 GLN 169 A 169 A ? -0.3 ILE 3   A 3   A ? -2.6 CYS 173 A 173 A ? -0.3 
172 SER 172 A 172 A ? LYS 170 A 170 A ? -0.3 ILE 2   A 2   A ? -0.3 GLY 199 A 199 A ? -0.2 ILE 2   A 2   A ? -0.2 
173 CYS 173 A 173 A ? ASP 171 A 171 A ? -0.3 ASN 174 A 174 A ? -0.2 ASP 176 A 176 A ? -1.8 GLY 124 A 124 A ? -0.1 
174 ASN 174 A 174 A ? GLY 175 A 175 A ? -0.3 SER 172 A 172 A ? -0.2 GLN 125 A 125 A ? -4.0 CYS 173 A 173 A ? -0.2 
175 GLY 175 A 175 A ? GLY 124 A 124 A ? -0.3 PHE 26  A 26  A ? -0.1 TRP 123 A 123 A ? -0.3 ASN 174 A 174 A ? -0.3 
176 ASP 176 A 176 A ? CYS 173 A 173 A ? -1.8 CYS 27  A 27  A ? -0.1 GLY 179 A 179 A ? -3.3 VAL 191 A 191 A ? -0.4 
177 SER 177 A 177 A ? GLY 178 A 178 A ? -0.3 PHE 26  A 26  A ? -0.2 SER 28  A 28  A ? -3.3 SER 192 A 192 A ? -0.2 
178 GLY 178 A 178 A ? VAL 191 A 191 A ? -3.2 GLY 179 A 179 A ? -0.3 SER 177 A 177 A ? -0.3 SER 192 A 192 A ? -0.1 
179 GLY 179 A 179 A ? ASP 176 A 176 A ? -3.3 SER 28  A 28  A ? -0.1 VAL 191 A 191 A ? -2.5 GLY 178 A 178 A ? -0.3 
180 PRO 180 A 180 A ? ?   ?   ? ?   ? ? ?    ?   ?   ? ?   ? ? ?    SER 121 A 121 A ? -1.5 VAL 182 A 182 A ? -0.5 
181 ILE 181 A 181 A ? GLY 189 A 189 A ? -2.0 VAL 120 A 120 A ? -0.2 GLN 188 A 188 A ? -2.6 GLY 189 A 189 A ? -1.4 
182 VAL 182 A 182 A ? LEU 119 A 119 A ? -3.2 PRO 180 A 180 A ? -0.5 LEU 119 A 119 A ? -3.4 ASN 184 A 184 A ? -0.4 
183 CYS 183 A 183 A ? SER 186 A 186 A ? -2.3 ILE 181 A 181 A ? -0.5 SER 186 A 186 A ? -1.7 CYS 118 A 118 A ? -0.1 
184 ASN 184 A 184 A ? THR 117 A 117 A ? -0.5 VAL 182 A 182 A ? -0.4 CYS 183 A 183 A ? -0.1 LEU 187 A 187 A ? -0.1 
185 ARG 185 A 185 A ? SER 186 A 186 A ? -0.2 VAL 182 A 182 A ? -0.1 LEU 187 A 187 A ? -0.4 ASN 184 A 184 A ? -0.3 
186 SER 186 A 186 A ? CYS 183 A 183 A ? -1.7 ILE 105 A 105 A ? -0.1 CYS 183 A 183 A ? -2.3 GLN 188 A 188 A ? -0.6 
187 LEU 187 A 187 A ? PRO 106 A 106 A ? -3.0 ARG 185 A 185 A ? -0.4 ALA 108 A 108 A ? -2.8 VAL 182 A 182 A ? -0.2 
188 GLN 188 A 188 A ? ILE 181 A 181 A ? -2.6 SER 186 A 186 A ? -0.6 LEU 210 A 210 A ? -1.8 CYS 211 A 211 A ? -0.5 
189 GLY 189 A 189 A ? ILE 181 A 181 A ? -1.4 ASN 209 A 209 A ? -0.2 ILE 181 A 181 A ? -2.0 VAL 191 A 191 A ? -0.4 
190 LEU 190 A 190 A ? THR 208 A 208 A ? -0.9 GLN 188 A 188 A ? -0.3 THR 208 A 208 A ? -2.4 SER 192 A 192 A ? -0.3 
191 VAL 191 A 191 A ? GLY 179 A 179 A ? -2.5 ASP 176 A 176 A ? -0.4 GLY 178 A 178 A ? -3.2 TYR 207 A 207 A ? -0.2 
192 SER 192 A 192 A ? VAL 206 A 206 A ? -2.0 MET 193 A 193 A ? -0.4 GLY 194 A 194 A ? -0.3 TYR 207 A 207 A ? -0.2 
193 MET 193 A 193 A ? VAL 206 A 206 A ? -0.9 PHE 83  A 83  A ? -0.1 VAL 206 A 206 A ? -3.0 SER 192 A 192 A ? -0.4 
194 GLY 194 A 194 A ? SER 192 A 192 A ? -0.3 SER 205 A 205 A ? -0.2 SER 205 A 205 A ? -0.1 CYS 198 A 198 A ? -0.1 
195 GLN 195 A 195 A ? MET 193 A 193 A ? -0.3 PRO 204 A 204 A ? -0.3 GLN 200 A 200 A ? -0.1 VAL 206 A 206 A ? -0.0 
196 GLY 196 A 196 A ? LYS 197 A 197 A ? -0.1 CYS 198 A 198 A ? -0.0 CYS 198 A 198 A ? -0.5 GLN 195 A 195 A ? -0.1 
197 LYS 197 A 197 A ? CYS 173 A 173 A ? -0.0 ?   ?   ? ?   ? ? ?    GLN 200 A 200 A ? -0.6 GLN 195 A 195 A ? -0.2 
198 CYS 198 A 198 A ? GLY 196 A 196 A ? -0.5 GLY 199 A 199 A ? -0.2 CYS 173 A 173 A ? -0.1 ASP 171 A 171 A ? -0.1 
199 GLY 199 A 199 A ? GLN 200 A 200 A ? -0.3 ILE 203 A 203 A ? -0.2 CYS 198 A 198 A ? -0.2 ASP 171 A 171 A ? -0.1 
200 GLN 200 A 200 A ? LYS 197 A 197 A ? -0.6 ILE 203 A 203 A ? -0.3 ILE 203 A 203 A ? -2.4 GLY 199 A 199 A ? -0.3 
201 PRO 201 A 201 A ? ?   ?   ? ?   ? ? ?    ?   ?   ? ?   ? ? ?    GLY 166 A 166 A ? -0.2 GLN 167 A 167 A ? -0.1 
202 GLY 202 A 202 A ? GLY 165 A 165 A ? -3.2 GLY 166 A 166 A ? -0.4 GLY 166 A 166 A ? -0.2 GLN 167 A 167 A ? -0.1 
203 ILE 203 A 203 A ? GLN 200 A 200 A ? -2.4 GLY 166 A 166 A ? -0.2 GLN 200 A 200 A ? -0.3 GLY 199 A 199 A ? -0.2 
204 PRO 204 A 204 A ? ?   ?   ? ?   ? ? ?    ?   ?   ? ?   ? ? ?    GLN 195 A 195 A ? -0.3 GLY 164 A 164 A ? -0.2 
205 SER 205 A 205 A ? ALA 163 A 163 A ? -2.5 GLY 194 A 194 A ? -0.1 ALA 163 A 163 A ? -1.8 TYR 207 A 207 A ? -0.4 
206 VAL 206 A 206 A ? MET 193 A 193 A ? -3.0 PRO 204 A 204 A ? -0.2 SER 192 A 192 A ? -2.0 MET 193 A 193 A ? -0.9 
207 TYR 207 A 207 A ? PHE 161 A 161 A ? -3.2 SER 205 A 205 A ? -0.4 PHE 161 A 161 A ? -2.2 ASN 209 A 209 A ? -0.5 
208 THR 208 A 208 A ? LEU 190 A 190 A ? -2.4 VAL 206 A 206 A ? -0.3 LEU 210 A 210 A ? -0.9 LEU 190 A 190 A ? -0.9 
209 ASN 209 A 209 A ? SER 159 A 159 A ? -2.6 TYR 207 A 207 A ? -0.5 LYS 212 A 212 A ? -1.2 GLY 189 A 189 A ? -0.2 
210 LEU 210 A 210 A ? GLN 188 A 188 A ? -1.8 THR 208 A 208 A ? -0.9 PHE 213 A 213 A ? -2.1 THR 214 A 214 A ? -0.2 
211 CYS 211 A 211 A ? GLN 188 A 188 A ? -0.5 LYS 212 A 212 A ? -0.3 THR 214 A 214 A ? -0.5 LEU 210 A 210 A ? -0.3 
212 LYS 212 A 212 A ? ASN 209 A 209 A ? -1.2 PHE 213 A 213 A ? -0.2 CYS 211 A 211 A ? -0.3 LEU 210 A 210 A ? -0.2 
213 PHE 213 A 213 A ? LEU 210 A 210 A ? -2.1 ASN 215 A 215 A ? -0.1 ILE 217 A 217 A ? -2.4 GLN 218 A 218 A ? -0.2 
214 THR 214 A 214 A ? CYS 211 A 211 A ? -0.5 ASN 215 A 215 A ? -0.2 GLN 218 A 218 A ? -2.3 THR 219 A 219 A ? -0.2 
215 ASN 215 A 215 A ? TRP 216 A 216 A ? -0.2 ILE 217 A 217 A ? -0.2 THR 219 A 219 A ? -2.4 THR 214 A 214 A ? -0.2 
216 TRP 216 A 216 A ? GLN 218 A 218 A ? -0.2 ILE 217 A 217 A ? -0.2 ILE 220 A 220 A ? -2.2 ILE 221 A 221 A ? -0.2 
217 ILE 217 A 217 A ? PHE 213 A 213 A ? -2.4 GLN 218 A 218 A ? -0.2 ILE 221 A 221 A ? -2.2 ASN 215 A 215 A ? -0.2 
218 GLN 218 A 218 A ? THR 214 A 214 A ? -2.3 THR 219 A 219 A ? -0.2 GLN 222 A 222 A ? -2.3 ILE 217 A 217 A ? -0.2 
219 THR 219 A 219 A ? ASN 215 A 215 A ? -2.4 THR 214 A 214 A ? -0.2 THR 223 A 223 A ? -2.2 GLN 218 A 218 A ? -0.2 
220 ILE 220 A 220 A ? TRP 216 A 216 A ? -2.2 GLN 222 A 222 A ? -0.2 ASN 224 A 224 A ? -1.1 GLN 218 A 218 A ? -0.2 
221 ILE 221 A 221 A ? ILE 217 A 217 A ? -2.2 TRP 216 A 216 A ? -0.2 ASN 224 A 224 A ? -0.3 THR 219 A 219 A ? -0.2 
222 GLN 222 A 222 A ? GLN 218 A 218 A ? -2.3 THR 223 A 223 A ? -0.2 ILE 221 A 221 A ? -0.2 ILE 220 A 220 A ? -0.2 
223 THR 223 A 223 A ? THR 219 A 219 A ? -2.2 GLN 218 A 218 A ? -0.2 GLN 222 A 222 A ? -0.2 ILE 221 A 221 A ? -0.2 
224 ASN 224 A 224 A ? ILE 220 A 220 A ? -1.1 ILE 221 A 221 A ? -0.3 GLN 222 A 222 A ? -0.2 ILE 221 A 221 A ? -0.2 
# 
loop_
_dssp_statistics_histogram.entry_id 
_dssp_statistics_histogram.type 
_dssp_statistics_histogram.1 
_dssp_statistics_histogram.2 
_dssp_statistics_histogram.3 
_dssp_statistics_histogram.4 
_dssp_statistics_histogram.5 
_dssp_statistics_histogram.6 
_dssp_statistics_histogram.7 
_dssp_statistics_histogram.8 
_dssp_statistics_histogram.9 
_dssp_statistics_histogram.10 
_dssp_statistics_histogram.11 
_dssp_statistics_histogram.12 
_dssp_statistics_histogram.13 
_dssp_statistics_histogram.14 
_dssp_statistics_histogram.15 
_dssp_statistics_histogram.16 
_dssp_statistics_histogram.17 
_dssp_statistics_histogram.18 
_dssp_statistics_histogram.19 
_dssp_statistics_histogram.20 
_dssp_statistics_histogram.21 
_dssp_statistics_histogram.22 
_dssp_statistics_histogram.23 
_dssp_statistics_histogram.24 
_dssp_statistics_histogram.25 
_dssp_statistics_histogram.26 
_dssp_statistics_histogram.27 
_dssp_statistics_histogram.28 
_dssp_statistics_histogram.29 
_dssp_statistics_histogram.30 
Mumu_Klk4 residues_per_alpha_helix        0 0 0 0 0 0 0 1 0 1 0 0 0 0 0 0 0 0 0 0 0 0 0 0 0 0 0 0 0 0 
Mumu_Klk4 parallel_bridges_per_ladder     1 0 0 0 0 0 0 0 0 0 0 0 0 0 0 0 0 0 0 0 0 0 0 0 0 0 0 0 0 0 
Mumu_Klk4 antiparallel_bridges_per_ladder 4 2 1 6 1 2 0 0 0 0 0 0 0 0 0 0 0 0 0 0 0 0 0 0 0 0 0 0 0 0 
Mumu_Klk4 ladders_per_sheet               0 0 0 0 0 1 0 1 0 0 0 0 0 0 0 0 0 0 0 0 0 0 0 0 0 0 0 0 0 0 
# 
loop_
_dssp_statistics_hbond.entry_id 
_dssp_statistics_hbond.type 
_dssp_statistics_hbond.count 
_dssp_statistics_hbond.count_per_100 
Mumu_Klk4 O(I)-->H-N(J)          141 62.9 
Mumu_Klk4 'PARALLEL BRIDGES'     2   0.9  
Mumu_Klk4 'ANTIPARALLEL BRIDGES' 71  31.7 
Mumu_Klk4 O(I)-->H-N(I-5)        2   0.9  
Mumu_Klk4 O(I)-->H-N(I-4)        2   0.9  
Mumu_Klk4 O(I)-->H-N(I-3)        4   1.8  
Mumu_Klk4 O(I)-->H-N(I-2)        0   0.0  
Mumu_Klk4 O(I)-->H-N(I-1)        0   0.0  
Mumu_Klk4 O(I)-->H-N(I+0)        0   0.0  
Mumu_Klk4 O(I)-->H-N(I+1)        0   0.0  
Mumu_Klk4 O(I)-->H-N(I+2)        18  8.0  
Mumu_Klk4 O(I)-->H-N(I+3)        23  10.3 
Mumu_Klk4 O(I)-->H-N(I+4)        16  7.1  
Mumu_Klk4 O(I)-->H-N(I+5)        1   0.4  
# 
_dssp_statistics.entry_id                       Mumu_Klk4 
_dssp_statistics.nr_of_residues                 224 
_dssp_statistics.nr_of_chains                   1 
_dssp_statistics.nr_of_ss_bridges_total         0 
_dssp_statistics.nr_of_ss_bridges_intra_chain   0 
_dssp_statistics.nr_of_ss_bridges_inter_chain   0 
# 
loop_
_chem_comp.id 
_chem_comp.type 
_chem_comp.mon_nstd_flag 
_chem_comp.name 
_chem_comp.formula 
_chem_comp.formula_weight 
ALA 'L-PEPTIDE LINKING' y ALANINE         'C3 H7 N O2'     89.093 
ARG 'L-PEPTIDE LINKING' y ARGININE        'C6 H15 N4 O2'  175.209 
ASN 'L-PEPTIDE LINKING' y ASPARAGINE      'C4 H8 N2 O3'   132.118 
ASP 'L-PEPTIDE LINKING' y 'ASPARTIC ACID' 'C4 H7 N O4'    133.103 
CYS 'L-PEPTIDE LINKING' y CYSTEINE        'C3 H7 N O2 S'  121.158 
GLN 'L-PEPTIDE LINKING' y GLUTAMINE       'C5 H10 N2 O3'  146.144 
GLU 'L-PEPTIDE LINKING' y 'GLUTAMIC ACID' 'C5 H9 N O4'    147.129 
GLY 'PEPTIDE LINKING'   y GLYCINE         'C2 H5 N O2'     75.067 
HIS 'L-PEPTIDE LINKING' y HISTIDINE       'C6 H10 N3 O2'  156.162 
ILE 'L-PEPTIDE LINKING' y ISOLEUCINE      'C6 H13 N O2'   131.173 
LEU 'L-PEPTIDE LINKING' y LEUCINE         'C6 H13 N O2'   131.173 
LYS 'L-PEPTIDE LINKING' y LYSINE          'C6 H15 N2 O2'  147.195 
MET 'L-PEPTIDE LINKING' y METHIONINE      'C5 H11 N O2 S' 149.211 
PHE 'L-PEPTIDE LINKING' y PHENYLALANINE   'C9 H11 N O2'   165.189 
PRO 'L-PEPTIDE LINKING' y PROLINE         'C5 H9 N O2'     115.13 
SER 'L-PEPTIDE LINKING' y SERINE          'C3 H7 N O3'    105.093 
THR 'L-PEPTIDE LINKING' y THREONINE       'C4 H9 N O3'    119.119 
TRP 'L-PEPTIDE LINKING' y TRYPTOPHAN      'C11 H12 N2 O2' 204.225 
TYR 'L-PEPTIDE LINKING' y TYROSINE        'C9 H11 N O3'   181.189 
VAL 'L-PEPTIDE LINKING' y VALINE          'C5 H11 N O2'   117.146 
# 
loop_
_atom_type.symbol 
N 
C 
O 
S 
# 
loop_
_entity_poly_seq.entity_id 
_entity_poly_seq.num 
_entity_poly_seq.mon_id 
_entity_poly_seq.hetero 
1   1 ARG n 
1   2 ILE n 
1   3 ILE n 
1   4 GLN n 
1   5 GLY n 
1   6 GLN n 
1   7 ASP n 
1   8 CYS n 
1   9 SER n 
1  10 PRO n 
1  11 HIS n 
1  12 SER n 
1  13 GLN n 
1  14 PRO n 
1  15 TRP n 
1  16 GLN n 
1  17 ALA n 
1  18 ALA n 
1  19 LEU n 
1  20 PHE n 
1  21 SER n 
1  22 GLU n 
1  23 ASP n 
1  24 GLY n 
1  25 PHE n 
1  26 PHE n 
1  27 CYS n 
1  28 SER n 
1  29 GLY n 
1  30 VAL n 
1  31 LEU n 
1  32 VAL n 
1  33 HIS n 
1  34 PRO n 
1  35 GLN n 
1  36 TRP n 
1  37 VAL n 
1  38 LEU n 
1  39 SER n 
1  40 ALA n 
1  41 ALA n 
1  42 HIS n 
1  43 CYS n 
1  44 LEU n 
1  45 GLN n 
1  46 GLU n 
1  47 SER n 
1  48 TYR n 
1  49 ILE n 
1  50 VAL n 
1  51 GLY n 
1  52 LEU n 
1  53 GLY n 
1  54 LEU n 
1  55 HIS n 
1  56 ASN n 
1  57 LEU n 
1  58 LYS n 
1  59 SER n 
1  60 GLN n 
1  61 GLU n 
1  62 PRO n 
1  63 GLY n 
1  64 SER n 
1  65 ARG n 
1  66 MET n 
1  67 LEU n 
1  68 GLU n 
1  69 ALA n 
1  70 HIS n 
1  71 LEU n 
1  72 SER n 
1  73 ILE n 
1  74 GLN n 
1  75 HIS n 
1  76 PRO n 
1  77 ASN n 
1  78 PHE n 
1  79 ASN n 
1  80 ASP n 
1  81 PRO n 
1  82 SER n 
1  83 PHE n 
1  84 ALA n 
1  85 ASN n 
1  86 ASP n 
1  87 LEU n 
1  88 MET n 
1  89 LEU n 
1  90 ILE n 
1  91 LYS n 
1  92 LEU n 
1  93 ASN n 
1  94 GLU n 
1  95 SER n 
1  96 VAL n 
1  97 ILE n 
1  98 GLU n 
1  99 SER n 
1 100 ASN n 
1 101 THR n 
1 102 ILE n 
1 103 ARG n 
1 104 SER n 
1 105 ILE n 
1 106 PRO n 
1 107 VAL n 
1 108 ALA n 
1 109 THR n 
1 110 GLN n 
1 111 CYS n 
1 112 PRO n 
1 113 THR n 
1 114 PRO n 
1 115 GLY n 
1 116 ASP n 
1 117 THR n 
1 118 CYS n 
1 119 LEU n 
1 120 VAL n 
1 121 SER n 
1 122 GLY n 
1 123 TRP n 
1 124 GLY n 
1 125 GLN n 
1 126 LEU n 
1 127 LYS n 
1 128 ASN n 
1 129 GLY n 
1 130 LYS n 
1 131 LEU n 
1 132 PRO n 
1 133 SER n 
1 134 LEU n 
1 135 LEU n 
1 136 GLN n 
1 137 CYS n 
1 138 VAL n 
1 139 ASN n 
1 140 LEU n 
1 141 SER n 
1 142 VAL n 
1 143 ALA n 
1 144 SER n 
1 145 GLU n 
1 146 GLU n 
1 147 THR n 
1 148 CYS n 
1 149 ARG n 
1 150 LEU n 
1 151 LEU n 
1 152 TYR n 
1 153 ASP n 
1 154 PRO n 
1 155 VAL n 
1 156 TYR n 
1 157 HIS n 
1 158 LEU n 
1 159 SER n 
1 160 MET n 
1 161 PHE n 
1 162 CYS n 
1 163 ALA n 
1 164 GLY n 
1 165 GLY n 
1 166 GLY n 
1 167 GLN n 
1 168 ASP n 
1 169 GLN n 
1 170 LYS n 
1 171 ASP n 
1 172 SER n 
1 173 CYS n 
1 174 ASN n 
1 175 GLY n 
1 176 ASP n 
1 177 SER n 
1 178 GLY n 
1 179 GLY n 
1 180 PRO n 
1 181 ILE n 
1 182 VAL n 
1 183 CYS n 
1 184 ASN n 
1 185 ARG n 
1 186 SER n 
1 187 LEU n 
1 188 GLN n 
1 189 GLY n 
1 190 LEU n 
1 191 VAL n 
1 192 SER n 
1 193 MET n 
1 194 GLY n 
1 195 GLN n 
1 196 GLY n 
1 197 LYS n 
1 198 CYS n 
1 199 GLY n 
1 200 GLN n 
1 201 PRO n 
1 202 GLY n 
1 203 ILE n 
1 204 PRO n 
1 205 SER n 
1 206 VAL n 
1 207 TYR n 
1 208 THR n 
1 209 ASN n 
1 210 LEU n 
1 211 CYS n 
1 212 LYS n 
1 213 PHE n 
1 214 THR n 
1 215 ASN n 
1 216 TRP n 
1 217 ILE n 
1 218 GLN n 
1 219 THR n 
1 220 ILE n 
1 221 ILE n 
1 222 GLN n 
1 223 THR n 
1 224 ASN n 
# 
loop_
_pdbx_poly_seq_scheme.asym_id 
_pdbx_poly_seq_scheme.entity_id 
_pdbx_poly_seq_scheme.seq_id 
_pdbx_poly_seq_scheme.mon_id 
_pdbx_poly_seq_scheme.ndb_seq_num 
_pdbx_poly_seq_scheme.pdb_seq_num 
_pdbx_poly_seq_scheme.auth_seq_num 
_pdbx_poly_seq_scheme.pdb_mon_id 
_pdbx_poly_seq_scheme.auth_mon_id 
_pdbx_poly_seq_scheme.pdb_strand_id 
_pdbx_poly_seq_scheme.pdb_ins_code 
_pdbx_poly_seq_scheme.hetero 
A 1   1 ARG   1 1   1   ARG ARG A ? n 
A 1   2 ILE   2 2   2   ILE ILE A ? n 
A 1   3 ILE   3 3   3   ILE ILE A ? n 
A 1   4 GLN   4 4   4   GLN GLN A ? n 
A 1   5 GLY   5 5   5   GLY GLY A ? n 
A 1   6 GLN   6 6   6   GLN GLN A ? n 
A 1   7 ASP   7 7   7   ASP ASP A ? n 
A 1   8 CYS   8 8   8   CYS CYS A ? n 
A 1   9 SER   9 9   9   SER SER A ? n 
A 1  10 PRO  10 10  10  PRO PRO A ? n 
A 1  11 HIS  11 11  11  HIS HIS A ? n 
A 1  12 SER  12 12  12  SER SER A ? n 
A 1  13 GLN  13 13  13  GLN GLN A ? n 
A 1  14 PRO  14 14  14  PRO PRO A ? n 
A 1  15 TRP  15 15  15  TRP TRP A ? n 
A 1  16 GLN  16 16  16  GLN GLN A ? n 
A 1  17 ALA  17 17  17  ALA ALA A ? n 
A 1  18 ALA  18 18  18  ALA ALA A ? n 
A 1  19 LEU  19 19  19  LEU LEU A ? n 
A 1  20 PHE  20 20  20  PHE PHE A ? n 
A 1  21 SER  21 21  21  SER SER A ? n 
A 1  22 GLU  22 22  22  GLU GLU A ? n 
A 1  23 ASP  23 23  23  ASP ASP A ? n 
A 1  24 GLY  24 24  24  GLY GLY A ? n 
A 1  25 PHE  25 25  25  PHE PHE A ? n 
A 1  26 PHE  26 26  26  PHE PHE A ? n 
A 1  27 CYS  27 27  27  CYS CYS A ? n 
A 1  28 SER  28 28  28  SER SER A ? n 
A 1  29 GLY  29 29  29  GLY GLY A ? n 
A 1  30 VAL  30 30  30  VAL VAL A ? n 
A 1  31 LEU  31 31  31  LEU LEU A ? n 
A 1  32 VAL  32 32  32  VAL VAL A ? n 
A 1  33 HIS  33 33  33  HIS HIS A ? n 
A 1  34 PRO  34 34  34  PRO PRO A ? n 
A 1  35 GLN  35 35  35  GLN GLN A ? n 
A 1  36 TRP  36 36  36  TRP TRP A ? n 
A 1  37 VAL  37 37  37  VAL VAL A ? n 
A 1  38 LEU  38 38  38  LEU LEU A ? n 
A 1  39 SER  39 39  39  SER SER A ? n 
A 1  40 ALA  40 40  40  ALA ALA A ? n 
A 1  41 ALA  41 41  41  ALA ALA A ? n 
A 1  42 HIS  42 42  42  HIS HIS A ? n 
A 1  43 CYS  43 43  43  CYS CYS A ? n 
A 1  44 LEU  44 44  44  LEU LEU A ? n 
A 1  45 GLN  45 45  45  GLN GLN A ? n 
A 1  46 GLU  46 46  46  GLU GLU A ? n 
A 1  47 SER  47 47  47  SER SER A ? n 
A 1  48 TYR  48 48  48  TYR TYR A ? n 
A 1  49 ILE  49 49  49  ILE ILE A ? n 
A 1  50 VAL  50 50  50  VAL VAL A ? n 
A 1  51 GLY  51 51  51  GLY GLY A ? n 
A 1  52 LEU  52 52  52  LEU LEU A ? n 
A 1  53 GLY  53 53  53  GLY GLY A ? n 
A 1  54 LEU  54 54  54  LEU LEU A ? n 
A 1  55 HIS  55 55  55  HIS HIS A ? n 
A 1  56 ASN  56 56  56  ASN ASN A ? n 
A 1  57 LEU  57 57  57  LEU LEU A ? n 
A 1  58 LYS  58 58  58  LYS LYS A ? n 
A 1  59 SER  59 59  59  SER SER A ? n 
A 1  60 GLN  60 60  60  GLN GLN A ? n 
A 1  61 GLU  61 61  61  GLU GLU A ? n 
A 1  62 PRO  62 62  62  PRO PRO A ? n 
A 1  63 GLY  63 63  63  GLY GLY A ? n 
A 1  64 SER  64 64  64  SER SER A ? n 
A 1  65 ARG  65 65  65  ARG ARG A ? n 
A 1  66 MET  66 66  66  MET MET A ? n 
A 1  67 LEU  67 67  67  LEU LEU A ? n 
A 1  68 GLU  68 68  68  GLU GLU A ? n 
A 1  69 ALA  69 69  69  ALA ALA A ? n 
A 1  70 HIS  70 70  70  HIS HIS A ? n 
A 1  71 LEU  71 71  71  LEU LEU A ? n 
A 1  72 SER  72 72  72  SER SER A ? n 
A 1  73 ILE  73 73  73  ILE ILE A ? n 
A 1  74 GLN  74 74  74  GLN GLN A ? n 
A 1  75 HIS  75 75  75  HIS HIS A ? n 
A 1  76 PRO  76 76  76  PRO PRO A ? n 
A 1  77 ASN  77 77  77  ASN ASN A ? n 
A 1  78 PHE  78 78  78  PHE PHE A ? n 
A 1  79 ASN  79 79  79  ASN ASN A ? n 
A 1  80 ASP  80 80  80  ASP ASP A ? n 
A 1  81 PRO  81 81  81  PRO PRO A ? n 
A 1  82 SER  82 82  82  SER SER A ? n 
A 1  83 PHE  83 83  83  PHE PHE A ? n 
A 1  84 ALA  84 84  84  ALA ALA A ? n 
A 1  85 ASN  85 85  85  ASN ASN A ? n 
A 1  86 ASP  86 86  86  ASP ASP A ? n 
A 1  87 LEU  87 87  87  LEU LEU A ? n 
A 1  88 MET  88 88  88  MET MET A ? n 
A 1  89 LEU  89 89  89  LEU LEU A ? n 
A 1  90 ILE  90 90  90  ILE ILE A ? n 
A 1  91 LYS  91 91  91  LYS LYS A ? n 
A 1  92 LEU  92 92  92  LEU LEU A ? n 
A 1  93 ASN  93 93  93  ASN ASN A ? n 
A 1  94 GLU  94 94  94  GLU GLU A ? n 
A 1  95 SER  95 95  95  SER SER A ? n 
A 1  96 VAL  96 96  96  VAL VAL A ? n 
A 1  97 ILE  97 97  97  ILE ILE A ? n 
A 1  98 GLU  98 98  98  GLU GLU A ? n 
A 1  99 SER  99 99  99  SER SER A ? n 
A 1 100 ASN 100 100 100 ASN ASN A ? n 
A 1 101 THR 101 101 101 THR THR A ? n 
A 1 102 ILE 102 102 102 ILE ILE A ? n 
A 1 103 ARG 103 103 103 ARG ARG A ? n 
A 1 104 SER 104 104 104 SER SER A ? n 
A 1 105 ILE 105 105 105 ILE ILE A ? n 
A 1 106 PRO 106 106 106 PRO PRO A ? n 
A 1 107 VAL 107 107 107 VAL VAL A ? n 
A 1 108 ALA 108 108 108 ALA ALA A ? n 
A 1 109 THR 109 109 109 THR THR A ? n 
A 1 110 GLN 110 110 110 GLN GLN A ? n 
A 1 111 CYS 111 111 111 CYS CYS A ? n 
A 1 112 PRO 112 112 112 PRO PRO A ? n 
A 1 113 THR 113 113 113 THR THR A ? n 
A 1 114 PRO 114 114 114 PRO PRO A ? n 
A 1 115 GLY 115 115 115 GLY GLY A ? n 
A 1 116 ASP 116 116 116 ASP ASP A ? n 
A 1 117 THR 117 117 117 THR THR A ? n 
A 1 118 CYS 118 118 118 CYS CYS A ? n 
A 1 119 LEU 119 119 119 LEU LEU A ? n 
A 1 120 VAL 120 120 120 VAL VAL A ? n 
A 1 121 SER 121 121 121 SER SER A ? n 
A 1 122 GLY 122 122 122 GLY GLY A ? n 
A 1 123 TRP 123 123 123 TRP TRP A ? n 
A 1 124 GLY 124 124 124 GLY GLY A ? n 
A 1 125 GLN 125 125 125 GLN GLN A ? n 
A 1 126 LEU 126 126 126 LEU LEU A ? n 
A 1 127 LYS 127 127 127 LYS LYS A ? n 
A 1 128 ASN 128 128 128 ASN ASN A ? n 
A 1 129 GLY 129 129 129 GLY GLY A ? n 
A 1 130 LYS 130 130 130 LYS LYS A ? n 
A 1 131 LEU 131 131 131 LEU LEU A ? n 
A 1 132 PRO 132 132 132 PRO PRO A ? n 
A 1 133 SER 133 133 133 SER SER A ? n 
A 1 134 LEU 134 134 134 LEU LEU A ? n 
A 1 135 LEU 135 135 135 LEU LEU A ? n 
A 1 136 GLN 136 136 136 GLN GLN A ? n 
A 1 137 CYS 137 137 137 CYS CYS A ? n 
A 1 138 VAL 138 138 138 VAL VAL A ? n 
A 1 139 ASN 139 139 139 ASN ASN A ? n 
A 1 140 LEU 140 140 140 LEU LEU A ? n 
A 1 141 SER 141 141 141 SER SER A ? n 
A 1 142 VAL 142 142 142 VAL VAL A ? n 
A 1 143 ALA 143 143 143 ALA ALA A ? n 
A 1 144 SER 144 144 144 SER SER A ? n 
A 1 145 GLU 145 145 145 GLU GLU A ? n 
A 1 146 GLU 146 146 146 GLU GLU A ? n 
A 1 147 THR 147 147 147 THR THR A ? n 
A 1 148 CYS 148 148 148 CYS CYS A ? n 
A 1 149 ARG 149 149 149 ARG ARG A ? n 
A 1 150 LEU 150 150 150 LEU LEU A ? n 
A 1 151 LEU 151 151 151 LEU LEU A ? n 
A 1 152 TYR 152 152 152 TYR TYR A ? n 
A 1 153 ASP 153 153 153 ASP ASP A ? n 
A 1 154 PRO 154 154 154 PRO PRO A ? n 
A 1 155 VAL 155 155 155 VAL VAL A ? n 
A 1 156 TYR 156 156 156 TYR TYR A ? n 
A 1 157 HIS 157 157 157 HIS HIS A ? n 
A 1 158 LEU 158 158 158 LEU LEU A ? n 
A 1 159 SER 159 159 159 SER SER A ? n 
A 1 160 MET 160 160 160 MET MET A ? n 
A 1 161 PHE 161 161 161 PHE PHE A ? n 
A 1 162 CYS 162 162 162 CYS CYS A ? n 
A 1 163 ALA 163 163 163 ALA ALA A ? n 
A 1 164 GLY 164 164 164 GLY GLY A ? n 
A 1 165 GLY 165 165 165 GLY GLY A ? n 
A 1 166 GLY 166 166 166 GLY GLY A ? n 
A 1 167 GLN 167 167 167 GLN GLN A ? n 
A 1 168 ASP 168 168 168 ASP ASP A ? n 
A 1 169 GLN 169 169 169 GLN GLN A ? n 
A 1 170 LYS 170 170 170 LYS LYS A ? n 
A 1 171 ASP 171 171 171 ASP ASP A ? n 
A 1 172 SER 172 172 172 SER SER A ? n 
A 1 173 CYS 173 173 173 CYS CYS A ? n 
A 1 174 ASN 174 174 174 ASN ASN A ? n 
A 1 175 GLY 175 175 175 GLY GLY A ? n 
A 1 176 ASP 176 176 176 ASP ASP A ? n 
A 1 177 SER 177 177 177 SER SER A ? n 
A 1 178 GLY 178 178 178 GLY GLY A ? n 
A 1 179 GLY 179 179 179 GLY GLY A ? n 
A 1 180 PRO 180 180 180 PRO PRO A ? n 
A 1 181 ILE 181 181 181 ILE ILE A ? n 
A 1 182 VAL 182 182 182 VAL VAL A ? n 
A 1 183 CYS 183 183 183 CYS CYS A ? n 
A 1 184 ASN 184 184 184 ASN ASN A ? n 
A 1 185 ARG 185 185 185 ARG ARG A ? n 
A 1 186 SER 186 186 186 SER SER A ? n 
A 1 187 LEU 187 187 187 LEU LEU A ? n 
A 1 188 GLN 188 188 188 GLN GLN A ? n 
A 1 189 GLY 189 189 189 GLY GLY A ? n 
A 1 190 LEU 190 190 190 LEU LEU A ? n 
A 1 191 VAL 191 191 191 VAL VAL A ? n 
A 1 192 SER 192 192 192 SER SER A ? n 
A 1 193 MET 193 193 193 MET MET A ? n 
A 1 194 GLY 194 194 194 GLY GLY A ? n 
A 1 195 GLN 195 195 195 GLN GLN A ? n 
A 1 196 GLY 196 196 196 GLY GLY A ? n 
A 1 197 LYS 197 197 197 LYS LYS A ? n 
A 1 198 CYS 198 198 198 CYS CYS A ? n 
A 1 199 GLY 199 199 199 GLY GLY A ? n 
A 1 200 GLN 200 200 200 GLN GLN A ? n 
A 1 201 PRO 201 201 201 PRO PRO A ? n 
A 1 202 GLY 202 202 202 GLY GLY A ? n 
A 1 203 ILE 203 203 203 ILE ILE A ? n 
A 1 204 PRO 204 204 204 PRO PRO A ? n 
A 1 205 SER 205 205 205 SER SER A ? n 
A 1 206 VAL 206 206 206 VAL VAL A ? n 
A 1 207 TYR 207 207 207 TYR TYR A ? n 
A 1 208 THR 208 208 208 THR THR A ? n 
A 1 209 ASN 209 209 209 ASN ASN A ? n 
A 1 210 LEU 210 210 210 LEU LEU A ? n 
A 1 211 CYS 211 211 211 CYS CYS A ? n 
A 1 212 LYS 212 212 212 LYS LYS A ? n 
A 1 213 PHE 213 213 213 PHE PHE A ? n 
A 1 214 THR 214 214 214 THR THR A ? n 
A 1 215 ASN 215 215 215 ASN ASN A ? n 
A 1 216 TRP 216 216 216 TRP TRP A ? n 
A 1 217 ILE 217 217 217 ILE ILE A ? n 
A 1 218 GLN 218 218 218 GLN GLN A ? n 
A 1 219 THR 219 219 219 THR THR A ? n 
A 1 220 ILE 220 220 220 ILE ILE A ? n 
A 1 221 ILE 221 221 221 ILE ILE A ? n 
A 1 222 GLN 222 222 222 GLN GLN A ? n 
A 1 223 THR 223 223 223 THR THR A ? n 
A 1 224 ASN 224 224 224 ASN ASN A ? n 
# 
loop_
_atom_site.group_PDB 
_atom_site.id 
_atom_site.type_symbol 
_atom_site.label_atom_id 
_atom_site.label_alt_id 
_atom_site.label_comp_id 
_atom_site.label_asym_id 
_atom_site.label_entity_id 
_atom_site.label_seq_id 
_atom_site.pdbx_PDB_ins_code 
_atom_site.Cartn_x 
_atom_site.Cartn_y 
_atom_site.Cartn_z 
_atom_site.occupancy 
_atom_site.B_iso_or_equiv 
_atom_site.pdbx_formal_charge 
_atom_site.auth_seq_id 
_atom_site.auth_comp_id 
_atom_site.auth_asym_id 
_atom_site.auth_atom_id 
_atom_site.pdbx_PDB_model_num 
ATOM 1    N N   ? ARG A 1   1 ?   3.551  12.668  -1.257 1.000 48.770 ? 1   ARG A N   1 
ATOM 2    C CA  ? ARG A 1   1 ?   3.406  13.202  -2.608 1.000 48.770 ? 1   ARG A CA  1 
ATOM 3    C C   ? ARG A 1   1 ?   3.536  12.096  -3.650 1.000 48.770 ? 1   ARG A C   1 
ATOM 4    C CB  ? ARG A 1   1 ?   4.447  14.293  -2.870 1.000 48.770 ? 1   ARG A CB  1 
ATOM 5    O O   ? ARG A 1   1 ?   4.426  11.248  -3.556 1.000 48.770 ? 1   ARG A O   1 
ATOM 6    C CG  ? ARG A 1   1 ?   4.355  14.911  -4.256 1.000 48.770 ? 1   ARG A CG  1 
ATOM 7    C CD  ? ARG A 1   1 ?   5.415  15.983  -4.466 1.000 48.770 ? 1   ARG A CD  1 
ATOM 8    N NE  ? ARG A 1   1 ?   5.478  16.413  -5.860 1.000 48.770 ? 1   ARG A NE  1 
ATOM 9    N NH1 ? ARG A 1   1 ?   6.858  18.221  -5.456 1.000 48.770 ? 1   ARG A NH1 1 
ATOM 10   N NH2 ? ARG A 1   1 ?   6.150  17.768  -7.588 1.000 48.770 ? 1   ARG A NH2 1 
ATOM 11   C CZ  ? ARG A 1   1 ?   6.162  17.467  -6.298 1.000 48.770 ? 1   ARG A CZ  1 
ATOM 12   N N   ? ILE A 1   2 ?   2.449  11.904  -4.261 1.000 64.590 ? 2   ILE A N   1 
ATOM 13   C CA  ? ILE A 1   2 ?   2.719  11.299  -5.561 1.000 64.590 ? 2   ILE A CA  1 
ATOM 14   C C   ? ILE A 1   2 ?   3.508  12.276  -6.430 1.000 64.590 ? 2   ILE A C   1 
ATOM 15   C CB  ? ILE A 1   2 ?   1.413  10.883  -6.274 1.000 64.590 ? 2   ILE A CB  1 
ATOM 16   O O   ? ILE A 1   2 ?   3.041  13.382  -6.713 1.000 64.590 ? 2   ILE A O   1 
ATOM 17   C CG1 ? ILE A 1   2 ?   0.604   9.927  -5.390 1.000 64.590 ? 2   ILE A CG1 1 
ATOM 18   C CG2 ? ILE A 1   2 ?   1.718  10.247  -7.633 1.000 64.590 ? 2   ILE A CG2 1 
ATOM 19   C CD1 ? ILE A 1   2 ?   1.284   8.588  -5.143 1.000 64.590 ? 2   ILE A CD1 1 
ATOM 20   N N   ? ILE A 1   3 ?   4.766  12.116  -6.550 1.000 72.770 ? 3   ILE A N   1 
ATOM 21   C CA  ? ILE A 1   3 ?   5.654  13.017  -7.275 1.000 72.770 ? 3   ILE A CA  1 
ATOM 22   C C   ? ILE A 1   3 ?   5.155  13.192  -8.708 1.000 72.770 ? 3   ILE A C   1 
ATOM 23   C CB  ? ILE A 1   3 ?   7.110  12.498  -7.274 1.000 72.770 ? 3   ILE A CB  1 
ATOM 24   O O   ? ILE A 1   3 ?   4.934  12.208  -9.419 1.000 72.770 ? 3   ILE A O   1 
ATOM 25   C CG1 ? ILE A 1   3 ?   7.618  12.338  -5.837 1.000 72.770 ? 3   ILE A CG1 1 
ATOM 26   C CG2 ? ILE A 1   3 ?   8.018  13.436  -8.075 1.000 72.770 ? 3   ILE A CG2 1 
ATOM 27   C CD1 ? ILE A 1   3 ?   9.070  11.891  -5.740 1.000 72.770 ? 3   ILE A CD1 1 
ATOM 28   N N   ? GLN A 1   4 ?   4.784  14.593  -9.001 1.000 75.140 ? 4   GLN A N   1 
ATOM 29   C CA  ? GLN A 1   4 ?   4.263  14.955 -10.316 1.000 75.140 ? 4   GLN A CA  1 
ATOM 30   C C   ? GLN A 1   4 ?   2.844  14.430 -10.509 1.000 75.140 ? 4   GLN A C   1 
ATOM 31   C CB  ? GLN A 1   4 ?   5.176  14.421 -11.421 1.000 75.140 ? 4   GLN A CB  1 
ATOM 32   O O   ? GLN A 1   4 ?   2.447  14.097 -11.627 1.000 75.140 ? 4   GLN A O   1 
ATOM 33   C CG  ? GLN A 1   4 ?   6.524  15.125 -11.499 1.000 75.140 ? 4   GLN A CG  1 
ATOM 34   C CD  ? GLN A 1   4 ?   7.226  14.903 -12.825 1.000 75.140 ? 4   GLN A CD  1 
ATOM 35   N NE2 ? GLN A 1   4 ?   8.545  15.060 -12.832 1.000 75.140 ? 4   GLN A NE2 1 
ATOM 36   O OE1 ? GLN A 1   4 ?   6.588  14.594 -13.836 1.000 75.140 ? 4   GLN A OE1 1 
ATOM 37   N N   ? GLY A 1   5 ?   2.143  14.076  -9.351 1.000 79.540 ? 5   GLY A N   1 
ATOM 38   C CA  ? GLY A 1   5 ?   0.748  13.666  -9.360 1.000 79.540 ? 5   GLY A CA  1 
ATOM 39   C C   ? GLY A 1   5 ?  -0.218  14.834  -9.299 1.000 79.540 ? 5   GLY A C   1 
ATOM 40   O O   ? GLY A 1   5 ?   0.202  15.990  -9.207 1.000 79.540 ? 5   GLY A O   1 
ATOM 41   N N   ? GLN A 1   6 ?  -1.434  14.682  -9.546 1.000 90.020 ? 6   GLN A N   1 
ATOM 42   C CA  ? GLN A 1   6 ?  -2.511  15.662  -9.470 1.000 90.020 ? 6   GLN A CA  1 
ATOM 43   C C   ? GLN A 1   6 ?  -3.615  15.195  -8.525 1.000 90.020 ? 6   GLN A C   1 
ATOM 44   C CB  ? GLN A 1   6 ?  -3.090  15.935 -10.859 1.000 90.020 ? 6   GLN A CB  1 
ATOM 45   O O   ? GLN A 1   6 ?  -3.680  14.015  -8.174 1.000 90.020 ? 6   GLN A O   1 
ATOM 46   C CG  ? GLN A 1   6 ?  -3.696  14.706 -11.524 1.000 90.020 ? 6   GLN A CG  1 
ATOM 47   C CD  ? GLN A 1   6 ?  -4.104  14.959 -12.964 1.000 90.020 ? 6   GLN A CD  1 
ATOM 48   N NE2 ? GLN A 1   6 ?  -4.843  14.020 -13.544 1.000 90.020 ? 6   GLN A NE2 1 
ATOM 49   O OE1 ? GLN A 1   6 ?  -3.758  15.991 -13.548 1.000 90.020 ? 6   GLN A OE1 1 
ATOM 50   N N   ? ASP A 1   7 ?  -4.360  16.254  -8.111 1.000 93.330 ? 7   ASP A N   1 
ATOM 51   C CA  ? ASP A 1   7 ?  -5.529  15.853  -7.334 1.000 93.330 ? 7   ASP A CA  1 
ATOM 52   C C   ? ASP A 1   7 ?  -6.346  14.797  -8.075 1.000 93.330 ? 7   ASP A C   1 
ATOM 53   C CB  ? ASP A 1   7 ?  -6.404  17.068  -7.015 1.000 93.330 ? 7   ASP A CB  1 
ATOM 54   O O   ? ASP A 1   7 ?  -6.617  14.940  -9.269 1.000 93.330 ? 7   ASP A O   1 
ATOM 55   C CG  ? ASP A 1   7 ?  -5.736  18.047  -6.067 1.000 93.330 ? 7   ASP A CG  1 
ATOM 56   O OD1 ? ASP A 1   7 ?  -4.649  17.735  -5.533 1.000 93.330 ? 7   ASP A OD1 1 
ATOM 57   O OD2 ? ASP A 1   7 ?  -6.302  19.140  -5.848 1.000 93.330 ? 7   ASP A OD2 1 
ATOM 58   N N   ? CYS A 1   8 ?  -6.611  13.728  -7.341 1.000 94.530 ? 8   CYS A N   1 
ATOM 59   C CA  ? CYS A 1   8 ?  -7.545  12.763  -7.908 1.000 94.530 ? 8   CYS A CA  1 
ATOM 60   C C   ? CYS A 1   8 ?  -8.940  13.364  -8.039 1.000 94.530 ? 8   CYS A C   1 
ATOM 61   C CB  ? CYS A 1   8 ?  -7.603  11.502  -7.047 1.000 94.530 ? 8   CYS A CB  1 
ATOM 62   O O   ? CYS A 1   8 ?  -9.330  14.216  -7.239 1.000 94.530 ? 8   CYS A O   1 
ATOM 63   S SG  ? CYS A 1   8 ?  -6.040  10.599  -6.972 1.000 94.530 ? 8   CYS A SG  1 
ATOM 64   N N   ? SER A 1   9 ?  -9.623  12.928  -9.161 1.000 95.160 ? 9   SER A N   1 
ATOM 65   C CA  ? SER A 1   9 ? -11.046  13.254  -9.165 1.000 95.160 ? 9   SER A CA  1 
ATOM 66   C C   ? SER A 1   9 ? -11.742  12.704  -7.925 1.000 95.160 ? 9   SER A C   1 
ATOM 67   C CB  ? SER A 1   9 ? -11.719  12.706 -10.423 1.000 95.160 ? 9   SER A CB  1 
ATOM 68   O O   ? SER A 1   9 ? -11.470  11.578  -7.501 1.000 95.160 ? 9   SER A O   1 
ATOM 69   O OG  ? SER A 1   9 ? -11.185  13.315 -11.586 1.000 95.160 ? 9   SER A OG  1 
ATOM 70   N N   ? PRO A 1  10 ? -12.531  13.572  -7.209 1.000 94.790 ? 10  PRO A N   1 
ATOM 71   C CA  ? PRO A 1  10 ? -13.225  13.081  -6.016 1.000 94.790 ? 10  PRO A CA  1 
ATOM 72   C C   ? PRO A 1  10 ? -13.914  11.738  -6.244 1.000 94.790 ? 10  PRO A C   1 
ATOM 73   C CB  ? PRO A 1  10 ? -14.252  14.180  -5.729 1.000 94.790 ? 10  PRO A CB  1 
ATOM 74   O O   ? PRO A 1  10 ? -14.611  11.560  -7.247 1.000 94.790 ? 10  PRO A O   1 
ATOM 75   C CG  ? PRO A 1  10 ? -13.652  15.423  -6.304 1.000 94.790 ? 10  PRO A CG  1 
ATOM 76   C CD  ? PRO A 1  10 ? -12.934  15.063  -7.572 1.000 94.790 ? 10  PRO A CD  1 
ATOM 77   N N   ? HIS A 1  11 ? -13.487  10.730  -5.299 1.000 93.680 ? 11  HIS A N   1 
ATOM 78   C CA  ? HIS A 1  11 ? -14.135   9.427  -5.192 1.000 93.680 ? 11  HIS A CA  1 
ATOM 79   C C   ? HIS A 1  11 ? -13.840   8.563  -6.413 1.000 93.680 ? 11  HIS A C   1 
ATOM 80   C CB  ? HIS A 1  11 ? -15.646   9.593  -5.019 1.000 93.680 ? 11  HIS A CB  1 
ATOM 81   O O   ? HIS A 1  11 ? -14.573   7.613  -6.698 1.000 93.680 ? 11  HIS A O   1 
ATOM 82   C CG  ? HIS A 1  11 ? -16.024  10.531  -3.916 1.000 93.680 ? 11  HIS A CG  1 
ATOM 83   C CD2 ? HIS A 1  11 ? -16.815  11.629  -3.916 1.000 93.680 ? 11  HIS A CD2 1 
ATOM 84   N ND1 ? HIS A 1  11 ? -15.567  10.384  -2.625 1.000 93.680 ? 11  HIS A ND1 1 
ATOM 85   C CE1 ? HIS A 1  11 ? -16.062  11.354  -1.876 1.000 93.680 ? 11  HIS A CE1 1 
ATOM 86   N NE2 ? HIS A 1  11 ? -16.823  12.124  -2.635 1.000 93.680 ? 11  HIS A NE2 1 
ATOM 87   N N   ? SER A 1  12 ? -12.879   8.920  -7.232 1.000 95.810 ? 12  SER A N   1 
ATOM 88   C CA  ? SER A 1  12 ? -12.399   8.131  -8.362 1.000 95.810 ? 12  SER A CA  1 
ATOM 89   C C   ? SER A 1  12 ? -11.608   6.915  -7.891 1.000 95.810 ? 12  SER A C   1 
ATOM 90   C CB  ? SER A 1  12 ? -11.531   8.989  -9.284 1.000 95.810 ? 12  SER A CB  1 
ATOM 91   O O   ? SER A 1  12 ? -11.380   5.980  -8.662 1.000 95.810 ? 12  SER A O   1 
ATOM 92   O OG  ? SER A 1  12 ? -10.392   9.475  -8.594 1.000 95.810 ? 12  SER A OG  1 
ATOM 93   N N   ? GLN A 1  13 ? -11.177   6.797  -6.710 1.000 97.000 ? 13  GLN A N   1 
ATOM 94   C CA  ? GLN A 1  13 ? -10.479   5.691  -6.062 1.000 97.000 ? 13  GLN A CA  1 
ATOM 95   C C   ? GLN A 1  13 ? -11.212   5.241  -4.802 1.000 97.000 ? 13  GLN A C   1 
ATOM 96   C CB  ? GLN A 1  13 ?  -9.042   6.089  -5.721 1.000 97.000 ? 13  GLN A CB  1 
ATOM 97   O O   ? GLN A 1  13 ? -10.685   5.363  -3.694 1.000 97.000 ? 13  GLN A O   1 
ATOM 98   C CG  ? GLN A 1  13 ?  -8.171   6.353  -6.942 1.000 97.000 ? 13  GLN A CG  1 
ATOM 99   C CD  ? GLN A 1  13 ?  -8.747   7.420  -7.854 1.000 97.000 ? 13  GLN A CD  1 
ATOM 100  N NE2 ? GLN A 1  13 ?  -8.591   7.231  -9.160 1.000 97.000 ? 13  GLN A NE2 1 
ATOM 101  O OE1 ? GLN A 1  13 ?  -9.328   8.406  -7.388 1.000 97.000 ? 13  GLN A OE1 1 
ATOM 102  N N   ? PRO A 1  14 ? -12.369   4.614  -4.957 1.000 97.260 ? 14  PRO A N   1 
ATOM 103  C CA  ? PRO A 1  14 ? -13.247   4.298  -3.828 1.000 97.260 ? 14  PRO A CA  1 
ATOM 104  C C   ? PRO A 1  14 ? -12.714   3.155  -2.967 1.000 97.260 ? 14  PRO A C   1 
ATOM 105  C CB  ? PRO A 1  14 ? -14.563   3.904  -4.504 1.000 97.260 ? 14  PRO A CB  1 
ATOM 106  O O   ? PRO A 1  14 ? -13.226   2.911  -1.872 1.000 97.260 ? 14  PRO A O   1 
ATOM 107  C CG  ? PRO A 1  14 ? -14.163   3.398  -5.852 1.000 97.260 ? 14  PRO A CG  1 
ATOM 108  C CD  ? PRO A 1  14 ? -13.006   4.218  -6.346 1.000 97.260 ? 14  PRO A CD  1 
ATOM 109  N N   ? TRP A 1  15 ? -11.617   2.519  -3.356 1.000 98.190 ? 15  TRP A N   1 
ATOM 110  C CA  ? TRP A 1  15 ? -10.997   1.420  -2.623 1.000 98.190 ? 15  TRP A CA  1 
ATOM 111  C C   ? TRP A 1  15 ?  -9.897   1.934  -1.699 1.000 98.190 ? 15  TRP A C   1 
ATOM 112  C CB  ? TRP A 1  15 ? -10.423   0.383  -3.592 1.000 98.190 ? 15  TRP A CB  1 
ATOM 113  O O   ? TRP A 1  15 ?  -9.378   1.186  -0.866 1.000 98.190 ? 15  TRP A O   1 
ATOM 114  C CG  ? TRP A 1  15 ?  -9.667   0.977  -4.742 1.000 98.190 ? 15  TRP A CG  1 
ATOM 115  C CD1 ? TRP A 1  15 ?  -8.348   1.335  -4.764 1.000 98.190 ? 15  TRP A CD1 1 
ATOM 116  C CD2 ? TRP A 1  15 ? -10.189   1.287  -6.038 1.000 98.190 ? 15  TRP A CD2 1 
ATOM 117  C CE2 ? TRP A 1  15 ?  -9.128   1.830  -6.797 1.000 98.190 ? 15  TRP A CE2 1 
ATOM 118  C CE3 ? TRP A 1  15 ? -11.451   1.157  -6.633 1.000 98.190 ? 15  TRP A CE3 1 
ATOM 119  N NE1 ? TRP A 1  15 ?  -8.017   1.848  -5.997 1.000 98.190 ? 15  TRP A NE1 1 
ATOM 120  C CH2 ? TRP A 1  15 ? -10.537   2.106  -8.678 1.000 98.190 ? 15  TRP A CH2 1 
ATOM 121  C CZ2 ? TRP A 1  15 ?  -9.292   2.243  -8.121 1.000 98.190 ? 15  TRP A CZ2 1 
ATOM 122  C CZ3 ? TRP A 1  15 ? -11.612   1.569  -7.951 1.000 98.190 ? 15  TRP A CZ3 1 
ATOM 123  N N   ? GLN A 1  16 ?  -9.448   3.174  -1.884 1.000 97.740 ? 16  GLN A N   1 
ATOM 124  C CA  ? GLN A 1  16 ?  -8.377   3.774  -1.095 1.000 97.740 ? 16  GLN A CA  1 
ATOM 125  C C   ? GLN A 1  16 ?  -8.782   3.911   0.370 1.000 97.740 ? 16  GLN A C   1 
ATOM 126  C CB  ? GLN A 1  16 ?  -7.992   5.141  -1.663 1.000 97.740 ? 16  GLN A CB  1 
ATOM 127  O O   ? GLN A 1  16 ?  -9.858   4.430   0.675 1.000 97.740 ? 16  GLN A O   1 
ATOM 128  C CG  ? GLN A 1  16 ?  -6.884   5.840  -0.887 1.000 97.740 ? 16  GLN A CG  1 
ATOM 129  C CD  ? GLN A 1  16 ?  -5.510   5.268  -1.181 1.000 97.740 ? 16  GLN A CD  1 
ATOM 130  N NE2 ? GLN A 1  16 ?  -4.621   5.324  -0.196 1.000 97.740 ? 16  GLN A NE2 1 
ATOM 131  O OE1 ? GLN A 1  16 ?  -5.250   4.778  -2.285 1.000 97.740 ? 16  GLN A OE1 1 
ATOM 132  N N   ? ALA A 1  17 ?  -7.904   3.460   1.282 1.000 97.700 ? 17  ALA A N   1 
ATOM 133  C CA  ? ALA A 1  17 ?  -8.151   3.547   2.719 1.000 97.700 ? 17  ALA A CA  1 
ATOM 134  C C   ? ALA A 1  17 ?  -7.071   4.373   3.412 1.000 97.700 ? 17  ALA A C   1 
ATOM 135  C CB  ? ALA A 1  17 ?  -8.225   2.151   3.332 1.000 97.700 ? 17  ALA A CB  1 
ATOM 136  O O   ? ALA A 1  17 ?  -5.893   4.285   3.060 1.000 97.700 ? 17  ALA A O   1 
ATOM 137  N N   ? ALA A 1  18 ?  -7.556   5.192   4.358 1.000 97.050 ? 18  ALA A N   1 
ATOM 138  C CA  ? ALA A 1  18 ?  -6.643   5.945   5.214 1.000 97.050 ? 18  ALA A CA  1 
ATOM 139  C C   ? ALA A 1  18 ?  -6.508   5.287   6.584 1.000 97.050 ? 18  ALA A C   1 
ATOM 140  C CB  ? ALA A 1  18 ?  -7.123   7.387   5.365 1.000 97.050 ? 18  ALA A CB  1 
ATOM 141  O O   ? ALA A 1  18 ?  -7.510   4.956   7.223 1.000 97.050 ? 18  ALA A O   1 
ATOM 142  N N   ? LEU A 1  19 ?  -5.260   5.063   6.974 1.000 96.700 ? 19  LEU A N   1 
ATOM 143  C CA  ? LEU A 1  19 ?  -4.994   4.489   8.288 1.000 96.700 ? 19  LEU A CA  1 
ATOM 144  C C   ? LEU A 1  19 ?  -4.543   5.565   9.270 1.000 96.700 ? 19  LEU A C   1 
ATOM 145  C CB  ? LEU A 1  19 ?  -3.930   3.392   8.190 1.000 96.700 ? 19  LEU A CB  1 
ATOM 146  O O   ? LEU A 1  19 ?  -3.526   6.226   9.048 1.000 96.700 ? 19  LEU A O   1 
ATOM 147  C CG  ? LEU A 1  19 ?  -4.219   2.253   7.212 1.000 96.700 ? 19  LEU A CG  1 
ATOM 148  C CD1 ? LEU A 1  19 ?  -3.112   1.206   7.275 1.000 96.700 ? 19  LEU A CD1 1 
ATOM 149  C CD2 ? LEU A 1  19 ?  -5.575   1.623   7.510 1.000 96.700 ? 19  LEU A CD2 1 
ATOM 150  N N   ? PHE A 1  20 ?  -5.364   5.693  10.333 1.000 95.210 ? 20  PHE A N   1 
ATOM 151  C CA  ? PHE A 1  20 ?  -5.104   6.719  11.335 1.000 95.210 ? 20  PHE A CA  1 
ATOM 152  C C   ? PHE A 1  20 ?  -4.607   6.095  12.633 1.000 95.210 ? 20  PHE A C   1 
ATOM 153  C CB  ? PHE A 1  20 ?  -6.366   7.546  11.601 1.000 95.210 ? 20  PHE A CB  1 
ATOM 154  O O   ? PHE A 1  20 ?  -5.040   5.004  13.009 1.000 95.210 ? 20  PHE A O   1 
ATOM 155  C CG  ? PHE A 1  20 ?  -6.816   8.363  10.420 1.000 95.210 ? 20  PHE A CG  1 
ATOM 156  C CD1 ? PHE A 1  20 ?  -6.356   9.662  10.240 1.000 95.210 ? 20  PHE A CD1 1 
ATOM 157  C CD2 ? PHE A 1  20 ?  -7.700   7.832   9.489 1.000 95.210 ? 20  PHE A CD2 1 
ATOM 158  C CE1 ? PHE A 1  20 ?  -6.771  10.421   9.148 1.000 95.210 ? 20  PHE A CE1 1 
ATOM 159  C CE2 ? PHE A 1  20 ?  -8.119   8.585   8.395 1.000 95.210 ? 20  PHE A CE2 1 
ATOM 160  C CZ  ? PHE A 1  20 ?  -7.654   9.879   8.227 1.000 95.210 ? 20  PHE A CZ  1 
ATOM 161  N N   ? SER A 1  21 ?  -3.606   6.776  13.290 1.000 91.340 ? 21  SER A N   1 
ATOM 162  C CA  ? SER A 1  21 ?  -3.210   6.541  14.675 1.000 91.340 ? 21  SER A CA  1 
ATOM 163  C C   ? SER A 1  21 ?  -3.562   7.731  15.561 1.000 91.340 ? 21  SER A C   1 
ATOM 164  C CB  ? SER A 1  21 ?  -1.710   6.255  14.763 1.000 91.340 ? 21  SER A CB  1 
ATOM 165  O O   ? SER A 1  21 ?  -4.200   8.683  15.106 1.000 91.340 ? 21  SER A O   1 
ATOM 166  O OG  ? SER A 1  21 ?  -0.958   7.424  14.486 1.000 91.340 ? 21  SER A OG  1 
ATOM 167  N N   ? GLU A 1  22 ?  -3.197   7.684  16.811 1.000 87.800 ? 22  GLU A N   1 
ATOM 168  C CA  ? GLU A 1  22 ?  -3.491   8.755  17.759 1.000 87.800 ? 22  GLU A CA  1 
ATOM 169  C C   ? GLU A 1  22 ?  -2.899  10.082  17.293 1.000 87.800 ? 22  GLU A C   1 
ATOM 170  C CB  ? GLU A 1  22 ?  -2.960   8.402  19.151 1.000 87.800 ? 22  GLU A CB  1 
ATOM 171  O O   ? GLU A 1  22 ?  -3.457  11.147  17.566 1.000 87.800 ? 22  GLU A O   1 
ATOM 172  C CG  ? GLU A 1  22 ?  -3.725   7.278  19.834 1.000 87.800 ? 22  GLU A CG  1 
ATOM 173  C CD  ? GLU A 1  22 ?  -3.218   6.972  21.234 1.000 87.800 ? 22  GLU A CD  1 
ATOM 174  O OE1 ? GLU A 1  22 ?  -3.792   6.085  21.907 1.000 87.800 ? 22  GLU A OE1 1 
ATOM 175  O OE2 ? GLU A 1  22 ?  -2.240   7.624  21.662 1.000 87.800 ? 22  GLU A OE2 1 
ATOM 176  N N   ? ASP A 1  23 ?  -1.847   9.998  16.427 1.000 86.450 ? 23  ASP A N   1 
ATOM 177  C CA  ? ASP A 1  23 ?  -1.098  11.179  16.008 1.000 86.450 ? 23  ASP A CA  1 
ATOM 178  C C   ? ASP A 1  23 ?  -1.522  11.631  14.613 1.000 86.450 ? 23  ASP A C   1 
ATOM 179  C CB  ? ASP A 1  23 ?   0.406  10.898  16.035 1.000 86.450 ? 23  ASP A CB  1 
ATOM 180  O O   ? ASP A 1  23 ?  -0.943  12.566  14.055 1.000 86.450 ? 23  ASP A O   1 
ATOM 181  C CG  ? ASP A 1  23 ?   0.924  10.576  17.426 1.000 86.450 ? 23  ASP A CG  1 
ATOM 182  O OD1 ? ASP A 1  23 ?   0.497  11.230  18.402 1.000 86.450 ? 23  ASP A OD1 1 
ATOM 183  O OD2 ? ASP A 1  23 ?   1.769   9.663  17.547 1.000 86.450 ? 23  ASP A OD2 1 
ATOM 184  N N   ? GLY A 1  24 ?  -2.615  10.981  14.120 1.000 91.090 ? 24  GLY A N   1 
ATOM 185  C CA  ? GLY A 1  24 ?  -3.133  11.368  12.818 1.000 91.090 ? 24  GLY A CA  1 
ATOM 186  C C   ? GLY A 1  24 ?  -2.867  10.334  11.740 1.000 91.090 ? 24  GLY A C   1 
ATOM 187  O O   ? GLY A 1  24 ?  -2.449   9.213  12.037 1.000 91.090 ? 24  GLY A O   1 
ATOM 188  N N   ? PHE A 1  25 ?  -3.076  10.757  10.469 1.000 92.730 ? 25  PHE A N   1 
ATOM 189  C CA  ? PHE A 1  25 ?  -2.848   9.891   9.319 1.000 92.730 ? 25  PHE A CA  1 
ATOM 190  C C   ? PHE A 1  25 ?  -1.396   9.431   9.267 1.000 92.730 ? 25  PHE A C   1 
ATOM 191  C CB  ? PHE A 1  25 ?  -3.216  10.614   8.019 1.000 92.730 ? 25  PHE A CB  1 
ATOM 192  O O   ? PHE A 1  25 ?  -0.477  10.241   9.402 1.000 92.730 ? 25  PHE A O   1 
ATOM 193  C CG  ? PHE A 1  25 ?  -2.762   9.897   6.776 1.000 92.730 ? 25  PHE A CG  1 
ATOM 194  C CD1 ? PHE A 1  25 ?  -1.582  10.262   6.138 1.000 92.730 ? 25  PHE A CD1 1 
ATOM 195  C CD2 ? PHE A 1  25 ?  -3.515   8.858   6.246 1.000 92.730 ? 25  PHE A CD2 1 
ATOM 196  C CE1 ? PHE A 1  25 ?  -1.159   9.600   4.988 1.000 92.730 ? 25  PHE A CE1 1 
ATOM 197  C CE2 ? PHE A 1  25 ?  -3.099   8.192   5.096 1.000 92.730 ? 25  PHE A CE2 1 
ATOM 198  C CZ  ? PHE A 1  25 ?  -1.921   8.565   4.469 1.000 92.730 ? 25  PHE A CZ  1 
ATOM 199  N N   ? PHE A 1  26 ?  -1.153   8.099   9.035 1.000 91.810 ? 26  PHE A N   1 
ATOM 200  C CA  ? PHE A 1  26 ?   0.240   7.670   9.062 1.000 91.810 ? 26  PHE A CA  1 
ATOM 201  C C   ? PHE A 1  26 ?   0.535   6.714   7.912 1.000 91.810 ? 26  PHE A C   1 
ATOM 202  C CB  ? PHE A 1  26 ?   0.573   7.000  10.399 1.000 91.810 ? 26  PHE A CB  1 
ATOM 203  O O   ? PHE A 1  26 ?   1.683   6.590   7.479 1.000 91.810 ? 26  PHE A O   1 
ATOM 204  C CG  ? PHE A 1  26 ?   0.036   5.600  10.526 1.000 91.810 ? 26  PHE A CG  1 
ATOM 205  C CD1 ? PHE A 1  26 ?  -1.269   5.377  10.948 1.000 91.810 ? 26  PHE A CD1 1 
ATOM 206  C CD2 ? PHE A 1  26 ?   0.837   4.507  10.225 1.000 91.810 ? 26  PHE A CD2 1 
ATOM 207  C CE1 ? PHE A 1  26 ?  -1.769   4.082  11.067 1.000 91.810 ? 26  PHE A CE1 1 
ATOM 208  C CE2 ? PHE A 1  26 ?   0.345   3.210  10.341 1.000 91.810 ? 26  PHE A CE2 1 
ATOM 209  C CZ  ? PHE A 1  26 ?  -0.958   3.000  10.764 1.000 91.810 ? 26  PHE A CZ  1 
ATOM 210  N N   ? CYS A 1  27 ?  -0.479   5.933   7.420 1.000 95.740 ? 27  CYS A N   1 
ATOM 211  C CA  ? CYS A 1  27 ?  -0.335   5.005   6.304 1.000 95.740 ? 27  CYS A CA  1 
ATOM 212  C C   ? CYS A 1  27 ?  -1.623   4.920   5.495 1.000 95.740 ? 27  CYS A C   1 
ATOM 213  C CB  ? CYS A 1  27 ?   0.054   3.616   6.808 1.000 95.740 ? 27  CYS A CB  1 
ATOM 214  O O   ? CYS A 1  27 ?  -2.648   5.479   5.890 1.000 95.740 ? 27  CYS A O   1 
ATOM 215  S SG  ? CYS A 1  27 ?   1.833   3.391   7.025 1.000 95.740 ? 27  CYS A SG  1 
ATOM 216  N N   ? SER A 1  28 ?  -1.437   4.214   4.382 1.000 96.490 ? 28  SER A N   1 
ATOM 217  C CA  ? SER A 1  28 ?  -2.588   3.951   3.525 1.000 96.490 ? 28  SER A CA  1 
ATOM 218  C C   ? SER A 1  28 ?  -2.945   2.468   3.519 1.000 96.490 ? 28  SER A C   1 
ATOM 219  C CB  ? SER A 1  28 ?  -2.313   4.424   2.097 1.000 96.490 ? 28  SER A CB  1 
ATOM 220  O O   ? SER A 1  28 ?  -2.230   1.650   4.101 1.000 96.490 ? 28  SER A O   1 
ATOM 221  O OG  ? SER A 1  28 ?  -2.015   5.809   2.074 1.000 96.490 ? 28  SER A OG  1 
ATOM 222  N N   ? GLY A 1  29 ?  -4.099   2.113   2.881 1.000 97.750 ? 29  GLY A N   1 
ATOM 223  C CA  ? GLY A 1  29 ?  -4.603   0.765   2.676 1.000 97.750 ? 29  GLY A CA  1 
ATOM 224  C C   ? GLY A 1  29 ?  -5.560   0.657   1.504 1.000 97.750 ? 29  GLY A C   1 
ATOM 225  O O   ? GLY A 1  29 ?  -5.817   1.645   0.813 1.000 97.750 ? 29  GLY A O   1 
ATOM 226  N N   ? VAL A 1  30 ?  -5.996  -0.591   1.313 1.000 98.550 ? 30  VAL A N   1 
ATOM 227  C CA  ? VAL A 1  30 ?  -6.887  -0.858   0.189 1.000 98.550 ? 30  VAL A CA  1 
ATOM 228  C C   ? VAL A 1  30 ?  -8.016  -1.785   0.633 1.000 98.550 ? 30  VAL A C   1 
ATOM 229  C CB  ? VAL A 1  30 ?  -6.125  -1.479  -1.004 1.000 98.550 ? 30  VAL A CB  1 
ATOM 230  O O   ? VAL A 1  30 ?  -7.767  -2.830   1.239 1.000 98.550 ? 30  VAL A O   1 
ATOM 231  C CG1 ? VAL A 1  30 ?  -7.020  -1.544  -2.241 1.000 98.550 ? 30  VAL A CG1 1 
ATOM 232  C CG2 ? VAL A 1  30 ?  -4.857  -0.681  -1.300 1.000 98.550 ? 30  VAL A CG2 1 
ATOM 233  N N   ? LEU A 1  31 ?  -9.256  -1.321   0.404 1.000 98.470 ? 31  LEU A N   1 
ATOM 234  C CA  ? LEU A 1  31 ? -10.395  -2.193   0.670 1.000 98.470 ? 31  LEU A CA  1 
ATOM 235  C C   ? LEU A 1  31 ? -10.487  -3.301  -0.374 1.000 98.470 ? 31  LEU A C   1 
ATOM 236  C CB  ? LEU A 1  31 ? -11.695  -1.385   0.689 1.000 98.470 ? 31  LEU A CB  1 
ATOM 237  O O   ? LEU A 1  31 ? -10.763  -3.034  -1.546 1.000 98.470 ? 31  LEU A O   1 
ATOM 238  C CG  ? LEU A 1  31 ? -12.955  -2.138   1.119 1.000 98.470 ? 31  LEU A CG  1 
ATOM 239  C CD1 ? LEU A 1  31 ? -12.855  -2.545   2.586 1.000 98.470 ? 31  LEU A CD1 1 
ATOM 240  C CD2 ? LEU A 1  31 ? -14.196  -1.285   0.879 1.000 98.470 ? 31  LEU A CD2 1 
ATOM 241  N N   ? VAL A 1  32 ? -10.284  -4.629   0.011 1.000 98.240 ? 32  VAL A N   1 
ATOM 242  C CA  ? VAL A 1  32 ? -10.233  -5.746  -0.926 1.000 98.240 ? 32  VAL A CA  1 
ATOM 243  C C   ? VAL A 1  32 ? -11.406  -6.689  -0.671 1.000 98.240 ? 32  VAL A C   1 
ATOM 244  C CB  ? VAL A 1  32 ?  -8.897  -6.516  -0.819 1.000 98.240 ? 32  VAL A CB  1 
ATOM 245  O O   ? VAL A 1  32 ? -11.703  -7.558  -1.495 1.000 98.240 ? 32  VAL A O   1 
ATOM 246  C CG1 ? VAL A 1  32 ?  -7.738  -5.659  -1.325 1.000 98.240 ? 32  VAL A CG1 1 
ATOM 247  C CG2 ? VAL A 1  32 ?  -8.650  -6.956   0.623 1.000 98.240 ? 32  VAL A CG2 1 
ATOM 248  N N   ? HIS A 1  33 ? -12.072  -6.445   0.464 1.000 97.900 ? 33  HIS A N   1 
ATOM 249  C CA  ? HIS A 1  33 ? -13.253  -7.143   0.959 1.000 97.900 ? 33  HIS A CA  1 
ATOM 250  C C   ? HIS A 1  33 ? -14.076  -6.249   1.881 1.000 97.900 ? 33  HIS A C   1 
ATOM 251  C CB  ? HIS A 1  33 ? -12.849  -8.424   1.693 1.000 97.900 ? 33  HIS A CB  1 
ATOM 252  O O   ? HIS A 1  33 ? -13.529  -5.372   2.553 1.000 97.900 ? 33  HIS A O   1 
ATOM 253  C CG  ? HIS A 1  33 ? -14.006  -9.305   2.043 1.000 97.900 ? 33  HIS A CG  1 
ATOM 254  C CD2 ? HIS A 1  33 ? -14.513 -10.396   1.422 1.000 97.900 ? 33  HIS A CD2 1 
ATOM 255  N ND1 ? HIS A 1  33 ? -14.789  -9.096   3.158 1.000 97.900 ? 33  HIS A ND1 1 
ATOM 256  C CE1 ? HIS A 1  33 ? -15.730 -10.025   3.207 1.000 97.900 ? 33  HIS A CE1 1 
ATOM 257  N NE2 ? HIS A 1  33 ? -15.584 -10.825   2.165 1.000 97.900 ? 33  HIS A NE2 1 
ATOM 258  N N   ? PRO A 1  34 ? -15.521  -6.469   1.907 1.000 96.950 ? 34  PRO A N   1 
ATOM 259  C CA  ? PRO A 1  34 ? -16.368  -5.586   2.712 1.000 96.950 ? 34  PRO A CA  1 
ATOM 260  C C   ? PRO A 1  34 ? -15.890  -5.468   4.158 1.000 96.950 ? 34  PRO A C   1 
ATOM 261  C CB  ? PRO A 1  34 ? -17.742  -6.257   2.645 1.000 96.950 ? 34  PRO A CB  1 
ATOM 262  O O   ? PRO A 1  34 ? -16.209  -4.489   4.839 1.000 96.950 ? 34  PRO A O   1 
ATOM 263  C CG  ? PRO A 1  34 ? -17.771  -6.935   1.313 1.000 96.950 ? 34  PRO A CG  1 
ATOM 264  C CD  ? PRO A 1  34 ? -16.404  -7.488   1.029 1.000 96.950 ? 34  PRO A CD  1 
ATOM 265  N N   ? GLN A 1  35 ? -15.022  -6.310   4.596 1.000 97.460 ? 35  GLN A N   1 
ATOM 266  C CA  ? GLN A 1  35 ? -14.604  -6.288   5.994 1.000 97.460 ? 35  GLN A CA  1 
ATOM 267  C C   ? GLN A 1  35 ? -13.083  -6.322   6.115 1.000 97.460 ? 35  GLN A C   1 
ATOM 268  C CB  ? GLN A 1  35 ? -15.218  -7.463   6.757 1.000 97.460 ? 35  GLN A CB  1 
ATOM 269  O O   ? GLN A 1  35 ? -12.546  -6.481   7.213 1.000 97.460 ? 35  GLN A O   1 
ATOM 270  C CG  ? GLN A 1  35 ? -15.157  -7.312   8.271 1.000 97.460 ? 35  GLN A CG  1 
ATOM 271  C CD  ? GLN A 1  35 ? -15.952  -8.379   9.000 1.000 97.460 ? 35  GLN A CD  1 
ATOM 272  N NE2 ? GLN A 1  35 ? -15.331  -9.007   9.992 1.000 97.460 ? 35  GLN A NE2 1 
ATOM 273  O OE1 ? GLN A 1  35 ? -17.116  -8.635   8.675 1.000 97.460 ? 35  GLN A OE1 1 
ATOM 274  N N   ? TRP A 1  36 ? -12.394  -6.276   4.952 1.000 98.260 ? 36  TRP A N   1 
ATOM 275  C CA  ? TRP A 1  36 ? -10.945  -6.429   5.029 1.000 98.260 ? 36  TRP A CA  1 
ATOM 276  C C   ? TRP A 1  36 ? -10.239  -5.331   4.240 1.000 98.260 ? 36  TRP A C   1 
ATOM 277  C CB  ? TRP A 1  36 ? -10.520  -7.804   4.507 1.000 98.260 ? 36  TRP A CB  1 
ATOM 278  O O   ? TRP A 1  36 ? -10.592  -5.060   3.090 1.000 98.260 ? 36  TRP A O   1 
ATOM 279  C CG  ? TRP A 1  36 ? -10.884  -8.940   5.415 1.000 98.260 ? 36  TRP A CG  1 
ATOM 280  C CD1 ? TRP A 1  36 ? -12.008  -9.716   5.354 1.000 98.260 ? 36  TRP A CD1 1 
ATOM 281  C CD2 ? TRP A 1  36 ? -10.122  -9.423   6.525 1.000 98.260 ? 36  TRP A CD2 1 
ATOM 282  C CE2 ? TRP A 1  36 ? -10.844 -10.497   7.092 1.000 98.260 ? 36  TRP A CE2 1 
ATOM 283  C CE3 ? TRP A 1  36 ?  -8.897  -9.053   7.096 1.000 98.260 ? 36  TRP A CE3 1 
ATOM 284  N NE1 ? TRP A 1  36 ? -11.990 -10.655   6.360 1.000 98.260 ? 36  TRP A NE1 1 
ATOM 285  C CH2 ? TRP A 1  36 ?  -9.179 -10.822   8.743 1.000 98.260 ? 36  TRP A CH2 1 
ATOM 286  C CZ2 ? TRP A 1  36 ? -10.381 -11.204   8.204 1.000 98.260 ? 36  TRP A CZ2 1 
ATOM 287  C CZ3 ? TRP A 1  36 ?  -8.437  -9.759   8.202 1.000 98.260 ? 36  TRP A CZ3 1 
ATOM 288  N N   ? VAL A 1  37 ?  -9.278  -4.695   4.933 1.000 98.500 ? 37  VAL A N   1 
ATOM 289  C CA  ? VAL A 1  37 ?  -8.366  -3.732   4.326 1.000 98.500 ? 37  VAL A CA  1 
ATOM 290  C C   ? VAL A 1  37 ?  -6.972  -4.344   4.206 1.000 98.500 ? 37  VAL A C   1 
ATOM 291  C CB  ? VAL A 1  37 ?  -8.303  -2.419   5.139 1.000 98.500 ? 37  VAL A CB  1 
ATOM 292  O O   ? VAL A 1  37 ?  -6.469  -4.948   5.156 1.000 98.500 ? 37  VAL A O   1 
ATOM 293  C CG1 ? VAL A 1  37 ?  -7.209  -1.501   4.597 1.000 98.500 ? 37  VAL A CG1 1 
ATOM 294  C CG2 ? VAL A 1  37 ?  -9.657  -1.713   5.117 1.000 98.500 ? 37  VAL A CG2 1 
ATOM 295  N N   ? LEU A 1  38 ?  -6.439  -4.240   2.992 1.000 98.470 ? 38  LEU A N   1 
ATOM 296  C CA  ? LEU A 1  38 ?  -5.072  -4.677   2.730 1.000 98.470 ? 38  LEU A CA  1 
ATOM 297  C C   ? LEU A 1  38 ?  -4.094  -3.515   2.864 1.000 98.470 ? 38  LEU A C   1 
ATOM 298  C CB  ? LEU A 1  38 ?  -4.965  -5.292   1.332 1.000 98.470 ? 38  LEU A CB  1 
ATOM 299  O O   ? LEU A 1  38 ?  -4.348  -2.423   2.352 1.000 98.470 ? 38  LEU A O   1 
ATOM 300  C CG  ? LEU A 1  38 ?  -3.650  -5.999   1.002 1.000 98.470 ? 38  LEU A CG  1 
ATOM 301  C CD1 ? LEU A 1  38 ?  -3.404  -7.144   1.979 1.000 98.470 ? 38  LEU A CD1 1 
ATOM 302  C CD2 ? LEU A 1  38 ?  -3.663  -6.509  -0.435 1.000 98.470 ? 38  LEU A CD2 1 
ATOM 303  N N   ? SER A 1  39 ?  -2.935  -3.720   3.564 1.000 98.170 ? 39  SER A N   1 
ATOM 304  C CA  ? SER A 1  39 ?  -1.918  -2.693   3.766 1.000 98.170 ? 39  SER A CA  1 
ATOM 305  C C   ? SER A 1  39 ?  -0.525  -3.306   3.866 1.000 98.170 ? 39  SER A C   1 
ATOM 306  C CB  ? SER A 1  39 ?  -2.219  -1.882   5.027 1.000 98.170 ? 39  SER A CB  1 
ATOM 307  O O   ? SER A 1  39 ?  -0.361  -4.516   3.702 1.000 98.170 ? 39  SER A O   1 
ATOM 308  O OG  ? SER A 1  39 ?  -1.392  -0.733   5.095 1.000 98.170 ? 39  SER A OG  1 
ATOM 309  N N   ? ALA A 1  40 ?   0.444  -2.473   3.953 1.000 97.870 ? 40  ALA A N   1 
ATOM 310  C CA  ? ALA A 1  40 ?   1.818  -2.937   4.131 1.000 97.870 ? 40  ALA A CA  1 
ATOM 311  C C   ? ALA A 1  40 ?   2.059  -3.397   5.566 1.000 97.870 ? 40  ALA A C   1 
ATOM 312  C CB  ? ALA A 1  40 ?   2.805  -1.835   3.756 1.000 97.870 ? 40  ALA A CB  1 
ATOM 313  O O   ? ALA A 1  40 ?   1.565  -2.781   6.514 1.000 97.870 ? 40  ALA A O   1 
ATOM 314  N N   ? ALA A 1  41 ?   2.829  -4.494   5.744 1.000 97.490 ? 41  ALA A N   1 
ATOM 315  C CA  ? ALA A 1  41 ?   3.135  -5.062   7.054 1.000 97.490 ? 41  ALA A CA  1 
ATOM 316  C C   ? ALA A 1  41 ?   3.913  -4.070   7.914 1.000 97.490 ? 41  ALA A C   1 
ATOM 317  C CB  ? ALA A 1  41 ?   3.924  -6.360   6.899 1.000 97.490 ? 41  ALA A CB  1 
ATOM 318  O O   ? ALA A 1  41 ?   3.777  -4.061   9.139 1.000 97.490 ? 41  ALA A O   1 
ATOM 319  N N   ? HIS A 1  42 ?   4.727  -3.280   7.276 1.000 95.580 ? 42  HIS A N   1 
ATOM 320  C CA  ? HIS A 1  42 ?   5.557  -2.338   8.018 1.000 95.580 ? 42  HIS A CA  1 
ATOM 321  C C   ? HIS A 1  42 ?   4.727  -1.178   8.559 1.000 95.580 ? 42  HIS A C   1 
ATOM 322  C CB  ? HIS A 1  42 ?   6.687  -1.807   7.134 1.000 95.580 ? 42  HIS A CB  1 
ATOM 323  O O   ? HIS A 1  42 ?   5.229  -0.355   9.327 1.000 95.580 ? 42  HIS A O   1 
ATOM 324  C CG  ? HIS A 1  42 ?   6.230  -0.826   6.101 1.000 95.580 ? 42  HIS A CG  1 
ATOM 325  C CD2 ? HIS A 1  42 ?   5.990   0.504   6.183 1.000 95.580 ? 42  HIS A CD2 1 
ATOM 326  N ND1 ? HIS A 1  42 ?   5.964  -1.187   4.798 1.000 95.580 ? 42  HIS A ND1 1 
ATOM 327  C CE1 ? HIS A 1  42 ?   5.580  -0.118   4.121 1.000 95.580 ? 42  HIS A CE1 1 
ATOM 328  N NE2 ? HIS A 1  42 ?   5.587   0.921   4.938 1.000 95.580 ? 42  HIS A NE2 1 
ATOM 329  N N   ? CYS A 1  43 ?   3.392  -1.168   8.293 1.000 95.560 ? 43  CYS A N   1 
ATOM 330  C CA  ? CYS A 1  43 ?   2.464  -0.153   8.779 1.000 95.560 ? 43  CYS A CA  1 
ATOM 331  C C   ? CYS A 1  43 ?   1.793  -0.602  10.072 1.000 95.560 ? 43  CYS A C   1 
ATOM 332  C CB  ? CYS A 1  43 ?   1.403   0.152   7.722 1.000 95.560 ? 43  CYS A CB  1 
ATOM 333  O O   ? CYS A 1  43 ?   0.912   0.086  10.590 1.000 95.560 ? 43  CYS A O   1 
ATOM 334  S SG  ? CYS A 1  43 ?   2.020   1.124   6.330 1.000 95.560 ? 43  CYS A SG  1 
ATOM 335  N N   ? LEU A 1  44 ?   2.147  -1.761  10.545 1.000 95.500 ? 44  LEU A N   1 
ATOM 336  C CA  ? LEU A 1  44 ?   1.492  -2.372  11.696 1.000 95.500 ? 44  LEU A CA  1 
ATOM 337  C C   ? LEU A 1  44 ?   1.547  -1.447  12.907 1.000 95.500 ? 44  LEU A C   1 
ATOM 338  C CB  ? LEU A 1  44 ?   2.145  -3.715  12.034 1.000 95.500 ? 44  LEU A CB  1 
ATOM 339  O O   ? LEU A 1  44 ?   2.604  -0.899  13.227 1.000 95.500 ? 44  LEU A O   1 
ATOM 340  C CG  ? LEU A 1  44 ?   1.553  -4.477  13.221 1.000 95.500 ? 44  LEU A CG  1 
ATOM 341  C CD1 ? LEU A 1  44 ?   0.126  -4.916  12.910 1.000 95.500 ? 44  LEU A CD1 1 
ATOM 342  C CD2 ? LEU A 1  44 ?   2.423  -5.678  13.573 1.000 95.500 ? 44  LEU A CD2 1 
ATOM 343  N N   ? GLN A 1  45 ?   0.333  -1.277  13.574 1.000 93.200 ? 45  GLN A N   1 
ATOM 344  C CA  ? GLN A 1  45 ?   0.133  -0.549  14.823 1.000 93.200 ? 45  GLN A CA  1 
ATOM 345  C C   ? GLN A 1  45 ?  -0.701  -1.363  15.807 1.000 93.200 ? 45  GLN A C   1 
ATOM 346  C CB  ? GLN A 1  45 ?  -0.537   0.800  14.557 1.000 93.200 ? 45  GLN A CB  1 
ATOM 347  O O   ? GLN A 1  45 ?  -1.268  -2.396  15.443 1.000 93.200 ? 45  GLN A O   1 
ATOM 348  C CG  ? GLN A 1  45 ?   0.312   1.756  13.729 1.000 93.200 ? 45  GLN A CG  1 
ATOM 349  C CD  ? GLN A 1  45 ?   1.523   2.270  14.485 1.000 93.200 ? 45  GLN A CD  1 
ATOM 350  N NE2 ? GLN A 1  45 ?   2.623   2.479  13.769 1.000 93.200 ? 45  GLN A NE2 1 
ATOM 351  O OE1 ? GLN A 1  45 ?   1.470   2.478  15.701 1.000 93.200 ? 45  GLN A OE1 1 
ATOM 352  N N   ? GLU A 1  46 ?  -0.777  -0.846  17.086 1.000 89.990 ? 46  GLU A N   1 
ATOM 353  C CA  ? GLU A 1  46 ?  -1.558  -1.521  18.118 1.000 89.990 ? 46  GLU A CA  1 
ATOM 354  C C   ? GLU A 1  46 ?  -3.055  -1.367  17.866 1.000 89.990 ? 46  GLU A C   1 
ATOM 355  C CB  ? GLU A 1  46 ?  -1.199  -0.980  19.504 1.000 89.990 ? 46  GLU A CB  1 
ATOM 356  O O   ? GLU A 1  46 ?  -3.841  -2.258  18.195 1.000 89.990 ? 46  GLU A O   1 
ATOM 357  C CG  ? GLU A 1  46 ?   0.199  -1.361  19.970 1.000 89.990 ? 46  GLU A CG  1 
ATOM 358  C CD  ? GLU A 1  46 ?   0.524  -0.855  21.367 1.000 89.990 ? 46  GLU A CD  1 
ATOM 359  O OE1 ? GLU A 1  46 ?   1.593  -1.216  21.909 1.000 89.990 ? 46  GLU A OE1 1 
ATOM 360  O OE2 ? GLU A 1  46 ?  -0.297  -0.093  21.923 1.000 89.990 ? 46  GLU A OE2 1 
ATOM 361  N N   ? SER A 1  47 ?  -3.446  -0.210  17.276 1.000 91.030 ? 47  SER A N   1 
ATOM 362  C CA  ? SER A 1  47 ?  -4.836   0.092  16.952 1.000 91.030 ? 47  SER A CA  1 
ATOM 363  C C   ? SER A 1  47 ?  -4.938   0.934  15.685 1.000 91.030 ? 47  SER A C   1 
ATOM 364  C CB  ? SER A 1  47 ?  -5.513   0.820  18.114 1.000 91.030 ? 47  SER A CB  1 
ATOM 365  O O   ? SER A 1  47 ?  -4.024   1.698  15.366 1.000 91.030 ? 47  SER A O   1 
ATOM 366  O OG  ? SER A 1  47 ?  -4.950   2.108  18.296 1.000 91.030 ? 47  SER A OG  1 
ATOM 367  N N   ? TYR A 1  48 ?  -6.149   0.622  14.941 1.000 91.300 ? 48  TYR A N   1 
ATOM 368  C CA  ? TYR A 1  48 ?  -6.368   1.313  13.676 1.000 91.300 ? 48  TYR A CA  1 
ATOM 369  C C   ? TYR A 1  48 ?  -7.725   2.006  13.661 1.000 91.300 ? 48  TYR A C   1 
ATOM 370  C CB  ? TYR A 1  48 ?  -6.270   0.333  12.503 1.000 91.300 ? 48  TYR A CB  1 
ATOM 371  O O   ? TYR A 1  48 ?  -8.726   1.436  14.102 1.000 91.300 ? 48  TYR A O   1 
ATOM 372  C CG  ? TYR A 1  48 ?  -4.961  -0.418  12.448 1.000 91.300 ? 48  TYR A CG  1 
ATOM 373  C CD1 ? TYR A 1  48 ?  -3.877   0.085  11.732 1.000 91.300 ? 48  TYR A CD1 1 
ATOM 374  C CD2 ? TYR A 1  48 ?  -4.807  -1.631  13.110 1.000 91.300 ? 48  TYR A CD2 1 
ATOM 375  C CE1 ? TYR A 1  48 ?  -2.670  -0.605  11.677 1.000 91.300 ? 48  TYR A CE1 1 
ATOM 376  C CE2 ? TYR A 1  48 ?  -3.605  -2.329  13.062 1.000 91.300 ? 48  TYR A CE2 1 
ATOM 377  O OH  ? TYR A 1  48 ?  -1.351  -2.495  12.293 1.000 91.300 ? 48  TYR A OH  1 
ATOM 378  C CZ  ? TYR A 1  48 ?  -2.544  -1.808  12.344 1.000 91.300 ? 48  TYR A CZ  1 
ATOM 379  N N   ? ILE A 1  49 ?  -7.694   3.299  13.264 1.000 96.530 ? 49  ILE A N   1 
ATOM 380  C CA  ? ILE A 1  49 ?  -8.899   3.874  12.676 1.000 96.530 ? 49  ILE A CA  1 
ATOM 381  C C   ? ILE A 1  49 ?  -8.757   3.925  11.156 1.000 96.530 ? 49  ILE A C   1 
ATOM 382  C CB  ? ILE A 1  49 ?  -9.183   5.286  13.236 1.000 96.530 ? 49  ILE A CB  1 
ATOM 383  O O   ? ILE A 1  49 ?  -7.795   4.494  10.635 1.000 96.530 ? 49  ILE A O   1 
ATOM 384  C CG1 ? ILE A 1  49 ?  -9.331   5.235  14.761 1.000 96.530 ? 49  ILE A CG1 1 
ATOM 385  C CG2 ? ILE A 1  49 ? -10.433   5.884  12.583 1.000 96.530 ? 49  ILE A CG2 1 
ATOM 386  C CD1 ? ILE A 1  49 ? -10.498   4.384  15.242 1.000 96.530 ? 49  ILE A CD1 1 
ATOM 387  N N   ? VAL A 1  50 ?  -9.776   3.229  10.539 1.000 97.380 ? 50  VAL A N   1 
ATOM 388  C CA  ? VAL A 1  50 ?  -9.712   3.159   9.083 1.000 97.380 ? 50  VAL A CA  1 
ATOM 389  C C   ? VAL A 1  50 ? -10.740   4.110   8.473 1.000 97.380 ? 50  VAL A C   1 
ATOM 390  C CB  ? VAL A 1  50 ?  -9.949   1.720   8.574 1.000 97.380 ? 50  VAL A CB  1 
ATOM 391  O O   ? VAL A 1  50 ? -11.930   4.030   8.786 1.000 97.380 ? 50  VAL A O   1 
ATOM 392  C CG1 ? VAL A 1  50 ?  -9.890   1.670   7.048 1.000 97.380 ? 50  VAL A CG1 1 
ATOM 393  C CG2 ? VAL A 1  50 ?  -8.926   0.763   9.182 1.000 97.380 ? 50  VAL A CG2 1 
ATOM 394  N N   ? GLY A 1  51 ? -10.244   5.058   7.676 1.000 97.180 ? 51  GLY A N   1 
ATOM 395  C CA  ? GLY A 1  51 ? -11.124   5.944   6.930 1.000 97.180 ? 51  GLY A CA  1 
ATOM 396  C C   ? GLY A 1  51 ? -11.384   5.471   5.512 1.000 97.180 ? 51  GLY A C   1 
ATOM 397  O O   ? GLY A 1  51 ? -10.449   5.303   4.727 1.000 97.180 ? 51  GLY A O   1 
ATOM 398  N N   ? LEU A 1  52 ? -12.669   5.269   5.145 1.000 97.490 ? 52  LEU A N   1 
ATOM 399  C CA  ? LEU A 1  52 ? -13.101   4.865   3.811 1.000 97.490 ? 52  LEU A CA  1 
ATOM 400  C C   ? LEU A 1  52 ? -13.963   5.947   3.169 1.000 97.490 ? 52  LEU A C   1 
ATOM 401  C CB  ? LEU A 1  52 ? -13.877   3.547   3.874 1.000 97.490 ? 52  LEU A CB  1 
ATOM 402  O O   ? LEU A 1  52 ? -14.676   6.673   3.865 1.000 97.490 ? 52  LEU A O   1 
ATOM 403  C CG  ? LEU A 1  52 ? -13.096   2.323   4.353 1.000 97.490 ? 52  LEU A CG  1 
ATOM 404  C CD1 ? LEU A 1  52 ? -14.051   1.180   4.681 1.000 97.490 ? 52  LEU A CD1 1 
ATOM 405  C CD2 ? LEU A 1  52 ? -12.080   1.891   3.300 1.000 97.490 ? 52  LEU A CD2 1 
ATOM 406  N N   ? GLY A 1  53 ? -13.756   6.083   1.802 1.000 96.300 ? 53  GLY A N   1 
ATOM 407  C CA  ? GLY A 1  53 ? -14.605   7.009   1.068 1.000 96.300 ? 53  GLY A CA  1 
ATOM 408  C C   ? GLY A 1  53 ? -14.155   8.453   1.186 1.000 96.300 ? 53  GLY A C   1 
ATOM 409  O O   ? GLY A 1  53 ? -14.950   9.374   0.989 1.000 96.300 ? 53  GLY A O   1 
ATOM 410  N N   ? LEU A 1  54 ? -12.841   8.651   1.582 1.000 95.700 ? 54  LEU A N   1 
ATOM 411  C CA  ? LEU A 1  54 ? -12.297   9.988   1.794 1.000 95.700 ? 54  LEU A CA  1 
ATOM 412  C C   ? LEU A 1  54 ? -11.619  10.506   0.530 1.000 95.700 ? 54  LEU A C   1 
ATOM 413  C CB  ? LEU A 1  54 ? -11.301   9.984   2.956 1.000 95.700 ? 54  LEU A CB  1 
ATOM 414  O O   ? LEU A 1  54 ? -10.861   9.778  -0.115 1.000 95.700 ? 54  LEU A O   1 
ATOM 415  C CG  ? LEU A 1  54 ? -11.855   9.578   4.323 1.000 95.700 ? 54  LEU A CG  1 
ATOM 416  C CD1 ? LEU A 1  54 ? -10.724   9.462   5.340 1.000 95.700 ? 54  LEU A CD1 1 
ATOM 417  C CD2 ? LEU A 1  54 ? -12.904  10.580   4.794 1.000 95.700 ? 54  LEU A CD2 1 
ATOM 418  N N   ? HIS A 1  55 ? -11.970  11.734   0.083 1.000 95.860 ? 55  HIS A N   1 
ATOM 419  C CA  ? HIS A 1  55 ? -11.203  12.490  -0.901 1.000 95.860 ? 55  HIS A CA  1 
ATOM 420  C C   ? HIS A 1  55 ? -10.301  13.517  -0.225 1.000 95.860 ? 55  HIS A C   1 
ATOM 421  C CB  ? HIS A 1  55 ? -12.139  13.184  -1.892 1.000 95.860 ? 55  HIS A CB  1 
ATOM 422  O O   ? HIS A 1  55 ?  -9.195  13.786  -0.699 1.000 95.860 ? 55  HIS A O   1 
ATOM 423  C CG  ? HIS A 1  55 ? -11.425  14.006  -2.917 1.000 95.860 ? 55  HIS A CG  1 
ATOM 424  C CD2 ? HIS A 1  55 ? -11.447  15.337  -3.162 1.000 95.860 ? 55  HIS A CD2 1 
ATOM 425  N ND1 ? HIS A 1  55 ? -10.564  13.457  -3.843 1.000 95.860 ? 55  HIS A ND1 1 
ATOM 426  C CE1 ? HIS A 1  55 ? -10.086  14.419  -4.615 1.000 95.860 ? 55  HIS A CE1 1 
ATOM 427  N NE2 ? HIS A 1  55 ? -10.606  15.569  -4.223 1.000 95.860 ? 55  HIS A NE2 1 
ATOM 428  N N   ? ASN A 1  56 ? -10.766  14.056   0.890 1.000 95.080 ? 56  ASN A N   1 
ATOM 429  C CA  ? ASN A 1  56 ? -10.096  15.043   1.731 1.000 95.080 ? 56  ASN A CA  1 
ATOM 430  C C   ? ASN A 1  56 ?  -9.925  14.538   3.161 1.000 95.080 ? 56  ASN A C   1 
ATOM 431  C CB  ? ASN A 1  56 ? -10.865  16.366   1.723 1.000 95.080 ? 56  ASN A CB  1 
ATOM 432  O O   ? ASN A 1  56 ? -10.905  14.195   3.824 1.000 95.080 ? 56  ASN A O   1 
ATOM 433  C CG  ? ASN A 1  56 ? -10.119  17.479   2.431 1.000 95.080 ? 56  ASN A CG  1 
ATOM 434  N ND2 ? ASN A 1  56 ? -10.334  18.712   1.987 1.000 95.080 ? 56  ASN A ND2 1 
ATOM 435  O OD1 ? ASN A 1  56 ?  -9.355  17.233   3.368 1.000 95.080 ? 56  ASN A OD1 1 
ATOM 436  N N   ? LEU A 1  57 ?  -8.589  14.541   3.667 1.000 93.540 ? 57  LEU A N   1 
ATOM 437  C CA  ? LEU A 1  57 ?  -8.289  13.994   4.986 1.000 93.540 ? 57  LEU A CA  1 
ATOM 438  C C   ? LEU A 1  57 ?  -8.825  14.903   6.087 1.000 93.540 ? 57  LEU A C   1 
ATOM 439  C CB  ? LEU A 1  57 ?  -6.780  13.802   5.156 1.000 93.540 ? 57  LEU A CB  1 
ATOM 440  O O   ? LEU A 1  57 ?  -8.982  14.473   7.232 1.000 93.540 ? 57  LEU A O   1 
ATOM 441  C CG  ? LEU A 1  57 ?  -6.153  12.641   4.383 1.000 93.540 ? 57  LEU A CG  1 
ATOM 442  C CD1 ? LEU A 1  57 ?  -4.642  12.619   4.593 1.000 93.540 ? 57  LEU A CD1 1 
ATOM 443  C CD2 ? LEU A 1  57 ?  -6.777  11.316   4.809 1.000 93.540 ? 57  LEU A CD2 1 
ATOM 444  N N   ? LYS A 1  58 ?  -9.233  16.088   5.810 1.000 90.630 ? 58  LYS A N   1 
ATOM 445  C CA  ? LYS A 1  58 ?  -9.582  17.075   6.827 1.000 90.630 ? 58  LYS A CA  1 
ATOM 446  C C   ? LYS A 1  58 ? -11.090  17.300   6.880 1.000 90.630 ? 58  LYS A C   1 
ATOM 447  C CB  ? LYS A 1  58 ?  -8.864  18.398   6.560 1.000 90.630 ? 58  LYS A CB  1 
ATOM 448  O O   ? LYS A 1  58 ? -11.591  17.983   7.776 1.000 90.630 ? 58  LYS A O   1 
ATOM 449  C CG  ? LYS A 1  58 ?  -7.348  18.310   6.658 1.000 90.630 ? 58  LYS A CG  1 
ATOM 450  C CD  ? LYS A 1  58 ?  -6.695  19.672   6.458 1.000 90.630 ? 58  LYS A CD  1 
ATOM 451  C CE  ? LYS A 1  58 ?  -5.178  19.585   6.557 1.000 90.630 ? 58  LYS A CE  1 
ATOM 452  N NZ  ? LYS A 1  58 ?  -4.534  20.921   6.377 1.000 90.630 ? 58  LYS A NZ  1 
ATOM 453  N N   ? SER A 1  59 ? -11.832  16.666   5.877 1.000 88.910 ? 59  SER A N   1 
ATOM 454  C CA  ? SER A 1  59 ? -13.267  16.919   5.801 1.000 88.910 ? 59  SER A CA  1 
ATOM 455  C C   ? SER A 1  59 ? -14.063  15.622   5.896 1.000 88.910 ? 59  SER A C   1 
ATOM 456  C CB  ? SER A 1  59 ? -13.615  17.646   4.502 1.000 88.910 ? 59  SER A CB  1 
ATOM 457  O O   ? SER A 1  59 ? -13.646  14.591   5.364 1.000 88.910 ? 59  SER A O   1 
ATOM 458  O OG  ? SER A 1  59 ? -12.906  18.869   4.404 1.000 88.910 ? 59  SER A OG  1 
ATOM 459  N N   ? GLN A 1  60 ? -15.136  15.670   6.707 1.000 86.380 ? 60  GLN A N   1 
ATOM 460  C CA  ? GLN A 1  60 ? -16.101  14.576   6.671 1.000 86.380 ? 60  GLN A CA  1 
ATOM 461  C C   ? GLN A 1  60 ? -16.996  14.672   5.439 1.000 86.380 ? 60  GLN A C   1 
ATOM 462  C CB  ? GLN A 1  60 ? -16.954  14.570   7.940 1.000 86.380 ? 60  GLN A CB  1 
ATOM 463  O O   ? GLN A 1  60 ? -17.749  15.636   5.286 1.000 86.380 ? 60  GLN A O   1 
ATOM 464  C CG  ? GLN A 1  60 ? -17.768  13.297   8.128 1.000 86.380 ? 60  GLN A CG  1 
ATOM 465  C CD  ? GLN A 1  60 ? -18.406  13.204   9.502 1.000 86.380 ? 60  GLN A CD  1 
ATOM 466  N NE2 ? GLN A 1  60 ? -19.293  12.232   9.679 1.000 86.380 ? 60  GLN A NE2 1 
ATOM 467  O OE1 ? GLN A 1  60 ? -18.102  14.001  10.396 1.000 86.380 ? 60  GLN A OE1 1 
ATOM 468  N N   ? GLU A 1  61 ? -16.755  13.810   4.459 1.000 91.770 ? 61  GLU A N   1 
ATOM 469  C CA  ? GLU A 1  61 ? -17.506  13.806   3.208 1.000 91.770 ? 61  GLU A CA  1 
ATOM 470  C C   ? GLU A 1  61 ? -18.688  12.844   3.276 1.000 91.770 ? 61  GLU A C   1 
ATOM 471  C CB  ? GLU A 1  61 ? -16.594  13.437   2.034 1.000 91.770 ? 61  GLU A CB  1 
ATOM 472  O O   ? GLU A 1  61 ? -18.619  11.814   3.949 1.000 91.770 ? 61  GLU A O   1 
ATOM 473  C CG  ? GLU A 1  61 ? -15.431  14.397   1.834 1.000 91.770 ? 61  GLU A CG  1 
ATOM 474  C CD  ? GLU A 1  61 ? -14.423  13.912   0.804 1.000 91.770 ? 61  GLU A CD  1 
ATOM 475  O OE1 ? GLU A 1  61 ? -14.401  14.453  -0.325 1.000 91.770 ? 61  GLU A OE1 1 
ATOM 476  O OE2 ? GLU A 1  61 ? -13.650  12.983   1.128 1.000 91.770 ? 61  GLU A OE2 1 
ATOM 477  N N   ? PRO A 1  62 ? -19.876  13.282   2.714 1.000 92.660 ? 62  PRO A N   1 
ATOM 478  C CA  ? PRO A 1  62 ? -20.981  12.324   2.637 1.000 92.660 ? 62  PRO A CA  1 
ATOM 479  C C   ? PRO A 1  62 ? -20.564  10.990   2.021 1.000 92.660 ? 62  PRO A C   1 
ATOM 480  C CB  ? PRO A 1  62 ? -22.006  13.037   1.751 1.000 92.660 ? 62  PRO A CB  1 
ATOM 481  O O   ? PRO A 1  62 ? -19.906  10.966   0.978 1.000 92.660 ? 62  PRO A O   1 
ATOM 482  C CG  ? PRO A 1  62 ? -21.705  14.492   1.915 1.000 92.660 ? 62  PRO A CG  1 
ATOM 483  C CD  ? PRO A 1  62 ? -20.221  14.657   2.081 1.000 92.660 ? 62  PRO A CD  1 
ATOM 484  N N   ? GLY A 1  63 ? -20.943   9.856   2.810 1.000 92.470 ? 63  GLY A N   1 
ATOM 485  C CA  ? GLY A 1  63 ? -20.618   8.557   2.244 1.000 92.470 ? 63  GLY A CA  1 
ATOM 486  C C   ? GLY A 1  63 ? -19.309   7.991   2.761 1.000 92.470 ? 63  GLY A C   1 
ATOM 487  O O   ? GLY A 1  63 ? -18.994   6.823   2.522 1.000 92.470 ? 63  GLY A O   1 
ATOM 488  N N   ? SER A 1  64 ? -18.469   8.953   3.489 1.000 95.390 ? 64  SER A N   1 
ATOM 489  C CA  ? SER A 1  64 ? -17.235   8.480   4.109 1.000 95.390 ? 64  SER A CA  1 
ATOM 490  C C   ? SER A 1  64 ? -17.510   7.831   5.461 1.000 95.390 ? 64  SER A C   1 
ATOM 491  C CB  ? SER A 1  64 ? -16.246   9.634   4.280 1.000 95.390 ? 64  SER A CB  1 
ATOM 492  O O   ? SER A 1  64 ? -18.498   8.157   6.124 1.000 95.390 ? 64  SER A O   1 
ATOM 493  O OG  ? SER A 1  64 ? -16.723  10.570   5.231 1.000 95.390 ? 64  SER A OG  1 
ATOM 494  N N   ? ARG A 1  65 ? -16.666   6.844   5.805 1.000 95.750 ? 65  ARG A N   1 
ATOM 495  C CA  ? ARG A 1  65 ? -16.782   6.133   7.074 1.000 95.750 ? 65  ARG A CA  1 
ATOM 496  C C   ? ARG A 1  65 ? -15.437   6.070   7.791 1.000 95.750 ? 65  ARG A C   1 
ATOM 497  C CB  ? ARG A 1  65 ? -17.324   4.720   6.852 1.000 95.750 ? 65  ARG A CB  1 
ATOM 498  O O   ? ARG A 1  65 ? -14.399   5.867   7.158 1.000 95.750 ? 65  ARG A O   1 
ATOM 499  C CG  ? ARG A 1  65 ? -18.678   4.681   6.160 1.000 95.750 ? 65  ARG A CG  1 
ATOM 500  C CD  ? ARG A 1  65 ? -19.794   5.164   7.076 1.000 95.750 ? 65  ARG A CD  1 
ATOM 501  N NE  ? ARG A 1  65 ? -19.914   4.326   8.266 1.000 95.750 ? 65  ARG A NE  1 
ATOM 502  N NH1 ? ARG A 1  65 ? -21.281   2.751   7.272 1.000 95.750 ? 65  ARG A NH1 1 
ATOM 503  N NH2 ? ARG A 1  65 ? -20.659   2.515   9.466 1.000 95.750 ? 65  ARG A NH2 1 
ATOM 504  C CZ  ? ARG A 1  65 ? -20.618   3.199   8.332 1.000 95.750 ? 65  ARG A CZ  1 
ATOM 505  N N   ? MET A 1  66 ? -15.534   6.299   9.070 1.000 95.890 ? 66  MET A N   1 
ATOM 506  C CA  ? MET A 1  66 ? -14.410   5.991   9.949 1.000 95.890 ? 66  MET A CA  1 
ATOM 507  C C   ? MET A 1  66 ? -14.697   4.747  10.784 1.000 95.890 ? 66  MET A C   1 
ATOM 508  C CB  ? MET A 1  66 ? -14.102   7.177  10.865 1.000 95.890 ? 66  MET A CB  1 
ATOM 509  O O   ? MET A 1  66 ? -15.680   4.706  11.526 1.000 95.890 ? 66  MET A O   1 
ATOM 510  C CG  ? MET A 1  66 ? -13.693   8.437  10.120 1.000 95.890 ? 66  MET A CG  1 
ATOM 511  S SD  ? MET A 1  66 ? -12.089   8.249   9.249 1.000 95.890 ? 66  MET A SD  1 
ATOM 512  C CE  ? MET A 1  66 ? -10.944   8.422  10.646 1.000 95.890 ? 66  MET A CE  1 
ATOM 513  N N   ? LEU A 1  67 ? -13.905   3.730  10.665 1.000 95.660 ? 67  LEU A N   1 
ATOM 514  C CA  ? LEU A 1  67 ? -14.153   2.455  11.329 1.000 95.660 ? 67  LEU A CA  1 
ATOM 515  C C   ? LEU A 1  67 ? -12.948   2.032  12.162 1.000 95.660 ? 67  LEU A C   1 
ATOM 516  C CB  ? LEU A 1  67 ? -14.483   1.370  10.300 1.000 95.660 ? 67  LEU A CB  1 
ATOM 517  O O   ? LEU A 1  67 ? -11.803   2.238  11.755 1.000 95.660 ? 67  LEU A O   1 
ATOM 518  C CG  ? LEU A 1  67 ? -15.717   1.614   9.430 1.000 95.660 ? 67  LEU A CG  1 
ATOM 519  C CD1 ? LEU A 1  67 ? -15.663   0.743   8.179 1.000 95.660 ? 67  LEU A CD1 1 
ATOM 520  C CD2 ? LEU A 1  67 ? -16.991   1.343  10.222 1.000 95.660 ? 67  LEU A CD2 1 
ATOM 521  N N   ? GLU A 1  68 ? -13.270   1.417  13.318 1.000 95.840 ? 68  GLU A N   1 
ATOM 522  C CA  ? GLU A 1  68 ? -12.210   0.801  14.110 1.000 95.840 ? 68  GLU A CA  1 
ATOM 523  C C   ? GLU A 1  68 ? -11.884  -0.600  13.600 1.000 95.840 ? 68  GLU A C   1 
ATOM 524  C CB  ? GLU A 1  68 ? -12.606   0.744  15.587 1.000 95.840 ? 68  GLU A CB  1 
ATOM 525  O O   ? GLU A 1  68 ? -12.762  -1.303  13.094 1.000 95.840 ? 68  GLU A O   1 
ATOM 526  C CG  ? GLU A 1  68 ? -12.715   2.110  16.248 1.000 95.840 ? 68  GLU A CG  1 
ATOM 527  C CD  ? GLU A 1  68 ? -13.044   2.036  17.730 1.000 95.840 ? 68  GLU A CD  1 
ATOM 528  O OE1 ? GLU A 1  68 ? -13.142   3.098  18.385 1.000 95.840 ? 68  GLU A OE1 1 
ATOM 529  O OE2 ? GLU A 1  68 ? -13.204   0.905  18.242 1.000 95.840 ? 68  GLU A OE2 1 
ATOM 530  N N   ? ALA A 1  69 ? -10.614  -0.930  13.728 1.000 95.080 ? 69  ALA A N   1 
ATOM 531  C CA  ? ALA A 1  69 ? -10.190  -2.287  13.393 1.000 95.080 ? 69  ALA A CA  1 
ATOM 532  C C   ? ALA A 1  69 ?  -9.956  -3.116  14.653 1.000 95.080 ? 69  ALA A C   1 
ATOM 533  C CB  ? ALA A 1  69 ?  -8.925  -2.254  12.539 1.000 95.080 ? 69  ALA A CB  1 
ATOM 534  O O   ? ALA A 1  69 ?  -9.508  -2.590  15.675 1.000 95.080 ? 69  ALA A O   1 
ATOM 535  N N   ? HIS A 1  70 ? -10.289  -4.386  14.595 1.000 92.820 ? 70  HIS A N   1 
ATOM 536  C CA  ? HIS A 1  70 ? -10.188  -5.197  15.803 1.000 92.820 ? 70  HIS A CA  1 
ATOM 537  C C   ? HIS A 1  70 ?  -9.122  -6.278  15.654 1.000 92.820 ? 70  HIS A C   1 
ATOM 538  C CB  ? HIS A 1  70 ? -11.538  -5.834  16.135 1.000 92.820 ? 70  HIS A CB  1 
ATOM 539  O O   ? HIS A 1  70 ?  -8.758  -6.936  16.631 1.000 92.820 ? 70  HIS A O   1 
ATOM 540  C CG  ? HIS A 1  70 ? -11.937  -6.922  15.190 1.000 92.820 ? 70  HIS A CG  1 
ATOM 541  C CD2 ? HIS A 1  70 ? -11.849  -8.269  15.296 1.000 92.820 ? 70  HIS A CD2 1 
ATOM 542  N ND1 ? HIS A 1  70 ? -12.502  -6.668  13.959 1.000 92.820 ? 70  HIS A ND1 1 
ATOM 543  C CE1 ? HIS A 1  70 ? -12.746  -7.815  13.347 1.000 92.820 ? 70  HIS A CE1 1 
ATOM 544  N NE2 ? HIS A 1  70 ? -12.359  -8.802  14.137 1.000 92.820 ? 70  HIS A NE2 1 
ATOM 545  N N   ? LEU A 1  71 ?  -8.605  -6.439  14.364 1.000 95.060 ? 71  LEU A N   1 
ATOM 546  C CA  ? LEU A 1  71 ?  -7.613  -7.480  14.116 1.000 95.060 ? 71  LEU A CA  1 
ATOM 547  C C   ? LEU A 1  71 ?  -6.718  -7.108  12.939 1.000 95.060 ? 71  LEU A C   1 
ATOM 548  C CB  ? LEU A 1  71 ?  -8.300  -8.821  13.846 1.000 95.060 ? 71  LEU A CB  1 
ATOM 549  O O   ? LEU A 1  71 ?  -7.204  -6.632  11.910 1.000 95.060 ? 71  LEU A O   1 
ATOM 550  C CG  ? LEU A 1  71 ?  -7.383  -9.993  13.490 1.000 95.060 ? 71  LEU A CG  1 
ATOM 551  C CD1 ? LEU A 1  71 ?  -6.521 -10.373  14.689 1.000 95.060 ? 71  LEU A CD1 1 
ATOM 552  C CD2 ? LEU A 1  71 ?  -8.203 -11.187  13.014 1.000 95.060 ? 71  LEU A CD2 1 
ATOM 553  N N   ? SER A 1  72 ?  -5.407  -7.262  13.134 1.000 96.270 ? 72  SER A N   1 
ATOM 554  C CA  ? SER A 1  72 ?  -4.431  -7.123  12.059 1.000 96.270 ? 72  SER A CA  1 
ATOM 555  C C   ? SER A 1  72 ?  -3.538  -8.355  11.959 1.000 96.270 ? 72  SER A C   1 
ATOM 556  C CB  ? SER A 1  72 ?  -3.572  -5.876  12.273 1.000 96.270 ? 72  SER A CB  1 
ATOM 557  O O   ? SER A 1  72 ?  -2.993  -8.816  12.964 1.000 96.270 ? 72  SER A O   1 
ATOM 558  O OG  ? SER A 1  72 ?  -4.372  -4.706  12.268 1.000 96.270 ? 72  SER A OG  1 
ATOM 559  N N   ? ILE A 1  73 ?  -3.462  -8.862  10.747 1.000 97.310 ? 73  ILE A N   1 
ATOM 560  C CA  ? ILE A 1  73 ?  -2.681 -10.072  10.514 1.000 97.310 ? 73  ILE A CA  1 
ATOM 561  C C   ? ILE A 1  73 ?  -1.536  -9.769   9.549 1.000 97.310 ? 73  ILE A C   1 
ATOM 562  C CB  ? ILE A 1  73 ?  -3.561 -11.215   9.960 1.000 97.310 ? 73  ILE A CB  1 
ATOM 563  O O   ? ILE A 1  73 ?  -1.763  -9.546   8.358 1.000 97.310 ? 73  ILE A O   1 
ATOM 564  C CG1 ? ILE A 1  73 ?  -4.729 -11.497  10.911 1.000 97.310 ? 73  ILE A CG1 1 
ATOM 565  C CG2 ? ILE A 1  73 ?  -2.724 -12.477   9.730 1.000 97.310 ? 73  ILE A CG2 1 
ATOM 566  C CD1 ? ILE A 1  73 ?  -5.753 -12.479  10.359 1.000 97.310 ? 73  ILE A CD1 1 
ATOM 567  N N   ? GLN A 1  74 ?  -0.204  -9.795  10.158 1.000 97.420 ? 74  GLN A N   1 
ATOM 568  C CA  ? GLN A 1  74 ?   0.977  -9.629   9.317 1.000 97.420 ? 74  GLN A CA  1 
ATOM 569  C C   ? GLN A 1  74 ?   1.328 -10.929   8.599 1.000 97.420 ? 74  GLN A C   1 
ATOM 570  C CB  ? GLN A 1  74 ?   2.167  -9.152  10.151 1.000 97.420 ? 74  GLN A CB  1 
ATOM 571  O O   ? GLN A 1  74 ?   1.126 -12.018   9.140 1.000 97.420 ? 74  GLN A O   1 
ATOM 572  C CG  ? GLN A 1  74 ?   2.056  -7.704  10.609 1.000 97.420 ? 74  GLN A CG  1 
ATOM 573  C CD  ? GLN A 1  74 ?   3.285  -7.230  11.361 1.000 97.420 ? 74  GLN A CD  1 
ATOM 574  N NE2 ? GLN A 1  74 ?   3.970  -6.233  10.810 1.000 97.420 ? 74  GLN A NE2 1 
ATOM 575  O OE1 ? GLN A 1  74 ?   3.617  -7.754  12.429 1.000 97.420 ? 74  GLN A OE1 1 
ATOM 576  N N   ? HIS A 1  75 ?   1.714 -10.684   7.320 1.000 98.040 ? 75  HIS A N   1 
ATOM 577  C CA  ? HIS A 1  75 ?   2.190 -11.879   6.632 1.000 98.040 ? 75  HIS A CA  1 
ATOM 578  C C   ? HIS A 1  75 ?   3.243 -12.608   7.460 1.000 98.040 ? 75  HIS A C   1 
ATOM 579  C CB  ? HIS A 1  75 ?   2.760 -11.516   5.260 1.000 98.040 ? 75  HIS A CB  1 
ATOM 580  O O   ? HIS A 1  75 ?   4.193 -11.992   7.947 1.000 98.040 ? 75  HIS A O   1 
ATOM 581  C CG  ? HIS A 1  75 ?   2.904 -12.687   4.341 1.000 98.040 ? 75  HIS A CG  1 
ATOM 582  C CD2 ? HIS A 1  75 ?   2.181 -13.063   3.261 1.000 98.040 ? 75  HIS A CD2 1 
ATOM 583  N ND1 ? HIS A 1  75 ?   3.893 -13.634   4.493 1.000 98.040 ? 75  HIS A ND1 1 
ATOM 584  C CE1 ? HIS A 1  75 ?   3.772 -14.545   3.542 1.000 98.040 ? 75  HIS A CE1 1 
ATOM 585  N NE2 ? HIS A 1  75 ?   2.740 -14.222   2.781 1.000 98.040 ? 75  HIS A NE2 1 
ATOM 586  N N   ? PRO A 1  76 ?   3.132 -13.917   7.659 1.000 96.720 ? 76  PRO A N   1 
ATOM 587  C CA  ? PRO A 1  76 ?   4.001 -14.687   8.552 1.000 96.720 ? 76  PRO A CA  1 
ATOM 588  C C   ? PRO A 1  76 ?   5.461 -14.682   8.103 1.000 96.720 ? 76  PRO A C   1 
ATOM 589  C CB  ? PRO A 1  76 ?   3.413 -16.099   8.484 1.000 96.720 ? 76  PRO A CB  1 
ATOM 590  O O   ? PRO A 1  76 ?   6.362 -14.879   8.922 1.000 96.720 ? 76  PRO A O   1 
ATOM 591  C CG  ? PRO A 1  76 ?   2.585 -16.109   7.240 1.000 96.720 ? 76  PRO A CG  1 
ATOM 592  C CD  ? PRO A 1  76 ?   2.062 -14.721   7.004 1.000 96.720 ? 76  PRO A CD  1 
ATOM 593  N N   ? ASN A 1  77 ?   5.631 -14.485   6.805 1.000 96.830 ? 77  ASN A N   1 
ATOM 594  C CA  ? ASN A 1  77 ?   6.995 -14.520   6.291 1.000 96.830 ? 77  ASN A CA  1 
ATOM 595  C C   ? ASN A 1  77 ?   7.526 -13.117   6.012 1.000 96.830 ? 77  ASN A C   1 
ATOM 596  C CB  ? ASN A 1  77 ?   7.070 -15.377   5.025 1.000 96.830 ? 77  ASN A CB  1 
ATOM 597  O O   ? ASN A 1  77 ?   8.458 -12.946   5.224 1.000 96.830 ? 77  ASN A O   1 
ATOM 598  C CG  ? ASN A 1  77 ?   6.784 -16.842   5.294 1.000 96.830 ? 77  ASN A CG  1 
ATOM 599  N ND2 ? ASN A 1  77 ?   6.121 -17.499   4.350 1.000 96.830 ? 77  ASN A ND2 1 
ATOM 600  O OD1 ? ASN A 1  77 ?   7.155 -17.377   6.342 1.000 96.830 ? 77  ASN A OD1 1 
ATOM 601  N N   ? PHE A 1  78 ?   6.820 -12.081   6.573 1.000 96.850 ? 78  PHE A N   1 
ATOM 602  C CA  ? PHE A 1  78 ?   7.355 -10.728   6.478 1.000 96.850 ? 78  PHE A CA  1 
ATOM 603  C C   ? PHE A 1  78 ?   8.768 -10.664   7.045 1.000 96.850 ? 78  PHE A C   1 
ATOM 604  C CB  ? PHE A 1  78 ?   6.448  -9.737   7.214 1.000 96.850 ? 78  PHE A CB  1 
ATOM 605  O O   ? PHE A 1  78 ?   9.013 -11.111   8.168 1.000 96.850 ? 78  PHE A O   1 
ATOM 606  C CG  ? PHE A 1  78 ?   7.039  -8.360   7.351 1.000 96.850 ? 78  PHE A CG  1 
ATOM 607  C CD1 ? PHE A 1  78 ?   7.258  -7.805   8.606 1.000 96.850 ? 78  PHE A CD1 1 
ATOM 608  C CD2 ? PHE A 1  78 ?   7.376  -7.621   6.225 1.000 96.850 ? 78  PHE A CD2 1 
ATOM 609  C CE1 ? PHE A 1  78 ?   7.805  -6.530   8.736 1.000 96.850 ? 78  PHE A CE1 1 
ATOM 610  C CE2 ? PHE A 1  78 ?   7.923  -6.346   6.347 1.000 96.850 ? 78  PHE A CE2 1 
ATOM 611  C CZ  ? PHE A 1  78 ?   8.136  -5.803   7.604 1.000 96.850 ? 78  PHE A CZ  1 
ATOM 612  N N   ? ASN A 1  79 ?   9.689 -10.171   6.210 1.000 92.710 ? 79  ASN A N   1 
ATOM 613  C CA  ? ASN A 1  79 ?  11.089 -10.075   6.609 1.000 92.710 ? 79  ASN A CA  1 
ATOM 614  C C   ? ASN A 1  79 ?  11.574  -8.628   6.608 1.000 92.710 ? 79  ASN A C   1 
ATOM 615  C CB  ? ASN A 1  79 ?  11.968 -10.930   5.693 1.000 92.710 ? 79  ASN A CB  1 
ATOM 616  O O   ? ASN A 1  79 ?  11.711  -8.016   5.548 1.000 92.710 ? 79  ASN A O   1 
ATOM 617  C CG  ? ASN A 1  79 ?  13.433 -10.883   6.080 1.000 92.710 ? 79  ASN A CG  1 
ATOM 618  N ND2 ? ASN A 1  79 ?  14.190 -11.890   5.660 1.000 92.710 ? 79  ASN A ND2 1 
ATOM 619  O OD1 ? ASN A 1  79 ?  13.880  -9.950   6.752 1.000 92.710 ? 79  ASN A OD1 1 
ATOM 620  N N   ? ASP A 1  80 ?  12.048  -8.116   7.772 1.000 89.980 ? 80  ASP A N   1 
ATOM 621  C CA  ? ASP A 1  80 ?  12.636  -6.801   8.006 1.000 89.980 ? 80  ASP A CA  1 
ATOM 622  C C   ? ASP A 1  80 ?  14.135  -6.910   8.276 1.000 89.980 ? 80  ASP A C   1 
ATOM 623  C CB  ? ASP A 1  80 ?  11.941  -6.101   9.175 1.000 89.980 ? 80  ASP A CB  1 
ATOM 624  O O   ? ASP A 1  80 ?  14.567  -7.732   9.087 1.000 89.980 ? 80  ASP A O   1 
ATOM 625  C CG  ? ASP A 1  80 ?  12.414  -4.673   9.378 1.000 89.980 ? 80  ASP A CG  1 
ATOM 626  O OD1 ? ASP A 1  80 ?  12.949  -4.066   8.425 1.000 89.980 ? 80  ASP A OD1 1 
ATOM 627  O OD2 ? ASP A 1  80 ?  12.254  -4.150  10.502 1.000 89.980 ? 80  ASP A OD2 1 
ATOM 628  N N   ? PRO A 1  81 ?  15.016  -6.264   7.361 1.000 87.730 ? 81  PRO A N   1 
ATOM 629  C CA  ? PRO A 1  81 ?  14.843  -4.951   6.736 1.000 87.730 ? 81  PRO A CA  1 
ATOM 630  C C   ? PRO A 1  81 ?  14.603  -5.041   5.231 1.000 87.730 ? 81  PRO A C   1 
ATOM 631  C CB  ? PRO A 1  81 ?  16.166  -4.241   7.036 1.000 87.730 ? 81  PRO A CB  1 
ATOM 632  O O   ? PRO A 1  81 ?  14.400  -4.018   4.572 1.000 87.730 ? 81  PRO A O   1 
ATOM 633  C CG  ? PRO A 1  81 ?  17.184  -5.334   7.083 1.000 87.730 ? 81  PRO A CG  1 
ATOM 634  C CD  ? PRO A 1  81 ?  16.533  -6.570   7.634 1.000 87.730 ? 81  PRO A CD  1 
ATOM 635  N N   ? SER A 1  82 ?  14.565  -6.337   4.689 1.000 88.620 ? 82  SER A N   1 
ATOM 636  C CA  ? SER A 1  82 ?  14.434  -6.520   3.248 1.000 88.620 ? 82  SER A CA  1 
ATOM 637  C C   ? SER A 1  82 ?  13.013  -6.222   2.780 1.000 88.620 ? 82  SER A C   1 
ATOM 638  C CB  ? SER A 1  82 ?  14.822  -7.944   2.849 1.000 88.620 ? 82  SER A CB  1 
ATOM 639  O O   ? SER A 1  82 ?  12.765  -6.080   1.581 1.000 88.620 ? 82  SER A O   1 
ATOM 640  O OG  ? SER A 1  82 ?  13.879  -8.879   3.343 1.000 88.620 ? 82  SER A OG  1 
ATOM 641  N N   ? PHE A 1  83 ?  12.113  -5.965   3.733 1.000 92.740 ? 83  PHE A N   1 
ATOM 642  C CA  ? PHE A 1  83 ?  10.708  -5.686   3.460 1.000 92.740 ? 83  PHE A CA  1 
ATOM 643  C C   ? PHE A 1  83 ?  10.122  -6.728   2.516 1.000 92.740 ? 83  PHE A C   1 
ATOM 644  C CB  ? PHE A 1  83 ?  10.543  -4.285   2.863 1.000 92.740 ? 83  PHE A CB  1 
ATOM 645  O O   ? PHE A 1  83 ?   9.259  -6.414   1.694 1.000 92.740 ? 83  PHE A O   1 
ATOM 646  C CG  ? PHE A 1  83 ?  10.812  -3.173   3.841 1.000 92.740 ? 83  PHE A CG  1 
ATOM 647  C CD1 ? PHE A 1  83 ?   9.846  -2.792   4.764 1.000 92.740 ? 83  PHE A CD1 1 
ATOM 648  C CD2 ? PHE A 1  83 ?  12.031  -2.508   3.836 1.000 92.740 ? 83  PHE A CD2 1 
ATOM 649  C CE1 ? PHE A 1  83 ?  10.092  -1.763   5.670 1.000 92.740 ? 83  PHE A CE1 1 
ATOM 650  C CE2 ? PHE A 1  83 ?  12.284  -1.478   4.738 1.000 92.740 ? 83  PHE A CE2 1 
ATOM 651  C CZ  ? PHE A 1  83 ?  11.312  -1.107   5.654 1.000 92.740 ? 83  PHE A CZ  1 
ATOM 652  N N   ? ALA A 1  84 ?  10.695  -7.945   2.516 1.000 95.210 ? 84  ALA A N   1 
ATOM 653  C CA  ? ALA A 1  84 ?  10.127  -9.070   1.777 1.000 95.210 ? 84  ALA A CA  1 
ATOM 654  C C   ? ALA A 1  84 ?   8.774  -9.477   2.355 1.000 95.210 ? 84  ALA A C   1 
ATOM 655  C CB  ? ALA A 1  84 ?  11.088 -10.256   1.792 1.000 95.210 ? 84  ALA A CB  1 
ATOM 656  O O   ? ALA A 1  84 ?   8.609  -9.549   3.575 1.000 95.210 ? 84  ALA A O   1 
ATOM 657  N N   ? ASN A 1  85 ?   7.780  -9.752   1.455 1.000 97.100 ? 85  ASN A N   1 
ATOM 658  C CA  ? ASN A 1  85 ?   6.432 -10.141   1.857 1.000 97.100 ? 85  ASN A CA  1 
ATOM 659  C C   ? ASN A 1  85 ?   5.778  -9.075   2.731 1.000 97.100 ? 85  ASN A C   1 
ATOM 660  C CB  ? ASN A 1  85 ?   6.458 -11.485   2.589 1.000 97.100 ? 85  ASN A CB  1 
ATOM 661  O O   ? ASN A 1  85 ?   5.136  -9.395   3.732 1.000 97.100 ? 85  ASN A O   1 
ATOM 662  C CG  ? ASN A 1  85 ?   7.146 -12.573   1.789 1.000 97.100 ? 85  ASN A CG  1 
ATOM 663  N ND2 ? ASN A 1  85 ?   7.999 -13.346   2.450 1.000 97.100 ? 85  ASN A ND2 1 
ATOM 664  O OD1 ? ASN A 1  85 ?   6.914 -12.717   0.585 1.000 97.100 ? 85  ASN A OD1 1 
ATOM 665  N N   ? ASP A 1  86 ?   5.973  -7.796   2.512 1.000 97.690 ? 86  ASP A N   1 
ATOM 666  C CA  ? ASP A 1  86 ?   5.514  -6.615   3.237 1.000 97.690 ? 86  ASP A CA  1 
ATOM 667  C C   ? ASP A 1  86 ?   4.008  -6.422   3.075 1.000 97.690 ? 86  ASP A C   1 
ATOM 668  C CB  ? ASP A 1  86 ?   6.260  -5.368   2.757 1.000 97.690 ? 86  ASP A CB  1 
ATOM 669  O O   ? ASP A 1  86 ?   3.566  -5.492   2.397 1.000 97.690 ? 86  ASP A O   1 
ATOM 670  C CG  ? ASP A 1  86 ?   6.044  -4.165   3.658 1.000 97.690 ? 86  ASP A CG  1 
ATOM 671  O OD1 ? ASP A 1  86 ?   5.619  -4.341   4.820 1.000 97.690 ? 86  ASP A OD1 1 
ATOM 672  O OD2 ? ASP A 1  86 ?   6.299  -3.030   3.201 1.000 97.690 ? 86  ASP A OD2 1 
ATOM 673  N N   ? LEU A 1  87 ?   3.178  -7.267   3.560 1.000 97.710 ? 87  LEU A N   1 
ATOM 674  C CA  ? LEU A 1  87 ?   1.728  -7.232   3.398 1.000 97.710 ? 87  LEU A CA  1 
ATOM 675  C C   ? LEU A 1  87 ?   1.028  -7.646   4.688 1.000 97.710 ? 87  LEU A C   1 
ATOM 676  C CB  ? LEU A 1  87 ?   1.295  -8.149   2.251 1.000 97.710 ? 87  LEU A CB  1 
ATOM 677  O O   ? LEU A 1  87 ?   1.524  -8.505   5.421 1.000 97.710 ? 87  LEU A O   1 
ATOM 678  C CG  ? LEU A 1  87 ?   1.475  -9.651   2.478 1.000 97.710 ? 87  LEU A CG  1 
ATOM 679  C CD1 ? LEU A 1  87 ?   0.142 -10.295   2.844 1.000 97.710 ? 87  LEU A CD1 1 
ATOM 680  C CD2 ? LEU A 1  87 ?   2.072 -10.312   1.241 1.000 97.710 ? 87  LEU A CD2 1 
ATOM 681  N N   ? MET A 1  88 ?  -0.074  -6.970   5.054 1.000 97.710 ? 88  MET A N   1 
ATOM 682  C CA  ? MET A 1  88 ?  -0.896  -7.224   6.234 1.000 97.710 ? 88  MET A CA  1 
ATOM 683  C C   ? MET A 1  88 ?  -2.377  -7.052   5.913 1.000 97.710 ? 88  MET A C   1 
ATOM 684  C CB  ? MET A 1  88 ?  -0.497  -6.291   7.379 1.000 97.710 ? 88  MET A CB  1 
ATOM 685  O O   ? MET A 1  88 ?  -2.742  -6.234   5.067 1.000 97.710 ? 88  MET A O   1 
ATOM 686  C CG  ? MET A 1  88 ?  -0.987  -4.863   7.204 1.000 97.710 ? 88  MET A CG  1 
ATOM 687  S SD  ? MET A 1  88 ?  -0.662  -3.823   8.681 1.000 97.710 ? 88  MET A SD  1 
ATOM 688  C CE  ? MET A 1  88 ?  -1.411  -2.260   8.143 1.000 97.710 ? 88  MET A CE  1 
ATOM 689  N N   ? LEU A 1  89 ?  -3.226  -7.832   6.522 1.000 98.210 ? 89  LEU A N   1 
ATOM 690  C CA  ? LEU A 1  89 ?  -4.677  -7.691   6.455 1.000 98.210 ? 89  LEU A CA  1 
ATOM 691  C C   ? LEU A 1  89 ?  -5.229  -7.130   7.761 1.000 98.210 ? 89  LEU A C   1 
ATOM 692  C CB  ? LEU A 1  89 ?  -5.333  -9.039   6.148 1.000 98.210 ? 89  LEU A CB  1 
ATOM 693  O O   ? LEU A 1  89 ?  -4.829  -7.560   8.845 1.000 98.210 ? 89  LEU A O   1 
ATOM 694  C CG  ? LEU A 1  89 ?  -5.300  -9.492   4.687 1.000 98.210 ? 89  LEU A CG  1 
ATOM 695  C CD1 ? LEU A 1  89 ?  -5.590 -10.986   4.588 1.000 98.210 ? 89  LEU A CD1 1 
ATOM 696  C CD2 ? LEU A 1  89 ?  -6.298  -8.692   3.856 1.000 98.210 ? 89  LEU A CD2 1 
ATOM 697  N N   ? ILE A 1  90 ?  -6.107  -6.148   7.594 1.000 98.070 ? 90  ILE A N   1 
ATOM 698  C CA  ? ILE A 1  90 ?  -6.750  -5.474   8.717 1.000 98.070 ? 90  ILE A CA  1 
ATOM 699  C C   ? ILE A 1  90 ?  -8.252  -5.751   8.694 1.000 98.070 ? 90  ILE A C   1 
ATOM 700  C CB  ? ILE A 1  90 ?  -6.485  -3.952   8.689 1.000 98.070 ? 90  ILE A CB  1 
ATOM 701  O O   ? ILE A 1  90 ?  -8.938  -5.408   7.728 1.000 98.070 ? 90  ILE A O   1 
ATOM 702  C CG1 ? ILE A 1  90 ?  -4.978  -3.672   8.676 1.000 98.070 ? 90  ILE A CG1 1 
ATOM 703  C CG2 ? ILE A 1  90 ?  -7.159  -3.265   9.880 1.000 98.070 ? 90  ILE A CG2 1 
ATOM 704  C CD1 ? ILE A 1  90 ?  -4.616  -2.248   8.278 1.000 98.070 ? 90  ILE A CD1 1 
ATOM 705  N N   ? LYS A 1  91 ?  -8.744  -6.420   9.764 1.000 97.680 ? 91  LYS A N   1 
ATOM 706  C CA  ? LYS A 1  91 ? -10.168  -6.727   9.857 1.000 97.680 ? 91  LYS A CA  1 
ATOM 707  C C   ? LYS A 1  91 ? -10.927  -5.606  10.561 1.000 97.680 ? 91  LYS A C   1 
ATOM 708  C CB  ? LYS A 1  91 ? -10.386  -8.050  10.593 1.000 97.680 ? 91  LYS A CB  1 
ATOM 709  O O   ? LYS A 1  91 ? -10.597  -5.240  11.691 1.000 97.680 ? 91  LYS A O   1 
ATOM 710  C CG  ? LYS A 1  91 ? -11.817  -8.563  10.534 1.000 97.680 ? 91  LYS A CG  1 
ATOM 711  C CD  ? LYS A 1  91 ? -11.933  -9.966  11.116 1.000 97.680 ? 91  LYS A CD  1 
ATOM 712  C CE  ? LYS A 1  91 ? -13.340 -10.524  10.956 1.000 97.680 ? 91  LYS A CE  1 
ATOM 713  N NZ  ? LYS A 1  91 ? -13.453 -11.908  11.507 1.000 97.680 ? 91  LYS A NZ  1 
ATOM 714  N N   ? LEU A 1  92 ? -11.932  -5.077   9.856 1.000 97.350 ? 92  LEU A N   1 
ATOM 715  C CA  ? LEU A 1  92 ? -12.767  -4.009  10.395 1.000 97.350 ? 92  LEU A CA  1 
ATOM 716  C C   ? LEU A 1  92 ? -13.763  -4.557  11.411 1.000 97.350 ? 92  LEU A C   1 
ATOM 717  C CB  ? LEU A 1  92 ? -13.513  -3.291   9.267 1.000 97.350 ? 92  LEU A CB  1 
ATOM 718  O O   ? LEU A 1  92 ? -14.158  -5.723  11.332 1.000 97.350 ? 92  LEU A O   1 
ATOM 719  C CG  ? LEU A 1  92 ? -12.651  -2.716   8.142 1.000 97.350 ? 92  LEU A CG  1 
ATOM 720  C CD1 ? LEU A 1  92 ? -13.534  -2.154   7.033 1.000 97.350 ? 92  LEU A CD1 1 
ATOM 721  C CD2 ? LEU A 1  92 ? -11.714  -1.641   8.682 1.000 97.350 ? 92  LEU A CD2 1 
ATOM 722  N N   ? ASN A 1  93 ? -14.193  -3.772  12.414 1.000 95.580 ? 93  ASN A N   1 
ATOM 723  C CA  ? ASN A 1  93 ? -15.156  -4.172  13.434 1.000 95.580 ? 93  ASN A CA  1 
ATOM 724  C C   ? ASN A 1  93 ? -16.529  -4.451  12.829 1.000 95.580 ? 93  ASN A C   1 
ATOM 725  C CB  ? ASN A 1  93 ? -15.263  -3.101  14.522 1.000 95.580 ? 93  ASN A CB  1 
ATOM 726  O O   ? ASN A 1  93 ? -17.311  -5.226  13.383 1.000 95.580 ? 93  ASN A O   1 
ATOM 727  C CG  ? ASN A 1  93 ? -14.182  -3.231  15.577 1.000 95.580 ? 93  ASN A CG  1 
ATOM 728  N ND2 ? ASN A 1  93 ? -14.122  -2.266  16.486 1.000 95.580 ? 93  ASN A ND2 1 
ATOM 729  O OD1 ? ASN A 1  93 ? -13.407  -4.191  15.574 1.000 95.580 ? 93  ASN A OD1 1 
ATOM 730  N N   ? GLU A 1  94 ? -16.801  -3.895  11.690 1.000 95.100 ? 94  GLU A N   1 
ATOM 731  C CA  ? GLU A 1  94 ? -18.047  -4.114  10.962 1.000 95.100 ? 94  GLU A CA  1 
ATOM 732  C C   ? GLU A 1  94 ? -17.813  -4.117   9.455 1.000 95.100 ? 94  GLU A C   1 
ATOM 733  C CB  ? GLU A 1  94 ? -19.081  -3.047  11.332 1.000 95.100 ? 94  GLU A CB  1 
ATOM 734  O O   ? GLU A 1  94 ? -16.908  -3.441   8.960 1.000 95.100 ? 94  GLU A O   1 
ATOM 735  C CG  ? GLU A 1  94 ? -18.667  -1.633  10.953 1.000 95.100 ? 94  GLU A CG  1 
ATOM 736  C CD  ? GLU A 1  94 ? -19.657  -0.574  11.413 1.000 95.100 ? 94  GLU A CD  1 
ATOM 737  O OE1 ? GLU A 1  94 ? -19.428   0.627  11.147 1.000 95.100 ? 94  GLU A OE1 1 
ATOM 738  O OE2 ? GLU A 1  94 ? -20.669  -0.950  12.046 1.000 95.100 ? 94  GLU A OE2 1 
ATOM 739  N N   ? SER A 1  95 ? -18.721  -4.891   8.698 1.000 96.250 ? 95  SER A N   1 
ATOM 740  C CA  ? SER A 1  95 ? -18.673  -4.919   7.240 1.000 96.250 ? 95  SER A CA  1 
ATOM 741  C C   ? SER A 1  95 ? -19.186  -3.611   6.645 1.000 96.250 ? 95  SER A C   1 
ATOM 742  C CB  ? SER A 1  95 ? -19.492  -6.091   6.698 1.000 96.250 ? 95  SER A CB  1 
ATOM 743  O O   ? SER A 1  95 ? -20.128  -3.013   7.168 1.000 96.250 ? 95  SER A O   1 
ATOM 744  O OG  ? SER A 1  95 ? -18.909  -7.327   7.072 1.000 96.250 ? 95  SER A OG  1 
ATOM 745  N N   ? VAL A 1  96 ? -18.540  -3.217   5.579 1.000 95.790 ? 96  VAL A N   1 
ATOM 746  C CA  ? VAL A 1  96 ? -18.926  -1.969   4.928 1.000 95.790 ? 96  VAL A CA  1 
ATOM 747  C C   ? VAL A 1  96 ? -19.864  -2.263   3.760 1.000 95.790 ? 96  VAL A C   1 
ATOM 748  C CB  ? VAL A 1  96 ? -17.692  -1.180   4.436 1.000 95.790 ? 96  VAL A CB  1 
ATOM 749  O O   ? VAL A 1  96 ? -19.694  -3.262   3.056 1.000 95.790 ? 96  VAL A O   1 
ATOM 750  C CG1 ? VAL A 1  96 ? -17.712   0.248   4.978 1.000 95.790 ? 96  VAL A CG1 1 
ATOM 751  C CG2 ? VAL A 1  96 ? -16.405  -1.892   4.847 1.000 95.790 ? 96  VAL A CG2 1 
ATOM 752  N N   ? ILE A 1  97 ? -20.898  -1.385   3.600 1.000 95.560 ? 97  ILE A N   1 
ATOM 753  C CA  ? ILE A 1  97 ? -21.805  -1.459   2.460 1.000 95.560 ? 97  ILE A CA  1 
ATOM 754  C C   ? ILE A 1  97 ? -21.230  -0.663   1.291 1.000 95.560 ? 97  ILE A C   1 
ATOM 755  C CB  ? ILE A 1  97 ? -23.213  -0.937   2.824 1.000 95.560 ? 97  ILE A CB  1 
ATOM 756  O O   ? ILE A 1  97 ? -20.955   0.532   1.421 1.000 95.560 ? 97  ILE A O   1 
ATOM 757  C CG1 ? ILE A 1  97 ? -23.811  -1.766   3.966 1.000 95.560 ? 97  ILE A CG1 1 
ATOM 758  C CG2 ? ILE A 1  97 ? -24.129  -0.954   1.596 1.000 95.560 ? 97  ILE A CG2 1 
ATOM 759  C CD1 ? ILE A 1  97 ? -25.093  -1.185   4.547 1.000 95.560 ? 97  ILE A CD1 1 
ATOM 760  N N   ? GLU A 1  98 ? -21.005  -1.364   0.219 1.000 95.960 ? 98  GLU A N   1 
ATOM 761  C CA  ? GLU A 1  98 ? -20.450  -0.695  -0.954 1.000 95.960 ? 98  GLU A CA  1 
ATOM 762  C C   ? GLU A 1  98 ? -21.371   0.420  -1.441 1.000 95.960 ? 98  GLU A C   1 
ATOM 763  C CB  ? GLU A 1  98 ? -20.202  -1.702  -2.080 1.000 95.960 ? 98  GLU A CB  1 
ATOM 764  O O   ? GLU A 1  98 ? -22.596   0.282  -1.402 1.000 95.960 ? 98  GLU A O   1 
ATOM 765  C CG  ? GLU A 1  98 ? -19.080  -2.688  -1.788 1.000 95.960 ? 98  GLU A CG  1 
ATOM 766  C CD  ? GLU A 1  98 ? -18.650  -3.487  -3.007 1.000 95.960 ? 98  GLU A CD  1 
ATOM 767  O OE1 ? GLU A 1  98 ? -17.689  -4.282  -2.904 1.000 95.960 ? 98  GLU A OE1 1 
ATOM 768  O OE2 ? GLU A 1  98 ? -19.279  -3.316  -4.076 1.000 95.960 ? 98  GLU A OE2 1 
ATOM 769  N N   ? SER A 1  99 ? -20.786   1.531  -1.880 1.000 96.280 ? 99  SER A N   1 
ATOM 770  C CA  ? SER A 1  99 ? -21.442   2.714  -2.429 1.000 96.280 ? 99  SER A CA  1 
ATOM 771  C C   ? SER A 1  99 ? -20.579   3.378  -3.497 1.000 96.280 ? 99  SER A C   1 
ATOM 772  C CB  ? SER A 1  99 ? -21.754   3.718  -1.318 1.000 96.280 ? 99  SER A CB  1 
ATOM 773  O O   ? SER A 1  99 ? -19.573   2.812  -3.930 1.000 96.280 ? 99  SER A O   1 
ATOM 774  O OG  ? SER A 1  99 ? -20.563   4.294  -0.811 1.000 96.280 ? 99  SER A OG  1 
ATOM 775  N N   ? ASN A 1 100 ? -21.068   4.572  -3.912 1.000 95.350 ? 100 ASN A N   1 
ATOM 776  C CA  ? ASN A 1 100 ? -20.336   5.328  -4.923 1.000 95.350 ? 100 ASN A CA  1 
ATOM 777  C C   ? ASN A 1 100 ? -18.992   5.820  -4.391 1.000 95.350 ? 100 ASN A C   1 
ATOM 778  C CB  ? ASN A 1 100 ? -21.173   6.507  -5.423 1.000 95.350 ? 100 ASN A CB  1 
ATOM 779  O O   ? ASN A 1 100 ? -18.080   6.108  -5.168 1.000 95.350 ? 100 ASN A O   1 
ATOM 780  C CG  ? ASN A 1 100 ? -22.376   6.067  -6.233 1.000 95.350 ? 100 ASN A CG  1 
ATOM 781  N ND2 ? ASN A 1 100 ? -23.421   6.886  -6.236 1.000 95.350 ? 100 ASN A ND2 1 
ATOM 782  O OD1 ? ASN A 1 100 ? -22.368   4.998  -6.850 1.000 95.350 ? 100 ASN A OD1 1 
ATOM 783  N N   ? THR A 1 101 ? -18.746   5.792  -3.063 1.000 96.230 ? 101 THR A N   1 
ATOM 784  C CA  ? THR A 1 101 ? -17.524   6.342  -2.487 1.000 96.230 ? 101 THR A CA  1 
ATOM 785  C C   ? THR A 1 101 ? -16.698   5.245  -1.820 1.000 96.230 ? 101 THR A C   1 
ATOM 786  C CB  ? THR A 1 101 ? -17.838   7.447  -1.461 1.000 96.230 ? 101 THR A CB  1 
ATOM 787  O O   ? THR A 1 101 ? -15.536   5.460  -1.472 1.000 96.230 ? 101 THR A O   1 
ATOM 788  C CG2 ? THR A 1 101 ? -18.561   8.618  -2.118 1.000 96.230 ? 101 THR A CG2 1 
ATOM 789  O OG1 ? THR A 1 101 ? -18.668   6.907  -0.425 1.000 96.230 ? 101 THR A OG1 1 
ATOM 790  N N   ? ILE A 1 102 ? -17.288   4.067  -1.616 1.000 97.740 ? 102 ILE A N   1 
ATOM 791  C CA  ? ILE A 1 102 ? -16.601   2.935  -1.004 1.000 97.740 ? 102 ILE A CA  1 
ATOM 792  C C   ? ILE A 1 102 ? -16.836   1.677  -1.838 1.000 97.740 ? 102 ILE A C   1 
ATOM 793  C CB  ? ILE A 1 102 ? -17.068   2.709   0.451 1.000 97.740 ? 102 ILE A CB  1 
ATOM 794  O O   ? ILE A 1 102 ? -17.971   1.210  -1.961 1.000 97.740 ? 102 ILE A O   1 
ATOM 795  C CG1 ? ILE A 1 102 ? -16.830   3.969   1.290 1.000 97.740 ? 102 ILE A CG1 1 
ATOM 796  C CG2 ? ILE A 1 102 ? -16.357   1.500   1.065 1.000 97.740 ? 102 ILE A CG2 1 
ATOM 797  C CD1 ? ILE A 1 102 ? -17.457   3.918   2.676 1.000 97.740 ? 102 ILE A CD1 1 
ATOM 798  N N   ? ARG A 1 103 ? -15.703   1.181  -2.378 1.000 97.620 ? 103 ARG A N   1 
ATOM 799  C CA  ? ARG A 1 103 ? -15.750  -0.056  -3.151 1.000 97.620 ? 103 ARG A CA  1 
ATOM 800  C C   ? ARG A 1 103 ? -14.489  -0.885  -2.934 1.000 97.620 ? 103 ARG A C   1 
ATOM 801  C CB  ? ARG A 1 103 ? -15.929   0.247  -4.640 1.000 97.620 ? 103 ARG A CB  1 
ATOM 802  O O   ? ARG A 1 103 ? -13.407  -0.334  -2.717 1.000 97.620 ? 103 ARG A O   1 
ATOM 803  C CG  ? ARG A 1 103 ? -17.277   0.859  -4.986 1.000 97.620 ? 103 ARG A CG  1 
ATOM 804  C CD  ? ARG A 1 103 ? -17.460   1.005  -6.491 1.000 97.620 ? 103 ARG A CD  1 
ATOM 805  N NE  ? ARG A 1 103 ? -18.741   1.625  -6.820 1.000 97.620 ? 103 ARG A NE  1 
ATOM 806  N NH1 ? ARG A 1 103 ? -18.564   1.267  -9.095 1.000 97.620 ? 103 ARG A NH1 1 
ATOM 807  N NH2 ? ARG A 1 103 ? -20.411   2.318  -8.236 1.000 97.620 ? 103 ARG A NH2 1 
ATOM 808  C CZ  ? ARG A 1 103 ? -19.235   1.735  -8.050 1.000 97.620 ? 103 ARG A CZ  1 
ATOM 809  N N   ? SER A 1 104 ? -14.762  -2.258  -2.983 1.000 98.000 ? 104 SER A N   1 
ATOM 810  C CA  ? SER A 1 104 ? -13.582  -3.117  -2.980 1.000 98.000 ? 104 SER A CA  1 
ATOM 811  C C   ? SER A 1 104 ? -13.012  -3.277  -4.386 1.000 98.000 ? 104 SER A C   1 
ATOM 812  C CB  ? SER A 1 104 ? -13.920  -4.490  -2.399 1.000 98.000 ? 104 SER A CB  1 
ATOM 813  O O   ? SER A 1 104 ? -13.722  -3.087  -5.375 1.000 98.000 ? 104 SER A O   1 
ATOM 814  O OG  ? SER A 1 104 ? -14.869  -5.160  -3.210 1.000 98.000 ? 104 SER A OG  1 
ATOM 815  N N   ? ILE A 1 105 ? -11.686  -3.614  -4.426 1.000 98.310 ? 105 ILE A N   1 
ATOM 816  C CA  ? ILE A 1 105 ? -11.013  -3.879  -5.693 1.000 98.310 ? 105 ILE A CA  1 
ATOM 817  C C   ? ILE A 1 105 ? -10.410  -5.281  -5.674 1.000 98.310 ? 105 ILE A C   1 
ATOM 818  C CB  ? ILE A 1 105 ?  -9.918  -2.828  -5.981 1.000 98.310 ? 105 ILE A CB  1 
ATOM 819  O O   ? ILE A 1 105 ?  -9.863  -5.715  -4.657 1.000 98.310 ? 105 ILE A O   1 
ATOM 820  C CG1 ? ILE A 1 105 ?  -9.394  -2.982  -7.414 1.000 98.310 ? 105 ILE A CG1 1 
ATOM 821  C CG2 ? ILE A 1 105 ?  -8.778  -2.944  -4.965 1.000 98.310 ? 105 ILE A CG2 1 
ATOM 822  C CD1 ? ILE A 1 105 ?  -8.594  -1.787  -7.912 1.000 98.310 ? 105 ILE A CD1 1 
ATOM 823  N N   ? PRO A 1 106 ? -10.560  -6.013  -6.841 1.000 97.700 ? 106 PRO A N   1 
ATOM 824  C CA  ? PRO A 1 106 ?  -9.967  -7.351  -6.877 1.000 97.700 ? 106 PRO A CA  1 
ATOM 825  C C   ? PRO A 1 106 ?  -8.441  -7.319  -6.938 1.000 97.700 ? 106 PRO A C   1 
ATOM 826  C CB  ? PRO A 1 106 ? -10.551  -7.961  -8.154 1.000 97.700 ? 106 PRO A CB  1 
ATOM 827  O O   ? PRO A 1 106 ?  -7.864  -6.425  -7.563 1.000 97.700 ? 106 PRO A O   1 
ATOM 828  C CG  ? PRO A 1 106 ? -10.812  -6.794  -9.051 1.000 97.700 ? 106 PRO A CG  1 
ATOM 829  C CD  ? PRO A 1 106 ? -11.233  -5.627  -8.204 1.000 97.700 ? 106 PRO A CD  1 
ATOM 830  N N   ? VAL A 1 107 ?  -7.841  -8.378  -6.255 1.000 97.730 ? 107 VAL A N   1 
ATOM 831  C CA  ? VAL A 1 107 ?  -6.397  -8.569  -6.336 1.000 97.730 ? 107 VAL A CA  1 
ATOM 832  C C   ? VAL A 1 107 ?  -6.037  -9.233  -7.663 1.000 97.730 ? 107 VAL A C   1 
ATOM 833  C CB  ? VAL A 1 107 ?  -5.869  -9.415  -5.156 1.000 97.730 ? 107 VAL A CB  1 
ATOM 834  O O   ? VAL A 1 107 ?  -6.698 -10.183  -8.088 1.000 97.730 ? 107 VAL A O   1 
ATOM 835  C CG1 ? VAL A 1 107 ?  -4.365  -9.649  -5.289 1.000 97.730 ? 107 VAL A CG1 1 
ATOM 836  C CG2 ? VAL A 1 107 ?  -6.192  -8.736  -3.826 1.000 97.730 ? 107 VAL A CG2 1 
ATOM 837  N N   ? ALA A 1 108 ?  -5.051  -8.691  -8.336 1.000 96.740 ? 108 ALA A N   1 
ATOM 838  C CA  ? ALA A 1 108 ?  -4.635  -9.202  -9.640 1.000 96.740 ? 108 ALA A CA  1 
ATOM 839  C C   ? ALA A 1 108 ?  -4.208 -10.664  -9.546 1.000 96.740 ? 108 ALA A C   1 
ATOM 840  C CB  ? ALA A 1 108 ?  -3.498  -8.354 -10.206 1.000 96.740 ? 108 ALA A CB  1 
ATOM 841  O O   ? ALA A 1 108 ?  -3.545 -11.063  -8.586 1.000 96.740 ? 108 ALA A O   1 
ATOM 842  N N   ? THR A 1 109 ?  -4.545 -11.476 -10.535 1.000 95.490 ? 109 THR A N   1 
ATOM 843  C CA  ? THR A 1 109 ?  -4.174 -12.886 -10.597 1.000 95.490 ? 109 THR A CA  1 
ATOM 844  C C   ? THR A 1 109 ?  -2.910 -13.077 -11.430 1.000 95.490 ? 109 THR A C   1 
ATOM 845  C CB  ? THR A 1 109 ?  -5.313 -13.738 -11.187 1.000 95.490 ? 109 THR A CB  1 
ATOM 846  O O   ? THR A 1 109 ?  -2.257 -14.119 -11.348 1.000 95.490 ? 109 THR A O   1 
ATOM 847  C CG2 ? THR A 1 109 ?  -6.551 -13.691 -10.297 1.000 95.490 ? 109 THR A CG2 1 
ATOM 848  O OG1 ? THR A 1 109 ?  -5.653 -13.238 -12.486 1.000 95.490 ? 109 THR A OG1 1 
ATOM 849  N N   ? GLN A 1 110 ?  -2.573 -12.069 -12.180 1.000 96.360 ? 110 GLN A N   1 
ATOM 850  C CA  ? GLN A 1 110 ?  -1.336 -12.052 -12.955 1.000 96.360 ? 110 GLN A CA  1 
ATOM 851  C C   ? GLN A 1 110 ?  -0.451 -10.877 -12.552 1.000 96.360 ? 110 GLN A C   1 
ATOM 852  C CB  ? GLN A 1 110 ?  -1.641 -11.991 -14.453 1.000 96.360 ? 110 GLN A CB  1 
ATOM 853  O O   ? GLN A 1 110 ?  -0.951  -9.794 -12.241 1.000 96.360 ? 110 GLN A O   1 
ATOM 854  C CG  ? GLN A 1 110 ?  -2.449 -10.768 -14.866 1.000 96.360 ? 110 GLN A CG  1 
ATOM 855  C CD  ? GLN A 1 110 ?  -2.844 -10.793 -16.331 1.000 96.360 ? 110 GLN A CD  1 
ATOM 856  N NE2 ? GLN A 1 110 ?  -2.486  -9.741 -17.060 1.000 96.360 ? 110 GLN A NE2 1 
ATOM 857  O OE1 ? GLN A 1 110 ?  -3.464 -11.751 -16.804 1.000 96.360 ? 110 GLN A OE1 1 
ATOM 858  N N   ? CYS A 1 111 ?   0.923 -11.192 -12.689 1.000 96.760 ? 111 CYS A N   1 
ATOM 859  C CA  ? CYS A 1 111 ?   1.873 -10.156 -12.298 1.000 96.760 ? 111 CYS A CA  1 
ATOM 860  C C   ? CYS A 1 111 ?   1.976  -9.078 -13.371 1.000 96.760 ? 111 CYS A C   1 
ATOM 861  C CB  ? CYS A 1 111 ?   3.252 -10.763 -12.040 1.000 96.760 ? 111 CYS A CB  1 
ATOM 862  O O   ? CYS A 1 111 ?   1.806  -9.360 -14.558 1.000 96.760 ? 111 CYS A O   1 
ATOM 863  S SG  ? CYS A 1 111 ?   3.285 -11.935 -10.666 1.000 96.760 ? 111 CYS A SG  1 
ATOM 864  N N   ? PRO A 1 112 ?   2.207  -7.818 -12.906 1.000 96.330 ? 112 PRO A N   1 
ATOM 865  C CA  ? PRO A 1 112 ?   2.401  -6.752 -13.891 1.000 96.330 ? 112 PRO A CA  1 
ATOM 866  C C   ? PRO A 1 112 ?   3.637  -6.971 -14.761 1.000 96.330 ? 112 PRO A C   1 
ATOM 867  C CB  ? PRO A 1 112 ?   2.557  -5.498 -13.026 1.000 96.330 ? 112 PRO A CB  1 
ATOM 868  O O   ? PRO A 1 112 ?   4.612  -7.580 -14.313 1.000 96.330 ? 112 PRO A O   1 
ATOM 869  C CG  ? PRO A 1 112 ?   3.117  -5.993 -11.732 1.000 96.330 ? 112 PRO A CG  1 
ATOM 870  C CD  ? PRO A 1 112 ?   2.550  -7.356 -11.457 1.000 96.330 ? 112 PRO A CD  1 
ATOM 871  N N   ? THR A 1 113 ?   3.582  -6.509 -15.984 1.000 95.690 ? 113 THR A N   1 
ATOM 872  C CA  ? THR A 1 113 ?   4.689  -6.590 -16.931 1.000 95.690 ? 113 THR A CA  1 
ATOM 873  C C   ? THR A 1 113 ?   5.338  -5.223 -17.122 1.000 95.690 ? 113 THR A C   1 
ATOM 874  C CB  ? THR A 1 113 ?   4.220  -7.134 -18.293 1.000 95.690 ? 113 THR A CB  1 
ATOM 875  O O   ? THR A 1 113 ?   4.667  -4.193 -17.031 1.000 95.690 ? 113 THR A O   1 
ATOM 876  C CG2 ? THR A 1 113 ?   5.404  -7.390 -19.220 1.000 95.690 ? 113 THR A CG2 1 
ATOM 877  O OG1 ? THR A 1 113 ?   3.511  -8.363 -18.092 1.000 95.690 ? 113 THR A OG1 1 
ATOM 878  N N   ? PRO A 1 114 ?   6.675  -5.320 -17.332 1.000 96.080 ? 114 PRO A N   1 
ATOM 879  C CA  ? PRO A 1 114 ?   7.340  -4.040 -17.586 1.000 96.080 ? 114 PRO A CA  1 
ATOM 880  C C   ? PRO A 1 114 ?   6.661  -3.232 -18.690 1.000 96.080 ? 114 PRO A C   1 
ATOM 881  C CB  ? PRO A 1 114 ?   8.754  -4.452 -18.002 1.000 96.080 ? 114 PRO A CB  1 
ATOM 882  O O   ? PRO A 1 114 ?   6.282  -3.788 -19.724 1.000 96.080 ? 114 PRO A O   1 
ATOM 883  C CG  ? PRO A 1 114 ?   8.980  -5.770 -17.333 1.000 96.080 ? 114 PRO A CG  1 
ATOM 884  C CD  ? PRO A 1 114 ?   7.687  -6.534 -17.337 1.000 96.080 ? 114 PRO A CD  1 
ATOM 885  N N   ? GLY A 1 115 ?   6.417  -1.923 -18.379 1.000 94.620 ? 115 GLY A N   1 
ATOM 886  C CA  ? GLY A 1 115 ?   5.794  -1.038 -19.350 1.000 94.620 ? 115 GLY A CA  1 
ATOM 887  C C   ? GLY A 1 115 ?   4.315  -0.821 -19.097 1.000 94.620 ? 115 GLY A C   1 
ATOM 888  O O   ? GLY A 1 115 ?   3.720   0.121 -19.626 1.000 94.620 ? 115 GLY A O   1 
ATOM 889  N N   ? ASP A 1 116 ?   3.682  -1.802 -18.352 1.000 95.960 ? 116 ASP A N   1 
ATOM 890  C CA  ? ASP A 1 116 ?   2.289  -1.578 -17.978 1.000 95.960 ? 116 ASP A CA  1 
ATOM 891  C C   ? ASP A 1 116 ?   2.104  -0.199 -17.349 1.000 95.960 ? 116 ASP A C   1 
ATOM 892  C CB  ? ASP A 1 116 ?   1.811  -2.665 -17.012 1.000 95.960 ? 116 ASP A CB  1 
ATOM 893  O O   ? ASP A 1 116 ?   2.962   0.266 -16.596 1.000 95.960 ? 116 ASP A O   1 
ATOM 894  C CG  ? ASP A 1 116 ?   1.492  -3.977 -17.707 1.000 95.960 ? 116 ASP A CG  1 
ATOM 895  O OD1 ? ASP A 1 116 ?   1.482  -4.019 -18.956 1.000 95.960 ? 116 ASP A OD1 1 
ATOM 896  O OD2 ? ASP A 1 116 ?   1.245  -4.977 -16.999 1.000 95.960 ? 116 ASP A OD2 1 
ATOM 897  N N   ? THR A 1 117 ?   1.053   0.454 -17.722 1.000 95.280 ? 117 THR A N   1 
ATOM 898  C CA  ? THR A 1 117 ?   0.679   1.719 -17.100 1.000 95.280 ? 117 THR A CA  1 
ATOM 899  C C   ? THR A 1 117 ?  -0.251   1.486 -15.913 1.000 95.280 ? 117 THR A C   1 
ATOM 900  C CB  ? THR A 1 117 ?  -0.001   2.659 -18.112 1.000 95.280 ? 117 THR A CB  1 
ATOM 901  O O   ? THR A 1 117 ?  -1.302   0.858 -16.056 1.000 95.280 ? 117 THR A O   1 
ATOM 902  C CG2 ? THR A 1 117 ?  -0.325   4.008 -17.479 1.000 95.280 ? 117 THR A CG2 1 
ATOM 903  O OG1 ? THR A 1 117 ?   0.874   2.865 -19.228 1.000 95.280 ? 117 THR A OG1 1 
ATOM 904  N N   ? CYS A 1 118 ?   0.153   2.060 -14.754 1.000 96.570 ? 118 CYS A N   1 
ATOM 905  C CA  ? CYS A 1 118 ?  -0.572   1.831 -13.509 1.000 96.570 ? 118 CYS A CA  1 
ATOM 906  C C   ? CYS A 1 118 ?  -0.835   3.145 -12.782 1.000 96.570 ? 118 CYS A C   1 
ATOM 907  C CB  ? CYS A 1 118 ?   0.210   0.883 -12.601 1.000 96.570 ? 118 CYS A CB  1 
ATOM 908  O O   ? CYS A 1 118 ?  -0.041   4.082 -12.877 1.000 96.570 ? 118 CYS A O   1 
ATOM 909  S SG  ? CYS A 1 118 ?   0.561  -0.721 -13.352 1.000 96.570 ? 118 CYS A SG  1 
ATOM 910  N N   ? LEU A 1 119 ?  -1.978   3.169 -12.082 1.000 96.320 ? 119 LEU A N   1 
ATOM 911  C CA  ? LEU A 1 119 ?  -2.352   4.321 -11.269 1.000 96.320 ? 119 LEU A CA  1 
ATOM 912  C C   ? LEU A 1 119 ?  -2.030   4.076  -9.799 1.000 96.320 ? 119 LEU A C   1 
ATOM 913  C CB  ? LEU A 1 119 ?  -3.842   4.632 -11.432 1.000 96.320 ? 119 LEU A CB  1 
ATOM 914  O O   ? LEU A 1 119 ?  -2.457   3.073  -9.224 1.000 96.320 ? 119 LEU A O   1 
ATOM 915  C CG  ? LEU A 1 119 ?  -4.378   5.823 -10.636 1.000 96.320 ? 119 LEU A CG  1 
ATOM 916  C CD1 ? LEU A 1 119 ?  -3.957   7.133 -11.295 1.000 96.320 ? 119 LEU A CD1 1 
ATOM 917  C CD2 ? LEU A 1 119 ?  -5.895   5.744 -10.511 1.000 96.320 ? 119 LEU A CD2 1 
ATOM 918  N N   ? VAL A 1 120 ?  -1.283   5.000  -9.252 1.000 95.860 ? 120 VAL A N   1 
ATOM 919  C CA  ? VAL A 1 120 ?  -1.013   4.977  -7.818 1.000 95.860 ? 120 VAL A CA  1 
ATOM 920  C C   ? VAL A 1 120 ?  -1.718   6.150  -7.141 1.000 95.860 ? 120 VAL A C   1 
ATOM 921  C CB  ? VAL A 1 120 ?   0.503   5.026  -7.526 1.000 95.860 ? 120 VAL A CB  1 
ATOM 922  O O   ? VAL A 1 120 ?  -1.765   7.255  -7.688 1.000 95.860 ? 120 VAL A O   1 
ATOM 923  C CG1 ? VAL A 1 120 ?   0.760   5.154  -6.025 1.000 95.860 ? 120 VAL A CG1 1 
ATOM 924  C CG2 ? VAL A 1 120 ?   1.194   3.784  -8.085 1.000 95.860 ? 120 VAL A CG2 1 
ATOM 925  N N   ? SER A 1 121 ?  -2.326   5.921  -5.991 1.000 95.650 ? 121 SER A N   1 
ATOM 926  C CA  ? SER A 1 121 ?  -3.030   6.960  -5.246 1.000 95.650 ? 121 SER A CA  1 
ATOM 927  C C   ? SER A 1 121 ?  -2.660   6.927  -3.768 1.000 95.650 ? 121 SER A C   1 
ATOM 928  C CB  ? SER A 1 121 ?  -4.543   6.802  -5.405 1.000 95.650 ? 121 SER A CB  1 
ATOM 929  O O   ? SER A 1 121 ?  -2.318   5.871  -3.231 1.000 95.650 ? 121 SER A O   1 
ATOM 930  O OG  ? SER A 1 121 ?  -4.968   5.532  -4.939 1.000 95.650 ? 121 SER A OG  1 
ATOM 931  N N   ? GLY A 1 122 ?  -2.663   8.164  -3.136 1.000 94.730 ? 122 GLY A N   1 
ATOM 932  C CA  ? GLY A 1 122 ?  -2.340   8.228  -1.719 1.000 94.730 ? 122 GLY A CA  1 
ATOM 933  C C   ? GLY A 1 122 ?  -2.212   9.647  -1.199 1.000 94.730 ? 122 GLY A C   1 
ATOM 934  O O   ? GLY A 1 122 ?  -2.406  10.608  -1.947 1.000 94.730 ? 122 GLY A O   1 
ATOM 935  N N   ? TRP A 1 123 ?  -2.018   9.768   0.171 1.000 92.940 ? 123 TRP A N   1 
ATOM 936  C CA  ? TRP A 1 123 ?  -1.879  11.046   0.861 1.000 92.940 ? 123 TRP A CA  1 
ATOM 937  C C   ? TRP A 1 123 ?  -0.472  11.210   1.426 1.000 92.940 ? 123 TRP A C   1 
ATOM 938  C CB  ? TRP A 1 123 ?  -2.911  11.166   1.986 1.000 92.940 ? 123 TRP A CB  1 
ATOM 939  O O   ? TRP A 1 123 ?  -0.287  11.816   2.484 1.000 92.940 ? 123 TRP A O   1 
ATOM 940  C CG  ? TRP A 1 123 ?  -4.326  11.285   1.503 1.000 92.940 ? 123 TRP A CG  1 
ATOM 941  C CD1 ? TRP A 1 123 ?  -4.975  12.427   1.125 1.000 92.940 ? 123 TRP A CD1 1 
ATOM 942  C CD2 ? TRP A 1 123 ?  -5.269  10.219   1.352 1.000 92.940 ? 123 TRP A CD2 1 
ATOM 943  C CE2 ? TRP A 1 123 ?  -6.471  10.789   0.877 1.000 92.940 ? 123 TRP A CE2 1 
ATOM 944  C CE3 ? TRP A 1 123 ?  -5.213   8.836   1.572 1.000 92.940 ? 123 TRP A CE3 1 
ATOM 945  N NE1 ? TRP A 1 123 ?  -6.265  12.136   0.747 1.000 92.940 ? 123 TRP A NE1 1 
ATOM 946  C CH2 ? TRP A 1 123 ?  -7.528   8.671   0.841 1.000 92.940 ? 123 TRP A CH2 1 
ATOM 947  C CZ2 ? TRP A 1 123 ?  -7.609  10.022   0.618 1.000 92.940 ? 123 TRP A CZ2 1 
ATOM 948  C CZ3 ? TRP A 1 123 ?  -6.347   8.075   1.313 1.000 92.940 ? 123 TRP A CZ3 1 
ATOM 949  N N   ? GLY A 1 124 ?   0.533  10.503   0.770 1.000 84.210 ? 124 GLY A N   1 
ATOM 950  C CA  ? GLY A 1 124 ?   1.905  10.604   1.239 1.000 84.210 ? 124 GLY A CA  1 
ATOM 951  C C   ? GLY A 1 124 ?   2.460  12.014   1.163 1.000 84.210 ? 124 GLY A C   1 
ATOM 952  O O   ? GLY A 1 124 ?   1.752  12.945   0.775 1.000 84.210 ? 124 GLY A O   1 
ATOM 953  N N   ? GLN A 1 125 ?   3.817  12.260   1.649 1.000 79.480 ? 125 GLN A N   1 
ATOM 954  C CA  ? GLN A 1 125 ?   4.485  13.551   1.775 1.000 79.480 ? 125 GLN A CA  1 
ATOM 955  C C   ? GLN A 1 125 ?   4.734  14.178   0.406 1.000 79.480 ? 125 GLN A C   1 
ATOM 956  C CB  ? GLN A 1 125 ?   5.806  13.401   2.531 1.000 79.480 ? 125 GLN A CB  1 
ATOM 957  O O   ? GLN A 1 125 ?   5.141  13.491  -0.533 1.000 79.480 ? 125 GLN A O   1 
ATOM 958  C CG  ? GLN A 1 125 ?   5.636  13.133   4.020 1.000 79.480 ? 125 GLN A CG  1 
ATOM 959  C CD  ? GLN A 1 125 ?   6.960  13.022   4.752 1.000 79.480 ? 125 GLN A CD  1 
ATOM 960  N NE2 ? GLN A 1 125 ?   6.900  12.940   6.077 1.000 79.480 ? 125 GLN A NE2 1 
ATOM 961  O OE1 ? GLN A 1 125 ?   8.028  13.009   4.132 1.000 79.480 ? 125 GLN A OE1 1 
ATOM 962  N N   ? LEU A 1 126 ?   4.381  15.525   0.311 1.000 72.050 ? 126 LEU A N   1 
ATOM 963  C CA  ? LEU A 1 126 ?   4.704  16.336  -0.857 1.000 72.050 ? 126 LEU A CA  1 
ATOM 964  C C   ? LEU A 1 126 ?   6.175  16.738  -0.850 1.000 72.050 ? 126 LEU A C   1 
ATOM 965  C CB  ? LEU A 1 126 ?   3.822  17.586  -0.904 1.000 72.050 ? 126 LEU A CB  1 
ATOM 966  O O   ? LEU A 1 126 ?   6.876  16.528   0.143 1.000 72.050 ? 126 LEU A O   1 
ATOM 967  C CG  ? LEU A 1 126 ?   2.311  17.349  -0.907 1.000 72.050 ? 126 LEU A CG  1 
ATOM 968  C CD1 ? LEU A 1 126 ?   1.566  18.677  -0.815 1.000 72.050 ? 126 LEU A CD1 1 
ATOM 969  C CD2 ? LEU A 1 126 ?   1.892  16.582  -2.157 1.000 72.050 ? 126 LEU A CD2 1 
ATOM 970  N N   ? LYS A 1 127 ?   6.718  17.289  -1.963 1.000 68.800 ? 127 LYS A N   1 
ATOM 971  C CA  ? LYS A 1 127 ?   8.100  17.721  -2.148 1.000 68.800 ? 127 LYS A CA  1 
ATOM 972  C C   ? LYS A 1 127 ?   8.538  18.660  -1.027 1.000 68.800 ? 127 LYS A C   1 
ATOM 973  C CB  ? LYS A 1 127 ?   8.270  18.409  -3.503 1.000 68.800 ? 127 LYS A CB  1 
ATOM 974  O O   ? LYS A 1 127 ?   9.692  18.624  -0.596 1.000 68.800 ? 127 LYS A O   1 
ATOM 975  C CG  ? LYS A 1 127 ?   9.720  18.652  -3.897 1.000 68.800 ? 127 LYS A CG  1 
ATOM 976  C CD  ? LYS A 1 127 ?   9.825  19.313  -5.265 1.000 68.800 ? 127 LYS A CD  1 
ATOM 977  C CE  ? LYS A 1 127 ?  11.268  19.648  -5.616 1.000 68.800 ? 127 LYS A CE  1 
ATOM 978  N NZ  ? LYS A 1 127 ?  11.373  20.319  -6.946 1.000 68.800 ? 127 LYS A NZ  1 
ATOM 979  N N   ? ASN A 1 128 ?   7.540  19.378  -0.420 1.000 69.630 ? 128 ASN A N   1 
ATOM 980  C CA  ? ASN A 1 128 ?   7.827  20.373   0.608 1.000 69.630 ? 128 ASN A CA  1 
ATOM 981  C C   ? ASN A 1 128 ?   7.730  19.776   2.009 1.000 69.630 ? 128 ASN A C   1 
ATOM 982  C CB  ? ASN A 1 128 ?   6.883  21.571   0.474 1.000 69.630 ? 128 ASN A CB  1 
ATOM 983  O O   ? ASN A 1 128 ?   7.868  20.490   3.004 1.000 69.630 ? 128 ASN A O   1 
ATOM 984  C CG  ? ASN A 1 128 ?   5.430  21.196   0.690 1.000 69.630 ? 128 ASN A CG  1 
ATOM 985  N ND2 ? ASN A 1 128 ?   4.542  22.177   0.580 1.000 69.630 ? 128 ASN A ND2 1 
ATOM 986  O OD1 ? ASN A 1 128 ?   5.109  20.035   0.956 1.000 69.630 ? 128 ASN A OD1 1 
ATOM 987  N N   ? GLY A 1 129 ?   7.509  18.430   2.020 1.000 72.310 ? 129 GLY A N   1 
ATOM 988  C CA  ? GLY A 1 129 ?   7.530  17.722   3.290 1.000 72.310 ? 129 GLY A CA  1 
ATOM 989  C C   ? GLY A 1 129 ?   6.188  17.731   4.000 1.000 72.310 ? 129 GLY A C   1 
ATOM 990  O O   ? GLY A 1 129 ?   6.030  17.100   5.047 1.000 72.310 ? 129 GLY A O   1 
ATOM 991  N N   ? LYS A 1 130 ?   5.149  18.461   3.362 1.000 80.330 ? 130 LYS A N   1 
ATOM 992  C CA  ? LYS A 1 130 ?   3.808  18.529   3.934 1.000 80.330 ? 130 LYS A CA  1 
ATOM 993  C C   ? LYS A 1 130 ?   2.940  17.374   3.440 1.000 80.330 ? 130 LYS A C   1 
ATOM 994  C CB  ? LYS A 1 130 ?   3.145  19.865   3.593 1.000 80.330 ? 130 LYS A CB  1 
ATOM 995  O O   ? LYS A 1 130 ?   3.197  16.809   2.376 1.000 80.330 ? 130 LYS A O   1 
ATOM 996  C CG  ? LYS A 1 130 ?   3.805  21.068   4.251 1.000 80.330 ? 130 LYS A CG  1 
ATOM 997  C CD  ? LYS A 1 130 ?   3.044  22.354   3.955 1.000 80.330 ? 130 LYS A CD  1 
ATOM 998  C CE  ? LYS A 1 130 ?   3.716  23.562   4.593 1.000 80.330 ? 130 LYS A CE  1 
ATOM 999  N NZ  ? LYS A 1 130 ?   3.008  24.833   4.255 1.000 80.330 ? 130 LYS A NZ  1 
ATOM 1000 N N   ? LEU A 1 131 ?   1.886  17.039   4.246 1.000 84.330 ? 131 LEU A N   1 
ATOM 1001 C CA  ? LEU A 1 131 ?   0.877  16.072   3.828 1.000 84.330 ? 131 LEU A CA  1 
ATOM 1002 C C   ? LEU A 1 131 ?  -0.245  16.756   3.055 1.000 84.330 ? 131 LEU A C   1 
ATOM 1003 C CB  ? LEU A 1 131 ?   0.302  15.338   5.042 1.000 84.330 ? 131 LEU A CB  1 
ATOM 1004 O O   ? LEU A 1 131 ?  -0.782  17.773   3.501 1.000 84.330 ? 131 LEU A O   1 
ATOM 1005 C CG  ? LEU A 1 131 ?   1.248  14.378   5.765 1.000 84.330 ? 131 LEU A CG  1 
ATOM 1006 C CD1 ? LEU A 1 131 ?   0.618  13.893   7.067 1.000 84.330 ? 131 LEU A CD1 1 
ATOM 1007 C CD2 ? LEU A 1 131 ?   1.604  13.200   4.866 1.000 84.330 ? 131 LEU A CD2 1 
ATOM 1008 N N   ? PRO A 1 132 ?  -0.546  16.225   1.826 1.000 88.580 ? 132 PRO A N   1 
ATOM 1009 C CA  ? PRO A 1 132 ?  -1.669  16.839   1.114 1.000 88.580 ? 132 PRO A CA  1 
ATOM 1010 C C   ? PRO A 1 132 ?  -3.008  16.602   1.808 1.000 88.580 ? 132 PRO A C   1 
ATOM 1011 C CB  ? PRO A 1 132 ?  -1.635  16.155  -0.255 1.000 88.580 ? 132 PRO A CB  1 
ATOM 1012 O O   ? PRO A 1 132 ?  -3.211  15.552   2.423 1.000 88.580 ? 132 PRO A O   1 
ATOM 1013 C CG  ? PRO A 1 132 ?  -1.084  14.791   0.013 1.000 88.580 ? 132 PRO A CG  1 
ATOM 1014 C CD  ? PRO A 1 132 ?  -0.081  14.892   1.125 1.000 88.580 ? 132 PRO A CD  1 
ATOM 1015 N N   ? SER A 1 133 ?  -3.922  17.621   1.740 1.000 90.370 ? 133 SER A N   1 
ATOM 1016 C CA  ? SER A 1 133 ?  -5.264  17.448   2.287 1.000 90.370 ? 133 SER A CA  1 
ATOM 1017 C C   ? SER A 1 133 ?  -6.155  16.665   1.328 1.000 90.370 ? 133 SER A C   1 
ATOM 1018 C CB  ? SER A 1 133 ?  -5.898  18.806   2.590 1.000 90.370 ? 133 SER A CB  1 
ATOM 1019 O O   ? SER A 1 133 ?  -7.057  15.945   1.759 1.000 90.370 ? 133 SER A O   1 
ATOM 1020 O OG  ? SER A 1 133 ?  -5.898  19.631   1.438 1.000 90.370 ? 133 SER A OG  1 
ATOM 1021 N N   ? LEU A 1 134 ?  -5.867  16.723   0.010 1.000 94.410 ? 134 LEU A N   1 
ATOM 1022 C CA  ? LEU A 1 134 ?  -6.634  16.024  -1.016 1.000 94.410 ? 134 LEU A CA  1 
ATOM 1023 C C   ? LEU A 1 134 ?  -5.873  14.808  -1.531 1.000 94.410 ? 134 LEU A C   1 
ATOM 1024 C CB  ? LEU A 1 134 ?  -6.959  16.967  -2.177 1.000 94.410 ? 134 LEU A CB  1 
ATOM 1025 O O   ? LEU A 1 134 ?  -4.642  14.828  -1.608 1.000 94.410 ? 134 LEU A O   1 
ATOM 1026 C CG  ? LEU A 1 134 ?  -7.749  18.229  -1.826 1.000 94.410 ? 134 LEU A CG  1 
ATOM 1027 C CD1 ? LEU A 1 134 ?  -7.916  19.110  -3.059 1.000 94.410 ? 134 LEU A CD1 1 
ATOM 1028 C CD2 ? LEU A 1 134 ?  -9.107  17.863  -1.236 1.000 94.410 ? 134 LEU A CD2 1 
ATOM 1029 N N   ? LEU A 1 135 ?  -6.663  13.707  -1.866 1.000 95.230 ? 135 LEU A N   1 
ATOM 1030 C CA  ? LEU A 1 135 ?  -6.097  12.501  -2.460 1.000 95.230 ? 135 LEU A CA  1 
ATOM 1031 C C   ? LEU A 1 135 ?  -5.361  12.827  -3.756 1.000 95.230 ? 135 LEU A C   1 
ATOM 1032 C CB  ? LEU A 1 135 ?  -7.196  11.469  -2.730 1.000 95.230 ? 135 LEU A CB  1 
ATOM 1033 O O   ? LEU A 1 135 ?  -5.887  13.543  -4.610 1.000 95.230 ? 135 LEU A O   1 
ATOM 1034 C CG  ? LEU A 1 135 ?  -6.728  10.073  -3.144 1.000 95.230 ? 135 LEU A CG  1 
ATOM 1035 C CD1 ? LEU A 1 135 ?  -5.912   9.434  -2.025 1.000 95.230 ? 135 LEU A CD1 1 
ATOM 1036 C CD2 ? LEU A 1 135 ?  -7.921   9.197  -3.511 1.000 95.230 ? 135 LEU A CD2 1 
ATOM 1037 N N   ? GLN A 1 136 ?  -4.129  12.218  -3.800 1.000 95.190 ? 136 GLN A N   1 
ATOM 1038 C CA  ? GLN A 1 136 ?  -3.282  12.443  -4.966 1.000 95.190 ? 136 GLN A CA  1 
ATOM 1039 C C   ? GLN A 1 136 ?  -3.215  11.197  -5.845 1.000 95.190 ? 136 GLN A C   1 
ATOM 1040 C CB  ? GLN A 1 136 ?  -1.875  12.859  -4.537 1.000 95.190 ? 136 GLN A CB  1 
ATOM 1041 O O   ? GLN A 1 136 ?  -3.262  10.073  -5.342 1.000 95.190 ? 136 GLN A O   1 
ATOM 1042 C CG  ? GLN A 1 136 ?  -1.841  14.111  -3.670 1.000 95.190 ? 136 GLN A CG  1 
ATOM 1043 C CD  ? GLN A 1 136 ?  -2.276  15.356  -4.420 1.000 95.190 ? 136 GLN A CD  1 
ATOM 1044 N NE2 ? GLN A 1 136 ?  -3.297  16.033  -3.904 1.000 95.190 ? 136 GLN A NE2 1 
ATOM 1045 O OE1 ? GLN A 1 136 ?  -1.700  15.707  -5.454 1.000 95.190 ? 136 GLN A OE1 1 
ATOM 1046 N N   ? CYS A 1 137 ?  -3.072  11.429  -7.296 1.000 94.780 ? 137 CYS A N   1 
ATOM 1047 C CA  ? CYS A 1 137 ?  -2.950  10.329  -8.246 1.000 94.780 ? 137 CYS A CA  1 
ATOM 1048 C C   ? CYS A 1 137 ?  -1.853  10.608  -9.266 1.000 94.780 ? 137 CYS A C   1 
ATOM 1049 C CB  ? CYS A 1 137 ?  -4.278  10.090  -8.964 1.000 94.780 ? 137 CYS A CB  1 
ATOM 1050 O O   ? CYS A 1 137 ?  -1.653  11.755  -9.670 1.000 94.780 ? 137 CYS A O   1 
ATOM 1051 S SG  ? CYS A 1 137 ?  -5.594   9.492  -7.881 1.000 94.780 ? 137 CYS A SG  1 
ATOM 1052 N N   ? VAL A 1 138 ?  -1.242   9.430  -9.689 1.000 93.350 ? 138 VAL A N   1 
ATOM 1053 C CA  ? VAL A 1 138 ?  -0.241   9.561 -10.742 1.000 93.350 ? 138 VAL A CA  1 
ATOM 1054 C C   ? VAL A 1 138 ?  -0.107   8.239 -11.495 1.000 93.350 ? 138 VAL A C   1 
ATOM 1055 C CB  ? VAL A 1 138 ?   1.130   9.990 -10.172 1.000 93.350 ? 138 VAL A CB  1 
ATOM 1056 O O   ? VAL A 1 138 ?  -0.219   7.164 -10.900 1.000 93.350 ? 138 VAL A O   1 
ATOM 1057 C CG1 ? VAL A 1 138 ?   1.673   8.930  -9.216 1.000 93.350 ? 138 VAL A CG1 1 
ATOM 1058 C CG2 ? VAL A 1 138 ?   2.120  10.251 -11.305 1.000 93.350 ? 138 VAL A CG2 1 
ATOM 1059 N N   ? ASN A 1 139 ?   0.108   8.392 -12.770 1.000 93.590 ? 139 ASN A N   1 
ATOM 1060 C CA  ? ASN A 1 139 ?   0.385   7.213 -13.584 1.000 93.590 ? 139 ASN A CA  1 
ATOM 1061 C C   ? ASN A 1 139 ?   1.878   6.899 -13.625 1.000 93.590 ? 139 ASN A C   1 
ATOM 1062 C CB  ? ASN A 1 139 ?  -0.158   7.400 -15.002 1.000 93.590 ? 139 ASN A CB  1 
ATOM 1063 O O   ? ASN A 1 139 ?   2.701   7.798 -13.809 1.000 93.590 ? 139 ASN A O   1 
ATOM 1064 C CG  ? ASN A 1 139 ?  -1.672   7.363 -15.057 1.000 93.590 ? 139 ASN A CG  1 
ATOM 1065 N ND2 ? ASN A 1 139 ?  -2.258   8.232 -15.872 1.000 93.590 ? 139 ASN A ND2 1 
ATOM 1066 O OD1 ? ASN A 1 139 ?  -2.311   6.559 -14.372 1.000 93.590 ? 139 ASN A OD1 1 
ATOM 1067 N N   ? LEU A 1 140 ?   2.148   5.595 -13.432 1.000 94.040 ? 140 LEU A N   1 
ATOM 1068 C CA  ? LEU A 1 140 ?   3.531   5.135 -13.513 1.000 94.040 ? 140 LEU A CA  1 
ATOM 1069 C C   ? LEU A 1 140 ?   3.645   3.914 -14.420 1.000 94.040 ? 140 LEU A C   1 
ATOM 1070 C CB  ? LEU A 1 140 ?   4.067   4.802 -12.118 1.000 94.040 ? 140 LEU A CB  1 
ATOM 1071 O O   ? LEU A 1 140 ?   2.695   3.138 -14.546 1.000 94.040 ? 140 LEU A O   1 
ATOM 1072 C CG  ? LEU A 1 140 ?   3.899   5.884 -11.051 1.000 94.040 ? 140 LEU A CG  1 
ATOM 1073 C CD1 ? LEU A 1 140 ?   4.024   5.278  -9.657 1.000 94.040 ? 140 LEU A CD1 1 
ATOM 1074 C CD2 ? LEU A 1 140 ?   4.924   6.995 -11.250 1.000 94.040 ? 140 LEU A CD2 1 
ATOM 1075 N N   ? SER A 1 141 ?   4.828   3.778 -14.985 1.000 94.950 ? 141 SER A N   1 
ATOM 1076 C CA  ? SER A 1 141 ?   5.125   2.565 -15.738 1.000 94.950 ? 141 SER A CA  1 
ATOM 1077 C C   ? SER A 1 141 ?   5.908   1.566 -14.892 1.000 94.950 ? 141 SER A C   1 
ATOM 1078 C CB  ? SER A 1 141 ?   5.912   2.899 -17.006 1.000 94.950 ? 141 SER A CB  1 
ATOM 1079 O O   ? SER A 1 141 ?   6.788   1.954 -14.120 1.000 94.950 ? 141 SER A O   1 
ATOM 1080 O OG  ? SER A 1 141 ?   5.141   3.706 -17.879 1.000 94.950 ? 141 SER A OG  1 
ATOM 1081 N N   ? VAL A 1 142 ?   5.548   0.355 -15.092 1.000 96.500 ? 142 VAL A N   1 
ATOM 1082 C CA  ? VAL A 1 142 ?   6.245  -0.726 -14.404 1.000 96.500 ? 142 VAL A CA  1 
ATOM 1083 C C   ? VAL A 1 142 ?   7.663  -0.860 -14.954 1.000 96.500 ? 142 VAL A C   1 
ATOM 1084 C CB  ? VAL A 1 142 ?   5.490  -2.067 -14.543 1.000 96.500 ? 142 VAL A CB  1 
ATOM 1085 O O   ? VAL A 1 142 ?   7.864  -0.878 -16.171 1.000 96.500 ? 142 VAL A O   1 
ATOM 1086 C CG1 ? VAL A 1 142 ?   6.295  -3.207 -13.922 1.000 96.500 ? 142 VAL A CG1 1 
ATOM 1087 C CG2 ? VAL A 1 142 ?   4.109  -1.971 -13.898 1.000 96.500 ? 142 VAL A CG2 1 
ATOM 1088 N N   ? ALA A 1 143 ?   8.680  -0.880 -14.012 1.000 95.600 ? 143 ALA A N   1 
ATOM 1089 C CA  ? ALA A 1 143 ?  10.080  -1.075 -14.381 1.000 95.600 ? 143 ALA A CA  1 
ATOM 1090 C C   ? ALA A 1 143 ?  10.401  -2.557 -14.552 1.000 95.600 ? 143 ALA A C   1 
ATOM 1091 C CB  ? ALA A 1 143 ?  10.999  -0.452 -13.332 1.000 95.600 ? 143 ALA A CB  1 
ATOM 1092 O O   ? ALA A 1 143 ?   9.703  -3.416 -14.008 1.000 95.600 ? 143 ALA A O   1 
ATOM 1093 N N   ? SER A 1 144 ?  11.463  -2.765 -15.326 1.000 95.560 ? 144 SER A N   1 
ATOM 1094 C CA  ? SER A 1 144 ?  11.903  -4.144 -15.505 1.000 95.560 ? 144 SER A CA  1 
ATOM 1095 C C   ? SER A 1 144 ?  12.481  -4.712 -14.213 1.000 95.560 ? 144 SER A C   1 
ATOM 1096 C CB  ? SER A 1 144 ?  12.943  -4.235 -16.622 1.000 95.560 ? 144 SER A CB  1 
ATOM 1097 O O   ? SER A 1 144 ?  13.031  -3.971 -13.395 1.000 95.560 ? 144 SER A O   1 
ATOM 1098 O OG  ? SER A 1 144 ?  14.161  -3.628 -16.226 1.000 95.560 ? 144 SER A OG  1 
ATOM 1099 N N   ? GLU A 1 145 ?  12.386  -5.980 -14.075 1.000 94.660 ? 145 GLU A N   1 
ATOM 1100 C CA  ? GLU A 1 145 ?  12.988  -6.668 -12.936 1.000 94.660 ? 145 GLU A CA  1 
ATOM 1101 C C   ? GLU A 1 145 ?  14.489  -6.404 -12.863 1.000 94.660 ? 145 GLU A C   1 
ATOM 1102 C CB  ? GLU A 1 145 ?  12.721  -8.173 -13.014 1.000 94.660 ? 145 GLU A CB  1 
ATOM 1103 O O   ? GLU A 1 145 ?  15.045  -6.250 -11.774 1.000 94.660 ? 145 GLU A O   1 
ATOM 1104 C CG  ? GLU A 1 145 ?  13.233  -8.952 -11.811 1.000 94.660 ? 145 GLU A CG  1 
ATOM 1105 C CD  ? GLU A 1 145 ?  12.815 -10.414 -11.820 1.000 94.660 ? 145 GLU A CD  1 
ATOM 1106 O OE1 ? GLU A 1 145 ?  13.292 -11.187 -10.959 1.000 94.660 ? 145 GLU A OE1 1 
ATOM 1107 O OE2 ? GLU A 1 145 ?  12.004 -10.789 -12.696 1.000 94.660 ? 145 GLU A OE2 1 
ATOM 1108 N N   ? GLU A 1 146 ?  15.164  -6.383 -13.944 1.000 94.770 ? 146 GLU A N   1 
ATOM 1109 C CA  ? GLU A 1 146 ?  16.598  -6.118 -14.020 1.000 94.770 ? 146 GLU A CA  1 
ATOM 1110 C C   ? GLU A 1 146 ?  16.942  -4.763 -13.408 1.000 94.770 ? 146 GLU A C   1 
ATOM 1111 C CB  ? GLU A 1 146 ?  17.079  -6.176 -15.472 1.000 94.770 ? 146 GLU A CB  1 
ATOM 1112 O O   ? GLU A 1 146 ?  17.882  -4.654 -12.618 1.000 94.770 ? 146 GLU A O   1 
ATOM 1113 C CG  ? GLU A 1 146 ?  17.073  -7.577 -16.067 1.000 94.770 ? 146 GLU A CG  1 
ATOM 1114 C CD  ? GLU A 1 146 ?  15.725  -7.977 -16.646 1.000 94.770 ? 146 GLU A CD  1 
ATOM 1115 O OE1 ? GLU A 1 146 ?  15.518  -9.179 -16.927 1.000 94.770 ? 146 GLU A OE1 1 
ATOM 1116 O OE2 ? GLU A 1 146 ?  14.869  -7.081 -16.820 1.000 94.770 ? 146 GLU A OE2 1 
ATOM 1117 N N   ? THR A 1 147 ?  16.179  -3.764 -13.821 1.000 93.690 ? 147 THR A N   1 
ATOM 1118 C CA  ? THR A 1 147 ?  16.376  -2.426 -13.275 1.000 93.690 ? 147 THR A CA  1 
ATOM 1119 C C   ? THR A 1 147 ?  16.167  -2.422 -11.763 1.000 93.690 ? 147 THR A C   1 
ATOM 1120 C CB  ? THR A 1 147 ?  15.423  -1.409 -13.929 1.000 93.690 ? 147 THR A CB  1 
ATOM 1121 O O   ? THR A 1 147 ?  16.954  -1.828 -11.024 1.000 93.690 ? 147 THR A O   1 
ATOM 1122 C CG2 ? THR A 1 147 ?  15.577  -0.028 -13.302 1.000 93.690 ? 147 THR A CG2 1 
ATOM 1123 O OG1 ? THR A 1 147 ?  15.716  -1.321 -15.329 1.000 93.690 ? 147 THR A OG1 1 
ATOM 1124 N N   ? CYS A 1 148 ?  15.121  -3.115 -11.344 1.000 93.940 ? 148 CYS A N   1 
ATOM 1125 C CA  ? CYS A 1 148 ?  14.784  -3.173  -9.926 1.000 93.940 ? 148 CYS A CA  1 
ATOM 1126 C C   ? CYS A 1 148 ?  15.882  -3.872  -9.133 1.000 93.940 ? 148 CYS A C   1 
ATOM 1127 C CB  ? CYS A 1 148 ?  13.454  -3.896  -9.720 1.000 93.940 ? 148 CYS A CB  1 
ATOM 1128 O O   ? CYS A 1 148 ?  16.319  -3.371  -8.095 1.000 93.940 ? 148 CYS A O   1 
ATOM 1129 S SG  ? CYS A 1 148 ?  12.709  -3.603  -8.100 1.000 93.940 ? 148 CYS A SG  1 
ATOM 1130 N N   ? ARG A 1 149 ?  16.403  -4.924  -9.556 1.000 94.190 ? 149 ARG A N   1 
ATOM 1131 C CA  ? ARG A 1 149 ?  17.450  -5.703  -8.904 1.000 94.190 ? 149 ARG A CA  1 
ATOM 1132 C C   ? ARG A 1 149 ?  18.746  -4.905  -8.806 1.000 94.190 ? 149 ARG A C   1 
ATOM 1133 C CB  ? ARG A 1 149 ?  17.696  -7.012  -9.657 1.000 94.190 ? 149 ARG A CB  1 
ATOM 1134 O O   ? ARG A 1 149 ?  19.412  -4.916  -7.769 1.000 94.190 ? 149 ARG A O   1 
ATOM 1135 C CG  ? ARG A 1 149 ?  18.621  -7.976  -8.932 1.000 94.190 ? 149 ARG A CG  1 
ATOM 1136 C CD  ? ARG A 1 149 ?  18.802  -9.274  -9.707 1.000 94.190 ? 149 ARG A CD  1 
ATOM 1137 N NE  ? ARG A 1 149 ?  19.716  -9.106 -10.833 1.000 94.190 ? 149 ARG A NE  1 
ATOM 1138 N NH1 ? ARG A 1 149 ?  20.245 -11.349 -11.004 1.000 94.190 ? 149 ARG A NH1 1 
ATOM 1139 N NH2 ? ARG A 1 149 ?  21.187  -9.831 -12.441 1.000 94.190 ? 149 ARG A NH2 1 
ATOM 1140 C CZ  ? ARG A 1 149 ?  20.381 -10.096 -11.423 1.000 94.190 ? 149 ARG A CZ  1 
ATOM 1141 N N   ? LEU A 1 150 ?  19.061  -4.261  -9.956 1.000 93.930 ? 150 LEU A N   1 
ATOM 1142 C CA  ? LEU A 1 150 ?  20.293  -3.483 -10.018 1.000 93.930 ? 150 LEU A CA  1 
ATOM 1143 C C   ? LEU A 1 150 ?  20.279  -2.359  -8.987 1.000 93.930 ? 150 LEU A C   1 
ATOM 1144 C CB  ? LEU A 1 150 ?  20.490  -2.902 -11.421 1.000 93.930 ? 150 LEU A CB  1 
ATOM 1145 O O   ? LEU A 1 150 ?  21.280  -2.122  -8.308 1.000 93.930 ? 150 LEU A O   1 
ATOM 1146 C CG  ? LEU A 1 150 ?  20.964  -3.878 -12.498 1.000 93.930 ? 150 LEU A CG  1 
ATOM 1147 C CD1 ? LEU A 1 150 ?  20.890  -3.226 -13.875 1.000 93.930 ? 150 LEU A CD1 1 
ATOM 1148 C CD2 ? LEU A 1 150 ?  22.382  -4.355 -12.203 1.000 93.930 ? 150 LEU A CD2 1 
ATOM 1149 N N   ? LEU A 1 151 ?  19.153  -1.779  -8.723 1.000 92.670 ? 151 LEU A N   1 
ATOM 1150 C CA  ? LEU A 1 151 ?  19.055  -0.599  -7.870 1.000 92.670 ? 151 LEU A CA  1 
ATOM 1151 C C   ? LEU A 1 151 ?  18.889  -0.997  -6.407 1.000 92.670 ? 151 LEU A C   1 
ATOM 1152 C CB  ? LEU A 1 151 ?  17.883   0.283  -8.307 1.000 92.670 ? 151 LEU A CB  1 
ATOM 1153 O O   ? LEU A 1 151 ?  19.357  -0.292  -5.510 1.000 92.670 ? 151 LEU A O   1 
ATOM 1154 C CG  ? LEU A 1 151 ?  18.091   1.106  -9.579 1.000 92.670 ? 151 LEU A CG  1 
ATOM 1155 C CD1 ? LEU A 1 151 ?  16.767   1.699 -10.049 1.000 92.670 ? 151 LEU A CD1 1 
ATOM 1156 C CD2 ? LEU A 1 151 ?  19.121   2.205  -9.343 1.000 92.670 ? 151 LEU A CD2 1 
ATOM 1157 N N   ? TYR A 1 152 ?  18.221  -2.152  -6.188 1.000 92.330 ? 152 TYR A N   1 
ATOM 1158 C CA  ? TYR A 1 152 ?  17.848  -2.483  -4.817 1.000 92.330 ? 152 TYR A CA  1 
ATOM 1159 C C   ? TYR A 1 152 ?  18.588  -3.725  -4.335 1.000 92.330 ? 152 TYR A C   1 
ATOM 1160 C CB  ? TYR A 1 152 ?  16.336  -2.701  -4.709 1.000 92.330 ? 152 TYR A CB  1 
ATOM 1161 O O   ? TYR A 1 152 ?  18.239  -4.303  -3.303 1.000 92.330 ? 152 TYR A O   1 
ATOM 1162 C CG  ? TYR A 1 152 ?  15.526  -1.440  -4.886 1.000 92.330 ? 152 TYR A CG  1 
ATOM 1163 C CD1 ? TYR A 1 152 ?  15.367  -0.538  -3.837 1.000 92.330 ? 152 TYR A CD1 1 
ATOM 1164 C CD2 ? TYR A 1 152 ?  14.919  -1.148  -6.103 1.000 92.330 ? 152 TYR A CD2 1 
ATOM 1165 C CE1 ? TYR A 1 152 ?  14.620   0.625  -3.995 1.000 92.330 ? 152 TYR A CE1 1 
ATOM 1166 C CE2 ? TYR A 1 152 ?  14.170   0.012  -6.272 1.000 92.330 ? 152 TYR A CE2 1 
ATOM 1167 O OH  ? TYR A 1 152 ?  13.286   2.040  -5.377 1.000 92.330 ? 152 TYR A OH  1 
ATOM 1168 C CZ  ? TYR A 1 152 ?  14.026   0.891  -5.215 1.000 92.330 ? 152 TYR A CZ  1 
ATOM 1169 N N   ? ASP A 1 153 ?  19.610  -4.129  -5.057 1.000 88.460 ? 153 ASP A N   1 
ATOM 1170 C CA  ? ASP A 1 153 ?  20.454  -5.205  -4.546 1.000 88.460 ? 153 ASP A CA  1 
ATOM 1171 C C   ? ASP A 1 153 ?  21.125  -4.801  -3.235 1.000 88.460 ? 153 ASP A C   1 
ATOM 1172 C CB  ? ASP A 1 153 ?  21.512  -5.596  -5.580 1.000 88.460 ? 153 ASP A CB  1 
ATOM 1173 O O   ? ASP A 1 153 ?  21.555  -3.657  -3.079 1.000 88.460 ? 153 ASP A O   1 
ATOM 1174 C CG  ? ASP A 1 153 ?  22.227  -6.890  -5.237 1.000 88.460 ? 153 ASP A CG  1 
ATOM 1175 O OD1 ? ASP A 1 153 ?  21.555  -7.887  -4.896 1.000 88.460 ? 153 ASP A OD1 1 
ATOM 1176 O OD2 ? ASP A 1 153 ?  23.475  -6.913  -5.305 1.000 88.460 ? 153 ASP A OD2 1 
ATOM 1177 N N   ? PRO A 1 154 ?  21.117  -5.663  -2.174 1.000 89.330 ? 154 PRO A N   1 
ATOM 1178 C CA  ? PRO A 1 154 ?  20.890  -7.060  -1.795 1.000 89.330 ? 154 PRO A CA  1 
ATOM 1179 C C   ? PRO A 1 154 ?  19.511  -7.287  -1.179 1.000 89.330 ? 154 PRO A C   1 
ATOM 1180 C CB  ? PRO A 1 154 ?  21.997  -7.332  -0.774 1.000 89.330 ? 154 PRO A CB  1 
ATOM 1181 O O   ? PRO A 1 154 ?  19.195  -8.403  -0.760 1.000 89.330 ? 154 PRO A O   1 
ATOM 1182 C CG  ? PRO A 1 154 ?  22.235  -6.015  -0.108 1.000 89.330 ? 154 PRO A CG  1 
ATOM 1183 C CD  ? PRO A 1 154 ?  21.982  -4.923  -1.108 1.000 89.330 ? 154 PRO A CD  1 
ATOM 1184 N N   ? VAL A 1 155 ?  18.695  -6.286  -1.180 1.000 90.370 ? 155 VAL A N   1 
ATOM 1185 C CA  ? VAL A 1 155 ?  17.471  -6.389  -0.393 1.000 90.370 ? 155 VAL A CA  1 
ATOM 1186 C C   ? VAL A 1 155 ?  16.290  -6.693  -1.312 1.000 90.370 ? 155 VAL A C   1 
ATOM 1187 C CB  ? VAL A 1 155 ?  17.202  -5.096   0.410 1.000 90.370 ? 155 VAL A CB  1 
ATOM 1188 O O   ? VAL A 1 155 ?  15.162  -6.872  -0.846 1.000 90.370 ? 155 VAL A O   1 
ATOM 1189 C CG1 ? VAL A 1 155 ?  18.297  -4.870   1.451 1.000 90.370 ? 155 VAL A CG1 1 
ATOM 1190 C CG2 ? VAL A 1 155 ?  17.097  -3.897  -0.530 1.000 90.370 ? 155 VAL A CG2 1 
ATOM 1191 N N   ? TYR A 1 156 ?  16.621  -6.793  -2.626 1.000 92.960 ? 156 TYR A N   1 
ATOM 1192 C CA  ? TYR A 1 156 ?  15.566  -7.132  -3.574 1.000 92.960 ? 156 TYR A CA  1 
ATOM 1193 C C   ? TYR A 1 156 ?  15.099  -8.570  -3.378 1.000 92.960 ? 156 TYR A C   1 
ATOM 1194 C CB  ? TYR A 1 156 ?  16.050  -6.932  -5.013 1.000 92.960 ? 156 TYR A CB  1 
ATOM 1195 O O   ? TYR A 1 156 ?  15.919  -9.485  -3.265 1.000 92.960 ? 156 TYR A O   1 
ATOM 1196 C CG  ? TYR A 1 156 ?  14.964  -7.104  -6.048 1.000 92.960 ? 156 TYR A CG  1 
ATOM 1197 C CD1 ? TYR A 1 156 ?  14.833  -8.296  -6.756 1.000 92.960 ? 156 TYR A CD1 1 
ATOM 1198 C CD2 ? TYR A 1 156 ?  14.070  -6.075  -6.321 1.000 92.960 ? 156 TYR A CD2 1 
ATOM 1199 C CE1 ? TYR A 1 156 ?  13.835  -8.459  -7.712 1.000 92.960 ? 156 TYR A CE1 1 
ATOM 1200 C CE2 ? TYR A 1 156 ?  13.069  -6.226  -7.275 1.000 92.960 ? 156 TYR A CE2 1 
ATOM 1201 O OH  ? TYR A 1 156 ?  11.970  -7.575  -8.909 1.000 92.960 ? 156 TYR A OH  1 
ATOM 1202 C CZ  ? TYR A 1 156 ?  12.959  -7.420  -7.963 1.000 92.960 ? 156 TYR A CZ  1 
ATOM 1203 N N   ? HIS A 1 157 ?  13.778  -8.802  -3.363 1.000 94.590 ? 157 HIS A N   1 
ATOM 1204 C CA  ? HIS A 1 157 ?  13.114 -10.086  -3.171 1.000 94.590 ? 157 HIS A CA  1 
ATOM 1205 C C   ? HIS A 1 157 ?  12.078 -10.339  -4.261 1.000 94.590 ? 157 HIS A C   1 
ATOM 1206 C CB  ? HIS A 1 157 ?  12.452 -10.147  -1.793 1.000 94.590 ? 157 HIS A CB  1 
ATOM 1207 O O   ? HIS A 1 157 ?  11.515  -9.395  -4.820 1.000 94.590 ? 157 HIS A O   1 
ATOM 1208 C CG  ? HIS A 1 157 ?  11.947 -11.507  -1.430 1.000 94.590 ? 157 HIS A CG  1 
ATOM 1209 C CD2 ? HIS A 1 157 ?  12.535 -12.522  -0.754 1.000 94.590 ? 157 HIS A CD2 1 
ATOM 1210 N ND1 ? HIS A 1 157 ?  10.688 -11.949  -1.774 1.000 94.590 ? 157 HIS A ND1 1 
ATOM 1211 C CE1 ? HIS A 1 157 ?  10.523 -13.182  -1.323 1.000 94.590 ? 157 HIS A CE1 1 
ATOM 1212 N NE2 ? HIS A 1 157 ?  11.629 -13.552  -0.700 1.000 94.590 ? 157 HIS A NE2 1 
ATOM 1213 N N   ? LEU A 1 158 ?  11.812 -11.628  -4.635 1.000 93.840 ? 158 LEU A N   1 
ATOM 1214 C CA  ? LEU A 1 158 ?  10.918 -12.004  -5.725 1.000 93.840 ? 158 LEU A CA  1 
ATOM 1215 C C   ? LEU A 1 158 ?   9.482 -11.595  -5.417 1.000 93.840 ? 158 LEU A C   1 
ATOM 1216 C CB  ? LEU A 1 158 ?  10.988 -13.512  -5.979 1.000 93.840 ? 158 LEU A CB  1 
ATOM 1217 O O   ? LEU A 1 158 ?   8.627 -11.595  -6.306 1.000 93.840 ? 158 LEU A O   1 
ATOM 1218 C CG  ? LEU A 1 158 ?  12.288 -14.038  -6.590 1.000 93.840 ? 158 LEU A CG  1 
ATOM 1219 C CD1 ? LEU A 1 158 ?  12.273 -15.562  -6.637 1.000 93.840 ? 158 LEU A CD1 1 
ATOM 1220 C CD2 ? LEU A 1 158 ?  12.497 -13.456  -7.984 1.000 93.840 ? 158 LEU A CD2 1 
ATOM 1221 N N   ? SER A 1 159 ?   9.242 -11.250  -4.207 1.000 95.810 ? 159 SER A N   1 
ATOM 1222 C CA  ? SER A 1 159 ?   7.907 -10.816  -3.807 1.000 95.810 ? 159 SER A CA  1 
ATOM 1223 C C   ? SER A 1 159 ?   7.709  -9.327  -4.068 1.000 95.810 ? 159 SER A C   1 
ATOM 1224 C CB  ? SER A 1 159 ?   7.665 -11.119  -2.328 1.000 95.810 ? 159 SER A CB  1 
ATOM 1225 O O   ? SER A 1 159 ?   6.701  -8.748  -3.657 1.000 95.810 ? 159 SER A O   1 
ATOM 1226 O OG  ? SER A 1 159 ?   8.520 -10.341  -1.508 1.000 95.810 ? 159 SER A OG  1 
ATOM 1227 N N   ? MET A 1 160 ?   8.733  -8.671  -4.775 1.000 96.400 ? 160 MET A N   1 
ATOM 1228 C CA  ? MET A 1 160 ?   8.721  -7.231  -5.020 1.000 96.400 ? 160 MET A CA  1 
ATOM 1229 C C   ? MET A 1 160 ?   8.711  -6.935  -6.516 1.000 96.400 ? 160 MET A C   1 
ATOM 1230 C CB  ? MET A 1 160 ?   9.930  -6.563  -4.363 1.000 96.400 ? 160 MET A CB  1 
ATOM 1231 O O   ? MET A 1 160 ?   9.209  -7.730  -7.315 1.000 96.400 ? 160 MET A O   1 
ATOM 1232 C CG  ? MET A 1 160 ?  10.000  -6.766  -2.858 1.000 96.400 ? 160 MET A CG  1 
ATOM 1233 S SD  ? MET A 1 160 ?  11.547  -6.101  -2.130 1.000 96.400 ? 160 MET A SD  1 
ATOM 1234 C CE  ? MET A 1 160 ?  11.330  -6.606  -0.401 1.000 96.400 ? 160 MET A CE  1 
ATOM 1235 N N   ? PHE A 1 161 ?   8.117  -5.764  -6.894 1.000 97.160 ? 161 PHE A N   1 
ATOM 1236 C CA  ? PHE A 1 161 ?   8.286  -5.187  -8.222 1.000 97.160 ? 161 PHE A CA  1 
ATOM 1237 C C   ? PHE A 1 161 ?   8.457  -3.675  -8.137 1.000 97.160 ? 161 PHE A C   1 
ATOM 1238 C CB  ? PHE A 1 161 ?   7.090  -5.531  -9.115 1.000 97.160 ? 161 PHE A CB  1 
ATOM 1239 O O   ? PHE A 1 161 ?   8.192  -3.072  -7.095 1.000 97.160 ? 161 PHE A O   1 
ATOM 1240 C CG  ? PHE A 1 161 ?   5.841  -4.761  -8.780 1.000 97.160 ? 161 PHE A CG  1 
ATOM 1241 C CD1 ? PHE A 1 161 ?   4.980  -5.206  -7.785 1.000 97.160 ? 161 PHE A CD1 1 
ATOM 1242 C CD2 ? PHE A 1 161 ?   5.528  -3.591  -9.460 1.000 97.160 ? 161 PHE A CD2 1 
ATOM 1243 C CE1 ? PHE A 1 161 ?   3.823  -4.496  -7.472 1.000 97.160 ? 161 PHE A CE1 1 
ATOM 1244 C CE2 ? PHE A 1 161 ?   4.374  -2.876  -9.153 1.000 97.160 ? 161 PHE A CE2 1 
ATOM 1245 C CZ  ? PHE A 1 161 ?   3.522  -3.331  -8.160 1.000 97.160 ? 161 PHE A CZ  1 
ATOM 1246 N N   ? CYS A 1 162 ?   8.946  -3.044  -9.269 1.000 95.990 ? 162 CYS A N   1 
ATOM 1247 C CA  ? CYS A 1 162 ?   9.251  -1.617  -9.273 1.000 95.990 ? 162 CYS A CA  1 
ATOM 1248 C C   ? CYS A 1 162 ?   8.399  -0.880 -10.299 1.000 95.990 ? 162 CYS A C   1 
ATOM 1249 C CB  ? CYS A 1 162 ?  10.733  -1.386  -9.566 1.000 95.990 ? 162 CYS A CB  1 
ATOM 1250 O O   ? CYS A 1 162 ?   8.084  -1.426 -11.358 1.000 95.990 ? 162 CYS A O   1 
ATOM 1251 S SG  ? CYS A 1 162 ?  11.835  -2.004  -8.275 1.000 95.990 ? 162 CYS A SG  1 
ATOM 1252 N N   ? ALA A 1 163 ?   8.047   0.343  -9.964 1.000 95.320 ? 163 ALA A N   1 
ATOM 1253 C CA  ? ALA A 1 163 ?   7.342   1.255 -10.861 1.000 95.320 ? 163 ALA A CA  1 
ATOM 1254 C C   ? ALA A 1 163 ?   7.740   2.703 -10.595 1.000 95.320 ? 163 ALA A C   1 
ATOM 1255 C CB  ? ALA A 1 163 ?   5.831   1.085 -10.712 1.000 95.320 ? 163 ALA A CB  1 
ATOM 1256 O O   ? ALA A 1 163 ?   8.113   3.055  -9.473 1.000 95.320 ? 163 ALA A O   1 
ATOM 1257 N N   ? GLY A 1 164 ?   7.759   3.444 -11.702 1.000 92.490 ? 164 GLY A N   1 
ATOM 1258 C CA  ? GLY A 1 164 ?   8.114   4.848 -11.568 1.000 92.490 ? 164 GLY A CA  1 
ATOM 1259 C C   ? GLY A 1 164 ?   9.582   5.120 -11.839 1.000 92.490 ? 164 GLY A C   1 
ATOM 1260 O O   ? GLY A 1 164 ?  10.288   4.265 -12.377 1.000 92.490 ? 164 GLY A O   1 
ATOM 1261 N N   ? GLY A 1 165 ?  10.012   6.404 -11.637 1.000 85.650 ? 165 GLY A N   1 
ATOM 1262 C CA  ? GLY A 1 165 ?  11.429   6.713 -11.738 1.000 85.650 ? 165 GLY A CA  1 
ATOM 1263 C C   ? GLY A 1 165 ?  11.877   7.004 -13.157 1.000 85.650 ? 165 GLY A C   1 
ATOM 1264 O O   ? GLY A 1 165 ?  13.071   6.946 -13.462 1.000 85.650 ? 165 GLY A O   1 
ATOM 1265 N N   ? GLY A 1 166 ?  10.870   7.056 -14.085 1.000 85.370 ? 166 GLY A N   1 
ATOM 1266 C CA  ? GLY A 1 166 ?  11.136   7.431 -15.465 1.000 85.370 ? 166 GLY A CA  1 
ATOM 1267 C C   ? GLY A 1 166 ?  11.562   8.879 -15.619 1.000 85.370 ? 166 GLY A C   1 
ATOM 1268 O O   ? GLY A 1 166 ?  11.888   9.544 -14.633 1.000 85.370 ? 166 GLY A O   1 
ATOM 1269 N N   ? GLN A 1 167 ?  11.704   9.423 -16.802 1.000 80.690 ? 167 GLN A N   1 
ATOM 1270 C CA  ? GLN A 1 167 ?  12.188  10.761 -17.121 1.000 80.690 ? 167 GLN A CA  1 
ATOM 1271 C C   ? GLN A 1 167 ?  11.275  11.832 -16.532 1.000 80.690 ? 167 GLN A C   1 
ATOM 1272 C CB  ? GLN A 1 167 ?  12.303  10.944 -18.635 1.000 80.690 ? 167 GLN A CB  1 
ATOM 1273 O O   ? GLN A 1 167 ?  11.720  12.944 -16.241 1.000 80.690 ? 167 GLN A O   1 
ATOM 1274 C CG  ? GLN A 1 167 ?  13.384  10.086 -19.278 1.000 80.690 ? 167 GLN A CG  1 
ATOM 1275 C CD  ? GLN A 1 167 ?  14.778  10.437 -18.794 1.000 80.690 ? 167 GLN A CD  1 
ATOM 1276 N NE2 ? GLN A 1 167 ?  15.591   9.418 -18.537 1.000 80.690 ? 167 GLN A NE2 1 
ATOM 1277 O OE1 ? GLN A 1 167 ?  15.122  11.615 -18.653 1.000 80.690 ? 167 GLN A OE1 1 
ATOM 1278 N N   ? ASP A 1 168 ?  10.070  11.420 -16.200 1.000 78.610 ? 168 ASP A N   1 
ATOM 1279 C CA  ? ASP A 1 168 ?   9.066  12.353 -15.697 1.000 78.610 ? 168 ASP A CA  1 
ATOM 1280 C C   ? ASP A 1 168 ?   9.099  12.427 -14.172 1.000 78.610 ? 168 ASP A C   1 
ATOM 1281 C CB  ? ASP A 1 168 ?   7.669  11.946 -16.173 1.000 78.610 ? 168 ASP A CB  1 
ATOM 1282 O O   ? ASP A 1 168 ?   8.304  13.144 -13.563 1.000 78.610 ? 168 ASP A O   1 
ATOM 1283 C CG  ? ASP A 1 168 ?   7.319  10.510 -15.823 1.000 78.610 ? 168 ASP A CG  1 
ATOM 1284 O OD1 ? ASP A 1 168 ?   8.200   9.767 -15.341 1.000 78.610 ? 168 ASP A OD1 1 
ATOM 1285 O OD2 ? ASP A 1 168 ?   6.151  10.117 -16.035 1.000 78.610 ? 168 ASP A OD2 1 
ATOM 1286 N N   ? GLN A 1 169 ?  10.095  11.536 -13.559 1.000 82.800 ? 169 GLN A N   1 
ATOM 1287 C CA  ? GLN A 1 169 ?  10.414  11.583 -12.136 1.000 82.800 ? 169 GLN A CA  1 
ATOM 1288 C C   ? GLN A 1 169 ?   9.160  11.398 -11.285 1.000 82.800 ? 169 GLN A C   1 
ATOM 1289 C CB  ? GLN A 1 169 ?  11.099  12.904 -11.782 1.000 82.800 ? 169 GLN A CB  1 
ATOM 1290 O O   ? GLN A 1 169 ?   9.015  12.034 -10.239 1.000 82.800 ? 169 GLN A O   1 
ATOM 1291 C CG  ? GLN A 1 169 ?  12.431  13.115 -12.489 1.000 82.800 ? 169 GLN A CG  1 
ATOM 1292 C CD  ? GLN A 1 169 ?  13.088  14.432 -12.122 1.000 82.800 ? 169 GLN A CD  1 
ATOM 1293 N NE2 ? GLN A 1 169 ?  13.425  15.228 -13.132 1.000 82.800 ? 169 GLN A NE2 1 
ATOM 1294 O OE1 ? GLN A 1 169 ?  13.290  14.733 -10.941 1.000 82.800 ? 169 GLN A OE1 1 
ATOM 1295 N N   ? LYS A 1 170 ?   8.153  10.676 -11.801 1.000 82.830 ? 170 LYS A N   1 
ATOM 1296 C CA  ? LYS A 1 170 ?   6.938  10.365 -11.053 1.000 82.830 ? 170 LYS A CA  1 
ATOM 1297 C C   ? LYS A 1 170 ?   7.191   9.265 -10.026 1.000 82.830 ? 170 LYS A C   1 
ATOM 1298 C CB  ? LYS A 1 170 ?   5.815   9.946 -12.003 1.000 82.830 ? 170 LYS A CB  1 
ATOM 1299 O O   ? LYS A 1 170 ?   7.901   8.297 -10.307 1.000 82.830 ? 170 LYS A O   1 
ATOM 1300 C CG  ? LYS A 1 170 ?   5.352  11.052 -12.940 1.000 82.830 ? 170 LYS A CG  1 
ATOM 1301 C CD  ? LYS A 1 170 ?   4.267  10.562 -13.890 1.000 82.830 ? 170 LYS A CD  1 
ATOM 1302 C CE  ? LYS A 1 170 ?   3.840  11.653 -14.862 1.000 82.830 ? 170 LYS A CE  1 
ATOM 1303 N NZ  ? LYS A 1 170 ?   2.839  11.153 -15.852 1.000 82.830 ? 170 LYS A NZ  1 
ATOM 1304 N N   ? ASP A 1 171 ?   6.459   9.382  -8.801 1.000 82.720 ? 171 ASP A N   1 
ATOM 1305 C CA  ? ASP A 1 171 ?   6.749   8.427  -7.736 1.000 82.720 ? 171 ASP A CA  1 
ATOM 1306 C C   ? ASP A 1 171 ?   5.745   8.556  -6.593 1.000 82.720 ? 171 ASP A C   1 
ATOM 1307 C CB  ? ASP A 1 171 ?   8.173   8.626  -7.210 1.000 82.720 ? 171 ASP A CB  1 
ATOM 1308 O O   ? ASP A 1 171 ?   4.929   9.480  -6.579 1.000 82.720 ? 171 ASP A O   1 
ATOM 1309 C CG  ? ASP A 1 171 ?   8.776   7.355  -6.638 1.000 82.720 ? 171 ASP A CG  1 
ATOM 1310 O OD1 ? ASP A 1 171 ?   8.040   6.364  -6.445 1.000 82.720 ? 171 ASP A OD1 1 
ATOM 1311 O OD2 ? ASP A 1 171 ?   9.998   7.346  -6.374 1.000 82.720 ? 171 ASP A OD2 1 
ATOM 1312 N N   ? SER A 1 172 ?   5.667   7.481  -5.715 1.000 82.530 ? 172 SER A N   1 
ATOM 1313 C CA  ? SER A 1 172 ?   4.993   7.562  -4.423 1.000 82.530 ? 172 SER A CA  1 
ATOM 1314 C C   ? SER A 1 172 ?   5.958   7.984  -3.321 1.000 82.530 ? 172 SER A C   1 
ATOM 1315 C CB  ? SER A 1 172 ?   4.354   6.219  -4.066 1.000 82.530 ? 172 SER A CB  1 
ATOM 1316 O O   ? SER A 1 172 ?   7.164   7.748  -3.421 1.000 82.530 ? 172 SER A O   1 
ATOM 1317 O OG  ? SER A 1 172 ?   5.338   5.203  -3.973 1.000 82.530 ? 172 SER A OG  1 
ATOM 1318 N N   ? CYS A 1 173 ?   5.453   8.628  -2.394 1.000 83.740 ? 173 CYS A N   1 
ATOM 1319 C CA  ? CYS A 1 173 ?   6.305   9.186  -1.351 1.000 83.740 ? 173 CYS A CA  1 
ATOM 1320 C C   ? CYS A 1 173 ?   5.869   8.703   0.027 1.000 83.740 ? 173 CYS A C   1 
ATOM 1321 C CB  ? CYS A 1 173 ?   6.278  10.714  -1.397 1.000 83.740 ? 173 CYS A CB  1 
ATOM 1322 O O   ? CYS A 1 173 ?   4.909   7.939   0.146 1.000 83.740 ? 173 CYS A O   1 
ATOM 1323 S SG  ? CYS A 1 173 ?   7.748  11.489  -0.690 1.000 83.740 ? 173 CYS A SG  1 
ATOM 1324 N N   ? ASN A 1 174 ?   6.639   9.187   1.063 1.000 84.040 ? 174 ASN A N   1 
ATOM 1325 C CA  ? ASN A 1 174 ?   6.365   8.781   2.437 1.000 84.040 ? 174 ASN A CA  1 
ATOM 1326 C C   ? ASN A 1 174 ?   4.911   9.043   2.821 1.000 84.040 ? 174 ASN A C   1 
ATOM 1327 C CB  ? ASN A 1 174 ?   7.307   9.497   3.407 1.000 84.040 ? 174 ASN A CB  1 
ATOM 1328 O O   ? ASN A 1 174 ?   4.346  10.076   2.457 1.000 84.040 ? 174 ASN A O   1 
ATOM 1329 C CG  ? ASN A 1 174 ?   8.752   9.065   3.243 1.000 84.040 ? 174 ASN A CG  1 
ATOM 1330 N ND2 ? ASN A 1 174 ?   9.674  10.007   3.406 1.000 84.040 ? 174 ASN A ND2 1 
ATOM 1331 O OD1 ? ASN A 1 174 ?   9.036   7.896   2.972 1.000 84.040 ? 174 ASN A OD1 1 
ATOM 1332 N N   ? GLY A 1 175 ?   4.428   7.975   3.555 1.000 82.400 ? 175 GLY A N   1 
ATOM 1333 C CA  ? GLY A 1 175 ?   3.042   8.139   3.964 1.000 82.400 ? 175 GLY A CA  1 
ATOM 1334 C C   ? GLY A 1 175 ?   2.064   7.402   3.069 1.000 82.400 ? 175 GLY A C   1 
ATOM 1335 O O   ? GLY A 1 175 ?   0.911   7.183   3.448 1.000 82.400 ? 175 GLY A O   1 
ATOM 1336 N N   ? ASP A 1 176 ?   2.524   6.947   1.947 1.000 90.860 ? 176 ASP A N   1 
ATOM 1337 C CA  ? ASP A 1 176 ?   1.677   6.199   1.023 1.000 90.860 ? 176 ASP A CA  1 
ATOM 1338 C C   ? ASP A 1 176 ?   1.848   4.694   1.215 1.000 90.860 ? 176 ASP A C   1 
ATOM 1339 C CB  ? ASP A 1 176 ?   1.992   6.584  -0.424 1.000 90.860 ? 176 ASP A CB  1 
ATOM 1340 O O   ? ASP A 1 176 ?   1.317   3.899   0.438 1.000 90.860 ? 176 ASP A O   1 
ATOM 1341 C CG  ? ASP A 1 176 ?   1.449   7.949  -0.807 1.000 90.860 ? 176 ASP A CG  1 
ATOM 1342 O OD1 ? ASP A 1 176 ?   0.383   8.349  -0.289 1.000 90.860 ? 176 ASP A OD1 1 
ATOM 1343 O OD2 ? ASP A 1 176 ?   2.091   8.631  -1.635 1.000 90.860 ? 176 ASP A OD2 1 
ATOM 1344 N N   ? SER A 1 177 ?   2.727   4.382   2.219 1.000 94.320 ? 177 SER A N   1 
ATOM 1345 C CA  ? SER A 1 177 ?   2.902   2.961   2.503 1.000 94.320 ? 177 SER A CA  1 
ATOM 1346 C C   ? SER A 1 177 ?   1.558   2.254   2.637 1.000 94.320 ? 177 SER A C   1 
ATOM 1347 C CB  ? SER A 1 177 ?   3.720   2.767   3.781 1.000 94.320 ? 177 SER A CB  1 
ATOM 1348 O O   ? SER A 1 177 ?   0.650   2.756   3.303 1.000 94.320 ? 177 SER A O   1 
ATOM 1349 O OG  ? SER A 1 177 ?   5.049   3.225   3.602 1.000 94.320 ? 177 SER A OG  1 
ATOM 1350 N N   ? GLY A 1 178 ?   1.539   1.107   1.854 1.000 96.320 ? 178 GLY A N   1 
ATOM 1351 C CA  ? GLY A 1 178 ?   0.300   0.351   1.949 1.000 96.320 ? 178 GLY A CA  1 
ATOM 1352 C C   ? GLY A 1 178 ?  -0.743   0.786   0.938 1.000 96.320 ? 178 GLY A C   1 
ATOM 1353 O O   ? GLY A 1 178 ?  -1.761   0.114   0.760 1.000 96.320 ? 178 GLY A O   1 
ATOM 1354 N N   ? GLY A 1 179 ?  -0.501   1.958   0.317 1.000 95.780 ? 179 GLY A N   1 
ATOM 1355 C CA  ? GLY A 1 179 ?  -1.384   2.470  -0.718 1.000 95.780 ? 179 GLY A CA  1 
ATOM 1356 C C   ? GLY A 1 179 ?  -1.397   1.612  -1.970 1.000 95.780 ? 179 GLY A C   1 
ATOM 1357 O O   ? GLY A 1 179 ?  -0.441   0.882  -2.238 1.000 95.780 ? 179 GLY A O   1 
ATOM 1358 N N   ? PRO A 1 180 ?  -2.457   1.806  -2.861 1.000 97.330 ? 180 PRO A N   1 
ATOM 1359 C CA  ? PRO A 1 180 ?  -2.687   0.908  -3.995 1.000 97.330 ? 180 PRO A CA  1 
ATOM 1360 C C   ? PRO A 1 180 ?  -1.954   1.353  -5.258 1.000 97.330 ? 180 PRO A C   1 
ATOM 1361 C CB  ? PRO A 1 180 ?  -4.204   0.973  -4.192 1.000 97.330 ? 180 PRO A CB  1 
ATOM 1362 O O   ? PRO A 1 180 ?  -1.862   2.552  -5.533 1.000 97.330 ? 180 PRO A O   1 
ATOM 1363 C CG  ? PRO A 1 180 ?  -4.587   2.352  -3.762 1.000 97.330 ? 180 PRO A CG  1 
ATOM 1364 C CD  ? PRO A 1 180 ?  -3.711   2.753  -2.610 1.000 97.330 ? 180 PRO A CD  1 
ATOM 1365 N N   ? ILE A 1 181 ?  -1.355   0.409  -6.032 1.000 97.440 ? 181 ILE A N   1 
ATOM 1366 C CA  ? ILE A 1 181 ?  -1.031   0.563  -7.446 1.000 97.440 ? 181 ILE A CA  1 
ATOM 1367 C C   ? ILE A 1 181 ?  -1.934  -0.340  -8.283 1.000 97.440 ? 181 ILE A C   1 
ATOM 1368 C CB  ? ILE A 1 181 ?   0.455   0.239  -7.723 1.000 97.440 ? 181 ILE A CB  1 
ATOM 1369 O O   ? ILE A 1 181 ?  -1.932  -1.561  -8.113 1.000 97.440 ? 181 ILE A O   1 
ATOM 1370 C CG1 ? ILE A 1 181 ?   0.824   0.619  -9.162 1.000 97.440 ? 181 ILE A CG1 1 
ATOM 1371 C CG2 ? ILE A 1 181 ?   0.744  -1.240  -7.455 1.000 97.440 ? 181 ILE A CG2 1 
ATOM 1372 C CD1 ? ILE A 1 181 ?   2.321   0.767  -9.398 1.000 97.440 ? 181 ILE A CD1 1 
ATOM 1373 N N   ? VAL A 1 182 ?  -2.780   0.345  -9.108 1.000 97.940 ? 182 VAL A N   1 
ATOM 1374 C CA  ? VAL A 1 182 ?  -3.846  -0.322  -9.848 1.000 97.940 ? 182 VAL A CA  1 
ATOM 1375 C C   ? VAL A 1 182 ?  -3.543  -0.278 -11.344 1.000 97.940 ? 182 VAL A C   1 
ATOM 1376 C CB  ? VAL A 1 182 ?  -5.223   0.320  -9.564 1.000 97.940 ? 182 VAL A CB  1 
ATOM 1377 O O   ? VAL A 1 182 ?  -3.271   0.790 -11.897 1.000 97.940 ? 182 VAL A O   1 
ATOM 1378 C CG1 ? VAL A 1 182 ?  -6.310  -0.333 -10.416 1.000 97.940 ? 182 VAL A CG1 1 
ATOM 1379 C CG2 ? VAL A 1 182 ?  -5.565   0.211  -8.079 1.000 97.940 ? 182 VAL A CG2 1 
ATOM 1380 N N   ? CYS A 1 183 ?  -3.560  -1.442 -11.982 1.000 96.440 ? 183 CYS A N   1 
ATOM 1381 C CA  ? CYS A 1 183 ?  -3.377  -1.618 -13.418 1.000 96.440 ? 183 CYS A CA  1 
ATOM 1382 C C   ? CYS A 1 183 ?  -4.547  -2.380 -14.028 1.000 96.440 ? 183 CYS A C   1 
ATOM 1383 C CB  ? CYS A 1 183 ?  -2.070  -2.357 -13.705 1.000 96.440 ? 183 CYS A CB  1 
ATOM 1384 O O   ? CYS A 1 183 ?  -4.968  -3.409 -13.496 1.000 96.440 ? 183 CYS A O   1 
ATOM 1385 S SG  ? CYS A 1 183 ?  -0.644  -1.682 -12.826 1.000 96.440 ? 183 CYS A SG  1 
ATOM 1386 N N   ? ASN A 1 184 ?  -5.087  -1.848 -15.090 1.000 93.040 ? 184 ASN A N   1 
ATOM 1387 C CA  ? ASN A 1 184 ?  -6.181  -2.545 -15.758 1.000 93.040 ? 184 ASN A CA  1 
ATOM 1388 C C   ? ASN A 1 184 ?  -7.278  -2.940 -14.773 1.000 93.040 ? 184 ASN A C   1 
ATOM 1389 C CB  ? ASN A 1 184 ?  -5.660  -3.781 -16.495 1.000 93.040 ? 184 ASN A CB  1 
ATOM 1390 O O   ? ASN A 1 184 ?  -7.741  -4.082 -14.778 1.000 93.040 ? 184 ASN A O   1 
ATOM 1391 C CG  ? ASN A 1 184 ?  -6.649  -4.314 -17.512 1.000 93.040 ? 184 ASN A CG  1 
ATOM 1392 N ND2 ? ASN A 1 184 ?  -6.604  -5.619 -17.756 1.000 93.040 ? 184 ASN A ND2 1 
ATOM 1393 O OD1 ? ASN A 1 184 ?  -7.447  -3.560 -18.076 1.000 93.040 ? 184 ASN A OD1 1 
ATOM 1394 N N   ? ARG A 1 185 ?  -7.595  -2.133 -13.748 1.000 92.840 ? 185 ARG A N   1 
ATOM 1395 C CA  ? ARG A 1 185 ?  -8.728  -2.224 -12.832 1.000 92.840 ? 185 ARG A CA  1 
ATOM 1396 C C   ? ARG A 1 185 ?  -8.493  -3.300 -11.777 1.000 92.840 ? 185 ARG A C   1 
ATOM 1397 C CB  ? ARG A 1 185 ? -10.018  -2.516 -13.601 1.000 92.840 ? 185 ARG A CB  1 
ATOM 1398 O O   ? ARG A 1 185 ?  -9.444  -3.813 -11.184 1.000 92.840 ? 185 ARG A O   1 
ATOM 1399 C CG  ? ARG A 1 185 ? -10.451  -1.392 -14.528 1.000 92.840 ? 185 ARG A CG  1 
ATOM 1400 C CD  ? ARG A 1 185 ? -11.825  -1.654 -15.129 1.000 92.840 ? 185 ARG A CD  1 
ATOM 1401 N NE  ? ARG A 1 185 ? -12.225  -0.588 -16.044 1.000 92.840 ? 185 ARG A NE  1 
ATOM 1402 N NH1 ? ARG A 1 185 ? -14.400  -0.464 -15.276 1.000 92.840 ? 185 ARG A NH1 1 
ATOM 1403 N NH2 ? ARG A 1 185 ? -13.695   0.917 -16.964 1.000 92.840 ? 185 ARG A NH2 1 
ATOM 1404 C CZ  ? ARG A 1 185 ? -13.439  -0.047 -16.092 1.000 92.840 ? 185 ARG A CZ  1 
ATOM 1405 N N   ? SER A 1 186 ?  -7.297  -3.747 -11.658 1.000 97.620 ? 186 SER A N   1 
ATOM 1406 C CA  ? SER A 1 186 ?  -6.952  -4.704 -10.612 1.000 97.620 ? 186 SER A CA  1 
ATOM 1407 C C   ? SER A 1 186 ?  -5.788  -4.202  -9.765 1.000 97.620 ? 186 SER A C   1 
ATOM 1408 C CB  ? SER A 1 186 ?  -6.602  -6.062 -11.221 1.000 97.620 ? 186 SER A CB  1 
ATOM 1409 O O   ? SER A 1 186 ?  -4.903  -3.505 -10.267 1.000 97.620 ? 186 SER A O   1 
ATOM 1410 O OG  ? SER A 1 186 ?  -7.699  -6.583 -11.951 1.000 97.620 ? 186 SER A OG  1 
ATOM 1411 N N   ? LEU A 1 187 ?  -5.865  -4.615  -8.468 1.000 98.300 ? 187 LEU A N   1 
ATOM 1412 C CA  ? LEU A 1 187 ?  -4.808  -4.274  -7.522 1.000 98.300 ? 187 LEU A CA  1 
ATOM 1413 C C   ? LEU A 1 187 ?  -3.551  -5.095  -7.792 1.000 98.300 ? 187 LEU A C   1 
ATOM 1414 C CB  ? LEU A 1 187 ?  -5.282  -4.502  -6.084 1.000 98.300 ? 187 LEU A CB  1 
ATOM 1415 O O   ? LEU A 1 187 ?  -3.555  -6.317  -7.626 1.000 98.300 ? 187 LEU A O   1 
ATOM 1416 C CG  ? LEU A 1 187 ?  -4.281  -4.159  -4.979 1.000 98.300 ? 187 LEU A CG  1 
ATOM 1417 C CD1 ? LEU A 1 187 ?  -3.958  -2.669  -5.000 1.000 98.300 ? 187 LEU A CD1 1 
ATOM 1418 C CD2 ? LEU A 1 187 ?  -4.827  -4.574  -3.617 1.000 98.300 ? 187 LEU A CD2 1 
ATOM 1419 N N   ? GLN A 1 188 ?  -2.479  -4.385  -8.239 1.000 98.220 ? 188 GLN A N   1 
ATOM 1420 C CA  ? GLN A 1 188 ?  -1.260  -5.070  -8.654 1.000 98.220 ? 188 GLN A CA  1 
ATOM 1421 C C   ? GLN A 1 188 ?  -0.226  -5.081  -7.531 1.000 98.220 ? 188 GLN A C   1 
ATOM 1422 C CB  ? GLN A 1 188 ?  -0.671  -4.411  -9.902 1.000 98.220 ? 188 GLN A CB  1 
ATOM 1423 O O   ? GLN A 1 188 ?   0.612  -5.982  -7.460 1.000 98.220 ? 188 GLN A O   1 
ATOM 1424 C CG  ? GLN A 1 188 ?  -1.516  -4.602 -11.154 1.000 98.220 ? 188 GLN A CG  1 
ATOM 1425 C CD  ? GLN A 1 188 ?  -1.352  -5.979 -11.769 1.000 98.220 ? 188 GLN A CD  1 
ATOM 1426 N NE2 ? GLN A 1 188 ?  -2.068  -6.231 -12.860 1.000 98.220 ? 188 GLN A NE2 1 
ATOM 1427 O OE1 ? GLN A 1 188 ?  -0.588  -6.810 -11.269 1.000 98.220 ? 188 GLN A OE1 1 
ATOM 1428 N N   ? GLY A 1 189 ?  -0.246  -4.105  -6.672 1.000 97.840 ? 189 GLY A N   1 
ATOM 1429 C CA  ? GLY A 1 189 ?   0.761  -4.010  -5.626 1.000 97.840 ? 189 GLY A CA  1 
ATOM 1430 C C   ? GLY A 1 189 ?   0.420  -2.985  -4.562 1.000 97.840 ? 189 GLY A C   1 
ATOM 1431 O O   ? GLY A 1 189 ?  -0.554  -2.242  -4.697 1.000 97.840 ? 189 GLY A O   1 
ATOM 1432 N N   ? LEU A 1 190 ?   1.248  -3.002  -3.472 1.000 98.090 ? 190 LEU A N   1 
ATOM 1433 C CA  ? LEU A 1 190 ?   1.183  -2.019  -2.396 1.000 98.090 ? 190 LEU A CA  1 
ATOM 1434 C C   ? LEU A 1 190 ?   2.494  -1.248  -2.283 1.000 98.090 ? 190 LEU A C   1 
ATOM 1435 C CB  ? LEU A 1 190 ?   0.864  -2.703  -1.063 1.000 98.090 ? 190 LEU A CB  1 
ATOM 1436 O O   ? LEU A 1 190 ?   3.572  -1.819  -2.463 1.000 98.090 ? 190 LEU A O   1 
ATOM 1437 C CG  ? LEU A 1 190 ?  -0.472  -3.443  -0.985 1.000 98.090 ? 190 LEU A CG  1 
ATOM 1438 C CD1 ? LEU A 1 190 ?  -0.568  -4.226   0.321 1.000 98.090 ? 190 LEU A CD1 1 
ATOM 1439 C CD2 ? LEU A 1 190 ?  -1.634  -2.465  -1.114 1.000 98.090 ? 190 LEU A CD2 1 
ATOM 1440 N N   ? VAL A 1 191 ?   2.286   0.033  -2.044 1.000 96.320 ? 191 VAL A N   1 
ATOM 1441 C CA  ? VAL A 1 191 ?   3.473   0.848  -1.806 1.000 96.320 ? 191 VAL A CA  1 
ATOM 1442 C C   ? VAL A 1 191 ?   4.255   0.288  -0.620 1.000 96.320 ? 191 VAL A C   1 
ATOM 1443 C CB  ? VAL A 1 191 ?   3.104   2.327  -1.551 1.000 96.320 ? 191 VAL A CB  1 
ATOM 1444 O O   ? VAL A 1 191 ?   3.712   0.143   0.477 1.000 96.320 ? 191 VAL A O   1 
ATOM 1445 C CG1 ? VAL A 1 191 ?   4.359   3.160  -1.294 1.000 96.320 ? 191 VAL A CG1 1 
ATOM 1446 C CG2 ? VAL A 1 191 ?   2.317   2.891  -2.732 1.000 96.320 ? 191 VAL A CG2 1 
ATOM 1447 N N   ? SER A 1 192 ?   5.528  -0.068  -0.747 1.000 93.760 ? 192 SER A N   1 
ATOM 1448 C CA  ? SER A 1 192 ?   6.334  -0.704   0.289 1.000 93.760 ? 192 SER A CA  1 
ATOM 1449 C C   ? SER A 1 192 ?   7.524   0.167   0.677 1.000 93.760 ? 192 SER A C   1 
ATOM 1450 C CB  ? SER A 1 192 ?   6.826  -2.074  -0.179 1.000 93.760 ? 192 SER A CB  1 
ATOM 1451 O O   ? SER A 1 192 ?   7.491   0.852   1.702 1.000 93.760 ? 192 SER A O   1 
ATOM 1452 O OG  ? SER A 1 192 ?   7.369  -2.811   0.903 1.000 93.760 ? 192 SER A OG  1 
ATOM 1453 N N   ? MET A 1 193 ?   8.524   0.246  -0.193 1.000 89.510 ? 193 MET A N   1 
ATOM 1454 C CA  ? MET A 1 193 ?   9.726   1.005   0.141 1.000 89.510 ? 193 MET A CA  1 
ATOM 1455 C C   ? MET A 1 193 ?  10.285   1.709  -1.091 1.000 89.510 ? 193 MET A C   1 
ATOM 1456 C CB  ? MET A 1 193 ?  10.790   0.088   0.747 1.000 89.510 ? 193 MET A CB  1 
ATOM 1457 O O   ? MET A 1 193 ?   9.818   1.479  -2.208 1.000 89.510 ? 193 MET A O   1 
ATOM 1458 C CG  ? MET A 1 193 ?  11.270  -1.002  -0.197 1.000 89.510 ? 193 MET A CG  1 
ATOM 1459 S SD  ? MET A 1 193 ?  12.840  -1.773   0.359 1.000 89.510 ? 193 MET A SD  1 
ATOM 1460 C CE  ? MET A 1 193 ?  12.275  -2.588   1.878 1.000 89.510 ? 193 MET A CE  1 
ATOM 1461 N N   ? GLY A 1 194 ?  11.126   2.600  -0.937 1.000 81.110 ? 194 GLY A N   1 
ATOM 1462 C CA  ? GLY A 1 194 ?  11.875   3.317  -1.956 1.000 81.110 ? 194 GLY A CA  1 
ATOM 1463 C C   ? GLY A 1 194 ?  13.148   3.949  -1.425 1.000 81.110 ? 194 GLY A C   1 
ATOM 1464 O O   ? GLY A 1 194 ?  13.493   3.775  -0.255 1.000 81.110 ? 194 GLY A O   1 
ATOM 1465 N N   ? GLN A 1 195 ?  13.865   4.572  -2.188 1.000 75.740 ? 195 GLN A N   1 
ATOM 1466 C CA  ? GLN A 1 195 ?  15.089   5.248  -1.772 1.000 75.740 ? 195 GLN A CA  1 
ATOM 1467 C C   ? GLN A 1 195 ?  14.776   6.526  -0.998 1.000 75.740 ? 195 GLN A C   1 
ATOM 1468 C CB  ? GLN A 1 195 ?  15.965   5.570  -2.984 1.000 75.740 ? 195 GLN A CB  1 
ATOM 1469 O O   ? GLN A 1 195 ?  13.631   6.981  -0.978 1.000 75.740 ? 195 GLN A O   1 
ATOM 1470 C CG  ? GLN A 1 195 ?  16.567   4.341  -3.652 1.000 75.740 ? 195 GLN A CG  1 
ATOM 1471 C CD  ? GLN A 1 195 ?  17.848   3.879  -2.984 1.000 75.740 ? 195 GLN A CD  1 
ATOM 1472 N NE2 ? GLN A 1 195 ?  18.276   2.661  -3.301 1.000 75.740 ? 195 GLN A NE2 1 
ATOM 1473 O OE1 ? GLN A 1 195 ?  18.450   4.611  -2.192 1.000 75.740 ? 195 GLN A OE1 1 
ATOM 1474 N N   ? GLY A 1 196 ?  15.604   6.987  -0.025 1.000 69.630 ? 196 GLY A N   1 
ATOM 1475 C CA  ? GLY A 1 196 ?  15.536   8.113   0.894 1.000 69.630 ? 196 GLY A CA  1 
ATOM 1476 C C   ? GLY A 1 196 ?  14.827   9.319   0.309 1.000 69.630 ? 196 GLY A C   1 
ATOM 1477 O O   ? GLY A 1 196 ?  14.021   9.961   0.985 1.000 69.630 ? 196 GLY A O   1 
ATOM 1478 N N   ? LYS A 1 197 ?  15.007   9.578  -1.149 1.000 79.230 ? 197 LYS A N   1 
ATOM 1479 C CA  ? LYS A 1 197 ?  14.325  10.695  -1.796 1.000 79.230 ? 197 LYS A CA  1 
ATOM 1480 C C   ? LYS A 1 197 ?  13.394  10.204  -2.901 1.000 79.230 ? 197 LYS A C   1 
ATOM 1481 C CB  ? LYS A 1 197 ?  15.341  11.685  -2.368 1.000 79.230 ? 197 LYS A CB  1 
ATOM 1482 O O   ? LYS A 1 197 ?  13.816   9.467  -3.795 1.000 79.230 ? 197 LYS A O   1 
ATOM 1483 C CG  ? LYS A 1 197 ?  16.157  12.415  -1.311 1.000 79.230 ? 197 LYS A CG  1 
ATOM 1484 C CD  ? LYS A 1 197 ?  17.119  13.415  -1.940 1.000 79.230 ? 197 LYS A CD  1 
ATOM 1485 C CE  ? LYS A 1 197 ?  17.980  14.100  -0.887 1.000 79.230 ? 197 LYS A CE  1 
ATOM 1486 N NZ  ? LYS A 1 197 ?  18.929  15.078  -1.499 1.000 79.230 ? 197 LYS A NZ  1 
ATOM 1487 N N   ? CYS A 1 198 ?  12.050  10.552  -2.793 1.000 83.100 ? 198 CYS A N   1 
ATOM 1488 C CA  ? CYS A 1 198 ?  11.056  10.190  -3.797 1.000 83.100 ? 198 CYS A CA  1 
ATOM 1489 C C   ? CYS A 1 198 ?  11.269  10.978  -5.084 1.000 83.100 ? 198 CYS A C   1 
ATOM 1490 C CB  ? CYS A 1 198 ?   9.644  10.434  -3.267 1.000 83.100 ? 198 CYS A CB  1 
ATOM 1491 O O   ? CYS A 1 198 ?  11.781  12.098  -5.053 1.000 83.100 ? 198 CYS A O   1 
ATOM 1492 S SG  ? CYS A 1 198 ?   9.227   9.437  -1.819 1.000 83.100 ? 198 CYS A SG  1 
ATOM 1493 N N   ? GLY A 1 199 ?  10.994  10.369  -6.282 1.000 79.370 ? 199 GLY A N   1 
ATOM 1494 C CA  ? GLY A 1 199 ?  10.884  11.115  -7.526 1.000 79.370 ? 199 GLY A CA  1 
ATOM 1495 C C   ? GLY A 1 199 ?  12.219  11.333  -8.212 1.000 79.370 ? 199 GLY A C   1 
ATOM 1496 O O   ? GLY A 1 199 ?  12.383  12.288  -8.973 1.000 79.370 ? 199 GLY A O   1 
ATOM 1497 N N   ? GLN A 1 200 ?  13.259  10.479  -7.738 1.000 83.980 ? 200 GLN A N   1 
ATOM 1498 C CA  ? GLN A 1 200 ?  14.563  10.527  -8.389 1.000 83.980 ? 200 GLN A CA  1 
ATOM 1499 C C   ? GLN A 1 200 ?  14.506   9.900  -9.780 1.000 83.980 ? 200 GLN A C   1 
ATOM 1500 C CB  ? GLN A 1 200 ?  15.616   9.817  -7.536 1.000 83.980 ? 200 GLN A CB  1 
ATOM 1501 O O   ? GLN A 1 200 ?  13.970   8.804  -9.951 1.000 83.980 ? 200 GLN A O   1 
ATOM 1502 C CG  ? GLN A 1 200 ?  15.864  10.479  -6.188 1.000 83.980 ? 200 GLN A CG  1 
ATOM 1503 C CD  ? GLN A 1 200 ?  17.035   9.870  -5.441 1.000 83.980 ? 200 GLN A CD  1 
ATOM 1504 N NE2 ? GLN A 1 200 ?  17.237  10.302  -4.201 1.000 83.980 ? 200 GLN A NE2 1 
ATOM 1505 O OE1 ? GLN A 1 200 ?  17.753   9.018  -5.974 1.000 83.980 ? 200 GLN A OE1 1 
ATOM 1506 N N   ? PRO A 1 201 ?  15.043  10.776 -10.791 1.000 87.770 ? 201 PRO A N   1 
ATOM 1507 C CA  ? PRO A 1 201 ?  15.092  10.188 -12.132 1.000 87.770 ? 201 PRO A CA  1 
ATOM 1508 C C   ? PRO A 1 201 ?  15.849   8.862 -12.167 1.000 87.770 ? 201 PRO A C   1 
ATOM 1509 C CB  ? PRO A 1 201 ?  15.818  11.253 -12.958 1.000 87.770 ? 201 PRO A CB  1 
ATOM 1510 O O   ? PRO A 1 201 ?  16.928   8.747 -11.580 1.000 87.770 ? 201 PRO A O   1 
ATOM 1511 C CG  ? PRO A 1 201 ?  15.603  12.529 -12.210 1.000 87.770 ? 201 PRO A CG  1 
ATOM 1512 C CD  ? PRO A 1 201 ?  15.517  12.213 -10.744 1.000 87.770 ? 201 PRO A CD  1 
ATOM 1513 N N   ? GLY A 1 202 ?  15.167   7.865 -12.829 1.000 88.720 ? 202 GLY A N   1 
ATOM 1514 C CA  ? GLY A 1 202 ?  15.829   6.584 -13.018 1.000 88.720 ? 202 GLY A CA  1 
ATOM 1515 C C   ? GLY A 1 202 ?  15.758   5.690 -11.795 1.000 88.720 ? 202 GLY A C   1 
ATOM 1516 O O   ? GLY A 1 202 ?  16.336   4.601 -11.781 1.000 88.720 ? 202 GLY A O   1 
ATOM 1517 N N   ? ILE A 1 203 ?  15.077   6.255 -10.721 1.000 91.570 ? 203 ILE A N   1 
ATOM 1518 C CA  ? ILE A 1 203 ?  14.979   5.476  -9.492 1.000 91.570 ? 203 ILE A CA  1 
ATOM 1519 C C   ? ILE A 1 203 ?  13.514   5.156  -9.198 1.000 91.570 ? 203 ILE A C   1 
ATOM 1520 C CB  ? ILE A 1 203 ?  15.614   6.222  -8.298 1.000 91.570 ? 203 ILE A CB  1 
ATOM 1521 O O   ? ILE A 1 203 ?  12.776   6.007  -8.696 1.000 91.570 ? 203 ILE A O   1 
ATOM 1522 C CG1 ? ILE A 1 203 ?  17.068   6.593  -8.612 1.000 91.570 ? 203 ILE A CG1 1 
ATOM 1523 C CG2 ? ILE A 1 203 ?  15.529   5.376  -7.024 1.000 91.570 ? 203 ILE A CG2 1 
ATOM 1524 C CD1 ? ILE A 1 203 ?  17.799   7.265  -7.458 1.000 91.570 ? 203 ILE A CD1 1 
ATOM 1525 N N   ? PRO A 1 204 ?  13.104   3.854  -9.525 1.000 93.600 ? 204 PRO A N   1 
ATOM 1526 C CA  ? PRO A 1 204 ?  11.718   3.478  -9.236 1.000 93.600 ? 204 PRO A CA  1 
ATOM 1527 C C   ? PRO A 1 204 ?  11.484   3.179  -7.757 1.000 93.600 ? 204 PRO A C   1 
ATOM 1528 C CB  ? PRO A 1 204 ?  11.509   2.223 -10.087 1.000 93.600 ? 204 PRO A CB  1 
ATOM 1529 O O   ? PRO A 1 204 ?  12.440   2.956  -7.010 1.000 93.600 ? 204 PRO A O   1 
ATOM 1530 C CG  ? PRO A 1 204 ?  12.860   1.590 -10.174 1.000 93.600 ? 204 PRO A CG  1 
ATOM 1531 C CD  ? PRO A 1 204 ?  13.894   2.678 -10.224 1.000 93.600 ? 204 PRO A CD  1 
ATOM 1532 N N   ? SER A 1 205 ?  10.167   3.181  -7.338 1.000 92.810 ? 205 SER A N   1 
ATOM 1533 C CA  ? SER A 1 205 ?   9.743   2.742  -6.012 1.000 92.810 ? 205 SER A CA  1 
ATOM 1534 C C   ? SER A 1 205 ?   9.418   1.252  -6.001 1.000 92.810 ? 205 SER A C   1 
ATOM 1535 C CB  ? SER A 1 205 ?   8.525   3.542  -5.547 1.000 92.810 ? 205 SER A CB  1 
ATOM 1536 O O   ? SER A 1 205 ?   9.100   0.673  -7.042 1.000 92.810 ? 205 SER A O   1 
ATOM 1537 O OG  ? SER A 1 205 ?   8.842   4.918  -5.430 1.000 92.810 ? 205 SER A OG  1 
ATOM 1538 N N   ? VAL A 1 206 ?   9.506   0.624  -4.825 1.000 95.110 ? 206 VAL A N   1 
ATOM 1539 C CA  ? VAL A 1 206 ?   9.289  -0.810  -4.660 1.000 95.110 ? 206 VAL A CA  1 
ATOM 1540 C C   ? VAL A 1 206 ?   7.875  -1.063  -4.143 1.000 95.110 ? 206 VAL A C   1 
ATOM 1541 C CB  ? VAL A 1 206 ?  10.327  -1.434  -3.700 1.000 95.110 ? 206 VAL A CB  1 
ATOM 1542 O O   ? VAL A 1 206 ?   7.406  -0.371  -3.236 1.000 95.110 ? 206 VAL A O   1 
ATOM 1543 C CG1 ? VAL A 1 206 ?  10.005  -2.904  -3.438 1.000 95.110 ? 206 VAL A CG1 1 
ATOM 1544 C CG2 ? VAL A 1 206 ?  11.737  -1.285  -4.270 1.000 95.110 ? 206 VAL A CG2 1 
ATOM 1545 N N   ? TYR A 1 207 ?   7.241  -1.980  -4.741 1.000 97.210 ? 207 TYR A N   1 
ATOM 1546 C CA  ? TYR A 1 207 ?   5.891  -2.403  -4.386 1.000 97.210 ? 207 TYR A CA  1 
ATOM 1547 C C   ? TYR A 1 207 ?   5.859  -3.886  -4.035 1.000 97.210 ? 207 TYR A C   1 
ATOM 1548 C CB  ? TYR A 1 207 ?   4.918  -2.117  -5.534 1.000 97.210 ? 207 TYR A CB  1 
ATOM 1549 O O   ? TYR A 1 207 ?   6.657  -4.670  -4.553 1.000 97.210 ? 207 TYR A O   1 
ATOM 1550 C CG  ? TYR A 1 207 ?   4.839  -0.659  -5.913 1.000 97.210 ? 207 TYR A CG  1 
ATOM 1551 C CD1 ? TYR A 1 207 ?   3.775   0.135  -5.489 1.000 97.210 ? 207 TYR A CD1 1 
ATOM 1552 C CD2 ? TYR A 1 207 ?   5.826  -0.071  -6.696 1.000 97.210 ? 207 TYR A CD2 1 
ATOM 1553 C CE1 ? TYR A 1 207 ?   3.696   1.479  -5.838 1.000 97.210 ? 207 TYR A CE1 1 
ATOM 1554 C CE2 ? TYR A 1 207 ?   5.758   1.273  -7.051 1.000 97.210 ? 207 TYR A CE2 1 
ATOM 1555 O OH  ? TYR A 1 207 ?   4.619   3.368  -6.965 1.000 97.210 ? 207 TYR A OH  1 
ATOM 1556 C CZ  ? TYR A 1 207 ?   4.691   2.038  -6.617 1.000 97.210 ? 207 TYR A CZ  1 
ATOM 1557 N N   ? THR A 1 208 ?   4.965  -4.228  -3.063 1.000 97.680 ? 208 THR A N   1 
ATOM 1558 C CA  ? THR A 1 208 ?   4.694  -5.643  -2.833 1.000 97.680 ? 208 THR A CA  1 
ATOM 1559 C C   ? THR A 1 208 ?   3.892  -6.234  -3.989 1.000 97.680 ? 208 THR A C   1 
ATOM 1560 C CB  ? THR A 1 208 ?   3.931  -5.858  -1.513 1.000 97.680 ? 208 THR A CB  1 
ATOM 1561 O O   ? THR A 1 208 ?   2.827  -5.722  -4.339 1.000 97.680 ? 208 THR A O   1 
ATOM 1562 C CG2 ? THR A 1 208 ?   3.706  -7.342  -1.243 1.000 97.680 ? 208 THR A CG2 1 
ATOM 1563 O OG1 ? THR A 1 208 ?   4.688  -5.297  -0.433 1.000 97.680 ? 208 THR A OG1 1 
ATOM 1564 N N   ? ASN A 1 209 ?   4.397  -7.299  -4.667 1.000 97.470 ? 209 ASN A N   1 
ATOM 1565 C CA  ? ASN A 1 209 ?   3.783  -7.953  -5.817 1.000 97.470 ? 209 ASN A CA  1 
ATOM 1566 C C   ? ASN A 1 209 ?   2.628  -8.858  -5.397 1.000 97.470 ? 209 ASN A C   1 
ATOM 1567 C CB  ? ASN A 1 209 ?   4.825  -8.752  -6.602 1.000 97.470 ? 209 ASN A CB  1 
ATOM 1568 O O   ? ASN A 1 209 ?   2.846 -10.001  -4.991 1.000 97.470 ? 209 ASN A O   1 
ATOM 1569 C CG  ? ASN A 1 209 ?   4.320  -9.195  -7.961 1.000 97.470 ? 209 ASN A CG  1 
ATOM 1570 N ND2 ? ASN A 1 209 ?   5.241  -9.555  -8.847 1.000 97.470 ? 209 ASN A ND2 1 
ATOM 1571 O OD1 ? ASN A 1 209 ?   3.113  -9.213  -8.212 1.000 97.470 ? 209 ASN A OD1 1 
ATOM 1572 N N   ? LEU A 1 210 ?   1.354  -8.379  -5.622 1.000 97.870 ? 210 LEU A N   1 
ATOM 1573 C CA  ? LEU A 1 210 ?   0.184  -9.008  -5.020 1.000 97.870 ? 210 LEU A CA  1 
ATOM 1574 C C   ? LEU A 1 210 ?  -0.198 -10.277  -5.775 1.000 97.870 ? 210 LEU A C   1 
ATOM 1575 C CB  ? LEU A 1 210 ?  -0.998  -8.036  -5.002 1.000 97.870 ? 210 LEU A CB  1 
ATOM 1576 O O   ? LEU A 1 210 ?  -0.896 -11.139  -5.235 1.000 97.870 ? 210 LEU A O   1 
ATOM 1577 C CG  ? LEU A 1 210 ?  -0.920  -6.893  -3.989 1.000 97.870 ? 210 LEU A CG  1 
ATOM 1578 C CD1 ? LEU A 1 210 ?  -2.195  -6.057  -4.034 1.000 97.870 ? 210 LEU A CD1 1 
ATOM 1579 C CD2 ? LEU A 1 210 ?  -0.680  -7.437  -2.585 1.000 97.870 ? 210 LEU A CD2 1 
ATOM 1580 N N   ? CYS A 1 211 ?   0.173 -10.429  -7.078 1.000 97.040 ? 211 CYS A N   1 
ATOM 1581 C CA  ? CYS A 1 211 ?  -0.157 -11.641  -7.821 1.000 97.040 ? 211 CYS A CA  1 
ATOM 1582 C C   ? CYS A 1 211 ?   0.469 -12.868  -7.169 1.000 97.040 ? 211 CYS A C   1 
ATOM 1583 C CB  ? CYS A 1 211 ?   0.314 -11.526  -9.270 1.000 97.040 ? 211 CYS A CB  1 
ATOM 1584 O O   ? CYS A 1 211 ?  -0.004 -13.989  -7.363 1.000 97.040 ? 211 CYS A O   1 
ATOM 1585 S SG  ? CYS A 1 211 ?   2.097 -11.730  -9.475 1.000 97.040 ? 211 CYS A SG  1 
ATOM 1586 N N   ? LYS A 1 212 ?   1.464 -12.700  -6.323 1.000 97.170 ? 212 LYS A N   1 
ATOM 1587 C CA  ? LYS A 1 212 ?   2.173 -13.798  -5.672 1.000 97.170 ? 212 LYS A CA  1 
ATOM 1588 C C   ? LYS A 1 212 ?   1.506 -14.176  -4.353 1.000 97.170 ? 212 LYS A C   1 
ATOM 1589 C CB  ? LYS A 1 212 ?   3.637 -13.425  -5.432 1.000 97.170 ? 212 LYS A CB  1 
ATOM 1590 O O   ? LYS A 1 212 ?   1.910 -15.142  -3.701 1.000 97.170 ? 212 LYS A O   1 
ATOM 1591 C CG  ? LYS A 1 212 ?   4.397 -13.056  -6.697 1.000 97.170 ? 212 LYS A CG  1 
ATOM 1592 C CD  ? LYS A 1 212 ?   4.670 -14.280  -7.562 1.000 97.170 ? 212 LYS A CD  1 
ATOM 1593 C CE  ? LYS A 1 212 ?   5.569 -13.940  -8.744 1.000 97.170 ? 212 LYS A CE  1 
ATOM 1594 N NZ  ? LYS A 1 212 ?   5.657 -15.071  -9.715 1.000 97.170 ? 212 LYS A NZ  1 
ATOM 1595 N N   ? PHE A 1 213 ?   0.427 -13.378  -3.886 1.000 97.770 ? 213 PHE A N   1 
ATOM 1596 C CA  ? PHE A 1 213 ?  -0.100 -13.568  -2.540 1.000 97.770 ? 213 PHE A CA  1 
ATOM 1597 C C   ? PHE A 1 213 ?  -1.611 -13.764  -2.573 1.000 97.770 ? 213 PHE A C   1 
ATOM 1598 C CB  ? PHE A 1 213 ?   0.256 -12.374  -1.649 1.000 97.770 ? 213 PHE A CB  1 
ATOM 1599 O O   ? PHE A 1 213 ?  -2.292 -13.552  -1.568 1.000 97.770 ? 213 PHE A O   1 
ATOM 1600 C CG  ? PHE A 1 213 ?   1.736 -12.168  -1.472 1.000 97.770 ? 213 PHE A CG  1 
ATOM 1601 C CD1 ? PHE A 1 213 ?   2.449 -12.913  -0.540 1.000 97.770 ? 213 PHE A CD1 1 
ATOM 1602 C CD2 ? PHE A 1 213 ?   2.414 -11.228  -2.237 1.000 97.770 ? 213 PHE A CD2 1 
ATOM 1603 C CE1 ? PHE A 1 213 ?   3.819 -12.724  -0.374 1.000 97.770 ? 213 PHE A CE1 1 
ATOM 1604 C CE2 ? PHE A 1 213 ?   3.783 -11.034  -2.077 1.000 97.770 ? 213 PHE A CE2 1 
ATOM 1605 C CZ  ? PHE A 1 213 ?   4.484 -11.782  -1.144 1.000 97.770 ? 213 PHE A CZ  1 
ATOM 1606 N N   ? THR A 1 214 ?  -2.130 -14.097  -3.711 1.000 96.480 ? 214 THR A N   1 
ATOM 1607 C CA  ? THR A 1 214 ?  -3.575 -14.251  -3.844 1.000 96.480 ? 214 THR A CA  1 
ATOM 1608 C C   ? THR A 1 214 ?  -4.093 -15.331  -2.899 1.000 96.480 ? 214 THR A C   1 
ATOM 1609 C CB  ? THR A 1 214 ?  -3.969 -14.599  -5.291 1.000 96.480 ? 214 THR A CB  1 
ATOM 1610 O O   ? THR A 1 214 ?  -5.113 -15.143  -2.233 1.000 96.480 ? 214 THR A O   1 
ATOM 1611 C CG2 ? THR A 1 214 ?  -5.480 -14.755  -5.427 1.000 96.480 ? 214 THR A CG2 1 
ATOM 1612 O OG1 ? THR A 1 214 ?  -3.527 -13.553  -6.165 1.000 96.480 ? 214 THR A OG1 1 
ATOM 1613 N N   ? ASN A 1 215 ?  -3.355 -16.424  -2.844 1.000 96.960 ? 215 ASN A N   1 
ATOM 1614 C CA  ? ASN A 1 215 ?  -3.773 -17.534  -1.994 1.000 96.960 ? 215 ASN A CA  1 
ATOM 1615 C C   ? ASN A 1 215 ?  -3.758 -17.147  -0.518 1.000 96.960 ? 215 ASN A C   1 
ATOM 1616 C CB  ? ASN A 1 215 ?  -2.884 -18.756  -2.232 1.000 96.960 ? 215 ASN A CB  1 
ATOM 1617 O O   ? ASN A 1 215 ?  -4.702 -17.444   0.216 1.000 96.960 ? 215 ASN A O   1 
ATOM 1618 C CG  ? ASN A 1 215 ?  -3.382 -19.991  -1.506 1.000 96.960 ? 215 ASN A CG  1 
ATOM 1619 N ND2 ? ASN A 1 215 ?  -2.549 -21.023  -1.452 1.000 96.960 ? 215 ASN A ND2 1 
ATOM 1620 O OD1 ? ASN A 1 215 ?  -4.507 -20.017  -1.000 1.000 96.960 ? 215 ASN A OD1 1 
ATOM 1621 N N   ? TRP A 1 216 ?  -2.735 -16.512  -0.122 1.000 97.840 ? 216 TRP A N   1 
ATOM 1622 C CA  ? TRP A 1 216 ?  -2.610 -16.084   1.268 1.000 97.840 ? 216 TRP A CA  1 
ATOM 1623 C C   ? TRP A 1 216 ?  -3.739 -15.131   1.647 1.000 97.840 ? 216 TRP A C   1 
ATOM 1624 C CB  ? TRP A 1 216 ?  -1.255 -15.410   1.504 1.000 97.840 ? 216 TRP A CB  1 
ATOM 1625 O O   ? TRP A 1 216 ?  -4.375 -15.296   2.690 1.000 97.840 ? 216 TRP A O   1 
ATOM 1626 C CG  ? TRP A 1 216 ?  -1.077 -14.870   2.891 1.000 97.840 ? 216 TRP A CG  1 
ATOM 1627 C CD1 ? TRP A 1 216 ?  -0.688 -15.566   4.002 1.000 97.840 ? 216 TRP A CD1 1 
ATOM 1628 C CD2 ? TRP A 1 216 ?  -1.287 -13.520   3.315 1.000 97.840 ? 216 TRP A CD2 1 
ATOM 1629 C CE2 ? TRP A 1 216 ?  -1.005 -13.468   4.698 1.000 97.840 ? 216 TRP A CE2 1 
ATOM 1630 C CE3 ? TRP A 1 216 ?  -1.685 -12.347   2.659 1.000 97.840 ? 216 TRP A CE3 1 
ATOM 1631 N NE1 ? TRP A 1 216 ?  -0.643 -14.728   5.092 1.000 97.840 ? 216 TRP A NE1 1 
ATOM 1632 C CH2 ? TRP A 1 216 ?  -1.500 -11.155   4.772 1.000 97.840 ? 216 TRP A CH2 1 
ATOM 1633 C CZ2 ? TRP A 1 216 ?  -1.109 -12.288   5.438 1.000 97.840 ? 216 TRP A CZ2 1 
ATOM 1634 C CZ3 ? TRP A 1 216 ?  -1.788 -11.174   3.397 1.000 97.840 ? 216 TRP A CZ3 1 
ATOM 1635 N N   ? ILE A 1 217 ?  -4.037 -14.178   0.833 1.000 98.020 ? 217 ILE A N   1 
ATOM 1636 C CA  ? ILE A 1 217 ?  -5.067 -13.174   1.073 1.000 98.020 ? 217 ILE A CA  1 
ATOM 1637 C C   ? ILE A 1 217 ?  -6.430 -13.852   1.194 1.000 98.020 ? 217 ILE A C   1 
ATOM 1638 C CB  ? ILE A 1 217 ?  -5.095 -12.112  -0.050 1.000 98.020 ? 217 ILE A CB  1 
ATOM 1639 O O   ? ILE A 1 217 ?  -7.163 -13.619   2.158 1.000 98.020 ? 217 ILE A O   1 
ATOM 1640 C CG1 ? ILE A 1 217 ?  -3.794 -11.301  -0.050 1.000 98.020 ? 217 ILE A CG1 1 
ATOM 1641 C CG2 ? ILE A 1 217 ?  -6.312 -11.196   0.104 1.000 98.020 ? 217 ILE A CG2 1 
ATOM 1642 C CD1 ? ILE A 1 217 ?  -3.575 -10.482  -1.315 1.000 98.020 ? 217 ILE A CD1 1 
ATOM 1643 N N   ? GLN A 1 218 ?  -6.747 -14.696   0.334 1.000 97.540 ? 218 GLN A N   1 
ATOM 1644 C CA  ? GLN A 1 218 ?  -8.037 -15.377   0.314 1.000 97.540 ? 218 GLN A CA  1 
ATOM 1645 C C   ? GLN A 1 218 ?  -8.197 -16.288   1.528 1.000 97.540 ? 218 GLN A C   1 
ATOM 1646 C CB  ? GLN A 1 218 ?  -8.197 -16.186  -0.974 1.000 97.540 ? 218 GLN A CB  1 
ATOM 1647 O O   ? GLN A 1 218 ?  -9.272 -16.347   2.128 1.000 97.540 ? 218 GLN A O   1 
ATOM 1648 C CG  ? GLN A 1 218 ?  -8.425 -15.331  -2.213 1.000 97.540 ? 218 GLN A CG  1 
ATOM 1649 C CD  ? GLN A 1 218 ?  -8.456 -16.146  -3.492 1.000 97.540 ? 218 GLN A CD  1 
ATOM 1650 N NE2 ? GLN A 1 218 ?  -8.953 -15.545  -4.567 1.000 97.540 ? 218 GLN A NE2 1 
ATOM 1651 O OE1 ? GLN A 1 218 ?  -8.036 -17.308  -3.513 1.000 97.540 ? 218 GLN A OE1 1 
ATOM 1652 N N   ? THR A 1 219 ?  -7.139 -16.985   1.817 1.000 97.760 ? 219 THR A N   1 
ATOM 1653 C CA  ? THR A 1 219 ?  -7.158 -17.892   2.959 1.000 97.760 ? 219 THR A CA  1 
ATOM 1654 C C   ? THR A 1 219 ?  -7.440 -17.128   4.250 1.000 97.760 ? 219 THR A C   1 
ATOM 1655 C CB  ? THR A 1 219 ?  -5.826 -18.653   3.090 1.000 97.760 ? 219 THR A CB  1 
ATOM 1656 O O   ? THR A 1 219 ?  -8.255 -17.561   5.068 1.000 97.760 ? 219 THR A O   1 
ATOM 1657 C CG2 ? THR A 1 219 ?  -5.800 -19.503   4.357 1.000 97.760 ? 219 THR A CG2 1 
ATOM 1658 O OG1 ? THR A 1 219 ?  -5.656 -19.506   1.952 1.000 97.760 ? 219 THR A OG1 1 
ATOM 1659 N N   ? ILE A 1 220 ?  -6.781 -16.041   4.505 1.000 97.470 ? 220 ILE A N   1 
ATOM 1660 C CA  ? ILE A 1 220 ?  -6.982 -15.248   5.713 1.000 97.470 ? 220 ILE A CA  1 
ATOM 1661 C C   ? ILE A 1 220 ?  -8.421 -14.741   5.764 1.000 97.470 ? 220 ILE A C   1 
ATOM 1662 C CB  ? ILE A 1 220 ?  -5.993 -14.063   5.782 1.000 97.470 ? 220 ILE A CB  1 
ATOM 1663 O O   ? ILE A 1 220 ?  -9.074 -14.813   6.808 1.000 97.470 ? 220 ILE A O   1 
ATOM 1664 C CG1 ? ILE A 1 220 ?  -4.554 -14.575   5.917 1.000 97.470 ? 220 ILE A CG1 1 
ATOM 1665 C CG2 ? ILE A 1 220 ?  -6.353 -13.127   6.939 1.000 97.470 ? 220 ILE A CG2 1 
ATOM 1666 C CD1 ? ILE A 1 220 ?  -4.315 -15.427   7.155 1.000 97.470 ? 220 ILE A CD1 1 
ATOM 1667 N N   ? ILE A 1 221 ?  -8.933 -14.201   4.614 1.000 97.100 ? 221 ILE A N   1 
ATOM 1668 C CA  ? ILE A 1 221 ? -10.291 -13.670   4.545 1.000 97.100 ? 221 ILE A CA  1 
ATOM 1669 C C   ? ILE A 1 221 ? -11.294 -14.776   4.864 1.000 97.100 ? 221 ILE A C   1 
ATOM 1670 C CB  ? ILE A 1 221 ? -10.589 -13.060   3.158 1.000 97.100 ? 221 ILE A CB  1 
ATOM 1671 O O   ? ILE A 1 221 ? -12.245 -14.562   5.620 1.000 97.100 ? 221 ILE A O   1 
ATOM 1672 C CG1 ? ILE A 1 221 ?  -9.837 -11.735   2.984 1.000 97.100 ? 221 ILE A CG1 1 
ATOM 1673 C CG2 ? ILE A 1 221 ? -12.096 -12.864   2.967 1.000 97.100 ? 221 ILE A CG2 1 
ATOM 1674 C CD1 ? ILE A 1 221 ?  -9.949 -11.138   1.588 1.000 97.100 ? 221 ILE A CD1 1 
ATOM 1675 N N   ? GLN A 1 222 ? -11.144 -16.000   4.444 1.000 96.360 ? 222 GLN A N   1 
ATOM 1676 C CA  ? GLN A 1 222 ? -12.065 -17.120   4.603 1.000 96.360 ? 222 GLN A CA  1 
ATOM 1677 C C   ? GLN A 1 222 ? -11.993 -17.695   6.015 1.000 96.360 ? 222 GLN A C   1 
ATOM 1678 C CB  ? GLN A 1 222 ? -11.765 -18.213   3.576 1.000 96.360 ? 222 GLN A CB  1 
ATOM 1679 O O   ? GLN A 1 222 ? -13.011 -18.102   6.578 1.000 96.360 ? 222 GLN A O   1 
ATOM 1680 C CG  ? GLN A 1 222 ? -12.195 -17.859   2.159 1.000 96.360 ? 222 GLN A CG  1 
ATOM 1681 C CD  ? GLN A 1 222 ? -11.717 -18.867   1.131 1.000 96.360 ? 222 GLN A CD  1 
ATOM 1682 N NE2 ? GLN A 1 222 ? -11.955 -18.574  -0.143 1.000 96.360 ? 222 GLN A NE2 1 
ATOM 1683 O OE1 ? GLN A 1 222 ? -11.137 -19.901   1.479 1.000 96.360 ? 222 GLN A OE1 1 
ATOM 1684 N N   ? THR A 1 223 ? -10.844 -17.729   6.624 1.000 94.740 ? 223 THR A N   1 
ATOM 1685 C CA  ? THR A 1 223 ? -10.630 -18.433   7.884 1.000 94.740 ? 223 THR A CA  1 
ATOM 1686 C C   ? THR A 1 223 ? -10.841 -17.496   9.070 1.000 94.740 ? 223 THR A C   1 
ATOM 1687 C CB  ? THR A 1 223 ?  -9.217 -19.041   7.951 1.000 94.740 ? 223 THR A CB  1 
ATOM 1688 O O   ? THR A 1 223 ? -10.873 -17.940  10.220 1.000 94.740 ? 223 THR A O   1 
ATOM 1689 C CG2 ? THR A 1 223 ?  -9.027 -20.111   6.881 1.000 94.740 ? 223 THR A CG2 1 
ATOM 1690 O OG1 ? THR A 1 223 ?  -8.248 -18.005   7.752 1.000 94.740 ? 223 THR A OG1 1 
ATOM 1691 N N   ? ASN A 1 224 ? -11.107 -16.143   8.862 1.000 90.850 ? 224 ASN A N   1 
ATOM 1692 C CA  ? ASN A 1 224 ? -11.306 -15.185   9.944 1.000 90.850 ? 224 ASN A CA  1 
ATOM 1693 C C   ? ASN A 1 224 ? -12.582 -14.371   9.745 1.000 90.850 ? 224 ASN A C   1 
ATOM 1694 C CB  ? ASN A 1 224 ? -10.097 -14.255  10.067 1.000 90.850 ? 224 ASN A CB  1 
ATOM 1695 O O   ? ASN A 1 224 ? -13.222 -13.965  10.716 1.000 90.850 ? 224 ASN A O   1 
ATOM 1696 C CG  ? ASN A 1 224 ?  -8.914 -14.922  10.741 1.000 90.850 ? 224 ASN A CG  1 
ATOM 1697 N ND2 ? ASN A 1 224 ?  -7.979 -15.419   9.940 1.000 90.850 ? 224 ASN A ND2 1 
ATOM 1698 O OD1 ? ASN A 1 224 ?  -8.841 -14.991  11.970 1.000 90.850 ? 224 ASN A OD1 1 
# 
loop_
_struct_sheet_range.sheet_id 
_struct_sheet_range.id 
_struct_sheet_range.beg_label_comp_id 
_struct_sheet_range.beg_label_asym_id 
_struct_sheet_range.beg_label_seq_id 
_struct_sheet_range.pdbx_beg_PDB_ins_code 
_struct_sheet_range.end_label_comp_id 
_struct_sheet_range.end_label_asym_id 
_struct_sheet_range.end_label_seq_id 
_struct_sheet_range.pdbx_end_PDB_ins_code 
_struct_sheet_range.beg_auth_comp_id 
_struct_sheet_range.beg_auth_asym_id 
_struct_sheet_range.beg_auth_seq_id 
_struct_sheet_range.end_auth_comp_id 
_struct_sheet_range.end_auth_asym_id 
_struct_sheet_range.end_auth_seq_id 
A A ILE A   3 ? ILE A   3 ? ILE A 3   ILE A 3   
A B ASP A 171 ? ASP A 171 ? ASP A 171 ASP A 171 
B C GLN A   6 ? ASP A   7 ? GLN A 6   ASP A 7   
B D VAL A 107 ? VAL A 107 ? VAL A 107 VAL A 107 
B E THR A 117 ? GLY A 122 ? THR A 117 GLY A 122 
B F GLN A 136 ? VAL A 142 ? GLN A 136 VAL A 142 
B G MET A 160 ? ALA A 163 ? MET A 160 ALA A 163 
B H PRO A 180 ? CYS A 183 ? PRO A 180 CYS A 183 
B I SER A 186 ? MET A 193 ? SER A 186 MET A 193 
B J SER A 205 ? ASN A 209 ? SER A 205 ASN A 209 
C K GLN A  16 ? SER A  21 ? GLN A 16  SER A 21  
C L GLY A  24 ? HIS A  33 ? GLY A 24  HIS A 33  
C M TRP A  36 ? SER A  39 ? TRP A 36  SER A 39  
C N ILE A  49 ? LEU A  52 ? ILE A 49  LEU A 52  
C O ARG A  65 ? GLN A  74 ? ARG A 65  GLN A 74  
C P MET A  88 ? LEU A  92 ? MET A 88  LEU A 92  
D Q ASN A  56 ? ASN A  56 ? ASN A 56  ASN A 56  
D R LEU A 134 ? LEU A 134 ? LEU A 134 LEU A 134 
E S ASN A  79 ? ASN A  79 ? ASN A 79  ASN A 79  
E T ALA A  84 ? ALA A  84 ? ALA A 84  ALA A 84  
# 
loop_
_struct_conf.id 
_struct_conf.conf_type_id 
_struct_conf.beg_label_comp_id 
_struct_conf.beg_label_asym_id 
_struct_conf.beg_label_seq_id 
_struct_conf.pdbx_beg_PDB_ins_code 
_struct_conf.end_label_comp_id 
_struct_conf.end_label_asym_id 
_struct_conf.end_label_seq_id 
_struct_conf.pdbx_end_PDB_ins_code 
_struct_conf.beg_auth_comp_id 
_struct_conf.beg_auth_asym_id 
_struct_conf.beg_auth_seq_id 
_struct_conf.end_auth_comp_id 
_struct_conf.end_auth_asym_id 
_struct_conf.end_auth_seq_id 
STRN1         STRN         ILE A   3 ? ILE A   3 ? ILE A 3   ILE A 3   
TURN_TY1_P1   TURN_TY1_P   GLN A   4 ? GLN A   4 ? GLN A 4   GLN A 4   
STRN2         STRN         GLN A   6 ? ASP A   7 ? GLN A 6   ASP A 7   
HELX_LH_PP_P1 HELX_LH_PP_P CYS A   8 ? SER A   9 ? CYS A 8   SER A 9   
TURN_TY1_P2   TURN_TY1_P   PRO A  10 ? HIS A  11 ? PRO A 10  HIS A 11  
BEND1         BEND         SER A  12 ? SER A  12 ? SER A 12  SER A 12  
TURN_TY1_P3   TURN_TY1_P   PRO A  14 ? TRP A  15 ? PRO A 14  TRP A 15  
STRN3         STRN         GLN A  16 ? SER A  21 ? GLN A 16  SER A 21  
TURN_TY1_P4   TURN_TY1_P   GLU A  22 ? ASP A  23 ? GLU A 22  ASP A 23  
STRN4         STRN         GLY A  24 ? HIS A  33 ? GLY A 24  HIS A 33  
TURN_TY1_P5   TURN_TY1_P   PRO A  34 ? GLN A  35 ? PRO A 34  GLN A 35  
STRN5         STRN         TRP A  36 ? SER A  39 ? TRP A 36  SER A 39  
HELX_RH_3T_P1 HELX_RH_3T_P ALA A  41 ? CYS A  43 ? ALA A 41  CYS A 43  
BEND2         BEND         GLU A  46 ? GLU A  46 ? GLU A 46  GLU A 46  
STRN6         STRN         ILE A  49 ? LEU A  52 ? ILE A 49  LEU A 52  
BEND3         BEND         GLY A  53 ? GLY A  53 ? GLY A 53  GLY A 53  
BEND4         BEND         HIS A  55 ? HIS A  55 ? HIS A 55  HIS A 55  
STRN7         STRN         ASN A  56 ? ASN A  56 ? ASN A 56  ASN A 56  
TURN_TY1_P6   TURN_TY1_P   LEU A  57 ? LYS A  58 ? LEU A 57  LYS A 58  
BEND5         BEND         SER A  59 ? SER A  59 ? SER A 59  SER A 59  
TURN_TY1_P7   TURN_TY1_P   PRO A  62 ? GLY A  63 ? PRO A 62  GLY A 63  
STRN8         STRN         ARG A  65 ? GLN A  74 ? ARG A 65  GLN A 74  
TURN_TY1_P8   TURN_TY1_P   PRO A  76 ? ASN A  77 ? PRO A 76  ASN A 77  
STRN9         STRN         ASN A  79 ? ASN A  79 ? ASN A 79  ASN A 79  
TURN_TY1_P9   TURN_TY1_P   ASP A  80 ? PHE A  83 ? ASP A 80  PHE A 83  
STRN10        STRN         ALA A  84 ? ALA A  84 ? ALA A 84  ALA A 84  
TURN_TY1_P10  TURN_TY1_P   ASN A  85 ? ASN A  85 ? ASN A 85  ASN A 85  
STRN11        STRN         MET A  88 ? LEU A  92 ? MET A 88  LEU A 92  
BEND6         BEND         ASN A  93 ? GLU A  94 ? ASN A 93  GLU A 94  
HELX_LH_PP_P2 HELX_LH_PP_P SER A  95 ? GLU A  98 ? SER A 95  GLU A 98  
BEND7         BEND         ASN A 100 ? THR A 101 ? ASN A 100 THR A 101 
HELX_LH_PP_P3 HELX_LH_PP_P PRO A 106 ? PRO A 106 ? PRO A 106 PRO A 106 
STRN12        STRN         VAL A 107 ? VAL A 107 ? VAL A 107 VAL A 107 
HELX_LH_PP_P4 HELX_LH_PP_P ALA A 108 ? ALA A 108 ? ALA A 108 ALA A 108 
BEND8         BEND         THR A 109 ? GLN A 110 ? THR A 109 GLN A 110 
TURN_TY1_P11  TURN_TY1_P   PRO A 114 ? GLY A 115 ? PRO A 114 GLY A 115 
STRN13        STRN         THR A 117 ? GLY A 122 ? THR A 117 GLY A 122 
TURN_TY1_P12  TURN_TY1_P   LYS A 127 ? ASN A 128 ? LYS A 127 ASN A 128 
BEND9         BEND         GLY A 129 ? GLY A 129 ? GLY A 129 GLY A 129 
HELX_LH_PP_P5 HELX_LH_PP_P LYS A 130 ? PRO A 132 ? LYS A 130 PRO A 132 
BEND10        BEND         SER A 133 ? SER A 133 ? SER A 133 SER A 133 
STRN14        STRN         LEU A 134 ? LEU A 134 ? LEU A 134 LEU A 134 
STRN15        STRN         GLN A 136 ? SER A 141 ? GLN A 136 SER A 141 
STRN16        STRN         VAL A 142 ? VAL A 142 ? VAL A 142 VAL A 142 
HELX_LH_PP_P6 HELX_LH_PP_P ALA A 143 ? SER A 144 ? ALA A 143 SER A 144 
HELX_RH_AL_P1 HELX_RH_AL_P GLU A 145 ? TYR A 152 ? GLU A 145 TYR A 152 
TURN_TY1_P13  TURN_TY1_P   ASP A 153 ? VAL A 155 ? ASP A 153 VAL A 155 
TURN_TY1_P14  TURN_TY1_P   LEU A 158 ? SER A 159 ? LEU A 158 SER A 159 
STRN17        STRN         MET A 160 ? ALA A 163 ? MET A 160 ALA A 163 
BEND11        BEND         GLY A 166 ? GLY A 166 ? GLY A 166 GLY A 166 
TURN_TY1_P15  TURN_TY1_P   GLN A 167 ? ASP A 168 ? GLN A 167 ASP A 168 
STRN18        STRN         ASP A 171 ? ASP A 171 ? ASP A 171 ASP A 171 
TURN_TY1_P16  TURN_TY1_P   ASN A 174 ? GLY A 175 ? ASN A 174 GLY A 175 
TURN_TY1_P17  TURN_TY1_P   SER A 177 ? GLY A 178 ? SER A 177 GLY A 178 
STRN19        STRN         PRO A 180 ? CYS A 183 ? PRO A 180 CYS A 183 
TURN_TY1_P18  TURN_TY1_P   ASN A 184 ? ARG A 185 ? ASN A 184 ARG A 185 
STRN20        STRN         SER A 186 ? MET A 193 ? SER A 186 MET A 193 
BEND12        BEND         GLY A 196 ? LYS A 197 ? GLY A 196 LYS A 197 
TURN_TY1_P19  TURN_TY1_P   CYS A 198 ? GLY A 199 ? CYS A 198 GLY A 199 
TURN_TY1_P20  TURN_TY1_P   PRO A 201 ? GLY A 202 ? PRO A 201 GLY A 202 
HELX_LH_PP_P7 HELX_LH_PP_P PRO A 204 ? PRO A 204 ? PRO A 204 PRO A 204 
STRN21        STRN         SER A 205 ? ASN A 209 ? SER A 205 ASN A 209 
HELX_RH_3T_P2 HELX_RH_3T_P LEU A 210 ? LYS A 212 ? LEU A 210 LYS A 212 
BEND13        BEND         PHE A 213 ? PHE A 213 ? PHE A 213 PHE A 213 
HELX_RH_AL_P2 HELX_RH_AL_P THR A 214 ? THR A 223 ? THR A 214 THR A 223 
# 
