# Supplementary material for: FlatProt: 2D visualization eases protein structure comparison
Source: BMC Bioinformatics. 2025 Aug 13;26:210. doi: 10.1186/s12859-025-06233-x (PMC12344939; doi:10.1186/s12859-025-06233-x)
Supplement: Supplementary file 1 — Supplementary Material 1 [file 12859_2025_6233_MOESM1_ESM.zip › KLK/structures/Alligator_sinensis_GeneID=102371192.cif]

data_Alligator_sinensis_GeneID=102371192
# 
_entry.id   ? 
# 
_entity.id                         1      
_entity.type                       polymer 
_entity.pdbx_description           polymer-1 
_entity.formula_weight             25073.3 
_entity.pdbx_number_of_molecules        1 
# 
loop_
_struct_sheet.id 
_struct_sheet.number_strands 
A 2 
B 7 
C 6 
D 2 
E 2 
# 
loop_
_struct_conf_type.id 
_struct_conf_type.criteria 
STRN         DSSP 
TURN_TY1_P   DSSP 
HELX_LH_PP_P DSSP 
BEND         DSSP 
HELX_RH_3T_P DSSP 
HELX_RH_AL_P DSSP 
# 
_struct_asym.id          A 
_struct_asym.entity_id   1 
# 
_software.pdbx_ordinal     1 
_software.name             dssp 
_software.version          4.4.10 
_software.date             ? 
_software.classification   'model annotation' 
# 
_entity_poly.entity_id                      1 
_entity_poly.type                           polypeptide(L) 
_entity_poly.nstd_linkage                   n 
_entity_poly.nstd_monomer                   n 
_entity_poly.pdbx_seq_one_letter_code       
;EIIGGREAKKYSRPYMAYTIIEEELACGGFLIQEDVVVTAAHCNTEKMSVILGAHNIRKPEPNSQQIKVRHWIPHPKYNR
TTLRYDIMLLQLKHKARLNHRVQTIPLPAKNVKPGTMCSVAGWGRIHLWSNKTSDVLLEVDLMVQKDRICKKTFSGYSRK
VQMCVGDSSGKKSTFKGDSGGPLVCNGAAYGIVSYGPHGTTFPDVFAKVSSFIPWIKKELKKM
;
_entity_poly.pdbx_seq_one_letter_code_can   
;EIIGGREAKKYSRPYMAYTIIEEELACGGFLIQEDVVVTAAHCNTEKMSVILGAHNIRKPEPNSQQIKVRHWIPHPKYNR
TTLRYDIMLLQLKHKARLNHRVQTIPLPAKNVKPGTMCSVAGWGRIHLWSNKTSDVLLEVDLMVQKDRICKKTFSGYSRK
VQMCVGDSSGKKSTFKGDSGGPLVCNGAAYGIVSYGPHGTTFPDVFAKVSSFIPWIKKELKKM
;
_entity_poly.pdbx_strand_id                 A 
# 
loop_
_dssp_struct_summary.entry_id 
_dssp_struct_summary.label_comp_id 
_dssp_struct_summary.label_asym_id 
_dssp_struct_summary.label_seq_id 
_dssp_struct_summary.secondary_structure 
_dssp_struct_summary.ss_bridge 
_dssp_struct_summary.helix_3_10 
_dssp_struct_summary.helix_alpha 
_dssp_struct_summary.helix_pi 
_dssp_struct_summary.helix_pp 
_dssp_struct_summary.bend 
_dssp_struct_summary.chirality 
_dssp_struct_summary.sheet 
_dssp_struct_summary.strand 
_dssp_struct_summary.ladder_1 
_dssp_struct_summary.ladder_2 
_dssp_struct_summary.accessibility 
_dssp_struct_summary.TCO 
_dssp_struct_summary.kappa 
_dssp_struct_summary.alpha 
_dssp_struct_summary.phi 
_dssp_struct_summary.psi 
_dssp_struct_summary.x_ca 
_dssp_struct_summary.y_ca 
_dssp_struct_summary.z_ca 
Alligator_sinensis_GeneID=102371192 GLU A 1   . . . . . . . . . . . . ? .      .     .      .      121.6  3.5   10.3  -5.5  
Alligator_sinensis_GeneID=102371192 ILE A 2   E . > . . . . - A A A . ? -0.861 .     -165.7 -102.2 74.8   1.5   9.3   -8.5  
Alligator_sinensis_GeneID=102371192 ILE A 3   E . 3 . . . S + A A A . ? -0.661 73.9  6.9    -64.6  127.1  4.2   10.6  -10.9 
Alligator_sinensis_GeneID=102371192 GLY A 4   T . 3 . . . S + . . . . ? 0.672  105.0 141.9  76.2   10.5   3.0   11.0  -14.4 
Alligator_sinensis_GeneID=102371192 GLY A 5   . . < . . . . - . . . . ? -0.326 41.8  -140.5 -85.1  166.8  -0.5  10.0  -13.1 
Alligator_sinensis_GeneID=102371192 ARG A 6   E . . . . . . - B C B . ? -0.873 35.7  -82.3  -120.0 153.2  -3.9  11.4  -14.1 
Alligator_sinensis_GeneID=102371192 GLU A 7   E . . . . > . - B C B . ? -0.421 52.4  -118.6 -55.4  132.3  -6.9  12.3  -12.0 
Alligator_sinensis_GeneID=102371192 ALA A 8   P . . . . P . - . . . . ? -0.456 32.4  -95.4  -70.8  141.7  -8.9  9.1   -11.3 
Alligator_sinensis_GeneID=102371192 LYS A 9   P . > . . P . - . . . . ? -0.427 58.8  -89.3  -54.6  131.4  -12.4 8.9   -12.6 
Alligator_sinensis_GeneID=102371192 LYS A 10  T . 3 . . < S - . . . . ? -0.241 106.5 -4.7   -49.5  123.8  -14.6 10.0  -9.7  
Alligator_sinensis_GeneID=102371192 TYR A 11  T . 3 . . . S + . . . . ? 0.623  93.5  124.1  72.3   10.4   -15.6 7.0   -7.5  
Alligator_sinensis_GeneID=102371192 SER A 12  S . < . . . S + . . . . ? 0.615  73.1  50.4   -76.5  -9.9   -13.8 4.5   -9.9  
Alligator_sinensis_GeneID=102371192 ARG A 13  . . > . . . . + . . . . ? -0.570 63.8  163.0  -124.7 69.2   -11.7 3.2   -6.9  
Alligator_sinensis_GeneID=102371192 PRO A 14  T . 3 . . . S + . . . . ? 0.627  73.9  57.2   -72.7  -8.0   -14.3 2.5   -4.3  
Alligator_sinensis_GeneID=102371192 TYR A 15  T . 3 . . . S + . . . . ? 0.535  79.3  116.4  -94.0  -17.4  -11.8 0.4   -2.3  
Alligator_sinensis_GeneID=102371192 MET A 16  E . < . . . . - C J I . ? -0.371 47.7  -162.6 -62.0  137.6  -9.2  3.1   -1.9  
Alligator_sinensis_GeneID=102371192 ALA A 17  E . . . . . . - C J I J ? -0.950 15.4  -148.7 -125.0 137.5  -8.5  4.3   1.6   
Alligator_sinensis_GeneID=102371192 TYR A 18  E . . . . . . - C J I J ? -0.953 17.7  -156.0 -101.8 112.8  -6.8  7.4   3.0   
Alligator_sinensis_GeneID=102371192 THR A 19  E . . . . . . - C J I J ? -0.843 3.2   -151.8 -96.1  114.5  -5.0  6.6   6.2   
Alligator_sinensis_GeneID=102371192 ILE A 20  E . . . . . . - C J I J ? -0.830 14.4  -175.7 -87.0  112.1  -4.5  9.6   8.4   
Alligator_sinensis_GeneID=102371192 ILE A 21  E . > > . . . - C J I J ? -0.951 55.9  -45.4  -110.5 100.9  -1.3  9.1   10.5  
Alligator_sinensis_GeneID=102371192 GLU A 22  G . > 4 . . S - . . . . ? 0.278  99.7  -41.8  49.4   164.5  -0.8  12.0  13.0  
Alligator_sinensis_GeneID=102371192 GLU A 23  G . 3 4 . . S + . . . . ? 0.568  137.6 6.0    -50.7  11.3   -1.2  16.0  12.1  
Alligator_sinensis_GeneID=102371192 GLU A 24  G . < 4 . . S + . . . . ? 0.579  101.0 94.6   -174.5 1.9    0.7   15.5  8.7   
Alligator_sinensis_GeneID=102371192 LEU A 25  E . < < . . . + C K I . ? -0.817 44.0  176.6  -109.3 133.7  1.6   11.9  7.6   
Alligator_sinensis_GeneID=102371192 ALA A 26  E . . . . . . - C K I . ? -0.981 9.0   -175.9 -133.1 145.1  -0.7  9.9   5.4   
Alligator_sinensis_GeneID=102371192 CYS A 27  E . . . . . . - C K I . ? -0.850 25.6  -113.9 -124.2 166.1  -0.6  6.5   3.7   
Alligator_sinensis_GeneID=102371192 GLY A 28  E . . . . . . + C K I . ? -0.424 35.1  165.4  -90.5  172.0  -2.8  4.7   1.4   
Alligator_sinensis_GeneID=102371192 GLY A 29  E . . . . . . - C K I . ? -0.958 23.4  -130.3 -168.2 175.0  -4.8  1.6   2.0   
Alligator_sinensis_GeneID=102371192 PHE A 30  E . . . . . . - C K I K ? -0.995 20.5  -118.1 -148.2 142.5  -7.6  -0.6  0.6   
Alligator_sinensis_GeneID=102371192 LEU A 31  E . . . . . . + C K . K ? -0.673 33.3  163.3  -81.1  120.3  -10.8 -2.1  2.0   
Alligator_sinensis_GeneID=102371192 ILE A 32  E . . . . . S + C K . . ? 0.574  74.6  17.9   -113.4 -16.3  -10.9 -6.0  1.9   
Alligator_sinensis_GeneID=102371192 GLN A 33  E . > . . . S - C K . K ? -0.911 92.2  -96.0  -140.5 165.9  -13.8 -6.4  4.5   
Alligator_sinensis_GeneID=102371192 GLU A 34  T . 3 . . . S + . . . . ? 0.745  127.9 22.6   -61.4  -11.7  -16.5 -3.9  5.9   
Alligator_sinensis_GeneID=102371192 ASP A 35  T . 3 . . . S + . . . . ? 0.120  109.1 85.3   -139.6 14.7   -14.2 -3.4  8.8   
Alligator_sinensis_GeneID=102371192 VAL A 36  E . < . . . . - C L K L ? -0.979 47.3  -175.0 -129.3 126.6  -10.7 -4.3  7.6   
Alligator_sinensis_GeneID=102371192 VAL A 37  E . . . . . . - C L K L ? -0.922 15.8  -144.4 -113.7 136.0  -8.2  -2.1  5.7   
Alligator_sinensis_GeneID=102371192 VAL A 38  E . . . . . . + C L K L ? -0.891 33.3  150.1  -99.5  133.0  -4.9  -3.3  4.3   
Alligator_sinensis_GeneID=102371192 THR A 39  E . . . . . . - C L . L ? -0.802 49.0  -70.7  -146.6 -179.6 -1.9  -0.9  4.4   
Alligator_sinensis_GeneID=102371192 ALA A 40  . . > . . . . - . . . . ? -0.694 31.0  -138.5 -82.4  139.9  1.9   -1.0  4.6   
Alligator_sinensis_GeneID=102371192 ALA A 41  G . > . . . S + . . . . ? 0.795  103.2 64.0   -65.2  -30.4  3.5   -1.9  8.0   
Alligator_sinensis_GeneID=102371192 HIS A 42  G . 3 . . . S + . . . . ? 0.623  91.4  67.7   -73.4  -4.2   6.0   0.9   7.6   
Alligator_sinensis_GeneID=102371192 CYS A 43  G . < . . . S + . . . . ? 0.421  73.8  133.4  -88.4  -4.1   3.1   3.3   7.8   
Alligator_sinensis_GeneID=102371192 ASN A 44  . . < . . . . + . . . . ? -0.374 22.9  159.0  -63.1  124.5  2.4   2.3   11.5  
Alligator_sinensis_GeneID=102371192 THR A 45  . . . . . . . - . . . . ? -0.837 53.1  -103.7 -138.5 160.7  1.8   5.2   14.0  
Alligator_sinensis_GeneID=102371192 GLU A 46  S . . . . . S + . . . . ? 0.851  108.2 37.1   -62.3  -17.4  0.1   5.4   17.6  
Alligator_sinensis_GeneID=102371192 LYS A 47  . . . . . . . + . . . . ? -0.949 70.0  167.8  -146.7 113.4  -3.2  7.1   16.1  
Alligator_sinensis_GeneID=102371192 MET A 48  E . . . . . . - C M J . ? -0.963 11.0  -176.9 -129.8 137.2  -4.8  6.3   12.8  
Alligator_sinensis_GeneID=102371192 SER A 49  E . . . . . . - C M J M ? -0.935 17.9  -139.8 -119.9 155.4  -8.1  7.1   11.1  
Alligator_sinensis_GeneID=102371192 VAL A 50  E . . . . . . - C M J M ? -0.965 4.3   -155.6 -119.2 129.5  -9.3  5.9   7.7   
Alligator_sinensis_GeneID=102371192 ILE A 51  E . . . . . . - C M J M ? -0.952 17.2  -173.3 -100.5 125.1  -11.2 8.0   5.2   
Alligator_sinensis_GeneID=102371192 LEU A 52  E . . . . . . + C M J M ? -0.870 61.8  22.7   -115.9 142.4  -13.4 6.0   2.7   
Alligator_sinensis_GeneID=102371192 GLY A 53  S . . . . . S + . . . . ? 0.655  83.0  140.3  86.3   15.5   -15.3 7.1   -0.3  
Alligator_sinensis_GeneID=102371192 ALA A 54  . . . . . . . + . . . . ? -0.816 26.9  169.2  -100.2 126.2  -13.2 10.3  -0.9  
Alligator_sinensis_GeneID=102371192 HIS A 55  S . . . . . S + . . . . ? 0.723  88.1  30.7   -89.3  -39.6  -12.2 11.6  -4.3  
Alligator_sinensis_GeneID=102371192 ASN A 56  B . > . . . S - D P O . ? -0.978 70.5  -160.7 -119.1 119.7  -11.0 14.9  -2.9  
Alligator_sinensis_GeneID=102371192 ILE A 57  T . 3 . . . S + . . . . ? 0.672  90.9  52.6   -81.6  -9.4   -9.6  14.7  0.7   
Alligator_sinensis_GeneID=102371192 ARG A 58  T . 3 . . . S + . . . . ? 0.653  102.1 67.6   -100.3 -11.0  -10.0 18.5  1.3   
Alligator_sinensis_GeneID=102371192 LYS A 59  S . < . . . S - . . . . ? -0.911 85.7  -122.3 -117.8 119.2  -13.7 18.6  0.3   
Alligator_sinensis_GeneID=102371192 PRO A 60  . . . . . . . - . . . . ? -0.470 35.9  -166.3 -54.2  122.4  -16.5 16.9  2.2   
Alligator_sinensis_GeneID=102371192 GLU A 61  . . > . . . . - . . . . ? -0.930 29.5  -92.3  -114.2 143.5  -18.2 14.5  -0.2  
Alligator_sinensis_GeneID=102371192 PRO A 62  T . 3 . . . S + . . . . ? -0.343 109.7 8.9    -54.9  127.9  -21.5 12.7  0.2   
Alligator_sinensis_GeneID=102371192 ASN A 63  T . 3 . . . S + . . . . ? 0.545  87.6  144.4  83.7   -4.1   -21.1 9.2   1.9   
Alligator_sinensis_GeneID=102371192 SER A 64  . . < . . . . - . . . . ? -0.606 35.5  -156.2 -61.6  139.1  -17.4 9.8   2.7   
Alligator_sinensis_GeneID=102371192 GLN A 65  E . . . . . . - C N M . ? -0.992 16.6  -160.3 -127.9 121.7  -16.7 8.0   6.0   
Alligator_sinensis_GeneID=102371192 GLN A 66  E . . . . . . - C N M . ? -0.965 21.1  -178.5 -98.6  117.3  -14.0 8.8   8.5   
Alligator_sinensis_GeneID=102371192 ILE A 67  E . . . . . . - C N M . ? -0.966 23.4  -126.2 -123.0 130.7  -13.5 5.8   10.8  
Alligator_sinensis_GeneID=102371192 LYS A 68  E . . . . . . - C N M . ? -0.400 29.5  -113.0 -69.6  148.7  -11.1 5.4   13.7  
Alligator_sinensis_GeneID=102371192 VAL A 69  E . . . . . . - C N N . ? -0.750 27.9  -174.5 -85.6  123.3  -8.8  2.4   13.7  
Alligator_sinensis_GeneID=102371192 ARG A 70  E . . . . . S + C N . . ? 0.887  70.9  7.8    -77.9  -51.6  -9.6  -0.0  16.6  
Alligator_sinensis_GeneID=102371192 HIS A 71  E . . . . . . - C N N . ? -0.987 58.4  -156.9 -135.0 141.7  -6.6  -2.4  16.1  
Alligator_sinensis_GeneID=102371192 TRP A 72  E . . . . . . - C N N . ? -0.994 9.9   -171.4 -117.8 128.5  -3.5  -2.4  13.9  
Alligator_sinensis_GeneID=102371192 ILE A 73  E . . . . . . - C N N . ? -0.853 4.5   -166.0 -124.2 89.7   -1.8  -5.8  13.2  
Alligator_sinensis_GeneID=102371192 PRO A 74  E . . . . . . - C N N . ? -0.499 41.6  -90.4  -70.5  146.1  1.6   -5.6  11.5  
Alligator_sinensis_GeneID=102371192 HIS A 75  . . > . . . . - . . . . ? -0.378 35.3  -130.3 -51.1  133.9  2.9   -8.8  10.0  
Alligator_sinensis_GeneID=102371192 PRO A 76  T . 3 . . . S + . . . . ? 0.751  107.0 50.9   -62.7  -25.0  5.0   -10.5 12.7  
Alligator_sinensis_GeneID=102371192 LYS A 77  T . 3 . . . S + . . . . ? 0.254  78.3  139.0  -97.2  8.6    7.9   -11.0 10.4  
Alligator_sinensis_GeneID=102371192 TYR A 78  . . < . . . . - . . . . ? -0.396 38.5  -158.3 -56.5  127.3  8.0   -7.3  9.3   
Alligator_sinensis_GeneID=102371192 ASN A 79  . . . > . . . - . . . . ? -0.948 9.8   -159.8 -111.0 116.9  11.6  -6.1  9.1   
Alligator_sinensis_GeneID=102371192 ARG A 80  T . . 4 . . S + . . . . ? 0.725  91.0  48.9   -71.9  -20.9  12.1  -2.4  9.3   
Alligator_sinensis_GeneID=102371192 THR A 81  T . . 4 . . S + . . . . ? 0.939  125.1 24.1   -84.6  -46.9  15.5  -2.5  7.7   
Alligator_sinensis_GeneID=102371192 THR A 82  T . . 4 . . S - . . . . ? 0.625  94.5  -134.2 -95.1  -13.1  14.8  -4.7  4.7   
Alligator_sinensis_GeneID=102371192 LEU A 83  . . > < . . . + . . . . ? 0.716  48.3  160.2  60.5   22.6   11.1  -3.8  4.6   
Alligator_sinensis_GeneID=102371192 ARG A 84  T . 3 . . . . + . . . . ? -0.539 64.7  17.2   -69.0  139.7  10.4  -7.5  4.1   
Alligator_sinensis_GeneID=102371192 TYR A 85  T . 3 . . . S + . . . . ? 0.883  80.6  174.3  66.0   32.8   6.8   -8.6  5.0   
Alligator_sinensis_GeneID=102371192 ASP A 86  . . < . . . . + . . . . ? -0.551 32.5  115.7  -73.0  70.8   5.7   -4.8  4.8   
Alligator_sinensis_GeneID=102371192 ILE A 87  . . . . . . . - . . . . ? -0.993 37.4  -179.7 -144.0 140.5  1.9   -5.5  5.3   
Alligator_sinensis_GeneID=102371192 MET A 88  E . . . . . . - C O L N ? -0.998 18.7  -140.1 -144.6 138.3  -0.5  -4.5  8.1   
Alligator_sinensis_GeneID=102371192 LEU A 89  E . . . . . . - C O L N ? -0.868 12.9  -156.4 -97.5  132.9  -4.2  -5.0  8.8   
Alligator_sinensis_GeneID=102371192 LEU A 90  E . . . . . . - C O L N ? -0.967 4.3   -152.8 -108.7 117.8  -6.3  -2.2  10.2  
Alligator_sinensis_GeneID=102371192 GLN A 91  E . . . . . . - C O L N ? -0.850 19.9  -136.0 -86.6  121.8  -9.4  -3.1  12.1  
Alligator_sinensis_GeneID=102371192 LEU A 92  E . . . . . . - C O . N ? -0.426 12.8  -124.8 -77.8  146.4  -11.9 -0.3  11.9  
Alligator_sinensis_GeneID=102371192 LYS A 93  S . . . . . S + . . . . ? 0.850  97.1  13.8   -57.3  -38.4  -13.9 0.8   15.1  
Alligator_sinensis_GeneID=102371192 HIS A 94  S . . . . . S - . . . . ? -0.977 95.3  -89.3  -136.1 154.4  -17.2 0.3   13.1  
Alligator_sinensis_GeneID=102371192 LYS A 95  . . . . . . . - . . . . ? -0.303 46.3  -112.3 -59.4  139.1  -18.1 -1.4  9.8   
Alligator_sinensis_GeneID=102371192 ALA A 96  . . . . . . . - . . . . ? -0.470 26.6  -117.5 -66.3  140.1  -17.9 0.7   6.7   
Alligator_sinensis_GeneID=102371192 ARG A 97  . . . . . . . - . . . . ? -0.799 33.5  -138.6 -79.7  109.8  -21.2 1.5   5.0   
Alligator_sinensis_GeneID=102371192 LEU A 98  . . . . . . . + . . . . ? -0.545 41.5  131.1  -76.8  141.6  -20.9 -0.1  1.6   
Alligator_sinensis_GeneID=102371192 ASN A 99  S . . . . . S - . . . . ? -0.837 74.6  -59.9  -163.4 -168.6 -22.3 1.9   -1.5  
Alligator_sinensis_GeneID=102371192 HIS A 100 S . . . . . S + . . . . ? 0.733  136.0 40.4   -64.3  -9.9   -21.3 2.9   -5.0  
Alligator_sinensis_GeneID=102371192 ARG A 101 S . . . . . S + . . . . ? 0.610  114.9 50.7   -112.9 -20.1  -18.3 4.9   -3.4  
Alligator_sinensis_GeneID=102371192 VAL A 102 S . . . . . S + . . . . ? -0.948 70.4  144.3  -127.8 109.7  -17.2 2.5   -0.8  
Alligator_sinensis_GeneID=102371192 GLN A 103 . . . . . . . - . . . . ? -0.935 43.9  -109.4 -138.8 161.3  -16.6 -1.1  -1.8  
Alligator_sinensis_GeneID=102371192 THR A 104 . . . . . . . - . . . . ? -0.568 24.5  -140.1 -85.9  154.8  -14.2 -4.0  -1.0  
Alligator_sinensis_GeneID=102371192 ILE A 105 . . . . . . . - . . . . ? -0.956 22.9  -117.3 -114.3 134.3  -11.6 -5.3  -3.3  
Alligator_sinensis_GeneID=102371192 PRO A 106 P . . . . > . - . . . . ? -0.374 22.7  -117.3 -69.0  151.7  -10.9 -9.0  -3.7  
Alligator_sinensis_GeneID=102371192 LEU A 107 P . . . . P . - . . . . ? -0.613 41.0  -99.7  -79.7  143.4  -7.6  -10.6 -2.8  
Alligator_sinensis_GeneID=102371192 PRO A 108 P . . . . < . - . . . . ? -0.362 18.9  -150.7 -65.8  148.1  -5.8  -12.3 -5.7  
Alligator_sinensis_GeneID=102371192 ALA A 109 S . . . . . S + . . . . ? 0.766  78.7  9.6    -85.1  -31.7  -6.1  -16.1 -6.2  
Alligator_sinensis_GeneID=102371192 LYS A 110 S . . . . . S - . . . . ? -0.880 92.1  -74.2  -138.5 176.6  -2.7  -16.3 -7.8  
Alligator_sinensis_GeneID=102371192 ASN A 111 P . . . . > . - . . . . ? -0.336 45.2  -118.8 -73.5  150.6  0.5   -14.4 -8.6  
Alligator_sinensis_GeneID=102371192 VAL A 112 P . . . . P . - . . . . ? -0.720 29.7  -125.0 -91.1  138.4  0.5   -11.8 -11.3 
Alligator_sinensis_GeneID=102371192 LYS A 113 P . > . . P . - . . . . ? -0.574 29.3  -93.5  -83.5  150.6  2.9   -12.4 -14.3 
Alligator_sinensis_GeneID=102371192 PRO A 114 T . 3 . . < S + . . . . ? -0.296 111.7 38.7   -56.7  141.0  5.5   -10.0 -15.5 
Alligator_sinensis_GeneID=102371192 GLY A 115 T . 3 . . . S + . . . . ? 0.230  81.7  133.5  100.5  -14.5  4.2   -7.8  -18.3 
Alligator_sinensis_GeneID=102371192 THR A 116 . . < . . . . - . . . . ? -0.559 54.5  -131.8 -70.7  129.9  0.8   -7.4  -16.7 
Alligator_sinensis_GeneID=102371192 MET A 117 E . . . . . . + B D C . ? -0.732 33.1  175.7  -83.4  131.1  -0.5  -3.8  -16.7 
Alligator_sinensis_GeneID=102371192 CYS A 118 E . . . . . . - B D C . ? -0.861 21.9  -128.9 -133.2 161.0  -1.8  -2.7  -13.3 
Alligator_sinensis_GeneID=102371192 SER A 119 E . . . . . . - B D C D ? -0.901 12.7  -167.0 -117.7 144.5  -3.1  0.5   -11.8 
Alligator_sinensis_GeneID=102371192 VAL A 120 E . . . . . . - B D C D ? -0.988 7.1   -165.0 -124.8 133.7  -2.2  2.3   -8.6  
Alligator_sinensis_GeneID=102371192 ALA A 121 E . . . . . . + B D C . ? -0.949 22.6  134.3  -119.7 143.7  -4.2  5.0   -7.1  
Alligator_sinensis_GeneID=102371192 GLY A 122 E . . . . . . - B D C . ? -0.986 53.9  -124.0 -174.3 172.8  -3.2  7.5   -4.4  
Alligator_sinensis_GeneID=102371192 TRP A 123 . . . . . . . + . . . . ? -0.063 69.7  120.4  -115.3 19.9   -3.0  11.1  -3.0  
Alligator_sinensis_GeneID=102371192 GLY A 124 S . . . . . S - . . . . ? 0.165  72.2  -38.6  -77.4  -168.2 0.8   11.2  -2.6  
Alligator_sinensis_GeneID=102371192 ARG A 125 B . . . . . . - E R P . ? -0.309 41.2  -159.3 -54.9  144.2  3.4   13.6  -4.2  
Alligator_sinensis_GeneID=102371192 ILE A 126 S . . . . . S + . . . . ? 0.553  75.1  41.6   -107.3 -9.3   2.9   14.6  -7.8  
Alligator_sinensis_GeneID=102371192 HIS A 127 S . > . . . S - . . . . ? -0.986 75.0  -128.6 -138.9 152.4  6.5   15.6  -8.5  
Alligator_sinensis_GeneID=102371192 LEU A 128 T . 3 . . . S + . . . . ? 0.840  109.9 31.9   -68.1  -30.4  9.9   14.0  -7.6  
Alligator_sinensis_GeneID=102371192 TRP A 129 T . 3 . . . S + . . . . ? 0.295  106.2 85.0   -117.6 6.4    11.4  17.2  -6.1  
Alligator_sinensis_GeneID=102371192 SER A 130 . . < . . . . - . . . . ? -0.838 61.5  -150.9 -110.7 149.2  8.2   18.8  -4.7  
Alligator_sinensis_GeneID=102371192 ASN A 131 . . . . . . . + . . . . ? 0.296  61.8  123.3  -92.0  6.1    6.6   18.2  -1.4  
Alligator_sinensis_GeneID=102371192 LYS A 132 . . . . . . . - . . . . ? -0.536 43.6  -166.5 -74.1  129.5  3.2   19.0  -3.0  
Alligator_sinensis_GeneID=102371192 THR A 133 B . . . . . . - E S P . ? -0.755 23.2  -108.1 -109.4 157.3  0.5   16.3  -2.7  
Alligator_sinensis_GeneID=102371192 SER A 134 . . . . . . . - . . . . ? -0.706 11.8  -159.2 -85.3  137.6  -2.7  16.0  -4.5  
Alligator_sinensis_GeneID=102371192 ASP A 135 S . . . . . S + . . . . ? 0.634  81.5  66.2   -82.7  -18.6  -6.0  16.7  -2.8  
Alligator_sinensis_GeneID=102371192 VAL A 136 B . . . . . S - D Q O . ? -0.775 99.4  -97.8  -105.4 145.8  -7.7  14.7  -5.6  
Alligator_sinensis_GeneID=102371192 LEU A 137 . . . . . . . - . . . . ? -0.537 42.9  -166.9 -66.0  123.9  -7.2  11.0  -6.2  
Alligator_sinensis_GeneID=102371192 LEU A 138 E . . . . . . - B E B C ? -0.741 3.8   -160.8 -108.8 160.3  -4.7  10.3  -8.9  
Alligator_sinensis_GeneID=102371192 GLU A 139 E . . . . . . - B E B C ? -0.993 6.2   -174.3 -139.8 150.4  -4.0  7.0   -10.8 
Alligator_sinensis_GeneID=102371192 VAL A 140 E . . . . . . - B E . C ? -0.990 22.6  -126.7 -142.1 147.8  -1.1  5.6   -12.8 
Alligator_sinensis_GeneID=102371192 ASP A 141 E . . . . . . + B E . C ? -0.837 30.7  178.7  -97.0  129.5  -0.6  2.5   -14.8 
Alligator_sinensis_GeneID=102371192 LEU A 142 E . . . . . . - B E . C ? -0.947 21.3  -127.6 -128.9 153.4  2.5   0.4   -14.1 
Alligator_sinensis_GeneID=102371192 MET A 143 E . . . . > . - B E E C ? -0.793 21.6  -118.2 -103.1 139.6  3.9   -2.8  -15.5 
Alligator_sinensis_GeneID=102371192 VAL A 144 E . . . . P . - B E E . ? -0.640 41.0  -152.6 -72.1  126.6  4.8   -5.8  -13.5 
Alligator_sinensis_GeneID=102371192 GLN A 145 P . . . . P . - . . . . ? -0.508 20.1  -90.2  -102.9 166.0  8.5   -6.4  -14.2 
Alligator_sinensis_GeneID=102371192 LYS A 146 P . > > . < . - . . . . ? -0.474 36.5  -122.5 -67.9  147.3  10.9  -9.3  -14.2 
Alligator_sinensis_GeneID=102371192 ASP A 147 H . 3 > . . S + . . . . ? 0.804  106.6 70.6   -61.1  -32.0  12.5  -10.0 -10.8 
Alligator_sinensis_GeneID=102371192 ARG A 148 H . 3 > . . S + . . . . ? 0.827  91.5  59.9   -59.0  -31.5  16.0  -9.6  -12.3 
Alligator_sinensis_GeneID=102371192 ILE A 149 H . < > . . S + . . . . ? 0.949  111.1 38.6   -62.0  -48.7  15.4  -5.8  -12.7 
Alligator_sinensis_GeneID=102371192 CYS A 150 H . . X . . S + . . . . ? 0.840  111.4 58.5   -74.5  -32.0  14.9  -5.3  -8.9  
Alligator_sinensis_GeneID=102371192 LYS A 151 H . . < . . S + . . . . ? 0.859  106.5 50.0   -64.3  -32.8  17.6  -7.8  -7.9  
Alligator_sinensis_GeneID=102371192 LYS A 152 H . . < . . S + . . . . ? 0.827  121.0 34.3   -73.5  -29.0  20.1  -5.7  -9.8  
Alligator_sinensis_GeneID=102371192 THR A 153 H . . < . . S + . . . . ? 0.842  118.8 46.7   -95.8  -38.9  18.9  -2.6  -8.1  
Alligator_sinensis_GeneID=102371192 PHE A 154 . . > < . . . - . . . . ? -0.919 56.7  -163.7 -120.2 111.1  18.0  -3.8  -4.5  
Alligator_sinensis_GeneID=102371192 SER A 155 T . 3 . . . S + . . . . ? 0.805  94.9  48.3   -65.6  -13.2  20.5  -6.1  -2.6  
Alligator_sinensis_GeneID=102371192 GLY A 156 T . 3 . . . S + . . . . ? 0.283  80.6  132.0  -113.4 10.7   17.6  -7.0  -0.1  
Alligator_sinensis_GeneID=102371192 TYR A 157 . . < . . . . - . . . . ? -0.431 36.1  -167.9 -69.2  131.9  14.9  -7.8  -2.7  
Alligator_sinensis_GeneID=102371192 SER A 158 . . > > . . . - . . . . ? -0.962 17.2  -161.0 -124.2 120.2  13.0  -11.1 -2.2  
Alligator_sinensis_GeneID=102371192 ARG A 159 T . 3 4 . . S + . . . . ? 0.717  88.5  68.0   -70.4  -18.2  10.8  -12.4 -5.0  
Alligator_sinensis_GeneID=102371192 LYS A 160 T . 3 4 . . S + . . . . ? 0.846  121.5 11.6   -69.2  -32.3  9.0   -14.6 -2.4  
Alligator_sinensis_GeneID=102371192 VAL A 161 T . < 4 . . S + . . . . ? 0.451  123.1 62.6   -131.5 -0.5   7.4   -11.7 -0.6  
Alligator_sinensis_GeneID=102371192 GLN A 162 E . . < . . . - B F . F ? -0.887 58.4  -150.5 -131.1 158.8  8.0   -8.7  -3.0  
Alligator_sinensis_GeneID=102371192 MET A 163 E . . . . . . - B F . F ? -0.968 14.0  -133.6 -130.4 145.0  7.1   -7.6  -6.5  
Alligator_sinensis_GeneID=102371192 CYS A 164 E . . . . . . + B F . F ? -0.876 34.0  166.5  -101.0 117.8  8.9   -5.4  -9.0  
Alligator_sinensis_GeneID=102371192 VAL A 165 E . . . . . . + B F E F ? -0.977 10.5  113.5  -133.5 140.8  6.7   -2.9  -10.7 
Alligator_sinensis_GeneID=102371192 GLY A 166 E . . . . . . - B F E . ? -0.966 59.6  -89.4  174.8  169.0  7.5   0.1   -12.7 
Alligator_sinensis_GeneID=102371192 ASP A 167 . . > . . . . - . . . . ? -0.924 31.2  -147.6 -96.3  111.5  7.5   2.2   -15.9 
Alligator_sinensis_GeneID=102371192 SER A 168 T . 3 . . . S + . . . . ? 0.730  98.1  59.2   -59.0  -20.5  10.7  1.4   -17.8 
Alligator_sinensis_GeneID=102371192 SER A 169 T . 3 . . . S - . . . . ? 0.647  104.5 -131.3 -81.8  -13.8  10.7  5.0   -19.2 
Alligator_sinensis_GeneID=102371192 GLY A 170 S . < . . . S + . . . . ? 0.652  78.5  113.3  73.4   14.4   10.9  6.3   -15.6 
Alligator_sinensis_GeneID=102371192 LYS A 171 S . . . . . S + . . . . ? 0.643  70.3  48.5   -93.4  -14.5  8.1   8.7   -16.3 
Alligator_sinensis_GeneID=102371192 LYS A 172 . . . . . . . + . . . . ? -0.966 66.7  135.3  -129.9 143.1  5.6   7.1   -14.0 
Alligator_sinensis_GeneID=102371192 SER A 173 E . . . . . . - A B A . ? -0.990 47.2  -108.2 -171.7 161.7  5.8   5.9   -10.4 
Alligator_sinensis_GeneID=102371192 THR A 174 E . . . . . . + A B A . ? -0.759 47.7  161.0  -90.9  146.1  4.3   5.7   -6.8  
Alligator_sinensis_GeneID=102371192 PHE A 175 . . > . . . . - . . . . ? -0.791 39.9  -12.1  -148.1 -163.0 6.1   7.8   -4.3  
Alligator_sinensis_GeneID=102371192 LYS A 176 T . 3 . . . S + . . . . ? -0.105 123.7 23.7   -50.1  127.6  5.8   9.5   -0.8  
Alligator_sinensis_GeneID=102371192 GLY A 177 T . 3 . . . S + . . . . ? 0.184  103.9 80.9   103.4  -13.8  2.2   9.3   0.5   
Alligator_sinensis_GeneID=102371192 ASP A 178 . . X . . . . + . . . . ? 0.318  58.2  133.1  -104.5 -3.4   1.1   6.4   -1.5  
Alligator_sinensis_GeneID=102371192 SER A 179 T . 3 . . . S + . . . . ? -0.318 73.7  22.1   -47.0  133.1  2.6   3.8   0.8   
Alligator_sinensis_GeneID=102371192 GLY A 180 T . 3 . . . S + . . . . ? 0.245  91.1  134.0  93.7   -16.6  0.1   1.2   1.6   
Alligator_sinensis_GeneID=102371192 GLY A 181 . . < . . . . - . . . . ? -0.385 58.5  -104.0 -67.7  152.9  -1.9  1.8   -1.6  
Alligator_sinensis_GeneID=102371192 PRO A 182 E . . . . . . - B G . G ? -0.549 12.0  -142.3 -89.2  133.0  -3.1  -1.2  -3.7  
Alligator_sinensis_GeneID=102371192 LEU A 183 E . . . . . . - B G D G ? -0.887 30.6  -157.2 -79.1  110.7  -1.6  -2.4  -7.0  
Alligator_sinensis_GeneID=102371192 VAL A 184 E . . . . . . + B G D G ? -0.849 18.9  171.6  -106.4 124.0  -4.7  -3.5  -8.8  
Alligator_sinensis_GeneID=102371192 CYS A 185 E . > . . . . - B G . G ? -0.993 69.5  -12.4  -130.3 128.8  -4.7  -6.0  -11.7 
Alligator_sinensis_GeneID=102371192 ASN A 186 T . 3 . . . S - . . . . ? 0.862  130.7 -50.5  50.9   34.5   -7.6  -7.6  -13.4 
Alligator_sinensis_GeneID=102371192 GLY A 187 T . 3 . . . S + . . . . ? 0.525  120.0 92.8   90.0   5.5    -9.9  -6.4  -10.6 
Alligator_sinensis_GeneID=102371192 ALA A 188 E . < . . . S - B H G . ? -0.935 79.0  -105.0 -131.9 160.3  -7.9  -7.6  -7.6  
Alligator_sinensis_GeneID=102371192 ALA A 189 E . . . . . . + B H G . ? -0.726 40.3  162.9  -87.1  115.6  -5.1  -6.3  -5.2  
Alligator_sinensis_GeneID=102371192 TYR A 190 E . . . . . . + B H . . ? 0.615  59.1  20.8   -110.4 -15.2  -1.8  -7.8  -6.2  
Alligator_sinensis_GeneID=102371192 GLY A 191 E . . . . . . - B H G H ? -0.979 55.8  -138.0 -153.7 161.3  0.6   -5.4  -4.4  
Alligator_sinensis_GeneID=102371192 ILE A 192 E . . . . . . - B H G H ? -0.992 38.7  -110.0 -121.9 125.6  1.1   -2.8  -1.7  
Alligator_sinensis_GeneID=102371192 VAL A 193 E . . . . . . + B H . H ? -0.373 55.5  152.6  -53.1  123.1  3.1   0.2   -2.3  
Alligator_sinensis_GeneID=102371192 SER A 194 E . . . . . . - B H . . ? 0.715  48.3  -32.5  -120.0 -71.7  6.3   -0.4  -0.2  
Alligator_sinensis_GeneID=102371192 TYR A 195 E . . . . . . - B H . H ? -0.955 42.5  -174.5 -156.1 164.3  9.6   1.3   -1.4  
Alligator_sinensis_GeneID=102371192 GLY A 196 . . . . . . . - . . . . ? -0.938 43.4  -68.3  -151.0 171.0  11.7  2.5   -4.3  
Alligator_sinensis_GeneID=102371192 PRO A 197 . . > . . . . - . . . . ? -0.382 56.8  -101.9 -67.2  145.9  15.1  3.9   -5.1  
Alligator_sinensis_GeneID=102371192 HIS A 198 T . 3 . . . S + . . . . ? -0.493 100.8 4.3    -65.9  125.7  15.8  7.4   -3.9  
Alligator_sinensis_GeneID=102371192 GLY A 199 T . 3 . . . S + . . . . ? 0.531  113.6 90.3   86.1   -4.7   15.6  10.1  -6.6  
Alligator_sinensis_GeneID=102371192 THR A 200 . . < . . . . - . . . . ? -0.929 64.5  -147.2 -125.3 158.7  14.4  7.7   -9.3  
Alligator_sinensis_GeneID=102371192 THR A 201 . . . . . . . + . . . . ? 0.422  69.0  97.7   -103.2 2.6    10.9  6.7   -10.4 
Alligator_sinensis_GeneID=102371192 PHE A 202 . . . . . . . + . . . . ? -0.983 69.2  20.8   -155.8 138.5  11.9  3.1   -11.4 
Alligator_sinensis_GeneID=102371192 PRO A 203 . . . . . . . - . . . . ? 0.563  68.0  -166.7 -85.8  157.0  11.9  0.4   -10.3 
Alligator_sinensis_GeneID=102371192 ASP A 204 E . . . . . . - B I F . ? -0.826 11.2  -142.6 -102.0 147.3  9.3   0.3   -7.5  
Alligator_sinensis_GeneID=102371192 VAL A 205 E . . . . . . - B I F H ? -0.958 17.3  -171.2 -113.2 126.1  9.0   -2.5  -4.9  
Alligator_sinensis_GeneID=102371192 PHE A 206 E . . . . . . - B I F H ? -0.864 31.0  -111.3 -110.0 143.1  5.6   -3.7  -3.7  
Alligator_sinensis_GeneID=102371192 ALA A 207 E . . . . . . - B I F H ? -0.693 40.7  -120.0 -67.4  127.3  4.7   -6.1  -0.9  
Alligator_sinensis_GeneID=102371192 LYS A 208 E . > . . . . - B I . H ? -0.653 22.1  -162.0 -77.9  103.2  3.3   -9.2  -2.7  
Alligator_sinensis_GeneID=102371192 VAL A 209 G . > > . . S + . . . . ? 0.865  87.8  60.9   -55.7  -41.1  -0.3  -9.6  -1.4  
Alligator_sinensis_GeneID=102371192 SER A 210 G . > 4 . . S + . . . . ? 0.838  98.3  58.1   -57.7  -30.4  -0.5  -13.2 -2.7  
Alligator_sinensis_GeneID=102371192 SER A 211 G . < 4 . . S + . . . . ? 0.691  110.4 43.6   -73.6  -13.3  2.4   -14.1 -0.3  
Alligator_sinensis_GeneID=102371192 PHE A 212 G . < > . . S + . . . . ? 0.377  80.5  101.0  -114.9 1.6    0.4   -12.8 2.7   
Alligator_sinensis_GeneID=102371192 ILE A 213 H . < X . . S + . . . . ? 0.921  83.2  50.5   -60.1  -48.0  -3.0  -14.4 1.9   
Alligator_sinensis_GeneID=102371192 PRO A 214 H . . > . . S + . . . . ? 0.935  114.6 44.6   -55.2  -45.1  -2.6  -17.2 4.4   
Alligator_sinensis_GeneID=102371192 TRP A 215 H . . > . . S + . . . . ? 0.915  112.5 51.9   -62.9  -45.1  -1.6  -14.7 7.1   
Alligator_sinensis_GeneID=102371192 ILE A 216 H . . X . . S + . . . . ? 0.930  110.8 48.2   -58.6  -45.7  -4.4  -12.3 6.1   
Alligator_sinensis_GeneID=102371192 LYS A 217 H . . X . . S + . . . . ? 0.898  110.3 51.3   -63.4  -44.0  -7.0  -15.1 6.4   
Alligator_sinensis_GeneID=102371192 LYS A 218 H . . X . . S + . . . . ? 0.919  112.2 45.6   -59.7  -47.0  -5.7  -16.3 9.7   
Alligator_sinensis_GeneID=102371192 GLU A 219 H . . X . . S + . . . . ? 0.863  108.0 57.7   -66.0  -38.7  -5.8  -12.7 11.2  
Alligator_sinensis_GeneID=102371192 LEU A 220 H . . < . . S + . . . . ? 0.878  102.6 54.3   -62.2  -35.0  -9.3  -12.2 9.8   
Alligator_sinensis_GeneID=102371192 LYS A 221 H . . < . . S + . . . . ? 0.836  107.7 50.7   -66.6  -29.3  -10.6 -15.3 11.7  
Alligator_sinensis_GeneID=102371192 LYS A 222 H . . < . . . . . . . . ? 0.726  .     .      -82.7  -23.8  -9.2  -13.8 15.0  
Alligator_sinensis_GeneID=102371192 MET A 223 . . . < . . . . . . . . ? -0.410 .     .      -80.5  .      -10.9 -10.5 14.4  
# 
loop_
_dssp_struct_ladder.id 
_dssp_struct_ladder.sheet_id 
_dssp_struct_ladder.range_id_1 
_dssp_struct_ladder.range_id_2 
_dssp_struct_ladder.type 
_dssp_struct_ladder.beg_1_label_comp_id 
_dssp_struct_ladder.beg_1_label_asym_id 
_dssp_struct_ladder.beg_1_label_seq_id 
_dssp_struct_ladder.pdbx_beg_1_PDB_ins_code 
_dssp_struct_ladder.end_1_label_comp_id 
_dssp_struct_ladder.end_1_label_asym_id 
_dssp_struct_ladder.end_1_label_seq_id 
_dssp_struct_ladder.pdbx_end_1_PDB_ins_code 
_dssp_struct_ladder.beg_1_auth_comp_id 
_dssp_struct_ladder.beg_1_auth_asym_id 
_dssp_struct_ladder.beg_1_auth_seq_id 
_dssp_struct_ladder.end_1_auth_comp_id 
_dssp_struct_ladder.end_1_auth_asym_id 
_dssp_struct_ladder.end_1_auth_seq_id 
_dssp_struct_ladder.beg_2_label_comp_id 
_dssp_struct_ladder.beg_2_label_asym_id 
_dssp_struct_ladder.beg_2_label_seq_id 
_dssp_struct_ladder.pdbx_beg_2_PDB_ins_code 
_dssp_struct_ladder.end_2_label_comp_id 
_dssp_struct_ladder.end_2_label_asym_id 
_dssp_struct_ladder.end_2_label_seq_id 
_dssp_struct_ladder.pdbx_end_2_PDB_ins_code 
_dssp_struct_ladder.beg_2_auth_comp_id 
_dssp_struct_ladder.beg_2_auth_asym_id 
_dssp_struct_ladder.beg_2_auth_seq_id 
_dssp_struct_ladder.end_2_auth_comp_id 
_dssp_struct_ladder.end_2_auth_asym_id 
_dssp_struct_ladder.end_2_auth_seq_id 
A A A B anti-parallel ILE A 2   ? ILE A 3   ? ILE A 2   ILE A 3   THR A 174 ? SER A 173 ? THR A 174 SER A 173 
B B C E anti-parallel ARG A 6   ? GLU A 7   ? ARG A 6   GLU A 7   GLU A 139 ? LEU A 138 ? GLU A 139 LEU A 138 
C B D E anti-parallel MET A 117 ? GLY A 122 ? MET A 117 GLY A 122 MET A 143 ? LEU A 138 ? MET A 143 LEU A 138 
D B D G anti-parallel SER A 119 ? VAL A 120 ? SER A 119 VAL A 120 VAL A 184 ? LEU A 183 ? VAL A 184 LEU A 183 
E B E F anti-parallel MET A 143 ? VAL A 144 ? MET A 143 VAL A 144 GLY A 166 ? VAL A 165 ? GLY A 166 VAL A 165 
F B F I anti-parallel GLN A 162 ? VAL A 165 ? GLN A 162 VAL A 165 ALA A 207 ? ASP A 204 ? ALA A 207 ASP A 204 
G B G H anti-parallel PRO A 182 ? CYS A 185 ? PRO A 182 CYS A 185 ILE A 192 ? ALA A 188 ? ILE A 192 ALA A 188 
H B H I anti-parallel GLY A 191 ? TYR A 195 ? GLY A 191 TYR A 195 LYS A 208 ? VAL A 205 ? LYS A 208 VAL A 205 
I C J K anti-parallel MET A 16  ? ILE A 21  ? MET A 16  ILE A 21  PHE A 30  ? LEU A 25  ? PHE A 30  LEU A 25  
J C J M anti-parallel ALA A 17  ? ILE A 21  ? ALA A 17  ILE A 21  LEU A 52  ? MET A 48  ? LEU A 52  MET A 48  
K C K L anti-parallel PHE A 30  ? GLN A 33  ? PHE A 30  GLN A 33  VAL A 38  ? VAL A 36  ? VAL A 38  VAL A 36  
L C L O anti-parallel VAL A 36  ? THR A 39  ? VAL A 36  THR A 39  GLN A 91  ? MET A 88  ? GLN A 91  MET A 88  
M C M N anti-parallel SER A 49  ? LEU A 52  ? SER A 49  LEU A 52  LYS A 68  ? GLN A 65  ? LYS A 68  GLN A 65  
N C N O anti-parallel VAL A 69  ? PRO A 74  ? VAL A 69  PRO A 74  LEU A 92  ? MET A 88  ? LEU A 92  MET A 88  
O D P Q anti-parallel ASN A 56  ? ASN A 56  ? ASN A 56  ASN A 56  VAL A 136 ? VAL A 136 ? VAL A 136 VAL A 136 
P E R S anti-parallel ARG A 125 ? ARG A 125 ? ARG A 125 ARG A 125 THR A 133 ? THR A 133 ? THR A 133 THR A 133 
# 
loop_
_dssp_struct_bridge_pairs.id 
_dssp_struct_bridge_pairs.label_comp_id 
_dssp_struct_bridge_pairs.label_seq_id 
_dssp_struct_bridge_pairs.label_asym_id 
_dssp_struct_bridge_pairs.auth_seq_id 
_dssp_struct_bridge_pairs.auth_asym_id 
_dssp_struct_bridge_pairs.pdbx_PDB_ins_code 
_dssp_struct_bridge_pairs.acceptor_1_label_comp_id 
_dssp_struct_bridge_pairs.acceptor_1_label_seq_id 
_dssp_struct_bridge_pairs.acceptor_1_label_asym_id 
_dssp_struct_bridge_pairs.acceptor_1_auth_seq_id 
_dssp_struct_bridge_pairs.acceptor_1_auth_asym_id 
_dssp_struct_bridge_pairs.acceptor_1_pdbx_PDB_ins_code 
_dssp_struct_bridge_pairs.acceptor_1_energy 
_dssp_struct_bridge_pairs.acceptor_2_label_comp_id 
_dssp_struct_bridge_pairs.acceptor_2_label_seq_id 
_dssp_struct_bridge_pairs.acceptor_2_label_asym_id 
_dssp_struct_bridge_pairs.acceptor_2_auth_seq_id 
_dssp_struct_bridge_pairs.acceptor_2_auth_asym_id 
_dssp_struct_bridge_pairs.acceptor_2_pdbx_PDB_ins_code 
_dssp_struct_bridge_pairs.acceptor_2_energy 
_dssp_struct_bridge_pairs.donor_1_label_comp_id 
_dssp_struct_bridge_pairs.donor_1_label_seq_id 
_dssp_struct_bridge_pairs.donor_1_label_asym_id 
_dssp_struct_bridge_pairs.donor_1_auth_seq_id 
_dssp_struct_bridge_pairs.donor_1_auth_asym_id 
_dssp_struct_bridge_pairs.donor_1_pdbx_PDB_ins_code 
_dssp_struct_bridge_pairs.donor_1_energy 
_dssp_struct_bridge_pairs.donor_2_label_comp_id 
_dssp_struct_bridge_pairs.donor_2_label_seq_id 
_dssp_struct_bridge_pairs.donor_2_label_asym_id 
_dssp_struct_bridge_pairs.donor_2_auth_seq_id 
_dssp_struct_bridge_pairs.donor_2_auth_asym_id 
_dssp_struct_bridge_pairs.donor_2_pdbx_PDB_ins_code 
_dssp_struct_bridge_pairs.donor_2_energy 
1   GLU 1   A 1   A ? ?   ?   ? ?   ? ? ?    ?   ?   ? ?   ? ? ?    PHE 175 A 175 A ? -1.6 ILE 3   A 3   A ? -0.5 
2   ILE 2   A 2   A ? ARG 125 A 125 A ? -1.2 GLY 124 A 124 A ? -0.3 GLY 5   A 5   A ? -1.7 GLY 4   A 4   A ? -0.3 
3   ILE 3   A 3   A ? SER 173 A 173 A ? -2.3 GLU 1   A 1   A ? -0.5 SER 173 A 173 A ? -1.6 HIS 127 A 127 A ? -0.1 
4   GLY 4   A 4   A ? ILE 126 A 126 A ? -0.5 ILE 2   A 2   A ? -0.3 ILE 3   A 3   A ? -0.3 ARG 6   A 6   A ? -0.1 
5   GLY 5   A 5   A ? ILE 2   A 2   A ? -1.7 ILE 126 A 126 A ? -0.1 GLU 7   A 7   A ? -0.3 VAL 140 A 140 A ? -0.2 
6   ARG 6   A 6   A ? GLU 139 A 139 A ? -2.6 GLY 4   A 4   A ? -0.1 GLU 139 A 139 A ? -2.9 ALA 8   A 8   A ? -0.1 
7   GLU 7   A 7   A ? GLY 5   A 5   A ? -0.3 LEU 138 A 138 A ? -0.2 LEU 138 A 138 A ? -0.3 LYS 9   A 9   A ? -0.1 
8   ALA 8   A 8   A ? LEU 137 A 137 A ? -2.7 HIS 55  A 55  A ? -0.1 LEU 137 A 137 A ? -0.1 LYS 10  A 10  A ? -0.1 
9   LYS 9   A 9   A ? LYS 10  A 10  A ? -0.1 GLU 7   A 7   A ? -0.1 SER 12  A 12  A ? -2.1 ARG 13  A 13  A ? -0.3 
10  LYS 10  A 10  A ? TYR 11  A 11  A ? -0.3 SER 12  A 12  A ? -0.1 LYS 9   A 9   A ? -0.1 HIS 55  A 55  A ? -0.0 
11  TYR 11  A 11  A ? ARG 13  A 13  A ? -0.1 SER 12  A 12  A ? -0.1 LYS 10  A 10  A ? -0.3 LYS 9   A 9   A ? -0.1 
12  SER 12  A 12  A ? LYS 9   A 9   A ? -2.1 ARG 13  A 13  A ? -0.2 LYS 10  A 10  A ? -0.1 TYR 11  A 11  A ? -0.1 
13  ARG 13  A 13  A ? LYS 9   A 9   A ? -0.3 PRO 14  A 14  A ? -0.1 MET 16  A 16  A ? -1.7 SER 12  A 12  A ? -0.2 
14  PRO 14  A 14  A ? ?   ?   ? ?   ? ? ?    ?   ?   ? ?   ? ? ?    GLN 103 A 103 A ? -2.0 GLY 53  A 53  A ? -0.2 
15  TYR 15  A 15  A ? VAL 102 A 102 A ? -0.2 SER 12  A 12  A ? -0.1 LEU 31  A 31  A ? -2.1 ILE 105 A 105 A ? -0.2 
16  MET 16  A 16  A ? ARG 13  A 13  A ? -1.7 PHE 30  A 30  A ? -0.2 GLY 53  A 53  A ? -0.6 TYR 18  A 18  A ? -0.4 
17  ALA 17  A 17  A ? GLY 29  A 29  A ? -2.9 VAL 38  A 38  A ? -0.1 GLY 29  A 29  A ? -1.1 THR 19  A 19  A ? -0.6 
18  TYR 18  A 18  A ? ILE 51  A 51  A ? -2.4 MET 16  A 16  A ? -0.4 ILE 51  A 51  A ? -3.0 ILE 20  A 20  A ? -0.7 
19  THR 19  A 19  A ? CYS 27  A 27  A ? -3.0 ALA 17  A 17  A ? -0.6 CYS 27  A 27  A ? -1.7 ILE 21  A 21  A ? -0.7 
20  ILE 20  A 20  A ? SER 49  A 49  A ? -3.1 TYR 18  A 18  A ? -0.7 SER 49  A 49  A ? -1.6 GLU 22  A 22  A ? -0.6 
21  ILE 21  A 21  A ? LEU 25  A 25  A ? -3.2 THR 19  A 19  A ? -0.7 LEU 25  A 25  A ? -1.7 GLU 24  A 24  A ? -0.7 
22  GLU 22  A 22  A ? LYS 47  A 47  A ? -1.4 ILE 20  A 20  A ? -0.6 LEU 25  A 25  A ? -0.7 ILE 21  A 21  A ? -0.3 
23  GLU 23  A 23  A ? GLU 24  A 24  A ? -0.2 ILE 20  A 20  A ? -0.1 GLU 22  A 22  A ? -0.2 ILE 20  A 20  A ? -0.0 
24  GLU 24  A 24  A ? ILE 21  A 21  A ? -0.7 LEU 25  A 25  A ? -0.1 ALA 26  A 26  A ? -0.4 GLU 23  A 23  A ? -0.2 
25  LEU 25  A 25  A ? ILE 21  A 21  A ? -1.7 GLU 22  A 22  A ? -0.7 ILE 21  A 21  A ? -3.2 CYS 27  A 27  A ? -0.4 
26  ALA 26  A 26  A ? GLU 24  A 24  A ? -0.4 ILE 20  A 20  A ? -0.2 GLY 28  A 28  A ? -0.3 SER 179 A 179 A ? -0.3 
27  CYS 27  A 27  A ? THR 19  A 19  A ? -1.7 LEU 25  A 25  A ? -0.4 THR 19  A 19  A ? -3.0 GLY 180 A 180 A ? -0.2 
28  GLY 28  A 28  A ? SER 179 A 179 A ? -4.3 ALA 26  A 26  A ? -0.3 ALA 40  A 40  A ? -0.5 PHE 30  A 30  A ? -0.3 
29  GLY 29  A 29  A ? ALA 17  A 17  A ? -1.1 CYS 27  A 27  A ? -0.2 ALA 17  A 17  A ? -2.9 LEU 31  A 31  A ? -0.3 
30  PHE 30  A 30  A ? VAL 38  A 38  A ? -1.9 GLY 28  A 28  A ? -0.3 VAL 38  A 38  A ? -3.1 ILE 32  A 32  A ? -0.5 
31  LEU 31  A 31  A ? TYR 15  A 15  A ? -2.1 GLY 29  A 29  A ? -0.3 ILE 105 A 105 A ? -2.2 VAL 37  A 37  A ? -0.2 
32  ILE 32  A 32  A ? VAL 36  A 36  A ? -2.2 PHE 30  A 30  A ? -0.5 GLU 34  A 34  A ? -0.2 VAL 37  A 37  A ? -0.2 
33  GLN 33  A 33  A ? VAL 36  A 36  A ? -1.4 GLN 103 A 103 A ? -0.1 VAL 36  A 36  A ? -1.4 ILE 32  A 32  A ? -0.2 
34  GLU 34  A 34  A ? ASP 35  A 35  A ? -0.3 ILE 32  A 32  A ? -0.2 ALA 96  A 96  A ? -4.9 HIS 94  A 94  A ? -0.1 
35  ASP 35  A 35  A ? LYS 95  A 95  A ? -0.2 VAL 36  A 36  A ? -0.1 LEU 92  A 92  A ? -2.6 VAL 37  A 37  A ? -0.4 
36  VAL 36  A 36  A ? GLN 33  A 33  A ? -1.4 GLN 91  A 91  A ? -0.2 ILE 32  A 32  A ? -2.2 GLN 33  A 33  A ? -1.4 
37  VAL 37  A 37  A ? LEU 90  A 90  A ? -2.4 ASP 35  A 35  A ? -0.4 LEU 90  A 90  A ? -3.4 THR 39  A 39  A ? -0.5 
38  VAL 38  A 38  A ? PHE 30  A 30  A ? -3.1 VAL 36  A 36  A ? -0.4 PHE 30  A 30  A ? -1.9 ALA 40  A 40  A ? -0.2 
39  THR 39  A 39  A ? MET 88  A 88  A ? -2.6 VAL 37  A 37  A ? -0.5 MET 88  A 88  A ? -2.4 ALA 41  A 41  A ? -0.3 
40  ALA 40  A 40  A ? GLY 28  A 28  A ? -0.5 VAL 38  A 38  A ? -0.2 CYS 43  A 43  A ? -1.6 ILE 87  A 87  A ? -0.2 
41  ALA 41  A 41  A ? THR 39  A 39  A ? -0.3 HIS 42  A 42  A ? -0.3 ASN 44  A 44  A ? -1.7 ALA 40  A 40  A ? -0.1 
42  HIS 42  A 42  A ? CYS 43  A 43  A ? -0.3 LEU 83  A 83  A ? -0.1 ALA 41  A 41  A ? -0.3 SER 179 A 179 A ? -0.0 
43  CYS 43  A 43  A ? ALA 40  A 40  A ? -1.6 GLY 28  A 28  A ? -0.1 HIS 42  A 42  A ? -0.3 ALA 41  A 41  A ? -0.2 
44  ASN 44  A 44  A ? ALA 41  A 41  A ? -1.7 ALA 40  A 40  A ? -0.1 GLU 46  A 46  A ? -0.2 ILE 21  A 21  A ? -0.0 
45  THR 45  A 45  A ? CYS 43  A 43  A ? -0.2 GLU 46  A 46  A ? -0.0 MET 48  A 48  A ? -0.1 CYS 43  A 43  A ? -0.0 
46  GLU 46  A 46  A ? ASN 44  A 44  A ? -0.2 LYS 47  A 47  A ? -0.2 MET 48  A 48  A ? -0.4 ASN 44  A 44  A ? -0.0 
47  LYS 47  A 47  A ? SER 49  A 49  A ? -0.0 LYS 68  A 68  A ? -0.0 GLU 22  A 22  A ? -1.4 SER 49  A 49  A ? -0.4 
48  MET 48  A 48  A ? GLU 46  A 46  A ? -0.4 VAL 69  A 69  A ? -0.2 VAL 69  A 69  A ? -2.2 VAL 50  A 50  A ? -0.3 
49  SER 49  A 49  A ? ILE 20  A 20  A ? -1.6 LYS 47  A 47  A ? -0.4 ILE 20  A 20  A ? -3.1 ILE 51  A 51  A ? -0.4 
50  VAL 50  A 50  A ? ILE 67  A 67  A ? -2.9 MET 48  A 48  A ? -0.3 ILE 67  A 67  A ? -3.0 LEU 52  A 52  A ? -0.5 
51  ILE 51  A 51  A ? TYR 18  A 18  A ? -3.0 SER 49  A 49  A ? -0.4 TYR 18  A 18  A ? -2.4 GLY 53  A 53  A ? -0.3 
52  LEU 52  A 52  A ? GLN 65  A 65  A ? -2.9 VAL 50  A 50  A ? -0.5 GLN 65  A 65  A ? -2.4 ALA 17  A 17  A ? -0.1 
53  GLY 53  A 53  A ? MET 16  A 16  A ? -0.6 ARG 101 A 101 A ? -0.4 HIS 55  A 55  A ? -0.5 LEU 52  A 52  A ? -0.1 
54  ALA 54  A 54  A ? MET 16  A 16  A ? -0.3 ILE 51  A 51  A ? -0.2 GLY 53  A 53  A ? -0.2 ILE 57  A 57  A ? -0.2 
55  HIS 55  A 55  A ? GLY 53  A 53  A ? -0.5 ASN 56  A 56  A ? -0.3 LEU 137 A 137 A ? -2.4 ILE 57  A 57  A ? -0.4 
56  ASN 56  A 56  A ? LYS 59  A 59  A ? -0.3 VAL 136 A 136 A ? -0.2 LYS 59  A 59  A ? -0.8 HIS 55  A 55  A ? -0.3 
57  ILE 57  A 57  A ? ASP 135 A 135 A ? -2.3 HIS 55  A 55  A ? -0.4 VAL 136 A 136 A ? -0.1 ASN 56  A 56  A ? -0.1 
58  ARG 58  A 58  A ? ASP 135 A 135 A ? -0.4 LYS 59  A 59  A ? -0.1 ILE 57  A 57  A ? -0.2 VAL 136 A 136 A ? -0.1 
59  LYS 59  A 59  A ? ASN 56  A 56  A ? -0.8 ASP 135 A 135 A ? -0.2 ASN 56  A 56  A ? -0.3 HIS 55  A 55  A ? -0.2 
60  PRO 60  A 60  A ? ?   ?   ? ?   ? ? ?    ?   ?   ? ?   ? ? ?    ARG 58  A 58  A ? -0.1 ILE 57  A 57  A ? -0.1 
61  GLU 61  A 61  A ? LYS 59  A 59  A ? -0.2 ILE 57  A 57  A ? -0.1 SER 64  A 64  A ? -2.0 ALA 54  A 54  A ? -0.0 
62  PRO 62  A 62  A ? ?   ?   ? ?   ? ? ?    ?   ?   ? ?   ? ? ?    GLN 65  A 65  A ? -0.1 GLU 61  A 61  A ? -0.0 
63  ASN 63  A 63  A ? SER 64  A 64  A ? -0.3 ALA 54  A 54  A ? -0.0 GLN 65  A 65  A ? -0.2 ARG 97  A 97  A ? -0.1 
64  SER 64  A 64  A ? GLU 61  A 61  A ? -2.0 GLY 53  A 53  A ? -0.0 GLN 66  A 66  A ? -0.5 ASN 63  A 63  A ? -0.3 
65  GLN 65  A 65  A ? LEU 52  A 52  A ? -2.4 ASN 63  A 63  A ? -0.2 LEU 52  A 52  A ? -2.9 ILE 67  A 67  A ? -0.6 
66  GLN 66  A 66  A ? SER 64  A 64  A ? -0.5 ILE 51  A 51  A ? -0.2 LYS 68  A 68  A ? -0.4 ILE 51  A 51  A ? -0.2 
67  ILE 67  A 67  A ? VAL 50  A 50  A ? -3.0 GLN 65  A 65  A ? -0.6 VAL 50  A 50  A ? -2.9 VAL 69  A 69  A ? -0.1 
68  LYS 68  A 68  A ? GLN 66  A 66  A ? -0.4 SER 49  A 49  A ? -0.2 LYS 93  A 93  A ? -3.3 ARG 70  A 70  A ? -0.5 
69  VAL 69  A 69  A ? MET 48  A 48  A ? -2.2 LEU 92  A 92  A ? -0.2 LEU 92  A 92  A ? -0.2 MET 48  A 48  A ? -0.2 
70  ARG 70  A 70  A ? GLN 91  A 91  A ? -3.2 LYS 68  A 68  A ? -0.5 TRP 72  A 72  A ? -0.3 LEU 92  A 92  A ? -0.2 
71  HIS 71  A 71  A ? GLN 91  A 91  A ? -1.5 ILE 73  A 73  A ? -0.0 GLN 91  A 91  A ? -3.1 ILE 73  A 73  A ? -0.4 
72  TRP 72  A 72  A ? ARG 70  A 70  A ? -0.3 LEU 90  A 90  A ? -0.2 LEU 90  A 90  A ? -0.2 MET 88  A 88  A ? -0.0 
73  ILE 73  A 73  A ? LEU 89  A 89  A ? -2.9 HIS 71  A 71  A ? -0.4 LEU 89  A 89  A ? -2.1 HIS 75  A 75  A ? -0.1 
74  PRO 74  A 74  A ? ?   ?   ? ?   ? ? ?    ?   ?   ? ?   ? ? ?    MET 88  A 88  A ? -0.2 ASP 86  A 86  A ? -0.1 
75  HIS 75  A 75  A ? ILE 87  A 87  A ? -2.5 TYR 85  A 85  A ? -0.3 TYR 78  A 78  A ? -2.2 ILE 87  A 87  A ? -0.1 
76  PRO 76  A 76  A ? ?   ?   ? ?   ? ? ?    ?   ?   ? ?   ? ? ?    HIS 75  A 75  A ? -0.1 TYR 85  A 85  A ? -0.0 
77  LYS 77  A 77  A ? TYR 85  A 85  A ? -0.1 ASN 79  A 79  A ? -0.1 ASN 79  A 79  A ? -0.1 ARG 84  A 84  A ? -0.1 
78  TYR 78  A 78  A ? HIS 75  A 75  A ? -2.2 TYR 85  A 85  A ? -0.1 ARG 80  A 80  A ? -0.5 TYR 85  A 85  A ? -0.2 
79  ASN 79  A 79  A ? ARG 84  A 84  A ? -2.1 LYS 77  A 77  A ? -0.1 LEU 83  A 83  A ? -2.6 ARG 84  A 84  A ? -0.4 
80  ARG 80  A 80  A ? TYR 78  A 78  A ? -0.5 THR 81  A 81  A ? -0.2 ASN 79  A 79  A ? -0.1 TYR 78  A 78  A ? -0.0 
81  THR 81  A 81  A ? THR 82  A 82  A ? -0.1 ARG 84  A 84  A ? -0.1 ARG 80  A 80  A ? -0.2 ASN 79  A 79  A ? -0.0 
82  THR 82  A 82  A ? ARG 84  A 84  A ? -0.1 TYR 157 A 157 A ? -0.0 ARG 80  A 80  A ? -0.2 THR 81  A 81  A ? -0.1 
83  LEU 83  A 83  A ? ASN 79  A 79  A ? -2.6 ARG 84  A 84  A ? -0.2 ASP 86  A 86  A ? -0.8 TYR 85  A 85  A ? -0.2 
84  ARG 84  A 84  A ? ASN 79  A 79  A ? -0.4 TYR 85  A 85  A ? -0.2 ASN 79  A 79  A ? -2.1 LEU 83  A 83  A ? -0.2 
85  TYR 85  A 85  A ? TYR 78  A 78  A ? -0.2 LEU 83  A 83  A ? -0.2 ILE 87  A 87  A ? -1.7 HIS 75  A 75  A ? -0.3 
86  ASP 86  A 86  A ? LEU 83  A 83  A ? -0.8 VAL 161 A 161 A ? -0.1 MET 88  A 88  A ? -0.3 ALA 207 A 207 A ? -0.2 
87  ILE 87  A 87  A ? TYR 85  A 85  A ? -1.7 ALA 40  A 40  A ? -0.2 HIS 75  A 75  A ? -2.5 LEU 89  A 89  A ? -0.3 
88  MET 88  A 88  A ? THR 39  A 39  A ? -2.4 ASP 86  A 86  A ? -0.3 THR 39  A 39  A ? -2.6 LEU 90  A 90  A ? -0.4 
89  LEU 89  A 89  A ? ILE 73  A 73  A ? -2.1 ILE 87  A 87  A ? -0.3 ILE 73  A 73  A ? -2.9 GLN 91  A 91  A ? -0.5 
90  LEU 90  A 90  A ? VAL 37  A 37  A ? -3.4 MET 88  A 88  A ? -0.4 VAL 37  A 37  A ? -2.4 LEU 92  A 92  A ? -0.6 
91  GLN 91  A 91  A ? HIS 71  A 71  A ? -3.1 LEU 89  A 89  A ? -0.5 ARG 70  A 70  A ? -3.2 HIS 71  A 71  A ? -1.5 
92  LEU 92  A 92  A ? ASP 35  A 35  A ? -2.6 LEU 90  A 90  A ? -0.6 VAL 69  A 69  A ? -0.2 LYS 68  A 68  A ? -0.1 
93  LYS 93  A 93  A ? LYS 68  A 68  A ? -3.3 HIS 94  A 94  A ? -0.1 LYS 95  A 95  A ? -0.3 LEU 92  A 92  A ? -0.1 
94  HIS 94  A 94  A ? LYS 68  A 68  A ? -0.3 GLU 34  A 34  A ? -0.1 LYS 93  A 93  A ? -0.1 ARG 70  A 70  A ? -0.0 
95  LYS 95  A 95  A ? LYS 93  A 93  A ? -0.3 ALA 96  A 96  A ? -0.1 ASP 35  A 35  A ? -0.2 ARG 97  A 97  A ? -0.2 
96  ALA 96  A 96  A ? GLU 34  A 34  A ? -4.9 GLN 33  A 33  A ? -0.1 LEU 98  A 98  A ? -0.8 LYS 95  A 95  A ? -0.1 
97  ARG 97  A 97  A ? LYS 95  A 95  A ? -0.2 ASN 63  A 63  A ? -0.1 ASN 99  A 99  A ? -0.2 ALA 96  A 96  A ? -0.1 
98  LEU 98  A 98  A ? ALA 96  A 96  A ? -0.8 ARG 101 A 101 A ? -0.1 HIS 100 A 100 A ? -0.2 GLN 103 A 103 A ? -0.2 
99  ASN 99  A 99  A ? VAL 102 A 102 A ? -2.0 ARG 97  A 97  A ? -0.2 VAL 102 A 102 A ? -0.3 GLY 53  A 53  A ? -0.0 
100 HIS 100 A 100 A ? LEU 98  A 98  A ? -0.2 ARG 101 A 101 A ? -0.2 GLN 103 A 103 A ? -0.1 LEU 98  A 98  A ? -0.1 
101 ARG 101 A 101 A ? VAL 102 A 102 A ? -0.2 ASN 63  A 63  A ? -0.1 GLN 103 A 103 A ? -0.5 GLY 53  A 53  A ? -0.4 
102 VAL 102 A 102 A ? ASN 99  A 99  A ? -0.3 LEU 52  A 52  A ? -0.1 ASN 99  A 99  A ? -2.0 THR 104 A 104 A ? -0.3 
103 GLN 103 A 103 A ? PRO 14  A 14  A ? -2.0 ARG 101 A 101 A ? -0.5 LEU 31  A 31  A ? -0.3 ILE 105 A 105 A ? -0.2 
104 THR 104 A 104 A ? VAL 102 A 102 A ? -0.3 ILE 32  A 32  A ? -0.1 ILE 32  A 32  A ? -0.2 TYR 15  A 15  A ? -0.1 
105 ILE 105 A 105 A ? LEU 31  A 31  A ? -2.2 GLN 103 A 103 A ? -0.2 ALA 188 A 188 A ? -0.1 LEU 107 A 107 A ? -0.0 
106 PRO 106 A 106 A ? ?   ?   ? ?   ? ? ?    ?   ?   ? ?   ? ? ?    ALA 189 A 189 A ? -2.0 ALA 109 A 109 A ? -0.0 
107 LEU 107 A 107 A ? ALA 188 A 188 A ? -0.2 ILE 32  A 32  A ? -0.1 TYR 190 A 190 A ? -0.1 ALA 109 A 109 A ? -0.0 
108 PRO 108 A 108 A ? ?   ?   ? ?   ? ? ?    ?   ?   ? ?   ? ? ?    LEU 107 A 107 A ? -0.1 ASN 111 A 111 A ? -0.1 
109 ALA 109 A 109 A ? LYS 110 A 110 A ? -0.1 ASN 111 A 111 A ? -0.1 ASN 111 A 111 A ? -0.3 LEU 107 A 107 A ? -0.0 
110 LYS 110 A 110 A ? ASN 111 A 111 A ? -0.0 ?   ?   ? ?   ? ? ?    ALA 109 A 109 A ? -0.1 SER 210 A 210 A ? -0.1 
111 ASN 111 A 111 A ? ALA 109 A 109 A ? -0.3 VAL 112 A 112 A ? -0.1 LYS 113 A 113 A ? -0.3 ALA 109 A 109 A ? -0.1 
112 VAL 112 A 112 A ? TYR 190 A 190 A ? -0.1 LYS 110 A 110 A ? -0.1 ASN 111 A 111 A ? -0.1 GLY 115 A 115 A ? -0.1 
113 LYS 113 A 113 A ? ASN 111 A 111 A ? -0.3 PRO 114 A 114 A ? -0.1 THR 116 A 116 A ? -1.7 VAL 144 A 144 A ? -0.2 
114 PRO 114 A 114 A ? ?   ?   ? ?   ? ? ?    ?   ?   ? ?   ? ? ?    GLN 145 A 145 A ? -0.2 LYS 113 A 113 A ? -0.1 
115 GLY 115 A 115 A ? VAL 144 A 144 A ? -3.4 THR 116 A 116 A ? -0.4 MET 117 A 117 A ? -0.3 GLN 145 A 145 A ? -0.1 
116 THR 116 A 116 A ? LYS 113 A 113 A ? -1.7 VAL 144 A 144 A ? -0.1 VAL 144 A 144 A ? -2.3 CYS 118 A 118 A ? -0.5 
117 MET 117 A 117 A ? GLY 115 A 115 A ? -0.3 MET 143 A 143 A ? -0.2 ASN 186 A 186 A ? -0.4 SER 119 A 119 A ? -0.3 
118 CYS 118 A 118 A ? LEU 142 A 142 A ? -3.0 THR 116 A 116 A ? -0.5 LEU 142 A 142 A ? -2.9 VAL 120 A 120 A ? -0.4 
119 SER 119 A 119 A ? VAL 184 A 184 A ? -2.8 MET 117 A 117 A ? -0.3 VAL 184 A 184 A ? -3.2 ALA 121 A 121 A ? -0.4 
120 VAL 120 A 120 A ? VAL 140 A 140 A ? -2.4 CYS 118 A 118 A ? -0.4 VAL 140 A 140 A ? -2.2 GLY 122 A 122 A ? -0.4 
121 ALA 121 A 121 A ? PRO 182 A 182 A ? -0.7 SER 119 A 119 A ? -0.4 TRP 123 A 123 A ? -0.3 GLU 139 A 139 A ? -0.2 
122 GLY 122 A 122 A ? LEU 138 A 138 A ? -2.3 VAL 120 A 120 A ? -0.4 LEU 138 A 138 A ? -2.6 ASP 178 A 178 A ? -0.1 
123 TRP 123 A 123 A ? GLY 177 A 177 A ? -0.4 ALA 121 A 121 A ? -0.3 SER 134 A 134 A ? -0.3 ILE 126 A 126 A ? -0.1 
124 GLY 124 A 124 A ? ARG 125 A 125 A ? -0.2 THR 133 A 133 A ? -0.2 SER 134 A 134 A ? -1.4 ILE 2   A 2   A ? -0.3 
125 ARG 125 A 125 A ? LYS 176 A 176 A ? -2.5 THR 133 A 133 A ? -0.2 ILE 2   A 2   A ? -1.2 THR 133 A 133 A ? -0.2 
126 ILE 126 A 126 A ? LYS 132 A 132 A ? -1.6 GLU 1   A 1   A ? -0.3 GLY 4   A 4   A ? -0.5 LEU 128 A 128 A ? -0.3 
127 HIS 127 A 127 A ? LYS 132 A 132 A ? -0.5 SER 130 A 130 A ? -0.3 SER 130 A 130 A ? -0.8 ILE 126 A 126 A ? -0.1 
128 LEU 128 A 128 A ? ILE 126 A 126 A ? -0.3 TRP 129 A 129 A ? -0.2 GLY 199 A 199 A ? -0.1 HIS 127 A 127 A ? -0.1 
129 TRP 129 A 129 A ? GLY 199 A 199 A ? -0.0 ASN 131 A 131 A ? -0.0 ASN 131 A 131 A ? -0.3 LEU 128 A 128 A ? -0.2 
130 SER 130 A 130 A ? HIS 127 A 127 A ? -0.8 LYS 132 A 132 A ? -0.1 HIS 127 A 127 A ? -0.3 ARG 125 A 125 A ? -0.0 
131 ASN 131 A 131 A ? TRP 129 A 129 A ? -0.3 ARG 125 A 125 A ? -0.1 THR 133 A 133 A ? -0.3 SER 130 A 130 A ? -0.1 
132 LYS 132 A 132 A ? HIS 127 A 127 A ? -0.1 ARG 125 A 125 A ? -0.0 ILE 126 A 126 A ? -1.6 HIS 127 A 127 A ? -0.5 
133 THR 133 A 133 A ? ASN 131 A 131 A ? -0.3 ARG 125 A 125 A ? -0.2 ASP 135 A 135 A ? -0.4 ARG 125 A 125 A ? -0.2 
134 SER 134 A 134 A ? GLY 124 A 124 A ? -1.4 TRP 123 A 123 A ? -0.3 ILE 57  A 57  A ? -0.1 LEU 138 A 138 A ? -0.1 
135 ASP 135 A 135 A ? THR 133 A 133 A ? -0.4 ASN 56  A 56  A ? -0.1 ILE 57  A 57  A ? -2.3 ARG 58  A 58  A ? -0.4 
136 VAL 136 A 136 A ? ASN 56  A 56  A ? -0.2 ILE 57  A 57  A ? -0.1 LEU 138 A 138 A ? -0.3 ASN 56  A 56  A ? -0.2 
137 LEU 137 A 137 A ? HIS 55  A 55  A ? -2.4 ASP 135 A 135 A ? -0.3 ALA 8   A 8   A ? -2.7 GLU 139 A 139 A ? -0.3 
138 LEU 138 A 138 A ? GLY 122 A 122 A ? -2.6 VAL 136 A 136 A ? -0.3 GLY 122 A 122 A ? -2.3 VAL 140 A 140 A ? -0.3 
139 GLU 139 A 139 A ? ARG 6   A 6   A ? -2.9 LEU 137 A 137 A ? -0.3 ARG 6   A 6   A ? -2.6 ASP 141 A 141 A ? -0.3 
140 VAL 140 A 140 A ? VAL 120 A 120 A ? -2.2 LEU 138 A 138 A ? -0.3 VAL 120 A 120 A ? -2.4 LEU 142 A 142 A ? -0.5 
141 ASP 141 A 141 A ? GLU 139 A 139 A ? -0.3 SER 119 A 119 A ? -0.2 MET 143 A 143 A ? -0.3 SER 119 A 119 A ? -0.2 
142 LEU 142 A 142 A ? CYS 118 A 118 A ? -2.9 VAL 140 A 140 A ? -0.5 CYS 118 A 118 A ? -3.0 VAL 144 A 144 A ? -0.4 
143 MET 143 A 143 A ? GLY 166 A 166 A ? -1.2 ASP 141 A 141 A ? -0.3 GLY 166 A 166 A ? -2.7 GLN 145 A 145 A ? -0.5 
144 VAL 144 A 144 A ? THR 116 A 116 A ? -2.3 LEU 142 A 142 A ? -0.4 GLY 115 A 115 A ? -3.4 VAL 165 A 165 A ? -0.2 
145 GLN 145 A 145 A ? CYS 164 A 164 A ? -3.8 MET 143 A 143 A ? -0.5 CYS 164 A 164 A ? -0.4 ASP 147 A 147 A ? -0.2 
146 LYS 146 A 146 A ? VAL 144 A 144 A ? -0.2 ASP 147 A 147 A ? -0.1 ILE 149 A 149 A ? -1.4 CYS 150 A 150 A ? -0.7 
147 ASP 147 A 147 A ? ARG 148 A 148 A ? -0.3 ILE 149 A 149 A ? -0.2 LYS 151 A 151 A ? -2.2 CYS 150 A 150 A ? -0.3 
148 ARG 148 A 148 A ? ILE 149 A 149 A ? -0.2 CYS 150 A 150 A ? -0.2 LYS 152 A 152 A ? -1.6 ASP 147 A 147 A ? -0.3 
149 ILE 149 A 149 A ? LYS 146 A 146 A ? -1.4 CYS 150 A 150 A ? -0.2 THR 153 A 153 A ? -1.0 ARG 148 A 148 A ? -0.2 
150 CYS 150 A 150 A ? LYS 146 A 146 A ? -0.7 ASP 147 A 147 A ? -0.3 PHE 154 A 154 A ? -3.9 TYR 157 A 157 A ? -0.2 
151 LYS 151 A 151 A ? ASP 147 A 147 A ? -2.2 LYS 152 A 152 A ? -0.2 CYS 150 A 150 A ? -0.2 ILE 149 A 149 A ? -0.2 
152 LYS 152 A 152 A ? ARG 148 A 148 A ? -1.6 ASP 147 A 147 A ? -0.2 LYS 151 A 151 A ? -0.2 CYS 150 A 150 A ? -0.2 
153 THR 153 A 153 A ? ILE 149 A 149 A ? -1.0 PHE 154 A 154 A ? -0.2 SER 155 A 155 A ? -0.5 LYS 151 A 151 A ? -0.2 
154 PHE 154 A 154 A ? CYS 150 A 150 A ? -3.9 SER 155 A 155 A ? -0.1 TYR 157 A 157 A ? -1.5 THR 153 A 153 A ? -0.2 
155 SER 155 A 155 A ? THR 153 A 153 A ? -0.5 GLY 156 A 156 A ? -0.2 PHE 154 A 154 A ? -0.1 LYS 151 A 151 A ? -0.0 
156 GLY 156 A 156 A ? SER 158 A 158 A ? -0.1 THR 82  A 82  A ? -0.0 SER 155 A 155 A ? -0.2 SER 158 A 158 A ? -0.1 
157 TYR 157 A 157 A ? PHE 154 A 154 A ? -1.5 CYS 150 A 150 A ? -0.2 ARG 159 A 159 A ? -0.4 LYS 160 A 160 A ? -0.1 
158 SER 158 A 158 A ? GLY 156 A 156 A ? -0.1 ARG 159 A 159 A ? -0.1 GLN 162 A 162 A ? -2.1 VAL 161 A 161 A ? -1.0 
159 ARG 159 A 159 A ? TYR 157 A 157 A ? -0.4 LYS 160 A 160 A ? -0.2 SER 158 A 158 A ? -0.1 CYS 164 A 164 A ? -0.0 
160 LYS 160 A 160 A ? VAL 161 A 161 A ? -0.2 TYR 157 A 157 A ? -0.1 ARG 159 A 159 A ? -0.2 MET 163 A 163 A ? -0.0 
161 VAL 161 A 161 A ? SER 158 A 158 A ? -1.0 SER 210 A 210 A ? -0.0 LYS 208 A 208 A ? -2.5 MET 163 A 163 A ? -0.3 
162 GLN 162 A 162 A ? SER 158 A 158 A ? -2.1 ALA 207 A 207 A ? -0.2 CYS 164 A 164 A ? -0.3 ALA 207 A 207 A ? -0.2 
163 MET 163 A 163 A ? PHE 206 A 206 A ? -2.7 VAL 161 A 161 A ? -0.3 PHE 206 A 206 A ? -2.8 VAL 165 A 165 A ? -0.6 
164 CYS 164 A 164 A ? GLN 145 A 145 A ? -0.4 GLN 162 A 162 A ? -0.3 GLN 145 A 145 A ? -3.8 GLY 166 A 166 A ? -0.4 
165 VAL 165 A 165 A ? ASP 204 A 204 A ? -2.8 MET 163 A 163 A ? -0.6 ASP 204 A 204 A ? -2.9 ASP 167 A 167 A ? -0.3 
166 GLY 166 A 166 A ? MET 143 A 143 A ? -2.7 CYS 164 A 164 A ? -0.4 MET 143 A 143 A ? -1.2 SER 168 A 168 A ? -0.6 
167 ASP 167 A 167 A ? LYS 172 A 172 A ? -0.8 THR 201 A 201 A ? -0.4 GLY 170 A 170 A ? -3.0 LYS 172 A 172 A ? -0.2 
168 SER 168 A 168 A ? GLY 166 A 166 A ? -0.6 SER 169 A 169 A ? -0.3 ASP 167 A 167 A ? -0.1 PHE 202 A 202 A ? -0.1 
169 SER 169 A 169 A ? THR 201 A 201 A ? -0.1 GLY 170 A 170 A ? -0.0 SER 168 A 168 A ? -0.3 PHE 202 A 202 A ? -0.1 
170 GLY 170 A 170 A ? ASP 167 A 167 A ? -3.0 LYS 172 A 172 A ? -0.2 THR 201 A 201 A ? -0.2 SER 168 A 168 A ? -0.1 
171 LYS 171 A 171 A ? LYS 172 A 172 A ? -0.1 ASP 167 A 167 A ? -0.1 SER 173 A 173 A ? -0.4 SER 168 A 168 A ? -0.1 
172 LYS 172 A 172 A ? ASP 167 A 167 A ? -0.2 GLY 4   A 4   A ? -0.1 ASP 167 A 167 A ? -0.8 THR 174 A 174 A ? -0.3 
173 SER 173 A 173 A ? ILE 3   A 3   A ? -1.6 LYS 171 A 171 A ? -0.4 ILE 3   A 3   A ? -2.3 PHE 175 A 175 A ? -0.3 
174 THR 174 A 174 A ? LYS 172 A 172 A ? -0.3 ILE 2   A 2   A ? -0.2 LYS 176 A 176 A ? -0.2 ILE 2   A 2   A ? -0.2 
175 PHE 175 A 175 A ? GLU 1   A 1   A ? -1.6 SER 173 A 173 A ? -0.3 ASP 178 A 178 A ? -2.1 SER 179 A 179 A ? -0.2 
176 LYS 176 A 176 A ? GLY 177 A 177 A ? -0.3 THR 174 A 174 A ? -0.2 ARG 125 A 125 A ? -2.5 PHE 175 A 175 A ? -0.2 
177 GLY 177 A 177 A ? GLY 124 A 124 A ? -0.2 ALA 26  A 26  A ? -0.2 TRP 123 A 123 A ? -0.4 LYS 176 A 176 A ? -0.3 
178 ASP 178 A 178 A ? PHE 175 A 175 A ? -2.1 CYS 27  A 27  A ? -0.1 GLY 181 A 181 A ? -2.4 VAL 193 A 193 A ? -0.3 
179 SER 179 A 179 A ? ALA 26  A 26  A ? -0.3 GLY 180 A 180 A ? -0.2 GLY 28  A 28  A ? -4.3 SER 194 A 194 A ? -0.2 
180 GLY 180 A 180 A ? VAL 193 A 193 A ? -2.5 GLY 181 A 181 A ? -0.3 SER 179 A 179 A ? -0.2 PHE 30  A 30  A ? -0.1 
181 GLY 181 A 181 A ? ASP 178 A 178 A ? -2.4 GLY 28  A 28  A ? -0.1 VAL 193 A 193 A ? -2.6 GLY 180 A 180 A ? -0.3 
182 PRO 182 A 182 A ? ?   ?   ? ?   ? ? ?    ?   ?   ? ?   ? ? ?    VAL 184 A 184 A ? -0.7 ALA 121 A 121 A ? -0.7 
183 LEU 183 A 183 A ? GLY 191 A 191 A ? -2.8 GLY 181 A 181 A ? -0.3 TYR 190 A 190 A ? -3.6 GLY 191 A 191 A ? -1.1 
184 VAL 184 A 184 A ? SER 119 A 119 A ? -3.2 PRO 182 A 182 A ? -0.7 SER 119 A 119 A ? -2.8 ASN 186 A 186 A ? -0.4 
185 CYS 185 A 185 A ? ALA 188 A 188 A ? -2.6 LEU 183 A 183 A ? -0.5 ALA 188 A 188 A ? -2.2 CYS 118 A 118 A ? -0.1 
186 ASN 186 A 186 A ? VAL 184 A 184 A ? -0.4 MET 117 A 117 A ? -0.4 CYS 185 A 185 A ? -0.1 ALA 189 A 189 A ? -0.1 
187 GLY 187 A 187 A ? ALA 188 A 188 A ? -0.2 VAL 184 A 184 A ? -0.1 ALA 189 A 189 A ? -0.3 ASN 186 A 186 A ? -0.3 
188 ALA 188 A 188 A ? CYS 185 A 185 A ? -2.2 ILE 105 A 105 A ? -0.1 CYS 185 A 185 A ? -2.6 TYR 190 A 190 A ? -0.6 
189 ALA 189 A 189 A ? PRO 106 A 106 A ? -2.0 GLY 187 A 187 A ? -0.3 VAL 184 A 184 A ? -0.2 ILE 192 A 192 A ? -0.1 
190 TYR 190 A 190 A ? LEU 183 A 183 A ? -3.6 ALA 188 A 188 A ? -0.6 VAL 209 A 209 A ? -1.2 SER 210 A 210 A ? -0.5 
191 GLY 191 A 191 A ? LEU 183 A 183 A ? -1.1 LYS 208 A 208 A ? -0.2 LEU 183 A 183 A ? -2.8 VAL 193 A 193 A ? -0.4 
192 ILE 192 A 192 A ? ALA 207 A 207 A ? -1.6 TYR 190 A 190 A ? -0.3 ALA 207 A 207 A ? -2.4 SER 194 A 194 A ? -0.2 
193 VAL 193 A 193 A ? GLY 181 A 181 A ? -2.6 GLY 191 A 191 A ? -0.4 GLY 180 A 180 A ? -2.5 PHE 206 A 206 A ? -0.2 
194 SER 194 A 194 A ? VAL 205 A 205 A ? -1.5 TYR 195 A 195 A ? -0.3 GLY 196 A 196 A ? -0.3 PHE 206 A 206 A ? -0.2 
195 TYR 195 A 195 A ? VAL 205 A 205 A ? -2.0 LEU 83  A 83  A ? -0.0 VAL 205 A 205 A ? -3.5 SER 194 A 194 A ? -0.3 
196 GLY 196 A 196 A ? SER 194 A 194 A ? -0.3 ASP 204 A 204 A ? -0.2 ASP 204 A 204 A ? -0.2 HIS 198 A 198 A ? -0.1 
197 PRO 197 A 197 A ? ?   ?   ? ?   ? ? ?    ?   ?   ? ?   ? ? ?    THR 200 A 200 A ? -1.1 GLY 199 A 199 A ? -0.2 
198 HIS 198 A 198 A ? GLY 199 A 199 A ? -0.2 GLY 196 A 196 A ? -0.1 THR 201 A 201 A ? -0.1 ?   ?   ? ?   ? ? ?    
199 GLY 199 A 199 A ? PRO 197 A 197 A ? -0.2 THR 200 A 200 A ? -0.2 THR 201 A 201 A ? -0.3 HIS 198 A 198 A ? -0.2 
200 THR 200 A 200 A ? PRO 197 A 197 A ? -1.1 PRO 203 A 203 A ? -0.1 GLY 199 A 199 A ? -0.2 GLY 170 A 170 A ? -0.0 
201 THR 201 A 201 A ? GLY 199 A 199 A ? -0.3 PHE 202 A 202 A ? -0.2 ASP 167 A 167 A ? -0.4 THR 174 A 174 A ? -0.2 
202 PHE 202 A 202 A ? PRO 203 A 203 A ? -0.2 GLY 166 A 166 A ? -0.1 THR 201 A 201 A ? -0.2 ASP 204 A 204 A ? -0.1 
203 PRO 203 A 203 A ? ?   ?   ? ?   ? ? ?    ?   ?   ? ?   ? ? ?    VAL 205 A 205 A ? -0.3 PHE 202 A 202 A ? -0.2 
204 ASP 204 A 204 A ? VAL 165 A 165 A ? -2.9 GLY 196 A 196 A ? -0.2 VAL 165 A 165 A ? -2.8 PHE 206 A 206 A ? -0.5 
205 VAL 205 A 205 A ? TYR 195 A 195 A ? -3.5 PRO 203 A 203 A ? -0.3 TYR 195 A 195 A ? -2.0 SER 194 A 194 A ? -1.5 
206 PHE 206 A 206 A ? MET 163 A 163 A ? -2.8 ASP 204 A 204 A ? -0.5 MET 163 A 163 A ? -2.7 LYS 208 A 208 A ? -0.4 
207 ALA 207 A 207 A ? ILE 192 A 192 A ? -2.4 VAL 205 A 205 A ? -0.3 ILE 192 A 192 A ? -1.6 VAL 209 A 209 A ? -0.9 
208 LYS 208 A 208 A ? VAL 161 A 161 A ? -2.5 PHE 206 A 206 A ? -0.4 SER 211 A 211 A ? -1.3 PHE 212 A 212 A ? -0.4 
209 VAL 209 A 209 A ? TYR 190 A 190 A ? -1.2 ALA 207 A 207 A ? -0.9 PHE 212 A 212 A ? -2.2 ILE 213 A 213 A ? -0.6 
210 SER 210 A 210 A ? TYR 190 A 190 A ? -0.5 SER 211 A 211 A ? -0.3 ILE 213 A 213 A ? -0.7 VAL 209 A 209 A ? -0.3 
211 SER 211 A 211 A ? LYS 208 A 208 A ? -1.3 PHE 212 A 212 A ? -0.2 SER 210 A 210 A ? -0.3 TRP 215 A 215 A ? -0.2 
212 PHE 212 A 212 A ? VAL 209 A 209 A ? -2.2 LYS 208 A 208 A ? -0.4 ILE 216 A 216 A ? -3.2 SER 211 A 211 A ? -0.2 
213 ILE 213 A 213 A ? SER 210 A 210 A ? -0.7 VAL 209 A 209 A ? -0.6 LYS 217 A 217 A ? -2.9 LYS 218 A 218 A ? -0.3 
214 PRO 214 A 214 A ? ?   ?   ? ?   ? ? ?    ?   ?   ? ?   ? ? ?    LYS 218 A 218 A ? -2.0 ILE 213 A 213 A ? -0.2 
215 TRP 215 A 215 A ? SER 211 A 211 A ? -0.2 LYS 217 A 217 A ? -0.2 GLU 219 A 219 A ? -2.3 ILE 213 A 213 A ? -0.2 
216 ILE 216 A 216 A ? PHE 212 A 212 A ? -3.2 LYS 217 A 217 A ? -0.2 LEU 220 A 220 A ? -2.4 TRP 215 A 215 A ? -0.2 
217 LYS 217 A 217 A ? ILE 213 A 213 A ? -2.9 PHE 212 A 212 A ? -0.2 LYS 221 A 221 A ? -1.6 ILE 216 A 216 A ? -0.2 
218 LYS 218 A 218 A ? PRO 214 A 214 A ? -2.0 ILE 213 A 213 A ? -0.3 LYS 222 A 222 A ? -1.0 LYS 217 A 217 A ? -0.2 
219 GLU 219 A 219 A ? TRP 215 A 215 A ? -2.3 LEU 220 A 220 A ? -0.2 MET 223 A 223 A ? -1.2 LYS 222 A 222 A ? -0.4 
220 LEU 220 A 220 A ? ILE 216 A 216 A ? -2.4 LYS 221 A 221 A ? -0.2 MET 223 A 223 A ? -0.4 GLU 219 A 219 A ? -0.2 
221 LYS 221 A 221 A ? LYS 217 A 217 A ? -1.6 LYS 222 A 222 A ? -0.2 LEU 220 A 220 A ? -0.2 GLU 219 A 219 A ? -0.2 
222 LYS 222 A 222 A ? LYS 218 A 218 A ? -1.0 GLU 219 A 219 A ? -0.4 LYS 221 A 221 A ? -0.2 LEU 220 A 220 A ? -0.2 
223 MET 223 A 223 A ? GLU 219 A 219 A ? -1.2 LEU 220 A 220 A ? -0.4 LEU 220 A 220 A ? -0.0 ?   ?   ? ?   ? ? ?    
# 
loop_
_dssp_statistics_histogram.entry_id 
_dssp_statistics_histogram.type 
_dssp_statistics_histogram.1 
_dssp_statistics_histogram.2 
_dssp_statistics_histogram.3 
_dssp_statistics_histogram.4 
_dssp_statistics_histogram.5 
_dssp_statistics_histogram.6 
_dssp_statistics_histogram.7 
_dssp_statistics_histogram.8 
_dssp_statistics_histogram.9 
_dssp_statistics_histogram.10 
_dssp_statistics_histogram.11 
_dssp_statistics_histogram.12 
_dssp_statistics_histogram.13 
_dssp_statistics_histogram.14 
_dssp_statistics_histogram.15 
_dssp_statistics_histogram.16 
_dssp_statistics_histogram.17 
_dssp_statistics_histogram.18 
_dssp_statistics_histogram.19 
_dssp_statistics_histogram.20 
_dssp_statistics_histogram.21 
_dssp_statistics_histogram.22 
_dssp_statistics_histogram.23 
_dssp_statistics_histogram.24 
_dssp_statistics_histogram.25 
_dssp_statistics_histogram.26 
_dssp_statistics_histogram.27 
_dssp_statistics_histogram.28 
_dssp_statistics_histogram.29 
_dssp_statistics_histogram.30 
Alligator_sinensis_GeneID=102371192 residues_per_alpha_helix        0 0 0 0 0 0 1 0 0 1 0 0 0 0 0 0 0 0 0 0 0 0 0 0 0 0 0 0 0 0 
Alligator_sinensis_GeneID=102371192 parallel_bridges_per_ladder     0 0 0 0 0 0 0 0 0 0 0 0 0 0 0 0 0 0 0 0 0 0 0 0 0 0 0 0 0 0 
Alligator_sinensis_GeneID=102371192 antiparallel_bridges_per_ladder 2 4 1 5 2 2 0 0 0 0 0 0 0 0 0 0 0 0 0 0 0 0 0 0 0 0 0 0 0 0 
Alligator_sinensis_GeneID=102371192 ladders_per_sheet               1 0 0 0 0 1 1 0 0 0 0 0 0 0 0 0 0 0 0 0 0 0 0 0 0 0 0 0 0 0 
# 
loop_
_dssp_statistics_hbond.entry_id 
_dssp_statistics_hbond.type 
_dssp_statistics_hbond.count 
_dssp_statistics_hbond.count_per_100 
Alligator_sinensis_GeneID=102371192 O(I)-->H-N(J)          145 65.0 
Alligator_sinensis_GeneID=102371192 'PARALLEL BRIDGES'     0   0.0  
Alligator_sinensis_GeneID=102371192 'ANTIPARALLEL BRIDGES' 74  33.2 
Alligator_sinensis_GeneID=102371192 O(I)-->H-N(I-5)        3   1.3  
Alligator_sinensis_GeneID=102371192 O(I)-->H-N(I-4)        2   0.9  
Alligator_sinensis_GeneID=102371192 O(I)-->H-N(I-3)        3   1.3  
Alligator_sinensis_GeneID=102371192 O(I)-->H-N(I-2)        0   0.0  
Alligator_sinensis_GeneID=102371192 O(I)-->H-N(I-1)        0   0.0  
Alligator_sinensis_GeneID=102371192 O(I)-->H-N(I+0)        0   0.0  
Alligator_sinensis_GeneID=102371192 O(I)-->H-N(I+1)        0   0.0  
Alligator_sinensis_GeneID=102371192 O(I)-->H-N(I+2)        17  7.6  
Alligator_sinensis_GeneID=102371192 O(I)-->H-N(I+3)        25  11.2 
Alligator_sinensis_GeneID=102371192 O(I)-->H-N(I+4)        17  7.6  
Alligator_sinensis_GeneID=102371192 O(I)-->H-N(I+5)        0   0.0  
# 
_dssp_statistics.entry_id                       Alligator_sinensis_GeneID=102371192 
_dssp_statistics.nr_of_residues                 223 
_dssp_statistics.nr_of_chains                   1 
_dssp_statistics.nr_of_ss_bridges_total         0 
_dssp_statistics.nr_of_ss_bridges_intra_chain   0 
_dssp_statistics.nr_of_ss_bridges_inter_chain   0 
# 
loop_
_chem_comp.id 
_chem_comp.type 
_chem_comp.mon_nstd_flag 
_chem_comp.name 
_chem_comp.formula 
_chem_comp.formula_weight 
ALA 'L-PEPTIDE LINKING' y ALANINE         'C3 H7 N O2'     89.093 
ARG 'L-PEPTIDE LINKING' y ARGININE        'C6 H15 N4 O2'  175.209 
ASN 'L-PEPTIDE LINKING' y ASPARAGINE      'C4 H8 N2 O3'   132.118 
ASP 'L-PEPTIDE LINKING' y 'ASPARTIC ACID' 'C4 H7 N O4'    133.103 
CYS 'L-PEPTIDE LINKING' y CYSTEINE        'C3 H7 N O2 S'  121.158 
GLN 'L-PEPTIDE LINKING' y GLUTAMINE       'C5 H10 N2 O3'  146.144 
GLU 'L-PEPTIDE LINKING' y 'GLUTAMIC ACID' 'C5 H9 N O4'    147.129 
GLY 'PEPTIDE LINKING'   y GLYCINE         'C2 H5 N O2'     75.067 
HIS 'L-PEPTIDE LINKING' y HISTIDINE       'C6 H10 N3 O2'  156.162 
ILE 'L-PEPTIDE LINKING' y ISOLEUCINE      'C6 H13 N O2'   131.173 
LEU 'L-PEPTIDE LINKING' y LEUCINE         'C6 H13 N O2'   131.173 
LYS 'L-PEPTIDE LINKING' y LYSINE          'C6 H15 N2 O2'  147.195 
MET 'L-PEPTIDE LINKING' y METHIONINE      'C5 H11 N O2 S' 149.211 
PHE 'L-PEPTIDE LINKING' y PHENYLALANINE   'C9 H11 N O2'   165.189 
PRO 'L-PEPTIDE LINKING' y PROLINE         'C5 H9 N O2'     115.13 
SER 'L-PEPTIDE LINKING' y SERINE          'C3 H7 N O3'    105.093 
THR 'L-PEPTIDE LINKING' y THREONINE       'C4 H9 N O3'    119.119 
TRP 'L-PEPTIDE LINKING' y TRYPTOPHAN      'C11 H12 N2 O2' 204.225 
TYR 'L-PEPTIDE LINKING' y TYROSINE        'C9 H11 N O3'   181.189 
VAL 'L-PEPTIDE LINKING' y VALINE          'C5 H11 N O2'   117.146 
# 
loop_
_atom_type.symbol 
N 
C 
O 
S 
# 
loop_
_entity_poly_seq.entity_id 
_entity_poly_seq.num 
_entity_poly_seq.mon_id 
_entity_poly_seq.hetero 
1   1 GLU n 
1   2 ILE n 
1   3 ILE n 
1   4 GLY n 
1   5 GLY n 
1   6 ARG n 
1   7 GLU n 
1   8 ALA n 
1   9 LYS n 
1  10 LYS n 
1  11 TYR n 
1  12 SER n 
1  13 ARG n 
1  14 PRO n 
1  15 TYR n 
1  16 MET n 
1  17 ALA n 
1  18 TYR n 
1  19 THR n 
1  20 ILE n 
1  21 ILE n 
1  22 GLU n 
1  23 GLU n 
1  24 GLU n 
1  25 LEU n 
1  26 ALA n 
1  27 CYS n 
1  28 GLY n 
1  29 GLY n 
1  30 PHE n 
1  31 LEU n 
1  32 ILE n 
1  33 GLN n 
1  34 GLU n 
1  35 ASP n 
1  36 VAL n 
1  37 VAL n 
1  38 VAL n 
1  39 THR n 
1  40 ALA n 
1  41 ALA n 
1  42 HIS n 
1  43 CYS n 
1  44 ASN n 
1  45 THR n 
1  46 GLU n 
1  47 LYS n 
1  48 MET n 
1  49 SER n 
1  50 VAL n 
1  51 ILE n 
1  52 LEU n 
1  53 GLY n 
1  54 ALA n 
1  55 HIS n 
1  56 ASN n 
1  57 ILE n 
1  58 ARG n 
1  59 LYS n 
1  60 PRO n 
1  61 GLU n 
1  62 PRO n 
1  63 ASN n 
1  64 SER n 
1  65 GLN n 
1  66 GLN n 
1  67 ILE n 
1  68 LYS n 
1  69 VAL n 
1  70 ARG n 
1  71 HIS n 
1  72 TRP n 
1  73 ILE n 
1  74 PRO n 
1  75 HIS n 
1  76 PRO n 
1  77 LYS n 
1  78 TYR n 
1  79 ASN n 
1  80 ARG n 
1  81 THR n 
1  82 THR n 
1  83 LEU n 
1  84 ARG n 
1  85 TYR n 
1  86 ASP n 
1  87 ILE n 
1  88 MET n 
1  89 LEU n 
1  90 LEU n 
1  91 GLN n 
1  92 LEU n 
1  93 LYS n 
1  94 HIS n 
1  95 LYS n 
1  96 ALA n 
1  97 ARG n 
1  98 LEU n 
1  99 ASN n 
1 100 HIS n 
1 101 ARG n 
1 102 VAL n 
1 103 GLN n 
1 104 THR n 
1 105 ILE n 
1 106 PRO n 
1 107 LEU n 
1 108 PRO n 
1 109 ALA n 
1 110 LYS n 
1 111 ASN n 
1 112 VAL n 
1 113 LYS n 
1 114 PRO n 
1 115 GLY n 
1 116 THR n 
1 117 MET n 
1 118 CYS n 
1 119 SER n 
1 120 VAL n 
1 121 ALA n 
1 122 GLY n 
1 123 TRP n 
1 124 GLY n 
1 125 ARG n 
1 126 ILE n 
1 127 HIS n 
1 128 LEU n 
1 129 TRP n 
1 130 SER n 
1 131 ASN n 
1 132 LYS n 
1 133 THR n 
1 134 SER n 
1 135 ASP n 
1 136 VAL n 
1 137 LEU n 
1 138 LEU n 
1 139 GLU n 
1 140 VAL n 
1 141 ASP n 
1 142 LEU n 
1 143 MET n 
1 144 VAL n 
1 145 GLN n 
1 146 LYS n 
1 147 ASP n 
1 148 ARG n 
1 149 ILE n 
1 150 CYS n 
1 151 LYS n 
1 152 LYS n 
1 153 THR n 
1 154 PHE n 
1 155 SER n 
1 156 GLY n 
1 157 TYR n 
1 158 SER n 
1 159 ARG n 
1 160 LYS n 
1 161 VAL n 
1 162 GLN n 
1 163 MET n 
1 164 CYS n 
1 165 VAL n 
1 166 GLY n 
1 167 ASP n 
1 168 SER n 
1 169 SER n 
1 170 GLY n 
1 171 LYS n 
1 172 LYS n 
1 173 SER n 
1 174 THR n 
1 175 PHE n 
1 176 LYS n 
1 177 GLY n 
1 178 ASP n 
1 179 SER n 
1 180 GLY n 
1 181 GLY n 
1 182 PRO n 
1 183 LEU n 
1 184 VAL n 
1 185 CYS n 
1 186 ASN n 
1 187 GLY n 
1 188 ALA n 
1 189 ALA n 
1 190 TYR n 
1 191 GLY n 
1 192 ILE n 
1 193 VAL n 
1 194 SER n 
1 195 TYR n 
1 196 GLY n 
1 197 PRO n 
1 198 HIS n 
1 199 GLY n 
1 200 THR n 
1 201 THR n 
1 202 PHE n 
1 203 PRO n 
1 204 ASP n 
1 205 VAL n 
1 206 PHE n 
1 207 ALA n 
1 208 LYS n 
1 209 VAL n 
1 210 SER n 
1 211 SER n 
1 212 PHE n 
1 213 ILE n 
1 214 PRO n 
1 215 TRP n 
1 216 ILE n 
1 217 LYS n 
1 218 LYS n 
1 219 GLU n 
1 220 LEU n 
1 221 LYS n 
1 222 LYS n 
1 223 MET n 
# 
loop_
_pdbx_poly_seq_scheme.asym_id 
_pdbx_poly_seq_scheme.entity_id 
_pdbx_poly_seq_scheme.seq_id 
_pdbx_poly_seq_scheme.mon_id 
_pdbx_poly_seq_scheme.ndb_seq_num 
_pdbx_poly_seq_scheme.pdb_seq_num 
_pdbx_poly_seq_scheme.auth_seq_num 
_pdbx_poly_seq_scheme.pdb_mon_id 
_pdbx_poly_seq_scheme.auth_mon_id 
_pdbx_poly_seq_scheme.pdb_strand_id 
_pdbx_poly_seq_scheme.pdb_ins_code 
_pdbx_poly_seq_scheme.hetero 
A 1   1 GLU   1 1   1   GLU GLU A ? n 
A 1   2 ILE   2 2   2   ILE ILE A ? n 
A 1   3 ILE   3 3   3   ILE ILE A ? n 
A 1   4 GLY   4 4   4   GLY GLY A ? n 
A 1   5 GLY   5 5   5   GLY GLY A ? n 
A 1   6 ARG   6 6   6   ARG ARG A ? n 
A 1   7 GLU   7 7   7   GLU GLU A ? n 
A 1   8 ALA   8 8   8   ALA ALA A ? n 
A 1   9 LYS   9 9   9   LYS LYS A ? n 
A 1  10 LYS  10 10  10  LYS LYS A ? n 
A 1  11 TYR  11 11  11  TYR TYR A ? n 
A 1  12 SER  12 12  12  SER SER A ? n 
A 1  13 ARG  13 13  13  ARG ARG A ? n 
A 1  14 PRO  14 14  14  PRO PRO A ? n 
A 1  15 TYR  15 15  15  TYR TYR A ? n 
A 1  16 MET  16 16  16  MET MET A ? n 
A 1  17 ALA  17 17  17  ALA ALA A ? n 
A 1  18 TYR  18 18  18  TYR TYR A ? n 
A 1  19 THR  19 19  19  THR THR A ? n 
A 1  20 ILE  20 20  20  ILE ILE A ? n 
A 1  21 ILE  21 21  21  ILE ILE A ? n 
A 1  22 GLU  22 22  22  GLU GLU A ? n 
A 1  23 GLU  23 23  23  GLU GLU A ? n 
A 1  24 GLU  24 24  24  GLU GLU A ? n 
A 1  25 LEU  25 25  25  LEU LEU A ? n 
A 1  26 ALA  26 26  26  ALA ALA A ? n 
A 1  27 CYS  27 27  27  CYS CYS A ? n 
A 1  28 GLY  28 28  28  GLY GLY A ? n 
A 1  29 GLY  29 29  29  GLY GLY A ? n 
A 1  30 PHE  30 30  30  PHE PHE A ? n 
A 1  31 LEU  31 31  31  LEU LEU A ? n 
A 1  32 ILE  32 32  32  ILE ILE A ? n 
A 1  33 GLN  33 33  33  GLN GLN A ? n 
A 1  34 GLU  34 34  34  GLU GLU A ? n 
A 1  35 ASP  35 35  35  ASP ASP A ? n 
A 1  36 VAL  36 36  36  VAL VAL A ? n 
A 1  37 VAL  37 37  37  VAL VAL A ? n 
A 1  38 VAL  38 38  38  VAL VAL A ? n 
A 1  39 THR  39 39  39  THR THR A ? n 
A 1  40 ALA  40 40  40  ALA ALA A ? n 
A 1  41 ALA  41 41  41  ALA ALA A ? n 
A 1  42 HIS  42 42  42  HIS HIS A ? n 
A 1  43 CYS  43 43  43  CYS CYS A ? n 
A 1  44 ASN  44 44  44  ASN ASN A ? n 
A 1  45 THR  45 45  45  THR THR A ? n 
A 1  46 GLU  46 46  46  GLU GLU A ? n 
A 1  47 LYS  47 47  47  LYS LYS A ? n 
A 1  48 MET  48 48  48  MET MET A ? n 
A 1  49 SER  49 49  49  SER SER A ? n 
A 1  50 VAL  50 50  50  VAL VAL A ? n 
A 1  51 ILE  51 51  51  ILE ILE A ? n 
A 1  52 LEU  52 52  52  LEU LEU A ? n 
A 1  53 GLY  53 53  53  GLY GLY A ? n 
A 1  54 ALA  54 54  54  ALA ALA A ? n 
A 1  55 HIS  55 55  55  HIS HIS A ? n 
A 1  56 ASN  56 56  56  ASN ASN A ? n 
A 1  57 ILE  57 57  57  ILE ILE A ? n 
A 1  58 ARG  58 58  58  ARG ARG A ? n 
A 1  59 LYS  59 59  59  LYS LYS A ? n 
A 1  60 PRO  60 60  60  PRO PRO A ? n 
A 1  61 GLU  61 61  61  GLU GLU A ? n 
A 1  62 PRO  62 62  62  PRO PRO A ? n 
A 1  63 ASN  63 63  63  ASN ASN A ? n 
A 1  64 SER  64 64  64  SER SER A ? n 
A 1  65 GLN  65 65  65  GLN GLN A ? n 
A 1  66 GLN  66 66  66  GLN GLN A ? n 
A 1  67 ILE  67 67  67  ILE ILE A ? n 
A 1  68 LYS  68 68  68  LYS LYS A ? n 
A 1  69 VAL  69 69  69  VAL VAL A ? n 
A 1  70 ARG  70 70  70  ARG ARG A ? n 
A 1  71 HIS  71 71  71  HIS HIS A ? n 
A 1  72 TRP  72 72  72  TRP TRP A ? n 
A 1  73 ILE  73 73  73  ILE ILE A ? n 
A 1  74 PRO  74 74  74  PRO PRO A ? n 
A 1  75 HIS  75 75  75  HIS HIS A ? n 
A 1  76 PRO  76 76  76  PRO PRO A ? n 
A 1  77 LYS  77 77  77  LYS LYS A ? n 
A 1  78 TYR  78 78  78  TYR TYR A ? n 
A 1  79 ASN  79 79  79  ASN ASN A ? n 
A 1  80 ARG  80 80  80  ARG ARG A ? n 
A 1  81 THR  81 81  81  THR THR A ? n 
A 1  82 THR  82 82  82  THR THR A ? n 
A 1  83 LEU  83 83  83  LEU LEU A ? n 
A 1  84 ARG  84 84  84  ARG ARG A ? n 
A 1  85 TYR  85 85  85  TYR TYR A ? n 
A 1  86 ASP  86 86  86  ASP ASP A ? n 
A 1  87 ILE  87 87  87  ILE ILE A ? n 
A 1  88 MET  88 88  88  MET MET A ? n 
A 1  89 LEU  89 89  89  LEU LEU A ? n 
A 1  90 LEU  90 90  90  LEU LEU A ? n 
A 1  91 GLN  91 91  91  GLN GLN A ? n 
A 1  92 LEU  92 92  92  LEU LEU A ? n 
A 1  93 LYS  93 93  93  LYS LYS A ? n 
A 1  94 HIS  94 94  94  HIS HIS A ? n 
A 1  95 LYS  95 95  95  LYS LYS A ? n 
A 1  96 ALA  96 96  96  ALA ALA A ? n 
A 1  97 ARG  97 97  97  ARG ARG A ? n 
A 1  98 LEU  98 98  98  LEU LEU A ? n 
A 1  99 ASN  99 99  99  ASN ASN A ? n 
A 1 100 HIS 100 100 100 HIS HIS A ? n 
A 1 101 ARG 101 101 101 ARG ARG A ? n 
A 1 102 VAL 102 102 102 VAL VAL A ? n 
A 1 103 GLN 103 103 103 GLN GLN A ? n 
A 1 104 THR 104 104 104 THR THR A ? n 
A 1 105 ILE 105 105 105 ILE ILE A ? n 
A 1 106 PRO 106 106 106 PRO PRO A ? n 
A 1 107 LEU 107 107 107 LEU LEU A ? n 
A 1 108 PRO 108 108 108 PRO PRO A ? n 
A 1 109 ALA 109 109 109 ALA ALA A ? n 
A 1 110 LYS 110 110 110 LYS LYS A ? n 
A 1 111 ASN 111 111 111 ASN ASN A ? n 
A 1 112 VAL 112 112 112 VAL VAL A ? n 
A 1 113 LYS 113 113 113 LYS LYS A ? n 
A 1 114 PRO 114 114 114 PRO PRO A ? n 
A 1 115 GLY 115 115 115 GLY GLY A ? n 
A 1 116 THR 116 116 116 THR THR A ? n 
A 1 117 MET 117 117 117 MET MET A ? n 
A 1 118 CYS 118 118 118 CYS CYS A ? n 
A 1 119 SER 119 119 119 SER SER A ? n 
A 1 120 VAL 120 120 120 VAL VAL A ? n 
A 1 121 ALA 121 121 121 ALA ALA A ? n 
A 1 122 GLY 122 122 122 GLY GLY A ? n 
A 1 123 TRP 123 123 123 TRP TRP A ? n 
A 1 124 GLY 124 124 124 GLY GLY A ? n 
A 1 125 ARG 125 125 125 ARG ARG A ? n 
A 1 126 ILE 126 126 126 ILE ILE A ? n 
A 1 127 HIS 127 127 127 HIS HIS A ? n 
A 1 128 LEU 128 128 128 LEU LEU A ? n 
A 1 129 TRP 129 129 129 TRP TRP A ? n 
A 1 130 SER 130 130 130 SER SER A ? n 
A 1 131 ASN 131 131 131 ASN ASN A ? n 
A 1 132 LYS 132 132 132 LYS LYS A ? n 
A 1 133 THR 133 133 133 THR THR A ? n 
A 1 134 SER 134 134 134 SER SER A ? n 
A 1 135 ASP 135 135 135 ASP ASP A ? n 
A 1 136 VAL 136 136 136 VAL VAL A ? n 
A 1 137 LEU 137 137 137 LEU LEU A ? n 
A 1 138 LEU 138 138 138 LEU LEU A ? n 
A 1 139 GLU 139 139 139 GLU GLU A ? n 
A 1 140 VAL 140 140 140 VAL VAL A ? n 
A 1 141 ASP 141 141 141 ASP ASP A ? n 
A 1 142 LEU 142 142 142 LEU LEU A ? n 
A 1 143 MET 143 143 143 MET MET A ? n 
A 1 144 VAL 144 144 144 VAL VAL A ? n 
A 1 145 GLN 145 145 145 GLN GLN A ? n 
A 1 146 LYS 146 146 146 LYS LYS A ? n 
A 1 147 ASP 147 147 147 ASP ASP A ? n 
A 1 148 ARG 148 148 148 ARG ARG A ? n 
A 1 149 ILE 149 149 149 ILE ILE A ? n 
A 1 150 CYS 150 150 150 CYS CYS A ? n 
A 1 151 LYS 151 151 151 LYS LYS A ? n 
A 1 152 LYS 152 152 152 LYS LYS A ? n 
A 1 153 THR 153 153 153 THR THR A ? n 
A 1 154 PHE 154 154 154 PHE PHE A ? n 
A 1 155 SER 155 155 155 SER SER A ? n 
A 1 156 GLY 156 156 156 GLY GLY A ? n 
A 1 157 TYR 157 157 157 TYR TYR A ? n 
A 1 158 SER 158 158 158 SER SER A ? n 
A 1 159 ARG 159 159 159 ARG ARG A ? n 
A 1 160 LYS 160 160 160 LYS LYS A ? n 
A 1 161 VAL 161 161 161 VAL VAL A ? n 
A 1 162 GLN 162 162 162 GLN GLN A ? n 
A 1 163 MET 163 163 163 MET MET A ? n 
A 1 164 CYS 164 164 164 CYS CYS A ? n 
A 1 165 VAL 165 165 165 VAL VAL A ? n 
A 1 166 GLY 166 166 166 GLY GLY A ? n 
A 1 167 ASP 167 167 167 ASP ASP A ? n 
A 1 168 SER 168 168 168 SER SER A ? n 
A 1 169 SER 169 169 169 SER SER A ? n 
A 1 170 GLY 170 170 170 GLY GLY A ? n 
A 1 171 LYS 171 171 171 LYS LYS A ? n 
A 1 172 LYS 172 172 172 LYS LYS A ? n 
A 1 173 SER 173 173 173 SER SER A ? n 
A 1 174 THR 174 174 174 THR THR A ? n 
A 1 175 PHE 175 175 175 PHE PHE A ? n 
A 1 176 LYS 176 176 176 LYS LYS A ? n 
A 1 177 GLY 177 177 177 GLY GLY A ? n 
A 1 178 ASP 178 178 178 ASP ASP A ? n 
A 1 179 SER 179 179 179 SER SER A ? n 
A 1 180 GLY 180 180 180 GLY GLY A ? n 
A 1 181 GLY 181 181 181 GLY GLY A ? n 
A 1 182 PRO 182 182 182 PRO PRO A ? n 
A 1 183 LEU 183 183 183 LEU LEU A ? n 
A 1 184 VAL 184 184 184 VAL VAL A ? n 
A 1 185 CYS 185 185 185 CYS CYS A ? n 
A 1 186 ASN 186 186 186 ASN ASN A ? n 
A 1 187 GLY 187 187 187 GLY GLY A ? n 
A 1 188 ALA 188 188 188 ALA ALA A ? n 
A 1 189 ALA 189 189 189 ALA ALA A ? n 
A 1 190 TYR 190 190 190 TYR TYR A ? n 
A 1 191 GLY 191 191 191 GLY GLY A ? n 
A 1 192 ILE 192 192 192 ILE ILE A ? n 
A 1 193 VAL 193 193 193 VAL VAL A ? n 
A 1 194 SER 194 194 194 SER SER A ? n 
A 1 195 TYR 195 195 195 TYR TYR A ? n 
A 1 196 GLY 196 196 196 GLY GLY A ? n 
A 1 197 PRO 197 197 197 PRO PRO A ? n 
A 1 198 HIS 198 198 198 HIS HIS A ? n 
A 1 199 GLY 199 199 199 GLY GLY A ? n 
A 1 200 THR 200 200 200 THR THR A ? n 
A 1 201 THR 201 201 201 THR THR A ? n 
A 1 202 PHE 202 202 202 PHE PHE A ? n 
A 1 203 PRO 203 203 203 PRO PRO A ? n 
A 1 204 ASP 204 204 204 ASP ASP A ? n 
A 1 205 VAL 205 205 205 VAL VAL A ? n 
A 1 206 PHE 206 206 206 PHE PHE A ? n 
A 1 207 ALA 207 207 207 ALA ALA A ? n 
A 1 208 LYS 208 208 208 LYS LYS A ? n 
A 1 209 VAL 209 209 209 VAL VAL A ? n 
A 1 210 SER 210 210 210 SER SER A ? n 
A 1 211 SER 211 211 211 SER SER A ? n 
A 1 212 PHE 212 212 212 PHE PHE A ? n 
A 1 213 ILE 213 213 213 ILE ILE A ? n 
A 1 214 PRO 214 214 214 PRO PRO A ? n 
A 1 215 TRP 215 215 215 TRP TRP A ? n 
A 1 216 ILE 216 216 216 ILE ILE A ? n 
A 1 217 LYS 217 217 217 LYS LYS A ? n 
A 1 218 LYS 218 218 218 LYS LYS A ? n 
A 1 219 GLU 219 219 219 GLU GLU A ? n 
A 1 220 LEU 220 220 220 LEU LEU A ? n 
A 1 221 LYS 221 221 221 LYS LYS A ? n 
A 1 222 LYS 222 222 222 LYS LYS A ? n 
A 1 223 MET 223 223 223 MET MET A ? n 
# 
loop_
_atom_site.group_PDB 
_atom_site.id 
_atom_site.type_symbol 
_atom_site.label_atom_id 
_atom_site.label_alt_id 
_atom_site.label_comp_id 
_atom_site.label_asym_id 
_atom_site.label_entity_id 
_atom_site.label_seq_id 
_atom_site.pdbx_PDB_ins_code 
_atom_site.Cartn_x 
_atom_site.Cartn_y 
_atom_site.Cartn_z 
_atom_site.occupancy 
_atom_site.B_iso_or_equiv 
_atom_site.pdbx_formal_charge 
_atom_site.auth_seq_id 
_atom_site.auth_comp_id 
_atom_site.auth_asym_id 
_atom_site.auth_atom_id 
_atom_site.pdbx_PDB_model_num 
ATOM 1    N N   ? GLU A 1   1 ?   3.330   9.794  -4.084 1.000 65.750 ? 1   GLU A N   1 
ATOM 2    C CA  ? GLU A 1   1 ?   3.496  10.274  -5.453 1.000 65.750 ? 1   GLU A CA  1 
ATOM 3    C C   ? GLU A 1   1 ?   2.762   9.376  -6.445 1.000 65.750 ? 1   GLU A C   1 
ATOM 4    C CB  ? GLU A 1   1 ?   4.980  10.356  -5.817 1.000 65.750 ? 1   GLU A CB  1 
ATOM 5    O O   ? GLU A 1   1 ?   2.919   8.154  -6.419 1.000 65.750 ? 1   GLU A O   1 
ATOM 6    C CG  ? GLU A 1   1 ?   5.252  11.068  -7.135 1.000 65.750 ? 1   GLU A CG  1 
ATOM 7    C CD  ? GLU A 1   1 ?   6.732  11.186  -7.459 1.000 65.750 ? 1   GLU A CD  1 
ATOM 8    O OE1 ? GLU A 1   1 ?   7.075  11.613  -8.585 1.000 65.750 ? 1   GLU A OE1 1 
ATOM 9    O OE2 ? GLU A 1   1 ?   7.557  10.848  -6.581 1.000 65.750 ? 1   GLU A OE2 1 
ATOM 10   N N   ? ILE A 1   2 ?   1.853   9.889  -7.206 1.000 80.170 ? 2   ILE A N   1 
ATOM 11   C CA  ? ILE A 1   2 ?   1.515   9.266  -8.481 1.000 80.170 ? 2   ILE A CA  1 
ATOM 12   C C   ? ILE A 1   2 ?   2.166  10.043  -9.624 1.000 80.170 ? 2   ILE A C   1 
ATOM 13   C CB  ? ILE A 1   2 ?  -0.015   9.193  -8.686 1.000 80.170 ? 2   ILE A CB  1 
ATOM 14   O O   ? ILE A 1   2 ?   1.609  11.031 -10.107 1.000 80.170 ? 2   ILE A O   1 
ATOM 15   C CG1 ? ILE A 1   2 ?  -0.676   8.459  -7.514 1.000 80.170 ? 2   ILE A CG1 1 
ATOM 16   C CG2 ? ILE A 1   2 ?  -0.349   8.512 -10.017 1.000 80.170 ? 2   ILE A CG2 1 
ATOM 17   C CD1 ? ILE A 1   2 ?  -0.289   6.991  -7.405 1.000 80.170 ? 2   ILE A CD1 1 
ATOM 18   N N   ? ILE A 1   3 ?   3.475   9.929  -9.846 1.000 84.040 ? 3   ILE A N   1 
ATOM 19   C CA  ? ILE A 1   3 ?   4.241  10.633 -10.869 1.000 84.040 ? 3   ILE A CA  1 
ATOM 20   C C   ? ILE A 1   3 ?   3.773  10.197 -12.256 1.000 84.040 ? 3   ILE A C   1 
ATOM 21   C CB  ? ILE A 1   3 ?   5.757  10.383 -10.712 1.000 84.040 ? 3   ILE A CB  1 
ATOM 22   O O   ? ILE A 1   3 ?   3.709   9.001 -12.549 1.000 84.040 ? 3   ILE A O   1 
ATOM 23   C CG1 ? ILE A 1   3 ?   6.240  10.871  -9.341 1.000 84.040 ? 3   ILE A CG1 1 
ATOM 24   C CG2 ? ILE A 1   3 ?   6.537  11.063 -11.841 1.000 84.040 ? 3   ILE A CG2 1 
ATOM 25   C CD1 ? ILE A 1   3 ?   7.710  10.588  -9.066 1.000 84.040 ? 3   ILE A CD1 1 
ATOM 26   N N   ? GLY A 1   4 ?   3.444  11.254 -13.034 1.000 86.530 ? 4   GLY A N   1 
ATOM 27   C CA  ? GLY A 1   4 ?   2.995  10.954 -14.384 1.000 86.530 ? 4   GLY A CA  1 
ATOM 28   C C   ? GLY A 1   4 ?   1.571  10.434 -14.437 1.000 86.530 ? 4   GLY A C   1 
ATOM 29   O O   ? GLY A 1   4 ?   1.155   9.848 -15.439 1.000 86.530 ? 4   GLY A O   1 
ATOM 30   N N   ? GLY A 1   5 ?   0.815  10.553 -13.162 1.000 89.880 ? 5   GLY A N   1 
ATOM 31   C CA  ? GLY A 1   5 ?  -0.542  10.045 -13.050 1.000 89.880 ? 5   GLY A CA  1 
ATOM 32   C C   ? GLY A 1   5 ?  -1.591  11.032 -13.527 1.000 89.880 ? 5   GLY A C   1 
ATOM 33   O O   ? GLY A 1   5 ?  -1.273  12.182 -13.837 1.000 89.880 ? 5   GLY A O   1 
ATOM 34   N N   ? ARG A 1   6 ?  -2.688  10.610 -13.694 1.000 94.480 ? 6   ARG A N   1 
ATOM 35   C CA  ? ARG A 1   6 ?  -3.854  11.402 -14.074 1.000 94.480 ? 6   ARG A CA  1 
ATOM 36   C C   ? ARG A 1   6 ?  -4.949  11.305 -13.017 1.000 94.480 ? 6   ARG A C   1 
ATOM 37   C CB  ? ARG A 1   6 ?  -4.394  10.947 -15.431 1.000 94.480 ? 6   ARG A CB  1 
ATOM 38   O O   ? ARG A 1   6 ?  -4.962  10.371 -12.212 1.000 94.480 ? 6   ARG A O   1 
ATOM 39   C CG  ? ARG A 1   6 ?  -4.930   9.524 -15.435 1.000 94.480 ? 6   ARG A CG  1 
ATOM 40   C CD  ? ARG A 1   6 ?  -5.409   9.106 -16.818 1.000 94.480 ? 6   ARG A CD  1 
ATOM 41   N NE  ? ARG A 1   6 ?  -5.952   7.750 -16.813 1.000 94.480 ? 6   ARG A NE  1 
ATOM 42   N NH1 ? ARG A 1   6 ?  -5.168   7.207 -18.918 1.000 94.480 ? 6   ARG A NH1 1 
ATOM 43   N NH2 ? ARG A 1   6 ?  -6.358   5.671 -17.702 1.000 94.480 ? 6   ARG A NH2 1 
ATOM 44   C CZ  ? ARG A 1   6 ?  -5.825   6.879 -17.811 1.000 94.480 ? 6   ARG A CZ  1 
ATOM 45   N N   ? GLU A 1   7 ?  -5.759  12.362 -12.971 1.000 95.810 ? 7   GLU A N   1 
ATOM 46   C CA  ? GLU A 1   7 ?  -6.878  12.281 -12.037 1.000 95.810 ? 7   GLU A CA  1 
ATOM 47   C C   ? GLU A 1   7 ?  -7.726  11.040 -12.297 1.000 95.810 ? 7   GLU A C   1 
ATOM 48   C CB  ? GLU A 1   7 ?  -7.745  13.539 -12.126 1.000 95.810 ? 7   GLU A CB  1 
ATOM 49   O O   ? GLU A 1   7 ?  -8.062  10.740 -13.445 1.000 95.810 ? 7   GLU A O   1 
ATOM 50   C CG  ? GLU A 1   7 ?  -8.878  13.579 -11.111 1.000 95.810 ? 7   GLU A CG  1 
ATOM 51   C CD  ? GLU A 1   7 ?  -9.608  14.912 -11.078 1.000 95.810 ? 7   GLU A CD  1 
ATOM 52   O OE1 ? GLU A 1   7 ? -10.682  15.001 -10.442 1.000 95.810 ? 7   GLU A OE1 1 
ATOM 53   O OE2 ? GLU A 1   7 ?  -9.102  15.876 -11.696 1.000 95.810 ? 7   GLU A OE2 1 
ATOM 54   N N   ? ALA A 1   8 ?  -8.042  10.306 -11.255 1.000 95.720 ? 8   ALA A N   1 
ATOM 55   C CA  ? ALA A 1   8 ?  -8.912   9.136 -11.342 1.000 95.720 ? 8   ALA A CA  1 
ATOM 56   C C   ? ALA A 1   8 ? -10.357   9.546 -11.611 1.000 95.720 ? 8   ALA A C   1 
ATOM 57   C CB  ? ALA A 1   8 ?  -8.826   8.313 -10.059 1.000 95.720 ? 8   ALA A CB  1 
ATOM 58   O O   ? ALA A 1   8 ? -10.806  10.598 -11.151 1.000 95.720 ? 8   ALA A O   1 
ATOM 59   N N   ? LYS A 1   9 ? -10.971   8.685 -12.467 1.000 94.930 ? 9   LYS A N   1 
ATOM 60   C CA  ? LYS A 1   9 ? -12.406   8.913 -12.609 1.000 94.930 ? 9   LYS A CA  1 
ATOM 61   C C   ? LYS A 1   9 ? -13.102   8.898 -11.251 1.000 94.930 ? 9   LYS A C   1 
ATOM 62   C CB  ? LYS A 1   9 ? -13.028   7.862 -13.529 1.000 94.930 ? 9   LYS A CB  1 
ATOM 63   O O   ? LYS A 1   9 ? -12.829   8.033 -10.417 1.000 94.930 ? 9   LYS A O   1 
ATOM 64   C CG  ? LYS A 1   9 ? -14.495   8.109 -13.848 1.000 94.930 ? 9   LYS A CG  1 
ATOM 65   C CD  ? LYS A 1   9 ? -15.053   7.041 -14.780 1.000 94.930 ? 9   LYS A CD  1 
ATOM 66   C CE  ? LYS A 1   9 ? -16.535   7.254 -15.052 1.000 94.930 ? 9   LYS A CE  1 
ATOM 67   N NZ  ? LYS A 1   9 ? -17.084   6.215 -15.975 1.000 94.930 ? 9   LYS A NZ  1 
ATOM 68   N N   ? LYS A 1  10 ? -13.917   9.908 -11.025 1.000 92.360 ? 10  LYS A N   1 
ATOM 69   C CA  ? LYS A 1  10 ? -14.618  10.003  -9.747 1.000 92.360 ? 10  LYS A CA  1 
ATOM 70   C C   ? LYS A 1  10 ? -15.299   8.684  -9.395 1.000 92.360 ? 10  LYS A C   1 
ATOM 71   C CB  ? LYS A 1  10 ? -15.649  11.132  -9.783 1.000 92.360 ? 10  LYS A CB  1 
ATOM 72   O O   ? LYS A 1  10 ? -15.977   8.086 -10.233 1.000 92.360 ? 10  LYS A O   1 
ATOM 73   C CG  ? LYS A 1  10 ? -15.054  12.520  -9.598 1.000 92.360 ? 10  LYS A CG  1 
ATOM 74   C CD  ? LYS A 1  10 ? -16.140  13.582  -9.482 1.000 92.360 ? 10  LYS A CD  1 
ATOM 75   C CE  ? LYS A 1  10 ? -15.547  14.984  -9.423 1.000 92.360 ? 10  LYS A CE  1 
ATOM 76   N NZ  ? LYS A 1  10 ? -16.610  16.033  -9.378 1.000 92.360 ? 10  LYS A NZ  1 
ATOM 77   N N   ? TYR A 1  11 ? -14.940   8.129  -8.155 1.000 90.710 ? 11  TYR A N   1 
ATOM 78   C CA  ? TYR A 1  11 ? -15.586   6.980  -7.530 1.000 90.710 ? 11  TYR A CA  1 
ATOM 79   C C   ? TYR A 1  11 ? -15.225   5.690  -8.257 1.000 90.710 ? 11  TYR A C   1 
ATOM 80   C CB  ? TYR A 1  11 ? -17.106   7.161  -7.512 1.000 90.710 ? 11  TYR A CB  1 
ATOM 81   O O   ? TYR A 1  11 ? -15.909   4.674  -8.109 1.000 90.710 ? 11  TYR A O   1 
ATOM 82   C CG  ? TYR A 1  11 ? -17.556   8.460  -6.888 1.000 90.710 ? 11  TYR A CG  1 
ATOM 83   C CD1 ? TYR A 1  11 ? -17.052   8.874  -5.657 1.000 90.710 ? 11  TYR A CD1 1 
ATOM 84   C CD2 ? TYR A 1  11 ? -18.484   9.274  -7.527 1.000 90.710 ? 11  TYR A CD2 1 
ATOM 85   C CE1 ? TYR A 1  11 ? -17.465  10.069  -5.076 1.000 90.710 ? 11  TYR A CE1 1 
ATOM 86   C CE2 ? TYR A 1  11 ? -18.904  10.471  -6.956 1.000 90.710 ? 11  TYR A CE2 1 
ATOM 87   O OH  ? TYR A 1  11 ? -18.801  12.044  -5.163 1.000 90.710 ? 11  TYR A OH  1 
ATOM 88   C CZ  ? TYR A 1  11 ? -18.389  10.860  -5.733 1.000 90.710 ? 11  TYR A CZ  1 
ATOM 89   N N   ? SER A 1  12 ? -14.298   5.676  -9.148 1.000 95.070 ? 12  SER A N   1 
ATOM 90   C CA  ? SER A 1  12 ? -13.841   4.511  -9.899 1.000 95.070 ? 12  SER A CA  1 
ATOM 91   C C   ? SER A 1  12 ? -12.951   3.616  -9.043 1.000 95.070 ? 12  SER A C   1 
ATOM 92   C CB  ? SER A 1  12 ? -13.084   4.946 -11.155 1.000 95.070 ? 12  SER A CB  1 
ATOM 93   O O   ? SER A 1  12 ? -12.689   2.466  -9.403 1.000 95.070 ? 12  SER A O   1 
ATOM 94   O OG  ? SER A 1  12 ? -11.924   5.686 -10.812 1.000 95.070 ? 12  SER A OG  1 
ATOM 95   N N   ? ARG A 1  13 ? -12.534   3.996  -7.910 1.000 96.570 ? 13  ARG A N   1 
ATOM 96   C CA  ? ARG A 1  13 ? -11.731   3.245  -6.950 1.000 96.570 ? 13  ARG A CA  1 
ATOM 97   C C   ? ARG A 1  13 ? -12.417   3.189  -5.588 1.000 96.570 ? 13  ARG A C   1 
ATOM 98   C CB  ? ARG A 1  13 ? -10.340   3.866  -6.811 1.000 96.570 ? 13  ARG A CB  1 
ATOM 99   O O   ? ARG A 1  13 ? -11.916   3.751  -4.612 1.000 96.570 ? 13  ARG A O   1 
ATOM 100  C CG  ? ARG A 1  13 ?  -9.591   4.001  -8.127 1.000 96.570 ? 13  ARG A CG  1 
ATOM 101  C CD  ? ARG A 1  13 ?  -9.230   2.643  -8.712 1.000 96.570 ? 13  ARG A CD  1 
ATOM 102  N NE  ? ARG A 1  13 ?  -8.453   2.774  -9.941 1.000 96.570 ? 13  ARG A NE  1 
ATOM 103  N NH1 ? ARG A 1  13 ? -10.287   3.070 -11.314 1.000 96.570 ? 13  ARG A NH1 1 
ATOM 104  N NH2 ? ARG A 1  13 ?  -8.173   3.080 -12.200 1.000 96.570 ? 13  ARG A NH2 1 
ATOM 105  C CZ  ? ARG A 1  13 ?  -8.973   2.975 -11.149 1.000 96.570 ? 13  ARG A CZ  1 
ATOM 106  N N   ? PRO A 1  14 ? -13.492   2.498  -5.444 1.000 96.960 ? 14  PRO A N   1 
ATOM 107  C CA  ? PRO A 1  14 ? -14.344   2.519  -4.253 1.000 96.960 ? 14  PRO A CA  1 
ATOM 108  C C   ? PRO A 1  14 ? -13.713   1.799  -3.064 1.000 96.960 ? 14  PRO A C   1 
ATOM 109  C CB  ? PRO A 1  14 ? -15.614   1.799  -4.716 1.000 96.960 ? 14  PRO A CB  1 
ATOM 110  O O   ? PRO A 1  14 ? -14.180   1.946  -1.931 1.000 96.960 ? 14  PRO A O   1 
ATOM 111  C CG  ? PRO A 1  14 ? -15.159   0.884  -5.807 1.000 96.960 ? 14  PRO A CG  1 
ATOM 112  C CD  ? PRO A 1  14 ? -14.073   1.572  -6.585 1.000 96.960 ? 14  PRO A CD  1 
ATOM 113  N N   ? TYR A 1  15 ? -12.552   1.098  -3.295 1.000 98.000 ? 15  TYR A N   1 
ATOM 114  C CA  ? TYR A 1  15 ? -11.830   0.358  -2.266 1.000 98.000 ? 15  TYR A CA  1 
ATOM 115  C C   ? TYR A 1  15 ? -10.732   1.215  -1.647 1.000 98.000 ? 15  TYR A C   1 
ATOM 116  C CB  ? TYR A 1  15 ? -11.226  -0.923  -2.849 1.000 98.000 ? 15  TYR A CB  1 
ATOM 117  O O   ? TYR A 1  15 ? -10.138   0.838  -0.634 1.000 98.000 ? 15  TYR A O   1 
ATOM 118  C CG  ? TYR A 1  15 ? -10.495  -0.712  -4.152 1.000 98.000 ? 15  TYR A CG  1 
ATOM 119  C CD1 ? TYR A 1  15 ? -11.094  -1.029  -5.369 1.000 98.000 ? 15  TYR A CD1 1 
ATOM 120  C CD2 ? TYR A 1  15 ?  -9.204  -0.195  -4.169 1.000 98.000 ? 15  TYR A CD2 1 
ATOM 121  C CE1 ? TYR A 1  15 ? -10.423  -0.838  -6.572 1.000 98.000 ? 15  TYR A CE1 1 
ATOM 122  C CE2 ? TYR A 1  15 ?  -8.524   0.001  -5.367 1.000 98.000 ? 15  TYR A CE2 1 
ATOM 123  O OH  ? TYR A 1  15 ?  -8.472  -0.131  -7.750 1.000 98.000 ? 15  TYR A OH  1 
ATOM 124  C CZ  ? TYR A 1  15 ?  -9.141  -0.323  -6.561 1.000 98.000 ? 15  TYR A CZ  1 
ATOM 125  N N   ? MET A 1  16 ? -10.357   2.291  -2.320 1.000 97.410 ? 16  MET A N   1 
ATOM 126  C CA  ? MET A 1  16 ?  -9.229   3.124  -1.910 1.000 97.410 ? 16  MET A CA  1 
ATOM 127  C C   ? MET A 1  16 ?  -9.477   3.737  -0.536 1.000 97.410 ? 16  MET A C   1 
ATOM 128  C CB  ? MET A 1  16 ?  -8.974   4.228  -2.937 1.000 97.410 ? 16  MET A CB  1 
ATOM 129  O O   ? MET A 1  16 ? -10.567   4.244  -0.265 1.000 97.410 ? 16  MET A O   1 
ATOM 130  C CG  ? MET A 1  16 ?  -7.588   4.176  -3.561 1.000 97.410 ? 16  MET A CG  1 
ATOM 131  S SD  ? MET A 1  16 ?  -6.609   2.737  -2.980 1.000 97.410 ? 16  MET A SD  1 
ATOM 132  C CE  ? MET A 1  16 ?  -5.303   3.591  -2.055 1.000 97.410 ? 16  MET A CE  1 
ATOM 133  N N   ? ALA A 1  17 ?  -8.436   3.727   0.282 1.000 96.840 ? 17  ALA A N   1 
ATOM 134  C CA  ? ALA A 1  17 ?  -8.488   4.284   1.631 1.000 96.840 ? 17  ALA A CA  1 
ATOM 135  C C   ? ALA A 1  17 ?  -7.390   5.324   1.837 1.000 96.840 ? 17  ALA A C   1 
ATOM 136  C CB  ? ALA A 1  17 ?  -8.367   3.173   2.671 1.000 96.840 ? 17  ALA A CB  1 
ATOM 137  O O   ? ALA A 1  17 ?  -6.265   5.150   1.364 1.000 96.840 ? 17  ALA A O   1 
ATOM 138  N N   ? TYR A 1  18 ?  -7.757   6.385   2.465 1.000 95.640 ? 18  TYR A N   1 
ATOM 139  C CA  ? TYR A 1  18 ?  -6.823   7.394   2.951 1.000 95.640 ? 18  TYR A CA  1 
ATOM 140  C C   ? TYR A 1  18 ?  -6.590   7.246   4.450 1.000 95.640 ? 18  TYR A C   1 
ATOM 141  C CB  ? TYR A 1  18 ?  -7.342   8.801   2.640 1.000 95.640 ? 18  TYR A CB  1 
ATOM 142  O O   ? TYR A 1  18 ?  -7.519   7.400   5.247 1.000 95.640 ? 18  TYR A O   1 
ATOM 143  C CG  ? TYR A 1  18 ?  -6.364   9.899   2.981 1.000 95.640 ? 18  TYR A CG  1 
ATOM 144  C CD1 ? TYR A 1  18 ?  -6.515  10.659   4.138 1.000 95.640 ? 18  TYR A CD1 1 
ATOM 145  C CD2 ? TYR A 1  18 ?  -5.286  10.178   2.147 1.000 95.640 ? 18  TYR A CD2 1 
ATOM 146  C CE1 ? TYR A 1  18 ?  -5.617  11.673   4.456 1.000 95.640 ? 18  TYR A CE1 1 
ATOM 147  C CE2 ? TYR A 1  18 ?  -4.382  11.189   2.454 1.000 95.640 ? 18  TYR A CE2 1 
ATOM 148  O OH  ? TYR A 1  18 ?  -3.663  12.932   3.918 1.000 95.640 ? 18  TYR A OH  1 
ATOM 149  C CZ  ? TYR A 1  18 ?  -4.555  11.929   3.609 1.000 95.640 ? 18  TYR A CZ  1 
ATOM 150  N N   ? THR A 1  19 ?  -5.313   6.850   4.814 1.000 93.920 ? 19  THR A N   1 
ATOM 151  C CA  ? THR A 1  19 ?  -4.984   6.643   6.220 1.000 93.920 ? 19  THR A CA  1 
ATOM 152  C C   ? THR A 1  19 ?  -4.330   7.888   6.812 1.000 93.920 ? 19  THR A C   1 
ATOM 153  C CB  ? THR A 1  19 ?  -4.049   5.433   6.402 1.000 93.920 ? 19  THR A CB  1 
ATOM 154  O O   ? THR A 1  19 ?  -3.293   8.343   6.323 1.000 93.920 ? 19  THR A O   1 
ATOM 155  C CG2 ? THR A 1  19 ?  -4.684   4.159   5.855 1.000 93.920 ? 19  THR A CG2 1 
ATOM 156  O OG1 ? THR A 1  19 ?  -2.820   5.677   5.707 1.000 93.920 ? 19  THR A OG1 1 
ATOM 157  N N   ? ILE A 1  20 ?  -5.002   8.451   7.699 1.000 90.540 ? 20  ILE A N   1 
ATOM 158  C CA  ? ILE A 1  20 ?  -4.502   9.635   8.390 1.000 90.540 ? 20  ILE A CA  1 
ATOM 159  C C   ? ILE A 1  20 ?  -3.652   9.214   9.586 1.000 90.540 ? 20  ILE A C   1 
ATOM 160  C CB  ? ILE A 1  20 ?  -5.657  10.552   8.849 1.000 90.540 ? 20  ILE A CB  1 
ATOM 161  O O   ? ILE A 1  20 ?  -4.151   8.578  10.517 1.000 90.540 ? 20  ILE A O   1 
ATOM 162  C CG1 ? ILE A 1  20 ?  -6.576  10.885   7.668 1.000 90.540 ? 20  ILE A CG1 1 
ATOM 163  C CG2 ? ILE A 1  20 ?  -5.110  11.829   9.494 1.000 90.540 ? 20  ILE A CG2 1 
ATOM 164  C CD1 ? ILE A 1  20 ?  -7.896  11.527   8.072 1.000 90.540 ? 20  ILE A CD1 1 
ATOM 165  N N   ? ILE A 1  21 ?  -2.301   9.496   9.486 1.000 82.910 ? 21  ILE A N   1 
ATOM 166  C CA  ? ILE A 1  21 ?  -1.332   9.135  10.516 1.000 82.910 ? 21  ILE A CA  1 
ATOM 167  C C   ? ILE A 1  21 ?  -0.824  10.396  11.211 1.000 82.910 ? 21  ILE A C   1 
ATOM 168  C CB  ? ILE A 1  21 ?  -0.150   8.335   9.925 1.000 82.910 ? 21  ILE A CB  1 
ATOM 169  O O   ? ILE A 1  21 ?  -0.245  11.276  10.568 1.000 82.910 ? 21  ILE A O   1 
ATOM 170  C CG1 ? ILE A 1  21 ?  -0.667   7.153   9.097 1.000 82.910 ? 21  ILE A CG1 1 
ATOM 171  C CG2 ? ILE A 1  21 ?   0.787   7.856  11.037 1.000 82.910 ? 21  ILE A CG2 1 
ATOM 172  C CD1 ? ILE A 1  21 ?   0.399   6.487   8.237 1.000 82.910 ? 21  ILE A CD1 1 
ATOM 173  N N   ? GLU A 1  22 ?  -1.231  10.783  12.322 1.000 72.530 ? 22  GLU A N   1 
ATOM 174  C CA  ? GLU A 1  22 ?  -0.829  12.010  13.003 1.000 72.530 ? 22  GLU A CA  1 
ATOM 175  C C   ? GLU A 1  22 ?  -0.926  13.215  12.072 1.000 72.530 ? 22  GLU A C   1 
ATOM 176  C CB  ? GLU A 1  22 ?   0.596  11.880  13.548 1.000 72.530 ? 22  GLU A CB  1 
ATOM 177  O O   ? GLU A 1  22 ?  -1.283  13.074  10.900 1.000 72.530 ? 22  GLU A O   1 
ATOM 178  C CG  ? GLU A 1  22 ?   0.736  10.858  14.666 1.000 72.530 ? 22  GLU A CG  1 
ATOM 179  C CD  ? GLU A 1  22 ?   2.131  10.816  15.270 1.000 72.530 ? 22  GLU A CD  1 
ATOM 180  O OE1 ? GLU A 1  22 ?   2.343  10.078  16.259 1.000 72.530 ? 22  GLU A OE1 1 
ATOM 181  O OE2 ? GLU A 1  22 ?   3.019  11.528  14.750 1.000 72.530 ? 22  GLU A OE2 1 
ATOM 182  N N   ? GLU A 1  23 ?  -0.907  14.621  12.572 1.000 63.860 ? 23  GLU A N   1 
ATOM 183  C CA  ? GLU A 1  23 ?  -1.204  15.967  12.091 1.000 63.860 ? 23  GLU A CA  1 
ATOM 184  C C   ? GLU A 1  23 ?  -0.504  16.245  10.764 1.000 63.860 ? 23  GLU A C   1 
ATOM 185  C CB  ? GLU A 1  23 ?  -0.795  17.013  13.131 1.000 63.860 ? 23  GLU A CB  1 
ATOM 186  O O   ? GLU A 1  23 ?  -0.888  17.161  10.034 1.000 63.860 ? 23  GLU A O   1 
ATOM 187  C CG  ? GLU A 1  23 ?  -1.685  17.034  14.365 1.000 63.860 ? 23  GLU A CG  1 
ATOM 188  C CD  ? GLU A 1  23 ?  -1.416  18.219  15.279 1.000 63.860 ? 23  GLU A CD  1 
ATOM 189  O OE1 ? GLU A 1  23 ?  -2.133  18.379  16.292 1.000 63.860 ? 23  GLU A OE1 1 
ATOM 190  O OE2 ? GLU A 1  23 ?  -0.481  18.995  14.978 1.000 63.860 ? 23  GLU A OE2 1 
ATOM 191  N N   ? GLU A 1  24 ?   0.165  15.050   9.993 1.000 67.470 ? 24  GLU A N   1 
ATOM 192  C CA  ? GLU A 1  24 ?   0.652  15.508   8.695 1.000 67.470 ? 24  GLU A CA  1 
ATOM 193  C C   ? GLU A 1  24 ?   1.186  14.344   7.864 1.000 67.470 ? 24  GLU A C   1 
ATOM 194  C CB  ? GLU A 1  24 ?   1.739  16.571   8.873 1.000 67.470 ? 24  GLU A CB  1 
ATOM 195  O O   ? GLU A 1  24 ?   1.535  14.519   6.695 1.000 67.470 ? 24  GLU A O   1 
ATOM 196  C CG  ? GLU A 1  24 ?   1.231  17.877   9.466 1.000 67.470 ? 24  GLU A CG  1 
ATOM 197  C CD  ? GLU A 1  24 ?   2.098  19.074   9.111 1.000 67.470 ? 24  GLU A CD  1 
ATOM 198  O OE1 ? GLU A 1  24 ?   1.676  20.225   9.364 1.000 67.470 ? 24  GLU A OE1 1 
ATOM 199  O OE2 ? GLU A 1  24 ?   3.208  18.859   8.575 1.000 67.470 ? 24  GLU A OE2 1 
ATOM 200  N N   ? LEU A 1  25 ?   1.092  13.066   8.429 1.000 78.250 ? 25  LEU A N   1 
ATOM 201  C CA  ? LEU A 1  25 ?   1.557  11.932   7.637 1.000 78.250 ? 25  LEU A CA  1 
ATOM 202  C C   ? LEU A 1  25 ?   0.383  11.077   7.171 1.000 78.250 ? 25  LEU A C   1 
ATOM 203  C CB  ? LEU A 1  25 ?   2.536  11.078   8.447 1.000 78.250 ? 25  LEU A CB  1 
ATOM 204  O O   ? LEU A 1  25 ?  -0.579  10.878   7.915 1.000 78.250 ? 25  LEU A O   1 
ATOM 205  C CG  ? LEU A 1  25 ?   3.886  11.717   8.772 1.000 78.250 ? 25  LEU A CG  1 
ATOM 206  C CD1 ? LEU A 1  25 ?   4.666  10.843   9.748 1.000 78.250 ? 25  LEU A CD1 1 
ATOM 207  C CD2 ? LEU A 1  25 ?   4.688  11.951   7.496 1.000 78.250 ? 25  LEU A CD2 1 
ATOM 208  N N   ? ALA A 1  26 ?   0.377  10.720   5.947 1.000 89.300 ? 26  ALA A N   1 
ATOM 209  C CA  ? ALA A 1  26 ?  -0.690   9.906   5.370 1.000 89.300 ? 26  ALA A CA  1 
ATOM 210  C C   ? ALA A 1  26 ?  -0.118   8.760   4.540 1.000 89.300 ? 26  ALA A C   1 
ATOM 211  C CB  ? ALA A 1  26 ?  -1.613  10.770   4.514 1.000 89.300 ? 26  ALA A CB  1 
ATOM 212  O O   ? ALA A 1  26 ?   0.973   8.877   3.978 1.000 89.300 ? 26  ALA A O   1 
ATOM 213  N N   ? CYS A 1  27 ?  -0.805   7.650   4.580 1.000 93.930 ? 27  CYS A N   1 
ATOM 214  C CA  ? CYS A 1  27 ?  -0.585   6.499   3.710 1.000 93.930 ? 27  CYS A CA  1 
ATOM 215  C C   ? CYS A 1  27 ?  -1.863   6.124   2.969 1.000 93.930 ? 27  CYS A C   1 
ATOM 216  C CB  ? CYS A 1  27 ?  -0.085   5.304   4.520 1.000 93.930 ? 27  CYS A CB  1 
ATOM 217  O O   ? CYS A 1  27 ?  -2.940   6.634   3.283 1.000 93.930 ? 27  CYS A O   1 
ATOM 218  S SG  ? CYS A 1  27 ?   1.636   5.451   5.048 1.000 93.930 ? 27  CYS A SG  1 
ATOM 219  N N   ? GLY A 1  28 ?  -1.616   5.327   2.019 1.000 95.080 ? 28  GLY A N   1 
ATOM 220  C CA  ? GLY A 1  28 ?  -2.766   4.718   1.370 1.000 95.080 ? 28  GLY A CA  1 
ATOM 221  C C   ? GLY A 1  28 ?  -3.179   3.402   1.999 1.000 95.080 ? 28  GLY A C   1 
ATOM 222  O O   ? GLY A 1  28 ?  -2.534   2.925   2.935 1.000 95.080 ? 28  GLY A O   1 
ATOM 223  N N   ? GLY A 1  29 ?  -4.246   2.851   1.630 1.000 96.970 ? 29  GLY A N   1 
ATOM 224  C CA  ? GLY A 1  29 ?  -4.797   1.555   1.995 1.000 96.970 ? 29  GLY A CA  1 
ATOM 225  C C   ? GLY A 1  29 ?  -5.962   1.135   1.120 1.000 96.970 ? 29  GLY A C   1 
ATOM 226  O O   ? GLY A 1  29 ?  -6.385   1.884   0.238 1.000 96.970 ? 29  GLY A O   1 
ATOM 227  N N   ? PHE A 1  30 ?  -6.409  -0.101   1.379 1.000 98.330 ? 30  PHE A N   1 
ATOM 228  C CA  ? PHE A 1  30 ?  -7.569  -0.551   0.619 1.000 98.330 ? 30  PHE A CA  1 
ATOM 229  C C   ? PHE A 1  30 ?  -8.421  -1.505   1.448 1.000 98.330 ? 30  PHE A C   1 
ATOM 230  C CB  ? PHE A 1  30 ?  -7.131  -1.233  -0.681 1.000 98.330 ? 30  PHE A CB  1 
ATOM 231  O O   ? PHE A 1  30 ?  -7.896  -2.266   2.263 1.000 98.330 ? 30  PHE A O   1 
ATOM 232  C CG  ? PHE A 1  30 ?  -6.186  -2.385  -0.473 1.000 98.330 ? 30  PHE A CG  1 
ATOM 233  C CD1 ? PHE A 1  30 ?  -4.821  -2.167  -0.334 1.000 98.330 ? 30  PHE A CD1 1 
ATOM 234  C CD2 ? PHE A 1  30 ?  -6.664  -3.688  -0.417 1.000 98.330 ? 30  PHE A CD2 1 
ATOM 235  C CE1 ? PHE A 1  30 ?  -3.944  -3.232  -0.141 1.000 98.330 ? 30  PHE A CE1 1 
ATOM 236  C CE2 ? PHE A 1  30 ?  -5.794  -4.758  -0.225 1.000 98.330 ? 30  PHE A CE2 1 
ATOM 237  C CZ  ? PHE A 1  30 ?  -4.435  -4.528  -0.088 1.000 98.330 ? 30  PHE A CZ  1 
ATOM 238  N N   ? LEU A 1  31 ?  -9.727  -1.369   1.272 1.000 98.500 ? 31  LEU A N   1 
ATOM 239  C CA  ? LEU A 1  31 ? -10.753  -2.086   2.021 1.000 98.500 ? 31  LEU A CA  1 
ATOM 240  C C   ? LEU A 1  31 ? -10.957  -3.489   1.459 1.000 98.500 ? 31  LEU A C   1 
ATOM 241  C CB  ? LEU A 1  31 ? -12.076  -1.315   1.991 1.000 98.500 ? 31  LEU A CB  1 
ATOM 242  O O   ? LEU A 1  31 ? -11.328  -3.648   0.294 1.000 98.500 ? 31  LEU A O   1 
ATOM 243  C CG  ? LEU A 1  31 ? -13.186  -1.838   2.904 1.000 98.500 ? 31  LEU A CG  1 
ATOM 244  C CD1 ? LEU A 1  31 ? -12.783  -1.690   4.367 1.000 98.500 ? 31  LEU A CD1 1 
ATOM 245  C CD2 ? LEU A 1  31 ? -14.495  -1.105   2.628 1.000 98.500 ? 31  LEU A CD2 1 
ATOM 246  N N   ? ILE A 1  32 ? -10.726  -4.601   2.345 1.000 98.280 ? 32  ILE A N   1 
ATOM 247  C CA  ? ILE A 1  32 ? -10.865  -5.979   1.886 1.000 98.280 ? 32  ILE A CA  1 
ATOM 248  C C   ? ILE A 1  32 ? -12.046  -6.641   2.591 1.000 98.280 ? 32  ILE A C   1 
ATOM 249  C CB  ? ILE A 1  32 ?  -9.572  -6.789   2.130 1.000 98.280 ? 32  ILE A CB  1 
ATOM 250  O O   ? ILE A 1  32 ? -12.545  -7.676   2.142 1.000 98.280 ? 32  ILE A O   1 
ATOM 251  C CG1 ? ILE A 1  32 ?  -9.207  -6.777   3.619 1.000 98.280 ? 32  ILE A CG1 1 
ATOM 252  C CG2 ? ILE A 1  32 ?  -8.423  -6.241   1.279 1.000 98.280 ? 32  ILE A CG2 1 
ATOM 253  C CD1 ? ILE A 1  32 ?  -8.157  -7.809   4.007 1.000 98.280 ? 32  ILE A CD1 1 
ATOM 254  N N   ? GLN A 1  33 ? -12.615  -6.091   3.751 1.000 97.840 ? 33  GLN A N   1 
ATOM 255  C CA  ? GLN A 1  33 ? -13.838  -6.366   4.497 1.000 97.840 ? 33  GLN A CA  1 
ATOM 256  C C   ? GLN A 1  33 ? -14.484  -5.075   4.990 1.000 97.840 ? 33  GLN A C   1 
ATOM 257  C CB  ? GLN A 1  33 ? -13.550  -7.294   5.678 1.000 97.840 ? 33  GLN A CB  1 
ATOM 258  O O   ? GLN A 1  33 ? -13.870  -4.007   4.934 1.000 97.840 ? 33  GLN A O   1 
ATOM 259  C CG  ? GLN A 1  33 ? -13.212  -8.722   5.271 1.000 97.840 ? 33  GLN A CG  1 
ATOM 260  C CD  ? GLN A 1  33 ? -13.127  -9.666   6.455 1.000 97.840 ? 33  GLN A CD  1 
ATOM 261  N NE2 ? GLN A 1  33 ? -12.935 -10.950   6.177 1.000 97.840 ? 33  GLN A NE2 1 
ATOM 262  O OE1 ? GLN A 1  33 ? -13.233  -9.243   7.611 1.000 97.840 ? 33  GLN A OE1 1 
ATOM 263  N N   ? GLU A 1  34 ? -15.775  -5.098   5.452 1.000 97.830 ? 34  GLU A N   1 
ATOM 264  C CA  ? GLU A 1  34 ? -16.516  -3.907   5.854 1.000 97.830 ? 34  GLU A CA  1 
ATOM 265  C C   ? GLU A 1  34 ? -15.836  -3.202   7.025 1.000 97.830 ? 34  GLU A C   1 
ATOM 266  C CB  ? GLU A 1  34 ? -17.957  -4.269   6.223 1.000 97.830 ? 34  GLU A CB  1 
ATOM 267  O O   ? GLU A 1  34 ? -16.048  -2.008   7.246 1.000 97.830 ? 34  GLU A O   1 
ATOM 268  C CG  ? GLU A 1  34 ? -18.799  -4.724   5.040 1.000 97.830 ? 34  GLU A CG  1 
ATOM 269  C CD  ? GLU A 1  34 ? -20.220  -5.104   5.426 1.000 97.830 ? 34  GLU A CD  1 
ATOM 270  O OE1 ? GLU A 1  34 ? -20.965  -5.623   4.564 1.000 97.830 ? 34  GLU A OE1 1 
ATOM 271  O OE2 ? GLU A 1  34 ? -20.591  -4.881   6.600 1.000 97.830 ? 34  GLU A OE2 1 
ATOM 272  N N   ? ASP A 1  35 ? -14.820  -3.962   7.627 1.000 98.110 ? 35  ASP A N   1 
ATOM 273  C CA  ? ASP A 1  35 ? -14.184  -3.355   8.791 1.000 98.110 ? 35  ASP A CA  1 
ATOM 274  C C   ? ASP A 1  35 ? -12.676  -3.593   8.780 1.000 98.110 ? 35  ASP A C   1 
ATOM 275  C CB  ? ASP A 1  35 ? -14.793  -3.903  10.083 1.000 98.110 ? 35  ASP A CB  1 
ATOM 276  O O   ? ASP A 1  35 ? -12.022  -3.517   9.822 1.000 98.110 ? 35  ASP A O   1 
ATOM 277  C CG  ? ASP A 1  35 ? -14.587  -5.399  10.248 1.000 98.110 ? 35  ASP A CG  1 
ATOM 278  O OD1 ? ASP A 1  35 ? -14.267  -6.084   9.252 1.000 98.110 ? 35  ASP A OD1 1 
ATOM 279  O OD2 ? ASP A 1  35 ? -14.747  -5.897  11.383 1.000 98.110 ? 35  ASP A OD2 1 
ATOM 280  N N   ? VAL A 1  36 ? -12.165  -4.016   7.613 1.000 98.330 ? 36  VAL A N   1 
ATOM 281  C CA  ? VAL A 1  36 ? -10.738  -4.317   7.563 1.000 98.330 ? 36  VAL A CA  1 
ATOM 282  C C   ? VAL A 1  36 ? -10.099  -3.597   6.378 1.000 98.330 ? 36  VAL A C   1 
ATOM 283  C CB  ? VAL A 1  36 ? -10.482  -5.837   7.464 1.000 98.330 ? 36  VAL A CB  1 
ATOM 284  O O   ? VAL A 1  36 ? -10.537  -3.758   5.236 1.000 98.330 ? 36  VAL A O   1 
ATOM 285  C CG1 ? VAL A 1  36 ?  -8.987  -6.126   7.340 1.000 98.330 ? 36  VAL A CG1 1 
ATOM 286  C CG2 ? VAL A 1  36 ? -11.069  -6.557   8.677 1.000 98.330 ? 36  VAL A CG2 1 
ATOM 287  N N   ? VAL A 1  37 ?  -9.017  -2.815   6.630 1.000 98.370 ? 37  VAL A N   1 
ATOM 288  C CA  ? VAL A 1  37 ?  -8.188  -2.119   5.652 1.000 98.370 ? 37  VAL A CA  1 
ATOM 289  C C   ? VAL A 1  37 ?  -6.783  -2.718   5.646 1.000 98.370 ? 37  VAL A C   1 
ATOM 290  C CB  ? VAL A 1  37 ?  -8.119  -0.603   5.942 1.000 98.370 ? 37  VAL A CB  1 
ATOM 291  O O   ? VAL A 1  37 ?  -6.226  -3.021   6.704 1.000 98.370 ? 37  VAL A O   1 
ATOM 292  C CG1 ? VAL A 1  37 ?  -7.073   0.070   5.055 1.000 98.370 ? 37  VAL A CG1 1 
ATOM 293  C CG2 ? VAL A 1  37 ?  -9.490   0.041   5.740 1.000 98.370 ? 37  VAL A CG2 1 
ATOM 294  N N   ? VAL A 1  38 ?  -6.286  -2.915   4.439 1.000 98.260 ? 38  VAL A N   1 
ATOM 295  C CA  ? VAL A 1  38 ?  -4.902  -3.349   4.276 1.000 98.260 ? 38  VAL A CA  1 
ATOM 296  C C   ? VAL A 1  38 ?  -4.021  -2.150   3.934 1.000 98.260 ? 38  VAL A C   1 
ATOM 297  C CB  ? VAL A 1  38 ?  -4.773  -4.435   3.184 1.000 98.260 ? 38  VAL A CB  1 
ATOM 298  O O   ? VAL A 1  38 ?  -4.366  -1.346   3.064 1.000 98.260 ? 38  VAL A O   1 
ATOM 299  C CG1 ? VAL A 1  38 ?  -3.319  -4.881   3.037 1.000 98.260 ? 38  VAL A CG1 1 
ATOM 300  C CG2 ? VAL A 1  38 ?  -5.671  -5.627   3.509 1.000 98.260 ? 38  VAL A CG2 1 
ATOM 301  N N   ? THR A 1  39 ?  -2.875  -2.014   4.610 1.000 97.490 ? 39  THR A N   1 
ATOM 302  C CA  ? THR A 1  39 ?  -1.909  -0.948   4.366 1.000 97.490 ? 39  THR A CA  1 
ATOM 303  C C   ? THR A 1  39 ?  -0.486  -1.443   4.605 1.000 97.490 ? 39  THR A C   1 
ATOM 304  C CB  ? THR A 1  39 ?  -2.188   0.273   5.262 1.000 97.490 ? 39  THR A CB  1 
ATOM 305  O O   ? THR A 1  39 ?  -0.265  -2.637   4.816 1.000 97.490 ? 39  THR A O   1 
ATOM 306  C CG2 ? THR A 1  39 ?  -1.842  -0.022   6.717 1.000 97.490 ? 39  THR A CG2 1 
ATOM 307  O OG1 ? THR A 1  39 ?  -1.399   1.380   4.809 1.000 97.490 ? 39  THR A OG1 1 
ATOM 308  N N   ? ALA A 1  40 ?   0.478  -0.575   4.427 1.000 96.930 ? 40  ALA A N   1 
ATOM 309  C CA  ? ALA A 1  40 ?   1.875  -0.951   4.632 1.000 96.930 ? 40  ALA A CA  1 
ATOM 310  C C   ? ALA A 1  40 ?   2.250  -0.883   6.109 1.000 96.930 ? 40  ALA A C   1 
ATOM 311  C CB  ? ALA A 1  40 ?   2.795  -0.052   3.810 1.000 96.930 ? 40  ALA A CB  1 
ATOM 312  O O   ? ALA A 1  40 ?   1.862   0.053   6.812 1.000 96.930 ? 40  ALA A O   1 
ATOM 313  N N   ? ALA A 1  41 ?   3.031  -1.844   6.586 1.000 96.200 ? 41  ALA A N   1 
ATOM 314  C CA  ? ALA A 1  41 ?   3.463  -1.905   7.979 1.000 96.200 ? 41  ALA A CA  1 
ATOM 315  C C   ? ALA A 1  41 ?   4.366  -0.724   8.325 1.000 96.200 ? 41  ALA A C   1 
ATOM 316  C CB  ? ALA A 1  41 ?   4.186  -3.221   8.256 1.000 96.200 ? 41  ALA A CB  1 
ATOM 317  O O   ? ALA A 1  41 ?   4.405  -0.280   9.475 1.000 96.200 ? 41  ALA A O   1 
ATOM 318  N N   ? HIS A 1  42 ?   5.091  -0.239   7.378 1.000 94.000 ? 42  HIS A N   1 
ATOM 319  C CA  ? HIS A 1  42 ?   6.019   0.857   7.632 1.000 94.000 ? 42  HIS A CA  1 
ATOM 320  C C   ? HIS A 1  42 ?   5.276   2.174   7.826 1.000 94.000 ? 42  HIS A C   1 
ATOM 321  C CB  ? HIS A 1  42 ?   7.023   0.984   6.485 1.000 94.000 ? 42  HIS A CB  1 
ATOM 322  O O   ? HIS A 1  42 ?   5.870   3.170   8.246 1.000 94.000 ? 42  HIS A O   1 
ATOM 323  C CG  ? HIS A 1  42 ?   6.459   1.637   5.263 1.000 94.000 ? 42  HIS A CG  1 
ATOM 324  C CD2 ? HIS A 1  42 ?   6.307   2.943   4.943 1.000 94.000 ? 42  HIS A CD2 1 
ATOM 325  N ND1 ? HIS A 1  42 ?   5.968   0.918   4.195 1.000 94.000 ? 42  HIS A ND1 1 
ATOM 326  C CE1 ? HIS A 1  42 ?   5.537   1.757   3.268 1.000 94.000 ? 42  HIS A CE1 1 
ATOM 327  N NE2 ? HIS A 1  42 ?   5.731   2.992   3.697 1.000 94.000 ? 42  HIS A NE2 1 
ATOM 328  N N   ? CYS A 1  43 ?   3.905   2.090   7.634 1.000 92.170 ? 43  CYS A N   1 
ATOM 329  C CA  ? CYS A 1  43 ?   3.056   3.263   7.810 1.000 92.170 ? 43  CYS A CA  1 
ATOM 330  C C   ? CYS A 1  43 ?   2.599   3.394   9.258 1.000 92.170 ? 43  CYS A C   1 
ATOM 331  C CB  ? CYS A 1  43 ?   1.841   3.188   6.886 1.000 92.170 ? 43  CYS A CB  1 
ATOM 332  O O   ? CYS A 1  43 ?   1.870   4.326   9.601 1.000 92.170 ? 43  CYS A O   1 
ATOM 333  S SG  ? CYS A 1  43 ?   2.232   3.461   5.144 1.000 92.170 ? 43  CYS A SG  1 
ATOM 334  N N   ? ASN A 1  44 ?   2.940   2.435  10.101 1.000 85.480 ? 44  ASN A N   1 
ATOM 335  C CA  ? ASN A 1  44 ?   2.431   2.315  11.463 1.000 85.480 ? 44  ASN A CA  1 
ATOM 336  C C   ? ASN A 1  44 ?   2.841   3.509  12.322 1.000 85.480 ? 44  ASN A C   1 
ATOM 337  C CB  ? ASN A 1  44 ?   2.911   1.011  12.103 1.000 85.480 ? 44  ASN A CB  1 
ATOM 338  O O   ? ASN A 1  44 ?   4.032   3.761  12.514 1.000 85.480 ? 44  ASN A O   1 
ATOM 339  C CG  ? ASN A 1  44 ?   2.306   0.775  13.473 1.000 85.480 ? 44  ASN A CG  1 
ATOM 340  N ND2 ? ASN A 1  44 ?   2.946  -0.076  14.266 1.000 85.480 ? 44  ASN A ND2 1 
ATOM 341  O OD1 ? ASN A 1  44 ?   1.270   1.351  13.815 1.000 85.480 ? 44  ASN A OD1 1 
ATOM 342  N N   ? THR A 1  45 ?   1.726   4.199  12.949 1.000 80.340 ? 45  THR A N   1 
ATOM 343  C CA  ? THR A 1  45 ?   1.843   5.217  13.988 1.000 80.340 ? 45  THR A CA  1 
ATOM 344  C C   ? THR A 1  45 ?   0.779   5.016  15.064 1.000 80.340 ? 45  THR A C   1 
ATOM 345  C CB  ? THR A 1  45 ?   1.719   6.634  13.398 1.000 80.340 ? 45  THR A CB  1 
ATOM 346  O O   ? THR A 1  45 ?  -0.084   4.145  14.936 1.000 80.340 ? 45  THR A O   1 
ATOM 347  C CG2 ? THR A 1  45 ?   2.755   6.865  12.302 1.000 80.340 ? 45  THR A CG2 1 
ATOM 348  O OG1 ? THR A 1  45 ?   0.408   6.802  12.844 1.000 80.340 ? 45  THR A OG1 1 
ATOM 349  N N   ? GLU A 1  46 ?   0.850   5.567  16.389 1.000 76.470 ? 46  GLU A N   1 
ATOM 350  C CA  ? GLU A 1  46 ?   0.091   5.380  17.622 1.000 76.470 ? 46  GLU A CA  1 
ATOM 351  C C   ? GLU A 1  46 ?  -1.367   5.793  17.440 1.000 76.470 ? 46  GLU A C   1 
ATOM 352  C CB  ? GLU A 1  46 ?   0.724   6.174  18.768 1.000 76.470 ? 46  GLU A CB  1 
ATOM 353  O O   ? GLU A 1  46 ?  -2.273   5.131  17.950 1.000 76.470 ? 46  GLU A O   1 
ATOM 354  C CG  ? GLU A 1  46 ?   2.022   5.574  19.289 1.000 76.470 ? 46  GLU A CG  1 
ATOM 355  C CD  ? GLU A 1  46 ?   2.573   6.300  20.505 1.000 76.470 ? 46  GLU A CD  1 
ATOM 356  O OE1 ? GLU A 1  46 ?   3.622   5.876  21.041 1.000 76.470 ? 46  GLU A OE1 1 
ATOM 357  O OE2 ? GLU A 1  46 ?   1.949   7.299  20.927 1.000 76.470 ? 46  GLU A OE2 1 
ATOM 358  N N   ? LYS A 1  47 ?  -1.836   6.635  16.336 1.000 83.280 ? 47  LYS A N   1 
ATOM 359  C CA  ? LYS A 1  47 ?  -3.207   7.086  16.116 1.000 83.280 ? 47  LYS A CA  1 
ATOM 360  C C   ? LYS A 1  47 ?  -3.517   7.194  14.625 1.000 83.280 ? 47  LYS A C   1 
ATOM 361  C CB  ? LYS A 1  47 ?  -3.445   8.433  16.800 1.000 83.280 ? 47  LYS A CB  1 
ATOM 362  O O   ? LYS A 1  47 ?  -2.918   8.008  13.919 1.000 83.280 ? 47  LYS A O   1 
ATOM 363  C CG  ? LYS A 1  47 ?  -3.359   8.380  18.318 1.000 83.280 ? 47  LYS A CG  1 
ATOM 364  C CD  ? LYS A 1  47 ?  -3.660   9.736  18.942 1.000 83.280 ? 47  LYS A CD  1 
ATOM 365  C CE  ? LYS A 1  47 ?  -3.533   9.695  20.459 1.000 83.280 ? 47  LYS A CE  1 
ATOM 366  N NZ  ? LYS A 1  47 ?  -3.814  11.026  21.075 1.000 83.280 ? 47  LYS A NZ  1 
ATOM 367  N N   ? MET A 1  48 ?  -4.447   6.293  14.196 1.000 89.860 ? 48  MET A N   1 
ATOM 368  C CA  ? MET A 1  48 ?  -4.765   6.289  12.771 1.000 89.860 ? 48  MET A CA  1 
ATOM 369  C C   ? MET A 1  48 ?  -6.273   6.347  12.551 1.000 89.860 ? 48  MET A C   1 
ATOM 370  C CB  ? MET A 1  48 ?  -4.185   5.047  12.093 1.000 89.860 ? 48  MET A CB  1 
ATOM 371  O O   ? MET A 1  48 ?  -7.043   5.805  13.346 1.000 89.860 ? 48  MET A O   1 
ATOM 372  C CG  ? MET A 1  48 ?  -2.665   5.011  12.077 1.000 89.860 ? 48  MET A CG  1 
ATOM 373  S SD  ? MET A 1  48 ?  -2.007   3.484  11.302 1.000 89.860 ? 48  MET A SD  1 
ATOM 374  C CE  ? MET A 1  48 ?  -2.439   3.793   9.567 1.000 89.860 ? 48  MET A CE  1 
ATOM 375  N N   ? SER A 1  49 ?  -6.736   7.127  11.627 1.000 94.200 ? 49  SER A N   1 
ATOM 376  C CA  ? SER A 1  49 ?  -8.085   7.089  11.072 1.000 94.200 ? 49  SER A CA  1 
ATOM 377  C C   ? SER A 1  49 ?  -8.059   6.819   9.572 1.000 94.200 ? 49  SER A C   1 
ATOM 378  C CB  ? SER A 1  49 ?  -8.816   8.404  11.349 1.000 94.200 ? 49  SER A CB  1 
ATOM 379  O O   ? SER A 1  49 ?  -7.036   7.025   8.916 1.000 94.200 ? 49  SER A O   1 
ATOM 380  O OG  ? SER A 1  49 ?  -8.135   9.493  10.751 1.000 94.200 ? 49  SER A OG  1 
ATOM 381  N N   ? VAL A 1  50 ?  -9.194   6.272   9.141 1.000 96.120 ? 50  VAL A N   1 
ATOM 382  C CA  ? VAL A 1  50 ?  -9.297   5.933   7.726 1.000 96.120 ? 50  VAL A CA  1 
ATOM 383  C C   ? VAL A 1  50 ? -10.443   6.716   7.089 1.000 96.120 ? 50  VAL A C   1 
ATOM 384  C CB  ? VAL A 1  50 ?  -9.509   4.416   7.521 1.000 96.120 ? 50  VAL A CB  1 
ATOM 385  O O   ? VAL A 1  50 ? -11.527   6.822   7.667 1.000 96.120 ? 50  VAL A O   1 
ATOM 386  C CG1 ? VAL A 1  50 ?  -9.767   4.101   6.048 1.000 96.120 ? 50  VAL A CG1 1 
ATOM 387  C CG2 ? VAL A 1  50 ?  -8.301   3.635   8.033 1.000 96.120 ? 50  VAL A CG2 1 
ATOM 388  N N   ? ILE A 1  51 ? -10.155   7.366   5.979 1.000 96.320 ? 51  ILE A N   1 
ATOM 389  C CA  ? ILE A 1  51 ? -11.197   7.991   5.171 1.000 96.320 ? 51  ILE A CA  1 
ATOM 390  C C   ? ILE A 1  51 ? -11.528   7.098   3.977 1.000 96.320 ? 51  ILE A C   1 
ATOM 391  C CB  ? ILE A 1  51 ? -10.771   9.395   4.688 1.000 96.320 ? 51  ILE A CB  1 
ATOM 392  O O   ? ILE A 1  51 ? -10.640   6.725   3.207 1.000 96.320 ? 51  ILE A O   1 
ATOM 393  C CG1 ? ILE A 1  51 ? -10.458  10.299   5.886 1.000 96.320 ? 51  ILE A CG1 1 
ATOM 394  C CG2 ? ILE A 1  51 ? -11.857  10.015   3.804 1.000 96.320 ? 51  ILE A CG2 1 
ATOM 395  C CD1 ? ILE A 1  51 ?  -9.915  11.669   5.503 1.000 96.320 ? 51  ILE A CD1 1 
ATOM 396  N N   ? LEU A 1  52 ? -12.854   6.734   3.819 1.000 97.190 ? 52  LEU A N   1 
ATOM 397  C CA  ? LEU A 1  52 ? -13.372   5.952   2.702 1.000 97.190 ? 52  LEU A CA  1 
ATOM 398  C C   ? LEU A 1  52 ? -14.356   6.771   1.874 1.000 97.190 ? 52  LEU A C   1 
ATOM 399  C CB  ? LEU A 1  52 ? -14.051   4.677   3.210 1.000 97.190 ? 52  LEU A CB  1 
ATOM 400  O O   ? LEU A 1  52 ? -15.013   7.674   2.398 1.000 97.190 ? 52  LEU A O   1 
ATOM 401  C CG  ? LEU A 1  52 ? -13.161   3.691   3.969 1.000 97.190 ? 52  LEU A CG  1 
ATOM 402  C CD1 ? LEU A 1  52 ? -14.014   2.750   4.813 1.000 97.190 ? 52  LEU A CD1 1 
ATOM 403  C CD2 ? LEU A 1  52 ? -12.287   2.903   2.999 1.000 97.190 ? 52  LEU A CD2 1 
ATOM 404  N N   ? GLY A 1  53 ? -14.274   6.545   0.542 1.000 95.470 ? 53  GLY A N   1 
ATOM 405  C CA  ? GLY A 1  53 ? -15.282   7.142  -0.320 1.000 95.470 ? 53  GLY A CA  1 
ATOM 406  C C   ? GLY A 1  53 ? -14.942   8.558  -0.745 1.000 95.470 ? 53  GLY A C   1 
ATOM 407  O O   ? GLY A 1  53 ? -15.811   9.298  -1.210 1.000 95.470 ? 53  GLY A O   1 
ATOM 408  N N   ? ALA A 1  54 ? -13.609   8.970  -0.556 1.000 94.590 ? 54  ALA A N   1 
ATOM 409  C CA  ? ALA A 1  54 ? -13.184  10.329  -0.878 1.000 94.590 ? 54  ALA A CA  1 
ATOM 410  C C   ? ALA A 1  54 ? -12.480  10.378  -2.231 1.000 94.590 ? 54  ALA A C   1 
ATOM 411  C CB  ? ALA A 1  54 ? -12.268  10.874   0.215 1.000 94.590 ? 54  ALA A CB  1 
ATOM 412  O O   ? ALA A 1  54 ? -11.599   9.561  -2.509 1.000 94.590 ? 54  ALA A O   1 
ATOM 413  N N   ? HIS A 1  55 ? -12.908  11.222  -3.139 1.000 95.440 ? 55  HIS A N   1 
ATOM 414  C CA  ? HIS A 1  55 ? -12.175  11.575  -4.350 1.000 95.440 ? 55  HIS A CA  1 
ATOM 415  C C   ? HIS A 1  55 ? -11.253  12.766  -4.108 1.000 95.440 ? 55  HIS A C   1 
ATOM 416  C CB  ? HIS A 1  55 ? -13.144  11.884  -5.492 1.000 95.440 ? 55  HIS A CB  1 
ATOM 417  O O   ? HIS A 1  55 ? -10.133  12.803  -4.622 1.000 95.440 ? 55  HIS A O   1 
ATOM 418  C CG  ? HIS A 1  55 ? -12.465  12.172  -6.793 1.000 95.440 ? 55  HIS A CG  1 
ATOM 419  C CD2 ? HIS A 1  55 ? -12.265  13.337  -7.453 1.000 95.440 ? 55  HIS A CD2 1 
ATOM 420  N ND1 ? HIS A 1  55 ? -11.900  11.186  -7.572 1.000 95.440 ? 55  HIS A ND1 1 
ATOM 421  C CE1 ? HIS A 1  55 ? -11.379  11.734  -8.657 1.000 95.440 ? 55  HIS A CE1 1 
ATOM 422  N NE2 ? HIS A 1  55 ? -11.587  13.039  -8.609 1.000 95.440 ? 55  HIS A NE2 1 
ATOM 423  N N   ? ASN A 1  56 ? -11.703  13.731  -3.361 1.000 94.800 ? 56  ASN A N   1 
ATOM 424  C CA  ? ASN A 1  56 ? -10.968  14.887  -2.860 1.000 94.800 ? 56  ASN A CA  1 
ATOM 425  C C   ? ASN A 1  56 ? -10.940  14.917  -1.335 1.000 94.800 ? 56  ASN A C   1 
ATOM 426  C CB  ? ASN A 1  56 ? -11.570  16.184  -3.406 1.000 94.800 ? 56  ASN A CB  1 
ATOM 427  O O   ? ASN A 1  56 ? -11.978  15.092  -0.695 1.000 94.800 ? 56  ASN A O   1 
ATOM 428  C CG  ? ASN A 1  56 ? -10.727  17.401  -3.080 1.000 94.800 ? 56  ASN A CG  1 
ATOM 429  N ND2 ? ASN A 1  56 ? -10.621  18.321  -4.032 1.000 94.800 ? 56  ASN A ND2 1 
ATOM 430  O OD1 ? ASN A 1  56 ? -10.176  17.514  -1.982 1.000 94.800 ? 56  ASN A OD1 1 
ATOM 431  N N   ? ILE A 1  57 ?  -9.747  14.875  -0.736 1.000 92.490 ? 57  ILE A N   1 
ATOM 432  C CA  ? ILE A 1  57 ?  -9.613  14.694   0.705 1.000 92.490 ? 57  ILE A CA  1 
ATOM 433  C C   ? ILE A 1  57 ?  -9.816  16.031   1.415 1.000 92.490 ? 57  ILE A C   1 
ATOM 434  C CB  ? ILE A 1  57 ?  -8.236  14.096   1.074 1.000 92.490 ? 57  ILE A CB  1 
ATOM 435  O O   ? ILE A 1  57 ? -10.047  16.069   2.626 1.000 92.490 ? 57  ILE A O   1 
ATOM 436  C CG1 ? ILE A 1  57 ?  -7.109  14.924   0.446 1.000 92.490 ? 57  ILE A CG1 1 
ATOM 437  C CG2 ? ILE A 1  57 ?  -8.149  12.631   0.637 1.000 92.490 ? 57  ILE A CG2 1 
ATOM 438  C CD1 ? ILE A 1  57 ?  -6.823  16.231   1.171 1.000 92.490 ? 57  ILE A CD1 1 
ATOM 439  N N   ? ARG A 1  58 ?  -9.888  17.158   0.738 1.000 89.850 ? 58  ARG A N   1 
ATOM 440  C CA  ? ARG A 1  58 ? -10.045  18.484   1.327 1.000 89.850 ? 58  ARG A CA  1 
ATOM 441  C C   ? ARG A 1  58 ? -11.494  18.952   1.244 1.000 89.850 ? 58  ARG A C   1 
ATOM 442  C CB  ? ARG A 1  58 ?  -9.128  19.494   0.633 1.000 89.850 ? 58  ARG A CB  1 
ATOM 443  O O   ? ARG A 1  58 ? -11.897  19.873   1.958 1.000 89.850 ? 58  ARG A O   1 
ATOM 444  C CG  ? ARG A 1  58 ?  -7.662  19.356   1.012 1.000 89.850 ? 58  ARG A CG  1 
ATOM 445  C CD  ? ARG A 1  58 ?  -6.836  20.529   0.505 1.000 89.850 ? 58  ARG A CD  1 
ATOM 446  N NE  ? ARG A 1  58 ?  -5.477  20.502   1.037 1.000 89.850 ? 58  ARG A NE  1 
ATOM 447  N NH1 ? ARG A 1  58 ?  -4.690  22.199  -0.318 1.000 89.850 ? 58  ARG A NH1 1 
ATOM 448  N NH2 ? ARG A 1  58 ?  -3.289  21.186   1.187 1.000 89.850 ? 58  ARG A NH2 1 
ATOM 449  C CZ  ? ARG A 1  58 ?  -4.488  21.296   0.634 1.000 89.850 ? 58  ARG A CZ  1 
ATOM 450  N N   ? LYS A 1  59 ? -12.336  18.197   0.449 1.000 90.300 ? 59  LYS A N   1 
ATOM 451  C CA  ? LYS A 1  59 ? -13.733  18.583   0.275 1.000 90.300 ? 59  LYS A CA  1 
ATOM 452  C C   ? LYS A 1  59 ? -14.672  17.506   0.811 1.000 90.300 ? 59  LYS A C   1 
ATOM 453  C CB  ? LYS A 1  59 ? -14.035  18.856  -1.199 1.000 90.300 ? 59  LYS A CB  1 
ATOM 454  O O   ? LYS A 1  59 ? -14.546  16.332   0.456 1.000 90.300 ? 59  LYS A O   1 
ATOM 455  C CG  ? LYS A 1  59 ? -13.296  20.056  -1.771 1.000 90.300 ? 59  LYS A CG  1 
ATOM 456  C CD  ? LYS A 1  59 ? -13.721  20.343  -3.205 1.000 90.300 ? 59  LYS A CD  1 
ATOM 457  C CE  ? LYS A 1  59 ? -12.975  21.538  -3.782 1.000 90.300 ? 59  LYS A CE  1 
ATOM 458  N NZ  ? LYS A 1  59 ? -13.377  21.814  -5.194 1.000 90.300 ? 59  LYS A NZ  1 
ATOM 459  N N   ? PRO A 1  60 ? -15.457  17.893   1.781 1.000 83.880 ? 60  PRO A N   1 
ATOM 460  C CA  ? PRO A 1  60 ? -16.474  16.930   2.210 1.000 83.880 ? 60  PRO A CA  1 
ATOM 461  C C   ? PRO A 1  60 ? -17.344  16.436   1.056 1.000 83.880 ? 60  PRO A C   1 
ATOM 462  C CB  ? PRO A 1  60 ? -17.307  17.723   3.221 1.000 83.880 ? 60  PRO A CB  1 
ATOM 463  O O   ? PRO A 1  60 ? -17.817  17.238   0.248 1.000 83.880 ? 60  PRO A O   1 
ATOM 464  C CG  ? PRO A 1  60 ? -16.439  18.876   3.609 1.000 83.880 ? 60  PRO A CG  1 
ATOM 465  C CD  ? PRO A 1  60 ? -15.523  19.192   2.461 1.000 83.880 ? 60  PRO A CD  1 
ATOM 466  N N   ? GLU A 1  61 ? -17.384  15.126   0.825 1.000 89.970 ? 61  GLU A N   1 
ATOM 467  C CA  ? GLU A 1  61 ? -18.183  14.480  -0.212 1.000 89.970 ? 61  GLU A CA  1 
ATOM 468  C C   ? GLU A 1  61 ? -19.269  13.598   0.397 1.000 89.970 ? 61  GLU A C   1 
ATOM 469  C CB  ? GLU A 1  61 ? -17.291  13.650  -1.139 1.000 89.970 ? 61  GLU A CB  1 
ATOM 470  O O   ? GLU A 1  61 ? -19.085  13.033   1.477 1.000 89.970 ? 61  GLU A O   1 
ATOM 471  C CG  ? GLU A 1  61 ? -16.285  14.477  -1.927 1.000 89.970 ? 61  GLU A CG  1 
ATOM 472  C CD  ? GLU A 1  61 ? -15.391  13.638  -2.826 1.000 89.970 ? 61  GLU A CD  1 
ATOM 473  O OE1 ? GLU A 1  61 ? -14.991  14.124  -3.908 1.000 89.970 ? 61  GLU A OE1 1 
ATOM 474  O OE2 ? GLU A 1  61 ? -15.089  12.485  -2.445 1.000 89.970 ? 61  GLU A OE2 1 
ATOM 475  N N   ? PRO A 1  62 ? -20.411  13.593  -0.266 1.000 88.230 ? 62  PRO A N   1 
ATOM 476  C CA  ? PRO A 1  62 ? -21.483  12.720   0.218 1.000 88.230 ? 62  PRO A CA  1 
ATOM 477  C C   ? PRO A 1  62 ? -21.044  11.263   0.346 1.000 88.230 ? 62  PRO A C   1 
ATOM 478  C CB  ? PRO A 1  62 ? -22.570  12.871  -0.849 1.000 88.230 ? 62  PRO A CB  1 
ATOM 479  O O   ? PRO A 1  62 ? -20.341  10.747  -0.526 1.000 88.230 ? 62  PRO A O   1 
ATOM 480  C CG  ? PRO A 1  62 ? -22.318  14.210  -1.463 1.000 88.230 ? 62  PRO A CG  1 
ATOM 481  C CD  ? PRO A 1  62 ? -20.839  14.469  -1.453 1.000 88.230 ? 62  PRO A CD  1 
ATOM 482  N N   ? ASN A 1  63 ? -21.309  10.640   1.654 1.000 86.520 ? 63  ASN A N   1 
ATOM 483  C CA  ? ASN A 1  63 ? -21.130   9.207   1.858 1.000 86.520 ? 63  ASN A CA  1 
ATOM 484  C C   ? ASN A 1  63 ? -19.676   8.861   2.165 1.000 86.520 ? 63  ASN A C   1 
ATOM 485  C CB  ? ASN A 1  63 ? -21.614   8.426   0.634 1.000 86.520 ? 63  ASN A CB  1 
ATOM 486  O O   ? ASN A 1  63 ? -19.308   7.686   2.208 1.000 86.520 ? 63  ASN A O   1 
ATOM 487  C CG  ? ASN A 1  63 ? -23.106   8.566   0.404 1.000 86.520 ? 63  ASN A CG  1 
ATOM 488  N ND2 ? ASN A 1  63 ? -23.497   8.764  -0.849 1.000 86.520 ? 63  ASN A ND2 1 
ATOM 489  O OD1 ? ASN A 1  63 ? -23.900   8.497   1.346 1.000 86.520 ? 63  ASN A OD1 1 
ATOM 490  N N   ? SER A 1  64 ? -18.707   9.980   2.111 1.000 94.100 ? 64  SER A N   1 
ATOM 491  C CA  ? SER A 1  64 ? -17.387   9.754   2.688 1.000 94.100 ? 64  SER A CA  1 
ATOM 492  C C   ? SER A 1  64 ? -17.480   9.450   4.180 1.000 94.100 ? 64  SER A C   1 
ATOM 493  C CB  ? SER A 1  64 ? -16.487  10.970   2.462 1.000 94.100 ? 64  SER A CB  1 
ATOM 494  O O   ? SER A 1  64 ? -18.343   9.989   4.876 1.000 94.100 ? 64  SER A O   1 
ATOM 495  O OG  ? SER A 1  64 ? -16.908  12.062   3.261 1.000 94.100 ? 64  SER A OG  1 
ATOM 496  N N   ? GLN A 1  65 ? -16.683   8.500   4.615 1.000 96.110 ? 65  GLN A N   1 
ATOM 497  C CA  ? GLN A 1  65 ? -16.711   8.049   6.003 1.000 96.110 ? 65  GLN A CA  1 
ATOM 498  C C   ? GLN A 1  65 ? -15.315   8.074   6.618 1.000 96.110 ? 65  GLN A C   1 
ATOM 499  C CB  ? GLN A 1  65 ? -17.302   6.641   6.098 1.000 96.110 ? 65  GLN A CB  1 
ATOM 500  O O   ? GLN A 1  65 ? -14.350   7.620   6.000 1.000 96.110 ? 65  GLN A O   1 
ATOM 501  C CG  ? GLN A 1  65 ? -17.128   5.814   4.832 1.000 96.110 ? 65  GLN A CG  1 
ATOM 502  C CD  ? GLN A 1  65 ? -17.586   4.378   5.001 1.000 96.110 ? 65  GLN A CD  1 
ATOM 503  N NE2 ? GLN A 1  65 ? -16.712   3.434   4.669 1.000 96.110 ? 65  GLN A NE2 1 
ATOM 504  O OE1 ? GLN A 1  65 ? -18.716   4.119   5.428 1.000 96.110 ? 65  GLN A OE1 1 
ATOM 505  N N   ? GLN A 1  66 ? -15.232   8.821   7.668 1.000 96.070 ? 66  GLN A N   1 
ATOM 506  C CA  ? GLN A 1  66 ? -14.015   8.771   8.471 1.000 96.070 ? 66  GLN A CA  1 
ATOM 507  C C   ? GLN A 1  66 ? -14.194   7.864   9.685 1.000 96.070 ? 66  GLN A C   1 
ATOM 508  C CB  ? GLN A 1  66 ? -13.611  10.176   8.921 1.000 96.070 ? 66  GLN A CB  1 
ATOM 509  O O   ? GLN A 1  66 ? -15.049   8.118  10.536 1.000 96.070 ? 66  GLN A O   1 
ATOM 510  C CG  ? GLN A 1  66 ? -12.288  10.224   9.674 1.000 96.070 ? 66  GLN A CG  1 
ATOM 511  C CD  ? GLN A 1  66 ? -11.798  11.641   9.910 1.000 96.070 ? 66  GLN A CD  1 
ATOM 512  N NE2 ? GLN A 1  66 ? -10.740  11.778  10.702 1.000 96.070 ? 66  GLN A NE2 1 
ATOM 513  O OE1 ? GLN A 1  66 ? -12.365  12.604   9.384 1.000 96.070 ? 66  GLN A OE1 1 
ATOM 514  N N   ? ILE A 1  67 ? -13.389   6.785   9.720 1.000 96.680 ? 67  ILE A N   1 
ATOM 515  C CA  ? ILE A 1  67 ? -13.536   5.771  10.759 1.000 96.680 ? 67  ILE A CA  1 
ATOM 516  C C   ? ILE A 1  67 ? -12.218   5.610  11.513 1.000 96.680 ? 67  ILE A C   1 
ATOM 517  C CB  ? ILE A 1  67 ? -13.982   4.416  10.166 1.000 96.680 ? 67  ILE A CB  1 
ATOM 518  O O   ? ILE A 1  67 ? -11.163   5.428  10.901 1.000 96.680 ? 67  ILE A O   1 
ATOM 519  C CG1 ? ILE A 1  67 ? -15.234   4.598   9.301 1.000 96.680 ? 67  ILE A CG1 1 
ATOM 520  C CG2 ? ILE A 1  67 ? -14.230   3.394  11.280 1.000 96.680 ? 67  ILE A CG2 1 
ATOM 521  C CD1 ? ILE A 1  67 ? -15.671   3.336   8.570 1.000 96.680 ? 67  ILE A CD1 1 
ATOM 522  N N   ? LYS A 1  68 ? -12.310   5.644  12.896 1.000 95.800 ? 68  LYS A N   1 
ATOM 523  C CA  ? LYS A 1  68 ? -11.118   5.395  13.702 1.000 95.800 ? 68  LYS A CA  1 
ATOM 524  C C   ? LYS A 1  68 ? -10.684   3.935  13.605 1.000 95.800 ? 68  LYS A C   1 
ATOM 525  C CB  ? LYS A 1  68 ? -11.369   5.771  15.163 1.000 95.800 ? 68  LYS A CB  1 
ATOM 526  O O   ? LYS A 1  68 ? -11.517   3.045  13.427 1.000 95.800 ? 68  LYS A O   1 
ATOM 527  C CG  ? LYS A 1  68 ? -11.542   7.265  15.396 1.000 95.800 ? 68  LYS A CG  1 
ATOM 528  C CD  ? LYS A 1  68 ? -11.644   7.590  16.881 1.000 95.800 ? 68  LYS A CD  1 
ATOM 529  C CE  ? LYS A 1  68 ? -11.808   9.086  17.116 1.000 95.800 ? 68  LYS A CE  1 
ATOM 530  N NZ  ? LYS A 1  68 ? -11.941   9.407  18.569 1.000 95.800 ? 68  LYS A NZ  1 
ATOM 531  N N   ? VAL A 1  69 ?  -9.344   3.781  13.721 1.000 95.560 ? 69  VAL A N   1 
ATOM 532  C CA  ? VAL A 1  69 ?  -8.779   2.436  13.739 1.000 95.560 ? 69  VAL A CA  1 
ATOM 533  C C   ? VAL A 1  69 ?  -8.807   1.883  15.162 1.000 95.560 ? 69  VAL A C   1 
ATOM 534  C CB  ? VAL A 1  69 ?  -7.335   2.419  13.189 1.000 95.560 ? 69  VAL A CB  1 
ATOM 535  O O   ? VAL A 1  69 ?  -8.334   2.533  16.097 1.000 95.560 ? 69  VAL A O   1 
ATOM 536  C CG1 ? VAL A 1  69 ?  -6.700   1.043  13.383 1.000 95.560 ? 69  VAL A CG1 1 
ATOM 537  C CG2 ? VAL A 1  69 ?  -7.322   2.814  11.714 1.000 95.560 ? 69  VAL A CG2 1 
ATOM 538  N N   ? ARG A 1  70 ?  -9.503   0.655  15.297 1.000 94.710 ? 70  ARG A N   1 
ATOM 539  C CA  ? ARG A 1  70 ?  -9.593  -0.025  16.585 1.000 94.710 ? 70  ARG A CA  1 
ATOM 540  C C   ? ARG A 1  70 ?  -8.296  -0.758  16.909 1.000 94.710 ? 70  ARG A C   1 
ATOM 541  C CB  ? ARG A 1  70 ? -10.767  -1.007  16.595 1.000 94.710 ? 70  ARG A CB  1 
ATOM 542  O O   ? ARG A 1  70 ?  -7.785  -0.663  18.027 1.000 94.710 ? 70  ARG A O   1 
ATOM 543  C CG  ? ARG A 1  70 ? -10.904  -1.790  17.891 1.000 94.710 ? 70  ARG A CG  1 
ATOM 544  C CD  ? ARG A 1  70 ? -12.080  -2.755  17.844 1.000 94.710 ? 70  ARG A CD  1 
ATOM 545  N NE  ? ARG A 1  70 ? -12.121  -3.612  19.026 1.000 94.710 ? 70  ARG A NE  1 
ATOM 546  N NH1 ? ARG A 1  70 ? -14.074  -4.693  18.429 1.000 94.710 ? 70  ARG A NH1 1 
ATOM 547  N NH2 ? ARG A 1  70 ? -13.008  -5.239  20.383 1.000 94.710 ? 70  ARG A NH2 1 
ATOM 548  C CZ  ? ARG A 1  70 ? -13.067  -4.513  19.277 1.000 94.710 ? 70  ARG A CZ  1 
ATOM 549  N N   ? HIS A 1  71 ?  -7.819  -1.589  15.950 1.000 94.280 ? 71  HIS A N   1 
ATOM 550  C CA  ? HIS A 1  71 ?  -6.614  -2.399  16.089 1.000 94.280 ? 71  HIS A CA  1 
ATOM 551  C C   ? HIS A 1  71 ?  -5.749  -2.318  14.835 1.000 94.280 ? 71  HIS A C   1 
ATOM 552  C CB  ? HIS A 1  71 ?  -6.978  -3.856  16.382 1.000 94.280 ? 71  HIS A CB  1 
ATOM 553  O O   ? HIS A 1  71 ?  -6.269  -2.211  13.723 1.000 94.280 ? 71  HIS A O   1 
ATOM 554  C CG  ? HIS A 1  71 ?  -7.686  -4.047  17.686 1.000 94.280 ? 71  HIS A CG  1 
ATOM 555  C CD2 ? HIS A 1  71 ?  -8.958  -4.419  17.961 1.000 94.280 ? 71  HIS A CD2 1 
ATOM 556  N ND1 ? HIS A 1  71 ?  -7.071  -3.844  18.902 1.000 94.280 ? 71  HIS A ND1 1 
ATOM 557  C CE1 ? HIS A 1  71 ?  -7.937  -4.085  19.872 1.000 94.280 ? 71  HIS A CE1 1 
ATOM 558  N NE2 ? HIS A 1  71 ?  -9.089  -4.436  19.327 1.000 94.280 ? 71  HIS A NE2 1 
ATOM 559  N N   ? TRP A 1  72 ?  -4.406  -2.281  15.044 1.000 94.300 ? 72  TRP A N   1 
ATOM 560  C CA  ? TRP A 1  72 ?  -3.452  -2.411  13.947 1.000 94.300 ? 72  TRP A CA  1 
ATOM 561  C C   ? TRP A 1  72 ?  -2.584  -3.652  14.125 1.000 94.300 ? 72  TRP A C   1 
ATOM 562  C CB  ? TRP A 1  72 ?  -2.570  -1.163  13.851 1.000 94.300 ? 72  TRP A CB  1 
ATOM 563  O O   ? TRP A 1  72 ?  -2.049  -3.893  15.210 1.000 94.300 ? 72  TRP A O   1 
ATOM 564  C CG  ? TRP A 1  72 ?  -1.816  -0.853  15.110 1.000 94.300 ? 72  TRP A CG  1 
ATOM 565  C CD1 ? TRP A 1  72 ?  -0.558  -1.271  15.441 1.000 94.300 ? 72  TRP A CD1 1 
ATOM 566  C CD2 ? TRP A 1  72 ?  -2.278  -0.059  16.207 1.000 94.300 ? 72  TRP A CD2 1 
ATOM 567  C CE2 ? TRP A 1  72 ?  -1.246  -0.039  17.171 1.000 94.300 ? 72  TRP A CE2 1 
ATOM 568  C CE3 ? TRP A 1  72 ?  -3.465   0.638  16.469 1.000 94.300 ? 72  TRP A CE3 1 
ATOM 569  N NE1 ? TRP A 1  72 ?  -0.209  -0.785  16.680 1.000 94.300 ? 72  TRP A NE1 1 
ATOM 570  C CH2 ? TRP A 1  72 ?  -2.537   1.326  18.610 1.000 94.300 ? 72  TRP A CH2 1 
ATOM 571  C CZ2 ? TRP A 1  72 ?  -1.365   0.653  18.379 1.000 94.300 ? 72  TRP A CZ2 1 
ATOM 572  C CZ3 ? TRP A 1  72 ?  -3.582   1.325  17.672 1.000 94.300 ? 72  TRP A CZ3 1 
ATOM 573  N N   ? ILE A 1  73 ?  -2.487  -4.500  13.103 1.000 96.220 ? 73  ILE A N   1 
ATOM 574  C CA  ? ILE A 1  73 ?  -1.795  -5.782  13.179 1.000 96.220 ? 73  ILE A CA  1 
ATOM 575  C C   ? ILE A 1  73 ?  -0.724  -5.856  12.093 1.000 96.220 ? 73  ILE A C   1 
ATOM 576  C CB  ? ILE A 1  73 ?  -2.780  -6.964  13.042 1.000 96.220 ? 73  ILE A CB  1 
ATOM 577  O O   ? ILE A 1  73 ?  -1.010  -6.234  10.955 1.000 96.220 ? 73  ILE A O   1 
ATOM 578  C CG1 ? ILE A 1  73 ?  -3.942  -6.809  14.030 1.000 96.220 ? 73  ILE A CG1 1 
ATOM 579  C CG2 ? ILE A 1  73 ?  -2.056  -8.297  13.253 1.000 96.220 ? 73  ILE A CG2 1 
ATOM 580  C CD1 ? ILE A 1  73 ?  -5.105  -7.758  13.772 1.000 96.220 ? 73  ILE A CD1 1 
ATOM 581  N N   ? PRO A 1  74 ?   0.560  -5.376  12.445 1.000 96.770 ? 74  PRO A N   1 
ATOM 582  C CA  ? PRO A 1  74 ?   1.630  -5.571  11.464 1.000 96.770 ? 74  PRO A CA  1 
ATOM 583  C C   ? PRO A 1  74 ?   2.045  -7.035  11.328 1.000 96.770 ? 74  PRO A C   1 
ATOM 584  C CB  ? PRO A 1  74 ?   2.779  -4.728  12.022 1.000 96.770 ? 74  PRO A CB  1 
ATOM 585  O O   ? PRO A 1  74 ?   1.922  -7.807  12.282 1.000 96.770 ? 74  PRO A O   1 
ATOM 586  C CG  ? PRO A 1  74 ?   2.540  -4.685  13.497 1.000 96.770 ? 74  PRO A CG  1 
ATOM 587  C CD  ? PRO A 1  74 ?   1.060  -4.759  13.743 1.000 96.770 ? 74  PRO A CD  1 
ATOM 588  N N   ? HIS A 1  75 ?   2.419  -7.408  10.105 1.000 97.820 ? 75  HIS A N   1 
ATOM 589  C CA  ? HIS A 1  75 ?   2.943  -8.761   9.955 1.000 97.820 ? 75  HIS A CA  1 
ATOM 590  C C   ? HIS A 1  75 ?   4.046  -9.041  10.970 1.000 97.820 ? 75  HIS A C   1 
ATOM 591  C CB  ? HIS A 1  75 ?   3.469  -8.977   8.535 1.000 97.820 ? 75  HIS A CB  1 
ATOM 592  O O   ? HIS A 1  75 ?   4.957  -8.228  11.143 1.000 97.820 ? 75  HIS A O   1 
ATOM 593  C CG  ? HIS A 1  75 ?   3.642 -10.417   8.171 1.000 97.820 ? 75  HIS A CG  1 
ATOM 594  C CD2 ? HIS A 1  75 ?   2.919 -11.223   7.359 1.000 97.820 ? 75  HIS A CD2 1 
ATOM 595  N ND1 ? HIS A 1  75 ?   4.666 -11.192   8.672 1.000 97.820 ? 75  HIS A ND1 1 
ATOM 596  C CE1 ? HIS A 1  75 ?   4.564 -12.416   8.180 1.000 97.820 ? 75  HIS A CE1 1 
ATOM 597  N NE2 ? HIS A 1  75 ?   3.512 -12.461   7.380 1.000 97.820 ? 75  HIS A NE2 1 
ATOM 598  N N   ? PRO A 1  76 ?   4.039 -10.195  11.662 1.000 96.870 ? 76  PRO A N   1 
ATOM 599  C CA  ? PRO A 1  76 ?   4.999 -10.505  12.723 1.000 96.870 ? 76  PRO A CA  1 
ATOM 600  C C   ? PRO A 1  76 ?   6.438 -10.568  12.217 1.000 96.870 ? 76  PRO A C   1 
ATOM 601  C CB  ? PRO A 1  76 ?   4.537 -11.874  13.228 1.000 96.870 ? 76  PRO A CB  1 
ATOM 602  O O   ? PRO A 1  76 ?   7.378 -10.381  12.994 1.000 96.870 ? 76  PRO A O   1 
ATOM 603  C CG  ? PRO A 1  76 ?   3.700 -12.427  12.119 1.000 96.870 ? 76  PRO A CG  1 
ATOM 604  C CD  ? PRO A 1  76 ?   3.063 -11.282  11.386 1.000 96.870 ? 76  PRO A CD  1 
ATOM 605  N N   ? LYS A 1  77 ?   6.587 -10.854  10.930 1.000 97.260 ? 77  LYS A N   1 
ATOM 606  C CA  ? LYS A 1  77 ?   7.934 -11.001  10.385 1.000 97.260 ? 77  LYS A CA  1 
ATOM 607  C C   ? LYS A 1  77 ?   8.400  -9.711   9.716 1.000 97.260 ? 77  LYS A C   1 
ATOM 608  C CB  ? LYS A 1  77 ?   7.985 -12.158   9.386 1.000 97.260 ? 77  LYS A CB  1 
ATOM 609  O O   ? LYS A 1  77 ?   9.403  -9.705   8.999 1.000 97.260 ? 77  LYS A O   1 
ATOM 610  C CG  ? LYS A 1  77 ?   7.791 -13.529  10.016 1.000 97.260 ? 77  LYS A CG  1 
ATOM 611  C CD  ? LYS A 1  77 ?   7.952 -14.644   8.989 1.000 97.260 ? 77  LYS A CD  1 
ATOM 612  C CE  ? LYS A 1  77 ?   7.793 -16.018   9.625 1.000 97.260 ? 77  LYS A CE  1 
ATOM 613  N NZ  ? LYS A 1  77 ?   7.927 -17.113   8.619 1.000 97.260 ? 77  LYS A NZ  1 
ATOM 614  N N   ? TYR A 1  78 ?   7.575  -8.615   9.904 1.000 96.790 ? 78  TYR A N   1 
ATOM 615  C CA  ? TYR A 1  78 ?   7.977  -7.341   9.316 1.000 96.790 ? 78  TYR A CA  1 
ATOM 616  C C   ? TYR A 1  78 ?   9.362  -6.930   9.800 1.000 96.790 ? 78  TYR A C   1 
ATOM 617  C CB  ? TYR A 1  78 ?   6.959  -6.248   9.656 1.000 96.790 ? 78  TYR A CB  1 
ATOM 618  O O   ? TYR A 1  78 ?   9.623  -6.902  11.005 1.000 96.790 ? 78  TYR A O   1 
ATOM 619  C CG  ? TYR A 1  78 ?   7.415  -4.858   9.283 1.000 96.790 ? 78  TYR A CG  1 
ATOM 620  C CD1 ? TYR A 1  78 ?   7.549  -3.864  10.250 1.000 96.790 ? 78  TYR A CD1 1 
ATOM 621  C CD2 ? TYR A 1  78 ?   7.710  -4.535   7.963 1.000 96.790 ? 78  TYR A CD2 1 
ATOM 622  C CE1 ? TYR A 1  78 ?   7.966  -2.582   9.911 1.000 96.790 ? 78  TYR A CE1 1 
ATOM 623  C CE2 ? TYR A 1  78 ?   8.129  -3.255   7.612 1.000 96.790 ? 78  TYR A CE2 1 
ATOM 624  O OH  ? TYR A 1  78 ?   8.667  -1.019   8.249 1.000 96.790 ? 78  TYR A OH  1 
ATOM 625  C CZ  ? TYR A 1  78 ?   8.254  -2.287   8.591 1.000 96.790 ? 78  TYR A CZ  1 
ATOM 626  N N   ? ASN A 1  79 ?  10.261  -6.629   8.859 1.000 94.360 ? 79  ASN A N   1 
ATOM 627  C CA  ? ASN A 1  79 ?  11.617  -6.144   9.094 1.000 94.360 ? 79  ASN A CA  1 
ATOM 628  C C   ? ASN A 1  79 ?  11.775  -4.690   8.659 1.000 94.360 ? 79  ASN A C   1 
ATOM 629  C CB  ? ASN A 1  79 ?  12.636  -7.028   8.371 1.000 94.360 ? 79  ASN A CB  1 
ATOM 630  O O   ? ASN A 1  79 ?  11.737  -4.387   7.465 1.000 94.360 ? 79  ASN A O   1 
ATOM 631  C CG  ? ASN A 1  79 ?  14.068  -6.672   8.718 1.000 94.360 ? 79  ASN A CG  1 
ATOM 632  N ND2 ? ASN A 1  79 ?  14.865  -7.678   9.057 1.000 94.360 ? 79  ASN A ND2 1 
ATOM 633  O OD1 ? ASN A 1  79 ?  14.455  -5.501   8.682 1.000 94.360 ? 79  ASN A OD1 1 
ATOM 634  N N   ? ARG A 1  80 ?  12.066  -3.795   9.580 1.000 92.770 ? 80  ARG A N   1 
ATOM 635  C CA  ? ARG A 1  80 ?  12.073  -2.355   9.343 1.000 92.770 ? 80  ARG A CA  1 
ATOM 636  C C   ? ARG A 1  80 ?  13.265  -1.948   8.484 1.000 92.770 ? 80  ARG A C   1 
ATOM 637  C CB  ? ARG A 1  80 ?  12.096  -1.591  10.668 1.000 92.770 ? 80  ARG A CB  1 
ATOM 638  O O   ? ARG A 1  80 ?  13.237  -0.905   7.827 1.000 92.770 ? 80  ARG A O   1 
ATOM 639  C CG  ? ARG A 1  80 ?  11.827  -0.102  10.526 1.000 92.770 ? 80  ARG A CG  1 
ATOM 640  C CD  ? ARG A 1  80 ?  11.689   0.578  11.880 1.000 92.770 ? 80  ARG A CD  1 
ATOM 641  N NE  ? ARG A 1  80 ?  11.571   2.028  11.746 1.000 92.770 ? 80  ARG A NE  1 
ATOM 642  N NH1 ? ARG A 1  80 ?  10.880   2.380  13.922 1.000 92.770 ? 80  ARG A NH1 1 
ATOM 643  N NH2 ? ARG A 1  80 ?  11.117   4.153  12.488 1.000 92.770 ? 80  ARG A NH2 1 
ATOM 644  C CZ  ? ARG A 1  80 ?  11.189   2.850  12.719 1.000 92.770 ? 80  ARG A CZ  1 
ATOM 645  N N   ? THR A 1  81 ?  14.278  -2.827   8.479 1.000 91.420 ? 81  THR A N   1 
ATOM 646  C CA  ? THR A 1  81 ?  15.487  -2.518   7.722 1.000 91.420 ? 81  THR A CA  1 
ATOM 647  C C   ? THR A 1  81 ?  15.326  -2.920   6.259 1.000 91.420 ? 81  THR A C   1 
ATOM 648  C CB  ? THR A 1  81 ?  16.717  -3.226   8.320 1.000 91.420 ? 81  THR A CB  1 
ATOM 649  O O   ? THR A 1  81 ?  15.565  -2.113   5.358 1.000 91.420 ? 81  THR A O   1 
ATOM 650  C CG2 ? THR A 1  81 ?  17.989  -2.844   7.571 1.000 91.420 ? 81  THR A CG2 1 
ATOM 651  O OG1 ? THR A 1  81 ?  16.854  -2.852   9.696 1.000 91.420 ? 81  THR A OG1 1 
ATOM 652  N N   ? THR A 1  82 ?  14.833  -4.116   6.069 1.000 91.830 ? 82  THR A N   1 
ATOM 653  C CA  ? THR A 1  82 ?  14.750  -4.654   4.716 1.000 91.830 ? 82  THR A CA  1 
ATOM 654  C C   ? THR A 1  82 ?  13.370  -4.402   4.117 1.000 91.830 ? 82  THR A C   1 
ATOM 655  C CB  ? THR A 1  82 ?  15.053  -6.164   4.696 1.000 91.830 ? 82  THR A CB  1 
ATOM 656  O O   ? THR A 1  82 ?  13.182  -4.523   2.904 1.000 91.830 ? 82  THR A O   1 
ATOM 657  C CG2 ? THR A 1  82 ?  16.416  -6.460   5.314 1.000 91.830 ? 82  THR A CG2 1 
ATOM 658  O OG1 ? THR A 1  82 ?  14.043  -6.858   5.438 1.000 91.830 ? 82  THR A OG1 1 
ATOM 659  N N   ? LEU A 1  83 ?  12.454  -4.016   4.981 1.000 94.410 ? 83  LEU A N   1 
ATOM 660  C CA  ? LEU A 1  83 ?  11.057  -3.792   4.623 1.000 94.410 ? 83  LEU A CA  1 
ATOM 661  C C   ? LEU A 1  83 ?  10.422  -5.069   4.084 1.000 94.410 ? 83  LEU A C   1 
ATOM 662  C CB  ? LEU A 1  83 ?  10.943  -2.673   3.584 1.000 94.410 ? 83  LEU A CB  1 
ATOM 663  O O   ? LEU A 1  83 ?   9.447  -5.013   3.332 1.000 94.410 ? 83  LEU A O   1 
ATOM 664  C CG  ? LEU A 1  83 ?  11.369  -1.277   4.041 1.000 94.410 ? 83  LEU A CG  1 
ATOM 665  C CD1 ? LEU A 1  83 ?  11.134  -0.261   2.929 1.000 94.410 ? 83  LEU A CD1 1 
ATOM 666  C CD2 ? LEU A 1  83 ?  10.619  -0.876   5.307 1.000 94.410 ? 83  LEU A CD2 1 
ATOM 667  N N   ? ARG A 1  84 ?  10.987  -6.249   4.427 1.000 95.150 ? 84  ARG A N   1 
ATOM 668  C CA  ? ARG A 1  84 ?  10.374  -7.541   4.135 1.000 95.150 ? 84  ARG A CA  1 
ATOM 669  C C   ? ARG A 1  84 ?   9.116  -7.752   4.972 1.000 95.150 ? 84  ARG A C   1 
ATOM 670  C CB  ? ARG A 1  84 ?  11.367  -8.677   4.387 1.000 95.150 ? 84  ARG A CB  1 
ATOM 671  O O   ? ARG A 1  84 ?   9.074  -7.374   6.145 1.000 95.150 ? 84  ARG A O   1 
ATOM 672  C CG  ? ARG A 1  84 ?  12.443  -8.803   3.320 1.000 95.150 ? 84  ARG A CG  1 
ATOM 673  C CD  ? ARG A 1  84 ?  13.343 -10.006   3.565 1.000 95.150 ? 84  ARG A CD  1 
ATOM 674  N NE  ? ARG A 1  84 ?  14.136 -10.335   2.384 1.000 95.150 ? 84  ARG A NE  1 
ATOM 675  N NH1 ? ARG A 1  84 ?  16.060 -10.834   3.561 1.000 95.150 ? 84  ARG A NH1 1 
ATOM 676  N NH2 ? ARG A 1  84 ?  16.035 -10.997   1.274 1.000 95.150 ? 84  ARG A NH2 1 
ATOM 677  C CZ  ? ARG A 1  84 ?  15.408 -10.721   2.409 1.000 95.150 ? 84  ARG A CZ  1 
ATOM 678  N N   ? TYR A 1  85 ?   8.093  -8.318   4.352 1.000 97.220 ? 85  TYR A N   1 
ATOM 679  C CA  ? TYR A 1  85 ?   6.819  -8.591   5.008 1.000 97.220 ? 85  TYR A CA  1 
ATOM 680  C C   ? TYR A 1  85 ?   6.114  -7.295   5.390 1.000 97.220 ? 85  TYR A C   1 
ATOM 681  C CB  ? TYR A 1  85 ?   7.030  -9.457   6.254 1.000 97.220 ? 85  TYR A CB  1 
ATOM 682  O O   ? TYR A 1  85 ?   5.547  -7.187   6.480 1.000 97.220 ? 85  TYR A O   1 
ATOM 683  C CG  ? TYR A 1  85 ?   7.623 -10.813   5.957 1.000 97.220 ? 85  TYR A CG  1 
ATOM 684  C CD1 ? TYR A 1  85 ?   6.812 -11.882   5.582 1.000 97.220 ? 85  TYR A CD1 1 
ATOM 685  C CD2 ? TYR A 1  85 ?   8.993 -11.029   6.051 1.000 97.220 ? 85  TYR A CD2 1 
ATOM 686  C CE1 ? TYR A 1  85 ?   7.353 -13.134   5.309 1.000 97.220 ? 85  TYR A CE1 1 
ATOM 687  C CE2 ? TYR A 1  85 ?   9.545 -12.276   5.781 1.000 97.220 ? 85  TYR A CE2 1 
ATOM 688  O OH  ? TYR A 1  85 ?   9.260 -14.558   5.142 1.000 97.220 ? 85  TYR A OH  1 
ATOM 689  C CZ  ? TYR A 1  85 ?   8.719 -13.321   5.411 1.000 97.220 ? 85  TYR A CZ  1 
ATOM 690  N N   ? ASP A 1  86 ?   6.253  -6.186   4.618 1.000 97.360 ? 86  ASP A N   1 
ATOM 691  C CA  ? ASP A 1  86 ?   5.711  -4.844   4.804 1.000 97.360 ? 86  ASP A CA  1 
ATOM 692  C C   ? ASP A 1  86 ?   4.210  -4.814   4.521 1.000 97.360 ? 86  ASP A C   1 
ATOM 693  C CB  ? ASP A 1  86 ?   6.436  -3.843   3.902 1.000 97.360 ? 86  ASP A CB  1 
ATOM 694  O O   ? ASP A 1  86 ?   3.779  -4.317   3.479 1.000 97.360 ? 86  ASP A O   1 
ATOM 695  C CG  ? ASP A 1  86 ?   6.116  -2.398   4.242 1.000 97.360 ? 86  ASP A CG  1 
ATOM 696  O OD1 ? ASP A 1  86 ?   5.606  -2.131   5.352 1.000 97.360 ? 86  ASP A OD1 1 
ATOM 697  O OD2 ? ASP A 1  86 ?   6.374  -1.518   3.393 1.000 97.360 ? 86  ASP A OD2 1 
ATOM 698  N N   ? ILE A 1  87 ?   3.351  -5.410   5.384 1.000 97.840 ? 87  ILE A N   1 
ATOM 699  C CA  ? ILE A 1  87 ?   1.898  -5.489   5.287 1.000 97.840 ? 87  ILE A CA  1 
ATOM 700  C C   ? ILE A 1  87 ?   1.281  -5.392   6.680 1.000 97.840 ? 87  ILE A C   1 
ATOM 701  C CB  ? ILE A 1  87 ?   1.448  -6.794   4.591 1.000 97.840 ? 87  ILE A CB  1 
ATOM 702  O O   ? ILE A 1  87 ?   1.836  -5.917   7.649 1.000 97.840 ? 87  ILE A O   1 
ATOM 703  C CG1 ? ILE A 1  87 ?  -0.071  -6.794   4.387 1.000 97.840 ? 87  ILE A CG1 1 
ATOM 704  C CG2 ? ILE A 1  87 ?   1.892  -8.017   5.399 1.000 97.840 ? 87  ILE A CG2 1 
ATOM 705  C CD1 ? ILE A 1  87 ?  -0.568  -7.874   3.435 1.000 97.840 ? 87  ILE A CD1 1 
ATOM 706  N N   ? MET A 1  88 ?   0.180  -4.684   6.779 1.000 97.520 ? 88  MET A N   1 
ATOM 707  C CA  ? MET A 1  88 ?  -0.508  -4.476   8.050 1.000 97.520 ? 88  MET A CA  1 
ATOM 708  C C   ? MET A 1  88 ?  -2.020  -4.441   7.851 1.000 97.520 ? 88  MET A C   1 
ATOM 709  C CB  ? MET A 1  88 ?  -0.038  -3.179   8.711 1.000 97.520 ? 88  MET A CB  1 
ATOM 710  O O   ? MET A 1  88 ?  -2.508  -3.883   6.866 1.000 97.520 ? 88  MET A O   1 
ATOM 711  C CG  ? MET A 1  88 ?  -0.714  -2.889  10.041 1.000 97.520 ? 88  MET A CG  1 
ATOM 712  S SD  ? MET A 1  88 ?  -0.079  -1.361  10.834 1.000 97.520 ? 88  MET A SD  1 
ATOM 713  C CE  ? MET A 1  88 ?  -0.790  -0.109   9.730 1.000 97.520 ? 88  MET A CE  1 
ATOM 714  N N   ? LEU A 1  89 ?  -2.759  -5.061   8.724 1.000 98.020 ? 89  LEU A N   1 
ATOM 715  C CA  ? LEU A 1  89 ?  -4.215  -4.982   8.760 1.000 98.020 ? 89  LEU A CA  1 
ATOM 716  C C   ? LEU A 1  89 ?  -4.678  -3.949   9.782 1.000 98.020 ? 89  LEU A C   1 
ATOM 717  C CB  ? LEU A 1  89 ?  -4.818  -6.350   9.091 1.000 98.020 ? 89  LEU A CB  1 
ATOM 718  O O   ? LEU A 1  89 ?  -4.149  -3.889  10.894 1.000 98.020 ? 89  LEU A O   1 
ATOM 719  C CG  ? LEU A 1  89 ?  -4.490  -7.487   8.122 1.000 98.020 ? 89  LEU A CG  1 
ATOM 720  C CD1 ? LEU A 1  89 ?  -5.138  -8.786   8.590 1.000 98.020 ? 89  LEU A CD1 1 
ATOM 721  C CD2 ? LEU A 1  89 ?  -4.945  -7.135   6.710 1.000 98.020 ? 89  LEU A CD2 1 
ATOM 722  N N   ? LEU A 1  90 ?  -5.606  -3.134   9.306 1.000 97.420 ? 90  LEU A N   1 
ATOM 723  C CA  ? LEU A 1  90 ?  -6.272  -2.194  10.201 1.000 97.420 ? 90  LEU A CA  1 
ATOM 724  C C   ? LEU A 1  90 ?  -7.717  -2.613  10.451 1.000 97.420 ? 90  LEU A C   1 
ATOM 725  C CB  ? LEU A 1  90 ?  -6.232  -0.779   9.619 1.000 97.420 ? 90  LEU A CB  1 
ATOM 726  O O   ? LEU A 1  90 ?  -8.503  -2.739   9.510 1.000 97.420 ? 90  LEU A O   1 
ATOM 727  C CG  ? LEU A 1  90 ?  -4.855  -0.251   9.214 1.000 97.420 ? 90  LEU A CG  1 
ATOM 728  C CD1 ? LEU A 1  90 ?  -4.980   1.137   8.594 1.000 97.420 ? 90  LEU A CD1 1 
ATOM 729  C CD2 ? LEU A 1  90 ?  -3.918  -0.222  10.417 1.000 97.420 ? 90  LEU A CD2 1 
ATOM 730  N N   ? GLN A 1  91 ?  -8.043  -2.911  11.736 1.000 97.280 ? 91  GLN A N   1 
ATOM 731  C CA  ? GLN A 1  91 ?  -9.440  -3.119  12.102 1.000 97.280 ? 91  GLN A CA  1 
ATOM 732  C C   ? GLN A 1  91 ? -10.121  -1.798  12.449 1.000 97.280 ? 91  GLN A C   1 
ATOM 733  C CB  ? GLN A 1  91 ?  -9.549  -4.091  13.278 1.000 97.280 ? 91  GLN A CB  1 
ATOM 734  O O   ? GLN A 1  91 ?  -9.703  -1.105  13.379 1.000 97.280 ? 91  GLN A O   1 
ATOM 735  C CG  ? GLN A 1  91 ? -10.979  -4.494  13.612 1.000 97.280 ? 91  GLN A CG  1 
ATOM 736  C CD  ? GLN A 1  91 ? -11.054  -5.520  14.727 1.000 97.280 ? 91  GLN A CD  1 
ATOM 737  N NE2 ? GLN A 1  91 ? -12.137  -6.289  14.753 1.000 97.280 ? 91  GLN A NE2 1 
ATOM 738  O OE1 ? GLN A 1  91 ? -10.145  -5.622  15.557 1.000 97.280 ? 91  GLN A OE1 1 
ATOM 739  N N   ? LEU A 1  92 ? -11.199  -1.522  11.689 1.000 97.570 ? 92  LEU A N   1 
ATOM 740  C CA  ? LEU A 1  92 ? -11.927  -0.274  11.892 1.000 97.570 ? 92  LEU A CA  1 
ATOM 741  C C   ? LEU A 1  92 ? -12.826  -0.362  13.120 1.000 97.570 ? 92  LEU A C   1 
ATOM 742  C CB  ? LEU A 1  92 ? -12.764   0.065  10.656 1.000 97.570 ? 92  LEU A CB  1 
ATOM 743  O O   ? LEU A 1  92 ? -13.327  -1.439  13.452 1.000 97.570 ? 92  LEU A O   1 
ATOM 744  C CG  ? LEU A 1  92 ? -12.010   0.143   9.327 1.000 97.570 ? 92  LEU A CG  1 
ATOM 745  C CD1 ? LEU A 1  92 ? -12.973   0.466   8.190 1.000 97.570 ? 92  LEU A CD1 1 
ATOM 746  C CD2 ? LEU A 1  92 ? -10.897   1.182   9.403 1.000 97.570 ? 92  LEU A CD2 1 
ATOM 747  N N   ? LYS A 1  93 ? -13.028   0.782  13.877 1.000 97.200 ? 93  LYS A N   1 
ATOM 748  C CA  ? LYS A 1  93 ? -13.874   0.838  15.065 1.000 97.200 ? 93  LYS A CA  1 
ATOM 749  C C   ? LYS A 1  93 ? -15.300   0.400  14.746 1.000 97.200 ? 93  LYS A C   1 
ATOM 750  C CB  ? LYS A 1  93 ? -13.879   2.249  15.655 1.000 97.200 ? 93  LYS A CB  1 
ATOM 751  O O   ? LYS A 1  93 ? -15.958  -0.240  15.569 1.000 97.200 ? 93  LYS A O   1 
ATOM 752  C CG  ? LYS A 1  93 ? -14.588   2.357  16.997 1.000 97.200 ? 93  LYS A CG  1 
ATOM 753  C CD  ? LYS A 1  93 ? -14.383   3.727  17.629 1.000 97.200 ? 93  LYS A CD  1 
ATOM 754  C CE  ? LYS A 1  93 ? -15.057   3.822  18.991 1.000 97.200 ? 93  LYS A CE  1 
ATOM 755  N NZ  ? LYS A 1  93 ? -14.828   5.152  19.631 1.000 97.200 ? 93  LYS A NZ  1 
ATOM 756  N N   ? HIS A 1  94 ? -15.898   0.749  13.558 1.000 97.420 ? 94  HIS A N   1 
ATOM 757  C CA  ? HIS A 1  94 ? -17.184   0.277  13.057 1.000 97.420 ? 94  HIS A CA  1 
ATOM 758  C C   ? HIS A 1  94 ? -17.101  -0.082  11.577 1.000 97.420 ? 94  HIS A C   1 
ATOM 759  C CB  ? HIS A 1  94 ? -18.266   1.334  13.281 1.000 97.420 ? 94  HIS A CB  1 
ATOM 760  O O   ? HIS A 1  94 ? -16.238   0.427  10.858 1.000 97.420 ? 94  HIS A O   1 
ATOM 761  C CG  ? HIS A 1  94 ? -18.350   1.818  14.693 1.000 97.420 ? 94  HIS A CG  1 
ATOM 762  C CD2 ? HIS A 1  94 ? -17.946   2.979  15.260 1.000 97.420 ? 94  HIS A CD2 1 
ATOM 763  N ND1 ? HIS A 1  94 ? -18.903   1.066  15.706 1.000 97.420 ? 94  HIS A ND1 1 
ATOM 764  C CE1 ? HIS A 1  94 ? -18.837   1.746  16.839 1.000 97.420 ? 94  HIS A CE1 1 
ATOM 765  N NE2 ? HIS A 1  94 ? -18.260   2.910  16.595 1.000 97.420 ? 94  HIS A NE2 1 
ATOM 766  N N   ? LYS A 1  95 ? -18.053  -1.029  11.183 1.000 98.110 ? 95  LYS A N   1 
ATOM 767  C CA  ? LYS A 1  95 ? -18.111  -1.449   9.786 1.000 98.110 ? 95  LYS A CA  1 
ATOM 768  C C   ? LYS A 1  95 ? -18.379  -0.262   8.866 1.000 98.110 ? 95  LYS A C   1 
ATOM 769  C CB  ? LYS A 1  95 ? -19.189  -2.516   9.591 1.000 98.110 ? 95  LYS A CB  1 
ATOM 770  O O   ? LYS A 1  95 ? -19.155   0.633   9.208 1.000 98.110 ? 95  LYS A O   1 
ATOM 771  C CG  ? LYS A 1  95 ? -18.876  -3.843  10.267 1.000 98.110 ? 95  LYS A CG  1 
ATOM 772  C CD  ? LYS A 1  95 ? -19.978  -4.867  10.028 1.000 98.110 ? 95  LYS A CD  1 
ATOM 773  C CE  ? LYS A 1  95 ? -19.635  -6.215  10.647 1.000 98.110 ? 95  LYS A CE  1 
ATOM 774  N NZ  ? LYS A 1  95 ? -20.752  -7.194  10.497 1.000 98.110 ? 95  LYS A NZ  1 
ATOM 775  N N   ? ALA A 1  96 ? -17.667  -0.253   7.715 1.000 97.890 ? 96  ALA A N   1 
ATOM 776  C CA  ? ALA A 1  96 ? -17.936   0.732   6.670 1.000 97.890 ? 96  ALA A CA  1 
ATOM 777  C C   ? ALA A 1  96 ? -19.317   0.519   6.057 1.000 97.890 ? 96  ALA A C   1 
ATOM 778  C CB  ? ALA A 1  96 ? -16.860   0.666   5.588 1.000 97.890 ? 96  ALA A CB  1 
ATOM 779  O O   ? ALA A 1  96 ? -19.771  -0.619   5.916 1.000 97.890 ? 96  ALA A O   1 
ATOM 780  N N   ? ARG A 1  97 ? -20.001   1.581   5.788 1.000 97.670 ? 97  ARG A N   1 
ATOM 781  C CA  ? ARG A 1  97 ? -21.239   1.500   5.020 1.000 97.670 ? 97  ARG A CA  1 
ATOM 782  C C   ? ARG A 1  97 ? -20.950   1.384   3.527 1.000 97.670 ? 97  ARG A C   1 
ATOM 783  C CB  ? ARG A 1  97 ? -22.121   2.721   5.291 1.000 97.670 ? 97  ARG A CB  1 
ATOM 784  O O   ? ARG A 1  97 ? -20.442   2.325   2.913 1.000 97.670 ? 97  ARG A O   1 
ATOM 785  C CG  ? ARG A 1  97 ? -22.597   2.830   6.730 1.000 97.670 ? 97  ARG A CG  1 
ATOM 786  C CD  ? ARG A 1  97 ? -23.497   4.040   6.937 1.000 97.670 ? 97  ARG A CD  1 
ATOM 787  N NE  ? ARG A 1  97 ? -23.679   4.341   8.354 1.000 97.670 ? 97  ARG A NE  1 
ATOM 788  N NH1 ? ARG A 1  97 ? -25.821   5.172   8.114 1.000 97.670 ? 97  ARG A NH1 1 
ATOM 789  N NH2 ? ARG A 1  97 ? -24.839   5.104  10.183 1.000 97.670 ? 97  ARG A NH2 1 
ATOM 790  C CZ  ? ARG A 1  97 ? -24.779   4.872   8.880 1.000 97.670 ? 97  ARG A CZ  1 
ATOM 791  N N   ? LEU A 1  98 ? -21.242   0.172   3.019 1.000 97.520 ? 98  LEU A N   1 
ATOM 792  C CA  ? LEU A 1  98 ? -20.948  -0.051   1.607 1.000 97.520 ? 98  LEU A CA  1 
ATOM 793  C C   ? LEU A 1  98 ? -21.995   0.617   0.722 1.000 97.520 ? 98  LEU A C   1 
ATOM 794  C CB  ? LEU A 1  98 ? -20.888  -1.550   1.303 1.000 97.520 ? 98  LEU A CB  1 
ATOM 795  O O   ? LEU A 1  98 ? -23.189   0.581   1.030 1.000 97.520 ? 98  LEU A O   1 
ATOM 796  C CG  ? LEU A 1  98 ? -19.873  -2.365   2.107 1.000 97.520 ? 98  LEU A CG  1 
ATOM 797  C CD1 ? LEU A 1  98 ? -19.829  -3.803   1.602 1.000 97.520 ? 98  LEU A CD1 1 
ATOM 798  C CD2 ? LEU A 1  98 ? -18.492  -1.723   2.032 1.000 97.520 ? 98  LEU A CD2 1 
ATOM 799  N N   ? ASN A 1  99 ? -21.515   1.210  -0.445 1.000 96.050 ? 99  ASN A N   1 
ATOM 800  C CA  ? ASN A 1  99 ? -22.292   1.850  -1.501 1.000 96.050 ? 99  ASN A CA  1 
ATOM 801  C C   ? ASN A 1  99 ? -21.474   2.013  -2.779 1.000 96.050 ? 99  ASN A C   1 
ATOM 802  C CB  ? ASN A 1  99 ? -22.821   3.207  -1.032 1.000 96.050 ? 99  ASN A CB  1 
ATOM 803  O O   ? ASN A 1  99 ? -20.430   1.378  -2.938 1.000 96.050 ? 99  ASN A O   1 
ATOM 804  C CG  ? ASN A 1  99 ? -21.711   4.162  -0.639 1.000 96.050 ? 99  ASN A CG  1 
ATOM 805  N ND2 ? ASN A 1  99 ? -21.947   4.949   0.404 1.000 96.050 ? 99  ASN A ND2 1 
ATOM 806  O OD1 ? ASN A 1  99 ? -20.650   4.193  -1.269 1.000 96.050 ? 99  ASN A OD1 1 
ATOM 807  N N   ? HIS A 1 100 ? -22.004   2.794  -3.728 1.000 95.230 ? 100 HIS A N   1 
ATOM 808  C CA  ? HIS A 1 100 ? -21.322   2.919  -5.011 1.000 95.230 ? 100 HIS A CA  1 
ATOM 809  C C   ? HIS A 1 100 ? -19.958   3.582  -4.847 1.000 95.230 ? 100 HIS A C   1 
ATOM 810  C CB  ? HIS A 1 100 ? -22.178   3.715  -5.997 1.000 95.230 ? 100 HIS A CB  1 
ATOM 811  O O   ? HIS A 1 100 ? -19.096   3.463  -5.721 1.000 95.230 ? 100 HIS A O   1 
ATOM 812  C CG  ? HIS A 1 100 ? -22.377   5.144  -5.602 1.000 95.230 ? 100 HIS A CG  1 
ATOM 813  C CD2 ? HIS A 1 100 ? -21.805   6.281  -6.062 1.000 95.230 ? 100 HIS A CD2 1 
ATOM 814  N ND1 ? HIS A 1 100 ? -23.257   5.527  -4.613 1.000 95.230 ? 100 HIS A ND1 1 
ATOM 815  C CE1 ? HIS A 1 100 ? -23.218   6.842  -4.482 1.000 95.230 ? 100 HIS A CE1 1 
ATOM 816  N NE2 ? HIS A 1 100 ? -22.345   7.324  -5.350 1.000 95.230 ? 100 HIS A NE2 1 
ATOM 817  N N   ? ARG A 1 101 ? -19.576   4.172  -3.641 1.000 95.030 ? 101 ARG A N   1 
ATOM 818  C CA  ? ARG A 1 101 ? -18.345   4.922  -3.416 1.000 95.030 ? 101 ARG A CA  1 
ATOM 819  C C   ? ARG A 1 101 ? -17.420   4.182  -2.456 1.000 95.030 ? 101 ARG A C   1 
ATOM 820  C CB  ? ARG A 1 101 ? -18.656   6.318  -2.872 1.000 95.030 ? 101 ARG A CB  1 
ATOM 821  O O   ? ARG A 1 101 ? -16.226   4.480  -2.381 1.000 95.030 ? 101 ARG A O   1 
ATOM 822  C CG  ? ARG A 1 101 ? -19.477   7.179  -3.819 1.000 95.030 ? 101 ARG A CG  1 
ATOM 823  C CD  ? ARG A 1 101 ? -19.797   8.538  -3.211 1.000 95.030 ? 101 ARG A CD  1 
ATOM 824  N NE  ? ARG A 1 101 ? -20.504   9.398  -4.156 1.000 95.030 ? 101 ARG A NE  1 
ATOM 825  N NH1 ? ARG A 1 101 ? -20.686  11.189  -2.708 1.000 95.030 ? 101 ARG A NH1 1 
ATOM 826  N NH2 ? ARG A 1 101 ? -21.546  11.331  -4.828 1.000 95.030 ? 101 ARG A NH2 1 
ATOM 827  C CZ  ? ARG A 1 101 ? -20.910  10.637  -3.895 1.000 95.030 ? 101 ARG A CZ  1 
ATOM 828  N N   ? VAL A 1 102 ? -17.994   3.285  -1.706 1.000 97.760 ? 102 VAL A N   1 
ATOM 829  C CA  ? VAL A 1 102 ? -17.219   2.483  -0.764 1.000 97.760 ? 102 VAL A CA  1 
ATOM 830  C C   ? VAL A 1 102 ? -17.510   1.000  -0.986 1.000 97.760 ? 102 VAL A C   1 
ATOM 831  C CB  ? VAL A 1 102 ? -17.524   2.873   0.699 1.000 97.760 ? 102 VAL A CB  1 
ATOM 832  O O   ? VAL A 1 102 ? -18.618   0.532  -0.714 1.000 97.760 ? 102 VAL A O   1 
ATOM 833  C CG1 ? VAL A 1 102 ? -16.649   2.076   1.665 1.000 97.760 ? 102 VAL A CG1 1 
ATOM 834  C CG2 ? VAL A 1 102 ? -17.320   4.374   0.904 1.000 97.760 ? 102 VAL A CG2 1 
ATOM 835  N N   ? GLN A 1 103 ? -16.461   0.307  -1.533 1.000 97.960 ? 103 GLN A N   1 
ATOM 836  C CA  ? GLN A 1 103 ? -16.559  -1.130  -1.767 1.000 97.960 ? 103 GLN A CA  1 
ATOM 837  C C   ? GLN A 1 103 ? -15.260  -1.838  -1.392 1.000 97.960 ? 103 GLN A C   1 
ATOM 838  C CB  ? GLN A 1 103 ? -16.908  -1.413  -3.229 1.000 97.960 ? 103 GLN A CB  1 
ATOM 839  O O   ? GLN A 1 103 ? -14.214  -1.199  -1.259 1.000 97.960 ? 103 GLN A O   1 
ATOM 840  C CG  ? GLN A 1 103 ? -18.271  -0.883  -3.650 1.000 97.960 ? 103 GLN A CG  1 
ATOM 841  C CD  ? GLN A 1 103 ? -18.653  -1.296  -5.059 1.000 97.960 ? 103 GLN A CD  1 
ATOM 842  N NE2 ? GLN A 1 103 ? -19.391  -0.435  -5.750 1.000 97.960 ? 103 GLN A NE2 1 
ATOM 843  O OE1 ? GLN A 1 103 ? -18.286  -2.381  -5.523 1.000 97.960 ? 103 GLN A OE1 1 
ATOM 844  N N   ? THR A 1 104 ? -15.419  -3.186  -1.201 1.000 98.330 ? 104 THR A N   1 
ATOM 845  C CA  ? THR A 1 104 ? -14.237  -4.008  -0.970 1.000 98.330 ? 104 THR A CA  1 
ATOM 846  C C   ? THR A 1 104 ? -13.614  -4.444  -2.293 1.000 98.330 ? 104 THR A C   1 
ATOM 847  C CB  ? THR A 1 104 ? -14.576  -5.251  -0.126 1.000 98.330 ? 104 THR A CB  1 
ATOM 848  O O   ? THR A 1 104 ? -14.290  -4.474  -3.324 1.000 98.330 ? 104 THR A O   1 
ATOM 849  C CG2 ? THR A 1 104 ? -15.275  -4.859   1.172 1.000 98.330 ? 104 THR A CG2 1 
ATOM 850  O OG1 ? THR A 1 104 ? -15.438  -6.112  -0.879 1.000 98.330 ? 104 THR A OG1 1 
ATOM 851  N N   ? ILE A 1 105 ? -12.276  -4.725  -2.207 1.000 98.350 ? 105 ILE A N   1 
ATOM 852  C CA  ? ILE A 1 105 ? -11.558  -5.284  -3.347 1.000 98.350 ? 105 ILE A CA  1 
ATOM 853  C C   ? ILE A 1 105 ? -11.086  -6.698  -3.016 1.000 98.350 ? 105 ILE A C   1 
ATOM 854  C CB  ? ILE A 1 105 ? -10.358  -4.398  -3.748 1.000 98.350 ? 105 ILE A CB  1 
ATOM 855  O O   ? ILE A 1 105 ? -10.617  -6.959  -1.906 1.000 98.350 ? 105 ILE A O   1 
ATOM 856  C CG1 ? ILE A 1 105 ?  -9.764  -4.874  -5.079 1.000 98.350 ? 105 ILE A CG1 1 
ATOM 857  C CG2 ? ILE A 1 105 ?  -9.296  -4.396  -2.645 1.000 98.350 ? 105 ILE A CG2 1 
ATOM 858  C CD1 ? ILE A 1 105 ?  -8.823  -3.870  -5.731 1.000 98.350 ? 105 ILE A CD1 1 
ATOM 859  N N   ? PRO A 1 106 ? -11.310  -7.609  -3.985 1.000 97.770 ? 106 PRO A N   1 
ATOM 860  C CA  ? PRO A 1 106 ? -10.913  -8.990  -3.699 1.000 97.770 ? 106 PRO A CA  1 
ATOM 861  C C   ? PRO A 1 106 ?  -9.397  -9.165  -3.628 1.000 97.770 ? 106 PRO A C   1 
ATOM 862  C CB  ? PRO A 1 106 ? -11.499  -9.777  -4.874 1.000 97.770 ? 106 PRO A CB  1 
ATOM 863  O O   ? PRO A 1 106 ?  -8.656  -8.425  -4.279 1.000 97.770 ? 106 PRO A O   1 
ATOM 864  C CG  ? PRO A 1 106 ? -11.529  -8.803  -6.008 1.000 97.770 ? 106 PRO A CG  1 
ATOM 865  C CD  ? PRO A 1 106 ? -11.804  -7.435  -5.454 1.000 97.770 ? 106 PRO A CD  1 
ATOM 866  N N   ? LEU A 1 107 ?  -8.983 -10.201  -2.797 1.000 97.380 ? 107 LEU A N   1 
ATOM 867  C CA  ? LEU A 1 107 ?  -7.592 -10.641  -2.793 1.000 97.380 ? 107 LEU A CA  1 
ATOM 868  C C   ? LEU A 1 107 ?  -7.308 -11.557  -3.978 1.000 97.380 ? 107 LEU A C   1 
ATOM 869  C CB  ? LEU A 1 107 ?  -7.263 -11.364  -1.484 1.000 97.380 ? 107 LEU A CB  1 
ATOM 870  O O   ? LEU A 1 107 ?  -8.179 -12.318  -4.403 1.000 97.380 ? 107 LEU A O   1 
ATOM 871  C CG  ? LEU A 1 107 ?  -7.408 -10.543  -0.201 1.000 97.380 ? 107 LEU A CG  1 
ATOM 872  C CD1 ? LEU A 1 107 ?  -7.172 -11.424   1.021 1.000 97.380 ? 107 LEU A CD1 1 
ATOM 873  C CD2 ? LEU A 1 107 ?  -6.444  -9.362  -0.209 1.000 97.380 ? 107 LEU A CD2 1 
ATOM 874  N N   ? PRO A 1 108 ?  -6.125 -11.443  -4.540 1.000 96.260 ? 108 PRO A N   1 
ATOM 875  C CA  ? PRO A 1 108 ?  -5.811 -12.276  -5.704 1.000 96.260 ? 108 PRO A CA  1 
ATOM 876  C C   ? PRO A 1 108 ?  -5.753 -13.764  -5.366 1.000 96.260 ? 108 PRO A C   1 
ATOM 877  C CB  ? PRO A 1 108 ?  -4.439 -11.762  -6.146 1.000 96.260 ? 108 PRO A CB  1 
ATOM 878  O O   ? PRO A 1 108 ?  -5.333 -14.135  -4.268 1.000 96.260 ? 108 PRO A O   1 
ATOM 879  C CG  ? PRO A 1 108 ?  -3.797 -11.260  -4.893 1.000 96.260 ? 108 PRO A CG  1 
ATOM 880  C CD  ? PRO A 1 108 ?  -4.861 -10.658  -4.020 1.000 96.260 ? 108 PRO A CD  1 
ATOM 881  N N   ? ALA A 1 109 ?  -6.122 -14.601  -6.318 1.000 90.820 ? 109 ALA A N   1 
ATOM 882  C CA  ? ALA A 1 109 ?  -6.099 -16.053  -6.158 1.000 90.820 ? 109 ALA A CA  1 
ATOM 883  C C   ? ALA A 1 109 ?  -4.716 -16.617  -6.472 1.000 90.820 ? 109 ALA A C   1 
ATOM 884  C CB  ? ALA A 1 109 ?  -7.151 -16.704  -7.051 1.000 90.820 ? 109 ALA A CB  1 
ATOM 885  O O   ? ALA A 1 109 ?  -4.313 -17.639  -5.911 1.000 90.820 ? 109 ALA A O   1 
ATOM 886  N N   ? LYS A 1 110 ?  -4.030 -15.945  -7.400 1.000 90.100 ? 110 LYS A N   1 
ATOM 887  C CA  ? LYS A 1 110 ?  -2.689 -16.344  -7.817 1.000 90.100 ? 110 LYS A CA  1 
ATOM 888  C C   ? LYS A 1 110 ?  -1.781 -15.129  -7.985 1.000 90.100 ? 110 LYS A C   1 
ATOM 889  C CB  ? LYS A 1 110 ?  -2.747 -17.140  -9.122 1.000 90.100 ? 110 LYS A CB  1 
ATOM 890  O O   ? LYS A 1 110 ?  -2.250 -13.989  -7.958 1.000 90.100 ? 110 LYS A O   1 
ATOM 891  C CG  ? LYS A 1 110 ?  -3.376 -16.382 -10.281 1.000 90.100 ? 110 LYS A CG  1 
ATOM 892  C CD  ? LYS A 1 110 ?  -3.507 -17.261 -11.518 1.000 90.100 ? 110 LYS A CD  1 
ATOM 893  C CE  ? LYS A 1 110 ?  -4.109 -16.495 -12.689 1.000 90.100 ? 110 LYS A CE  1 
ATOM 894  N NZ  ? LYS A 1 110 ?  -4.278 -17.364 -13.892 1.000 90.100 ? 110 LYS A NZ  1 
ATOM 895  N N   ? ASN A 1 111 ?  -0.515 -15.492  -8.299 1.000 91.700 ? 111 ASN A N   1 
ATOM 896  C CA  ? ASN A 1 111 ?   0.451 -14.437  -8.584 1.000 91.700 ? 111 ASN A CA  1 
ATOM 897  C C   ? ASN A 1 111 ?   0.198 -13.797  -9.946 1.000 91.700 ? 111 ASN A C   1 
ATOM 898  C CB  ? ASN A 1 111 ?   1.879 -14.983  -8.511 1.000 91.700 ? 111 ASN A CB  1 
ATOM 899  O O   ? ASN A 1 111 ?  -0.335 -14.442 -10.850 1.000 91.700 ? 111 ASN A O   1 
ATOM 900  C CG  ? ASN A 1 111 ?   2.300 -15.330  -7.097 1.000 91.700 ? 111 ASN A CG  1 
ATOM 901  N ND2 ? ASN A 1 111 ?   3.243 -16.256  -6.969 1.000 91.700 ? 111 ASN A ND2 1 
ATOM 902  O OD1 ? ASN A 1 111 ?   1.782 -14.771  -6.127 1.000 91.700 ? 111 ASN A OD1 1 
ATOM 903  N N   ? VAL A 1 112 ?   0.571 -12.515 -10.027 1.000 94.160 ? 112 VAL A N   1 
ATOM 904  C CA  ? VAL A 1 112 ?   0.459 -11.800 -11.294 1.000 94.160 ? 112 VAL A CA  1 
ATOM 905  C C   ? VAL A 1 112 ?   1.761 -11.934 -12.080 1.000 94.160 ? 112 VAL A C   1 
ATOM 906  C CB  ? VAL A 1 112 ?   0.120 -10.308 -11.075 1.000 94.160 ? 112 VAL A CB  1 
ATOM 907  O O   ? VAL A 1 112 ?   2.847 -11.954 -11.497 1.000 94.160 ? 112 VAL A O   1 
ATOM 908  C CG1 ? VAL A 1 112 ?   1.264  -9.594 -10.358 1.000 94.160 ? 112 VAL A CG1 1 
ATOM 909  C CG2 ? VAL A 1 112 ?  -0.186  -9.630 -12.409 1.000 94.160 ? 112 VAL A CG2 1 
ATOM 910  N N   ? LYS A 1 113 ?   1.696 -12.158 -13.444 1.000 93.620 ? 113 LYS A N   1 
ATOM 911  C CA  ? LYS A 1 113 ?   2.861 -12.395 -14.292 1.000 93.620 ? 113 LYS A CA  1 
ATOM 912  C C   ? LYS A 1 113 ?   3.508 -11.080 -14.717 1.000 93.620 ? 113 LYS A C   1 
ATOM 913  C CB  ? LYS A 1 113 ?   2.470 -13.211 -15.526 1.000 93.620 ? 113 LYS A CB  1 
ATOM 914  O O   ? LYS A 1 113 ?   2.820 -10.073 -14.896 1.000 93.620 ? 113 LYS A O   1 
ATOM 915  C CG  ? LYS A 1 113 ?   1.982 -14.617 -15.209 1.000 93.620 ? 113 LYS A CG  1 
ATOM 916  C CD  ? LYS A 1 113 ?   1.647 -15.390 -16.478 1.000 93.620 ? 113 LYS A CD  1 
ATOM 917  C CE  ? LYS A 1 113 ?   1.140 -16.791 -16.162 1.000 93.620 ? 113 LYS A CE  1 
ATOM 918  N NZ  ? LYS A 1 113 ?   0.788 -17.546 -17.402 1.000 93.620 ? 113 LYS A NZ  1 
ATOM 919  N N   ? PRO A 1 114 ?   4.853 -11.184 -14.930 1.000 96.290 ? 114 PRO A N   1 
ATOM 920  C CA  ? PRO A 1 114 ?   5.505 -10.019 -15.534 1.000 96.290 ? 114 PRO A CA  1 
ATOM 921  C C   ? PRO A 1 114 ?   4.883  -9.624 -16.872 1.000 96.290 ? 114 PRO A C   1 
ATOM 922  C CB  ? PRO A 1 114 ?   6.952 -10.481 -15.719 1.000 96.290 ? 114 PRO A CB  1 
ATOM 923  O O   ? PRO A 1 114 ?   4.470 -10.491 -17.645 1.000 96.290 ? 114 PRO A O   1 
ATOM 924  C CG  ? PRO A 1 114 ?   7.158 -11.522 -14.667 1.000 96.290 ? 114 PRO A CG  1 
ATOM 925  C CD  ? PRO A 1 114 ?   5.881 -12.296 -14.504 1.000 96.290 ? 114 PRO A CD  1 
ATOM 926  N N   ? GLY A 1 115 ?   4.765  -8.311 -17.114 1.000 96.210 ? 115 GLY A N   1 
ATOM 927  C CA  ? GLY A 1 115 ?   4.175  -7.796 -18.339 1.000 96.210 ? 115 GLY A CA  1 
ATOM 928  C C   ? GLY A 1 115 ?   2.736  -7.348 -18.165 1.000 96.210 ? 115 GLY A C   1 
ATOM 929  O O   ? GLY A 1 115 ?   2.172  -6.697 -19.047 1.000 96.210 ? 115 GLY A O   1 
ATOM 930  N N   ? THR A 1 116 ?   2.145  -7.752 -17.059 1.000 96.870 ? 116 THR A N   1 
ATOM 931  C CA  ? THR A 1 116 ?   0.772  -7.369 -16.747 1.000 96.870 ? 116 THR A CA  1 
ATOM 932  C C   ? THR A 1 116 ?   0.691  -5.887 -16.393 1.000 96.870 ? 116 THR A C   1 
ATOM 933  C CB  ? THR A 1 116 ?   0.209  -8.209 -15.585 1.000 96.870 ? 116 THR A CB  1 
ATOM 934  O O   ? THR A 1 116 ?   1.458  -5.399 -15.560 1.000 96.870 ? 116 THR A O   1 
ATOM 935  C CG2 ? THR A 1 116 ?  -1.233  -7.820 -15.274 1.000 96.870 ? 116 THR A CG2 1 
ATOM 936  O OG1 ? THR A 1 116 ?   0.253  -9.596 -15.940 1.000 96.870 ? 116 THR A OG1 1 
ATOM 937  N N   ? MET A 1 117 ?  -0.249  -5.153 -17.031 1.000 96.710 ? 117 MET A N   1 
ATOM 938  C CA  ? MET A 1 117 ?  -0.495  -3.753 -16.695 1.000 96.710 ? 117 MET A CA  1 
ATOM 939  C C   ? MET A 1 117 ?  -1.431  -3.636 -15.497 1.000 96.710 ? 117 MET A C   1 
ATOM 940  C CB  ? MET A 1 117 ?  -1.084  -3.007 -17.894 1.000 96.710 ? 117 MET A CB  1 
ATOM 941  O O   ? MET A 1 117 ?  -2.513  -4.226 -15.490 1.000 96.710 ? 117 MET A O   1 
ATOM 942  C CG  ? MET A 1 117 ?  -0.122  -2.871 -19.064 1.000 96.710 ? 117 MET A CG  1 
ATOM 943  S SD  ? MET A 1 117 ?   1.432  -2.013 -18.600 1.000 96.710 ? 117 MET A SD  1 
ATOM 944  C CE  ? MET A 1 117 ?   0.771  -0.396 -18.110 1.000 96.710 ? 117 MET A CE  1 
ATOM 945  N N   ? CYS A 1 118 ?  -1.060  -2.851 -14.562 1.000 97.210 ? 118 CYS A N   1 
ATOM 946  C CA  ? CYS A 1 118 ?  -1.809  -2.667 -13.324 1.000 97.210 ? 118 CYS A CA  1 
ATOM 947  C C   ? CYS A 1 118 ?  -1.954  -1.187 -12.990 1.000 97.210 ? 118 CYS A C   1 
ATOM 948  C CB  ? CYS A 1 118 ?  -1.122  -3.395 -12.169 1.000 97.210 ? 118 CYS A CB  1 
ATOM 949  O O   ? CYS A 1 118 ?  -1.203  -0.354 -13.501 1.000 97.210 ? 118 CYS A O   1 
ATOM 950  S SG  ? CYS A 1 118 ?  -0.847  -5.153 -12.478 1.000 97.210 ? 118 CYS A SG  1 
ATOM 951  N N   ? SER A 1 119 ?  -2.899  -0.898 -12.156 1.000 96.610 ? 119 SER A N   1 
ATOM 952  C CA  ? SER A 1 119 ?  -3.125   0.491 -11.770 1.000 96.610 ? 119 SER A CA  1 
ATOM 953  C C   ? SER A 1 119 ?  -2.903   0.693 -10.275 1.000 96.610 ? 119 SER A C   1 
ATOM 954  C CB  ? SER A 1 119 ?  -4.542   0.928 -12.146 1.000 96.610 ? 119 SER A CB  1 
ATOM 955  O O   ? SER A 1 119 ?  -3.192  -0.198  -9.473 1.000 96.610 ? 119 SER A O   1 
ATOM 956  O OG  ? SER A 1 119 ?  -5.505   0.223 -11.382 1.000 96.610 ? 119 SER A OG  1 
ATOM 957  N N   ? VAL A 1 120 ?  -2.379   1.834  -9.959 1.000 96.480 ? 120 VAL A N   1 
ATOM 958  C CA  ? VAL A 1 120 ?  -2.211   2.295  -8.585 1.000 96.480 ? 120 VAL A CA  1 
ATOM 959  C C   ? VAL A 1 120 ?  -2.883   3.655  -8.410 1.000 96.480 ? 120 VAL A C   1 
ATOM 960  C CB  ? VAL A 1 120 ?  -0.718   2.385  -8.195 1.000 96.480 ? 120 VAL A CB  1 
ATOM 961  O O   ? VAL A 1 120 ?  -2.773   4.525  -9.276 1.000 96.480 ? 120 VAL A O   1 
ATOM 962  C CG1 ? VAL A 1 120 ?  -0.566   2.761  -6.722 1.000 96.480 ? 120 VAL A CG1 1 
ATOM 963  C CG2 ? VAL A 1 120 ?  -0.010   1.064  -8.488 1.000 96.480 ? 120 VAL A CG2 1 
ATOM 964  N N   ? ALA A 1 121 ?  -3.604   3.778  -7.381 1.000 95.440 ? 121 ALA A N   1 
ATOM 965  C CA  ? ALA A 1 121 ?  -4.249   5.049  -7.060 1.000 95.440 ? 121 ALA A CA  1 
ATOM 966  C C   ? ALA A 1 121 ?  -3.782   5.575  -5.706 1.000 95.440 ? 121 ALA A C   1 
ATOM 967  C CB  ? ALA A 1 121 ?  -5.768   4.892  -7.071 1.000 95.440 ? 121 ALA A CB  1 
ATOM 968  O O   ? ALA A 1 121 ?  -3.513   4.795  -4.789 1.000 95.440 ? 121 ALA A O   1 
ATOM 969  N N   ? GLY A 1 122 ?  -3.661   6.893  -5.661 1.000 94.880 ? 122 GLY A N   1 
ATOM 970  C CA  ? GLY A 1 122 ?  -3.222   7.483  -4.407 1.000 94.880 ? 122 GLY A CA  1 
ATOM 971  C C   ? GLY A 1 122 ?  -3.249   8.999  -4.418 1.000 94.880 ? 122 GLY A C   1 
ATOM 972  O O   ? GLY A 1 122 ?  -3.585   9.612  -5.433 1.000 94.880 ? 122 GLY A O   1 
ATOM 973  N N   ? TRP A 1 123 ?  -2.988   9.641  -3.193 1.000 93.190 ? 123 TRP A N   1 
ATOM 974  C CA  ? TRP A 1 123 ?  -3.027  11.084  -2.979 1.000 93.190 ? 123 TRP A CA  1 
ATOM 975  C C   ? TRP A 1 123 ?  -1.644  11.619  -2.623 1.000 93.190 ? 123 TRP A C   1 
ATOM 976  C CB  ? TRP A 1 123 ?  -4.025  11.437  -1.873 1.000 93.190 ? 123 TRP A CB  1 
ATOM 977  O O   ? TRP A 1 123 ?  -1.524  12.645  -1.949 1.000 93.190 ? 123 TRP A O   1 
ATOM 978  C CG  ? TRP A 1 123 ?  -5.456  11.181  -2.240 1.000 93.190 ? 123 TRP A CG  1 
ATOM 979  C CD1 ? TRP A 1 123 ?  -6.336  12.068  -2.795 1.000 93.190 ? 123 TRP A CD1 1 
ATOM 980  C CD2 ? TRP A 1 123 ?  -6.175   9.955  -2.072 1.000 93.190 ? 123 TRP A CD2 1 
ATOM 981  C CE2 ? TRP A 1 123 ?  -7.487  10.171  -2.548 1.000 93.190 ? 123 TRP A CE2 1 
ATOM 982  C CE3 ? TRP A 1 123 ?  -5.836   8.693  -1.565 1.000 93.190 ? 123 TRP A CE3 1 
ATOM 983  N NE1 ? TRP A 1 123 ?  -7.559  11.467  -2.984 1.000 93.190 ? 123 TRP A NE1 1 
ATOM 984  C CH2 ? TRP A 1 123 ?  -8.104   7.945  -2.031 1.000 93.190 ? 123 TRP A CH2 1 
ATOM 985  C CZ2 ? TRP A 1 123 ?  -8.461   9.170  -2.533 1.000 93.190 ? 123 TRP A CZ2 1 
ATOM 986  C CZ3 ? TRP A 1 123 ?  -6.807   7.699  -1.550 1.000 93.190 ? 123 TRP A CZ3 1 
ATOM 987  N N   ? GLY A 1 124 ?  -0.608  10.834  -2.964 1.000 85.690 ? 124 GLY A N   1 
ATOM 988  C CA  ? GLY A 1 124 ?   0.756  11.164  -2.582 1.000 85.690 ? 124 GLY A CA  1 
ATOM 989  C C   ? GLY A 1 124 ?   1.368  12.254  -3.441 1.000 85.690 ? 124 GLY A C   1 
ATOM 990  O O   ? GLY A 1 124 ?   0.651  13.012  -4.096 1.000 85.690 ? 124 GLY A O   1 
ATOM 991  N N   ? ARG A 1 125 ?   2.695  12.544  -3.406 1.000 85.350 ? 125 ARG A N   1 
ATOM 992  C CA  ? ARG A 1 125 ?   3.435  13.555  -4.155 1.000 85.350 ? 125 ARG A CA  1 
ATOM 993  C C   ? ARG A 1 125 ?   3.212  13.398  -5.655 1.000 85.350 ? 125 ARG A C   1 
ATOM 994  C CB  ? ARG A 1 125 ?   4.930  13.472  -3.836 1.000 85.350 ? 125 ARG A CB  1 
ATOM 995  O O   ? ARG A 1 125 ?   3.148  12.278  -6.165 1.000 85.350 ? 125 ARG A O   1 
ATOM 996  C CG  ? ARG A 1 125 ?   5.300  14.028  -2.470 1.000 85.350 ? 125 ARG A CG  1 
ATOM 997  C CD  ? ARG A 1 125 ?   6.808  14.050  -2.261 1.000 85.350 ? 125 ARG A CD  1 
ATOM 998  N NE  ? ARG A 1 125 ?   7.164  14.633  -0.970 1.000 85.350 ? 125 ARG A NE  1 
ATOM 999  N NH1 ? ARG A 1 125 ?   9.443  14.377  -1.250 1.000 85.350 ? 125 ARG A NH1 1 
ATOM 1000 N NH2 ? ARG A 1 125 ?   8.618  15.319   0.670 1.000 85.350 ? 125 ARG A NH2 1 
ATOM 1001 C CZ  ? ARG A 1 125 ?   8.408  14.775  -0.520 1.000 85.350 ? 125 ARG A CZ  1 
ATOM 1002 N N   ? ILE A 1 126 ?   3.165  14.593  -6.331 1.000 86.170 ? 126 ILE A N   1 
ATOM 1003 C CA  ? ILE A 1 126 ?   2.851  14.571  -7.756 1.000 86.170 ? 126 ILE A CA  1 
ATOM 1004 C C   ? ILE A 1 126 ?   4.109  14.875  -8.566 1.000 86.170 ? 126 ILE A C   1 
ATOM 1005 C CB  ? ILE A 1 126 ?   1.733  15.579  -8.104 1.000 86.170 ? 126 ILE A CB  1 
ATOM 1006 O O   ? ILE A 1 126 ?   4.134  14.677  -9.783 1.000 86.170 ? 126 ILE A O   1 
ATOM 1007 C CG1 ? ILE A 1 126 ?   2.131  16.992  -7.660 1.000 86.170 ? 126 ILE A CG1 1 
ATOM 1008 C CG2 ? ILE A 1 126 ?   0.407  15.157  -7.464 1.000 86.170 ? 126 ILE A CG2 1 
ATOM 1009 C CD1 ? ILE A 1 126 ?   1.160  18.077  -8.107 1.000 86.170 ? 126 ILE A CD1 1 
ATOM 1010 N N   ? HIS A 1 127 ?   5.205  15.299  -7.835 1.000 83.930 ? 127 HIS A N   1 
ATOM 1011 C CA  ? HIS A 1 127 ?   6.501  15.558  -8.452 1.000 83.930 ? 127 HIS A CA  1 
ATOM 1012 C C   ? HIS A 1 127 ?   7.640  15.035  -7.582 1.000 83.930 ? 127 HIS A C   1 
ATOM 1013 C CB  ? HIS A 1 127 ?   6.682  17.055  -8.710 1.000 83.930 ? 127 HIS A CB  1 
ATOM 1014 O O   ? HIS A 1 127 ?   7.542  15.043  -6.353 1.000 83.930 ? 127 HIS A O   1 
ATOM 1015 C CG  ? HIS A 1 127 ?   5.697  17.619  -9.684 1.000 83.930 ? 127 HIS A CG  1 
ATOM 1016 C CD2 ? HIS A 1 127 ?   4.594  18.381  -9.493 1.000 83.930 ? 127 HIS A CD2 1 
ATOM 1017 N ND1 ? HIS A 1 127 ?   5.794  17.413 -11.043 1.000 83.930 ? 127 HIS A ND1 1 
ATOM 1018 C CE1 ? HIS A 1 127 ?   4.790  18.026 -11.648 1.000 83.930 ? 127 HIS A CE1 1 
ATOM 1019 N NE2 ? HIS A 1 127 ?   4.048  18.621 -10.730 1.000 83.930 ? 127 HIS A NE2 1 
ATOM 1020 N N   ? LEU A 1 128 ?   8.794  14.672  -8.202 1.000 79.820 ? 128 LEU A N   1 
ATOM 1021 C CA  ? LEU A 1 128 ?   9.939  14.040  -7.554 1.000 79.820 ? 128 LEU A CA  1 
ATOM 1022 C C   ? LEU A 1 128 ?  10.621  15.007  -6.592 1.000 79.820 ? 128 LEU A C   1 
ATOM 1023 C CB  ? LEU A 1 128 ?  10.942  13.548  -8.600 1.000 79.820 ? 128 LEU A CB  1 
ATOM 1024 O O   ? LEU A 1 128 ?  11.067  14.605  -5.515 1.000 79.820 ? 128 LEU A O   1 
ATOM 1025 C CG  ? LEU A 1 128 ?  10.599  12.235  -9.305 1.000 79.820 ? 128 LEU A CG  1 
ATOM 1026 C CD1 ? LEU A 1 128 ?  11.516  12.021 -10.504 1.000 79.820 ? 128 LEU A CD1 1 
ATOM 1027 C CD2 ? LEU A 1 128 ?  10.699  11.064  -8.333 1.000 79.820 ? 128 LEU A CD2 1 
ATOM 1028 N N   ? TRP A 1 129 ?  10.578  16.254  -6.861 1.000 82.140 ? 129 TRP A N   1 
ATOM 1029 C CA  ? TRP A 1 129 ?  11.393  17.211  -6.119 1.000 82.140 ? 129 TRP A CA  1 
ATOM 1030 C C   ? TRP A 1 129 ?  10.514  18.209  -5.371 1.000 82.140 ? 129 TRP A C   1 
ATOM 1031 C CB  ? TRP A 1 129 ?  12.343  17.954  -7.062 1.000 82.140 ? 129 TRP A CB  1 
ATOM 1032 O O   ? TRP A 1 129 ?  11.016  19.180  -4.800 1.000 82.140 ? 129 TRP A O   1 
ATOM 1033 C CG  ? TRP A 1 129 ?  13.162  17.052  -7.936 1.000 82.140 ? 129 TRP A CG  1 
ATOM 1034 C CD1 ? TRP A 1 129 ?  13.057  16.901  -9.291 1.000 82.140 ? 129 TRP A CD1 1 
ATOM 1035 C CD2 ? TRP A 1 129 ?  14.208  16.172  -7.514 1.000 82.140 ? 129 TRP A CD2 1 
ATOM 1036 C CE2 ? TRP A 1 129 ?  14.695  15.518  -8.667 1.000 82.140 ? 129 TRP A CE2 1 
ATOM 1037 C CE3 ? TRP A 1 129 ?  14.783  15.874  -6.271 1.000 82.140 ? 129 TRP A CE3 1 
ATOM 1038 N NE1 ? TRP A 1 129 ?  13.976  15.980  -9.737 1.000 82.140 ? 129 TRP A NE1 1 
ATOM 1039 C CH2 ? TRP A 1 129 ?  16.275  14.309  -7.385 1.000 82.140 ? 129 TRP A CH2 1 
ATOM 1040 C CZ2 ? TRP A 1 129 ?  15.731  14.583  -8.614 1.000 82.140 ? 129 TRP A CZ2 1 
ATOM 1041 C CZ3 ? TRP A 1 129 ?  15.813  14.943  -6.220 1.000 82.140 ? 129 TRP A CZ3 1 
ATOM 1042 N N   ? SER A 1 130 ?   9.185  17.930  -5.430 1.000 82.680 ? 130 SER A N   1 
ATOM 1043 C CA  ? SER A 1 130 ?   8.239  18.774  -4.708 1.000 82.680 ? 130 SER A CA  1 
ATOM 1044 C C   ? SER A 1 130 ?   7.618  18.027  -3.532 1.000 82.680 ? 130 SER A C   1 
ATOM 1045 C CB  ? SER A 1 130 ?   7.139  19.271  -5.646 1.000 82.680 ? 130 SER A CB  1 
ATOM 1046 O O   ? SER A 1 130 ?   7.489  16.802  -3.567 1.000 82.680 ? 130 SER A O   1 
ATOM 1047 O OG  ? SER A 1 130 ?   6.109  19.916  -4.917 1.000 82.680 ? 130 SER A OG  1 
ATOM 1048 N N   ? ASN A 1 131 ?   7.282  18.780  -2.483 1.000 82.940 ? 131 ASN A N   1 
ATOM 1049 C CA  ? ASN A 1 131 ?   6.575  18.192  -1.350 1.000 82.940 ? 131 ASN A CA  1 
ATOM 1050 C C   ? ASN A 1 131 ?   5.062  18.315  -1.507 1.000 82.940 ? 131 ASN A C   1 
ATOM 1051 C CB  ? ASN A 1 131 ?   7.028  18.840  -0.040 1.000 82.940 ? 131 ASN A CB  1 
ATOM 1052 O O   ? ASN A 1 131 ?   4.310  18.001  -0.583 1.000 82.940 ? 131 ASN A O   1 
ATOM 1053 C CG  ? ASN A 1 131 ?   8.430  18.427   0.362 1.000 82.940 ? 131 ASN A CG  1 
ATOM 1054 N ND2 ? ASN A 1 131 ?   9.144  19.325   1.030 1.000 82.940 ? 131 ASN A ND2 1 
ATOM 1055 O OD1 ? ASN A 1 131 ?   8.869  17.310   0.073 1.000 82.940 ? 131 ASN A OD1 1 
ATOM 1056 N N   ? LYS A 1 132 ?   4.659  18.823  -2.721 1.000 85.220 ? 132 LYS A N   1 
ATOM 1057 C CA  ? LYS A 1 132 ?   3.234  19.019  -2.968 1.000 85.220 ? 132 LYS A CA  1 
ATOM 1058 C C   ? LYS A 1 132 ?   2.529  17.687  -3.207 1.000 85.220 ? 132 LYS A C   1 
ATOM 1059 C CB  ? LYS A 1 132 ?   3.019  19.948  -4.164 1.000 85.220 ? 132 LYS A CB  1 
ATOM 1060 O O   ? LYS A 1 132 ?   3.006  16.856  -3.983 1.000 85.220 ? 132 LYS A O   1 
ATOM 1061 C CG  ? LYS A 1 132 ?   3.364  21.404  -3.887 1.000 85.220 ? 132 LYS A CG  1 
ATOM 1062 C CD  ? LYS A 1 132 ?   2.959  22.304  -5.047 1.000 85.220 ? 132 LYS A CD  1 
ATOM 1063 C CE  ? LYS A 1 132 ?   3.360  23.752  -4.799 1.000 85.220 ? 132 LYS A CE  1 
ATOM 1064 N NZ  ? LYS A 1 132 ?   2.952  24.641  -5.927 1.000 85.220 ? 132 LYS A NZ  1 
ATOM 1065 N N   ? THR A 1 133 ?   1.403  17.450  -2.474 1.000 88.330 ? 133 THR A N   1 
ATOM 1066 C CA  ? THR A 1 133 ?   0.548  16.284  -2.663 1.000 88.330 ? 133 THR A CA  1 
ATOM 1067 C C   ? THR A 1 133 ?  -0.784  16.686  -3.289 1.000 88.330 ? 133 THR A C   1 
ATOM 1068 C CB  ? THR A 1 133 ?   0.293  15.555  -1.331 1.000 88.330 ? 133 THR A CB  1 
ATOM 1069 O O   ? THR A 1 133 ?  -1.142  17.866  -3.294 1.000 88.330 ? 133 THR A O   1 
ATOM 1070 C CG2 ? THR A 1 133 ?   1.599  15.072  -0.709 1.000 88.330 ? 133 THR A CG2 1 
ATOM 1071 O OG1 ? THR A 1 133 ?  -0.354  16.452  -0.419 1.000 88.330 ? 133 THR A OG1 1 
ATOM 1072 N N   ? SER A 1 134 ?  -1.404  15.768  -3.897 1.000 91.320 ? 134 SER A N   1 
ATOM 1073 C CA  ? SER A 1 134 ?  -2.686  16.033  -4.542 1.000 91.320 ? 134 SER A CA  1 
ATOM 1074 C C   ? SER A 1 134 ?  -3.839  15.905  -3.553 1.000 91.320 ? 134 SER A C   1 
ATOM 1075 C CB  ? SER A 1 134 ?  -2.903  15.079  -5.717 1.000 91.320 ? 134 SER A CB  1 
ATOM 1076 O O   ? SER A 1 134 ?  -3.853  14.994  -2.722 1.000 91.320 ? 134 SER A O   1 
ATOM 1077 O OG  ? SER A 1 134 ?  -4.167  15.300  -6.318 1.000 91.320 ? 134 SER A OG  1 
ATOM 1078 N N   ? ASP A 1 135 ?  -4.743  16.779  -3.613 1.000 92.410 ? 135 ASP A N   1 
ATOM 1079 C CA  ? ASP A 1 135 ?  -5.977  16.674  -2.841 1.000 92.410 ? 135 ASP A CA  1 
ATOM 1080 C C   ? ASP A 1 135 ?  -6.992  15.777  -3.546 1.000 92.410 ? 135 ASP A C   1 
ATOM 1081 C CB  ? ASP A 1 135 ?  -6.578  18.060  -2.598 1.000 92.410 ? 135 ASP A CB  1 
ATOM 1082 O O   ? ASP A 1 135 ?  -7.944  15.300  -2.925 1.000 92.410 ? 135 ASP A O   1 
ATOM 1083 C CG  ? ASP A 1 135 ?  -5.714  18.933  -1.706 1.000 92.410 ? 135 ASP A CG  1 
ATOM 1084 O OD1 ? ASP A 1 135 ?  -4.997  18.395  -0.835 1.000 92.410 ? 135 ASP A OD1 1 
ATOM 1085 O OD2 ? ASP A 1 135 ?  -5.753  20.171  -1.873 1.000 92.410 ? 135 ASP A OD2 1 
ATOM 1086 N N   ? VAL A 1 136 ?  -6.808  15.562  -4.809 1.000 94.990 ? 136 VAL A N   1 
ATOM 1087 C CA  ? VAL A 1 136 ?  -7.683  14.707  -5.605 1.000 94.990 ? 136 VAL A CA  1 
ATOM 1088 C C   ? VAL A 1 136 ?  -6.985  13.380  -5.893 1.000 94.990 ? 136 VAL A C   1 
ATOM 1089 C CB  ? VAL A 1 136 ?  -8.095  15.391  -6.928 1.000 94.990 ? 136 VAL A CB  1 
ATOM 1090 O O   ? VAL A 1 136 ?  -5.755  13.317  -5.952 1.000 94.990 ? 136 VAL A O   1 
ATOM 1091 C CG1 ? VAL A 1 136 ?  -8.893  16.664  -6.652 1.000 94.990 ? 136 VAL A CG1 1 
ATOM 1092 C CG2 ? VAL A 1 136 ?  -6.862  15.703  -7.773 1.000 94.990 ? 136 VAL A CG2 1 
ATOM 1093 N N   ? LEU A 1 137 ?  -7.746  12.314  -5.949 1.000 95.660 ? 137 LEU A N   1 
ATOM 1094 C CA  ? LEU A 1 137 ?  -7.225  10.978  -6.215 1.000 95.660 ? 137 LEU A CA  1 
ATOM 1095 C C   ? LEU A 1 137 ?  -6.664  10.886  -7.631 1.000 95.660 ? 137 LEU A C   1 
ATOM 1096 C CB  ? LEU A 1 137 ?  -8.320   9.926  -6.019 1.000 95.660 ? 137 LEU A CB  1 
ATOM 1097 O O   ? LEU A 1 137 ?  -7.358  11.203  -8.600 1.000 95.660 ? 137 LEU A O   1 
ATOM 1098 C CG  ? LEU A 1 137 ?  -7.859   8.468  -5.977 1.000 95.660 ? 137 LEU A CG  1 
ATOM 1099 C CD1 ? LEU A 1 137 ?  -6.966   8.229  -4.764 1.000 95.660 ? 137 LEU A CD1 1 
ATOM 1100 C CD2 ? LEU A 1 137 ?  -9.060   7.528  -5.956 1.000 95.660 ? 137 LEU A CD2 1 
ATOM 1101 N N   ? LEU A 1 138 ?  -5.376  10.480  -7.629 1.000 96.310 ? 138 LEU A N   1 
ATOM 1102 C CA  ? LEU A 1 138 ?  -4.712  10.267  -8.911 1.000 96.310 ? 138 LEU A CA  1 
ATOM 1103 C C   ? LEU A 1 138 ?  -4.485   8.781  -9.166 1.000 96.310 ? 138 LEU A C   1 
ATOM 1104 C CB  ? LEU A 1 138 ?  -3.376  11.014  -8.953 1.000 96.310 ? 138 LEU A CB  1 
ATOM 1105 O O   ? LEU A 1 138 ?  -4.529   7.973  -8.235 1.000 96.310 ? 138 LEU A O   1 
ATOM 1106 C CG  ? LEU A 1 138 ?  -3.436  12.525  -8.725 1.000 96.310 ? 138 LEU A CG  1 
ATOM 1107 C CD1 ? LEU A 1 138 ?  -2.039  13.130  -8.807 1.000 96.310 ? 138 LEU A CD1 1 
ATOM 1108 C CD2 ? LEU A 1 138 ?  -4.369  13.182  -9.736 1.000 96.310 ? 138 LEU A CD2 1 
ATOM 1109 N N   ? GLU A 1 139 ?  -4.272   8.402 -10.414 1.000 95.730 ? 139 GLU A N   1 
ATOM 1110 C CA  ? GLU A 1 139 ?  -3.964   7.023 -10.778 1.000 95.730 ? 139 GLU A CA  1 
ATOM 1111 C C   ? GLU A 1 139 ?  -2.890   6.964 -11.861 1.000 95.730 ? 139 GLU A C   1 
ATOM 1112 C CB  ? GLU A 1 139 ?  -5.226   6.296 -11.249 1.000 95.730 ? 139 GLU A CB  1 
ATOM 1113 O O   ? GLU A 1 139 ?  -2.796   7.864 -12.698 1.000 95.730 ? 139 GLU A O   1 
ATOM 1114 C CG  ? GLU A 1 139 ?  -5.789   6.828 -12.559 1.000 95.730 ? 139 GLU A CG  1 
ATOM 1115 C CD  ? GLU A 1 139 ?  -7.023   6.075 -13.032 1.000 95.730 ? 139 GLU A CD  1 
ATOM 1116 O OE1 ? GLU A 1 139 ?  -7.593   6.444 -14.083 1.000 95.730 ? 139 GLU A OE1 1 
ATOM 1117 O OE2 ? GLU A 1 139 ?  -7.422   5.109 -12.344 1.000 95.730 ? 139 GLU A OE2 1 
ATOM 1118 N N   ? VAL A 1 140 ?  -2.156   5.885 -11.802 1.000 95.310 ? 140 VAL A N   1 
ATOM 1119 C CA  ? VAL A 1 140 ?  -1.128   5.639 -12.807 1.000 95.310 ? 140 VAL A CA  1 
ATOM 1120 C C   ? VAL A 1 140 ?  -1.082   4.151 -13.147 1.000 95.310 ? 140 VAL A C   1 
ATOM 1121 C CB  ? VAL A 1 140 ?   0.260   6.120 -12.328 1.000 95.310 ? 140 VAL A CB  1 
ATOM 1122 O O   ? VAL A 1 140 ?  -1.340   3.304 -12.290 1.000 95.310 ? 140 VAL A O   1 
ATOM 1123 C CG1 ? VAL A 1 140 ?   0.745   5.278 -11.149 1.000 95.310 ? 140 VAL A CG1 1 
ATOM 1124 C CG2 ? VAL A 1 140 ?   1.268   6.068 -13.476 1.000 95.310 ? 140 VAL A CG2 1 
ATOM 1125 N N   ? ASP A 1 141 ?  -0.742   3.904 -14.408 1.000 95.430 ? 141 ASP A N   1 
ATOM 1126 C CA  ? ASP A 1 141 ?  -0.559   2.523 -14.842 1.000 95.430 ? 141 ASP A CA  1 
ATOM 1127 C C   ? ASP A 1 141 ?   0.915   2.127 -14.810 1.000 95.430 ? 141 ASP A C   1 
ATOM 1128 C CB  ? ASP A 1 141 ?  -1.127   2.322 -16.249 1.000 95.430 ? 141 ASP A CB  1 
ATOM 1129 O O   ? ASP A 1 141 ?   1.771   2.858 -15.313 1.000 95.430 ? 141 ASP A O   1 
ATOM 1130 C CG  ? ASP A 1 141 ?  -2.638   2.462 -16.304 1.000 95.430 ? 141 ASP A CG  1 
ATOM 1131 O OD1 ? ASP A 1 141 ?  -3.308   2.254 -15.270 1.000 95.430 ? 141 ASP A OD1 1 
ATOM 1132 O OD2 ? ASP A 1 141 ?  -3.163   2.780 -17.393 1.000 95.430 ? 141 ASP A OD2 1 
ATOM 1133 N N   ? LEU A 1 142 ?   1.149   0.983 -14.162 1.000 95.970 ? 142 LEU A N   1 
ATOM 1134 C CA  ? LEU A 1 142 ?   2.501   0.444 -14.065 1.000 95.970 ? 142 LEU A CA  1 
ATOM 1135 C C   ? LEU A 1 142 ?   2.536  -1.018 -14.500 1.000 95.970 ? 142 LEU A C   1 
ATOM 1136 C CB  ? LEU A 1 142 ?   3.030   0.575 -12.634 1.000 95.970 ? 142 LEU A CB  1 
ATOM 1137 O O   ? LEU A 1 142 ?   1.539  -1.732 -14.372 1.000 95.970 ? 142 LEU A O   1 
ATOM 1138 C CG  ? LEU A 1 142 ?   3.125   1.995 -12.075 1.000 95.970 ? 142 LEU A CG  1 
ATOM 1139 C CD1 ? LEU A 1 142 ?   3.485   1.958 -10.593 1.000 95.970 ? 142 LEU A CD1 1 
ATOM 1140 C CD2 ? LEU A 1 142 ?   4.147   2.812 -12.859 1.000 95.970 ? 142 LEU A CD2 1 
ATOM 1141 N N   ? MET A 1 143 ?   3.697  -1.415 -14.966 1.000 96.420 ? 143 MET A N   1 
ATOM 1142 C CA  ? MET A 1 143 ?   3.862  -2.778 -15.462 1.000 96.420 ? 143 MET A CA  1 
ATOM 1143 C C   ? MET A 1 143 ?   4.601  -3.642 -14.445 1.000 96.420 ? 143 MET A C   1 
ATOM 1144 C CB  ? MET A 1 143 ?   4.615  -2.779 -16.794 1.000 96.420 ? 143 MET A CB  1 
ATOM 1145 O O   ? MET A 1 143 ?   5.565  -3.191 -13.825 1.000 96.420 ? 143 MET A O   1 
ATOM 1146 C CG  ? MET A 1 143 ?   4.715  -4.150 -17.441 1.000 96.420 ? 143 MET A CG  1 
ATOM 1147 S SD  ? MET A 1 143 ?   5.598  -4.106 -19.050 1.000 96.420 ? 143 MET A SD  1 
ATOM 1148 C CE  ? MET A 1 143 ?   4.466  -3.060 -20.007 1.000 96.420 ? 143 MET A CE  1 
ATOM 1149 N N   ? VAL A 1 144 ?   4.115  -4.848 -14.343 1.000 97.150 ? 144 VAL A N   1 
ATOM 1150 C CA  ? VAL A 1 144 ?   4.846  -5.826 -13.544 1.000 97.150 ? 144 VAL A CA  1 
ATOM 1151 C C   ? VAL A 1 144 ?   6.118  -6.246 -14.277 1.000 97.150 ? 144 VAL A C   1 
ATOM 1152 C CB  ? VAL A 1 144 ?   3.978  -7.065 -13.230 1.000 97.150 ? 144 VAL A CB  1 
ATOM 1153 O O   ? VAL A 1 144 ?   6.060  -6.705 -15.420 1.000 97.150 ? 144 VAL A O   1 
ATOM 1154 C CG1 ? VAL A 1 144 ?   4.772  -8.089 -12.420 1.000 97.150 ? 144 VAL A CG1 1 
ATOM 1155 C CG2 ? VAL A 1 144 ?   2.712  -6.653 -12.481 1.000 97.150 ? 144 VAL A CG2 1 
ATOM 1156 N N   ? GLN A 1 145 ?   7.239  -6.112 -13.536 1.000 96.650 ? 145 GLN A N   1 
ATOM 1157 C CA  ? GLN A 1 145 ?   8.531  -6.357 -14.168 1.000 96.650 ? 145 GLN A CA  1 
ATOM 1158 C C   ? GLN A 1 145 ?   9.088  -7.721 -13.773 1.000 96.650 ? 145 GLN A C   1 
ATOM 1159 C CB  ? GLN A 1 145 ?   9.527  -5.256 -13.799 1.000 96.650 ? 145 GLN A CB  1 
ATOM 1160 O O   ? GLN A 1 145 ?   8.607  -8.342 -12.823 1.000 96.650 ? 145 GLN A O   1 
ATOM 1161 C CG  ? GLN A 1 145 ?   9.051  -3.853 -14.152 1.000 96.650 ? 145 GLN A CG  1 
ATOM 1162 C CD  ? GLN A 1 145 ?   8.968  -3.620 -15.648 1.000 96.650 ? 145 GLN A CD  1 
ATOM 1163 N NE2 ? GLN A 1 145 ?   8.000  -2.813 -16.070 1.000 96.650 ? 145 GLN A NE2 1 
ATOM 1164 O OE1 ? GLN A 1 145 ?   9.767  -4.160 -16.420 1.000 96.650 ? 145 GLN A OE1 1 
ATOM 1165 N N   ? LYS A 1 146 ?  10.135  -8.078 -14.601 1.000 96.420 ? 146 LYS A N   1 
ATOM 1166 C CA  ? LYS A 1 146 ?  10.889  -9.268 -14.219 1.000 96.420 ? 146 LYS A CA  1 
ATOM 1167 C C   ? LYS A 1 146 ?  11.677  -9.031 -12.934 1.000 96.420 ? 146 LYS A C   1 
ATOM 1168 C CB  ? LYS A 1 146 ?  11.836  -9.688 -15.345 1.000 96.420 ? 146 LYS A CB  1 
ATOM 1169 O O   ? LYS A 1 146 ?  12.199  -7.937 -12.713 1.000 96.420 ? 146 LYS A O   1 
ATOM 1170 C CG  ? LYS A 1 146 ?  11.127 -10.144 -16.612 1.000 96.420 ? 146 LYS A CG  1 
ATOM 1171 C CD  ? LYS A 1 146 ?  12.120 -10.587 -17.679 1.000 96.420 ? 146 LYS A CD  1 
ATOM 1172 C CE  ? LYS A 1 146 ?  11.415 -11.000 -18.963 1.000 96.420 ? 146 LYS A CE  1 
ATOM 1173 N NZ  ? LYS A 1 146 ?  12.386 -11.392 -20.028 1.000 96.420 ? 146 LYS A NZ  1 
ATOM 1174 N N   ? ASP A 1 147 ?  11.858 -10.072 -12.102 1.000 95.720 ? 147 ASP A N   1 
ATOM 1175 C CA  ? ASP A 1 147 ?  12.517  -9.988 -10.803 1.000 95.720 ? 147 ASP A CA  1 
ATOM 1176 C C   ? ASP A 1 147 ?  13.965  -9.524 -10.950 1.000 95.720 ? 147 ASP A C   1 
ATOM 1177 C CB  ? ASP A 1 147 ?  12.468 -11.340 -10.088 1.000 95.720 ? 147 ASP A CB  1 
ATOM 1178 O O   ? ASP A 1 147 ?  14.494  -8.837 -10.074 1.000 95.720 ? 147 ASP A O   1 
ATOM 1179 C CG  ? ASP A 1 147 ?  11.065 -11.738  -9.667 1.000 95.720 ? 147 ASP A CG  1 
ATOM 1180 O OD1 ? ASP A 1 147 ?  10.310 -10.876  -9.167 1.000 95.720 ? 147 ASP A OD1 1 
ATOM 1181 O OD2 ? ASP A 1 147 ?  10.710 -12.925  -9.833 1.000 95.720 ? 147 ASP A OD2 1 
ATOM 1182 N N   ? ARG A 1 148 ?  14.613  -9.889 -12.081 1.000 95.730 ? 148 ARG A N   1 
ATOM 1183 C CA  ? ARG A 1 148 ?  16.028  -9.598 -12.289 1.000 95.730 ? 148 ARG A CA  1 
ATOM 1184 C C   ? ARG A 1 148 ?  16.294  -8.098 -12.224 1.000 95.730 ? 148 ARG A C   1 
ATOM 1185 C CB  ? ARG A 1 148 ?  16.500 -10.157 -13.633 1.000 95.730 ? 148 ARG A CB  1 
ATOM 1186 O O   ? ARG A 1 148 ?  17.355  -7.670 -11.766 1.000 95.730 ? 148 ARG A O   1 
ATOM 1187 C CG  ? ARG A 1 148 ?  15.823  -9.521 -14.836 1.000 95.730 ? 148 ARG A CG  1 
ATOM 1188 C CD  ? ARG A 1 148 ?  16.357 -10.084 -16.146 1.000 95.730 ? 148 ARG A CD  1 
ATOM 1189 N NE  ? ARG A 1 148 ?  15.630  -9.554 -17.296 1.000 95.730 ? 148 ARG A NE  1 
ATOM 1190 N NH1 ? ARG A 1 148 ?  16.649 -10.939 -18.839 1.000 95.730 ? 148 ARG A NH1 1 
ATOM 1191 N NH2 ? ARG A 1 148 ?  15.072  -9.422 -19.520 1.000 95.730 ? 148 ARG A NH2 1 
ATOM 1192 C CZ  ? ARG A 1 148 ?  15.785  -9.973 -18.549 1.000 95.730 ? 148 ARG A CZ  1 
ATOM 1193 N N   ? ILE A 1 149 ?  15.291  -7.252 -12.650 1.000 94.190 ? 149 ILE A N   1 
ATOM 1194 C CA  ? ILE A 1 149 ?  15.428  -5.799 -12.652 1.000 94.190 ? 149 ILE A CA  1 
ATOM 1195 C C   ? ILE A 1 149 ?  15.637  -5.299 -11.224 1.000 94.190 ? 149 ILE A C   1 
ATOM 1196 C CB  ? ILE A 1 149 ?  14.194  -5.117 -13.284 1.000 94.190 ? 149 ILE A CB  1 
ATOM 1197 O O   ? ILE A 1 149 ?  16.576  -4.546 -10.955 1.000 94.190 ? 149 ILE A O   1 
ATOM 1198 C CG1 ? ILE A 1 149 ?  14.072  -5.497 -14.764 1.000 94.190 ? 149 ILE A CG1 1 
ATOM 1199 C CG2 ? ILE A 1 149 ?  14.272  -3.597 -13.114 1.000 94.190 ? 149 ILE A CG2 1 
ATOM 1200 C CD1 ? ILE A 1 149 ?  12.786  -5.019 -15.422 1.000 94.190 ? 149 ILE A CD1 1 
ATOM 1201 N N   ? CYS A 1 150 ?  14.797  -5.750 -10.272 1.000 95.460 ? 150 CYS A N   1 
ATOM 1202 C CA  ? CYS A 1 150 ?  14.867  -5.324  -8.879 1.000 95.460 ? 150 CYS A CA  1 
ATOM 1203 C C   ? CYS A 1 150 ?  16.049  -5.971  -8.169 1.000 95.460 ? 150 CYS A C   1 
ATOM 1204 C CB  ? CYS A 1 150 ?  13.570  -5.668  -8.147 1.000 95.460 ? 150 CYS A CB  1 
ATOM 1205 O O   ? CYS A 1 150 ?  16.668  -5.358  -7.297 1.000 95.460 ? 150 CYS A O   1 
ATOM 1206 S SG  ? CYS A 1 150 ?  12.196  -4.565  -8.543 1.000 95.460 ? 150 CYS A SG  1 
ATOM 1207 N N   ? LYS A 1 151 ?  16.452  -7.144  -8.495 1.000 95.410 ? 151 LYS A N   1 
ATOM 1208 C CA  ? LYS A 1 151 ?  17.600  -7.818  -7.897 1.000 95.410 ? 151 LYS A CA  1 
ATOM 1209 C C   ? LYS A 1 151 ?  18.896  -7.072  -8.202 1.000 95.410 ? 151 LYS A C   1 
ATOM 1210 C CB  ? LYS A 1 151 ?  17.697  -9.261  -8.396 1.000 95.410 ? 151 LYS A CB  1 
ATOM 1211 O O   ? LYS A 1 151 ?  19.810  -7.041  -7.376 1.000 95.410 ? 151 LYS A O   1 
ATOM 1212 C CG  ? LYS A 1 151 ?  16.700 -10.209  -7.746 1.000 95.410 ? 151 LYS A CG  1 
ATOM 1213 C CD  ? LYS A 1 151 ?  16.869 -11.634  -8.257 1.000 95.410 ? 151 LYS A CD  1 
ATOM 1214 C CE  ? LYS A 1 151 ?  15.849 -12.577  -7.632 1.000 95.410 ? 151 LYS A CE  1 
ATOM 1215 N NZ  ? LYS A 1 151 ?  15.954 -13.957  -8.194 1.000 95.410 ? 151 LYS A NZ  1 
ATOM 1216 N N   ? LYS A 1 152 ?  18.905  -6.458  -9.399 1.000 94.360 ? 152 LYS A N   1 
ATOM 1217 C CA  ? LYS A 1 152 ?  20.080  -5.695  -9.809 1.000 94.360 ? 152 LYS A CA  1 
ATOM 1218 C C   ? LYS A 1 152 ?  20.176  -4.379  -9.042 1.000 94.360 ? 152 LYS A C   1 
ATOM 1219 C CB  ? LYS A 1 152 ?  20.045  -5.422 -11.314 1.000 94.360 ? 152 LYS A CB  1 
ATOM 1220 O O   ? LYS A 1 152 ?  21.276  -3.901  -8.755 1.000 94.360 ? 152 LYS A O   1 
ATOM 1221 C CG  ? LYS A 1 152 ?  20.331  -6.646 -12.171 1.000 94.360 ? 152 LYS A CG  1 
ATOM 1222 C CD  ? LYS A 1 152 ?  20.313  -6.305 -13.656 1.000 94.360 ? 152 LYS A CD  1 
ATOM 1223 C CE  ? LYS A 1 152 ?  20.517  -7.544 -14.518 1.000 94.360 ? 152 LYS A CE  1 
ATOM 1224 N NZ  ? LYS A 1 152 ?  20.435  -7.225 -15.974 1.000 94.360 ? 152 LYS A NZ  1 
ATOM 1225 N N   ? THR A 1 153 ?  19.017  -3.912  -8.678 1.000 93.700 ? 153 THR A N   1 
ATOM 1226 C CA  ? THR A 1 153 ?  18.931  -2.582  -8.086 1.000 93.700 ? 153 THR A CA  1 
ATOM 1227 C C   ? THR A 1 153 ?  18.936  -2.667  -6.562 1.000 93.700 ? 153 THR A C   1 
ATOM 1228 C CB  ? THR A 1 153 ?  17.666  -1.841  -8.557 1.000 93.700 ? 153 THR A CB  1 
ATOM 1229 O O   ? THR A 1 153 ?  19.570  -1.850  -5.891 1.000 93.700 ? 153 THR A O   1 
ATOM 1230 C CG2 ? THR A 1 153 ?  17.607  -0.431  -7.978 1.000 93.700 ? 153 THR A CG2 1 
ATOM 1231 O OG1 ? THR A 1 153 ?  17.674  -1.758  -9.988 1.000 93.700 ? 153 THR A OG1 1 
ATOM 1232 N N   ? PHE A 1 154 ?  18.230  -3.706  -5.981 1.000 93.350 ? 154 PHE A N   1 
ATOM 1233 C CA  ? PHE A 1 154 ?  18.025  -3.788  -4.540 1.000 93.350 ? 154 PHE A CA  1 
ATOM 1234 C C   ? PHE A 1 154 ?  18.624  -5.072  -3.980 1.000 93.350 ? 154 PHE A C   1 
ATOM 1235 C CB  ? PHE A 1 154 ?  16.532  -3.714  -4.203 1.000 93.350 ? 154 PHE A CB  1 
ATOM 1236 O O   ? PHE A 1 154 ?  18.138  -6.168  -4.269 1.000 93.350 ? 154 PHE A O   1 
ATOM 1237 C CG  ? PHE A 1 154 ?  15.844  -2.497  -4.760 1.000 93.350 ? 154 PHE A CG  1 
ATOM 1238 C CD1 ? PHE A 1 154 ?  16.054  -1.244  -4.198 1.000 93.350 ? 154 PHE A CD1 1 
ATOM 1239 C CD2 ? PHE A 1 154 ?  14.986  -2.607  -5.847 1.000 93.350 ? 154 PHE A CD2 1 
ATOM 1240 C CE1 ? PHE A 1 154 ?  15.418  -0.116  -4.711 1.000 93.350 ? 154 PHE A CE1 1 
ATOM 1241 C CE2 ? PHE A 1 154 ?  14.347  -1.484  -6.365 1.000 93.350 ? 154 PHE A CE2 1 
ATOM 1242 C CZ  ? PHE A 1 154 ?  14.563  -0.240  -5.795 1.000 93.350 ? 154 PHE A CZ  1 
ATOM 1243 N N   ? SER A 1 155 ?  19.728  -4.985  -3.171 1.000 90.080 ? 155 SER A N   1 
ATOM 1244 C CA  ? SER A 1 155 ?  20.470  -6.108  -2.606 1.000 90.080 ? 155 SER A CA  1 
ATOM 1245 C C   ? SER A 1 155 ?  19.617  -6.890  -1.612 1.000 90.080 ? 155 SER A C   1 
ATOM 1246 C CB  ? SER A 1 155 ?  21.746  -5.617  -1.921 1.000 90.080 ? 155 SER A CB  1 
ATOM 1247 O O   ? SER A 1 155 ?  19.765  -8.107  -1.482 1.000 90.080 ? 155 SER A O   1 
ATOM 1248 O OG  ? SER A 1 155 ?  21.437  -4.741  -0.851 1.000 90.080 ? 155 SER A OG  1 
ATOM 1249 N N   ? GLY A 1 156 ?  18.442  -6.428  -1.114 1.000 90.550 ? 156 GLY A N   1 
ATOM 1250 C CA  ? GLY A 1 156 ?  17.561  -7.035  -0.129 1.000 90.550 ? 156 GLY A CA  1 
ATOM 1251 C C   ? GLY A 1 156 ?  16.221  -7.453  -0.704 1.000 90.550 ? 156 GLY A C   1 
ATOM 1252 O O   ? GLY A 1 156 ?  15.314  -7.837   0.038 1.000 90.550 ? 156 GLY A O   1 
ATOM 1253 N N   ? TYR A 1 157 ?  16.121  -7.417  -2.037 1.000 94.980 ? 157 TYR A N   1 
ATOM 1254 C CA  ? TYR A 1 157 ?  14.906  -7.804  -2.745 1.000 94.980 ? 157 TYR A CA  1 
ATOM 1255 C C   ? TYR A 1 157 ?  14.665  -9.305  -2.635 1.000 94.980 ? 157 TYR A C   1 
ATOM 1256 C CB  ? TYR A 1 157 ?  14.989  -7.396  -4.219 1.000 94.980 ? 157 TYR A CB  1 
ATOM 1257 O O   ? TYR A 1 157 ?  15.592 -10.102  -2.798 1.000 94.980 ? 157 TYR A O   1 
ATOM 1258 C CG  ? TYR A 1 157 ?  13.799  -7.834  -5.038 1.000 94.980 ? 157 TYR A CG  1 
ATOM 1259 C CD1 ? TYR A 1 157 ?  13.848  -8.993  -5.809 1.000 94.980 ? 157 TYR A CD1 1 
ATOM 1260 C CD2 ? TYR A 1 157 ?  12.624  -7.089  -5.043 1.000 94.980 ? 157 TYR A CD2 1 
ATOM 1261 C CE1 ? TYR A 1 157 ?  12.755  -9.399  -6.567 1.000 94.980 ? 157 TYR A CE1 1 
ATOM 1262 C CE2 ? TYR A 1 157 ?  11.525  -7.486  -5.798 1.000 94.980 ? 157 TYR A CE2 1 
ATOM 1263 O OH  ? TYR A 1 157 ?  10.514  -9.038  -7.303 1.000 94.980 ? 157 TYR A OH  1 
ATOM 1264 C CZ  ? TYR A 1 157 ?  11.599  -8.641  -6.555 1.000 94.980 ? 157 TYR A CZ  1 
ATOM 1265 N N   ? SER A 1 158 ?  13.426  -9.654  -2.286 1.000 95.560 ? 158 SER A N   1 
ATOM 1266 C CA  ? SER A 1 158 ?  13.005 -11.050  -2.250 1.000 95.560 ? 158 SER A CA  1 
ATOM 1267 C C   ? SER A 1 158 ?  11.778 -11.281  -3.126 1.000 95.560 ? 158 SER A C   1 
ATOM 1268 C CB  ? SER A 1 158 ?  12.705 -11.484  -0.815 1.000 95.560 ? 158 SER A CB  1 
ATOM 1269 O O   ? SER A 1 158 ?  10.697 -10.761  -2.839 1.000 95.560 ? 158 SER A O   1 
ATOM 1270 O OG  ? SER A 1 158 ?  12.139 -12.783  -0.789 1.000 95.560 ? 158 SER A OG  1 
ATOM 1271 N N   ? ARG A 1 159 ?  11.932 -12.144  -4.096 1.000 95.380 ? 159 ARG A N   1 
ATOM 1272 C CA  ? ARG A 1 159 ?  10.827 -12.396  -5.015 1.000 95.380 ? 159 ARG A CA  1 
ATOM 1273 C C   ? ARG A 1 159 ?   9.701 -13.155  -4.323 1.000 95.380 ? 159 ARG A C   1 
ATOM 1274 C CB  ? ARG A 1 159 ?  11.312 -13.178  -6.238 1.000 95.380 ? 159 ARG A CB  1 
ATOM 1275 O O   ? ARG A 1 159 ?   8.563 -13.159  -4.799 1.000 95.380 ? 159 ARG A O   1 
ATOM 1276 C CG  ? ARG A 1 159 ?  11.725 -14.609  -5.930 1.000 95.380 ? 159 ARG A CG  1 
ATOM 1277 C CD  ? ARG A 1 159 ?  12.148 -15.357  -7.186 1.000 95.380 ? 159 ARG A CD  1 
ATOM 1278 N NE  ? ARG A 1 159 ?  12.311 -16.786  -6.934 1.000 95.380 ? 159 ARG A NE  1 
ATOM 1279 N NH1 ? ARG A 1 159 ?  12.759 -17.334  -9.133 1.000 95.380 ? 159 ARG A NH1 1 
ATOM 1280 N NH2 ? ARG A 1 159 ?  12.723 -18.966  -7.524 1.000 95.380 ? 159 ARG A NH2 1 
ATOM 1281 C CZ  ? ARG A 1 159 ?  12.597 -17.692  -7.864 1.000 95.380 ? 159 ARG A CZ  1 
ATOM 1282 N N   ? LYS A 1 160 ?   9.968 -13.797  -3.189 1.000 95.480 ? 160 LYS A N   1 
ATOM 1283 C CA  ? LYS A 1 160 ?   8.992 -14.581  -2.437 1.000 95.480 ? 160 LYS A CA  1 
ATOM 1284 C C   ? LYS A 1 160 ?   7.934 -13.681  -1.806 1.000 95.480 ? 160 LYS A C   1 
ATOM 1285 C CB  ? LYS A 1 160 ?   9.688 -15.410  -1.356 1.000 95.480 ? 160 LYS A CB  1 
ATOM 1286 O O   ? LYS A 1 160 ?   6.765 -14.061  -1.710 1.000 95.480 ? 160 LYS A O   1 
ATOM 1287 C CG  ? LYS A 1 160 ?  10.525 -16.558  -1.900 1.000 95.480 ? 160 LYS A CG  1 
ATOM 1288 C CD  ? LYS A 1 160 ?  11.126 -17.392  -0.776 1.000 95.480 ? 160 LYS A CD  1 
ATOM 1289 C CE  ? LYS A 1 160 ?  12.004 -18.512  -1.318 1.000 95.480 ? 160 LYS A CE  1 
ATOM 1290 N NZ  ? LYS A 1 160 ?  12.637 -19.301  -0.219 1.000 95.480 ? 160 LYS A NZ  1 
ATOM 1291 N N   ? VAL A 1 161 ?   8.303 -12.500  -1.437 1.000 96.160 ? 161 VAL A N   1 
ATOM 1292 C CA  ? VAL A 1 161 ?   7.375 -11.698  -0.647 1.000 96.160 ? 161 VAL A CA  1 
ATOM 1293 C C   ? VAL A 1 161 ?   7.270 -10.294  -1.240 1.000 96.160 ? 161 VAL A C   1 
ATOM 1294 C CB  ? VAL A 1 161 ?   7.810 -11.620   0.834 1.000 96.160 ? 161 VAL A CB  1 
ATOM 1295 O O   ? VAL A 1 161 ?   6.457  -9.483  -0.791 1.000 96.160 ? 161 VAL A O   1 
ATOM 1296 C CG1 ? VAL A 1 161 ?   7.715 -12.993   1.497 1.000 96.160 ? 161 VAL A CG1 1 
ATOM 1297 C CG2 ? VAL A 1 161 ?   9.230 -11.067   0.943 1.000 96.160 ? 161 VAL A CG2 1 
ATOM 1298 N N   ? GLN A 1 162 ?   8.037 -10.027  -2.357 1.000 97.210 ? 162 GLN A N   1 
ATOM 1299 C CA  ? GLN A 1 162 ?   8.012  -8.714  -2.993 1.000 97.210 ? 162 GLN A CA  1 
ATOM 1300 C C   ? GLN A 1 162 ?   7.813  -8.836  -4.501 1.000 97.210 ? 162 GLN A C   1 
ATOM 1301 C CB  ? GLN A 1 162 ?   9.303  -7.949  -2.694 1.000 97.210 ? 162 GLN A CB  1 
ATOM 1302 O O   ? GLN A 1 162 ?   8.105  -9.879  -5.089 1.000 97.210 ? 162 GLN A O   1 
ATOM 1303 C CG  ? GLN A 1 162 ?   9.529  -7.678  -1.213 1.000 97.210 ? 162 GLN A CG  1 
ATOM 1304 C CD  ? GLN A 1 162 ?  10.900  -7.097  -0.925 1.000 97.210 ? 162 GLN A CD  1 
ATOM 1305 N NE2 ? GLN A 1 162 ?  10.952  -6.112  -0.035 1.000 97.210 ? 162 GLN A NE2 1 
ATOM 1306 O OE1 ? GLN A 1 162 ?  11.905  -7.532  -1.496 1.000 97.210 ? 162 GLN A OE1 1 
ATOM 1307 N N   ? MET A 1 163 ?   7.334  -7.708  -5.076 1.000 96.520 ? 163 MET A N   1 
ATOM 1308 C CA  ? MET A 1 163 ?   7.125  -7.615  -6.518 1.000 96.520 ? 163 MET A CA  1 
ATOM 1309 C C   ? MET A 1 163 ?   7.758  -6.346  -7.079 1.000 96.520 ? 163 MET A C   1 
ATOM 1310 C CB  ? MET A 1 163 ?   5.631  -7.644  -6.848 1.000 96.520 ? 163 MET A CB  1 
ATOM 1311 O O   ? MET A 1 163 ?   7.769  -5.307  -6.416 1.000 96.520 ? 163 MET A O   1 
ATOM 1312 C CG  ? MET A 1 163 ?   4.861  -6.449  -6.308 1.000 96.520 ? 163 MET A CG  1 
ATOM 1313 S SD  ? MET A 1 163 ?   3.060  -6.566  -6.640 1.000 96.520 ? 163 MET A SD  1 
ATOM 1314 C CE  ? MET A 1 163 ?   3.087  -7.286  -8.305 1.000 96.520 ? 163 MET A CE  1 
ATOM 1315 N N   ? CYS A 1 164 ?   8.269  -6.534  -8.329 1.000 96.390 ? 164 CYS A N   1 
ATOM 1316 C CA  ? CYS A 1 164 ?   8.919  -5.438  -9.039 1.000 96.390 ? 164 CYS A CA  1 
ATOM 1317 C C   ? CYS A 1 164 ?   7.980  -4.825 -10.072 1.000 96.390 ? 164 CYS A C   1 
ATOM 1318 C CB  ? CYS A 1 164 ?  10.196  -5.924  -9.723 1.000 96.390 ? 164 CYS A CB  1 
ATOM 1319 O O   ? CYS A 1 164 ?   7.558  -5.501 -11.012 1.000 96.390 ? 164 CYS A O   1 
ATOM 1320 S SG  ? CYS A 1 164 ?  11.269  -4.589 -10.296 1.000 96.390 ? 164 CYS A SG  1 
ATOM 1321 N N   ? VAL A 1 165 ?   7.702  -3.539  -9.829 1.000 95.900 ? 165 VAL A N   1 
ATOM 1322 C CA  ? VAL A 1 165 ?   6.735  -2.863 -10.688 1.000 95.900 ? 165 VAL A CA  1 
ATOM 1323 C C   ? VAL A 1 165 ?   7.284  -1.503 -11.112 1.000 95.900 ? 165 VAL A C   1 
ATOM 1324 C CB  ? VAL A 1 165 ?   5.372  -2.691  -9.981 1.000 95.900 ? 165 VAL A CB  1 
ATOM 1325 O O   ? VAL A 1 165 ?   7.926  -0.810 -10.319 1.000 95.900 ? 165 VAL A O   1 
ATOM 1326 C CG1 ? VAL A 1 165 ?   4.369  -2.001 -10.905 1.000 95.900 ? 165 VAL A CG1 1 
ATOM 1327 C CG2 ? VAL A 1 165 ?   4.835  -4.045  -9.521 1.000 95.900 ? 165 VAL A CG2 1 
ATOM 1328 N N   ? GLY A 1 166 ?   7.021  -1.199 -12.335 1.000 93.050 ? 166 GLY A N   1 
ATOM 1329 C CA  ? GLY A 1 166 ?   7.476   0.122 -12.740 1.000 93.050 ? 166 GLY A CA  1 
ATOM 1330 C C   ? GLY A 1 166 ?   7.264   0.399 -14.217 1.000 93.050 ? 166 GLY A C   1 
ATOM 1331 O O   ? GLY A 1 166 ?   6.872  -0.494 -14.971 1.000 93.050 ? 166 GLY A O   1 
ATOM 1332 N N   ? ASP A 1 167 ?   7.457   1.663 -14.552 1.000 90.670 ? 167 ASP A N   1 
ATOM 1333 C CA  ? ASP A 1 167 ?   7.484   2.182 -15.916 1.000 90.670 ? 167 ASP A CA  1 
ATOM 1334 C C   ? ASP A 1 167 ?   8.916   2.293 -16.433 1.000 90.670 ? 167 ASP A C   1 
ATOM 1335 C CB  ? ASP A 1 167 ?   6.792   3.545 -15.985 1.000 90.670 ? 167 ASP A CB  1 
ATOM 1336 O O   ? ASP A 1 167 ?   9.682   3.145 -15.978 1.000 90.670 ? 167 ASP A O   1 
ATOM 1337 C CG  ? ASP A 1 167 ?   6.791   4.139 -17.382 1.000 90.670 ? 167 ASP A CG  1 
ATOM 1338 O OD1 ? ASP A 1 167 ?   6.314   3.474 -18.327 1.000 90.670 ? 167 ASP A OD1 1 
ATOM 1339 O OD2 ? ASP A 1 167 ?   7.274   5.281 -17.541 1.000 90.670 ? 167 ASP A OD2 1 
ATOM 1340 N N   ? SER A 1 168 ?   9.292   1.501 -17.378 1.000 84.430 ? 168 SER A N   1 
ATOM 1341 C CA  ? SER A 1 168 ?  10.668   1.374 -17.846 1.000 84.430 ? 168 SER A CA  1 
ATOM 1342 C C   ? SER A 1 168 ?  11.205   2.708 -18.352 1.000 84.430 ? 168 SER A C   1 
ATOM 1343 C CB  ? SER A 1 168 ?  10.763   0.323 -18.953 1.000 84.430 ? 168 SER A CB  1 
ATOM 1344 O O   ? SER A 1 168 ?  12.418   2.929 -18.369 1.000 84.430 ? 168 SER A O   1 
ATOM 1345 O OG  ? SER A 1 168 ?   9.794   0.565 -19.960 1.000 84.430 ? 168 SER A OG  1 
ATOM 1346 N N   ? SER A 1 169 ?  10.341   3.690 -18.719 1.000 86.930 ? 169 SER A N   1 
ATOM 1347 C CA  ? SER A 1 169 ?  10.739   5.018 -19.177 1.000 86.930 ? 169 SER A CA  1 
ATOM 1348 C C   ? SER A 1 169 ?  11.053   5.937 -18.002 1.000 86.930 ? 169 SER A C   1 
ATOM 1349 C CB  ? SER A 1 169 ?   9.639   5.638 -20.040 1.000 86.930 ? 169 SER A CB  1 
ATOM 1350 O O   ? SER A 1 169 ?  11.669   6.990 -18.179 1.000 86.930 ? 169 SER A O   1 
ATOM 1351 O OG  ? SER A 1 169 ?   8.524   6.006 -19.247 1.000 86.930 ? 169 SER A OG  1 
ATOM 1352 N N   ? GLY A 1 170 ?  10.652   5.519 -16.761 1.000 85.330 ? 170 GLY A N   1 
ATOM 1353 C CA  ? GLY A 1 170 ?  10.903   6.308 -15.566 1.000 85.330 ? 170 GLY A CA  1 
ATOM 1354 C C   ? GLY A 1 170 ?  10.018   7.536 -15.464 1.000 85.330 ? 170 GLY A C   1 
ATOM 1355 O O   ? GLY A 1 170 ?  10.297   8.446 -14.680 1.000 85.330 ? 170 GLY A O   1 
ATOM 1356 N N   ? LYS A 1 171 ?   8.986   7.570 -16.263 1.000 87.090 ? 171 LYS A N   1 
ATOM 1357 C CA  ? LYS A 1 171 ?   8.114   8.740 -16.322 1.000 87.090 ? 171 LYS A CA  1 
ATOM 1358 C C   ? LYS A 1 171 ?   6.926   8.588 -15.376 1.000 87.090 ? 171 LYS A C   1 
ATOM 1359 C CB  ? LYS A 1 171 ?   7.621   8.971 -17.751 1.000 87.090 ? 171 LYS A CB  1 
ATOM 1360 O O   ? LYS A 1 171 ?   6.266   9.572 -15.037 1.000 87.090 ? 171 LYS A O   1 
ATOM 1361 C CG  ? LYS A 1 171 ?   8.707   9.421 -18.716 1.000 87.090 ? 171 LYS A CG  1 
ATOM 1362 C CD  ? LYS A 1 171 ?   8.142   9.707 -20.101 1.000 87.090 ? 171 LYS A CD  1 
ATOM 1363 C CE  ? LYS A 1 171 ?   9.235  10.114 -21.079 1.000 87.090 ? 171 LYS A CE  1 
ATOM 1364 N NZ  ? LYS A 1 171 ?   8.694  10.334 -22.454 1.000 87.090 ? 171 LYS A NZ  1 
ATOM 1365 N N   ? LYS A 1 172 ?   6.683   7.376 -14.891 1.000 89.660 ? 172 LYS A N   1 
ATOM 1366 C CA  ? LYS A 1 172 ?   5.552   7.087 -14.014 1.000 89.660 ? 172 LYS A CA  1 
ATOM 1367 C C   ? LYS A 1 172 ?   6.002   6.327 -12.769 1.000 89.660 ? 172 LYS A C   1 
ATOM 1368 C CB  ? LYS A 1 172 ?   4.484   6.286 -14.760 1.000 89.660 ? 172 LYS A CB  1 
ATOM 1369 O O   ? LYS A 1 172 ?   6.840   5.427 -12.854 1.000 89.660 ? 172 LYS A O   1 
ATOM 1370 C CG  ? LYS A 1 172 ?   3.930   6.989 -15.991 1.000 89.660 ? 172 LYS A CG  1 
ATOM 1371 C CD  ? LYS A 1 172 ?   2.959   6.098 -16.754 1.000 89.660 ? 172 LYS A CD  1 
ATOM 1372 C CE  ? LYS A 1 172 ?   2.490   6.757 -18.044 1.000 89.660 ? 172 LYS A CE  1 
ATOM 1373 N NZ  ? LYS A 1 172 ?   1.584   5.862 -18.825 1.000 89.660 ? 172 LYS A NZ  1 
ATOM 1374 N N   ? SER A 1 173 ?   5.377   6.626 -11.579 1.000 90.150 ? 173 SER A N   1 
ATOM 1375 C CA  ? SER A 1 173 ?   5.776   5.927 -10.362 1.000 90.150 ? 173 SER A CA  1 
ATOM 1376 C C   ? SER A 1 173 ?   4.836   6.250  -9.205 1.000 90.150 ? 173 SER A C   1 
ATOM 1377 C CB  ? SER A 1 173 ?   7.211   6.292  -9.980 1.000 90.150 ? 173 SER A CB  1 
ATOM 1378 O O   ? SER A 1 173 ?   4.042   7.189  -9.287 1.000 90.150 ? 173 SER A O   1 
ATOM 1379 O OG  ? SER A 1 173 ?   7.616   5.591  -8.817 1.000 90.150 ? 173 SER A OG  1 
ATOM 1380 N N   ? THR A 1 174 ?   4.884   5.360  -8.153 1.000 88.450 ? 174 THR A N   1 
ATOM 1381 C CA  ? THR A 1 174 ?   4.344   5.669  -6.833 1.000 88.450 ? 174 THR A CA  1 
ATOM 1382 C C   ? THR A 1 174 ?   5.413   6.296  -5.944 1.000 88.450 ? 174 THR A C   1 
ATOM 1383 C CB  ? THR A 1 174 ?   3.780   4.409  -6.151 1.000 88.450 ? 174 THR A CB  1 
ATOM 1384 O O   ? THR A 1 174 ?   6.607   6.060  -6.140 1.000 88.450 ? 174 THR A O   1 
ATOM 1385 C CG2 ? THR A 1 174 ?   2.732   3.731  -7.028 1.000 88.450 ? 174 THR A CG2 1 
ATOM 1386 O OG1 ? THR A 1 174 ?   4.849   3.487  -5.904 1.000 88.450 ? 174 THR A OG1 1 
ATOM 1387 N N   ? PHE A 1 175 ?   5.086   7.143  -5.129 1.000 83.470 ? 175 PHE A N   1 
ATOM 1388 C CA  ? PHE A 1 175 ?   6.079   7.803  -4.289 1.000 83.470 ? 175 PHE A CA  1 
ATOM 1389 C C   ? PHE A 1 175 ?   5.486   8.163  -2.932 1.000 83.470 ? 175 PHE A C   1 
ATOM 1390 C CB  ? PHE A 1 175 ?   6.616   9.061  -4.978 1.000 83.470 ? 175 PHE A CB  1 
ATOM 1391 O O   ? PHE A 1 175 ?   4.439   7.638  -2.547 1.000 83.470 ? 175 PHE A O   1 
ATOM 1392 C CG  ? PHE A 1 175 ?   8.004   9.446  -4.542 1.000 83.470 ? 175 PHE A CG  1 
ATOM 1393 C CD1 ? PHE A 1 175 ?   8.227  10.625  -3.842 1.000 83.470 ? 175 PHE A CD1 1 
ATOM 1394 C CD2 ? PHE A 1 175 ?   9.088   8.627  -4.833 1.000 83.470 ? 175 PHE A CD2 1 
ATOM 1395 C CE1 ? PHE A 1 175 ?   9.511  10.984  -3.438 1.000 83.470 ? 175 PHE A CE1 1 
ATOM 1396 C CE2 ? PHE A 1 175 ?  10.373   8.978  -4.432 1.000 83.470 ? 175 PHE A CE2 1 
ATOM 1397 C CZ  ? PHE A 1 175 ?  10.583  10.157  -3.736 1.000 83.470 ? 175 PHE A CZ  1 
ATOM 1398 N N   ? LYS A 1 176 ?   6.149   9.098  -2.142 1.000 81.920 ? 176 LYS A N   1 
ATOM 1399 C CA  ? LYS A 1 176 ?   5.769   9.455  -0.778 1.000 81.920 ? 176 LYS A CA  1 
ATOM 1400 C C   ? LYS A 1 176 ?   4.282   9.786  -0.690 1.000 81.920 ? 176 LYS A C   1 
ATOM 1401 C CB  ? LYS A 1 176 ?   6.600  10.639  -0.282 1.000 81.920 ? 176 LYS A CB  1 
ATOM 1402 O O   ? LYS A 1 176 ?   3.756  10.532  -1.519 1.000 81.920 ? 176 LYS A O   1 
ATOM 1403 C CG  ? LYS A 1 176 ?   8.093  10.358  -0.202 1.000 81.920 ? 176 LYS A CG  1 
ATOM 1404 C CD  ? LYS A 1 176 ?   8.434   9.486   0.999 1.000 81.920 ? 176 LYS A CD  1 
ATOM 1405 C CE  ? LYS A 1 176 ?   9.939   9.308   1.153 1.000 81.920 ? 176 LYS A CE  1 
ATOM 1406 N NZ  ? LYS A 1 176 ?  10.275   8.385   2.277 1.000 81.920 ? 176 LYS A NZ  1 
ATOM 1407 N N   ? GLY A 1 177 ?   3.648   9.054   0.312 1.000 80.160 ? 177 GLY A N   1 
ATOM 1408 C CA  ? GLY A 1 177 ?   2.238   9.334   0.531 1.000 80.160 ? 177 GLY A CA  1 
ATOM 1409 C C   ? GLY A 1 177 ?   1.322   8.274  -0.050 1.000 80.160 ? 177 GLY A C   1 
ATOM 1410 O O   ? GLY A 1 177 ?   0.142   8.206   0.300 1.000 80.160 ? 177 GLY A O   1 
ATOM 1411 N N   ? ASP A 1 178 ?   1.861   7.407  -0.902 1.000 89.690 ? 178 ASP A N   1 
ATOM 1412 C CA  ? ASP A 1 178 ?   1.061   6.356  -1.522 1.000 89.690 ? 178 ASP A CA  1 
ATOM 1413 C C   ? ASP A 1 178 ?   1.346   4.999  -0.883 1.000 89.690 ? 178 ASP A C   1 
ATOM 1414 C CB  ? ASP A 1 178 ?   1.328   6.295  -3.027 1.000 89.690 ? 178 ASP A CB  1 
ATOM 1415 O O   ? ASP A 1 178 ?   0.856   3.970  -1.353 1.000 89.690 ? 178 ASP A O   1 
ATOM 1416 C CG  ? ASP A 1 178 ?   0.830   7.524  -3.768 1.000 89.690 ? 178 ASP A CG  1 
ATOM 1417 O OD1 ? ASP A 1 178 ?  -0.287   8.002  -3.475 1.000 89.690 ? 178 ASP A OD1 1 
ATOM 1418 O OD2 ? ASP A 1 178 ?   1.560   8.016  -4.656 1.000 89.690 ? 178 ASP A OD2 1 
ATOM 1419 N N   ? SER A 1 179 ?   2.389   5.087   0.116 1.000 93.460 ? 179 SER A N   1 
ATOM 1420 C CA  ? SER A 1 179 ?   2.634   3.847   0.846 1.000 93.460 ? 179 SER A CA  1 
ATOM 1421 C C   ? SER A 1 179 ?   1.329   3.216   1.320 1.000 93.460 ? 179 SER A C   1 
ATOM 1422 C CB  ? SER A 1 179 ?   3.551   4.102   2.044 1.000 93.460 ? 179 SER A CB  1 
ATOM 1423 O O   ? SER A 1 179 ?   0.417   3.920   1.758 1.000 93.460 ? 179 SER A O   1 
ATOM 1424 O OG  ? SER A 1 179 ?   4.841   4.500   1.614 1.000 93.460 ? 179 SER A OG  1 
ATOM 1425 N N   ? GLY A 1 180 ?   1.278   1.850   1.042 1.000 95.140 ? 180 GLY A N   1 
ATOM 1426 C CA  ? GLY A 1 180 ?   0.098   1.173   1.555 1.000 95.140 ? 180 GLY A CA  1 
ATOM 1427 C C   ? GLY A 1 180 ?  -1.028   1.085   0.542 1.000 95.140 ? 180 GLY A C   1 
ATOM 1428 O O   ? GLY A 1 180 ?  -1.962   0.299   0.710 1.000 95.140 ? 180 GLY A O   1 
ATOM 1429 N N   ? GLY A 1 181 ?  -0.978   1.864  -0.495 1.000 95.990 ? 181 GLY A N   1 
ATOM 1430 C CA  ? GLY A 1 181 ?  -1.949   1.805  -1.577 1.000 95.990 ? 181 GLY A CA  1 
ATOM 1431 C C   ? GLY A 1 181 ?  -1.865   0.524  -2.385 1.000 95.990 ? 181 GLY A C   1 
ATOM 1432 O O   ? GLY A 1 181 ?  -0.785  -0.049  -2.540 1.000 95.990 ? 181 GLY A O   1 
ATOM 1433 N N   ? PRO A 1 182 ?  -3.005   0.094  -3.010 1.000 97.130 ? 182 PRO A N   1 
ATOM 1434 C CA  ? PRO A 1 182 ?  -3.061  -1.203  -3.687 1.000 97.130 ? 182 PRO A CA  1 
ATOM 1435 C C   ? PRO A 1 182 ?  -2.637  -1.123  -5.152 1.000 97.130 ? 182 PRO A C   1 
ATOM 1436 C CB  ? PRO A 1 182 ?  -4.534  -1.601  -3.567 1.000 97.130 ? 182 PRO A CB  1 
ATOM 1437 O O   ? PRO A 1 182 ?  -3.011  -0.182  -5.856 1.000 97.130 ? 182 PRO A O   1 
ATOM 1438 C CG  ? PRO A 1 182 ?  -5.282  -0.306  -3.585 1.000 97.130 ? 182 PRO A CG  1 
ATOM 1439 C CD  ? PRO A 1 182 ?  -4.471   0.723  -2.851 1.000 97.130 ? 182 PRO A CD  1 
ATOM 1440 N N   ? LEU A 1 183 ?  -1.772  -2.036  -5.606 1.000 97.470 ? 183 LEU A N   1 
ATOM 1441 C CA  ? LEU A 1 183 ?  -1.579  -2.361  -7.015 1.000 97.470 ? 183 LEU A CA  1 
ATOM 1442 C C   ? LEU A 1 183 ?  -2.684  -3.284  -7.517 1.000 97.470 ? 183 LEU A C   1 
ATOM 1443 C CB  ? LEU A 1 183 ?  -0.213  -3.018  -7.232 1.000 97.470 ? 183 LEU A CB  1 
ATOM 1444 O O   ? LEU A 1 183 ?  -2.744  -4.454  -7.133 1.000 97.470 ? 183 LEU A O   1 
ATOM 1445 C CG  ? LEU A 1 183 ?   0.209  -3.241  -8.685 1.000 97.470 ? 183 LEU A CG  1 
ATOM 1446 C CD1 ? LEU A 1 183 ?   0.650  -1.925  -9.317 1.000 97.470 ? 183 LEU A CD1 1 
ATOM 1447 C CD2 ? LEU A 1 183 ?   1.325  -4.278  -8.764 1.000 97.470 ? 183 LEU A CD2 1 
ATOM 1448 N N   ? VAL A 1 184 ?  -3.555  -2.742  -8.394 1.000 97.820 ? 184 VAL A N   1 
ATOM 1449 C CA  ? VAL A 1 184 ?  -4.749  -3.465  -8.817 1.000 97.820 ? 184 VAL A CA  1 
ATOM 1450 C C   ? VAL A 1 184 ?  -4.572  -3.965 -10.249 1.000 97.820 ? 184 VAL A C   1 
ATOM 1451 C CB  ? VAL A 1 184 ?  -6.014  -2.583  -8.713 1.000 97.820 ? 184 VAL A CB  1 
ATOM 1452 O O   ? VAL A 1 184 ?  -4.327  -3.175 -11.163 1.000 97.820 ? 184 VAL A O   1 
ATOM 1453 C CG1 ? VAL A 1 184 ?  -7.251  -3.357  -9.164 1.000 97.820 ? 184 VAL A CG1 1 
ATOM 1454 C CG2 ? VAL A 1 184 ?  -6.191  -2.071  -7.284 1.000 97.820 ? 184 VAL A CG2 1 
ATOM 1455 N N   ? CYS A 1 185 ?  -4.727  -5.266 -10.406 1.000 96.860 ? 185 CYS A N   1 
ATOM 1456 C CA  ? CYS A 1 185 ?  -4.650  -5.966 -11.684 1.000 96.860 ? 185 CYS A CA  1 
ATOM 1457 C C   ? CYS A 1 185 ?  -5.852  -6.882 -11.877 1.000 96.860 ? 185 CYS A C   1 
ATOM 1458 C CB  ? CYS A 1 185 ?  -3.358  -6.777 -11.773 1.000 96.860 ? 185 CYS A CB  1 
ATOM 1459 O O   ? CYS A 1 185 ?  -6.230  -7.618 -10.964 1.000 96.860 ? 185 CYS A O   1 
ATOM 1460 S SG  ? CYS A 1 185 ?  -1.889  -5.868 -11.247 1.000 96.860 ? 185 CYS A SG  1 
ATOM 1461 N N   ? ASN A 1 186 ?  -6.492  -6.719 -13.055 1.000 94.460 ? 186 ASN A N   1 
ATOM 1462 C CA  ? ASN A 1 186 ?  -7.606  -7.601 -13.389 1.000 94.460 ? 186 ASN A CA  1 
ATOM 1463 C C   ? ASN A 1 186 ?  -8.629  -7.663 -12.259 1.000 94.460 ? 186 ASN A C   1 
ATOM 1464 C CB  ? ASN A 1 186 ?  -7.097  -9.005 -13.723 1.000 94.460 ? 186 ASN A CB  1 
ATOM 1465 O O   ? ASN A 1 186 ?  -9.083  -8.746 -11.886 1.000 94.460 ? 186 ASN A O   1 
ATOM 1466 C CG  ? ASN A 1 186 ?  -6.123  -9.013 -14.884 1.000 94.460 ? 186 ASN A CG  1 
ATOM 1467 N ND2 ? ASN A 1 186 ?  -5.061  -9.800 -14.762 1.000 94.460 ? 186 ASN A ND2 1 
ATOM 1468 O OD1 ? ASN A 1 186 ?  -6.322  -8.316 -15.883 1.000 94.460 ? 186 ASN A OD1 1 
ATOM 1469 N N   ? GLY A 1 187 ?  -8.817  -6.506 -11.542 1.000 94.900 ? 187 GLY A N   1 
ATOM 1470 C CA  ? GLY A 1 187 ?  -9.919  -6.369 -10.603 1.000 94.900 ? 187 GLY A CA  1 
ATOM 1471 C C   ? GLY A 1 187 ?  -9.564  -6.814  -9.197 1.000 94.900 ? 187 GLY A C   1 
ATOM 1472 O O   ? GLY A 1 187 ? -10.432  -6.886  -8.325 1.000 94.900 ? 187 GLY A O   1 
ATOM 1473 N N   ? ALA A 1 188 ?  -8.279  -7.171  -8.927 1.000 97.750 ? 188 ALA A N   1 
ATOM 1474 C CA  ? ALA A 1 188 ?  -7.854  -7.625  -7.605 1.000 97.750 ? 188 ALA A CA  1 
ATOM 1475 C C   ? ALA A 1 188 ?  -6.586  -6.903  -7.158 1.000 97.750 ? 188 ALA A C   1 
ATOM 1476 C CB  ? ALA A 1 188 ?  -7.629  -9.135  -7.609 1.000 97.750 ? 188 ALA A CB  1 
ATOM 1477 O O   ? ALA A 1 188 ?  -5.825  -6.400  -7.988 1.000 97.750 ? 188 ALA A O   1 
ATOM 1478 N N   ? ALA A 1 189 ?  -6.323  -6.914  -5.834 1.000 97.650 ? 189 ALA A N   1 
ATOM 1479 C CA  ? ALA A 1 189 ?  -5.146  -6.289  -5.237 1.000 97.650 ? 189 ALA A CA  1 
ATOM 1480 C C   ? ALA A 1 189 ?  -3.959  -7.248  -5.231 1.000 97.650 ? 189 ALA A C   1 
ATOM 1481 C CB  ? ALA A 1 189 ?  -5.455  -5.821  -3.817 1.000 97.650 ? 189 ALA A CB  1 
ATOM 1482 O O   ? ALA A 1 189 ?  -3.978  -8.266  -4.535 1.000 97.650 ? 189 ALA A O   1 
ATOM 1483 N N   ? TYR A 1 190 ?  -2.927  -6.875  -5.975 1.000 97.660 ? 190 TYR A N   1 
ATOM 1484 C CA  ? TYR A 1 190 ?  -1.793  -7.774  -6.155 1.000 97.660 ? 190 TYR A CA  1 
ATOM 1485 C C   ? TYR A 1 190 ?  -0.559  -7.247  -5.432 1.000 97.660 ? 190 TYR A C   1 
ATOM 1486 C CB  ? TYR A 1 190 ?  -1.485  -7.960  -7.644 1.000 97.660 ? 190 TYR A CB  1 
ATOM 1487 O O   ? TYR A 1 190 ?   0.380  -8.000  -5.164 1.000 97.660 ? 190 TYR A O   1 
ATOM 1488 C CG  ? TYR A 1 190 ?  -2.322  -9.027  -8.307 1.000 97.660 ? 190 TYR A CG  1 
ATOM 1489 C CD1 ? TYR A 1 190 ?  -1.821 -10.312  -8.504 1.000 97.660 ? 190 TYR A CD1 1 
ATOM 1490 C CD2 ? TYR A 1 190 ?  -3.615  -8.752  -8.740 1.000 97.660 ? 190 TYR A CD2 1 
ATOM 1491 C CE1 ? TYR A 1 190 ?  -2.588 -11.297  -9.116 1.000 97.660 ? 190 TYR A CE1 1 
ATOM 1492 C CE2 ? TYR A 1 190 ?  -4.391  -9.730  -9.353 1.000 97.660 ? 190 TYR A CE2 1 
ATOM 1493 O OH  ? TYR A 1 190 ?  -4.634 -11.969 -10.144 1.000 97.660 ? 190 TYR A OH  1 
ATOM 1494 C CZ  ? TYR A 1 190 ?  -3.870 -10.998  -9.537 1.000 97.660 ? 190 TYR A CZ  1 
ATOM 1495 N N   ? GLY A 1 191 ?  -0.592  -5.986  -5.048 1.000 96.900 ? 191 GLY A N   1 
ATOM 1496 C CA  ? GLY A 1 191 ?   0.558  -5.409  -4.369 1.000 96.900 ? 191 GLY A CA  1 
ATOM 1497 C C   ? GLY A 1 191 ?   0.194  -4.251  -3.460 1.000 96.900 ? 191 GLY A C   1 
ATOM 1498 O O   ? GLY A 1 191 ?  -0.880  -3.662  -3.595 1.000 96.900 ? 191 GLY A O   1 
ATOM 1499 N N   ? ILE A 1 192 ?   1.177  -3.993  -2.542 1.000 97.450 ? 192 ILE A N   1 
ATOM 1500 C CA  ? ILE A 1 192 ?   1.098  -2.838  -1.654 1.000 97.450 ? 192 ILE A CA  1 
ATOM 1501 C C   ? ILE A 1 192 ?   2.326  -1.951  -1.850 1.000 97.450 ? 192 ILE A C   1 
ATOM 1502 C CB  ? ILE A 1 192 ?   0.979  -3.269  -0.175 1.000 97.450 ? 192 ILE A CB  1 
ATOM 1503 O O   ? ILE A 1 192 ?   3.460  -2.434  -1.813 1.000 97.450 ? 192 ILE A O   1 
ATOM 1504 C CG1 ? ILE A 1 192 ?  -0.257  -4.154   0.025 1.000 97.450 ? 192 ILE A CG1 1 
ATOM 1505 C CG2 ? ILE A 1 192 ?   0.930  -2.044   0.742 1.000 97.450 ? 192 ILE A CG2 1 
ATOM 1506 C CD1 ? ILE A 1 192 ?  -0.293  -4.872   1.367 1.000 97.450 ? 192 ILE A CD1 1 
ATOM 1507 N N   ? VAL A 1 193 ?   2.016  -0.666  -2.135 1.000 96.720 ? 193 VAL A N   1 
ATOM 1508 C CA  ? VAL A 1 193 ?   3.141   0.248  -2.302 1.000 96.720 ? 193 VAL A CA  1 
ATOM 1509 C C   ? VAL A 1 193 ?   4.058   0.167  -1.084 1.000 96.720 ? 193 VAL A C   1 
ATOM 1510 C CB  ? VAL A 1 193 ?   2.664   1.702  -2.515 1.000 96.720 ? 193 VAL A CB  1 
ATOM 1511 O O   ? VAL A 1 193 ?   3.625   0.410   0.045 1.000 96.720 ? 193 VAL A O   1 
ATOM 1512 C CG1 ? VAL A 1 193 ?   3.857   2.646  -2.659 1.000 96.720 ? 193 VAL A CG1 1 
ATOM 1513 C CG2 ? VAL A 1 193 ?   1.757   1.791  -3.740 1.000 96.720 ? 193 VAL A CG2 1 
ATOM 1514 N N   ? SER A 1 194 ?   5.374  -0.152  -1.298 1.000 95.230 ? 194 SER A N   1 
ATOM 1515 C CA  ? SER A 1 194 ?   6.314  -0.366  -0.203 1.000 95.230 ? 194 SER A CA  1 
ATOM 1516 C C   ? SER A 1 194 ?   7.475   0.620  -0.270 1.000 95.230 ? 194 SER A C   1 
ATOM 1517 C CB  ? SER A 1 194 ?   6.849  -1.798  -0.228 1.000 95.230 ? 194 SER A CB  1 
ATOM 1518 O O   ? SER A 1 194 ?   7.533   1.573   0.510 1.000 95.230 ? 194 SER A O   1 
ATOM 1519 O OG  ? SER A 1 194 ?   7.549  -2.095   0.968 1.000 95.230 ? 194 SER A OG  1 
ATOM 1520 N N   ? TYR A 1 195 ?   8.409   0.403  -1.314 1.000 94.160 ? 195 TYR A N   1 
ATOM 1521 C CA  ? TYR A 1 195 ?   9.566   1.290  -1.359 1.000 94.160 ? 195 TYR A CA  1 
ATOM 1522 C C   ? TYR A 1 195 ?  10.144   1.361  -2.768 1.000 94.160 ? 195 TYR A C   1 
ATOM 1523 C CB  ? TYR A 1 195 ?  10.643   0.820  -0.377 1.000 94.160 ? 195 TYR A CB  1 
ATOM 1524 O O   ? TYR A 1 195 ?   9.770   0.574  -3.640 1.000 94.160 ? 195 TYR A O   1 
ATOM 1525 C CG  ? TYR A 1 195 ?  11.240  -0.521  -0.727 1.000 94.160 ? 195 TYR A CG  1 
ATOM 1526 C CD1 ? TYR A 1 195 ?  10.606  -1.706  -0.358 1.000 94.160 ? 195 TYR A CD1 1 
ATOM 1527 C CD2 ? TYR A 1 195 ?  12.440  -0.608  -1.425 1.000 94.160 ? 195 TYR A CD2 1 
ATOM 1528 C CE1 ? TYR A 1 195 ?  11.153  -2.944  -0.677 1.000 94.160 ? 195 TYR A CE1 1 
ATOM 1529 C CE2 ? TYR A 1 195 ?  12.996  -1.840  -1.749 1.000 94.160 ? 195 TYR A CE2 1 
ATOM 1530 O OH  ? TYR A 1 195 ?  12.893  -4.224  -1.689 1.000 94.160 ? 195 TYR A OH  1 
ATOM 1531 C CZ  ? TYR A 1 195 ?  12.347  -3.001  -1.371 1.000 94.160 ? 195 TYR A CZ  1 
ATOM 1532 N N   ? GLY A 1 196 ?  10.960   2.297  -3.086 1.000 91.890 ? 196 GLY A N   1 
ATOM 1533 C CA  ? GLY A 1 196 ?  11.690   2.500  -4.327 1.000 91.890 ? 196 GLY A CA  1 
ATOM 1534 C C   ? GLY A 1 196 ?  13.006   3.229  -4.132 1.000 91.890 ? 196 GLY A C   1 
ATOM 1535 O O   ? GLY A 1 196 ?  13.325   3.659  -3.021 1.000 91.890 ? 196 GLY A O   1 
ATOM 1536 N N   ? PRO A 1 197 ?  13.792   3.274  -5.198 1.000 85.570 ? 197 PRO A N   1 
ATOM 1537 C CA  ? PRO A 1 197 ?  15.087   3.947  -5.067 1.000 85.570 ? 197 PRO A CA  1 
ATOM 1538 C C   ? PRO A 1 197 ?  14.950   5.452  -4.849 1.000 85.570 ? 197 PRO A C   1 
ATOM 1539 C CB  ? PRO A 1 197 ?  15.775   3.650  -6.402 1.000 85.570 ? 197 PRO A CB  1 
ATOM 1540 O O   ? PRO A 1 197 ?  13.998   6.067  -5.337 1.000 85.570 ? 197 PRO A O   1 
ATOM 1541 C CG  ? PRO A 1 197 ?  14.657   3.468  -7.377 1.000 85.570 ? 197 PRO A CG  1 
ATOM 1542 C CD  ? PRO A 1 197 ?  13.481   2.883  -6.649 1.000 85.570 ? 197 PRO A CD  1 
ATOM 1543 N N   ? HIS A 1 198 ?  15.815   6.010  -4.105 1.000 78.870 ? 198 HIS A N   1 
ATOM 1544 C CA  ? HIS A 1 198 ?  15.834   7.450  -3.875 1.000 78.870 ? 198 HIS A CA  1 
ATOM 1545 C C   ? HIS A 1 198 ?  16.159   8.209  -5.157 1.000 78.870 ? 198 HIS A C   1 
ATOM 1546 C CB  ? HIS A 1 198 ?  16.847   7.804  -2.784 1.000 78.870 ? 198 HIS A CB  1 
ATOM 1547 O O   ? HIS A 1 198 ?  17.081   7.836  -5.887 1.000 78.870 ? 198 HIS A O   1 
ATOM 1548 C CG  ? HIS A 1 198 ?  16.450   7.333  -1.421 1.000 78.870 ? 198 HIS A CG  1 
ATOM 1549 C CD2 ? HIS A 1 198 ?  16.907   6.305  -0.667 1.000 78.870 ? 198 HIS A CD2 1 
ATOM 1550 N ND1 ? HIS A 1 198 ?  15.462   7.945  -0.681 1.000 78.870 ? 198 HIS A ND1 1 
ATOM 1551 C CE1 ? HIS A 1 198 ?  15.330   7.313   0.474 1.000 78.870 ? 198 HIS A CE1 1 
ATOM 1552 N NE2 ? HIS A 1 198 ?  16.195   6.314   0.507 1.000 78.870 ? 198 HIS A NE2 1 
ATOM 1553 N N   ? GLY A 1 199 ?  15.238   9.186  -5.511 1.000 77.750 ? 199 GLY A N   1 
ATOM 1554 C CA  ? GLY A 1 199 ?  15.637  10.112  -6.559 1.000 77.750 ? 199 GLY A CA  1 
ATOM 1555 C C   ? GLY A 1 199 ?  15.348   9.595  -7.955 1.000 77.750 ? 199 GLY A C   1 
ATOM 1556 O O   ? GLY A 1 199 ?  15.699  10.238  -8.946 1.000 77.750 ? 199 GLY A O   1 
ATOM 1557 N N   ? THR A 1 200 ?  14.855   8.304  -8.015 1.000 83.020 ? 200 THR A N   1 
ATOM 1558 C CA  ? THR A 1 200 ?  14.429   7.745  -9.294 1.000 83.020 ? 200 THR A CA  1 
ATOM 1559 C C   ? THR A 1 200 ?  12.994   7.234  -9.209 1.000 83.020 ? 200 THR A C   1 
ATOM 1560 C CB  ? THR A 1 200 ?  15.358   6.602  -9.741 1.000 83.020 ? 200 THR A CB  1 
ATOM 1561 O O   ? THR A 1 200 ?  12.473   7.009  -8.115 1.000 83.020 ? 200 THR A O   1 
ATOM 1562 C CG2 ? THR A 1 200 ?  16.822   7.026  -9.679 1.000 83.020 ? 200 THR A CG2 1 
ATOM 1563 O OG1 ? THR A 1 200 ?  15.164   5.472  -8.882 1.000 83.020 ? 200 THR A OG1 1 
ATOM 1564 N N   ? THR A 1 201 ?  12.259   7.079 -10.336 1.000 84.740 ? 201 THR A N   1 
ATOM 1565 C CA  ? THR A 1 201 ?  10.853   6.698 -10.418 1.000 84.740 ? 201 THR A CA  1 
ATOM 1566 C C   ? THR A 1 201 ?  10.712   5.235 -10.829 1.000 84.740 ? 201 THR A C   1 
ATOM 1567 C CB  ? THR A 1 201 ?  10.090   7.590 -11.414 1.000 84.740 ? 201 THR A CB  1 
ATOM 1568 O O   ? THR A 1 201 ?   9.601   4.704 -10.881 1.000 84.740 ? 201 THR A O   1 
ATOM 1569 C CG2 ? THR A 1 201 ?  10.033   9.035 -10.928 1.000 84.740 ? 201 THR A CG2 1 
ATOM 1570 O OG1 ? THR A 1 201 ?  10.751   7.551 -12.685 1.000 84.740 ? 201 THR A OG1 1 
ATOM 1571 N N   ? PHE A 1 202 ?  11.874   4.484 -11.004 1.000 89.600 ? 202 PHE A N   1 
ATOM 1572 C CA  ? PHE A 1 202 ?  11.912   3.091 -11.433 1.000 89.600 ? 202 PHE A CA  1 
ATOM 1573 C C   ? PHE A 1 202 ?  13.197   2.417 -10.967 1.000 89.600 ? 202 PHE A C   1 
ATOM 1574 C CB  ? PHE A 1 202 ?  11.791   2.993 -12.957 1.000 89.600 ? 202 PHE A CB  1 
ATOM 1575 O O   ? PHE A 1 202 ?  14.289   2.962 -11.140 1.000 89.600 ? 202 PHE A O   1 
ATOM 1576 C CG  ? PHE A 1 202 ?  11.871   1.586 -13.483 1.000 89.600 ? 202 PHE A CG  1 
ATOM 1577 C CD1 ? PHE A 1 202 ?  13.064   1.084 -13.988 1.000 89.600 ? 202 PHE A CD1 1 
ATOM 1578 C CD2 ? PHE A 1 202 ?  10.751   0.763 -13.473 1.000 89.600 ? 202 PHE A CD2 1 
ATOM 1579 C CE1 ? PHE A 1 202 ?  13.141  -0.219 -14.476 1.000 89.600 ? 202 PHE A CE1 1 
ATOM 1580 C CE2 ? PHE A 1 202 ?  10.820  -0.539 -13.958 1.000 89.600 ? 202 PHE A CE2 1 
ATOM 1581 C CZ  ? PHE A 1 202 ?  12.016  -1.028 -14.460 1.000 89.600 ? 202 PHE A CZ  1 
ATOM 1582 N N   ? PRO A 1 203 ?  13.048   1.270 -10.541 1.000 90.510 ? 203 PRO A N   1 
ATOM 1583 C CA  ? PRO A 1 203 ?  11.879   0.423 -10.291 1.000 90.510 ? 203 PRO A CA  1 
ATOM 1584 C C   ? PRO A 1 203 ?  11.267   0.656  -8.911 1.000 90.510 ? 203 PRO A C   1 
ATOM 1585 C CB  ? PRO A 1 203 ?  12.441  -0.996 -10.406 1.000 90.510 ? 203 PRO A CB  1 
ATOM 1586 O O   ? PRO A 1 203 ?  11.938   1.168  -8.012 1.000 90.510 ? 203 PRO A O   1 
ATOM 1587 C CG  ? PRO A 1 203 ?  13.844  -0.894  -9.901 1.000 90.510 ? 203 PRO A CG  1 
ATOM 1588 C CD  ? PRO A 1 203 ?  14.408   0.432 -10.326 1.000 90.510 ? 203 PRO A CD  1 
ATOM 1589 N N   ? ASP A 1 204 ?   9.945   0.310  -8.749 1.000 93.290 ? 204 ASP A N   1 
ATOM 1590 C CA  ? ASP A 1 204 ?   9.255   0.290  -7.463 1.000 93.290 ? 204 ASP A CA  1 
ATOM 1591 C C   ? ASP A 1 204 ?   9.118  -1.137  -6.936 1.000 93.290 ? 204 ASP A C   1 
ATOM 1592 C CB  ? ASP A 1 204 ?   7.876   0.941  -7.584 1.000 93.290 ? 204 ASP A CB  1 
ATOM 1593 O O   ? ASP A 1 204 ?   9.017  -2.086  -7.717 1.000 93.290 ? 204 ASP A O   1 
ATOM 1594 C CG  ? ASP A 1 204 ?   7.945   2.443  -7.792 1.000 93.290 ? 204 ASP A CG  1 
ATOM 1595 O OD1 ? ASP A 1 204 ?   8.873   3.090  -7.261 1.000 93.290 ? 204 ASP A OD1 1 
ATOM 1596 O OD2 ? ASP A 1 204 ?   7.062   2.986  -8.490 1.000 93.290 ? 204 ASP A OD2 1 
ATOM 1597 N N   ? VAL A 1 205 ?   9.167  -1.211  -5.575 1.000 95.840 ? 205 VAL A N   1 
ATOM 1598 C CA  ? VAL A 1 205 ?   8.985  -2.507  -4.929 1.000 95.840 ? 205 VAL A CA  1 
ATOM 1599 C C   ? VAL A 1 205 ?   7.681  -2.510  -4.134 1.000 95.840 ? 205 VAL A C   1 
ATOM 1600 C CB  ? VAL A 1 205 ?  10.174  -2.852  -4.005 1.000 95.840 ? 205 VAL A CB  1 
ATOM 1601 O O   ? VAL A 1 205 ?   7.429  -1.601  -3.340 1.000 95.840 ? 205 VAL A O   1 
ATOM 1602 C CG1 ? VAL A 1 205 ?   9.893  -4.131  -3.218 1.000 95.840 ? 205 VAL A CG1 1 
ATOM 1603 C CG2 ? VAL A 1 205 ?  11.459  -2.993  -4.819 1.000 95.840 ? 205 VAL A CG2 1 
ATOM 1604 N N   ? PHE A 1 206 ?   6.873  -3.483  -4.423 1.000 97.180 ? 206 PHE A N   1 
ATOM 1605 C CA  ? PHE A 1 206 ?   5.605  -3.691  -3.734 1.000 97.180 ? 206 PHE A CA  1 
ATOM 1606 C C   ? PHE A 1 206 ?   5.663  -4.937  -2.858 1.000 97.180 ? 206 PHE A C   1 
ATOM 1607 C CB  ? PHE A 1 206 ?   4.457  -3.810  -4.742 1.000 97.180 ? 206 PHE A CB  1 
ATOM 1608 O O   ? PHE A 1 206 ?   6.356  -5.901  -3.187 1.000 97.180 ? 206 PHE A O   1 
ATOM 1609 C CG  ? PHE A 1 206 ?   4.084  -2.507  -5.395 1.000 97.180 ? 206 PHE A CG  1 
ATOM 1610 C CD1 ? PHE A 1 206 ?   2.808  -1.979  -5.246 1.000 97.180 ? 206 PHE A CD1 1 
ATOM 1611 C CD2 ? PHE A 1 206 ?   5.012  -1.809  -6.158 1.000 97.180 ? 206 PHE A CD2 1 
ATOM 1612 C CE1 ? PHE A 1 206 ?   2.460  -0.773  -5.849 1.000 97.180 ? 206 PHE A CE1 1 
ATOM 1613 C CE2 ? PHE A 1 206 ?   4.671  -0.603  -6.764 1.000 97.180 ? 206 PHE A CE2 1 
ATOM 1614 C CZ  ? PHE A 1 206 ?   3.395  -0.087  -6.609 1.000 97.180 ? 206 PHE A CZ  1 
ATOM 1615 N N   ? ALA A 1 207 ?   4.974  -4.845  -1.636 1.000 97.240 ? 207 ALA A N   1 
ATOM 1616 C CA  ? ALA A 1 207 ?   4.709  -6.096  -0.931 1.000 97.240 ? 207 ALA A CA  1 
ATOM 1617 C C   ? ALA A 1 207 ?   3.716  -6.960  -1.703 1.000 97.240 ? 207 ALA A C   1 
ATOM 1618 C CB  ? ALA A 1 207 ?   4.185  -5.815   0.474 1.000 97.240 ? 207 ALA A CB  1 
ATOM 1619 O O   ? ALA A 1 207 ?   2.665  -6.477  -2.132 1.000 97.240 ? 207 ALA A O   1 
ATOM 1620 N N   ? LYS A 1 208 ?   4.098  -8.210  -1.944 1.000 96.900 ? 208 LYS A N   1 
ATOM 1621 C CA  ? LYS A 1 208 ?   3.322  -9.158  -2.737 1.000 96.900 ? 208 LYS A CA  1 
ATOM 1622 C C   ? LYS A 1 208 ?   2.161  -9.731  -1.929 1.000 96.900 ? 208 LYS A C   1 
ATOM 1623 C CB  ? LYS A 1 208 ?   4.216 -10.291  -3.246 1.000 96.900 ? 208 LYS A CB  1 
ATOM 1624 O O   ? LYS A 1 208 ?   2.359 -10.608  -1.086 1.000 96.900 ? 208 LYS A O   1 
ATOM 1625 C CG  ? LYS A 1 208 ?   3.530 -11.224  -4.233 1.000 96.900 ? 208 LYS A CG  1 
ATOM 1626 C CD  ? LYS A 1 208 ?   4.478 -12.311  -4.725 1.000 96.900 ? 208 LYS A CD  1 
ATOM 1627 C CE  ? LYS A 1 208 ?   5.656 -11.723  -5.489 1.000 96.900 ? 208 LYS A CE  1 
ATOM 1628 N NZ  ? LYS A 1 208 ?   6.656 -12.770  -5.857 1.000 96.900 ? 208 LYS A NZ  1 
ATOM 1629 N N   ? VAL A 1 209 ?   0.873  -9.207  -2.214 1.000 97.380 ? 209 VAL A N   1 
ATOM 1630 C CA  ? VAL A 1 209 ?  -0.315  -9.560  -1.444 1.000 97.380 ? 209 VAL A CA  1 
ATOM 1631 C C   ? VAL A 1 209 ?  -0.494 -11.076  -1.435 1.000 97.380 ? 209 VAL A C   1 
ATOM 1632 C CB  ? VAL A 1 209 ?  -1.581  -8.877  -2.008 1.000 97.380 ? 209 VAL A CB  1 
ATOM 1633 O O   ? VAL A 1 209 ?  -0.834 -11.661  -0.404 1.000 97.380 ? 209 VAL A O   1 
ATOM 1634 C CG1 ? VAL A 1 209 ?  -2.837  -9.431  -1.339 1.000 97.380 ? 209 VAL A CG1 1 
ATOM 1635 C CG2 ? VAL A 1 209 ?  -1.497  -7.363  -1.823 1.000 97.380 ? 209 VAL A CG2 1 
ATOM 1636 N N   ? SER A 1 210 ?  -0.279 -11.772  -2.538 1.000 96.490 ? 210 SER A N   1 
ATOM 1637 C CA  ? SER A 1 210 ?  -0.473 -13.214  -2.654 1.000 96.490 ? 210 SER A CA  1 
ATOM 1638 C C   ? SER A 1 210 ?   0.374 -13.969  -1.636 1.000 96.490 ? 210 SER A C   1 
ATOM 1639 C CB  ? SER A 1 210 ?  -0.131 -13.689  -4.067 1.000 96.490 ? 210 SER A CB  1 
ATOM 1640 O O   ? SER A 1 210 ?  -0.040 -15.015  -1.130 1.000 96.490 ? 210 SER A O   1 
ATOM 1641 O OG  ? SER A 1 210 ?   1.200 -13.341  -4.406 1.000 96.490 ? 210 SER A OG  1 
ATOM 1642 N N   ? SER A 1 211 ?   1.520 -13.418  -1.275 1.000 96.400 ? 211 SER A N   1 
ATOM 1643 C CA  ? SER A 1 211 ?   2.424 -14.065  -0.330 1.000 96.400 ? 211 SER A CA  1 
ATOM 1644 C C   ? SER A 1 211 ?   1.883 -13.988   1.094 1.000 96.400 ? 211 SER A C   1 
ATOM 1645 C CB  ? SER A 1 211 ?   3.812 -13.427  -0.392 1.000 96.400 ? 211 SER A CB  1 
ATOM 1646 O O   ? SER A 1 211 ?   2.316 -14.740   1.970 1.000 96.400 ? 211 SER A O   1 
ATOM 1647 O OG  ? SER A 1 211 ?   4.415 -13.656  -1.654 1.000 96.400 ? 211 SER A OG  1 
ATOM 1648 N N   ? PHE A 1 212 ?   0.842 -13.120   1.306 1.000 97.210 ? 212 PHE A N   1 
ATOM 1649 C CA  ? PHE A 1 212 ?   0.386 -12.840   2.662 1.000 97.210 ? 212 PHE A CA  1 
ATOM 1650 C C   ? PHE A 1 212 ?  -1.035 -13.347   2.872 1.000 97.210 ? 212 PHE A C   1 
ATOM 1651 C CB  ? PHE A 1 212 ?   0.456 -11.337   2.955 1.000 97.210 ? 212 PHE A CB  1 
ATOM 1652 O O   ? PHE A 1 212 ?  -1.607 -13.180   3.952 1.000 97.210 ? 212 PHE A O   1 
ATOM 1653 C CG  ? PHE A 1 212 ?   1.841 -10.760   2.841 1.000 97.210 ? 212 PHE A CG  1 
ATOM 1654 C CD1 ? PHE A 1 212 ?   2.764 -10.927   3.866 1.000 97.210 ? 212 PHE A CD1 1 
ATOM 1655 C CD2 ? PHE A 1 212 ?   2.220 -10.051   1.709 1.000 97.210 ? 212 PHE A CD2 1 
ATOM 1656 C CE1 ? PHE A 1 212 ?   4.047 -10.394   3.764 1.000 97.210 ? 212 PHE A CE1 1 
ATOM 1657 C CE2 ? PHE A 1 212 ?   3.500  -9.515   1.600 1.000 97.210 ? 212 PHE A CE2 1 
ATOM 1658 C CZ  ? PHE A 1 212 ?   4.412  -9.687   2.629 1.000 97.210 ? 212 PHE A CZ  1 
ATOM 1659 N N   ? ILE A 1 213 ?  -1.632 -13.960   1.900 1.000 97.370 ? 213 ILE A N   1 
ATOM 1660 C CA  ? ILE A 1 213 ?  -3.035 -14.357   1.947 1.000 97.370 ? 213 ILE A CA  1 
ATOM 1661 C C   ? ILE A 1 213 ?  -3.261 -15.317   3.112 1.000 97.370 ? 213 ILE A C   1 
ATOM 1662 C CB  ? ILE A 1 213 ?  -3.483 -15.009   0.620 1.000 97.370 ? 213 ILE A CB  1 
ATOM 1663 O O   ? ILE A 1 213 ?  -4.211 -15.157   3.882 1.000 97.370 ? 213 ILE A O   1 
ATOM 1664 C CG1 ? ILE A 1 213 ?  -3.716 -13.936  -0.450 1.000 97.370 ? 213 ILE A CG1 1 
ATOM 1665 C CG2 ? ILE A 1 213 ?  -4.743 -15.853   0.832 1.000 97.370 ? 213 ILE A CG2 1 
ATOM 1666 C CD1 ? ILE A 1 213 ?  -4.067 -14.496  -1.822 1.000 97.370 ? 213 ILE A CD1 1 
ATOM 1667 N N   ? PRO A 1 214 ?  -2.396 -16.326   3.222 1.000 97.060 ? 214 PRO A N   1 
ATOM 1668 C CA  ? PRO A 1 214 ?  -2.587 -17.201   4.381 1.000 97.060 ? 214 PRO A CA  1 
ATOM 1669 C C   ? PRO A 1 214 ?  -2.588 -16.438   5.703 1.000 97.060 ? 214 PRO A C   1 
ATOM 1670 C CB  ? PRO A 1 214 ?  -1.393 -18.156   4.302 1.000 97.060 ? 214 PRO A CB  1 
ATOM 1671 O O   ? PRO A 1 214 ?  -3.426 -16.698   6.570 1.000 97.060 ? 214 PRO A O   1 
ATOM 1672 C CG  ? PRO A 1 214 ?  -1.074 -18.250   2.845 1.000 97.060 ? 214 PRO A CG  1 
ATOM 1673 C CD  ? PRO A 1 214 ?  -1.275 -16.897   2.225 1.000 97.060 ? 214 PRO A CD  1 
ATOM 1674 N N   ? TRP A 1 215 ?  -1.651 -15.543   5.852 1.000 97.940 ? 215 TRP A N   1 
ATOM 1675 C CA  ? TRP A 1 215 ?  -1.568 -14.723   7.056 1.000 97.940 ? 215 TRP A CA  1 
ATOM 1676 C C   ? TRP A 1 215 ?  -2.807 -13.845   7.204 1.000 97.940 ? 215 TRP A C   1 
ATOM 1677 C CB  ? TRP A 1 215 ?  -0.310 -13.851   7.028 1.000 97.940 ? 215 TRP A CB  1 
ATOM 1678 O O   ? TRP A 1 215 ?  -3.372 -13.737   8.294 1.000 97.940 ? 215 TRP A O   1 
ATOM 1679 C CG  ? TRP A 1 215 ?  -0.258 -12.821   8.116 1.000 97.940 ? 215 TRP A CG  1 
ATOM 1680 C CD1 ? TRP A 1 215 ?   0.086 -13.021   9.424 1.000 97.940 ? 215 TRP A CD1 1 
ATOM 1681 C CD2 ? TRP A 1 215 ?  -0.564 -11.429   7.989 1.000 97.940 ? 215 TRP A CD2 1 
ATOM 1682 C CE2 ? TRP A 1 215 ?  -0.384 -10.844   9.262 1.000 97.940 ? 215 TRP A CE2 1 
ATOM 1683 C CE3 ? TRP A 1 215 ?  -0.972 -10.618   6.922 1.000 97.940 ? 215 TRP A CE3 1 
ATOM 1684 N NE1 ? TRP A 1 215 ?   0.012 -11.836  10.119 1.000 97.940 ? 215 TRP A NE1 1 
ATOM 1685 C CH2 ? TRP A 1 215 ?  -0.998  -8.713   8.435 1.000 97.940 ? 215 TRP A CH2 1 
ATOM 1686 C CZ2 ? TRP A 1 215 ?  -0.599  -9.484   9.496 1.000 97.940 ? 215 TRP A CZ2 1 
ATOM 1687 C CZ3 ? TRP A 1 215 ?  -1.185  -9.265   7.157 1.000 97.940 ? 215 TRP A CZ3 1 
ATOM 1688 N N   ? ILE A 1 216 ?  -3.257 -13.195   6.137 1.000 98.000 ? 216 ILE A N   1 
ATOM 1689 C CA  ? ILE A 1 216 ?  -4.433 -12.332   6.140 1.000 98.000 ? 216 ILE A CA  1 
ATOM 1690 C C   ? ILE A 1 216 ?  -5.657 -13.131   6.581 1.000 98.000 ? 216 ILE A C   1 
ATOM 1691 C CB  ? ILE A 1 216 ?  -4.676 -11.703   4.750 1.000 98.000 ? 216 ILE A CB  1 
ATOM 1692 O O   ? ILE A 1 216 ?  -6.424 -12.682   7.437 1.000 98.000 ? 216 ILE A O   1 
ATOM 1693 C CG1 ? ILE A 1 216 ?  -3.596 -10.659   4.441 1.000 98.000 ? 216 ILE A CG1 1 
ATOM 1694 C CG2 ? ILE A 1 216 ?  -6.074 -11.083   4.675 1.000 98.000 ? 216 ILE A CG2 1 
ATOM 1695 C CD1 ? ILE A 1 216 ?  -3.610 -10.161   3.002 1.000 98.000 ? 216 ILE A CD1 1 
ATOM 1696 N N   ? LYS A 1 217 ?  -5.849 -14.288   6.072 1.000 97.800 ? 217 LYS A N   1 
ATOM 1697 C CA  ? LYS A 1 217 ?  -6.991 -15.137   6.398 1.000 97.800 ? 217 LYS A CA  1 
ATOM 1698 C C   ? LYS A 1 217 ?  -6.975 -15.538   7.870 1.000 97.800 ? 217 LYS A C   1 
ATOM 1699 C CB  ? LYS A 1 217 ?  -7.001 -16.386   5.514 1.000 97.800 ? 217 LYS A CB  1 
ATOM 1700 O O   ? LYS A 1 217 ?  -8.016 -15.534   8.531 1.000 97.800 ? 217 LYS A O   1 
ATOM 1701 C CG  ? LYS A 1 217 ?  -7.385 -16.117   4.067 1.000 97.800 ? 217 LYS A CG  1 
ATOM 1702 C CD  ? LYS A 1 217 ?  -7.481 -17.408   3.265 1.000 97.800 ? 217 LYS A CD  1 
ATOM 1703 C CE  ? LYS A 1 217 ?  -7.998 -17.155   1.855 1.000 97.800 ? 217 LYS A CE  1 
ATOM 1704 N NZ  ? LYS A 1 217 ?  -8.056 -18.413   1.052 1.000 97.800 ? 217 LYS A NZ  1 
ATOM 1705 N N   ? LYS A 1 218 ?  -5.822 -15.901   8.320 1.000 97.960 ? 218 LYS A N   1 
ATOM 1706 C CA  ? LYS A 1 218 ?  -5.653 -16.274   9.721 1.000 97.960 ? 218 LYS A CA  1 
ATOM 1707 C C   ? LYS A 1 218 ?  -6.028 -15.120  10.647 1.000 97.960 ? 218 LYS A C   1 
ATOM 1708 C CB  ? LYS A 1 218 ?  -4.213 -16.714   9.990 1.000 97.960 ? 218 LYS A CB  1 
ATOM 1709 O O   ? LYS A 1 218 ?  -6.746 -15.315  11.630 1.000 97.960 ? 218 LYS A O   1 
ATOM 1710 C CG  ? LYS A 1 218 ?  -3.956 -17.148  11.425 1.000 97.960 ? 218 LYS A CG  1 
ATOM 1711 C CD  ? LYS A 1 218 ?  -2.501 -17.550  11.635 1.000 97.960 ? 218 LYS A CD  1 
ATOM 1712 C CE  ? LYS A 1 218 ?  -2.222 -17.901  13.090 1.000 97.960 ? 218 LYS A CE  1 
ATOM 1713 N NZ  ? LYS A 1 218 ?  -0.798 -18.301  13.301 1.000 97.960 ? 218 LYS A NZ  1 
ATOM 1714 N N   ? GLU A 1 219 ?  -5.556 -13.922  10.377 1.000 97.870 ? 219 GLU A N   1 
ATOM 1715 C CA  ? GLU A 1 219 ?  -5.831 -12.747  11.199 1.000 97.870 ? 219 GLU A CA  1 
ATOM 1716 C C   ? GLU A 1 219 ?  -7.310 -12.374  11.151 1.000 97.870 ? 219 GLU A C   1 
ATOM 1717 C CB  ? GLU A 1 219 ?  -4.974 -11.562  10.747 1.000 97.870 ? 219 GLU A CB  1 
ATOM 1718 O O   ? GLU A 1 219 ?  -7.879 -11.942  12.155 1.000 97.870 ? 219 GLU A O   1 
ATOM 1719 C CG  ? GLU A 1 219 ?  -3.485 -11.749  10.996 1.000 97.870 ? 219 GLU A CG  1 
ATOM 1720 C CD  ? GLU A 1 219 ?  -3.150 -12.023  12.454 1.000 97.870 ? 219 GLU A CD  1 
ATOM 1721 O OE1 ? GLU A 1 219 ?  -2.241 -12.840  12.725 1.000 97.870 ? 219 GLU A OE1 1 
ATOM 1722 O OE2 ? GLU A 1 219 ?  -3.803 -11.416  13.332 1.000 97.870 ? 219 GLU A OE2 1 
ATOM 1723 N N   ? LEU A 1 220 ?  -7.880 -12.520   9.943 1.000 97.010 ? 220 LEU A N   1 
ATOM 1724 C CA  ? LEU A 1 220 ?  -9.298 -12.209   9.800 1.000 97.010 ? 220 LEU A CA  1 
ATOM 1725 C C   ? LEU A 1 220 ? -10.147 -13.127  10.673 1.000 97.010 ? 220 LEU A C   1 
ATOM 1726 C CB  ? LEU A 1 220 ?  -9.730 -12.335   8.336 1.000 97.010 ? 220 LEU A CB  1 
ATOM 1727 O O   ? LEU A 1 220 ? -11.148 -12.694  11.248 1.000 97.010 ? 220 LEU A O   1 
ATOM 1728 C CG  ? LEU A 1 220 ?  -9.203 -11.264   7.380 1.000 97.010 ? 220 LEU A CG  1 
ATOM 1729 C CD1 ? LEU A 1 220 ?  -9.742 -11.500   5.972 1.000 97.010 ? 220 LEU A CD1 1 
ATOM 1730 C CD2 ? LEU A 1 220 ?  -9.580  -9.872   7.876 1.000 97.010 ? 220 LEU A CD2 1 
ATOM 1731 N N   ? LYS A 1 221 ?  -9.838 -14.323  10.876 1.000 96.690 ? 221 LYS A N   1 
ATOM 1732 C CA  ? LYS A 1 221 ? -10.554 -15.290  11.703 1.000 96.690 ? 221 LYS A CA  1 
ATOM 1733 C C   ? LYS A 1 221 ? -10.497 -14.901  13.178 1.000 96.690 ? 221 LYS A C   1 
ATOM 1734 C CB  ? LYS A 1 221 ?  -9.978 -16.693  11.509 1.000 96.690 ? 221 LYS A CB  1 
ATOM 1735 O O   ? LYS A 1 221 ? -11.444 -15.149  13.928 1.000 96.690 ? 221 LYS A O   1 
ATOM 1736 C CG  ? LYS A 1 221 ? -10.323 -17.323  10.167 1.000 96.690 ? 221 LYS A CG  1 
ATOM 1737 C CD  ? LYS A 1 221 ?  -9.730 -18.720  10.036 1.000 96.690 ? 221 LYS A CD  1 
ATOM 1738 C CE  ? LYS A 1 221 ?  -9.993 -19.313   8.659 1.000 96.690 ? 221 LYS A CE  1 
ATOM 1739 N NZ  ? LYS A 1 221 ?  -9.364 -20.659   8.506 1.000 96.690 ? 221 LYS A NZ  1 
ATOM 1740 N N   ? LYS A 1 222 ?  -9.435 -14.223  13.581 1.000 94.540 ? 222 LYS A N   1 
ATOM 1741 C CA  ? LYS A 1 222 ?  -9.220 -13.828  14.970 1.000 94.540 ? 222 LYS A CA  1 
ATOM 1742 C C   ? LYS A 1 222 ?  -9.978 -12.545  15.300 1.000 94.540 ? 222 LYS A C   1 
ATOM 1743 C CB  ? LYS A 1 222 ?  -7.728 -13.642  15.250 1.000 94.540 ? 222 LYS A CB  1 
ATOM 1744 O O   ? LYS A 1 222 ? -10.290 -12.284  16.464 1.000 94.540 ? 222 LYS A O   1 
ATOM 1745 C CG  ? LYS A 1 222 ?  -6.909 -14.917  15.112 1.000 94.540 ? 222 LYS A CG  1 
ATOM 1746 C CD  ? LYS A 1 222 ?  -5.422 -14.650  15.310 1.000 94.540 ? 222 LYS A CD  1 
ATOM 1747 C CE  ? LYS A 1 222 ?  -4.590 -15.899  15.055 1.000 94.540 ? 222 LYS A CE  1 
ATOM 1748 N NZ  ? LYS A 1 222 ?  -3.126 -15.617  15.143 1.000 94.540 ? 222 LYS A NZ  1 
ATOM 1749 N N   ? MET A 1 223 ? -10.251 -11.781  14.249 1.000 91.870 ? 223 MET A N   1 
ATOM 1750 C CA  ? MET A 1 223 ? -10.924 -10.497  14.425 1.000 91.870 ? 223 MET A CA  1 
ATOM 1751 C C   ? MET A 1 223 ? -12.428 -10.688  14.586 1.000 91.870 ? 223 MET A C   1 
ATOM 1752 C CB  ? MET A 1 223 ? -10.639  -9.573  13.239 1.000 91.870 ? 223 MET A CB  1 
ATOM 1753 O O   ? MET A 1 223 ? -12.984 -11.687  14.126 1.000 91.870 ? 223 MET A O   1 
ATOM 1754 C CG  ? MET A 1 223 ?  -9.179  -9.166  13.117 1.000 91.870 ? 223 MET A CG  1 
ATOM 1755 S SD  ? MET A 1 223 ?  -8.856  -8.148  11.624 1.000 91.870 ? 223 MET A SD  1 
ATOM 1756 C CE  ? MET A 1 223 ?  -7.046  -8.043  11.694 1.000 91.870 ? 223 MET A CE  1 
# 
loop_
_struct_sheet_range.sheet_id 
_struct_sheet_range.id 
_struct_sheet_range.beg_label_comp_id 
_struct_sheet_range.beg_label_asym_id 
_struct_sheet_range.beg_label_seq_id 
_struct_sheet_range.pdbx_beg_PDB_ins_code 
_struct_sheet_range.end_label_comp_id 
_struct_sheet_range.end_label_asym_id 
_struct_sheet_range.end_label_seq_id 
_struct_sheet_range.pdbx_end_PDB_ins_code 
_struct_sheet_range.beg_auth_comp_id 
_struct_sheet_range.beg_auth_asym_id 
_struct_sheet_range.beg_auth_seq_id 
_struct_sheet_range.end_auth_comp_id 
_struct_sheet_range.end_auth_asym_id 
_struct_sheet_range.end_auth_seq_id 
A A ILE A   2 ? ILE A   3 ? ILE A 2   ILE A 3   
A B SER A 173 ? THR A 174 ? SER A 173 THR A 174 
B C ARG A   6 ? GLU A   7 ? ARG A 6   GLU A 7   
B D MET A 117 ? GLY A 122 ? MET A 117 GLY A 122 
B E LEU A 138 ? VAL A 144 ? LEU A 138 VAL A 144 
B F GLN A 162 ? GLY A 166 ? GLN A 162 GLY A 166 
B G PRO A 182 ? CYS A 185 ? PRO A 182 CYS A 185 
B H ALA A 188 ? TYR A 195 ? ALA A 188 TYR A 195 
B I ASP A 204 ? LYS A 208 ? ASP A 204 LYS A 208 
C J MET A  16 ? ILE A  21 ? MET A 16  ILE A 21  
C K LEU A  25 ? GLN A  33 ? LEU A 25  GLN A 33  
C L VAL A  36 ? THR A  39 ? VAL A 36  THR A 39  
C M MET A  48 ? LEU A  52 ? MET A 48  LEU A 52  
C N GLN A  65 ? PRO A  74 ? GLN A 65  PRO A 74  
C O MET A  88 ? LEU A  92 ? MET A 88  LEU A 92  
D P ASN A  56 ? ASN A  56 ? ASN A 56  ASN A 56  
D Q VAL A 136 ? VAL A 136 ? VAL A 136 VAL A 136 
E R ARG A 125 ? ARG A 125 ? ARG A 125 ARG A 125 
E S THR A 133 ? THR A 133 ? THR A 133 THR A 133 
# 
loop_
_struct_conf.id 
_struct_conf.conf_type_id 
_struct_conf.beg_label_comp_id 
_struct_conf.beg_label_asym_id 
_struct_conf.beg_label_seq_id 
_struct_conf.pdbx_beg_PDB_ins_code 
_struct_conf.end_label_comp_id 
_struct_conf.end_label_asym_id 
_struct_conf.end_label_seq_id 
_struct_conf.pdbx_end_PDB_ins_code 
_struct_conf.beg_auth_comp_id 
_struct_conf.beg_auth_asym_id 
_struct_conf.beg_auth_seq_id 
_struct_conf.end_auth_comp_id 
_struct_conf.end_auth_asym_id 
_struct_conf.end_auth_seq_id 
STRN1         STRN         ILE A   2 ? ILE A   3 ? ILE A 2   ILE A 3   
TURN_TY1_P1   TURN_TY1_P   GLY A   4 ? GLY A   4 ? GLY A 4   GLY A 4   
STRN2         STRN         ARG A   6 ? GLU A   7 ? ARG A 6   GLU A 7   
HELX_LH_PP_P1 HELX_LH_PP_P ALA A   8 ? LYS A   9 ? ALA A 8   LYS A 9   
TURN_TY1_P2   TURN_TY1_P   LYS A  10 ? TYR A  11 ? LYS A 10  TYR A 11  
BEND1         BEND         SER A  12 ? SER A  12 ? SER A 12  SER A 12  
TURN_TY1_P3   TURN_TY1_P   PRO A  14 ? TYR A  15 ? PRO A 14  TYR A 15  
STRN3         STRN         MET A  16 ? ILE A  21 ? MET A 16  ILE A 21  
HELX_RH_3T_P1 HELX_RH_3T_P GLU A  22 ? GLU A  24 ? GLU A 22  GLU A 24  
STRN4         STRN         LEU A  25 ? GLN A  33 ? LEU A 25  GLN A 33  
TURN_TY1_P4   TURN_TY1_P   GLU A  34 ? ASP A  35 ? GLU A 34  ASP A 35  
STRN5         STRN         VAL A  36 ? THR A  39 ? VAL A 36  THR A 39  
HELX_RH_3T_P2 HELX_RH_3T_P ALA A  41 ? CYS A  43 ? ALA A 41  CYS A 43  
BEND2         BEND         GLU A  46 ? GLU A  46 ? GLU A 46  GLU A 46  
STRN6         STRN         MET A  48 ? LEU A  52 ? MET A 48  LEU A 52  
BEND3         BEND         GLY A  53 ? GLY A  53 ? GLY A 53  GLY A 53  
BEND4         BEND         HIS A  55 ? HIS A  55 ? HIS A 55  HIS A 55  
STRN7         STRN         ASN A  56 ? ASN A  56 ? ASN A 56  ASN A 56  
TURN_TY1_P5   TURN_TY1_P   ILE A  57 ? ARG A  58 ? ILE A 57  ARG A 58  
BEND5         BEND         LYS A  59 ? LYS A  59 ? LYS A 59  LYS A 59  
TURN_TY1_P6   TURN_TY1_P   PRO A  62 ? ASN A  63 ? PRO A 62  ASN A 63  
STRN8         STRN         GLN A  65 ? PRO A  74 ? GLN A 65  PRO A 74  
TURN_TY1_P7   TURN_TY1_P   PRO A  76 ? LYS A  77 ? PRO A 76  LYS A 77  
TURN_TY1_P8   TURN_TY1_P   ARG A  80 ? THR A  82 ? ARG A 80  THR A 82  
TURN_TY1_P9   TURN_TY1_P   ARG A  84 ? TYR A  85 ? ARG A 84  TYR A 85  
STRN9         STRN         MET A  88 ? LEU A  92 ? MET A 88  LEU A 92  
BEND6         BEND         LYS A  93 ? HIS A  94 ? LYS A 93  HIS A 94  
BEND7         BEND         ASN A  99 ? VAL A 102 ? ASN A 99  VAL A 102 
HELX_LH_PP_P2 HELX_LH_PP_P PRO A 106 ? PRO A 108 ? PRO A 106 PRO A 108 
BEND8         BEND         ALA A 109 ? LYS A 110 ? ALA A 109 LYS A 110 
HELX_LH_PP_P3 HELX_LH_PP_P ASN A 111 ? LYS A 113 ? ASN A 111 LYS A 113 
TURN_TY1_P10  TURN_TY1_P   PRO A 114 ? GLY A 115 ? PRO A 114 GLY A 115 
STRN10        STRN         MET A 117 ? GLY A 122 ? MET A 117 GLY A 122 
BEND9         BEND         GLY A 124 ? GLY A 124 ? GLY A 124 GLY A 124 
STRN11        STRN         ARG A 125 ? ARG A 125 ? ARG A 125 ARG A 125 
BEND10        BEND         ILE A 126 ? HIS A 127 ? ILE A 126 HIS A 127 
TURN_TY1_P11  TURN_TY1_P   LEU A 128 ? TRP A 129 ? LEU A 128 TRP A 129 
STRN12        STRN         THR A 133 ? THR A 133 ? THR A 133 THR A 133 
BEND11        BEND         ASP A 135 ? ASP A 135 ? ASP A 135 ASP A 135 
STRN13        STRN         VAL A 136 ? VAL A 136 ? VAL A 136 VAL A 136 
STRN14        STRN         LEU A 138 ? VAL A 144 ? LEU A 138 VAL A 144 
HELX_LH_PP_P4 HELX_LH_PP_P GLN A 145 ? LYS A 146 ? GLN A 145 LYS A 146 
HELX_RH_AL_P1 HELX_RH_AL_P ASP A 147 ? THR A 153 ? ASP A 147 THR A 153 
TURN_TY1_P12  TURN_TY1_P   SER A 155 ? GLY A 156 ? SER A 155 GLY A 156 
TURN_TY1_P13  TURN_TY1_P   ARG A 159 ? VAL A 161 ? ARG A 159 VAL A 161 
STRN15        STRN         GLN A 162 ? GLY A 166 ? GLN A 162 GLY A 166 
TURN_TY1_P14  TURN_TY1_P   SER A 168 ? SER A 169 ? SER A 168 SER A 169 
BEND12        BEND         GLY A 170 ? LYS A 171 ? GLY A 170 LYS A 171 
STRN16        STRN         SER A 173 ? THR A 174 ? SER A 173 THR A 174 
TURN_TY1_P15  TURN_TY1_P   LYS A 176 ? GLY A 177 ? LYS A 176 GLY A 177 
TURN_TY1_P16  TURN_TY1_P   SER A 179 ? GLY A 180 ? SER A 179 GLY A 180 
STRN17        STRN         PRO A 182 ? CYS A 185 ? PRO A 182 CYS A 185 
TURN_TY1_P17  TURN_TY1_P   ASN A 186 ? GLY A 187 ? ASN A 186 GLY A 187 
STRN18        STRN         ALA A 188 ? TYR A 195 ? ALA A 188 TYR A 195 
TURN_TY1_P18  TURN_TY1_P   HIS A 198 ? GLY A 199 ? HIS A 198 GLY A 199 
STRN19        STRN         ASP A 204 ? LYS A 208 ? ASP A 204 LYS A 208 
HELX_RH_3T_P3 HELX_RH_3T_P VAL A 209 ? PHE A 212 ? VAL A 209 PHE A 212 
HELX_RH_AL_P2 HELX_RH_AL_P ILE A 213 ? LYS A 222 ? ILE A 213 LYS A 222 
# 
