# Supplementary material for: FlatProt: 2D visualization eases protein structure comparison
Source: BMC Bioinformatics. 2025 Aug 13;26:210. doi: 10.1186/s12859-025-06233-x (PMC12344939; doi:10.1186/s12859-025-06233-x)
Supplement: Supplementary file 1 — Supplementary Material 1 [file 12859_2025_6233_MOESM1_ESM.zip › KLK/structures/Pelodiscus_sinensis_GeneID=102459172.cif]

data_Pelodiscus_sinensis_GeneID=102459172
# 
_entry.id   ? 
# 
_entity.id                         1      
_entity.type                       polymer 
_entity.pdbx_description           polymer-1 
_entity.formula_weight             25043.6 
_entity.pdbx_number_of_molecules        1 
# 
loop_
_struct_sheet.id 
_struct_sheet.number_strands 
A 2 
B 8 
C 6 
D 2 
E 2 
# 
loop_
_struct_conf_type.id 
_struct_conf_type.criteria 
STRN         DSSP 
TURN_TY1_P   DSSP 
HELX_LH_PP_P DSSP 
BEND         DSSP 
HELX_RH_3T_P DSSP 
HELX_RH_AL_P DSSP 
# 
_struct_asym.id          A 
_struct_asym.entity_id   1 
# 
_software.pdbx_ordinal     1 
_software.name             dssp 
_software.version          4.4.10 
_software.date             ? 
_software.classification   'model annotation' 
# 
_entity_poly.entity_id                      1 
_entity_poly.type                           polypeptide(L) 
_entity_poly.nstd_linkage                   n 
_entity_poly.nstd_monomer                   n 
_entity_poly.pdbx_seq_one_letter_code       
;EIIGGKEAQPHSRPYMAYLYIDKYKYCGGFLVAENFVLTAAHCQGDRITVYLGAHNIRQQEPSRQEIPVRRQIPHRQYNR
ETLNNDIMLLQLSHNATLTREVELLRLPTCRVCPETLCNVAGWGMTSLTTTTNTLREVNLSVVADDLCKKEYHNYFPSTM
LCVGDSDYRKSTYRGDSGGPLVCDGVAEGIVSKGKRNSASHVVFTRISHFVPWIKANMQQI
;
_entity_poly.pdbx_seq_one_letter_code_can   
;EIIGGKEAQPHSRPYMAYLYIDKYKYCGGFLVAENFVLTAAHCQGDRITVYLGAHNIRQQEPSRQEIPVRRQIPHRQYNR
ETLNNDIMLLQLSHNATLTREVELLRLPTCRVCPETLCNVAGWGMTSLTTTTNTLREVNLSVVADDLCKKEYHNYFPSTM
LCVGDSDYRKSTYRGDSGGPLVCDGVAEGIVSKGKRNSASHVVFTRISHFVPWIKANMQQI
;
_entity_poly.pdbx_strand_id                 A 
# 
loop_
_dssp_struct_summary.entry_id 
_dssp_struct_summary.label_comp_id 
_dssp_struct_summary.label_asym_id 
_dssp_struct_summary.label_seq_id 
_dssp_struct_summary.secondary_structure 
_dssp_struct_summary.ss_bridge 
_dssp_struct_summary.helix_3_10 
_dssp_struct_summary.helix_alpha 
_dssp_struct_summary.helix_pi 
_dssp_struct_summary.helix_pp 
_dssp_struct_summary.bend 
_dssp_struct_summary.chirality 
_dssp_struct_summary.sheet 
_dssp_struct_summary.strand 
_dssp_struct_summary.ladder_1 
_dssp_struct_summary.ladder_2 
_dssp_struct_summary.accessibility 
_dssp_struct_summary.TCO 
_dssp_struct_summary.kappa 
_dssp_struct_summary.alpha 
_dssp_struct_summary.phi 
_dssp_struct_summary.psi 
_dssp_struct_summary.x_ca 
_dssp_struct_summary.y_ca 
_dssp_struct_summary.z_ca 
Pelodiscus_sinensis_GeneID=102459172 GLU A 1   . . . . . . . . . . . . ? .      .     .      .      111.1  4.0   -13.6 -0.5  
Pelodiscus_sinensis_GeneID=102459172 ILE A 2   E . > . . . . - A A A . ? -0.861 .     -164.0 -94.3  74.3   6.6   -11.7 1.6   
Pelodiscus_sinensis_GeneID=102459172 ILE A 3   E . 3 . . . S + A A A . ? -0.652 72.5  9.9    -64.2  122.8  9.2   -14.3 0.5   
Pelodiscus_sinensis_GeneID=102459172 GLY A 4   T . 3 . . . S + . . . . ? 0.607  103.1 135.0  83.9   4.4    12.3  -14.1 2.8   
Pelodiscus_sinensis_GeneID=102459172 GLY A 5   . . < . . . . - . . . . ? -0.358 45.5  -140.6 -84.4  162.3  10.3  -11.7 5.0   
Pelodiscus_sinensis_GeneID=102459172 LYS A 6   E . . . . . . - B C B . ? -0.894 35.6  -81.7  -116.9 152.7  10.2  -11.9 8.8   
Pelodiscus_sinensis_GeneID=102459172 GLU A 7   E . . . . > . - B C B . ? -0.389 52.5  -119.9 -52.5  131.7  7.4   -11.3 11.1  
Pelodiscus_sinensis_GeneID=102459172 ALA A 8   P . . . . P . - . . . . ? -0.471 30.8  -97.1  -71.0  141.5  7.0   -7.5  11.7  
Pelodiscus_sinensis_GeneID=102459172 GLN A 9   P . > . . < . - . . . . ? -0.486 61.0  -87.4  -54.5  126.7  7.3   -6.2  15.1  
Pelodiscus_sinensis_GeneID=102459172 PRO A 10  T . 3 . . . S - . . . . ? -0.230 107.8 -4.1   -45.4  124.8  3.7   -5.9  16.3  
Pelodiscus_sinensis_GeneID=102459172 HIS A 11  T . 3 . . . S + . . . . ? 0.624  91.3  126.6  69.6   14.3   2.2   -2.6  15.3  
Pelodiscus_sinensis_GeneID=102459172 SER A 12  S . < . . . S + . . . . ? 0.617  74.9  50.3   -75.1  -11.1  5.5   -1.3  13.8  
Pelodiscus_sinensis_GeneID=102459172 ARG A 13  . . > . . . . + . . . . ? -0.635 67.0  168.6  -123.9 74.8   3.5   -0.6  10.6  
Pelodiscus_sinensis_GeneID=102459172 PRO A 14  T . 3 . . . S + . . . . ? 0.563  71.7  61.3   -77.4  0.2    0.5   1.4   11.8  
Pelodiscus_sinensis_GeneID=102459172 TYR A 15  T . 3 . . . S + . . . . ? 0.534  77.6  118.3  -98.4  -11.4  -0.6  2.4   8.3   
Pelodiscus_sinensis_GeneID=102459172 MET A 16  E . < . . . . - C K J . ? -0.332 45.6  -162.5 -67.6  141.1  -1.2  -1.2  7.1   
Pelodiscus_sinensis_GeneID=102459172 ALA A 17  E . . . . . . - C K J K ? -0.984 11.4  -150.8 -126.3 134.0  -4.6  -2.2  6.0   
Pelodiscus_sinensis_GeneID=102459172 TYR A 18  E . . . . . . - C K J K ? -0.922 15.9  -154.3 -98.3  121.3  -6.1  -5.7  5.5   
Pelodiscus_sinensis_GeneID=102459172 LEU A 19  E . . . . . . - C K J K ? -0.894 6.6   -162.7 -101.4 116.6  -8.7  -5.8  2.9   
Pelodiscus_sinensis_GeneID=102459172 TYR A 20  E . . . . . . - C K J K ? -0.899 15.6  -170.3 -93.9  101.5  -11.3 -8.5  3.2   
Pelodiscus_sinensis_GeneID=102459172 ILE A 21  E . . > . . . - C K J K ? -0.878 54.4  -39.5  -101.4 112.0  -12.8 -8.7  -0.3  
Pelodiscus_sinensis_GeneID=102459172 ASP A 22  T . . 4 . . S - . . . . ? -0.161 96.5  -57.4  58.9   -165.6 -15.8 -10.7 -0.6  
Pelodiscus_sinensis_GeneID=102459172 LYS A 23  T . . 4 . . S + . . . . ? 0.672  134.4 28.5   -86.6  0.9    -15.9 -14.2 1.4   
Pelodiscus_sinensis_GeneID=102459172 TYR A 24  T . . 4 . . S + . . . . ? 0.458  105.8 68.4   -145.0 -2.1   -12.7 -15.7 -0.2  
Pelodiscus_sinensis_GeneID=102459172 LYS A 25  E . . < . . . - C L J . ? -0.880 47.2  -176.5 -126.8 152.1  -10.2 -12.9 -1.3  
Pelodiscus_sinensis_GeneID=102459172 TYR A 26  E . . . . . . + C L J . ? -0.992 2.7   178.3  -143.3 157.3  -8.0  -10.5 0.4   
Pelodiscus_sinensis_GeneID=102459172 CYS A 27  E . . . . . . - C L J . ? -0.854 26.3  -111.9 -140.4 168.1  -5.6  -7.7  -0.5  
Pelodiscus_sinensis_GeneID=102459172 GLY A 28  E . . . . . . + C L J . ? -0.507 34.6  161.1  -96.2  174.8  -3.5  -5.2  1.2   
Pelodiscus_sinensis_GeneID=102459172 GLY A 29  E . . . . . . - C L J . ? -0.954 24.2  -128.9 -173.9 176.4  -3.8  -1.4  1.5   
Pelodiscus_sinensis_GeneID=102459172 PHE A 30  E . . . . . . - C L J L ? -0.993 23.3  -110.7 -150.5 145.1  -2.6  1.6   3.5   
Pelodiscus_sinensis_GeneID=102459172 LEU A 31  E . . . . . . + C L . L ? -0.631 35.5  162.7  -76.7  124.0  -4.2  4.5   5.2   
Pelodiscus_sinensis_GeneID=102459172 VAL A 32  E . . . . . S + C L . . ? 0.547  74.8  13.2   -118.4 -12.7  -3.5  7.9   3.5   
Pelodiscus_sinensis_GeneID=102459172 ALA A 33  E . > . . . S - C L . L ? -0.942 88.9  -97.0  -153.7 162.1  -6.4  9.8   5.2   
Pelodiscus_sinensis_GeneID=102459172 GLU A 34  T . 3 . . . S + . . . . ? 0.769  128.2 24.6   -57.8  -18.1  -8.8  9.1   8.2   
Pelodiscus_sinensis_GeneID=102459172 ASN A 35  T . 3 . . . S + . . . . ? 0.151  111.9 81.6   -131.6 14.8   -11.3 7.9   5.7   
Pelodiscus_sinensis_GeneID=102459172 PHE A 36  E . < . . . . - C M L M ? -0.993 47.9  -173.3 -131.8 133.1  -9.2  6.9   2.7   
Pelodiscus_sinensis_GeneID=102459172 VAL A 37  E . . . . . . - C M L M ? -0.959 16.6  -143.4 -117.1 131.1  -7.2  3.7   1.9   
Pelodiscus_sinensis_GeneID=102459172 LEU A 38  E . . . . . . + C M L M ? -0.833 35.6  144.4  -91.9  139.0  -4.9  3.3   -1.0  
Pelodiscus_sinensis_GeneID=102459172 THR A 39  E . . . . . . - C M . M ? -0.868 50.6  -68.7  -155.8 -179.9 -4.8  -0.1  -2.8  
Pelodiscus_sinensis_GeneID=102459172 ALA A 40  . . > . . . . - . . . . ? -0.663 32.8  -133.2 -82.4  145.1  -4.5  -1.7  -6.1  
Pelodiscus_sinensis_GeneID=102459172 ALA A 41  G . > . . . S + . . . . ? 0.809  106.5 62.8   -65.5  -30.8  -7.3  -1.4  -8.7  
Pelodiscus_sinensis_GeneID=102459172 HIS A 42  G . 3 . . . S + . . . . ? 0.608  87.5  74.5   -73.5  -4.7   -7.1  -5.1  -9.4  
Pelodiscus_sinensis_GeneID=102459172 CYS A 43  G . < . . . S + . . . . ? 0.252  72.0  134.5  -88.3  15.2   -8.2  -5.7  -5.8  
Pelodiscus_sinensis_GeneID=102459172 GLN A 44  . . < . . . . + . . . . ? -0.269 24.6  154.5  -70.5  146.6  -11.8 -4.6  -6.6  
Pelodiscus_sinensis_GeneID=102459172 GLY A 45  . . . . . . . - . . . . ? -0.952 55.0  -96.0  -160.2 176.8  -14.8 -6.6  -5.4  
Pelodiscus_sinensis_GeneID=102459172 ASP A 46  S . . . . . S + . . . . ? 0.902  110.4 19.8   -67.2  -47.8  -18.6 -6.5  -4.5  
Pelodiscus_sinensis_GeneID=102459172 ARG A 47  . . . . . . . - . . . . ? -0.998 68.7  -174.8 -128.0 129.1  -17.9 -6.1  -0.7  
Pelodiscus_sinensis_GeneID=102459172 ILE A 48  E . . . . . . - C N K . ? -0.995 4.1   -171.8 -128.3 127.1  -14.8 -4.8  0.9   
Pelodiscus_sinensis_GeneID=102459172 THR A 49  E . . . . . . - C N K N ? -0.981 14.9  -146.3 -113.3 131.6  -14.0 -4.5  4.7   
Pelodiscus_sinensis_GeneID=102459172 VAL A 50  E . . . . . . - C N K N ? -0.824 6.4   -160.2 -100.1 125.6  -10.9 -2.7  5.9   
Pelodiscus_sinensis_GeneID=102459172 TYR A 51  E . . . . . . - C N K N ? -0.949 15.0  -178.6 -101.5 119.7  -9.1  -4.0  9.0   
Pelodiscus_sinensis_GeneID=102459172 LEU A 52  E . . . . . . + C N K N ? -0.843 60.3  25.0   -114.4 147.5  -6.8  -1.4  10.7  
Pelodiscus_sinensis_GeneID=102459172 GLY A 53  S . . . . . S + . . . . ? 0.588  85.2  134.9  83.3   10.7   -4.6  -1.7  13.7  
Pelodiscus_sinensis_GeneID=102459172 ALA A 54  . . . . . . . + . . . . ? -0.790 29.6  172.0  -98.7  130.6  -4.2  -5.6  13.4  
Pelodiscus_sinensis_GeneID=102459172 HIS A 55  S . . . . . S + . . . . ? 0.738  85.7  32.9   -91.6  -41.9  -0.9  -7.4  13.7  
Pelodiscus_sinensis_GeneID=102459172 ASN A 56  B . > . . . S - D Q P . ? -0.971 70.6  -158.2 -117.2 118.8  -2.6  -10.8 13.6  
Pelodiscus_sinensis_GeneID=102459172 ILE A 57  T . 3 . . . S + . . . . ? 0.683  91.3  54.6   -79.1  -8.8   -5.7  -11.1 11.5  
Pelodiscus_sinensis_GeneID=102459172 ARG A 58  T . 3 . . . S + . . . . ? 0.721  97.4  77.3   -94.5  -17.8  -7.0  -14.1 13.3  
Pelodiscus_sinensis_GeneID=102459172 GLN A 59  S . < . . . S - . . . . ? -0.721 82.4  -126.9 -100.2 133.2  -6.9  -12.5 16.7  
Pelodiscus_sinensis_GeneID=102459172 GLN A 60  . . . . . . . - . . . . ? -0.746 36.4  -169.2 -73.6  92.8   -9.4  -10.0 18.0  
Pelodiscus_sinensis_GeneID=102459172 GLU A 61  . . > . . . . - . . . . ? -0.726 27.9  -132.8 -87.0  135.9  -7.0  -7.3  18.9  
Pelodiscus_sinensis_GeneID=102459172 PRO A 62  T . 3 . . . S + . . . . ? 0.821  109.6 54.0   -56.1  -27.5  -8.3  -4.3  20.9  
Pelodiscus_sinensis_GeneID=102459172 SER A 63  T . 3 . . . S + . . . . ? 0.627  84.9  110.4  -79.9  -18.6  -6.5  -2.0  18.5  
Pelodiscus_sinensis_GeneID=102459172 ARG A 64  . . < . . . . - . . . . ? -0.446 51.1  -162.6 -69.5  127.1  -8.2  -3.6  15.4  
Pelodiscus_sinensis_GeneID=102459172 GLN A 65  E . . . . . . - C O N . ? -0.957 4.6   -156.3 -107.8 131.0  -10.8 -1.4  13.6  
Pelodiscus_sinensis_GeneID=102459172 GLU A 66  E . . . . . . + C O N . ? -0.954 20.0  171.3  -110.6 113.8  -13.3 -2.9  11.2  
Pelodiscus_sinensis_GeneID=102459172 ILE A 67  E . . . . . . - C O N . ? -0.969 25.4  -136.3 -130.5 120.1  -14.6 -0.5  8.7   
Pelodiscus_sinensis_GeneID=102459172 PRO A 68  E . . . . . . - C O N . ? -0.402 29.1  -110.8 -68.7  152.9  -16.8 -1.2  5.6   
Pelodiscus_sinensis_GeneID=102459172 VAL A 69  E . . . . . . - C O O . ? -0.699 28.5  -175.0 -87.6  126.7  -15.9 0.4   2.3   
Pelodiscus_sinensis_GeneID=102459172 ARG A 70  E . . . . . S + C O . . ? 0.856  70.7  15.2   -83.2  -44.3  -18.5 3.0   1.2   
Pelodiscus_sinensis_GeneID=102459172 ARG A 71  E . . . . . . - C O O . ? -0.997 58.8  -153.9 -140.1 134.0  -17.0 3.9   -2.2  
Pelodiscus_sinensis_GeneID=102459172 GLN A 72  E . . . . . . - C O O . ? -0.964 12.1  -173.2 -105.7 123.2  -14.5 2.2   -4.5  
Pelodiscus_sinensis_GeneID=102459172 ILE A 73  E . . . . . . - C O O . ? -0.791 6.3   -174.8 -120.5 82.9   -12.7 4.7   -6.9  
Pelodiscus_sinensis_GeneID=102459172 PRO A 74  E . . . . . . - C O O . ? -0.526 42.3  -91.0  -74.2  145.7  -10.5 2.8   -9.4  
Pelodiscus_sinensis_GeneID=102459172 HIS A 75  . . > . . . . - . . . . ? -0.389 34.5  -132.6 -52.2  134.2  -8.3  4.8   -11.8 
Pelodiscus_sinensis_GeneID=102459172 ARG A 76  T . 3 . . . S + . . . . ? 0.776  105.1 49.1   -64.9  -28.5  -10.4 5.4   -15.0 
Pelodiscus_sinensis_GeneID=102459172 GLN A 77  T . 3 . . . S + . . . . ? 0.145  77.7  142.2  -100.7 15.2   -7.5  4.4   -17.3 
Pelodiscus_sinensis_GeneID=102459172 TYR A 78  . . < . . . . - . . . . ? -0.450 39.0  -153.8 -57.2  125.2  -6.8  1.1   -15.4 
Pelodiscus_sinensis_GeneID=102459172 ASN A 79  . . . > . . . - . . . . ? -0.923 9.1   -163.2 -106.1 116.1  -5.9  -1.5  -17.9 
Pelodiscus_sinensis_GeneID=102459172 ARG A 80  T . . 4 . . S + . . . . ? 0.736  88.7  51.6   -74.0  -22.1  -6.6  -5.1  -16.8 
Pelodiscus_sinensis_GeneID=102459172 GLU A 81  T . . 4 . . S + . . . . ? 0.934  125.3 21.5   -81.4  -43.5  -4.4  -6.6  -19.4 
Pelodiscus_sinensis_GeneID=102459172 THR A 82  T . . 4 . . S - . . . . ? 0.597  94.8  -131.6 -101.1 -11.4  -1.3  -4.6  -18.8 
Pelodiscus_sinensis_GeneID=102459172 LEU A 83  . . > < . . . + . . . . ? 0.679  49.3  161.0  61.6   17.2   -2.1  -3.6  -15.2 
Pelodiscus_sinensis_GeneID=102459172 ASN A 84  T . 3 . . . . + . . . . ? -0.506 64.9  14.9   -62.2  136.8  -1.2  -0.1  -16.2 
Pelodiscus_sinensis_GeneID=102459172 ASN A 85  T . 3 . . . S + . . . . ? 0.882  79.1  173.0  64.5   34.7   -2.6  2.5   -13.8 
Pelodiscus_sinensis_GeneID=102459172 ASP A 86  . . < . . . . + . . . . ? -0.532 31.3  120.4  -72.6  70.1   -3.3  -0.2  -11.2 
Pelodiscus_sinensis_GeneID=102459172 ILE A 87  . . . . . . . + . . . . ? -0.998 34.7  177.2  -141.2 138.2  -4.4  2.2   -8.4  
Pelodiscus_sinensis_GeneID=102459172 MET A 88  E . . . . . . - C P M O ? -0.997 19.7  -141.8 -145.3 139.4  -7.6  2.6   -6.4  
Pelodiscus_sinensis_GeneID=102459172 LEU A 89  E . . . . . . - C P M O ? -0.871 13.1  -156.3 -98.3  132.2  -9.0  4.8   -3.5  
Pelodiscus_sinensis_GeneID=102459172 LEU A 90  E . . . . . . - C P M O ? -0.966 4.8   -151.9 -106.9 118.1  -11.3 3.3   -1.0  
Pelodiscus_sinensis_GeneID=102459172 GLN A 91  E . . . . . . - C P M O ? -0.838 20.3  -134.2 -85.9  121.3  -13.6 5.7   0.9   
Pelodiscus_sinensis_GeneID=102459172 LEU A 92  E . . . . . . - C P . O ? -0.401 13.1  -124.2 -75.3  147.0  -14.3 4.2   4.3   
Pelodiscus_sinensis_GeneID=102459172 SER A 93  S . . . . . S + . . . . ? 0.744  97.1  7.7    -62.1  -24.7  -18.0 4.2   5.7   
Pelodiscus_sinensis_GeneID=102459172 HIS A 94  S . . . . . S - . . . . ? -0.972 96.2  -80.1  -152.8 157.1  -16.6 6.2   8.8   
Pelodiscus_sinensis_GeneID=102459172 ASN A 95  . . . . . . . - . . . . ? -0.305 44.0  -118.0 -59.4  139.5  -13.3 7.8   9.9   
Pelodiscus_sinensis_GeneID=102459172 ALA A 96  . . . . . . . - . . . . ? -0.533 26.4  -119.7 -69.2  141.4  -10.6 5.7   11.2  
Pelodiscus_sinensis_GeneID=102459172 THR A 97  . . . . . . . - . . . . ? -0.815 28.4  -132.3 -82.7  112.6  -9.6  6.5   14.8  
Pelodiscus_sinensis_GeneID=102459172 LEU A 98  . . . . . . . + . . . . ? -0.562 42.7  149.2  -71.5  130.0  -6.0  7.4   14.8  
Pelodiscus_sinensis_GeneID=102459172 THR A 99  . . . . . . . - . . . . ? -0.743 66.2  -80.3  -140.5 -177.5 -3.9  5.7   17.5  
Pelodiscus_sinensis_GeneID=102459172 ARG A 100 S . . . . . S + . . . . ? 0.765  134.8 42.2   -62.3  -21.8  -0.4  4.4   18.1  
Pelodiscus_sinensis_GeneID=102459172 GLU A 101 S . . . . . S + . . . . ? 0.525  114.1 55.8   -103.9 -9.4   -1.5  1.3   16.0  
Pelodiscus_sinensis_GeneID=102459172 VAL A 102 . . . . . . . + . . . . ? -0.938 69.8  150.1  -132.7 109.4  -3.4  3.3   13.3  
Pelodiscus_sinensis_GeneID=102459172 GLU A 103 . . . . . . . - . . . . ? -0.931 43.4  -102.4 -137.0 163.0  -1.5  6.1   11.4  
Pelodiscus_sinensis_GeneID=102459172 LEU A 104 P . . . . > . - . . . . ? -0.571 26.6  -139.4 -84.2  142.1  -1.4  7.8   8.1   
Pelodiscus_sinensis_GeneID=102459172 LEU A 105 P . . . . P . - . . . . ? -0.880 25.6  -119.4 -97.5  135.5  1.2   7.1   5.5   
Pelodiscus_sinensis_GeneID=102459172 ARG A 106 B . . . . P . - B D C . ? -0.425 18.0  -125.1 -77.8  145.8  2.6   10.1  3.7   
Pelodiscus_sinensis_GeneID=102459172 LEU A 107 P . . . . P . - . . . . ? -0.653 33.0  -108.4 -86.1  141.9  2.3   10.6  -0.1  
Pelodiscus_sinensis_GeneID=102459172 PRO A 108 P . . . . < . - . . . . ? -0.332 17.6  -160.6 -68.8  152.0  5.6   11.1  -2.0  
Pelodiscus_sinensis_GeneID=102459172 THR A 109 S . . . . . S + . . . . ? 0.579  76.3  18.3   -103.3 -17.6  6.4   14.5  -3.5  
Pelodiscus_sinensis_GeneID=102459172 CYS A 110 S . . . . . S - . . . . ? -0.939 92.0  -76.8  -147.0 172.3  9.0   13.1  -5.9  
Pelodiscus_sinensis_GeneID=102459172 ARG A 111 P . . . . > . - . . . . ? -0.430 46.9  -119.3 -72.6  139.0  10.2  10.0  -7.6  
Pelodiscus_sinensis_GeneID=102459172 VAL A 112 P . . . . P . - . . . . ? -0.553 31.3  -120.5 -77.9  142.0  12.2  7.6   -5.5  
Pelodiscus_sinensis_GeneID=102459172 CYS A 113 P . > . . P . - . . . . ? -0.532 30.4  -92.8  -83.0  152.2  15.9  6.9   -6.8  
Pelodiscus_sinensis_GeneID=102459172 PRO A 114 T . 3 . . < S + . . . . ? -0.235 109.6 29.0   -59.1  146.2  17.3  3.6   -7.8  
Pelodiscus_sinensis_GeneID=102459172 GLU A 115 T . 3 . . . S + . . . . ? 0.332  82.9  142.3  84.9   -7.6   19.1  1.6   -5.0  
Pelodiscus_sinensis_GeneID=102459172 THR A 116 . . < . . . . - . . . . ? -0.526 53.3  -127.0 -61.7  127.6  17.0  3.2   -2.4  
Pelodiscus_sinensis_GeneID=102459172 LEU A 117 E . . . . . . + B E D . ? -0.707 36.3  178.0  -79.6  128.7  16.2  0.6   0.3   
Pelodiscus_sinensis_GeneID=102459172 CYS A 118 E . . . . . . - B E D . ? -0.857 21.9  -128.5 -132.3 158.2  12.5  0.3   0.9   
Pelodiscus_sinensis_GeneID=102459172 ASN A 119 E . . . . . . - B E D E ? -0.875 14.2  -168.1 -112.5 143.8  10.2  -1.8  3.1   
Pelodiscus_sinensis_GeneID=102459172 VAL A 120 E . . . . . . - B E D E ? -0.991 6.3   -170.9 -127.4 134.1  7.1   -3.8  2.2   
Pelodiscus_sinensis_GeneID=102459172 ALA A 121 E . . . . . . + B E D . ? -0.966 17.7  138.3  -125.6 145.9  4.7   -5.2  4.6   
Pelodiscus_sinensis_GeneID=102459172 GLY A 122 E . . . . . . - B E D . ? -0.982 52.6  -122.7 -174.2 169.0  1.8   -7.6  4.1   
Pelodiscus_sinensis_GeneID=102459172 TRP A 123 S . . . . . S + . . . . ? 0.003  70.9  121.2  -108.5 14.8   -0.2  -10.7 5.3   
Pelodiscus_sinensis_GeneID=102459172 GLY A 124 S . . . . . S - . . . . ? 0.197  76.4  -45.9  -69.1  -174.1 0.3   -12.7 2.1   
Pelodiscus_sinensis_GeneID=102459172 MET A 125 B . . . . . . - E S Q . ? -0.398 38.7  -160.4 -57.4  135.8  2.0   -16.1 1.8   
Pelodiscus_sinensis_GeneID=102459172 THR A 126 S . . . . . S + . . . . ? 0.494  79.8  4.5    -98.1  -6.8   5.4   -16.6 3.8   
Pelodiscus_sinensis_GeneID=102459172 SER A 127 S . . . . . S - . . . . ? -0.927 93.7  -82.7  -163.9 170.3  6.3   -19.6 1.5   
Pelodiscus_sinensis_GeneID=102459172 LEU A 128 S . . . . . S + . . . . ? 0.738  131.5 19.0   -56.4  -10.3  5.0   -21.6 -1.6  
Pelodiscus_sinensis_GeneID=102459172 THR A 129 S . . . . . S + . . . . ? 0.441  110.1 83.2   -141.3 -1.9   2.7   -23.4 0.8   
Pelodiscus_sinensis_GeneID=102459172 THR A 130 . . . . . . . - . . . . ? -0.927 48.4  -169.1 -123.1 122.8  2.4   -21.4 4.0   
Pelodiscus_sinensis_GeneID=102459172 THR A 131 B . . . . . . - E T Q . ? -0.752 14.5  -147.3 -97.1  146.2  0.1   -18.4 4.8   
Pelodiscus_sinensis_GeneID=102459172 THR A 132 . . . . . . . - . . . . ? -0.945 17.1  -157.9 -114.0 149.0  0.6   -16.3 7.9   
Pelodiscus_sinensis_GeneID=102459172 ASN A 133 S . . . . . S + . . . . ? 0.486  77.0  80.3   -95.3  -6.7   -1.9  -14.6 10.0  
Pelodiscus_sinensis_GeneID=102459172 THR A 134 B . . . . . S - D R P . ? -0.748 92.4  -99.1  -104.3 145.4  0.8   -12.2 11.3  
Pelodiscus_sinensis_GeneID=102459172 LEU A 135 . . . . . . . - . . . . ? -0.452 42.4  -166.6 -61.1  133.0  2.1   -9.2  9.5   
Pelodiscus_sinensis_GeneID=102459172 ARG A 136 E . . . . . . - B F B D ? -0.839 4.3   -163.9 -121.6 159.3  5.4   -9.8  7.7   
Pelodiscus_sinensis_GeneID=102459172 GLU A 137 E . . . . . . - B F B D ? -0.987 7.3   -176.8 -143.5 156.7  7.9   -7.4  6.2   
Pelodiscus_sinensis_GeneID=102459172 VAL A 138 E . . . . . . - B F . D ? -0.991 24.9  -122.0 -150.0 149.6  10.9  -7.4  3.9   
Pelodiscus_sinensis_GeneID=102459172 ASN A 139 E . . . . . . + B F . D ? -0.807 32.1  177.5  -94.8  133.9  13.4  -4.9  2.6   
Pelodiscus_sinensis_GeneID=102459172 LEU A 140 E . . . . . . - B F . D ? -0.961 21.3  -129.9 -133.3 152.7  13.7  -4.3  -1.2  
Pelodiscus_sinensis_GeneID=102459172 SER A 141 E . . . . . . - B F F D ? -0.814 23.7  -116.4 -104.1 140.7  15.8  -2.0  -3.4  
Pelodiscus_sinensis_GeneID=102459172 VAL A 142 E . . . . . . - B F F . ? -0.565 38.7  -152.7 -67.1  132.7  14.5  0.2   -6.1  
Pelodiscus_sinensis_GeneID=102459172 VAL A 143 . . . . . . . - . . . . ? -0.746 21.3  -89.4  -115.1 160.2  16.0  -1.0  -9.3  
Pelodiscus_sinensis_GeneID=102459172 ALA A 144 . . > > . . . - . . . . ? -0.342 33.6  -124.9 -64.7  143.5  16.8  0.7   -12.6 
Pelodiscus_sinensis_GeneID=102459172 ASP A 145 H . 3 > . . S + . . . . ? 0.793  104.4 69.8   -59.5  -32.7  14.0  0.7   -15.2 
Pelodiscus_sinensis_GeneID=102459172 ASP A 146 H . 3 > . . S + . . . . ? 0.831  95.4  54.3   -59.8  -31.5  16.2  -0.9  -17.8 
Pelodiscus_sinensis_GeneID=102459172 LEU A 147 H . < > . . S + . . . . ? 0.898  109.9 44.8   -72.9  -36.0  16.1  -4.1  -15.9 
Pelodiscus_sinensis_GeneID=102459172 CYS A 148 H . . X . . S + . . . . ? 0.814  105.8 60.6   -79.2  -28.4  12.3  -4.3  -15.8 
Pelodiscus_sinensis_GeneID=102459172 LYS A 149 H . . < . . S + . . . . ? 0.836  103.7 52.1   -65.2  -31.0  11.9  -3.4  -19.4 
Pelodiscus_sinensis_GeneID=102459172 LYS A 150 H . . < . . S + . . . . ? 0.831  119.3 35.3   -73.8  -26.1  13.9  -6.5  -20.2 
Pelodiscus_sinensis_GeneID=102459172 GLU A 151 H . . < . . S + . . . . ? 0.747  117.9 50.0   -100.5 -28.6  11.5  -8.6  -18.1 
Pelodiscus_sinensis_GeneID=102459172 TYR A 152 . . > < . . . - . . . . ? -0.953 57.8  -162.8 -124.7 115.3  8.2   -6.9  -18.7 
Pelodiscus_sinensis_GeneID=102459172 HIS A 153 T . 3 . . . S + . . . . ? 0.837  95.7  42.4   -66.7  -19.5  7.0   -6.1  -22.3 
Pelodiscus_sinensis_GeneID=102459172 ASN A 154 T . 3 . . . S + . . . . ? -0.039 79.6  140.8  -119.2 29.2   4.3   -3.5  -20.9 
Pelodiscus_sinensis_GeneID=102459172 TYR A 155 . . < . . . . - . . . . ? -0.695 30.3  -170.2 -78.7  120.3  6.5   -1.8  -18.4 
Pelodiscus_sinensis_GeneID=102459172 PHE A 156 . . > > . . . - . . . . ? -0.924 11.9  -161.8 -114.9 108.5  5.9   1.9   -18.3 
Pelodiscus_sinensis_GeneID=102459172 PRO A 157 T . 3 4 . . S + . . . . ? 0.719  88.9  63.0   -63.8  -20.0  8.5   3.8   -16.1 
Pelodiscus_sinensis_GeneID=102459172 SER A 158 T . 3 4 . . S + . . . . ? 0.842  122.2 17.3   -71.1  -32.5  6.2   6.8   -15.9 
Pelodiscus_sinensis_GeneID=102459172 THR A 159 T . < 4 . . S + . . . . ? 0.441  120.7 69.0   -120.4 -2.2   3.5   4.8   -14.0 
Pelodiscus_sinensis_GeneID=102459172 MET A 160 E . . < . . . - B G . G ? -0.922 58.4  -154.4 -130.2 149.5  5.4   1.8   -12.8 
Pelodiscus_sinensis_GeneID=102459172 LEU A 161 E . . . . . . - B G . G ? -0.975 12.0  -142.9 -122.4 133.6  8.2   1.2   -10.3 
Pelodiscus_sinensis_GeneID=102459172 CYS A 162 E . . . . . . + B G . G ? -0.860 26.6  169.3  -102.9 124.8  10.7  -1.7  -10.4 
Pelodiscus_sinensis_GeneID=102459172 VAL A 163 E . . . . . . + B G F G ? -0.978 7.9   129.0  -136.2 144.7  11.7  -3.2  -7.1  
Pelodiscus_sinensis_GeneID=102459172 GLY A 164 E . . . . . . - B G F G ? -0.986 51.0  -88.4  -176.0 175.2  13.6  -6.2  -6.2  
Pelodiscus_sinensis_GeneID=102459172 ASP A 165 . . > . . . . - . . . . ? -0.928 25.9  -140.8 -104.5 125.2  16.4  -8.0  -4.3  
Pelodiscus_sinensis_GeneID=102459172 SER A 166 T . 3 . . . S + . . . . ? 0.766  106.1 43.2   -59.5  -17.3  19.8  -8.2  -6.0  
Pelodiscus_sinensis_GeneID=102459172 ASP A 167 T . 3 . . . S - . . . . ? 0.268  105.5 -126.9 -114.8 4.9    20.2  -11.9 -4.6  
Pelodiscus_sinensis_GeneID=102459172 TYR A 168 S . < . . . S + . . . . ? 0.775  77.6  117.7  63.3   26.6   16.6  -12.9 -5.4  
Pelodiscus_sinensis_GeneID=102459172 ARG A 169 . . . . . . . + . . . . ? 0.628  67.0  51.5   -100.6 -9.0   16.0  -14.1 -1.9  
Pelodiscus_sinensis_GeneID=102459172 LYS A 170 . . . . . . . + . . . . ? -0.956 61.3  139.6  -134.8 141.1  13.2  -11.6 -1.2  
Pelodiscus_sinensis_GeneID=102459172 SER A 171 E . . . . . . - A B A . ? -0.987 43.0  -109.2 -164.6 164.8  9.9   -10.7 -3.0  
Pelodiscus_sinensis_GeneID=102459172 THR A 172 E . . . . . . + A B A . ? -0.822 42.5  164.2  -97.8  145.4  6.1   -9.8  -2.7  
Pelodiscus_sinensis_GeneID=102459172 TYR A 173 . . > . . . . - . . . . ? -0.669 41.3  -14.8  -142.3 -162.3 3.6   -12.3 -3.9  
Pelodiscus_sinensis_GeneID=102459172 ARG A 174 T . 3 . . . S + . . . . ? -0.107 121.3 25.7   -49.1  127.2  -0.2  -13.3 -3.8  
Pelodiscus_sinensis_GeneID=102459172 GLY A 175 T . 3 . . . S + . . . . ? 0.115  100.4 81.7   106.5  -13.4  -2.1  -11.5 -1.1  
Pelodiscus_sinensis_GeneID=102459172 ASP A 176 . . X . . . . + . . . . ? 0.340  58.7  134.9  -102.0 -2.3   0.1   -8.4  -0.7  
Pelodiscus_sinensis_GeneID=102459172 SER A 177 T . 3 . . . S + . . . . ? -0.306 72.6  20.6   -48.8  129.9  -1.6  -6.7  -3.7  
Pelodiscus_sinensis_GeneID=102459172 GLY A 178 T . 3 . . . S + . . . . ? 0.253  93.0  130.1  95.6   -14.0  -2.3  -3.2  -2.8  
Pelodiscus_sinensis_GeneID=102459172 GLY A 179 . . < . . . . - . . . . ? -0.381 59.6  -99.2  -73.3  160.5  0.2   -3.0  0.0   
Pelodiscus_sinensis_GeneID=102459172 PRO A 180 E . . . . . . - B H . H ? -0.538 11.9  -144.2 -92.6  136.0  2.7   -0.0  0.2   
Pelodiscus_sinensis_GeneID=102459172 LEU A 181 E . . . . . . - B H E H ? -0.913 31.6  -159.8 -80.2  114.9  6.4   0.2   -0.8  
Pelodiscus_sinensis_GeneID=102459172 VAL A 182 E . . . . . . + B H E H ? -0.893 17.7  179.3  -113.9 123.2  7.7   2.4   2.0   
Pelodiscus_sinensis_GeneID=102459172 CYS A 183 E . > . . . S - B H . H ? -0.983 76.1  -20.4  -122.3 118.3  11.0  4.4   1.7   
Pelodiscus_sinensis_GeneID=102459172 ASP A 184 T . 3 . . . S - . . . . ? 0.898  129.9 -49.1  52.0   39.5   12.1  6.7   4.6   
Pelodiscus_sinensis_GeneID=102459172 GLY A 185 T . 3 . . . S + . . . . ? 0.617  116.9 111.1  83.3   12.4   8.5   6.8   5.9   
Pelodiscus_sinensis_GeneID=102459172 VAL A 186 E . < . . . S - B I C H ? -0.952 71.6  -116.8 -123.9 143.3  6.9   7.6   2.5   
Pelodiscus_sinensis_GeneID=102459172 ALA A 187 E . . . . . . + B I . H ? -0.677 39.3  163.5  -79.9  114.5  4.7   5.6   0.2   
Pelodiscus_sinensis_GeneID=102459172 GLU A 188 E . . . . . . + B I . . ? 0.669  58.0  7.3    -106.6 -20.7  6.5   5.1   -3.0  
Pelodiscus_sinensis_GeneID=102459172 GLY A 189 E . . . . . . - B I I H ? -0.980 55.1  -128.8 -158.4 163.5  4.6   2.3   -4.6  
Pelodiscus_sinensis_GeneID=102459172 ILE A 190 E . . . . . . - B I I H ? -0.987 41.1  -109.5 -118.1 124.1  1.6   -0.1  -4.6  
Pelodiscus_sinensis_GeneID=102459172 VAL A 191 E . . . . . . + B I I . ? -0.389 57.6  151.0  -51.7  121.9  2.2   -3.8  -4.9  
Pelodiscus_sinensis_GeneID=102459172 SER A 192 E . . . . . . - B I . . ? 0.691  49.0  -8.6   -122.6 -73.1  0.8   -4.5  -8.4  
Pelodiscus_sinensis_GeneID=102459172 LYS A 193 E . . . . . . + B I I . ? -0.944 49.3  166.6  -142.8 150.8  2.3   -7.4  -10.5 
Pelodiscus_sinensis_GeneID=102459172 GLY A 194 . . . . . . . - . . . . ? -0.956 38.3  -101.6 -149.4 164.0  5.2   -10.0 -10.4 
Pelodiscus_sinensis_GeneID=102459172 LYS A 195 . . . > . . . - . . . . ? -0.849 20.9  -140.7 -100.0 125.4  6.3   -13.2 -12.2 
Pelodiscus_sinensis_GeneID=102459172 ARG A 196 T . . 4 . . S + . . . . ? 0.775  93.4  28.5   -61.1  -2.8   5.7   -16.7 -10.3 
Pelodiscus_sinensis_GeneID=102459172 ASN A 197 T . . 4 . . S - . . . . ? 0.250  126.0 -0.2   -163.3 46.6   9.1   -18.2 -11.6 
Pelodiscus_sinensis_GeneID=102459172 SER A 198 T . . 4 . . S + . . . . ? 0.538  71.5  122.9  148.3  20.9   12.2  -15.9 -12.4 
Pelodiscus_sinensis_GeneID=102459172 ALA A 199 . . . < . . . - . . . . ? -0.791 36.1  -165.2 -115.6 107.0  11.9  -12.1 -11.9 
Pelodiscus_sinensis_GeneID=102459172 SER A 200 S . . . . . S + . . . . ? 0.589  80.8  62.2   -44.8  -5.4   14.5  -10.7 -9.6  
Pelodiscus_sinensis_GeneID=102459172 HIS A 201 E . . . . . . - B J G . ? -0.920 66.3  -158.5 -143.1 137.9  12.1  -7.7  -9.8  
Pelodiscus_sinensis_GeneID=102459172 VAL A 202 E . . . . . . - B J G . ? -0.842 23.1  -124.3 -109.2 147.2  8.5   -6.9  -9.0  
Pelodiscus_sinensis_GeneID=102459172 VAL A 203 E . . . . . . - B J G I ? -0.850 25.4  -172.2 -100.9 126.9  6.4   -4.1  -10.4 
Pelodiscus_sinensis_GeneID=102459172 PHE A 204 E . . . . . . - B J G I ? -0.851 33.3  -106.9 -107.7 147.3  4.8   -1.5  -8.3  
Pelodiscus_sinensis_GeneID=102459172 THR A 205 E . . . . . . - B J G I ? -0.694 40.5  -123.0 -67.9  124.4  2.3   1.2   -9.2  
Pelodiscus_sinensis_GeneID=102459172 ARG A 206 E . > > . . . - B J . I ? -0.685 24.1  -167.3 -74.9  113.3  4.4   4.4   -9.0  
Pelodiscus_sinensis_GeneID=102459172 ILE A 207 H . > > . . S + . . . . ? 0.849  79.4  68.1   -74.2  -36.4  2.5   6.7   -6.5  
Pelodiscus_sinensis_GeneID=102459172 SER A 208 H . > 4 . . S + . . . . ? 0.853  99.1  53.0   -54.9  -32.5  4.4   9.9   -7.3  
Pelodiscus_sinensis_GeneID=102459172 HIS A 209 H . < 4 . . S + . . . . ? 0.815  113.0 43.0   -71.9  -23.6  2.7   9.9   -10.7 
Pelodiscus_sinensis_GeneID=102459172 PHE A 210 H . < X . . S + . . . . ? 0.345  79.8  102.6  -111.6 7.8    -0.8  9.6   -9.2  
Pelodiscus_sinensis_GeneID=102459172 VAL A 211 H . < X . . S + . . . . ? 0.932  84.4  48.4   -61.7  -47.9  -0.5  12.1  -6.3  
Pelodiscus_sinensis_GeneID=102459172 PRO A 212 H . . > . . S + . . . . ? 0.926  113.7 48.0   -56.3  -42.7  -2.5  14.8  -8.2  
Pelodiscus_sinensis_GeneID=102459172 TRP A 213 H . . > . . S + . . . . ? 0.909  112.1 50.0   -61.4  -43.1  -5.1  12.1  -9.1  
Pelodiscus_sinensis_GeneID=102459172 ILE A 214 H . . X . . S + . . . . ? 0.944  112.6 45.7   -62.1  -49.3  -5.2  11.0  -5.4  
Pelodiscus_sinensis_GeneID=102459172 LYS A 215 H . . X . . S + . . . . ? 0.890  110.5 53.1   -65.0  -43.1  -5.7  14.5  -4.0  
Pelodiscus_sinensis_GeneID=102459172 ALA A 216 H . . X . . S + . . . . ? 0.902  111.1 46.0   -60.1  -43.9  -8.3  15.5  -6.6  
Pelodiscus_sinensis_GeneID=102459172 ASN A 217 H . . X . . S + . . . . ? 0.850  110.3 53.3   -71.8  -33.2  -10.5 12.4  -5.7  
Pelodiscus_sinensis_GeneID=102459172 MET A 218 H . . < . . S + . . . . ? 0.861  111.3 46.9   -70.4  -30.0  -10.1 13.0  -2.0  
Pelodiscus_sinensis_GeneID=102459172 GLN A 219 H . . < . . S + . . . . ? 0.790  102.7 62.3   -80.1  -33.9  -11.3 16.6  -2.3  
Pelodiscus_sinensis_GeneID=102459172 GLN A 220 H . . < . . . . . . . . ? 0.732  .     .      -75.0  -5.6   -14.4 15.8  -4.6  
Pelodiscus_sinensis_GeneID=102459172 ILE A 221 . . . < . . . . . . . . ? -0.667 .     .      -112.5 .      -16.0 13.8  -1.9  
# 
loop_
_dssp_struct_ladder.id 
_dssp_struct_ladder.sheet_id 
_dssp_struct_ladder.range_id_1 
_dssp_struct_ladder.range_id_2 
_dssp_struct_ladder.type 
_dssp_struct_ladder.beg_1_label_comp_id 
_dssp_struct_ladder.beg_1_label_asym_id 
_dssp_struct_ladder.beg_1_label_seq_id 
_dssp_struct_ladder.pdbx_beg_1_PDB_ins_code 
_dssp_struct_ladder.end_1_label_comp_id 
_dssp_struct_ladder.end_1_label_asym_id 
_dssp_struct_ladder.end_1_label_seq_id 
_dssp_struct_ladder.pdbx_end_1_PDB_ins_code 
_dssp_struct_ladder.beg_1_auth_comp_id 
_dssp_struct_ladder.beg_1_auth_asym_id 
_dssp_struct_ladder.beg_1_auth_seq_id 
_dssp_struct_ladder.end_1_auth_comp_id 
_dssp_struct_ladder.end_1_auth_asym_id 
_dssp_struct_ladder.end_1_auth_seq_id 
_dssp_struct_ladder.beg_2_label_comp_id 
_dssp_struct_ladder.beg_2_label_asym_id 
_dssp_struct_ladder.beg_2_label_seq_id 
_dssp_struct_ladder.pdbx_beg_2_PDB_ins_code 
_dssp_struct_ladder.end_2_label_comp_id 
_dssp_struct_ladder.end_2_label_asym_id 
_dssp_struct_ladder.end_2_label_seq_id 
_dssp_struct_ladder.pdbx_end_2_PDB_ins_code 
_dssp_struct_ladder.beg_2_auth_comp_id 
_dssp_struct_ladder.beg_2_auth_asym_id 
_dssp_struct_ladder.beg_2_auth_seq_id 
_dssp_struct_ladder.end_2_auth_comp_id 
_dssp_struct_ladder.end_2_auth_asym_id 
_dssp_struct_ladder.end_2_auth_seq_id 
A A A B anti-parallel ILE A 2   ? ILE A 3   ? ILE A 2   ILE A 3   THR A 172 ? SER A 171 ? THR A 172 SER A 171 
B B C F anti-parallel LYS A 6   ? GLU A 7   ? LYS A 6   GLU A 7   GLU A 137 ? ARG A 136 ? GLU A 137 ARG A 136 
C B D I parallel      ARG A 106 ? ARG A 106 ? ARG A 106 ARG A 106 VAL A 186 ? VAL A 186 ? VAL A 186 VAL A 186 
D B E F anti-parallel LEU A 117 ? GLY A 122 ? LEU A 117 GLY A 122 SER A 141 ? ARG A 136 ? SER A 141 ARG A 136 
E B E H anti-parallel ASN A 119 ? VAL A 120 ? ASN A 119 VAL A 120 VAL A 182 ? LEU A 181 ? VAL A 182 LEU A 181 
F B F G anti-parallel SER A 141 ? VAL A 142 ? SER A 141 VAL A 142 GLY A 164 ? VAL A 163 ? GLY A 164 VAL A 163 
G B G J anti-parallel MET A 160 ? GLY A 164 ? MET A 160 GLY A 164 THR A 205 ? HIS A 201 ? THR A 205 HIS A 201 
H B H I anti-parallel PRO A 180 ? CYS A 183 ? PRO A 180 CYS A 183 ILE A 190 ? VAL A 186 ? ILE A 190 VAL A 186 
I B I J anti-parallel GLY A 189 ? LYS A 193 ? GLY A 189 LYS A 193 ARG A 206 ? VAL A 203 ? ARG A 206 VAL A 203 
J C K L anti-parallel MET A 16  ? ILE A 21  ? MET A 16  ILE A 21  PHE A 30  ? LYS A 25  ? PHE A 30  LYS A 25  
K C K N anti-parallel ALA A 17  ? ILE A 21  ? ALA A 17  ILE A 21  LEU A 52  ? ILE A 48  ? LEU A 52  ILE A 48  
L C L M anti-parallel PHE A 30  ? ALA A 33  ? PHE A 30  ALA A 33  LEU A 38  ? PHE A 36  ? LEU A 38  PHE A 36  
M C M P anti-parallel PHE A 36  ? THR A 39  ? PHE A 36  THR A 39  GLN A 91  ? MET A 88  ? GLN A 91  MET A 88  
N C N O anti-parallel THR A 49  ? LEU A 52  ? THR A 49  LEU A 52  PRO A 68  ? GLN A 65  ? PRO A 68  GLN A 65  
O C O P anti-parallel VAL A 69  ? PRO A 74  ? VAL A 69  PRO A 74  LEU A 92  ? MET A 88  ? LEU A 92  MET A 88  
P D Q R anti-parallel ASN A 56  ? ASN A 56  ? ASN A 56  ASN A 56  THR A 134 ? THR A 134 ? THR A 134 THR A 134 
Q E S T anti-parallel MET A 125 ? MET A 125 ? MET A 125 MET A 125 THR A 131 ? THR A 131 ? THR A 131 THR A 131 
# 
loop_
_dssp_struct_bridge_pairs.id 
_dssp_struct_bridge_pairs.label_comp_id 
_dssp_struct_bridge_pairs.label_seq_id 
_dssp_struct_bridge_pairs.label_asym_id 
_dssp_struct_bridge_pairs.auth_seq_id 
_dssp_struct_bridge_pairs.auth_asym_id 
_dssp_struct_bridge_pairs.pdbx_PDB_ins_code 
_dssp_struct_bridge_pairs.acceptor_1_label_comp_id 
_dssp_struct_bridge_pairs.acceptor_1_label_seq_id 
_dssp_struct_bridge_pairs.acceptor_1_label_asym_id 
_dssp_struct_bridge_pairs.acceptor_1_auth_seq_id 
_dssp_struct_bridge_pairs.acceptor_1_auth_asym_id 
_dssp_struct_bridge_pairs.acceptor_1_pdbx_PDB_ins_code 
_dssp_struct_bridge_pairs.acceptor_1_energy 
_dssp_struct_bridge_pairs.acceptor_2_label_comp_id 
_dssp_struct_bridge_pairs.acceptor_2_label_seq_id 
_dssp_struct_bridge_pairs.acceptor_2_label_asym_id 
_dssp_struct_bridge_pairs.acceptor_2_auth_seq_id 
_dssp_struct_bridge_pairs.acceptor_2_auth_asym_id 
_dssp_struct_bridge_pairs.acceptor_2_pdbx_PDB_ins_code 
_dssp_struct_bridge_pairs.acceptor_2_energy 
_dssp_struct_bridge_pairs.donor_1_label_comp_id 
_dssp_struct_bridge_pairs.donor_1_label_seq_id 
_dssp_struct_bridge_pairs.donor_1_label_asym_id 
_dssp_struct_bridge_pairs.donor_1_auth_seq_id 
_dssp_struct_bridge_pairs.donor_1_auth_asym_id 
_dssp_struct_bridge_pairs.donor_1_pdbx_PDB_ins_code 
_dssp_struct_bridge_pairs.donor_1_energy 
_dssp_struct_bridge_pairs.donor_2_label_comp_id 
_dssp_struct_bridge_pairs.donor_2_label_seq_id 
_dssp_struct_bridge_pairs.donor_2_label_asym_id 
_dssp_struct_bridge_pairs.donor_2_auth_seq_id 
_dssp_struct_bridge_pairs.donor_2_auth_asym_id 
_dssp_struct_bridge_pairs.donor_2_pdbx_PDB_ins_code 
_dssp_struct_bridge_pairs.donor_2_energy 
1   GLU 1   A 1   A ? ?   ?   ? ?   ? ? ?    ?   ?   ? ?   ? ? ?    TYR 173 A 173 A ? -1.7 ILE 3   A 3   A ? -0.6 
2   ILE 2   A 2   A ? MET 125 A 125 A ? -2.0 THR 172 A 172 A ? -0.2 GLY 5   A 5   A ? -1.8 GLY 4   A 4   A ? -0.3 
3   ILE 3   A 3   A ? SER 171 A 171 A ? -2.3 GLU 1   A 1   A ? -0.6 SER 171 A 171 A ? -1.7 SER 127 A 127 A ? -0.1 
4   GLY 4   A 4   A ? THR 126 A 126 A ? -0.5 ILE 2   A 2   A ? -0.3 ILE 3   A 3   A ? -0.3 LYS 6   A 6   A ? -0.1 
5   GLY 5   A 5   A ? ILE 2   A 2   A ? -1.8 THR 126 A 126 A ? -0.2 GLU 7   A 7   A ? -0.3 GLY 4   A 4   A ? -0.3 
6   LYS 6   A 6   A ? GLU 137 A 137 A ? -2.2 GLY 4   A 4   A ? -0.1 GLU 137 A 137 A ? -2.6 ALA 8   A 8   A ? -0.1 
7   GLU 7   A 7   A ? GLY 5   A 5   A ? -0.3 ARG 136 A 136 A ? -0.2 ARG 136 A 136 A ? -0.3 GLN 9   A 9   A ? -0.1 
8   ALA 8   A 8   A ? LEU 135 A 135 A ? -2.8 HIS 55  A 55  A ? -0.1 LEU 135 A 135 A ? -0.1 HIS 11  A 11  A ? -0.1 
9   GLN 9   A 9   A ? GLU 7   A 7   A ? -0.1 PRO 10  A 10  A ? -0.1 SER 12  A 12  A ? -2.3 ARG 13  A 13  A ? -0.3 
10  PRO 10  A 10  A ? ?   ?   ? ?   ? ? ?    ?   ?   ? ?   ? ? ?    GLN 9   A 9   A ? -0.1 HIS 55  A 55  A ? -0.1 
11  HIS 11  A 11  A ? ARG 13  A 13  A ? -0.1 SER 12  A 12  A ? -0.1 GLN 9   A 9   A ? -0.1 HIS 55  A 55  A ? -0.1 
12  SER 12  A 12  A ? GLN 9   A 9   A ? -2.3 ARG 13  A 13  A ? -0.2 HIS 11  A 11  A ? -0.1 GLN 9   A 9   A ? -0.0 
13  ARG 13  A 13  A ? GLN 9   A 9   A ? -0.3 PRO 14  A 14  A ? -0.1 MET 16  A 16  A ? -1.7 SER 12  A 12  A ? -0.2 
14  PRO 14  A 14  A ? ?   ?   ? ?   ? ? ?    ?   ?   ? ?   ? ? ?    GLU 103 A 103 A ? -2.0 GLY 53  A 53  A ? -0.2 
15  TYR 15  A 15  A ? VAL 102 A 102 A ? -0.2 LEU 104 A 104 A ? -0.1 LEU 31  A 31  A ? -2.0 LEU 105 A 105 A ? -0.2 
16  MET 16  A 16  A ? ARG 13  A 13  A ? -1.7 PHE 30  A 30  A ? -0.2 GLY 53  A 53  A ? -0.6 TYR 18  A 18  A ? -0.4 
17  ALA 17  A 17  A ? GLY 29  A 29  A ? -2.9 LEU 52  A 52  A ? -0.1 GLY 29  A 29  A ? -1.2 LEU 19  A 19  A ? -0.6 
18  TYR 18  A 18  A ? TYR 51  A 51  A ? -2.3 MET 16  A 16  A ? -0.4 TYR 51  A 51  A ? -2.9 TYR 20  A 20  A ? -0.7 
19  LEU 19  A 19  A ? CYS 27  A 27  A ? -3.4 ALA 17  A 17  A ? -0.6 CYS 27  A 27  A ? -1.6 ILE 21  A 21  A ? -0.8 
20  TYR 20  A 20  A ? THR 49  A 49  A ? -3.0 TYR 18  A 18  A ? -0.7 THR 49  A 49  A ? -2.3 ASP 22  A 22  A ? -0.7 
21  ILE 21  A 21  A ? LYS 25  A 25  A ? -2.2 LEU 19  A 19  A ? -0.8 LYS 25  A 25  A ? -1.7 TYR 24  A 24  A ? -0.5 
22  ASP 22  A 22  A ? ARG 47  A 47  A ? -3.3 TYR 20  A 20  A ? -0.7 THR 49  A 49  A ? -0.1 GLY 45  A 45  A ? -0.0 
23  LYS 23  A 23  A ? TYR 24  A 24  A ? -0.1 TYR 20  A 20  A ? -0.0 ASP 22  A 22  A ? -0.2 ILE 21  A 21  A ? -0.0 
24  TYR 24  A 24  A ? ILE 21  A 21  A ? -0.5 TYR 20  A 20  A ? -0.0 TYR 26  A 26  A ? -0.3 ASP 22  A 22  A ? -0.2 
25  LYS 25  A 25  A ? ILE 21  A 21  A ? -1.7 CYS 43  A 43  A ? -0.0 ILE 21  A 21  A ? -2.2 CYS 27  A 27  A ? -0.3 
26  TYR 26  A 26  A ? TYR 24  A 24  A ? -0.3 TYR 20  A 20  A ? -0.2 GLY 28  A 28  A ? -0.3 SER 177 A 177 A ? -0.2 
27  CYS 27  A 27  A ? LEU 19  A 19  A ? -1.6 LYS 25  A 25  A ? -0.3 LEU 19  A 19  A ? -3.4 GLY 29  A 29  A ? -0.2 
28  GLY 28  A 28  A ? SER 177 A 177 A ? -4.0 TYR 26  A 26  A ? -0.3 ALA 40  A 40  A ? -0.4 PHE 30  A 30  A ? -0.3 
29  GLY 29  A 29  A ? ALA 17  A 17  A ? -1.2 CYS 27  A 27  A ? -0.2 ALA 17  A 17  A ? -2.9 LEU 31  A 31  A ? -0.3 
30  PHE 30  A 30  A ? LEU 38  A 38  A ? -1.9 GLY 28  A 28  A ? -0.3 LEU 38  A 38  A ? -3.2 VAL 32  A 32  A ? -0.4 
31  LEU 31  A 31  A ? TYR 15  A 15  A ? -2.0 GLU 103 A 103 A ? -0.3 LEU 105 A 105 A ? -3.0 VAL 37  A 37  A ? -0.2 
32  VAL 32  A 32  A ? PHE 36  A 36  A ? -2.2 PHE 30  A 30  A ? -0.4 GLU 34  A 34  A ? -0.3 VAL 37  A 37  A ? -0.2 
33  ALA 33  A 33  A ? PHE 36  A 36  A ? -1.6 GLU 103 A 103 A ? -0.1 PHE 36  A 36  A ? -1.7 VAL 32  A 32  A ? -0.4 
34  GLU 34  A 34  A ? ASN 35  A 35  A ? -0.3 VAL 32  A 32  A ? -0.3 ALA 96  A 96  A ? -4.0 HIS 94  A 94  A ? -0.1 
35  ASN 35  A 35  A ? ASN 95  A 95  A ? -0.2 PHE 36  A 36  A ? -0.1 LEU 92  A 92  A ? -2.3 VAL 37  A 37  A ? -0.4 
36  PHE 36  A 36  A ? ALA 33  A 33  A ? -1.7 GLN 91  A 91  A ? -0.2 VAL 32  A 32  A ? -2.2 ALA 33  A 33  A ? -1.6 
37  VAL 37  A 37  A ? LEU 90  A 90  A ? -2.1 ASN 35  A 35  A ? -0.4 LEU 90  A 90  A ? -3.0 THR 39  A 39  A ? -0.4 
38  LEU 38  A 38  A ? PHE 30  A 30  A ? -3.2 PHE 36  A 36  A ? -0.4 PHE 30  A 30  A ? -1.9 ALA 40  A 40  A ? -0.3 
39  THR 39  A 39  A ? MET 88  A 88  A ? -2.3 VAL 37  A 37  A ? -0.4 MET 88  A 88  A ? -2.4 ALA 41  A 41  A ? -0.3 
40  ALA 40  A 40  A ? GLY 28  A 28  A ? -0.4 LEU 38  A 38  A ? -0.3 CYS 43  A 43  A ? -1.5 ILE 87  A 87  A ? -0.2 
41  ALA 41  A 41  A ? THR 39  A 39  A ? -0.3 HIS 42  A 42  A ? -0.3 GLN 44  A 44  A ? -1.2 ALA 40  A 40  A ? -0.1 
42  HIS 42  A 42  A ? CYS 43  A 43  A ? -0.3 LEU 83  A 83  A ? -0.1 ALA 41  A 41  A ? -0.3 SER 177 A 177 A ? -0.0 
43  CYS 43  A 43  A ? ALA 40  A 40  A ? -1.5 GLY 28  A 28  A ? -0.1 HIS 42  A 42  A ? -0.3 ALA 41  A 41  A ? -0.2 
44  GLN 44  A 44  A ? ALA 41  A 41  A ? -1.2 ILE 21  A 21  A ? -0.0 ASP 46  A 46  A ? -0.3 ARG 47  A 47  A ? -0.1 
45  GLY 45  A 45  A ? ASP 46  A 46  A ? -0.1 ASP 22  A 22  A ? -0.0 ILE 48  A 48  A ? -0.1 CYS 43  A 43  A ? -0.0 
46  ASP 46  A 46  A ? GLN 44  A 44  A ? -0.3 ARG 47  A 47  A ? -0.2 ILE 48  A 48  A ? -0.4 GLY 45  A 45  A ? -0.1 
47  ARG 47  A 47  A ? GLN 44  A 44  A ? -0.1 THR 49  A 49  A ? -0.0 ASP 22  A 22  A ? -3.3 THR 49  A 49  A ? -0.4 
48  ILE 48  A 48  A ? ASP 46  A 46  A ? -0.4 VAL 69  A 69  A ? -0.3 VAL 69  A 69  A ? -2.8 VAL 50  A 50  A ? -0.4 
49  THR 49  A 49  A ? TYR 20  A 20  A ? -2.3 ARG 47  A 47  A ? -0.4 TYR 20  A 20  A ? -3.0 TYR 51  A 51  A ? -0.5 
50  VAL 50  A 50  A ? ILE 67  A 67  A ? -3.2 ILE 48  A 48  A ? -0.4 ILE 67  A 67  A ? -2.9 LEU 52  A 52  A ? -0.5 
51  TYR 51  A 51  A ? TYR 18  A 18  A ? -2.9 THR 49  A 49  A ? -0.5 TYR 18  A 18  A ? -2.3 GLY 53  A 53  A ? -0.3 
52  LEU 52  A 52  A ? GLN 65  A 65  A ? -2.4 VAL 50  A 50  A ? -0.5 GLN 65  A 65  A ? -3.0 ALA 17  A 17  A ? -0.1 
53  GLY 53  A 53  A ? MET 16  A 16  A ? -0.6 GLU 101 A 101 A ? -0.4 HIS 55  A 55  A ? -0.4 SER 63  A 63  A ? -0.2 
54  ALA 54  A 54  A ? MET 16  A 16  A ? -0.2 TYR 51  A 51  A ? -0.2 GLY 53  A 53  A ? -0.2 ILE 57  A 57  A ? -0.2 
55  HIS 55  A 55  A ? GLY 53  A 53  A ? -0.4 ASN 56  A 56  A ? -0.3 LEU 135 A 135 A ? -2.2 ILE 57  A 57  A ? -0.5 
56  ASN 56  A 56  A ? THR 134 A 134 A ? -0.2 GLN 59  A 59  A ? -0.1 GLN 59  A 59  A ? -1.0 HIS 55  A 55  A ? -0.3 
57  ILE 57  A 57  A ? ASN 133 A 133 A ? -2.6 HIS 55  A 55  A ? -0.5 THR 134 A 134 A ? -0.1 ASN 56  A 56  A ? -0.1 
58  ARG 58  A 58  A ? ASN 133 A 133 A ? -0.3 GLN 60  A 60  A ? -0.1 GLN 60  A 60  A ? -0.4 ILE 57  A 57  A ? -0.3 
59  GLN 59  A 59  A ? ASN 56  A 56  A ? -1.0 ASN 133 A 133 A ? -0.2 GLU 61  A 61  A ? -1.4 ASN 56  A 56  A ? -0.1 
60  GLN 60  A 60  A ? ARG 58  A 58  A ? -0.4 ALA 54  A 54  A ? -0.1 ILE 57  A 57  A ? -0.1 ARG 58  A 58  A ? -0.1 
61  GLU 61  A 61  A ? GLN 59  A 59  A ? -1.4 ASN 56  A 56  A ? -0.2 ARG 64  A 64  A ? -1.5 ALA 54  A 54  A ? -0.0 
62  PRO 62  A 62  A ? ?   ?   ? ?   ? ? ?    ?   ?   ? ?   ? ? ?    GLU 61  A 61  A ? -0.1 ALA 54  A 54  A ? -0.1 
63  SER 63  A 63  A ? GLY 53  A 53  A ? -0.2 GLN 65  A 65  A ? -0.1 GLN 65  A 65  A ? -0.2 ALA 54  A 54  A ? -0.1 
64  ARG 64  A 64  A ? GLU 61  A 61  A ? -1.5 GLY 53  A 53  A ? -0.1 GLU 66  A 66  A ? -0.4 GLY 53  A 53  A ? -0.2 
65  GLN 65  A 65  A ? LEU 52  A 52  A ? -3.0 SER 63  A 63  A ? -0.2 LEU 52  A 52  A ? -2.4 ILE 67  A 67  A ? -0.6 
66  GLU 66  A 66  A ? ARG 64  A 64  A ? -0.4 TYR 51  A 51  A ? -0.2 TYR 51  A 51  A ? -0.2 ARG 64  A 64  A ? -0.0 
67  ILE 67  A 67  A ? VAL 50  A 50  A ? -2.9 GLN 65  A 65  A ? -0.6 VAL 50  A 50  A ? -3.2 VAL 69  A 69  A ? -0.1 
68  PRO 68  A 68  A ? ?   ?   ? ?   ? ? ?    ?   ?   ? ?   ? ? ?    SER 93  A 93  A ? -3.0 ARG 70  A 70  A ? -0.4 
69  VAL 69  A 69  A ? ILE 48  A 48  A ? -2.8 LEU 92  A 92  A ? -0.2 ILE 48  A 48  A ? -0.3 LEU 92  A 92  A ? -0.2 
70  ARG 70  A 70  A ? GLN 91  A 91  A ? -2.9 PRO 68  A 68  A ? -0.4 GLN 72  A 72  A ? -0.4 LEU 92  A 92  A ? -0.2 
71  ARG 71  A 71  A ? GLN 91  A 91  A ? -1.5 ILE 73  A 73  A ? -0.0 GLN 91  A 91  A ? -2.8 ILE 73  A 73  A ? -0.5 
72  GLN 72  A 72  A ? ARG 70  A 70  A ? -0.4 LEU 90  A 90  A ? -0.2 LEU 90  A 90  A ? -0.2 GLN 44  A 44  A ? -0.0 
73  ILE 73  A 73  A ? LEU 89  A 89  A ? -3.1 ARG 71  A 71  A ? -0.5 LEU 89  A 89  A ? -2.2 HIS 75  A 75  A ? -0.2 
74  PRO 74  A 74  A ? ?   ?   ? ?   ? ? ?    ?   ?   ? ?   ? ? ?    MET 88  A 88  A ? -0.2 ARG 76  A 76  A ? -0.1 
75  HIS 75  A 75  A ? ILE 87  A 87  A ? -2.5 ASN 85  A 85  A ? -0.3 TYR 78  A 78  A ? -2.0 ILE 87  A 87  A ? -0.1 
76  ARG 76  A 76  A ? GLN 77  A 77  A ? -0.3 PRO 74  A 74  A ? -0.1 HIS 75  A 75  A ? -0.1 ASN 85  A 85  A ? -0.0 
77  GLN 77  A 77  A ? ASN 85  A 85  A ? -0.1 ASN 79  A 79  A ? -0.1 ARG 76  A 76  A ? -0.3 ASN 79  A 79  A ? -0.2 
78  TYR 78  A 78  A ? HIS 75  A 75  A ? -2.0 ILE 87  A 87  A ? -0.1 ARG 80  A 80  A ? -0.6 ASN 85  A 85  A ? -0.2 
79  ASN 79  A 79  A ? ASN 84  A 84  A ? -2.3 GLN 77  A 77  A ? -0.2 LEU 83  A 83  A ? -2.5 ASN 84  A 84  A ? -0.5 
80  ARG 80  A 80  A ? TYR 78  A 78  A ? -0.6 GLU 81  A 81  A ? -0.2 ASN 79  A 79  A ? -0.1 TYR 78  A 78  A ? -0.0 
81  GLU 81  A 81  A ? THR 82  A 82  A ? -0.1 ASN 84  A 84  A ? -0.1 ARG 80  A 80  A ? -0.2 ASN 79  A 79  A ? -0.0 
82  THR 82  A 82  A ? ASN 84  A 84  A ? -0.1 TYR 155 A 155 A ? -0.0 ARG 80  A 80  A ? -0.2 GLU 81  A 81  A ? -0.1 
83  LEU 83  A 83  A ? ASN 79  A 79  A ? -2.5 ASN 84  A 84  A ? -0.2 ASP 86  A 86  A ? -0.9 ASN 85  A 85  A ? -0.2 
84  ASN 84  A 84  A ? ASN 79  A 79  A ? -0.5 ASN 85  A 85  A ? -0.2 ASN 79  A 79  A ? -2.3 LEU 83  A 83  A ? -0.2 
85  ASN 85  A 85  A ? TYR 78  A 78  A ? -0.2 ASP 86  A 86  A ? -0.2 ILE 87  A 87  A ? -1.9 HIS 75  A 75  A ? -0.3 
86  ASP 86  A 86  A ? LEU 83  A 83  A ? -0.9 THR 159 A 159 A ? -0.2 MET 88  A 88  A ? -0.3 ASN 85  A 85  A ? -0.2 
87  ILE 87  A 87  A ? ASN 85  A 85  A ? -1.9 ALA 40  A 40  A ? -0.2 HIS 75  A 75  A ? -2.5 LEU 89  A 89  A ? -0.3 
88  MET 88  A 88  A ? THR 39  A 39  A ? -2.4 ASP 86  A 86  A ? -0.3 THR 39  A 39  A ? -2.3 LEU 90  A 90  A ? -0.4 
89  LEU 89  A 89  A ? ILE 73  A 73  A ? -2.2 ILE 87  A 87  A ? -0.3 ILE 73  A 73  A ? -3.1 GLN 91  A 91  A ? -0.6 
90  LEU 90  A 90  A ? VAL 37  A 37  A ? -3.0 MET 88  A 88  A ? -0.4 VAL 37  A 37  A ? -2.1 LEU 92  A 92  A ? -0.6 
91  GLN 91  A 91  A ? ARG 71  A 71  A ? -2.8 LEU 89  A 89  A ? -0.6 ARG 70  A 70  A ? -2.9 ARG 71  A 71  A ? -1.5 
92  LEU 92  A 92  A ? ASN 35  A 35  A ? -2.3 LEU 90  A 90  A ? -0.6 VAL 69  A 69  A ? -0.2 ASN 95  A 95  A ? -0.1 
93  SER 93  A 93  A ? PRO 68  A 68  A ? -3.0 HIS 94  A 94  A ? -0.1 ASN 95  A 95  A ? -0.3 LEU 92  A 92  A ? -0.1 
94  HIS 94  A 94  A ? PRO 68  A 68  A ? -0.3 GLU 34  A 34  A ? -0.1 SER 93  A 93  A ? -0.1 ARG 70  A 70  A ? -0.1 
95  ASN 95  A 95  A ? SER 93  A 93  A ? -0.3 ALA 96  A 96  A ? -0.1 ASN 35  A 35  A ? -0.2 THR 97  A 97  A ? -0.2 
96  ALA 96  A 96  A ? GLU 34  A 34  A ? -4.0 ALA 33  A 33  A ? -0.1 LEU 98  A 98  A ? -0.8 ASN 95  A 95  A ? -0.1 
97  THR 97  A 97  A ? ASN 95  A 95  A ? -0.2 GLU 103 A 103 A ? -0.0 THR 99  A 99  A ? -0.3 ALA 96  A 96  A ? -0.1 
98  LEU 98  A 98  A ? ALA 96  A 96  A ? -0.8 GLU 101 A 101 A ? -0.1 ARG 100 A 100 A ? -0.2 GLU 103 A 103 A ? -0.2 
99  THR 99  A 99  A ? VAL 102 A 102 A ? -1.7 THR 97  A 97  A ? -0.3 VAL 102 A 102 A ? -0.4 GLY 53  A 53  A ? -0.1 
100 ARG 100 A 100 A ? LEU 98  A 98  A ? -0.2 GLU 101 A 101 A ? -0.2 GLU 103 A 103 A ? -0.1 LEU 98  A 98  A ? -0.0 
101 GLU 101 A 101 A ? VAL 102 A 102 A ? -0.2 SER 63  A 63  A ? -0.1 GLY 53  A 53  A ? -0.4 GLU 103 A 103 A ? -0.4 
102 VAL 102 A 102 A ? THR 99  A 99  A ? -0.4 LEU 52  A 52  A ? -0.1 THR 99  A 99  A ? -1.7 LEU 104 A 104 A ? -0.3 
103 GLU 103 A 103 A ? PRO 14  A 14  A ? -2.0 GLU 101 A 101 A ? -0.4 LEU 31  A 31  A ? -0.3 LEU 105 A 105 A ? -0.2 
104 LEU 104 A 104 A ? VAL 102 A 102 A ? -0.3 VAL 32  A 32  A ? -0.1 ARG 106 A 106 A ? -0.4 VAL 32  A 32  A ? -0.2 
105 LEU 105 A 105 A ? LEU 31  A 31  A ? -3.0 GLU 103 A 103 A ? -0.2 VAL 186 A 186 A ? -0.1 LEU 107 A 107 A ? -0.1 
106 ARG 106 A 106 A ? GLY 185 A 185 A ? -0.7 LEU 104 A 104 A ? -0.4 ALA 187 A 187 A ? -2.8 VAL 32  A 32  A ? -0.0 
107 LEU 107 A 107 A ? VAL 186 A 186 A ? -0.2 VAL 32  A 32  A ? -0.1 GLU 188 A 188 A ? -0.1 ARG 106 A 106 A ? -0.1 
108 PRO 108 A 108 A ? ?   ?   ? ?   ? ? ?    ?   ?   ? ?   ? ? ?    ARG 111 A 111 A ? -0.1 LEU 107 A 107 A ? -0.1 
109 THR 109 A 109 A ? CYS 110 A 110 A ? -0.2 ARG 111 A 111 A ? -0.0 ARG 111 A 111 A ? -0.3 LEU 107 A 107 A ? -0.0 
110 CYS 110 A 110 A ? ?   ?   ? ?   ? ? ?    ?   ?   ? ?   ? ? ?    THR 109 A 109 A ? -0.2 VAL 112 A 112 A ? -0.1 
111 ARG 111 A 111 A ? THR 109 A 109 A ? -0.3 PRO 108 A 108 A ? -0.1 CYS 113 A 113 A ? -0.2 THR 109 A 109 A ? -0.0 
112 VAL 112 A 112 A ? GLU 188 A 188 A ? -0.2 CYS 110 A 110 A ? -0.1 ARG 111 A 111 A ? -0.1 SER 208 A 208 A ? -0.0 
113 CYS 113 A 113 A ? ARG 111 A 111 A ? -0.2 PRO 114 A 114 A ? -0.1 THR 116 A 116 A ? -1.5 VAL 142 A 142 A ? -0.3 
114 PRO 114 A 114 A ? ?   ?   ? ?   ? ? ?    ?   ?   ? ?   ? ? ?    VAL 143 A 143 A ? -0.2 CYS 113 A 113 A ? -0.1 
115 GLU 115 A 115 A ? VAL 142 A 142 A ? -4.0 THR 116 A 116 A ? -0.3 LEU 117 A 117 A ? -0.3 VAL 143 A 143 A ? -0.1 
116 THR 116 A 116 A ? CYS 113 A 113 A ? -1.5 VAL 142 A 142 A ? -0.1 VAL 142 A 142 A ? -2.2 CYS 118 A 118 A ? -0.5 
117 LEU 117 A 117 A ? GLU 115 A 115 A ? -0.3 SER 141 A 141 A ? -0.2 ASP 184 A 184 A ? -0.4 ASN 119 A 119 A ? -0.3 
118 CYS 118 A 118 A ? LEU 140 A 140 A ? -3.5 THR 116 A 116 A ? -0.5 LEU 140 A 140 A ? -3.3 VAL 120 A 120 A ? -0.4 
119 ASN 119 A 119 A ? VAL 182 A 182 A ? -3.5 LEU 117 A 117 A ? -0.3 VAL 182 A 182 A ? -3.6 ALA 121 A 121 A ? -0.4 
120 VAL 120 A 120 A ? VAL 138 A 138 A ? -2.5 CYS 118 A 118 A ? -0.4 VAL 138 A 138 A ? -2.2 GLY 122 A 122 A ? -0.4 
121 ALA 121 A 121 A ? PRO 180 A 180 A ? -0.7 ASN 119 A 119 A ? -0.4 TRP 123 A 123 A ? -0.3 GLU 137 A 137 A ? -0.2 
122 GLY 122 A 122 A ? ARG 136 A 136 A ? -2.4 VAL 120 A 120 A ? -0.4 ARG 136 A 136 A ? -2.8 ASP 176 A 176 A ? -0.1 
123 TRP 123 A 123 A ? GLY 175 A 175 A ? -0.4 ALA 121 A 121 A ? -0.3 THR 132 A 132 A ? -0.4 THR 126 A 126 A ? -0.1 
124 GLY 124 A 124 A ? MET 125 A 125 A ? -0.2 ARG 136 A 136 A ? -0.1 THR 132 A 132 A ? -0.8 GLY 175 A 175 A ? -0.2 
125 MET 125 A 125 A ? ARG 174 A 174 A ? -1.3 THR 131 A 131 A ? -0.2 ILE 2   A 2   A ? -2.0 THR 131 A 131 A ? -0.3 
126 THR 126 A 126 A ? THR 130 A 130 A ? -2.6 GLU 1   A 1   A ? -0.2 GLY 4   A 4   A ? -0.5 LEU 128 A 128 A ? -0.2 
127 SER 127 A 127 A ? THR 130 A 130 A ? -1.4 ILE 3   A 3   A ? -0.1 THR 130 A 130 A ? -0.2 THR 126 A 126 A ? -0.2 
128 LEU 128 A 128 A ? THR 126 A 126 A ? -0.2 THR 129 A 129 A ? -0.2 THR 131 A 131 A ? -0.0 MET 125 A 125 A ? -0.0 
129 THR 129 A 129 A ? THR 130 A 130 A ? -0.1 THR 131 A 131 A ? -0.0 THR 131 A 131 A ? -0.5 LEU 128 A 128 A ? -0.2 
130 THR 130 A 130 A ? SER 127 A 127 A ? -0.2 THR 132 A 132 A ? -0.0 THR 126 A 126 A ? -2.6 SER 127 A 127 A ? -1.4 
131 THR 131 A 131 A ? THR 129 A 129 A ? -0.5 MET 125 A 125 A ? -0.3 ASN 133 A 133 A ? -0.4 MET 125 A 125 A ? -0.2 
132 THR 132 A 132 A ? GLY 124 A 124 A ? -0.8 TRP 123 A 123 A ? -0.4 ARG 136 A 136 A ? -0.1 THR 130 A 130 A ? -0.0 
133 ASN 133 A 133 A ? THR 131 A 131 A ? -0.4 LEU 135 A 135 A ? -0.1 ILE 57  A 57  A ? -2.6 ARG 58  A 58  A ? -0.3 
134 THR 134 A 134 A ? ASN 56  A 56  A ? -0.2 ILE 57  A 57  A ? -0.1 ASN 56  A 56  A ? -0.2 ARG 136 A 136 A ? -0.2 
135 LEU 135 A 135 A ? HIS 55  A 55  A ? -2.2 ASN 133 A 133 A ? -0.3 ALA 8   A 8   A ? -2.8 GLU 137 A 137 A ? -0.3 
136 ARG 136 A 136 A ? GLY 122 A 122 A ? -2.8 GLU 7   A 7   A ? -0.3 GLY 122 A 122 A ? -2.4 VAL 138 A 138 A ? -0.3 
137 GLU 137 A 137 A ? LYS 6   A 6   A ? -2.6 LEU 135 A 135 A ? -0.3 LYS 6   A 6   A ? -2.2 ASN 139 A 139 A ? -0.3 
138 VAL 138 A 138 A ? VAL 120 A 120 A ? -2.2 ARG 136 A 136 A ? -0.3 VAL 120 A 120 A ? -2.5 LEU 140 A 140 A ? -0.4 
139 ASN 139 A 139 A ? GLU 137 A 137 A ? -0.3 ASN 119 A 119 A ? -0.2 SER 141 A 141 A ? -0.3 ASN 119 A 119 A ? -0.2 
140 LEU 140 A 140 A ? CYS 118 A 118 A ? -3.3 VAL 138 A 138 A ? -0.4 CYS 118 A 118 A ? -3.5 VAL 142 A 142 A ? -0.4 
141 SER 141 A 141 A ? GLY 164 A 164 A ? -2.1 ASN 139 A 139 A ? -0.3 GLY 164 A 164 A ? -2.7 VAL 143 A 143 A ? -0.3 
142 VAL 142 A 142 A ? THR 116 A 116 A ? -2.2 LEU 140 A 140 A ? -0.4 GLU 115 A 115 A ? -4.0 ALA 144 A 144 A ? -0.3 
143 VAL 143 A 143 A ? CYS 162 A 162 A ? -3.3 SER 141 A 141 A ? -0.3 CYS 162 A 162 A ? -0.4 ASP 145 A 145 A ? -0.1 
144 ALA 144 A 144 A ? VAL 142 A 142 A ? -0.3 ASP 145 A 145 A ? -0.1 LEU 147 A 147 A ? -1.3 CYS 148 A 148 A ? -0.8 
145 ASP 145 A 145 A ? ASP 146 A 146 A ? -0.3 LEU 147 A 147 A ? -0.2 LYS 149 A 149 A ? -2.1 CYS 148 A 148 A ? -0.4 
146 ASP 146 A 146 A ? LEU 147 A 147 A ? -0.2 CYS 148 A 148 A ? -0.2 LYS 150 A 150 A ? -1.1 ASP 145 A 145 A ? -0.3 
147 LEU 147 A 147 A ? ALA 144 A 144 A ? -1.3 CYS 148 A 148 A ? -0.2 GLU 151 A 151 A ? -0.9 ASP 146 A 146 A ? -0.2 
148 CYS 148 A 148 A ? ALA 144 A 144 A ? -0.8 ASP 145 A 145 A ? -0.4 TYR 152 A 152 A ? -3.2 ASP 146 A 146 A ? -0.2 
149 LYS 149 A 149 A ? ASP 145 A 145 A ? -2.1 LYS 150 A 150 A ? -0.2 CYS 148 A 148 A ? -0.2 LEU 147 A 147 A ? -0.2 
150 LYS 150 A 150 A ? ASP 146 A 146 A ? -1.1 LEU 147 A 147 A ? -0.2 LYS 149 A 149 A ? -0.2 CYS 148 A 148 A ? -0.2 
151 GLU 151 A 151 A ? LEU 147 A 147 A ? -0.9 TYR 152 A 152 A ? -0.2 HIS 153 A 153 A ? -0.5 LYS 149 A 149 A ? -0.2 
152 TYR 152 A 152 A ? CYS 148 A 148 A ? -3.2 HIS 153 A 153 A ? -0.1 TYR 155 A 155 A ? -1.2 GLU 151 A 151 A ? -0.2 
153 HIS 153 A 153 A ? GLU 151 A 151 A ? -0.5 ASN 154 A 154 A ? -0.2 TYR 152 A 152 A ? -0.1 LYS 149 A 149 A ? -0.0 
154 ASN 154 A 154 A ? THR 82  A 82  A ? -0.1 PHE 156 A 156 A ? -0.1 PHE 156 A 156 A ? -0.6 HIS 153 A 153 A ? -0.2 
155 TYR 155 A 155 A ? TYR 152 A 152 A ? -1.2 LYS 149 A 149 A ? -0.1 SER 158 A 158 A ? -0.1 ASN 84  A 84  A ? -0.0 
156 PHE 156 A 156 A ? ASN 154 A 154 A ? -0.6 PRO 157 A 157 A ? -0.1 MET 160 A 160 A ? -2.0 THR 159 A 159 A ? -1.4 
157 PRO 157 A 157 A ? ?   ?   ? ?   ? ? ?    ?   ?   ? ?   ? ? ?    PHE 156 A 156 A ? -0.1 CYS 162 A 162 A ? -0.1 
158 SER 158 A 158 A ? THR 159 A 159 A ? -0.2 TYR 155 A 155 A ? -0.1 HIS 209 A 209 A ? -0.1 LEU 161 A 161 A ? -0.0 
159 THR 159 A 159 A ? PHE 156 A 156 A ? -1.4 HIS 209 A 209 A ? -0.1 ARG 206 A 206 A ? -2.1 LEU 161 A 161 A ? -0.3 
160 MET 160 A 160 A ? PHE 156 A 156 A ? -2.0 THR 205 A 205 A ? -0.2 CYS 162 A 162 A ? -0.4 THR 205 A 205 A ? -0.2 
161 LEU 161 A 161 A ? PHE 204 A 204 A ? -3.2 THR 159 A 159 A ? -0.3 PHE 204 A 204 A ? -3.2 VAL 163 A 163 A ? -0.5 
162 CYS 162 A 162 A ? VAL 143 A 143 A ? -0.4 MET 160 A 160 A ? -0.4 VAL 143 A 143 A ? -3.3 GLY 164 A 164 A ? -0.4 
163 VAL 163 A 163 A ? VAL 202 A 202 A ? -3.0 LEU 161 A 161 A ? -0.5 VAL 202 A 202 A ? -4.1 ASP 165 A 165 A ? -0.3 
164 GLY 164 A 164 A ? SER 141 A 141 A ? -2.7 CYS 162 A 162 A ? -0.4 SER 141 A 141 A ? -2.1 SER 166 A 166 A ? -0.5 
165 ASP 165 A 165 A ? SER 200 A 200 A ? -1.1 LYS 170 A 170 A ? -0.5 TYR 168 A 168 A ? -1.7 LEU 140 A 140 A ? -0.1 
166 SER 166 A 166 A ? GLY 164 A 164 A ? -0.5 ASP 167 A 167 A ? -0.3 ASP 165 A 165 A ? -0.1 SER 200 A 200 A ? -0.0 
167 ASP 167 A 167 A ? SER 200 A 200 A ? -0.1 LYS 170 A 170 A ? -0.0 SER 166 A 166 A ? -0.3 SER 200 A 200 A ? -0.0 
168 TYR 168 A 168 A ? ASP 165 A 165 A ? -1.7 SER 200 A 200 A ? -0.2 SER 166 A 166 A ? -0.1 SER 171 A 171 A ? -0.1 
169 ARG 169 A 169 A ? LYS 170 A 170 A ? -0.1 SER 200 A 200 A ? -0.1 SER 171 A 171 A ? -0.3 TYR 168 A 168 A ? -0.1 
170 LYS 170 A 170 A ? SER 200 A 200 A ? -0.1 GLY 4   A 4   A ? -0.1 ASP 165 A 165 A ? -0.5 THR 172 A 172 A ? -0.3 
171 SER 171 A 171 A ? ILE 3   A 3   A ? -1.7 ARG 169 A 169 A ? -0.3 ILE 3   A 3   A ? -2.3 TYR 173 A 173 A ? -0.3 
172 THR 172 A 172 A ? LYS 170 A 170 A ? -0.3 ILE 2   A 2   A ? -0.2 ILE 2   A 2   A ? -0.2 ARG 174 A 174 A ? -0.2 
173 TYR 173 A 173 A ? GLU 1   A 1   A ? -1.7 SER 171 A 171 A ? -0.3 ASP 176 A 176 A ? -1.8 SER 177 A 177 A ? -0.2 
174 ARG 174 A 174 A ? GLY 175 A 175 A ? -0.2 THR 172 A 172 A ? -0.2 MET 125 A 125 A ? -1.3 TYR 173 A 173 A ? -0.2 
175 GLY 175 A 175 A ? GLY 124 A 124 A ? -0.2 TYR 26  A 26  A ? -0.2 TRP 123 A 123 A ? -0.4 ARG 174 A 174 A ? -0.2 
176 ASP 176 A 176 A ? TYR 173 A 173 A ? -1.8 CYS 27  A 27  A ? -0.1 GLY 179 A 179 A ? -2.5 VAL 191 A 191 A ? -0.3 
177 SER 177 A 177 A ? GLY 178 A 178 A ? -0.3 TYR 26  A 26  A ? -0.2 GLY 28  A 28  A ? -4.0 SER 192 A 192 A ? -0.2 
178 GLY 178 A 178 A ? VAL 191 A 191 A ? -2.5 GLY 179 A 179 A ? -0.3 SER 177 A 177 A ? -0.3 PHE 30  A 30  A ? -0.1 
179 GLY 179 A 179 A ? ASP 176 A 176 A ? -2.5 GLY 29  A 29  A ? -0.1 VAL 191 A 191 A ? -2.8 GLY 178 A 178 A ? -0.3 
180 PRO 180 A 180 A ? ?   ?   ? ?   ? ? ?    ?   ?   ? ?   ? ? ?    ALA 121 A 121 A ? -0.7 VAL 182 A 182 A ? -0.7 
181 LEU 181 A 181 A ? GLY 189 A 189 A ? -2.5 GLY 179 A 179 A ? -0.2 GLU 188 A 188 A ? -3.6 GLY 189 A 189 A ? -1.2 
182 VAL 182 A 182 A ? ASN 119 A 119 A ? -3.6 PRO 180 A 180 A ? -0.7 ASN 119 A 119 A ? -3.5 ASP 184 A 184 A ? -0.5 
183 CYS 183 A 183 A ? VAL 186 A 186 A ? -2.5 LEU 181 A 181 A ? -0.5 VAL 186 A 186 A ? -1.2 CYS 118 A 118 A ? -0.1 
184 ASP 184 A 184 A ? VAL 182 A 182 A ? -0.5 LEU 117 A 117 A ? -0.4 CYS 183 A 183 A ? -0.2 ALA 187 A 187 A ? -0.1 
185 GLY 185 A 185 A ? VAL 186 A 186 A ? -0.2 VAL 182 A 182 A ? -0.1 ARG 106 A 106 A ? -0.7 ALA 187 A 187 A ? -0.4 
186 VAL 186 A 186 A ? CYS 183 A 183 A ? -1.2 LEU 105 A 105 A ? -0.1 CYS 183 A 183 A ? -2.5 GLU 188 A 188 A ? -0.8 
187 ALA 187 A 187 A ? ARG 106 A 106 A ? -2.8 GLY 185 A 185 A ? -0.4 VAL 182 A 182 A ? -0.2 ILE 190 A 190 A ? -0.1 
188 GLU 188 A 188 A ? LEU 181 A 181 A ? -3.6 VAL 186 A 186 A ? -0.8 ILE 207 A 207 A ? -1.3 SER 208 A 208 A ? -0.5 
189 GLY 189 A 189 A ? LEU 181 A 181 A ? -1.2 ARG 206 A 206 A ? -0.2 LEU 181 A 181 A ? -2.5 VAL 191 A 191 A ? -0.4 
190 ILE 190 A 190 A ? THR 205 A 205 A ? -1.4 GLU 188 A 188 A ? -0.3 THR 205 A 205 A ? -2.7 SER 192 A 192 A ? -0.2 
191 VAL 191 A 191 A ? GLY 179 A 179 A ? -2.8 GLY 189 A 189 A ? -0.4 GLY 178 A 178 A ? -2.5 PHE 204 A 204 A ? -0.2 
192 SER 192 A 192 A ? VAL 203 A 203 A ? -1.5 LYS 193 A 193 A ? -0.3 GLY 194 A 194 A ? -0.3 PHE 204 A 204 A ? -0.2 
193 LYS 193 A 193 A ? VAL 203 A 203 A ? -1.6 LEU 83  A 83  A ? -0.0 VAL 203 A 203 A ? -2.8 SER 192 A 192 A ? -0.3 
194 GLY 194 A 194 A ? SER 192 A 192 A ? -0.3 VAL 202 A 202 A ? -0.2 ARG 196 A 196 A ? -0.4 VAL 202 A 202 A ? -0.1 
195 LYS 195 A 195 A ? HIS 201 A 201 A ? -0.4 LYS 193 A 193 A ? -0.3 ALA 199 A 199 A ? -0.5 SER 198 A 198 A ? -0.5 
196 ARG 196 A 196 A ? GLY 194 A 194 A ? -0.4 ASN 197 A 197 A ? -0.2 LYS 195 A 195 A ? -0.1 TYR 173 A 173 A ? -0.0 
197 ASN 197 A 197 A ? SER 198 A 198 A ? -0.0 ?   ?   ? ?   ? ? ?    ARG 196 A 196 A ? -0.2 ?   ?   ? ?   ? ? ?    
198 SER 198 A 198 A ? LYS 195 A 195 A ? -0.5 ALA 199 A 199 A ? -0.2 SER 200 A 200 A ? -0.7 ARG 196 A 196 A ? -0.1 
199 ALA 199 A 199 A ? LYS 195 A 195 A ? -0.5 SER 200 A 200 A ? -0.2 SER 198 A 198 A ? -0.2 LYS 195 A 195 A ? -0.1 
200 SER 200 A 200 A ? SER 198 A 198 A ? -0.7 GLY 164 A 164 A ? -0.1 ASP 165 A 165 A ? -1.1 VAL 202 A 202 A ? -0.3 
201 HIS 201 A 201 A ? GLY 164 A 164 A ? -0.2 LEU 147 A 147 A ? -0.1 LYS 195 A 195 A ? -0.4 VAL 203 A 203 A ? -0.3 
202 VAL 202 A 202 A ? VAL 163 A 163 A ? -4.1 SER 200 A 200 A ? -0.3 VAL 163 A 163 A ? -3.0 PHE 204 A 204 A ? -0.5 
203 VAL 203 A 203 A ? LYS 193 A 193 A ? -2.8 HIS 201 A 201 A ? -0.3 LYS 193 A 193 A ? -1.6 SER 192 A 192 A ? -1.5 
204 PHE 204 A 204 A ? LEU 161 A 161 A ? -3.2 VAL 202 A 202 A ? -0.5 LEU 161 A 161 A ? -3.2 ARG 206 A 206 A ? -0.5 
205 THR 205 A 205 A ? ILE 190 A 190 A ? -2.7 VAL 203 A 203 A ? -0.3 ILE 190 A 190 A ? -1.4 ILE 207 A 207 A ? -0.7 
206 ARG 206 A 206 A ? THR 159 A 159 A ? -2.1 PHE 204 A 204 A ? -0.5 HIS 209 A 209 A ? -0.6 PHE 210 A 210 A ? -0.5 
207 ILE 207 A 207 A ? GLU 188 A 188 A ? -1.3 THR 205 A 205 A ? -0.7 PHE 210 A 210 A ? -1.5 VAL 211 A 211 A ? -0.7 
208 SER 208 A 208 A ? GLU 188 A 188 A ? -0.5 HIS 209 A 209 A ? -0.3 VAL 211 A 211 A ? -0.6 ILE 207 A 207 A ? -0.2 
209 HIS 209 A 209 A ? ARG 206 A 206 A ? -0.6 PHE 210 A 210 A ? -0.2 SER 208 A 208 A ? -0.3 TRP 213 A 213 A ? -0.3 
210 PHE 210 A 210 A ? ILE 207 A 207 A ? -1.5 ARG 206 A 206 A ? -0.5 ILE 214 A 214 A ? -3.0 HIS 209 A 209 A ? -0.2 
211 VAL 211 A 211 A ? ILE 207 A 207 A ? -0.7 SER 208 A 208 A ? -0.6 LYS 215 A 215 A ? -2.7 ALA 216 A 216 A ? -0.3 
212 PRO 212 A 212 A ? ?   ?   ? ?   ? ? ?    ?   ?   ? ?   ? ? ?    ALA 216 A 216 A ? -2.2 VAL 211 A 211 A ? -0.2 
213 TRP 213 A 213 A ? HIS 209 A 209 A ? -0.3 LYS 215 A 215 A ? -0.2 ASN 217 A 217 A ? -1.8 VAL 211 A 211 A ? -0.2 
214 ILE 214 A 214 A ? PHE 210 A 210 A ? -3.0 LYS 215 A 215 A ? -0.2 MET 218 A 218 A ? -1.9 TRP 213 A 213 A ? -0.2 
215 LYS 215 A 215 A ? VAL 211 A 211 A ? -2.7 ALA 216 A 216 A ? -0.2 GLN 219 A 219 A ? -1.7 ILE 214 A 214 A ? -0.2 
216 ALA 216 A 216 A ? PRO 212 A 212 A ? -2.2 VAL 211 A 211 A ? -0.3 GLN 220 A 220 A ? -1.3 LYS 215 A 215 A ? -0.2 
217 ASN 217 A 217 A ? TRP 213 A 213 A ? -1.8 MET 218 A 218 A ? -0.2 ILE 221 A 221 A ? -0.6 ALA 216 A 216 A ? -0.2 
218 MET 218 A 218 A ? ILE 214 A 214 A ? -1.9 GLN 219 A 219 A ? -0.2 ILE 221 A 221 A ? -0.3 ASN 217 A 217 A ? -0.2 
219 GLN 219 A 219 A ? LYS 215 A 215 A ? -1.7 GLN 220 A 220 A ? -0.2 ASN 217 A 217 A ? -0.2 MET 218 A 218 A ? -0.2 
220 GLN 220 A 220 A ? ALA 216 A 216 A ? -1.3 LYS 215 A 215 A ? -0.2 GLN 219 A 219 A ? -0.2 MET 218 A 218 A ? -0.2 
221 ILE 221 A 221 A ? ASN 217 A 217 A ? -0.6 MET 218 A 218 A ? -0.3 ?   ?   ? ?   ? ? ?    ?   ?   ? ?   ? ? ?    
# 
loop_
_dssp_statistics_histogram.entry_id 
_dssp_statistics_histogram.type 
_dssp_statistics_histogram.1 
_dssp_statistics_histogram.2 
_dssp_statistics_histogram.3 
_dssp_statistics_histogram.4 
_dssp_statistics_histogram.5 
_dssp_statistics_histogram.6 
_dssp_statistics_histogram.7 
_dssp_statistics_histogram.8 
_dssp_statistics_histogram.9 
_dssp_statistics_histogram.10 
_dssp_statistics_histogram.11 
_dssp_statistics_histogram.12 
_dssp_statistics_histogram.13 
_dssp_statistics_histogram.14 
_dssp_statistics_histogram.15 
_dssp_statistics_histogram.16 
_dssp_statistics_histogram.17 
_dssp_statistics_histogram.18 
_dssp_statistics_histogram.19 
_dssp_statistics_histogram.20 
_dssp_statistics_histogram.21 
_dssp_statistics_histogram.22 
_dssp_statistics_histogram.23 
_dssp_statistics_histogram.24 
_dssp_statistics_histogram.25 
_dssp_statistics_histogram.26 
_dssp_statistics_histogram.27 
_dssp_statistics_histogram.28 
_dssp_statistics_histogram.29 
_dssp_statistics_histogram.30 
Pelodiscus_sinensis_GeneID=102459172 residues_per_alpha_helix        0 0 0 0 0 0 1 0 0 0 0 0 0 1 0 0 0 0 0 0 0 0 0 0 0 0 0 0 0 0 
Pelodiscus_sinensis_GeneID=102459172 parallel_bridges_per_ladder     1 0 0 0 0 0 0 0 0 0 0 0 0 0 0 0 0 0 0 0 0 0 0 0 0 0 0 0 0 0 
Pelodiscus_sinensis_GeneID=102459172 antiparallel_bridges_per_ladder 2 4 1 4 3 2 0 0 0 0 0 0 0 0 0 0 0 0 0 0 0 0 0 0 0 0 0 0 0 0 
Pelodiscus_sinensis_GeneID=102459172 ladders_per_sheet               1 0 0 0 0 1 0 1 0 0 0 0 0 0 0 0 0 0 0 0 0 0 0 0 0 0 0 0 0 0 
# 
loop_
_dssp_statistics_hbond.entry_id 
_dssp_statistics_hbond.type 
_dssp_statistics_hbond.count 
_dssp_statistics_hbond.count_per_100 
Pelodiscus_sinensis_GeneID=102459172 O(I)-->H-N(J)          147 66.5 
Pelodiscus_sinensis_GeneID=102459172 'PARALLEL BRIDGES'     2   0.9  
Pelodiscus_sinensis_GeneID=102459172 'ANTIPARALLEL BRIDGES' 75  33.9 
Pelodiscus_sinensis_GeneID=102459172 O(I)-->H-N(I-5)        1   0.5  
Pelodiscus_sinensis_GeneID=102459172 O(I)-->H-N(I-4)        3   1.4  
Pelodiscus_sinensis_GeneID=102459172 O(I)-->H-N(I-3)        4   1.8  
Pelodiscus_sinensis_GeneID=102459172 O(I)-->H-N(I-2)        0   0.0  
Pelodiscus_sinensis_GeneID=102459172 O(I)-->H-N(I-1)        0   0.0  
Pelodiscus_sinensis_GeneID=102459172 O(I)-->H-N(I+0)        0   0.0  
Pelodiscus_sinensis_GeneID=102459172 O(I)-->H-N(I+1)        0   0.0  
Pelodiscus_sinensis_GeneID=102459172 O(I)-->H-N(I+2)        20  9.0  
Pelodiscus_sinensis_GeneID=102459172 O(I)-->H-N(I+3)        21  9.5  
Pelodiscus_sinensis_GeneID=102459172 O(I)-->H-N(I+4)        19  8.6  
Pelodiscus_sinensis_GeneID=102459172 O(I)-->H-N(I+5)        0   0.0  
# 
_dssp_statistics.entry_id                       Pelodiscus_sinensis_GeneID=102459172 
_dssp_statistics.nr_of_residues                 221 
_dssp_statistics.nr_of_chains                   1 
_dssp_statistics.nr_of_ss_bridges_total         0 
_dssp_statistics.nr_of_ss_bridges_intra_chain   0 
_dssp_statistics.nr_of_ss_bridges_inter_chain   0 
# 
loop_
_chem_comp.id 
_chem_comp.type 
_chem_comp.mon_nstd_flag 
_chem_comp.name 
_chem_comp.formula 
_chem_comp.formula_weight 
ALA 'L-PEPTIDE LINKING' y ALANINE         'C3 H7 N O2'     89.093 
ARG 'L-PEPTIDE LINKING' y ARGININE        'C6 H15 N4 O2'  175.209 
ASN 'L-PEPTIDE LINKING' y ASPARAGINE      'C4 H8 N2 O3'   132.118 
ASP 'L-PEPTIDE LINKING' y 'ASPARTIC ACID' 'C4 H7 N O4'    133.103 
CYS 'L-PEPTIDE LINKING' y CYSTEINE        'C3 H7 N O2 S'  121.158 
GLN 'L-PEPTIDE LINKING' y GLUTAMINE       'C5 H10 N2 O3'  146.144 
GLU 'L-PEPTIDE LINKING' y 'GLUTAMIC ACID' 'C5 H9 N O4'    147.129 
GLY 'PEPTIDE LINKING'   y GLYCINE         'C2 H5 N O2'     75.067 
HIS 'L-PEPTIDE LINKING' y HISTIDINE       'C6 H10 N3 O2'  156.162 
ILE 'L-PEPTIDE LINKING' y ISOLEUCINE      'C6 H13 N O2'   131.173 
LEU 'L-PEPTIDE LINKING' y LEUCINE         'C6 H13 N O2'   131.173 
LYS 'L-PEPTIDE LINKING' y LYSINE          'C6 H15 N2 O2'  147.195 
MET 'L-PEPTIDE LINKING' y METHIONINE      'C5 H11 N O2 S' 149.211 
PHE 'L-PEPTIDE LINKING' y PHENYLALANINE   'C9 H11 N O2'   165.189 
PRO 'L-PEPTIDE LINKING' y PROLINE         'C5 H9 N O2'     115.13 
SER 'L-PEPTIDE LINKING' y SERINE          'C3 H7 N O3'    105.093 
THR 'L-PEPTIDE LINKING' y THREONINE       'C4 H9 N O3'    119.119 
TRP 'L-PEPTIDE LINKING' y TRYPTOPHAN      'C11 H12 N2 O2' 204.225 
TYR 'L-PEPTIDE LINKING' y TYROSINE        'C9 H11 N O3'   181.189 
VAL 'L-PEPTIDE LINKING' y VALINE          'C5 H11 N O2'   117.146 
# 
loop_
_atom_type.symbol 
N 
C 
O 
S 
# 
loop_
_entity_poly_seq.entity_id 
_entity_poly_seq.num 
_entity_poly_seq.mon_id 
_entity_poly_seq.hetero 
1   1 GLU n 
1   2 ILE n 
1   3 ILE n 
1   4 GLY n 
1   5 GLY n 
1   6 LYS n 
1   7 GLU n 
1   8 ALA n 
1   9 GLN n 
1  10 PRO n 
1  11 HIS n 
1  12 SER n 
1  13 ARG n 
1  14 PRO n 
1  15 TYR n 
1  16 MET n 
1  17 ALA n 
1  18 TYR n 
1  19 LEU n 
1  20 TYR n 
1  21 ILE n 
1  22 ASP n 
1  23 LYS n 
1  24 TYR n 
1  25 LYS n 
1  26 TYR n 
1  27 CYS n 
1  28 GLY n 
1  29 GLY n 
1  30 PHE n 
1  31 LEU n 
1  32 VAL n 
1  33 ALA n 
1  34 GLU n 
1  35 ASN n 
1  36 PHE n 
1  37 VAL n 
1  38 LEU n 
1  39 THR n 
1  40 ALA n 
1  41 ALA n 
1  42 HIS n 
1  43 CYS n 
1  44 GLN n 
1  45 GLY n 
1  46 ASP n 
1  47 ARG n 
1  48 ILE n 
1  49 THR n 
1  50 VAL n 
1  51 TYR n 
1  52 LEU n 
1  53 GLY n 
1  54 ALA n 
1  55 HIS n 
1  56 ASN n 
1  57 ILE n 
1  58 ARG n 
1  59 GLN n 
1  60 GLN n 
1  61 GLU n 
1  62 PRO n 
1  63 SER n 
1  64 ARG n 
1  65 GLN n 
1  66 GLU n 
1  67 ILE n 
1  68 PRO n 
1  69 VAL n 
1  70 ARG n 
1  71 ARG n 
1  72 GLN n 
1  73 ILE n 
1  74 PRO n 
1  75 HIS n 
1  76 ARG n 
1  77 GLN n 
1  78 TYR n 
1  79 ASN n 
1  80 ARG n 
1  81 GLU n 
1  82 THR n 
1  83 LEU n 
1  84 ASN n 
1  85 ASN n 
1  86 ASP n 
1  87 ILE n 
1  88 MET n 
1  89 LEU n 
1  90 LEU n 
1  91 GLN n 
1  92 LEU n 
1  93 SER n 
1  94 HIS n 
1  95 ASN n 
1  96 ALA n 
1  97 THR n 
1  98 LEU n 
1  99 THR n 
1 100 ARG n 
1 101 GLU n 
1 102 VAL n 
1 103 GLU n 
1 104 LEU n 
1 105 LEU n 
1 106 ARG n 
1 107 LEU n 
1 108 PRO n 
1 109 THR n 
1 110 CYS n 
1 111 ARG n 
1 112 VAL n 
1 113 CYS n 
1 114 PRO n 
1 115 GLU n 
1 116 THR n 
1 117 LEU n 
1 118 CYS n 
1 119 ASN n 
1 120 VAL n 
1 121 ALA n 
1 122 GLY n 
1 123 TRP n 
1 124 GLY n 
1 125 MET n 
1 126 THR n 
1 127 SER n 
1 128 LEU n 
1 129 THR n 
1 130 THR n 
1 131 THR n 
1 132 THR n 
1 133 ASN n 
1 134 THR n 
1 135 LEU n 
1 136 ARG n 
1 137 GLU n 
1 138 VAL n 
1 139 ASN n 
1 140 LEU n 
1 141 SER n 
1 142 VAL n 
1 143 VAL n 
1 144 ALA n 
1 145 ASP n 
1 146 ASP n 
1 147 LEU n 
1 148 CYS n 
1 149 LYS n 
1 150 LYS n 
1 151 GLU n 
1 152 TYR n 
1 153 HIS n 
1 154 ASN n 
1 155 TYR n 
1 156 PHE n 
1 157 PRO n 
1 158 SER n 
1 159 THR n 
1 160 MET n 
1 161 LEU n 
1 162 CYS n 
1 163 VAL n 
1 164 GLY n 
1 165 ASP n 
1 166 SER n 
1 167 ASP n 
1 168 TYR n 
1 169 ARG n 
1 170 LYS n 
1 171 SER n 
1 172 THR n 
1 173 TYR n 
1 174 ARG n 
1 175 GLY n 
1 176 ASP n 
1 177 SER n 
1 178 GLY n 
1 179 GLY n 
1 180 PRO n 
1 181 LEU n 
1 182 VAL n 
1 183 CYS n 
1 184 ASP n 
1 185 GLY n 
1 186 VAL n 
1 187 ALA n 
1 188 GLU n 
1 189 GLY n 
1 190 ILE n 
1 191 VAL n 
1 192 SER n 
1 193 LYS n 
1 194 GLY n 
1 195 LYS n 
1 196 ARG n 
1 197 ASN n 
1 198 SER n 
1 199 ALA n 
1 200 SER n 
1 201 HIS n 
1 202 VAL n 
1 203 VAL n 
1 204 PHE n 
1 205 THR n 
1 206 ARG n 
1 207 ILE n 
1 208 SER n 
1 209 HIS n 
1 210 PHE n 
1 211 VAL n 
1 212 PRO n 
1 213 TRP n 
1 214 ILE n 
1 215 LYS n 
1 216 ALA n 
1 217 ASN n 
1 218 MET n 
1 219 GLN n 
1 220 GLN n 
1 221 ILE n 
# 
loop_
_pdbx_poly_seq_scheme.asym_id 
_pdbx_poly_seq_scheme.entity_id 
_pdbx_poly_seq_scheme.seq_id 
_pdbx_poly_seq_scheme.mon_id 
_pdbx_poly_seq_scheme.ndb_seq_num 
_pdbx_poly_seq_scheme.pdb_seq_num 
_pdbx_poly_seq_scheme.auth_seq_num 
_pdbx_poly_seq_scheme.pdb_mon_id 
_pdbx_poly_seq_scheme.auth_mon_id 
_pdbx_poly_seq_scheme.pdb_strand_id 
_pdbx_poly_seq_scheme.pdb_ins_code 
_pdbx_poly_seq_scheme.hetero 
A 1   1 GLU   1 1   1   GLU GLU A ? n 
A 1   2 ILE   2 2   2   ILE ILE A ? n 
A 1   3 ILE   3 3   3   ILE ILE A ? n 
A 1   4 GLY   4 4   4   GLY GLY A ? n 
A 1   5 GLY   5 5   5   GLY GLY A ? n 
A 1   6 LYS   6 6   6   LYS LYS A ? n 
A 1   7 GLU   7 7   7   GLU GLU A ? n 
A 1   8 ALA   8 8   8   ALA ALA A ? n 
A 1   9 GLN   9 9   9   GLN GLN A ? n 
A 1  10 PRO  10 10  10  PRO PRO A ? n 
A 1  11 HIS  11 11  11  HIS HIS A ? n 
A 1  12 SER  12 12  12  SER SER A ? n 
A 1  13 ARG  13 13  13  ARG ARG A ? n 
A 1  14 PRO  14 14  14  PRO PRO A ? n 
A 1  15 TYR  15 15  15  TYR TYR A ? n 
A 1  16 MET  16 16  16  MET MET A ? n 
A 1  17 ALA  17 17  17  ALA ALA A ? n 
A 1  18 TYR  18 18  18  TYR TYR A ? n 
A 1  19 LEU  19 19  19  LEU LEU A ? n 
A 1  20 TYR  20 20  20  TYR TYR A ? n 
A 1  21 ILE  21 21  21  ILE ILE A ? n 
A 1  22 ASP  22 22  22  ASP ASP A ? n 
A 1  23 LYS  23 23  23  LYS LYS A ? n 
A 1  24 TYR  24 24  24  TYR TYR A ? n 
A 1  25 LYS  25 25  25  LYS LYS A ? n 
A 1  26 TYR  26 26  26  TYR TYR A ? n 
A 1  27 CYS  27 27  27  CYS CYS A ? n 
A 1  28 GLY  28 28  28  GLY GLY A ? n 
A 1  29 GLY  29 29  29  GLY GLY A ? n 
A 1  30 PHE  30 30  30  PHE PHE A ? n 
A 1  31 LEU  31 31  31  LEU LEU A ? n 
A 1  32 VAL  32 32  32  VAL VAL A ? n 
A 1  33 ALA  33 33  33  ALA ALA A ? n 
A 1  34 GLU  34 34  34  GLU GLU A ? n 
A 1  35 ASN  35 35  35  ASN ASN A ? n 
A 1  36 PHE  36 36  36  PHE PHE A ? n 
A 1  37 VAL  37 37  37  VAL VAL A ? n 
A 1  38 LEU  38 38  38  LEU LEU A ? n 
A 1  39 THR  39 39  39  THR THR A ? n 
A 1  40 ALA  40 40  40  ALA ALA A ? n 
A 1  41 ALA  41 41  41  ALA ALA A ? n 
A 1  42 HIS  42 42  42  HIS HIS A ? n 
A 1  43 CYS  43 43  43  CYS CYS A ? n 
A 1  44 GLN  44 44  44  GLN GLN A ? n 
A 1  45 GLY  45 45  45  GLY GLY A ? n 
A 1  46 ASP  46 46  46  ASP ASP A ? n 
A 1  47 ARG  47 47  47  ARG ARG A ? n 
A 1  48 ILE  48 48  48  ILE ILE A ? n 
A 1  49 THR  49 49  49  THR THR A ? n 
A 1  50 VAL  50 50  50  VAL VAL A ? n 
A 1  51 TYR  51 51  51  TYR TYR A ? n 
A 1  52 LEU  52 52  52  LEU LEU A ? n 
A 1  53 GLY  53 53  53  GLY GLY A ? n 
A 1  54 ALA  54 54  54  ALA ALA A ? n 
A 1  55 HIS  55 55  55  HIS HIS A ? n 
A 1  56 ASN  56 56  56  ASN ASN A ? n 
A 1  57 ILE  57 57  57  ILE ILE A ? n 
A 1  58 ARG  58 58  58  ARG ARG A ? n 
A 1  59 GLN  59 59  59  GLN GLN A ? n 
A 1  60 GLN  60 60  60  GLN GLN A ? n 
A 1  61 GLU  61 61  61  GLU GLU A ? n 
A 1  62 PRO  62 62  62  PRO PRO A ? n 
A 1  63 SER  63 63  63  SER SER A ? n 
A 1  64 ARG  64 64  64  ARG ARG A ? n 
A 1  65 GLN  65 65  65  GLN GLN A ? n 
A 1  66 GLU  66 66  66  GLU GLU A ? n 
A 1  67 ILE  67 67  67  ILE ILE A ? n 
A 1  68 PRO  68 68  68  PRO PRO A ? n 
A 1  69 VAL  69 69  69  VAL VAL A ? n 
A 1  70 ARG  70 70  70  ARG ARG A ? n 
A 1  71 ARG  71 71  71  ARG ARG A ? n 
A 1  72 GLN  72 72  72  GLN GLN A ? n 
A 1  73 ILE  73 73  73  ILE ILE A ? n 
A 1  74 PRO  74 74  74  PRO PRO A ? n 
A 1  75 HIS  75 75  75  HIS HIS A ? n 
A 1  76 ARG  76 76  76  ARG ARG A ? n 
A 1  77 GLN  77 77  77  GLN GLN A ? n 
A 1  78 TYR  78 78  78  TYR TYR A ? n 
A 1  79 ASN  79 79  79  ASN ASN A ? n 
A 1  80 ARG  80 80  80  ARG ARG A ? n 
A 1  81 GLU  81 81  81  GLU GLU A ? n 
A 1  82 THR  82 82  82  THR THR A ? n 
A 1  83 LEU  83 83  83  LEU LEU A ? n 
A 1  84 ASN  84 84  84  ASN ASN A ? n 
A 1  85 ASN  85 85  85  ASN ASN A ? n 
A 1  86 ASP  86 86  86  ASP ASP A ? n 
A 1  87 ILE  87 87  87  ILE ILE A ? n 
A 1  88 MET  88 88  88  MET MET A ? n 
A 1  89 LEU  89 89  89  LEU LEU A ? n 
A 1  90 LEU  90 90  90  LEU LEU A ? n 
A 1  91 GLN  91 91  91  GLN GLN A ? n 
A 1  92 LEU  92 92  92  LEU LEU A ? n 
A 1  93 SER  93 93  93  SER SER A ? n 
A 1  94 HIS  94 94  94  HIS HIS A ? n 
A 1  95 ASN  95 95  95  ASN ASN A ? n 
A 1  96 ALA  96 96  96  ALA ALA A ? n 
A 1  97 THR  97 97  97  THR THR A ? n 
A 1  98 LEU  98 98  98  LEU LEU A ? n 
A 1  99 THR  99 99  99  THR THR A ? n 
A 1 100 ARG 100 100 100 ARG ARG A ? n 
A 1 101 GLU 101 101 101 GLU GLU A ? n 
A 1 102 VAL 102 102 102 VAL VAL A ? n 
A 1 103 GLU 103 103 103 GLU GLU A ? n 
A 1 104 LEU 104 104 104 LEU LEU A ? n 
A 1 105 LEU 105 105 105 LEU LEU A ? n 
A 1 106 ARG 106 106 106 ARG ARG A ? n 
A 1 107 LEU 107 107 107 LEU LEU A ? n 
A 1 108 PRO 108 108 108 PRO PRO A ? n 
A 1 109 THR 109 109 109 THR THR A ? n 
A 1 110 CYS 110 110 110 CYS CYS A ? n 
A 1 111 ARG 111 111 111 ARG ARG A ? n 
A 1 112 VAL 112 112 112 VAL VAL A ? n 
A 1 113 CYS 113 113 113 CYS CYS A ? n 
A 1 114 PRO 114 114 114 PRO PRO A ? n 
A 1 115 GLU 115 115 115 GLU GLU A ? n 
A 1 116 THR 116 116 116 THR THR A ? n 
A 1 117 LEU 117 117 117 LEU LEU A ? n 
A 1 118 CYS 118 118 118 CYS CYS A ? n 
A 1 119 ASN 119 119 119 ASN ASN A ? n 
A 1 120 VAL 120 120 120 VAL VAL A ? n 
A 1 121 ALA 121 121 121 ALA ALA A ? n 
A 1 122 GLY 122 122 122 GLY GLY A ? n 
A 1 123 TRP 123 123 123 TRP TRP A ? n 
A 1 124 GLY 124 124 124 GLY GLY A ? n 
A 1 125 MET 125 125 125 MET MET A ? n 
A 1 126 THR 126 126 126 THR THR A ? n 
A 1 127 SER 127 127 127 SER SER A ? n 
A 1 128 LEU 128 128 128 LEU LEU A ? n 
A 1 129 THR 129 129 129 THR THR A ? n 
A 1 130 THR 130 130 130 THR THR A ? n 
A 1 131 THR 131 131 131 THR THR A ? n 
A 1 132 THR 132 132 132 THR THR A ? n 
A 1 133 ASN 133 133 133 ASN ASN A ? n 
A 1 134 THR 134 134 134 THR THR A ? n 
A 1 135 LEU 135 135 135 LEU LEU A ? n 
A 1 136 ARG 136 136 136 ARG ARG A ? n 
A 1 137 GLU 137 137 137 GLU GLU A ? n 
A 1 138 VAL 138 138 138 VAL VAL A ? n 
A 1 139 ASN 139 139 139 ASN ASN A ? n 
A 1 140 LEU 140 140 140 LEU LEU A ? n 
A 1 141 SER 141 141 141 SER SER A ? n 
A 1 142 VAL 142 142 142 VAL VAL A ? n 
A 1 143 VAL 143 143 143 VAL VAL A ? n 
A 1 144 ALA 144 144 144 ALA ALA A ? n 
A 1 145 ASP 145 145 145 ASP ASP A ? n 
A 1 146 ASP 146 146 146 ASP ASP A ? n 
A 1 147 LEU 147 147 147 LEU LEU A ? n 
A 1 148 CYS 148 148 148 CYS CYS A ? n 
A 1 149 LYS 149 149 149 LYS LYS A ? n 
A 1 150 LYS 150 150 150 LYS LYS A ? n 
A 1 151 GLU 151 151 151 GLU GLU A ? n 
A 1 152 TYR 152 152 152 TYR TYR A ? n 
A 1 153 HIS 153 153 153 HIS HIS A ? n 
A 1 154 ASN 154 154 154 ASN ASN A ? n 
A 1 155 TYR 155 155 155 TYR TYR A ? n 
A 1 156 PHE 156 156 156 PHE PHE A ? n 
A 1 157 PRO 157 157 157 PRO PRO A ? n 
A 1 158 SER 158 158 158 SER SER A ? n 
A 1 159 THR 159 159 159 THR THR A ? n 
A 1 160 MET 160 160 160 MET MET A ? n 
A 1 161 LEU 161 161 161 LEU LEU A ? n 
A 1 162 CYS 162 162 162 CYS CYS A ? n 
A 1 163 VAL 163 163 163 VAL VAL A ? n 
A 1 164 GLY 164 164 164 GLY GLY A ? n 
A 1 165 ASP 165 165 165 ASP ASP A ? n 
A 1 166 SER 166 166 166 SER SER A ? n 
A 1 167 ASP 167 167 167 ASP ASP A ? n 
A 1 168 TYR 168 168 168 TYR TYR A ? n 
A 1 169 ARG 169 169 169 ARG ARG A ? n 
A 1 170 LYS 170 170 170 LYS LYS A ? n 
A 1 171 SER 171 171 171 SER SER A ? n 
A 1 172 THR 172 172 172 THR THR A ? n 
A 1 173 TYR 173 173 173 TYR TYR A ? n 
A 1 174 ARG 174 174 174 ARG ARG A ? n 
A 1 175 GLY 175 175 175 GLY GLY A ? n 
A 1 176 ASP 176 176 176 ASP ASP A ? n 
A 1 177 SER 177 177 177 SER SER A ? n 
A 1 178 GLY 178 178 178 GLY GLY A ? n 
A 1 179 GLY 179 179 179 GLY GLY A ? n 
A 1 180 PRO 180 180 180 PRO PRO A ? n 
A 1 181 LEU 181 181 181 LEU LEU A ? n 
A 1 182 VAL 182 182 182 VAL VAL A ? n 
A 1 183 CYS 183 183 183 CYS CYS A ? n 
A 1 184 ASP 184 184 184 ASP ASP A ? n 
A 1 185 GLY 185 185 185 GLY GLY A ? n 
A 1 186 VAL 186 186 186 VAL VAL A ? n 
A 1 187 ALA 187 187 187 ALA ALA A ? n 
A 1 188 GLU 188 188 188 GLU GLU A ? n 
A 1 189 GLY 189 189 189 GLY GLY A ? n 
A 1 190 ILE 190 190 190 ILE ILE A ? n 
A 1 191 VAL 191 191 191 VAL VAL A ? n 
A 1 192 SER 192 192 192 SER SER A ? n 
A 1 193 LYS 193 193 193 LYS LYS A ? n 
A 1 194 GLY 194 194 194 GLY GLY A ? n 
A 1 195 LYS 195 195 195 LYS LYS A ? n 
A 1 196 ARG 196 196 196 ARG ARG A ? n 
A 1 197 ASN 197 197 197 ASN ASN A ? n 
A 1 198 SER 198 198 198 SER SER A ? n 
A 1 199 ALA 199 199 199 ALA ALA A ? n 
A 1 200 SER 200 200 200 SER SER A ? n 
A 1 201 HIS 201 201 201 HIS HIS A ? n 
A 1 202 VAL 202 202 202 VAL VAL A ? n 
A 1 203 VAL 203 203 203 VAL VAL A ? n 
A 1 204 PHE 204 204 204 PHE PHE A ? n 
A 1 205 THR 205 205 205 THR THR A ? n 
A 1 206 ARG 206 206 206 ARG ARG A ? n 
A 1 207 ILE 207 207 207 ILE ILE A ? n 
A 1 208 SER 208 208 208 SER SER A ? n 
A 1 209 HIS 209 209 209 HIS HIS A ? n 
A 1 210 PHE 210 210 210 PHE PHE A ? n 
A 1 211 VAL 211 211 211 VAL VAL A ? n 
A 1 212 PRO 212 212 212 PRO PRO A ? n 
A 1 213 TRP 213 213 213 TRP TRP A ? n 
A 1 214 ILE 214 214 214 ILE ILE A ? n 
A 1 215 LYS 215 215 215 LYS LYS A ? n 
A 1 216 ALA 216 216 216 ALA ALA A ? n 
A 1 217 ASN 217 217 217 ASN ASN A ? n 
A 1 218 MET 218 218 218 MET MET A ? n 
A 1 219 GLN 219 219 219 GLN GLN A ? n 
A 1 220 GLN 220 220 220 GLN GLN A ? n 
A 1 221 ILE 221 221 221 ILE ILE A ? n 
# 
loop_
_atom_site.group_PDB 
_atom_site.id 
_atom_site.type_symbol 
_atom_site.label_atom_id 
_atom_site.label_alt_id 
_atom_site.label_comp_id 
_atom_site.label_asym_id 
_atom_site.label_entity_id 
_atom_site.label_seq_id 
_atom_site.pdbx_PDB_ins_code 
_atom_site.Cartn_x 
_atom_site.Cartn_y 
_atom_site.Cartn_z 
_atom_site.occupancy 
_atom_site.B_iso_or_equiv 
_atom_site.pdbx_formal_charge 
_atom_site.auth_seq_id 
_atom_site.auth_comp_id 
_atom_site.auth_asym_id 
_atom_site.auth_atom_id 
_atom_site.pdbx_PDB_model_num 
ATOM 1    N N   ? GLU A 1   1 ?   2.717 -13.017  -0.858 1.000 57.980 ? 1   GLU A N   1 
ATOM 2    C CA  ? GLU A 1   1 ?   4.009 -13.572  -0.465 1.000 57.980 ? 1   GLU A CA  1 
ATOM 3    C C   ? GLU A 1   1 ?   4.971 -12.472  -0.024 1.000 57.980 ? 1   GLU A C   1 
ATOM 4    C CB  ? GLU A 1   1 ?   4.621 -14.376  -1.614 1.000 57.980 ? 1   GLU A CB  1 
ATOM 5    O O   ? GLU A 1   1 ?   5.191 -11.503  -0.755 1.000 57.980 ? 1   GLU A O   1 
ATOM 6    C CG  ? GLU A 1   1 ?   5.815 -15.225  -1.203 1.000 57.980 ? 1   GLU A CG  1 
ATOM 7    C CD  ? GLU A 1   1 ?   6.379 -16.059  -2.342 1.000 57.980 ? 1   GLU A CD  1 
ATOM 8    O OE1 ? GLU A 1   1 ?   7.375 -16.787  -2.126 1.000 57.980 ? 1   GLU A OE1 1 
ATOM 9    O OE2 ? GLU A 1   1 ?   5.821 -15.984  -3.459 1.000 57.980 ? 1   GLU A OE2 1 
ATOM 10   N N   ? ILE A 1   2 ?   5.334 -12.373   1.246 1.000 61.510 ? 2   ILE A N   1 
ATOM 11   C CA  ? ILE A 1   2 ?   6.591 -11.697   1.551 1.000 61.510 ? 2   ILE A CA  1 
ATOM 12   C C   ? ILE A 1   2 ?   7.715 -12.725   1.663 1.000 61.510 ? 2   ILE A C   1 
ATOM 13   C CB  ? ILE A 1   2 ?   6.487 -10.873   2.854 1.000 61.510 ? 2   ILE A CB  1 
ATOM 14   O O   ? ILE A 1   2 ?   7.916 -13.322   2.723 1.000 61.510 ? 2   ILE A O   1 
ATOM 15   C CG1 ? ILE A 1   2 ?   5.296  -9.910   2.783 1.000 61.510 ? 2   ILE A CG1 1 
ATOM 16   C CG2 ? ILE A 1   2 ?   7.791 -10.113   3.117 1.000 61.510 ? 2   ILE A CG2 1 
ATOM 17   C CD1 ? ILE A 1   2 ?   5.441  -8.823   1.728 1.000 61.510 ? 2   ILE A CD1 1 
ATOM 18   N N   ? ILE A 1   3 ?   8.171 -13.258   0.592 1.000 60.910 ? 3   ILE A N   1 
ATOM 19   C CA  ? ILE A 1   3 ?   9.196 -14.293   0.524 1.000 60.910 ? 3   ILE A CA  1 
ATOM 20   C C   ? ILE A 1   3 ?  10.517 -13.747   1.060 1.000 60.910 ? 3   ILE A C   1 
ATOM 21   C CB  ? ILE A 1   3 ?   9.378 -14.814  -0.919 1.000 60.910 ? 3   ILE A CB  1 
ATOM 22   O O   ? ILE A 1   3 ?  10.973 -12.681   0.638 1.000 60.910 ? 3   ILE A O   1 
ATOM 23   C CG1 ? ILE A 1   3 ?   8.064 -15.407  -1.442 1.000 60.910 ? 3   ILE A CG1 1 
ATOM 24   C CG2 ? ILE A 1   3 ?  10.508 -15.846  -0.982 1.000 60.910 ? 3   ILE A CG2 1 
ATOM 25   C CD1 ? ILE A 1   3 ?   8.120 -15.847  -2.899 1.000 60.910 ? 3   ILE A CD1 1 
ATOM 26   N N   ? GLY A 1   4 ?  11.016 -14.511   2.127 1.000 65.990 ? 4   GLY A N   1 
ATOM 27   C CA  ? GLY A 1   4 ?  12.259 -14.087   2.750 1.000 65.990 ? 4   GLY A CA  1 
ATOM 28   C C   ? GLY A 1   4 ?  12.062 -13.016   3.807 1.000 65.990 ? 4   GLY A C   1 
ATOM 29   O O   ? GLY A 1   4 ?  13.026 -12.388   4.248 1.000 65.990 ? 4   GLY A O   1 
ATOM 30   N N   ? GLY A 1   5 ?  10.684 -12.716   4.043 1.000 76.280 ? 5   GLY A N   1 
ATOM 31   C CA  ? GLY A 1   5 ?  10.341 -11.713   5.038 1.000 76.280 ? 5   GLY A CA  1 
ATOM 32   C C   ? GLY A 1   5 ?  10.286 -12.266   6.449 1.000 76.280 ? 5   GLY A C   1 
ATOM 33   O O   ? GLY A 1   5 ?  10.416 -13.475   6.653 1.000 76.280 ? 5   GLY A O   1 
ATOM 34   N N   ? LYS A 1   6 ?  10.334 -11.498   7.405 1.000 87.930 ? 6   LYS A N   1 
ATOM 35   C CA  ? LYS A 1   6 ?  10.219 -11.855   8.816 1.000 87.930 ? 6   LYS A CA  1 
ATOM 36   C C   ? LYS A 1   6 ?   8.987 -11.212   9.447 1.000 87.930 ? 6   LYS A C   1 
ATOM 37   C CB  ? LYS A 1   6 ?  11.477 -11.438   9.580 1.000 87.930 ? 6   LYS A CB  1 
ATOM 38   O O   ? LYS A 1   6 ?   8.452 -10.234   8.920 1.000 87.930 ? 6   LYS A O   1 
ATOM 39   C CG  ? LYS A 1   6 ?  11.720  -9.936   9.598 1.000 87.930 ? 6   LYS A CG  1 
ATOM 40   C CD  ? LYS A 1   6 ?  13.013  -9.588  10.326 1.000 87.930 ? 6   LYS A CD  1 
ATOM 41   C CE  ? LYS A 1   6 ?  13.255  -8.085  10.349 1.000 87.930 ? 6   LYS A CE  1 
ATOM 42   N NZ  ? LYS A 1   6 ?  14.539  -7.741  11.030 1.000 87.930 ? 6   LYS A NZ  1 
ATOM 43   N N   ? GLU A 1   7 ?   8.533 -11.891  10.442 1.000 91.200 ? 7   GLU A N   1 
ATOM 44   C CA  ? GLU A 1   7 ?   7.411 -11.275  11.145 1.000 91.200 ? 7   GLU A CA  1 
ATOM 45   C C   ? GLU A 1   7 ?   7.737  -9.842  11.555 1.000 91.200 ? 7   GLU A C   1 
ATOM 46   C CB  ? GLU A 1   7 ?   7.029 -12.101  12.377 1.000 91.200 ? 7   GLU A CB  1 
ATOM 47   O O   ? GLU A 1   7 ?   8.820  -9.572  12.079 1.000 91.200 ? 7   GLU A O   1 
ATOM 48   C CG  ? GLU A 1   7 ?   5.822 -11.560  13.129 1.000 91.200 ? 7   GLU A CG  1 
ATOM 49   C CD  ? GLU A 1   7 ?   5.349 -12.480  14.244 1.000 91.200 ? 7   GLU A CD  1 
ATOM 50   O OE1 ? GLU A 1   7 ?   4.589 -12.021  15.127 1.000 91.200 ? 7   GLU A OE1 1 
ATOM 51   O OE2 ? GLU A 1   7 ?   5.742 -13.667  14.234 1.000 91.200 ? 7   GLU A OE2 1 
ATOM 52   N N   ? ALA A 1   8 ?   6.842  -8.932  11.275 1.000 92.960 ? 8   ALA A N   1 
ATOM 53   C CA  ? ALA A 1   8 ?   6.980  -7.540  11.695 1.000 92.960 ? 8   ALA A CA  1 
ATOM 54   C C   ? ALA A 1   8 ?   6.790  -7.400  13.203 1.000 92.960 ? 8   ALA A C   1 
ATOM 55   C CB  ? ALA A 1   8 ?   5.979  -6.658  10.952 1.000 92.960 ? 8   ALA A CB  1 
ATOM 56   O O   ? ALA A 1   8 ?   6.022  -8.150  13.810 1.000 92.960 ? 8   ALA A O   1 
ATOM 57   N N   ? GLN A 1   9 ?   7.625  -6.507  13.735 1.000 94.450 ? 9   GLN A N   1 
ATOM 58   C CA  ? GLN A 1   9 ?   7.311  -6.156  15.116 1.000 94.450 ? 9   GLN A CA  1 
ATOM 59   C C   ? GLN A 1   9 ?   5.867  -5.681  15.247 1.000 94.450 ? 9   GLN A C   1 
ATOM 60   C CB  ? GLN A 1   9 ?   8.267  -5.077  15.627 1.000 94.450 ? 9   GLN A CB  1 
ATOM 61   O O   ? GLN A 1   9 ?   5.401  -4.865  14.449 1.000 94.450 ? 9   GLN A O   1 
ATOM 62   C CG  ? GLN A 1   9 ?   9.716  -5.535  15.722 1.000 94.450 ? 9   GLN A CG  1 
ATOM 63   C CD  ? GLN A 1   9 ?   9.915  -6.648  16.735 1.000 94.450 ? 9   GLN A CD  1 
ATOM 64   N NE2 ? GLN A 1   9 ?  10.732  -7.633  16.380 1.000 94.450 ? 9   GLN A NE2 1 
ATOM 65   O OE1 ? GLN A 1   9 ?   9.339  -6.621  17.827 1.000 94.450 ? 9   GLN A OE1 1 
ATOM 66   N N   ? PRO A 1  10 ?   5.104  -6.309  16.181 1.000 94.780 ? 10  PRO A N   1 
ATOM 67   C CA  ? PRO A 1  10 ?   3.709  -5.891  16.338 1.000 94.780 ? 10  PRO A CA  1 
ATOM 68   C C   ? PRO A 1  10 ?   3.548  -4.373  16.370 1.000 94.780 ? 10  PRO A C   1 
ATOM 69   C CB  ? PRO A 1  10 ?   3.304  -6.511  17.678 1.000 94.780 ? 10  PRO A CB  1 
ATOM 70   O O   ? PRO A 1  10 ?   4.282  -3.685  17.083 1.000 94.780 ? 10  PRO A O   1 
ATOM 71   C CG  ? PRO A 1  10 ?   4.167  -7.724  17.813 1.000 94.780 ? 10  PRO A CG  1 
ATOM 72   C CD  ? PRO A 1  10 ?   5.522  -7.412  17.246 1.000 94.780 ? 10  PRO A CD  1 
ATOM 73   N N   ? HIS A 1  11 ?   2.623  -3.943  15.375 1.000 94.100 ? 11  HIS A N   1 
ATOM 74   C CA  ? HIS A 1  11 ?   2.161  -2.561  15.321 1.000 94.100 ? 11  HIS A CA  1 
ATOM 75   C C   ? HIS A 1  11 ?   3.281  -1.623  14.884 1.000 94.100 ? 11  HIS A C   1 
ATOM 76   C CB  ? HIS A 1  11 ?   1.612  -2.126  16.680 1.000 94.100 ? 11  HIS A CB  1 
ATOM 77   O O   ? HIS A 1  11 ?   3.212  -0.415  15.121 1.000 94.100 ? 11  HIS A O   1 
ATOM 78   C CG  ? HIS A 1  11 ?   0.524  -3.011  17.199 1.000 94.100 ? 11  HIS A CG  1 
ATOM 79   C CD2 ? HIS A 1  11 ?   0.447  -3.759  18.325 1.000 94.100 ? 11  HIS A CD2 1 
ATOM 80   N ND1 ? HIS A 1  11 ?  -0.664  -3.202  16.527 1.000 94.100 ? 11  HIS A ND1 1 
ATOM 81   C CE1 ? HIS A 1  11 ?  -1.427  -4.031  17.220 1.000 94.100 ? 11  HIS A CE1 1 
ATOM 82   N NE2 ? HIS A 1  11 ?  -0.776  -4.384  18.315 1.000 94.100 ? 11  HIS A NE2 1 
ATOM 83   N N   ? SER A 1  12 ?   4.370  -2.088  14.353 1.000 95.670 ? 12  SER A N   1 
ATOM 84   C CA  ? SER A 1  12 ?   5.468  -1.303  13.799 1.000 95.670 ? 12  SER A CA  1 
ATOM 85   C C   ? SER A 1  12 ?   5.097  -0.717  12.441 1.000 95.670 ? 12  SER A C   1 
ATOM 86   C CB  ? SER A 1  12 ?   6.727  -2.160  13.666 1.000 95.670 ? 12  SER A CB  1 
ATOM 87   O O   ? SER A 1  12 ?   5.766   0.194  11.948 1.000 95.670 ? 12  SER A O   1 
ATOM 88   O OG  ? SER A 1  12 ?   6.502  -3.255  12.795 1.000 95.670 ? 12  SER A OG  1 
ATOM 89   N N   ? ARG A 1  13 ?   4.039  -1.111  11.844 1.000 96.550 ? 13  ARG A N   1 
ATOM 90   C CA  ? ARG A 1  13 ?   3.489  -0.603  10.591 1.000 96.550 ? 13  ARG A CA  1 
ATOM 91   C C   ? ARG A 1  13 ?   2.049  -0.137  10.775 1.000 96.550 ? 13  ARG A C   1 
ATOM 92   C CB  ? ARG A 1  13 ?   3.559  -1.673   9.500 1.000 96.550 ? 13  ARG A CB  1 
ATOM 93   O O   ? ARG A 1  13 ?   1.117  -0.778  10.284 1.000 96.550 ? 13  ARG A O   1 
ATOM 94   C CG  ? ARG A 1  13 ?   4.951  -2.247   9.288 1.000 96.550 ? 13  ARG A CG  1 
ATOM 95   C CD  ? ARG A 1  13 ?   5.925  -1.193   8.781 1.000 96.550 ? 13  ARG A CD  1 
ATOM 96   N NE  ? ARG A 1  13 ?   7.252  -1.754   8.544 1.000 96.550 ? 13  ARG A NE  1 
ATOM 97   N NH1 ? ARG A 1  13 ?   8.015  -1.393  10.694 1.000 96.550 ? 13  ARG A NH1 1 
ATOM 98   N NH2 ? ARG A 1  13 ?   9.385  -2.366   9.135 1.000 96.550 ? 13  ARG A NH2 1 
ATOM 99   C CZ  ? ARG A 1  13 ?   8.214  -1.836   9.458 1.000 96.550 ? 13  ARG A CZ  1 
ATOM 100  N N   ? PRO A 1  14 ?   1.806   0.962  11.376 1.000 97.030 ? 14  PRO A N   1 
ATOM 101  C CA  ? PRO A 1  14 ?   0.487   1.400  11.838 1.000 97.030 ? 14  PRO A CA  1 
ATOM 102  C C   ? PRO A 1  14 ?  -0.388   1.930  10.705 1.000 97.030 ? 14  PRO A C   1 
ATOM 103  C CB  ? PRO A 1  14 ?   0.815   2.511  12.840 1.000 97.030 ? 14  PRO A CB  1 
ATOM 104  O O   ? PRO A 1  14 ?  -1.581   2.176  10.904 1.000 97.030 ? 14  PRO A O   1 
ATOM 105  C CG  ? PRO A 1  14 ?   2.125   3.064  12.380 1.000 97.030 ? 14  PRO A CG  1 
ATOM 106  C CD  ? PRO A 1  14 ?   2.952   1.939  11.829 1.000 97.030 ? 14  PRO A CD  1 
ATOM 107  N N   ? TYR A 1  15 ?   0.137   1.932   9.436 1.000 97.820 ? 15  TYR A N   1 
ATOM 108  C CA  ? TYR A 1  15 ?  -0.585   2.392   8.255 1.000 97.820 ? 15  TYR A CA  1 
ATOM 109  C C   ? TYR A 1  15 ?  -1.182   1.217   7.490 1.000 97.820 ? 15  TYR A C   1 
ATOM 110  C CB  ? TYR A 1  15 ?   0.341   3.197   7.338 1.000 97.820 ? 15  TYR A CB  1 
ATOM 111  O O   ? TYR A 1  15 ?  -1.977   1.410   6.567 1.000 97.820 ? 15  TYR A O   1 
ATOM 112  C CG  ? TYR A 1  15 ?   1.676   2.537   7.093 1.000 97.820 ? 15  TYR A CG  1 
ATOM 113  C CD1 ? TYR A 1  15 ?   2.817   2.956   7.773 1.000 97.820 ? 15  TYR A CD1 1 
ATOM 114  C CD2 ? TYR A 1  15 ?   1.799   1.495   6.180 1.000 97.820 ? 15  TYR A CD2 1 
ATOM 115  C CE1 ? TYR A 1  15 ?   4.050   2.352   7.548 1.000 97.820 ? 15  TYR A CE1 1 
ATOM 116  C CE2 ? TYR A 1  15 ?   3.027   0.884   5.948 1.000 97.820 ? 15  TYR A CE2 1 
ATOM 117  O OH  ? TYR A 1  15 ?   5.363   0.717   6.410 1.000 97.820 ? 15  TYR A OH  1 
ATOM 118  C CZ  ? TYR A 1  15 ?   4.145   1.318   6.636 1.000 97.820 ? 15  TYR A CZ  1 
ATOM 119  N N   ? MET A 1  16 ?  -0.791   0.018   7.833 1.000 97.420 ? 16  MET A N   1 
ATOM 120  C CA  ? MET A 1  16 ?  -1.166  -1.170   7.072 1.000 97.420 ? 16  MET A CA  1 
ATOM 121  C C   ? MET A 1  16 ?  -2.662  -1.441   7.188 1.000 97.420 ? 16  MET A C   1 
ATOM 122  C CB  ? MET A 1  16 ?  -0.375  -2.389   7.551 1.000 97.420 ? 16  MET A CB  1 
ATOM 123  O O   ? MET A 1  16 ?  -3.242  -1.295   8.265 1.000 97.420 ? 16  MET A O   1 
ATOM 124  C CG  ? MET A 1  16 ?   1.031  -2.471   6.979 1.000 97.420 ? 16  MET A CG  1 
ATOM 125  S SD  ? MET A 1  16 ?   1.042  -2.526   5.145 1.000 97.420 ? 16  MET A SD  1 
ATOM 126  C CE  ? MET A 1  16 ?   0.310  -4.163   4.870 1.000 97.420 ? 16  MET A CE  1 
ATOM 127  N N   ? ALA A 1  17 ?  -3.189  -1.865   6.024 1.000 97.200 ? 17  ALA A N   1 
ATOM 128  C CA  ? ALA A 1  17 ?  -4.598  -2.245   5.952 1.000 97.200 ? 17  ALA A CA  1 
ATOM 129  C C   ? ALA A 1  17 ?  -4.759  -3.648   5.374 1.000 97.200 ? 17  ALA A C   1 
ATOM 130  C CB  ? ALA A 1  17 ?  -5.379  -1.235   5.114 1.000 97.200 ? 17  ALA A CB  1 
ATOM 131  O O   ? ALA A 1  17 ?  -4.119  -3.993   4.378 1.000 97.200 ? 17  ALA A O   1 
ATOM 132  N N   ? TYR A 1  18 ?  -5.588  -4.408   6.039 1.000 96.480 ? 18  TYR A N   1 
ATOM 133  C CA  ? TYR A 1  18 ?  -6.053  -5.689   5.519 1.000 96.480 ? 18  TYR A CA  1 
ATOM 134  C C   ? TYR A 1  18 ?  -7.428  -5.549   4.877 1.000 96.480 ? 18  TYR A C   1 
ATOM 135  C CB  ? TYR A 1  18 ?  -6.103  -6.737   6.635 1.000 96.480 ? 18  TYR A CB  1 
ATOM 136  O O   ? TYR A 1  18 ?  -8.374  -5.082   5.516 1.000 96.480 ? 18  TYR A O   1 
ATOM 137  C CG  ? TYR A 1  18 ?  -6.563  -8.097   6.171 1.000 96.480 ? 18  TYR A CG  1 
ATOM 138  C CD1 ? TYR A 1  18 ?  -7.919  -8.409   6.103 1.000 96.480 ? 18  TYR A CD1 1 
ATOM 139  C CD2 ? TYR A 1  18 ?  -5.644  -9.073   5.800 1.000 96.480 ? 18  TYR A CD2 1 
ATOM 140  C CE1 ? TYR A 1  18 ?  -8.348  -9.662   5.677 1.000 96.480 ? 18  TYR A CE1 1 
ATOM 141  C CE2 ? TYR A 1  18 ?  -6.062 -10.329   5.373 1.000 96.480 ? 18  TYR A CE2 1 
ATOM 142  O OH  ? TYR A 1  18 ?  -7.833 -11.856   4.893 1.000 96.480 ? 18  TYR A OH  1 
ATOM 143  C CZ  ? TYR A 1  18 ?  -7.414 -10.614   5.315 1.000 96.480 ? 18  TYR A CZ  1 
ATOM 144  N N   ? LEU A 1  19 ?  -7.440  -5.921   3.571 1.000 96.150 ? 19  LEU A N   1 
ATOM 145  C CA  ? LEU A 1  19 ?  -8.714  -5.850   2.863 1.000 96.150 ? 19  LEU A CA  1 
ATOM 146  C C   ? LEU A 1  19 ?  -9.346  -7.233   2.742 1.000 96.150 ? 19  LEU A C   1 
ATOM 147  C CB  ? LEU A 1  19 ?  -8.522  -5.240   1.472 1.000 96.150 ? 19  LEU A CB  1 
ATOM 148  O O   ? LEU A 1  19 ?  -8.748  -8.145   2.167 1.000 96.150 ? 19  LEU A O   1 
ATOM 149  C CG  ? LEU A 1  19 ?  -8.134  -3.762   1.428 1.000 96.150 ? 19  LEU A CG  1 
ATOM 150  C CD1 ? LEU A 1  19 ?  -6.859  -3.524   2.229 1.000 96.150 ? 19  LEU A CD1 1 
ATOM 151  C CD2 ? LEU A 1  19 ?  -7.961  -3.297  -0.014 1.000 96.150 ? 19  LEU A CD2 1 
ATOM 152  N N   ? TYR A 1  20 ? -10.441  -7.343   3.342 1.000 94.740 ? 20  TYR A N   1 
ATOM 153  C CA  ? TYR A 1  20 ? -11.265  -8.533   3.169 1.000 94.740 ? 20  TYR A CA  1 
ATOM 154  C C   ? TYR A 1  20 ? -12.302  -8.324   2.071 1.000 94.740 ? 20  TYR A C   1 
ATOM 155  C CB  ? TYR A 1  20 ? -11.963  -8.900   4.482 1.000 94.740 ? 20  TYR A CB  1 
ATOM 156  O O   ? TYR A 1  20 ? -13.255  -7.561   2.247 1.000 94.740 ? 20  TYR A O   1 
ATOM 157  C CG  ? TYR A 1  20 ? -12.646 -10.246   4.451 1.000 94.740 ? 20  TYR A CG  1 
ATOM 158  C CD1 ? TYR A 1  20 ? -14.035 -10.344   4.450 1.000 94.740 ? 20  TYR A CD1 1 
ATOM 159  C CD2 ? TYR A 1  20 ? -11.903 -11.422   4.424 1.000 94.740 ? 20  TYR A CD2 1 
ATOM 160  C CE1 ? TYR A 1  20 ? -14.669 -11.582   4.424 1.000 94.740 ? 20  TYR A CE1 1 
ATOM 161  C CE2 ? TYR A 1  20 ? -12.527 -12.665   4.397 1.000 94.740 ? 20  TYR A CE2 1 
ATOM 162  O OH  ? TYR A 1  20 ? -14.530 -13.963   4.371 1.000 94.740 ? 20  TYR A OH  1 
ATOM 163  C CZ  ? TYR A 1  20 ? -13.908 -12.735   4.397 1.000 94.740 ? 20  TYR A CZ  1 
ATOM 164  N N   ? ILE A 1  21 ? -11.998  -8.899   0.863 1.000 94.420 ? 21  ILE A N   1 
ATOM 165  C CA  ? ILE A 1  21 ? -12.773  -8.661  -0.350 1.000 94.420 ? 21  ILE A CA  1 
ATOM 166  C C   ? ILE A 1  21 ? -13.701  -9.846  -0.611 1.000 94.420 ? 21  ILE A C   1 
ATOM 167  C CB  ? ILE A 1  21 ? -11.854  -8.422  -1.569 1.000 94.420 ? 21  ILE A CB  1 
ATOM 168  O O   ? ILE A 1  21 ? -13.239 -10.970  -0.821 1.000 94.420 ? 21  ILE A O   1 
ATOM 169  C CG1 ? ILE A 1  21 ? -10.874  -7.278  -1.283 1.000 94.420 ? 21  ILE A CG1 1 
ATOM 170  C CG2 ? ILE A 1  21 ? -12.685  -8.131  -2.823 1.000 94.420 ? 21  ILE A CG2 1 
ATOM 171  C CD1 ? ILE A 1  21 ?  -9.769  -7.135  -2.320 1.000 94.420 ? 21  ILE A CD1 1 
ATOM 172  N N   ? ASP A 1  22 ? -14.793  -9.646  -0.498 1.000 88.960 ? 22  ASP A N   1 
ATOM 173  C CA  ? ASP A 1  22 ? -15.759 -10.735  -0.611 1.000 88.960 ? 22  ASP A CA  1 
ATOM 174  C C   ? ASP A 1  22 ? -15.486 -11.822   0.426 1.000 88.960 ? 22  ASP A C   1 
ATOM 175  C CB  ? ASP A 1  22 ? -15.732 -11.332  -2.020 1.000 88.960 ? 22  ASP A CB  1 
ATOM 176  O O   ? ASP A 1  22 ? -14.889 -11.554   1.471 1.000 88.960 ? 22  ASP A O   1 
ATOM 177  C CG  ? ASP A 1  22 ? -16.117 -10.332  -3.096 1.000 88.960 ? 22  ASP A CG  1 
ATOM 178  O OD1 ? ASP A 1  22 ? -16.986  -9.470  -2.844 1.000 88.960 ? 22  ASP A OD1 1 
ATOM 179  O OD2 ? ASP A 1  22 ? -15.549 -10.410  -4.206 1.000 88.960 ? 22  ASP A OD2 1 
ATOM 180  N N   ? LYS A 1  23 ? -16.039 -13.172   0.433 1.000 80.290 ? 23  LYS A N   1 
ATOM 181  C CA  ? LYS A 1  23 ? -15.924 -14.242   1.419 1.000 80.290 ? 23  LYS A CA  1 
ATOM 182  C C   ? LYS A 1  23 ? -14.667 -15.075   1.182 1.000 80.290 ? 23  LYS A C   1 
ATOM 183  C CB  ? LYS A 1  23 ? -17.162 -15.139   1.384 1.000 80.290 ? 23  LYS A CB  1 
ATOM 184  O O   ? LYS A 1  23 ? -14.208 -15.784   2.079 1.000 80.290 ? 23  LYS A O   1 
ATOM 185  C CG  ? LYS A 1  23 ? -18.425 -14.472   1.909 1.000 80.290 ? 23  LYS A CG  1 
ATOM 186  C CD  ? LYS A 1  23 ? -19.577 -15.463   2.017 1.000 80.290 ? 23  LYS A CD  1 
ATOM 187  C CE  ? LYS A 1  23 ? -20.845 -14.794   2.530 1.000 80.290 ? 23  LYS A CE  1 
ATOM 188  N NZ  ? LYS A 1  23 ? -21.981 -15.759   2.626 1.000 80.290 ? 23  LYS A NZ  1 
ATOM 189  N N   ? TYR A 1  24 ? -13.778 -14.691   0.061 1.000 79.670 ? 24  TYR A N   1 
ATOM 190  C CA  ? TYR A 1  24 ? -12.748 -15.684  -0.224 1.000 79.670 ? 24  TYR A CA  1 
ATOM 191  C C   ? TYR A 1  24 ? -11.453 -15.014  -0.668 1.000 79.670 ? 24  TYR A C   1 
ATOM 192  C CB  ? TYR A 1  24 ? -13.227 -16.662  -1.301 1.000 79.670 ? 24  TYR A CB  1 
ATOM 193  O O   ? TYR A 1  24 ? -10.458 -15.691  -0.937 1.000 79.670 ? 24  TYR A O   1 
ATOM 194  C CG  ? TYR A 1  24 ? -14.505 -17.380  -0.944 1.000 79.670 ? 24  TYR A CG  1 
ATOM 195  C CD1 ? TYR A 1  24 ? -14.511 -18.407  -0.003 1.000 79.670 ? 24  TYR A CD1 1 
ATOM 196  C CD2 ? TYR A 1  24 ? -15.710 -17.034  -1.548 1.000 79.670 ? 24  TYR A CD2 1 
ATOM 197  C CE1 ? TYR A 1  24 ? -15.687 -19.073   0.328 1.000 79.670 ? 24  TYR A CE1 1 
ATOM 198  C CE2 ? TYR A 1  24 ? -16.891 -17.693  -1.225 1.000 79.670 ? 24  TYR A CE2 1 
ATOM 199  O OH  ? TYR A 1  24 ? -18.037 -19.365   0.036 1.000 79.670 ? 24  TYR A OH  1 
ATOM 200  C CZ  ? TYR A 1  24 ? -16.870 -18.709  -0.288 1.000 79.670 ? 24  TYR A CZ  1 
ATOM 201  N N   ? LYS A 1  25 ? -11.418 -13.616  -0.788 1.000 88.430 ? 25  LYS A N   1 
ATOM 202  C CA  ? LYS A 1  25 ? -10.226 -12.950  -1.305 1.000 88.430 ? 25  LYS A CA  1 
ATOM 203  C C   ? LYS A 1  25 ?  -9.745 -11.862  -0.349 1.000 88.430 ? 25  LYS A C   1 
ATOM 204  C CB  ? LYS A 1  25 ? -10.501 -12.350  -2.685 1.000 88.430 ? 25  LYS A CB  1 
ATOM 205  O O   ? LYS A 1  25 ? -10.523 -11.350   0.459 1.000 88.430 ? 25  LYS A O   1 
ATOM 206  C CG  ? LYS A 1  25 ? -10.779 -13.385  -3.765 1.000 88.430 ? 25  LYS A CG  1 
ATOM 207  C CD  ? LYS A 1  25 ? -10.985 -12.731  -5.125 1.000 88.430 ? 25  LYS A CD  1 
ATOM 208  C CE  ? LYS A 1  25 ? -11.335 -13.759  -6.193 1.000 88.430 ? 25  LYS A CE  1 
ATOM 209  N NZ  ? LYS A 1  25 ? -11.556 -13.121  -7.525 1.000 88.430 ? 25  LYS A NZ  1 
ATOM 210  N N   ? TYR A 1  26 ?  -8.509 -11.621  -0.388 1.000 91.570 ? 26  TYR A N   1 
ATOM 211  C CA  ? TYR A 1  26 ?  -8.000 -10.497   0.390 1.000 91.570 ? 26  TYR A CA  1 
ATOM 212  C C   ? TYR A 1  26 ?  -6.875  -9.785  -0.350 1.000 91.570 ? 26  TYR A C   1 
ATOM 213  C CB  ? TYR A 1  26 ?  -7.506 -10.971   1.760 1.000 91.570 ? 26  TYR A CB  1 
ATOM 214  O O   ? TYR A 1  26 ?  -6.216 -10.378  -1.209 1.000 91.570 ? 26  TYR A O   1 
ATOM 215  C CG  ? TYR A 1  26 ?  -6.268 -11.832   1.694 1.000 91.570 ? 26  TYR A CG  1 
ATOM 216  C CD1 ? TYR A 1  26 ?  -6.364 -13.214   1.546 1.000 91.570 ? 26  TYR A CD1 1 
ATOM 217  C CD2 ? TYR A 1  26 ?  -5.001 -11.266   1.780 1.000 91.570 ? 26  TYR A CD2 1 
ATOM 218  C CE1 ? TYR A 1  26 ?  -5.226 -14.012   1.487 1.000 91.570 ? 26  TYR A CE1 1 
ATOM 219  C CE2 ? TYR A 1  26 ?  -3.856 -12.054   1.722 1.000 91.570 ? 26  TYR A CE2 1 
ATOM 220  O OH  ? TYR A 1  26 ?  -2.849 -14.209   1.516 1.000 91.570 ? 26  TYR A OH  1 
ATOM 221  C CZ  ? TYR A 1  26 ?  -3.978 -13.424   1.575 1.000 91.570 ? 26  TYR A CZ  1 
ATOM 222  N N   ? CYS A 1  27 ?  -6.648  -8.548  -0.016 1.000 94.640 ? 27  CYS A N   1 
ATOM 223  C CA  ? CYS A 1  27 ?  -5.591  -7.658  -0.482 1.000 94.640 ? 27  CYS A CA  1 
ATOM 224  C C   ? CYS A 1  27 ?  -5.051  -6.807   0.661 1.000 94.640 ? 27  CYS A C   1 
ATOM 225  C CB  ? CYS A 1  27 ?  -6.105  -6.755  -1.603 1.000 94.640 ? 27  CYS A CB  1 
ATOM 226  O O   ? CYS A 1  27 ?  -5.598  -6.824   1.765 1.000 94.640 ? 27  CYS A O   1 
ATOM 227  S SG  ? CYS A 1  27 ?  -6.288  -7.597  -3.190 1.000 94.640 ? 27  CYS A SG  1 
ATOM 228  N N   ? GLY A 1  28 ?  -3.988  -6.215   0.335 1.000 95.150 ? 28  GLY A N   1 
ATOM 229  C CA  ? GLY A 1  28 ?  -3.466  -5.211   1.248 1.000 95.150 ? 28  GLY A CA  1 
ATOM 230  C C   ? GLY A 1  28 ?  -3.878  -3.798   0.880 1.000 95.150 ? 28  GLY A C   1 
ATOM 231  O O   ? GLY A 1  28 ?  -4.536  -3.584  -0.141 1.000 95.150 ? 28  GLY A O   1 
ATOM 232  N N   ? GLY A 1  29 ?  -3.569  -2.837   1.658 1.000 97.240 ? 29  GLY A N   1 
ATOM 233  C CA  ? GLY A 1  29 ?  -3.751  -1.402   1.506 1.000 97.240 ? 29  GLY A CA  1 
ATOM 234  C C   ? GLY A 1  29 ?  -3.103  -0.598   2.616 1.000 97.240 ? 29  GLY A C   1 
ATOM 235  O O   ? GLY A 1  29 ?  -2.471  -1.162   3.512 1.000 97.240 ? 29  GLY A O   1 
ATOM 236  N N   ? PHE A 1  30 ?  -3.201   0.727   2.441 1.000 98.430 ? 30  PHE A N   1 
ATOM 237  C CA  ? PHE A 1  30 ?  -2.635   1.566   3.491 1.000 98.430 ? 30  PHE A CA  1 
ATOM 238  C C   ? PHE A 1  30 ?  -3.383   2.890   3.588 1.000 98.430 ? 30  PHE A C   1 
ATOM 239  C CB  ? PHE A 1  30 ?  -1.147   1.821   3.234 1.000 98.430 ? 30  PHE A CB  1 
ATOM 240  O O   ? PHE A 1  30 ?  -3.935   3.372   2.597 1.000 98.430 ? 30  PHE A O   1 
ATOM 241  C CG  ? PHE A 1  30 ?  -0.858   2.410   1.879 1.000 98.430 ? 30  PHE A CG  1 
ATOM 242  C CD1 ? PHE A 1  30 ?  -0.713   1.590   0.766 1.000 98.430 ? 30  PHE A CD1 1 
ATOM 243  C CD2 ? PHE A 1  30 ?  -0.730   3.783   1.719 1.000 98.430 ? 30  PHE A CD2 1 
ATOM 244  C CE1 ? PHE A 1  30 ?  -0.445   2.132  -0.489 1.000 98.430 ? 30  PHE A CE1 1 
ATOM 245  C CE2 ? PHE A 1  30 ?  -0.463   4.332   0.468 1.000 98.430 ? 30  PHE A CE2 1 
ATOM 246  C CZ  ? PHE A 1  30 ?  -0.319   3.505  -0.634 1.000 98.430 ? 30  PHE A CZ  1 
ATOM 247  N N   ? LEU A 1  31 ?  -3.478   3.348   4.832 1.000 98.400 ? 31  LEU A N   1 
ATOM 248  C CA  ? LEU A 1  31 ?  -4.247   4.535   5.188 1.000 98.400 ? 31  LEU A CA  1 
ATOM 249  C C   ? LEU A 1  31 ?  -3.497   5.805   4.802 1.000 98.400 ? 31  LEU A C   1 
ATOM 250  C CB  ? LEU A 1  31 ?  -4.553   4.546   6.689 1.000 98.400 ? 31  LEU A CB  1 
ATOM 251  O O   ? LEU A 1  31 ?  -2.368   6.024   5.247 1.000 98.400 ? 31  LEU A O   1 
ATOM 252  C CG  ? LEU A 1  31 ?  -5.586   5.569   7.163 1.000 98.400 ? 31  LEU A CG  1 
ATOM 253  C CD1 ? LEU A 1  31 ?  -6.959   5.243   6.586 1.000 98.400 ? 31  LEU A CD1 1 
ATOM 254  C CD2 ? LEU A 1  31 ?  -5.636   5.612   8.686 1.000 98.400 ? 31  LEU A CD2 1 
ATOM 255  N N   ? VAL A 1  32 ?  -4.158   6.722   3.954 1.000 98.030 ? 32  VAL A N   1 
ATOM 256  C CA  ? VAL A 1  32 ?  -3.512   7.945   3.488 1.000 98.030 ? 32  VAL A CA  1 
ATOM 257  C C   ? VAL A 1  32 ?  -4.288   9.162   3.987 1.000 98.030 ? 32  VAL A C   1 
ATOM 258  C CB  ? VAL A 1  32 ?  -3.404   7.977   1.947 1.000 98.030 ? 32  VAL A CB  1 
ATOM 259  O O   ? VAL A 1  32 ?  -3.768  10.280   3.986 1.000 98.030 ? 32  VAL A O   1 
ATOM 260  C CG1 ? VAL A 1  32 ?  -2.397   6.939   1.455 1.000 98.030 ? 32  VAL A CG1 1 
ATOM 261  C CG2 ? VAL A 1  32 ?  -4.773   7.741   1.311 1.000 98.030 ? 32  VAL A CG2 1 
ATOM 262  N N   ? ALA A 1  33 ?  -5.510   8.931   4.503 1.000 97.800 ? 33  ALA A N   1 
ATOM 263  C CA  ? ALA A 1  33 ?  -6.410   9.838   5.212 1.000 97.800 ? 33  ALA A CA  1 
ATOM 264  C C   ? ALA A 1  33 ?  -7.338   9.068   6.148 1.000 97.800 ? 33  ALA A C   1 
ATOM 265  C CB  ? ALA A 1  33 ?  -7.225  10.662   4.219 1.000 97.800 ? 33  ALA A CB  1 
ATOM 266  O O   ? ALA A 1  33 ?  -7.467   7.847   6.038 1.000 97.800 ? 33  ALA A O   1 
ATOM 267  N N   ? GLU A 1  34 ?  -7.982   9.789   7.165 1.000 97.790 ? 34  GLU A N   1 
ATOM 268  C CA  ? GLU A 1  34 ?  -8.778   9.115   8.185 1.000 97.790 ? 34  GLU A CA  1 
ATOM 269  C C   ? GLU A 1  34 ?  -9.902   8.295   7.557 1.000 97.790 ? 34  GLU A C   1 
ATOM 270  C CB  ? GLU A 1  34 ?  -9.357  10.130   9.174 1.000 97.790 ? 34  GLU A CB  1 
ATOM 271  O O   ? GLU A 1  34 ? -10.388   7.335   8.158 1.000 97.790 ? 34  GLU A O   1 
ATOM 272  C CG  ? GLU A 1  34 ?  -8.312  10.792  10.060 1.000 97.790 ? 34  GLU A CG  1 
ATOM 273  C CD  ? GLU A 1  34 ?  -8.903  11.785  11.047 1.000 97.790 ? 34  GLU A CD  1 
ATOM 274  O OE1 ? GLU A 1  34 ?  -8.130  12.491  11.734 1.000 97.790 ? 34  GLU A OE1 1 
ATOM 275  O OE2 ? GLU A 1  34 ? -10.149  11.858  11.134 1.000 97.790 ? 34  GLU A OE2 1 
ATOM 276  N N   ? ASN A 1  35 ? -10.187   8.647   6.273 1.000 97.620 ? 35  ASN A N   1 
ATOM 277  C CA  ? ASN A 1  35 ? -11.308   7.950   5.651 1.000 97.620 ? 35  ASN A CA  1 
ATOM 278  C C   ? ASN A 1  35 ? -10.942   7.422   4.267 1.000 97.620 ? 35  ASN A C   1 
ATOM 279  C CB  ? ASN A 1  35 ? -12.529   8.867   5.564 1.000 97.620 ? 35  ASN A CB  1 
ATOM 280  O O   ? ASN A 1  35 ? -11.823   7.124   3.459 1.000 97.620 ? 35  ASN A O   1 
ATOM 281  C CG  ? ASN A 1  35 ? -12.276  10.097   4.714 1.000 97.620 ? 35  ASN A CG  1 
ATOM 282  N ND2 ? ASN A 1  35 ? -13.348  10.722   4.242 1.000 97.620 ? 35  ASN A ND2 1 
ATOM 283  O OD1 ? ASN A 1  35 ? -11.127  10.481   4.483 1.000 97.620 ? 35  ASN A OD1 1 
ATOM 284  N N   ? PHE A 1  36 ?  -9.605   7.410   4.016 1.000 98.360 ? 36  PHE A N   1 
ATOM 285  C CA  ? PHE A 1  36 ?  -9.188   6.933   2.702 1.000 98.360 ? 36  PHE A CA  1 
ATOM 286  C C   ? PHE A 1  36 ?  -8.063   5.913   2.829 1.000 98.360 ? 36  PHE A C   1 
ATOM 287  C CB  ? PHE A 1  36 ?  -8.740   8.103   1.821 1.000 98.360 ? 36  PHE A CB  1 
ATOM 288  O O   ? PHE A 1  36 ?  -7.090   6.142   3.551 1.000 98.360 ? 36  PHE A O   1 
ATOM 289  C CG  ? PHE A 1  36 ?  -9.879   8.854   1.185 1.000 98.360 ? 36  PHE A CG  1 
ATOM 290  C CD1 ? PHE A 1  36 ? -10.451   8.406   0.001 1.000 98.360 ? 36  PHE A CD1 1 
ATOM 291  C CD2 ? PHE A 1  36 ? -10.377  10.010   1.772 1.000 98.360 ? 36  PHE A CD2 1 
ATOM 292  C CE1 ? PHE A 1  36 ? -11.505   9.099  -0.590 1.000 98.360 ? 36  PHE A CE1 1 
ATOM 293  C CE2 ? PHE A 1  36 ? -11.430  10.709   1.187 1.000 98.360 ? 36  PHE A CE2 1 
ATOM 294  C CZ  ? PHE A 1  36 ? -11.991  10.252   0.006 1.000 98.360 ? 36  PHE A CZ  1 
ATOM 295  N N   ? VAL A 1  37 ?  -8.219   4.782   2.088 1.000 98.620 ? 37  VAL A N   1 
ATOM 296  C CA  ? VAL A 1  37 ?  -7.227   3.723   1.935 1.000 98.620 ? 37  VAL A CA  1 
ATOM 297  C C   ? VAL A 1  37 ?  -6.802   3.621   0.472 1.000 98.620 ? 37  VAL A C   1 
ATOM 298  C CB  ? VAL A 1  37 ?  -7.767   2.363   2.430 1.000 98.620 ? 37  VAL A CB  1 
ATOM 299  O O   ? VAL A 1  37 ?  -7.642   3.663  -0.429 1.000 98.620 ? 37  VAL A O   1 
ATOM 300  C CG1 ? VAL A 1  37 ?  -6.832   1.228   2.018 1.000 98.620 ? 37  VAL A CG1 1 
ATOM 301  C CG2 ? VAL A 1  37 ?  -7.953   2.383   3.946 1.000 98.620 ? 37  VAL A CG2 1 
ATOM 302  N N   ? LEU A 1  38 ?  -5.472   3.595   0.303 1.000 98.420 ? 38  LEU A N   1 
ATOM 303  C CA  ? LEU A 1  38 ?  -4.942   3.323  -1.028 1.000 98.420 ? 38  LEU A CA  1 
ATOM 304  C C   ? LEU A 1  38 ?  -4.690   1.831  -1.218 1.000 98.420 ? 38  LEU A C   1 
ATOM 305  C CB  ? LEU A 1  38 ?  -3.645   4.104  -1.259 1.000 98.420 ? 38  LEU A CB  1 
ATOM 306  O O   ? LEU A 1  38 ?  -4.187   1.161  -0.313 1.000 98.420 ? 38  LEU A O   1 
ATOM 307  C CG  ? LEU A 1  38 ?  -3.798   5.597  -1.557 1.000 98.420 ? 38  LEU A CG  1 
ATOM 308  C CD1 ? LEU A 1  38 ?  -2.427   6.256  -1.674 1.000 98.420 ? 38  LEU A CD1 1 
ATOM 309  C CD2 ? LEU A 1  38 ?  -4.608   5.807  -2.832 1.000 98.420 ? 38  LEU A CD2 1 
ATOM 310  N N   ? THR A 1  39 ?  -5.034   1.314  -2.421 1.000 98.140 ? 39  THR A N   1 
ATOM 311  C CA  ? THR A 1  39 ?  -4.829  -0.088  -2.767 1.000 98.140 ? 39  THR A CA  1 
ATOM 312  C C   ? THR A 1  39 ?  -4.734  -0.263  -4.279 1.000 98.140 ? 39  THR A C   1 
ATOM 313  C CB  ? THR A 1  39 ?  -5.964  -0.970  -2.215 1.000 98.140 ? 39  THR A CB  1 
ATOM 314  O O   ? THR A 1  39 ?  -4.709   0.719  -5.023 1.000 98.140 ? 39  THR A O   1 
ATOM 315  C CG2 ? THR A 1  39 ?  -7.268  -0.725  -2.968 1.000 98.140 ? 39  THR A CG2 1 
ATOM 316  O OG1 ? THR A 1  39 ?  -5.599  -2.349  -2.352 1.000 98.140 ? 39  THR A OG1 1 
ATOM 317  N N   ? ALA A 1  40 ?  -4.557  -1.453  -4.700 1.000 97.530 ? 40  ALA A N   1 
ATOM 318  C CA  ? ALA A 1  40 ?  -4.479  -1.728  -6.133 1.000 97.530 ? 40  ALA A CA  1 
ATOM 319  C C   ? ALA A 1  40 ?  -5.871  -1.842  -6.747 1.000 97.530 ? 40  ALA A C   1 
ATOM 320  C CB  ? ALA A 1  40 ?  -3.682  -3.005  -6.387 1.000 97.530 ? 40  ALA A CB  1 
ATOM 321  O O   ? ALA A 1  40 ?  -6.792  -2.368  -6.118 1.000 97.530 ? 40  ALA A O   1 
ATOM 322  N N   ? ALA A 1  41 ?  -5.989  -1.368  -8.019 1.000 97.320 ? 41  ALA A N   1 
ATOM 323  C CA  ? ALA A 1  41 ?  -7.269  -1.406  -8.722 1.000 97.320 ? 41  ALA A CA  1 
ATOM 324  C C   ? ALA A 1  41 ?  -7.712  -2.844  -8.977 1.000 97.320 ? 41  ALA A C   1 
ATOM 325  C CB  ? ALA A 1  41 ?  -7.175  -0.641 -10.040 1.000 97.320 ? 41  ALA A CB  1 
ATOM 326  O O   ? ALA A 1  41 ?  -8.910  -3.134  -9.018 1.000 97.320 ? 41  ALA A O   1 
ATOM 327  N N   ? HIS A 1  42 ?  -6.775  -3.728  -9.147 1.000 94.850 ? 42  HIS A N   1 
ATOM 328  C CA  ? HIS A 1  42 ?  -7.115  -5.117  -9.432 1.000 94.850 ? 42  HIS A CA  1 
ATOM 329  C C   ? HIS A 1  42 ?  -7.650  -5.821  -8.189 1.000 94.850 ? 42  HIS A C   1 
ATOM 330  C CB  ? HIS A 1  42 ?  -5.897  -5.866  -9.976 1.000 94.850 ? 42  HIS A CB  1 
ATOM 331  O O   ? HIS A 1  42 ?  -8.147  -6.946  -8.273 1.000 94.850 ? 42  HIS A O   1 
ATOM 332  C CG  ? HIS A 1  42 ?  -4.874  -6.185  -8.932 1.000 94.850 ? 42  HIS A CG  1 
ATOM 333  C CD2 ? HIS A 1  42 ?  -4.775  -7.226  -8.073 1.000 94.850 ? 42  HIS A CD2 1 
ATOM 334  N ND1 ? HIS A 1  42 ?  -3.788  -5.373  -8.682 1.000 94.850 ? 42  HIS A ND1 1 
ATOM 335  C CE1 ? HIS A 1  42 ?  -3.063  -5.905  -7.712 1.000 94.850 ? 42  HIS A CE1 1 
ATOM 336  N NE2 ? HIS A 1  42 ?  -3.640  -7.029  -7.325 1.000 94.850 ? 42  HIS A NE2 1 
ATOM 337  N N   ? CYS A 1  43 ?  -7.650  -5.142  -7.006 1.000 95.180 ? 43  CYS A N   1 
ATOM 338  C CA  ? CYS A 1  43 ?  -8.170  -5.676  -5.753 1.000 95.180 ? 43  CYS A CA  1 
ATOM 339  C C   ? CYS A 1  43 ?  -9.658  -5.379  -5.608 1.000 95.180 ? 43  CYS A C   1 
ATOM 340  C CB  ? CYS A 1  43 ?  -7.406  -5.093  -4.564 1.000 95.180 ? 43  CYS A CB  1 
ATOM 341  O O   ? CYS A 1  43 ? -10.227  -5.549  -4.528 1.000 95.180 ? 43  CYS A O   1 
ATOM 342  S SG  ? CYS A 1  43 ?  -5.716  -5.711  -4.411 1.000 95.180 ? 43  CYS A SG  1 
ATOM 343  N N   ? GLN A 1  44 ? -10.352  -5.000  -6.635 1.000 94.540 ? 44  GLN A N   1 
ATOM 344  C CA  ? GLN A 1  44 ? -11.759  -4.613  -6.627 1.000 94.540 ? 44  GLN A CA  1 
ATOM 345  C C   ? GLN A 1  44 ? -12.660  -5.820  -6.389 1.000 94.540 ? 44  GLN A C   1 
ATOM 346  C CB  ? GLN A 1  44 ? -12.135  -3.927  -7.941 1.000 94.540 ? 44  GLN A CB  1 
ATOM 347  O O   ? GLN A 1  44 ? -12.315  -6.943  -6.763 1.000 94.540 ? 44  GLN A O   1 
ATOM 348  C CG  ? GLN A 1  44 ? -13.636  -3.825  -8.174 1.000 94.540 ? 44  GLN A CG  1 
ATOM 349  C CD  ? GLN A 1  44 ? -13.983  -3.124  -9.473 1.000 94.540 ? 44  GLN A CD  1 
ATOM 350  N NE2 ? GLN A 1  44 ? -15.245  -3.215  -9.878 1.000 94.540 ? 44  GLN A NE2 1 
ATOM 351  O OE1 ? GLN A 1  44 ? -13.123  -2.503 -10.108 1.000 94.540 ? 44  GLN A OE1 1 
ATOM 352  N N   ? GLY A 1  45 ? -13.802  -5.585  -5.688 1.000 94.430 ? 45  GLY A N   1 
ATOM 353  C CA  ? GLY A 1  45 ? -14.811  -6.594  -5.405 1.000 94.430 ? 45  GLY A CA  1 
ATOM 354  C C   ? GLY A 1  45 ? -16.162  -6.004  -5.047 1.000 94.430 ? 45  GLY A C   1 
ATOM 355  O O   ? GLY A 1  45 ? -16.315  -4.782  -4.987 1.000 94.430 ? 45  GLY A O   1 
ATOM 356  N N   ? ASP A 1  46 ? -17.200  -6.975  -4.833 1.000 93.630 ? 46  ASP A N   1 
ATOM 357  C CA  ? ASP A 1  46 ? -18.556  -6.543  -4.508 1.000 93.630 ? 46  ASP A CA  1 
ATOM 358  C C   ? ASP A 1  46 ? -18.607  -5.888  -3.130 1.000 93.630 ? 46  ASP A C   1 
ATOM 359  C CB  ? ASP A 1  46 ? -19.524  -7.726  -4.565 1.000 93.630 ? 46  ASP A CB  1 
ATOM 360  O O   ? ASP A 1  46 ? -19.258  -4.857  -2.951 1.000 93.630 ? 46  ASP A O   1 
ATOM 361  C CG  ? ASP A 1  46 ? -19.773  -8.222  -5.978 1.000 93.630 ? 46  ASP A CG  1 
ATOM 362  O OD1 ? ASP A 1  46 ? -19.514  -7.470  -6.943 1.000 93.630 ? 46  ASP A OD1 1 
ATOM 363  O OD2 ? ASP A 1  46 ? -20.236  -9.373  -6.129 1.000 93.630 ? 46  ASP A OD2 1 
ATOM 364  N N   ? ARG A 1  47 ? -17.998  -6.526  -2.081 1.000 95.720 ? 47  ARG A N   1 
ATOM 365  C CA  ? ARG A 1  47 ? -17.924  -6.050  -0.703 1.000 95.720 ? 47  ARG A CA  1 
ATOM 366  C C   ? ARG A 1  47 ? -16.485  -6.060  -0.198 1.000 95.720 ? 47  ARG A C   1 
ATOM 367  C CB  ? ARG A 1  47 ? -18.806  -6.904   0.210 1.000 95.720 ? 47  ARG A CB  1 
ATOM 368  O O   ? ARG A 1  47 ? -15.783  -7.065  -0.328 1.000 95.720 ? 47  ARG A O   1 
ATOM 369  C CG  ? ARG A 1  47 ? -18.952  -6.351   1.618 1.000 95.720 ? 47  ARG A CG  1 
ATOM 370  C CD  ? ARG A 1  47 ? -19.912  -7.186   2.455 1.000 95.720 ? 47  ARG A CD  1 
ATOM 371  N NE  ? ARG A 1  47 ? -19.381  -7.439   3.791 1.000 95.720 ? 47  ARG A NE  1 
ATOM 372  N NH1 ? ARG A 1  47 ? -21.303  -8.442   4.590 1.000 95.720 ? 47  ARG A NH1 1 
ATOM 373  N NH2 ? ARG A 1  47 ? -19.474  -8.211   5.952 1.000 95.720 ? 47  ARG A NH2 1 
ATOM 374  C CZ  ? ARG A 1  47 ? -20.054  -8.030   4.775 1.000 95.720 ? 47  ARG A CZ  1 
ATOM 375  N N   ? ILE A 1  48 ? -16.118  -4.859   0.359 1.000 97.390 ? 48  ILE A N   1 
ATOM 376  C CA  ? ILE A 1  48 ? -14.778  -4.762   0.927 1.000 97.390 ? 48  ILE A CA  1 
ATOM 377  C C   ? ILE A 1  48 ? -14.860  -4.221   2.353 1.000 97.390 ? 48  ILE A C   1 
ATOM 378  C CB  ? ILE A 1  48 ? -13.862  -3.864   0.065 1.000 97.390 ? 48  ILE A CB  1 
ATOM 379  O O   ? ILE A 1  48 ? -15.509  -3.202   2.600 1.000 97.390 ? 48  ILE A O   1 
ATOM 380  C CG1 ? ILE A 1  48 ? -13.827  -4.370  -1.382 1.000 97.390 ? 48  ILE A CG1 1 
ATOM 381  C CG2 ? ILE A 1  48 ? -12.451  -3.805   0.658 1.000 97.390 ? 48  ILE A CG2 1 
ATOM 382  C CD1 ? ILE A 1  48 ? -13.011  -3.495  -2.324 1.000 97.390 ? 48  ILE A CD1 1 
ATOM 383  N N   ? THR A 1  49 ? -14.225  -4.986   3.289 1.000 97.500 ? 49  THR A N   1 
ATOM 384  C CA  ? THR A 1  49 ? -14.039  -4.528   4.661 1.000 97.500 ? 49  THR A CA  1 
ATOM 385  C C   ? THR A 1  49 ? -12.560  -4.301   4.960 1.000 97.500 ? 49  THR A C   1 
ATOM 386  C CB  ? THR A 1  49 ? -14.621  -5.535   5.670 1.000 97.500 ? 49  THR A CB  1 
ATOM 387  O O   ? THR A 1  49 ? -11.726  -5.167   4.686 1.000 97.500 ? 49  THR A O   1 
ATOM 388  C CG2 ? THR A 1  49 ? -14.467  -5.031   7.102 1.000 97.500 ? 49  THR A CG2 1 
ATOM 389  O OG1 ? THR A 1  49 ? -16.013  -5.732   5.392 1.000 97.500 ? 49  THR A OG1 1 
ATOM 390  N N   ? VAL A 1  50 ? -12.305  -3.091   5.559 1.000 97.830 ? 50  VAL A N   1 
ATOM 391  C CA  ? VAL A 1  50 ? -10.925  -2.740   5.877 1.000 97.830 ? 50  VAL A CA  1 
ATOM 392  C C   ? VAL A 1  50 ? -10.654  -2.997   7.357 1.000 97.830 ? 50  VAL A C   1 
ATOM 393  C CB  ? VAL A 1  50 ? -10.620  -1.266   5.527 1.000 97.830 ? 50  VAL A CB  1 
ATOM 394  O O   ? VAL A 1  50 ? -11.419  -2.560   8.220 1.000 97.830 ? 50  VAL A O   1 
ATOM 395  C CG1 ? VAL A 1  50 ?  -9.223  -0.875   6.005 1.000 97.830 ? 50  VAL A CG1 1 
ATOM 396  C CG2 ? VAL A 1  50 ? -10.758  -1.035   4.023 1.000 97.830 ? 50  VAL A CG2 1 
ATOM 397  N N   ? TYR A 1  51 ?  -9.606  -3.792   7.672 1.000 97.340 ? 51  TYR A N   1 
ATOM 398  C CA  ? TYR A 1  51 ?  -9.102  -3.981   9.027 1.000 97.340 ? 51  TYR A CA  1 
ATOM 399  C C   ? TYR A 1  51 ?  -7.845  -3.151   9.262 1.000 97.340 ? 51  TYR A C   1 
ATOM 400  C CB  ? TYR A 1  51 ?  -8.807  -5.461   9.290 1.000 97.340 ? 51  TYR A CB  1 
ATOM 401  O O   ? TYR A 1  51 ?  -6.843  -3.321   8.565 1.000 97.340 ? 51  TYR A O   1 
ATOM 402  C CG  ? TYR A 1  51 ? -10.018  -6.353   9.159 1.000 97.340 ? 51  TYR A CG  1 
ATOM 403  C CD1 ? TYR A 1  51 ? -10.769  -6.710  10.276 1.000 97.340 ? 51  TYR A CD1 1 
ATOM 404  C CD2 ? TYR A 1  51 ? -10.412  -6.842   7.918 1.000 97.340 ? 51  TYR A CD2 1 
ATOM 405  C CE1 ? TYR A 1  51 ? -11.884  -7.534  10.160 1.000 97.340 ? 51  TYR A CE1 1 
ATOM 406  C CE2 ? TYR A 1  51 ? -11.525  -7.666   7.790 1.000 97.340 ? 51  TYR A CE2 1 
ATOM 407  O OH  ? TYR A 1  51 ? -13.356  -8.822   8.795 1.000 97.340 ? 51  TYR A OH  1 
ATOM 408  C CZ  ? TYR A 1  51 ? -12.253  -8.006   8.915 1.000 97.340 ? 51  TYR A CZ  1 
ATOM 409  N N   ? LEU A 1  52 ?  -7.909  -2.210  10.268 1.000 97.970 ? 52  LEU A N   1 
ATOM 410  C CA  ? LEU A 1  52 ?  -6.782  -1.382  10.683 1.000 97.970 ? 52  LEU A CA  1 
ATOM 411  C C   ? LEU A 1  52 ?  -6.357  -1.717  12.108 1.000 97.970 ? 52  LEU A C   1 
ATOM 412  C CB  ? LEU A 1  52 ?  -7.142   0.103  10.581 1.000 97.970 ? 52  LEU A CB  1 
ATOM 413  O O   ? LEU A 1  52 ?  -7.165  -2.202  12.904 1.000 97.970 ? 52  LEU A O   1 
ATOM 414  C CG  ? LEU A 1  52 ?  -7.446   0.632   9.178 1.000 97.970 ? 52  LEU A CG  1 
ATOM 415  C CD1 ? LEU A 1  52 ?  -8.251   1.924   9.262 1.000 97.970 ? 52  LEU A CD1 1 
ATOM 416  C CD2 ? LEU A 1  52 ?  -6.154   0.851   8.398 1.000 97.970 ? 52  LEU A CD2 1 
ATOM 417  N N   ? GLY A 1  53 ?  -5.035  -1.583  12.362 1.000 96.780 ? 53  GLY A N   1 
ATOM 418  C CA  ? GLY A 1  53 ?  -4.568  -1.727  13.731 1.000 96.780 ? 53  GLY A CA  1 
ATOM 419  C C   ? GLY A 1  53 ?  -4.352  -3.172  14.140 1.000 96.780 ? 53  GLY A C   1 
ATOM 420  O O   ? GLY A 1  53 ?  -4.125  -3.463  15.316 1.000 96.780 ? 53  GLY A O   1 
ATOM 421  N N   ? ALA A 1  54 ?  -4.397  -4.130  13.123 1.000 95.420 ? 54  ALA A N   1 
ATOM 422  C CA  ? ALA A 1  54 ?  -4.210  -5.554  13.388 1.000 95.420 ? 54  ALA A CA  1 
ATOM 423  C C   ? ALA A 1  54 ?  -2.780  -5.987  13.079 1.000 95.420 ? 54  ALA A C   1 
ATOM 424  C CB  ? ALA A 1  54 ?  -5.201  -6.382  12.573 1.000 95.420 ? 54  ALA A CB  1 
ATOM 425  O O   ? ALA A 1  54 ?  -2.224  -5.618  12.042 1.000 95.420 ? 54  ALA A O   1 
ATOM 426  N N   ? HIS A 1  55 ?  -2.156  -6.675  13.989 1.000 95.140 ? 55  HIS A N   1 
ATOM 427  C CA  ? HIS A 1  55 ?  -0.902  -7.376  13.737 1.000 95.140 ? 55  HIS A CA  1 
ATOM 428  C C   ? HIS A 1  55 ?  -1.154  -8.815  13.298 1.000 95.140 ? 55  HIS A C   1 
ATOM 429  C CB  ? HIS A 1  55 ?  -0.017  -7.355  14.984 1.000 95.140 ? 55  HIS A CB  1 
ATOM 430  O O   ? HIS A 1  55 ?  -0.481  -9.320  12.396 1.000 95.140 ? 55  HIS A O   1 
ATOM 431  C CG  ? HIS A 1  55 ?   1.285  -8.071  14.808 1.000 95.140 ? 55  HIS A CG  1 
ATOM 432  C CD2 ? HIS A 1  55 ?   1.728  -9.248  15.310 1.000 95.140 ? 55  HIS A CD2 1 
ATOM 433  N ND1 ? HIS A 1  55 ?   2.310  -7.570  14.035 1.000 95.140 ? 55  HIS A ND1 1 
ATOM 434  C CE1 ? HIS A 1  55 ?   3.329  -8.412  14.068 1.000 95.140 ? 55  HIS A CE1 1 
ATOM 435  N NE2 ? HIS A 1  55 ?   3.002  -9.438  14.834 1.000 95.140 ? 55  HIS A NE2 1 
ATOM 436  N N   ? ASN A 1  56 ?  -2.100  -9.473  13.949 1.000 94.370 ? 56  ASN A N   1 
ATOM 437  C CA  ? ASN A 1  56 ?  -2.581 -10.815  13.641 1.000 94.370 ? 56  ASN A CA  1 
ATOM 438  C C   ? ASN A 1  56 ?  -4.055 -10.806  13.245 1.000 94.370 ? 56  ASN A C   1 
ATOM 439  C CB  ? ASN A 1  56 ?  -2.357 -11.752  14.830 1.000 94.370 ? 56  ASN A CB  1 
ATOM 440  O O   ? ASN A 1  56 ?  -4.922 -10.514  14.070 1.000 94.370 ? 56  ASN A O   1 
ATOM 441  C CG  ? ASN A 1  56 ?  -2.672 -13.198  14.502 1.000 94.370 ? 56  ASN A CG  1 
ATOM 442  N ND2 ? ASN A 1  56 ?  -1.875 -14.115  15.038 1.000 94.370 ? 56  ASN A ND2 1 
ATOM 443  O OD1 ? ASN A 1  56 ?  -3.623 -13.489  13.772 1.000 94.370 ? 56  ASN A OD1 1 
ATOM 444  N N   ? ILE A 1  57 ?  -4.349 -11.230  12.041 1.000 92.550 ? 57  ILE A N   1 
ATOM 445  C CA  ? ILE A 1  57 ?  -5.687 -11.063  11.483 1.000 92.550 ? 57  ILE A CA  1 
ATOM 446  C C   ? ILE A 1  57 ?  -6.619 -12.132  12.048 1.000 92.550 ? 57  ILE A C   1 
ATOM 447  C CB  ? ILE A 1  57 ?  -5.667 -11.131   9.939 1.000 92.550 ? 57  ILE A CB  1 
ATOM 448  O O   ? ILE A 1  57 ?  -7.843 -11.999  11.972 1.000 92.550 ? 57  ILE A O   1 
ATOM 449  C CG1 ? ILE A 1  57 ?  -4.991 -12.425   9.470 1.000 92.550 ? 57  ILE A CG1 1 
ATOM 450  C CG2 ? ILE A 1  57 ?  -4.964  -9.903   9.353 1.000 92.550 ? 57  ILE A CG2 1 
ATOM 451  C CD1 ? ILE A 1  57 ?  -5.803 -13.683   9.747 1.000 92.550 ? 57  ILE A CD1 1 
ATOM 452  N N   ? ARG A 1  58 ?  -6.216 -13.092  12.737 1.000 91.180 ? 58  ARG A N   1 
ATOM 453  C CA  ? ARG A 1  58 ?  -7.032 -14.148  13.328 1.000 91.180 ? 58  ARG A CA  1 
ATOM 454  C C   ? ARG A 1  58 ?  -7.403 -13.813  14.768 1.000 91.180 ? 58  ARG A C   1 
ATOM 455  C CB  ? ARG A 1  58 ?  -6.296 -15.489  13.274 1.000 91.180 ? 58  ARG A CB  1 
ATOM 456  O O   ? ARG A 1  58 ?  -8.388 -14.332  15.298 1.000 91.180 ? 58  ARG A O   1 
ATOM 457  C CG  ? ARG A 1  58 ?  -6.243 -16.108  11.887 1.000 91.180 ? 58  ARG A CG  1 
ATOM 458  C CD  ? ARG A 1  58 ?  -5.776 -17.556  11.932 1.000 91.180 ? 58  ARG A CD  1 
ATOM 459  N NE  ? ARG A 1  58 ?  -5.911 -18.207  10.632 1.000 91.180 ? 58  ARG A NE  1 
ATOM 460  N NH1 ? ARG A 1  58 ?  -4.796 -20.134  11.251 1.000 91.180 ? 58  ARG A NH1 1 
ATOM 461  N NH2 ? ARG A 1  58 ?  -5.620 -19.913   9.123 1.000 91.180 ? 58  ARG A NH2 1 
ATOM 462  C CZ  ? ARG A 1  58 ?  -5.442 -19.417  10.338 1.000 91.180 ? 58  ARG A CZ  1 
ATOM 463  N N   ? GLN A 1  59 ?  -6.655 -12.871  15.342 1.000 92.790 ? 59  GLN A N   1 
ATOM 464  C CA  ? GLN A 1  59 ?  -6.884 -12.497  16.733 1.000 92.790 ? 59  GLN A CA  1 
ATOM 465  C C   ? GLN A 1  59 ?  -7.698 -11.210  16.829 1.000 92.790 ? 59  GLN A C   1 
ATOM 466  C CB  ? GLN A 1  59 ?  -5.554 -12.333  17.471 1.000 92.790 ? 59  GLN A CB  1 
ATOM 467  O O   ? GLN A 1  59 ?  -7.497 -10.282  16.043 1.000 92.790 ? 59  GLN A O   1 
ATOM 468  C CG  ? GLN A 1  59 ?  -4.787 -13.636  17.653 1.000 92.790 ? 59  GLN A CG  1 
ATOM 469  C CD  ? GLN A 1  59 ?  -3.535 -13.468  18.493 1.000 92.790 ? 59  GLN A CD  1 
ATOM 470  N NE2 ? GLN A 1  59 ?  -2.817 -14.564  18.713 1.000 92.790 ? 59  GLN A NE2 1 
ATOM 471  O OE1 ? GLN A 1  59 ?  -3.215 -12.362  18.939 1.000 92.790 ? 59  GLN A OE1 1 
ATOM 472  N N   ? GLN A 1  60 ?  -8.681 -11.233  17.663 1.000 92.330 ? 60  GLN A N   1 
ATOM 473  C CA  ? GLN A 1  60 ?  -9.390  -9.995  17.973 1.000 92.330 ? 60  GLN A CA  1 
ATOM 474  C C   ? GLN A 1  60 ?  -8.549  -9.089  18.868 1.000 92.330 ? 60  GLN A C   1 
ATOM 475  C CB  ? GLN A 1  60 ? -10.731 -10.297  18.643 1.000 92.330 ? 60  GLN A CB  1 
ATOM 476  O O   ? GLN A 1  60 ?  -8.481  -9.297  20.081 1.000 92.330 ? 60  GLN A O   1 
ATOM 477  C CG  ? GLN A 1  60 ? -11.625  -9.076  18.808 1.000 92.330 ? 60  GLN A CG  1 
ATOM 478  C CD  ? GLN A 1  60 ? -12.175  -8.568  17.489 1.000 92.330 ? 60  GLN A CD  1 
ATOM 479  N NE2 ? GLN A 1  60 ? -12.372  -7.258  17.393 1.000 92.330 ? 60  GLN A NE2 1 
ATOM 480  O OE1 ? GLN A 1  60 ? -12.420  -9.348  16.562 1.000 92.330 ? 60  GLN A OE1 1 
ATOM 481  N N   ? GLU A 1  61 ?  -7.829  -8.226  18.213 1.000 95.070 ? 61  GLU A N   1 
ATOM 482  C CA  ? GLU A 1  61 ?  -6.986  -7.275  18.932 1.000 95.070 ? 61  GLU A CA  1 
ATOM 483  C C   ? GLU A 1  61 ?  -7.766  -6.019  19.306 1.000 95.070 ? 61  GLU A C   1 
ATOM 484  C CB  ? GLU A 1  61 ?  -5.760  -6.903  18.093 1.000 95.070 ? 61  GLU A CB  1 
ATOM 485  O O   ? GLU A 1  61 ?  -8.590  -5.538  18.526 1.000 95.070 ? 61  GLU A O   1 
ATOM 486  C CG  ? GLU A 1  61 ?  -4.869  -8.087  17.747 1.000 95.070 ? 61  GLU A CG  1 
ATOM 487  C CD  ? GLU A 1  61 ?  -3.719  -7.722  16.822 1.000 95.070 ? 61  GLU A CD  1 
ATOM 488  O OE1 ? GLU A 1  61 ?  -2.729  -8.486  16.753 1.000 95.070 ? 61  GLU A OE1 1 
ATOM 489  O OE2 ? GLU A 1  61 ?  -3.808  -6.664  16.160 1.000 95.070 ? 61  GLU A OE2 1 
ATOM 490  N N   ? PRO A 1  62 ?  -7.589  -5.557  20.537 1.000 95.760 ? 62  PRO A N   1 
ATOM 491  C CA  ? PRO A 1  62 ?  -8.311  -4.348  20.939 1.000 95.760 ? 62  PRO A CA  1 
ATOM 492  C C   ? PRO A 1  62 ?  -8.039  -3.164  20.014 1.000 95.760 ? 62  PRO A C   1 
ATOM 493  C CB  ? PRO A 1  62 ?  -7.780  -4.072  22.348 1.000 95.760 ? 62  PRO A CB  1 
ATOM 494  O O   ? PRO A 1  62 ?  -8.895  -2.289  19.856 1.000 95.760 ? 62  PRO A O   1 
ATOM 495  C CG  ? PRO A 1  62 ?  -7.338  -5.407  22.857 1.000 95.760 ? 62  PRO A CG  1 
ATOM 496  C CD  ? PRO A 1  62 ?  -6.818  -6.210  21.700 1.000 95.760 ? 62  PRO A CD  1 
ATOM 497  N N   ? SER A 1  63 ?  -6.933  -3.113  19.395 1.000 95.590 ? 63  SER A N   1 
ATOM 498  C CA  ? SER A 1  63 ?  -6.505  -2.020  18.528 1.000 95.590 ? 63  SER A CA  1 
ATOM 499  C C   ? SER A 1  63 ?  -7.141  -2.129  17.146 1.000 95.590 ? 63  SER A C   1 
ATOM 500  C CB  ? SER A 1  63 ?  -4.981  -2.004  18.397 1.000 95.590 ? 63  SER A CB  1 
ATOM 501  O O   ? SER A 1  63 ?  -7.131  -1.167  16.374 1.000 95.590 ? 63  SER A O   1 
ATOM 502  O OG  ? SER A 1  63 ?  -4.507  -3.239  17.891 1.000 95.590 ? 63  SER A OG  1 
ATOM 503  N N   ? ARG A 1  64 ?  -7.663  -3.354  16.764 1.000 96.600 ? 64  ARG A N   1 
ATOM 504  C CA  ? ARG A 1  64 ?  -8.199  -3.615  15.432 1.000 96.600 ? 64  ARG A CA  1 
ATOM 505  C C   ? ARG A 1  64 ?  -9.503  -2.858  15.208 1.000 96.600 ? 64  ARG A C   1 
ATOM 506  C CB  ? ARG A 1  64 ?  -8.422  -5.115  15.226 1.000 96.600 ? 64  ARG A CB  1 
ATOM 507  O O   ? ARG A 1  64 ? -10.387  -2.865  16.067 1.000 96.600 ? 64  ARG A O   1 
ATOM 508  C CG  ? ARG A 1  64 ?  -8.942  -5.477  13.844 1.000 96.600 ? 64  ARG A CG  1 
ATOM 509  C CD  ? ARG A 1  64 ?  -9.159  -6.977  13.698 1.000 96.600 ? 64  ARG A CD  1 
ATOM 510  N NE  ? ARG A 1  64 ? -10.462  -7.386  14.214 1.000 96.600 ? 64  ARG A NE  1 
ATOM 511  N NH1 ? ARG A 1  64 ? -10.090  -9.649  13.942 1.000 96.600 ? 64  ARG A NH1 1 
ATOM 512  N NH2 ? ARG A 1  64 ? -12.081  -8.905  14.801 1.000 96.600 ? 64  ARG A NH2 1 
ATOM 513  C CZ  ? ARG A 1  64 ? -10.874  -8.646  14.318 1.000 96.600 ? 64  ARG A CZ  1 
ATOM 514  N N   ? GLN A 1  65 ?  -9.558  -2.102  14.117 1.000 97.930 ? 65  GLN A N   1 
ATOM 515  C CA  ? GLN A 1  65 ? -10.750  -1.423  13.620 1.000 97.930 ? 65  GLN A CA  1 
ATOM 516  C C   ? GLN A 1  65 ? -11.282  -2.098  12.359 1.000 97.930 ? 65  GLN A C   1 
ATOM 517  C CB  ? GLN A 1  65 ? -10.453   0.051  13.342 1.000 97.930 ? 65  GLN A CB  1 
ATOM 518  O O   ? GLN A 1  65 ? -10.512  -2.432  11.456 1.000 97.930 ? 65  GLN A O   1 
ATOM 519  C CG  ? GLN A 1  65 ?  -9.851   0.792  14.528 1.000 97.930 ? 65  GLN A CG  1 
ATOM 520  C CD  ? GLN A 1  65 ?  -9.546   2.245  14.219 1.000 97.930 ? 65  GLN A CD  1 
ATOM 521  N NE2 ? GLN A 1  65 ?  -8.363   2.700  14.618 1.000 97.930 ? 65  GLN A NE2 1 
ATOM 522  O OE1 ? GLN A 1  65 ? -10.366   2.953  13.626 1.000 97.930 ? 65  GLN A OE1 1 
ATOM 523  N N   ? GLU A 1  66 ? -12.599  -2.361  12.372 1.000 97.600 ? 66  GLU A N   1 
ATOM 524  C CA  ? GLU A 1  66 ? -13.272  -2.939  11.212 1.000 97.600 ? 66  GLU A CA  1 
ATOM 525  C C   ? GLU A 1  66 ? -14.210  -1.928  10.558 1.000 97.600 ? 66  GLU A C   1 
ATOM 526  C CB  ? GLU A 1  66 ? -14.049  -4.196  11.612 1.000 97.600 ? 66  GLU A CB  1 
ATOM 527  O O   ? GLU A 1  66 ? -15.191  -1.498  11.168 1.000 97.600 ? 66  GLU A O   1 
ATOM 528  C CG  ? GLU A 1  66 ? -13.181  -5.287  12.221 1.000 97.600 ? 66  GLU A CG  1 
ATOM 529  C CD  ? GLU A 1  66 ? -13.960  -6.542  12.581 1.000 97.600 ? 66  GLU A CD  1 
ATOM 530  O OE1 ? GLU A 1  66 ? -13.387  -7.449  13.226 1.000 97.600 ? 66  GLU A OE1 1 
ATOM 531  O OE2 ? GLU A 1  66 ? -15.154  -6.620  12.214 1.000 97.600 ? 66  GLU A OE2 1 
ATOM 532  N N   ? ILE A 1  67 ? -13.831  -1.551   9.314 1.000 98.290 ? 67  ILE A N   1 
ATOM 533  C CA  ? ILE A 1  67 ? -14.578  -0.478   8.666 1.000 98.290 ? 67  ILE A CA  1 
ATOM 534  C C   ? ILE A 1  67 ? -14.976  -0.906   7.255 1.000 98.290 ? 67  ILE A C   1 
ATOM 535  C CB  ? ILE A 1  67 ? -13.759   0.831   8.618 1.000 98.290 ? 67  ILE A CB  1 
ATOM 536  O O   ? ILE A 1  67 ? -14.114  -1.171   6.414 1.000 98.290 ? 67  ILE A O   1 
ATOM 537  C CG1 ? ILE A 1  67 ? -13.215   1.172  10.011 1.000 98.290 ? 67  ILE A CG1 1 
ATOM 538  C CG2 ? ILE A 1  67 ? -14.609   1.980   8.066 1.000 98.290 ? 67  ILE A CG2 1 
ATOM 539  C CD1 ? ILE A 1  67 ? -12.277   2.371  10.032 1.000 98.290 ? 67  ILE A CD1 1 
ATOM 540  N N   ? PRO A 1  68 ? -16.367  -0.940   6.971 1.000 98.020 ? 68  PRO A N   1 
ATOM 541  C CA  ? PRO A 1  68 ? -16.774  -1.230   5.594 1.000 98.020 ? 68  PRO A CA  1 
ATOM 542  C C   ? PRO A 1  68 ? -16.422  -0.103   4.625 1.000 98.020 ? 68  PRO A C   1 
ATOM 543  C CB  ? PRO A 1  68 ? -18.291  -1.401   5.703 1.000 98.020 ? 68  PRO A CB  1 
ATOM 544  O O   ? PRO A 1  68 ? -16.388   1.066   5.019 1.000 98.020 ? 68  PRO A O   1 
ATOM 545  C CG  ? PRO A 1  68 ? -18.539  -1.689   7.149 1.000 98.020 ? 68  PRO A CG  1 
ATOM 546  C CD  ? PRO A 1  68 ? -17.498  -0.977   7.963 1.000 98.020 ? 68  PRO A CD  1 
ATOM 547  N N   ? VAL A 1  69 ? -16.237  -0.542   3.349 1.000 98.050 ? 69  VAL A N   1 
ATOM 548  C CA  ? VAL A 1  69 ? -15.938   0.425   2.298 1.000 98.050 ? 69  VAL A CA  1 
ATOM 549  C C   ? VAL A 1  69 ? -17.238   0.968   1.710 1.000 98.050 ? 69  VAL A C   1 
ATOM 550  C CB  ? VAL A 1  69 ? -15.069  -0.200   1.183 1.000 98.050 ? 69  VAL A CB  1 
ATOM 551  O O   ? VAL A 1  69 ? -18.140   0.200   1.366 1.000 98.050 ? 69  VAL A O   1 
ATOM 552  C CG1 ? VAL A 1  69 ? -14.994   0.729  -0.028 1.000 98.050 ? 69  VAL A CG1 1 
ATOM 553  C CG2 ? VAL A 1  69 ? -13.669  -0.510   1.710 1.000 98.050 ? 69  VAL A CG2 1 
ATOM 554  N N   ? ARG A 1  70 ? -17.328   2.355   1.703 1.000 96.940 ? 70  ARG A N   1 
ATOM 555  C CA  ? ARG A 1  70 ? -18.498   3.048   1.173 1.000 96.940 ? 70  ARG A CA  1 
ATOM 556  C C   ? ARG A 1  70 ? -18.409   3.193  -0.343 1.000 96.940 ? 70  ARG A C   1 
ATOM 557  C CB  ? ARG A 1  70 ? -18.648   4.425   1.823 1.000 96.940 ? 70  ARG A CB  1 
ATOM 558  O O   ? ARG A 1  70 ? -19.393   2.972  -1.052 1.000 96.940 ? 70  ARG A O   1 
ATOM 559  C CG  ? ARG A 1  70 ? -19.810   5.240   1.278 1.000 96.940 ? 70  ARG A CG  1 
ATOM 560  C CD  ? ARG A 1  70 ? -19.898   6.608   1.940 1.000 96.940 ? 70  ARG A CD  1 
ATOM 561  N NE  ? ARG A 1  70 ? -20.938   7.434   1.333 1.000 96.940 ? 70  ARG A NE  1 
ATOM 562  N NH1 ? ARG A 1  70 ? -20.847   9.093   2.939 1.000 96.940 ? 70  ARG A NH1 1 
ATOM 563  N NH2 ? ARG A 1  70 ? -22.317   9.265   1.188 1.000 96.940 ? 70  ARG A NH2 1 
ATOM 564  C CZ  ? ARG A 1  70 ? -21.365   8.596   1.822 1.000 96.940 ? 70  ARG A CZ  1 
ATOM 565  N N   ? ARG A 1  71 ? -17.242   3.573  -0.819 1.000 97.080 ? 71  ARG A N   1 
ATOM 566  C CA  ? ARG A 1  71 ? -17.025   3.856  -2.234 1.000 97.080 ? 71  ARG A CA  1 
ATOM 567  C C   ? ARG A 1  71 ? -15.671   3.329  -2.697 1.000 97.080 ? 71  ARG A C   1 
ATOM 568  C CB  ? ARG A 1  71 ? -17.121   5.360  -2.503 1.000 97.080 ? 71  ARG A CB  1 
ATOM 569  O O   ? ARG A 1  71 ? -14.674   3.450  -1.982 1.000 97.080 ? 71  ARG A O   1 
ATOM 570  C CG  ? ARG A 1  71 ? -17.234   5.716  -3.977 1.000 97.080 ? 71  ARG A CG  1 
ATOM 571  C CD  ? ARG A 1  71 ? -17.460   7.208  -4.181 1.000 97.080 ? 71  ARG A CD  1 
ATOM 572  N NE  ? ARG A 1  71 ? -17.461   7.564  -5.597 1.000 97.080 ? 71  ARG A NE  1 
ATOM 573  N NH1 ? ARG A 1  71 ? -17.858   9.812  -5.243 1.000 97.080 ? 71  ARG A NH1 1 
ATOM 574  N NH2 ? ARG A 1  71 ? -17.631   9.005  -7.377 1.000 97.080 ? 71  ARG A NH2 1 
ATOM 575  C CZ  ? ARG A 1  71 ? -17.650   8.793  -6.069 1.000 97.080 ? 71  ARG A CZ  1 
ATOM 576  N N   ? GLN A 1  72 ? -15.698   2.656  -3.860 1.000 97.620 ? 72  GLN A N   1 
ATOM 577  C CA  ? GLN A 1  72 ? -14.478   2.238  -4.543 1.000 97.620 ? 72  GLN A CA  1 
ATOM 578  C C   ? GLN A 1  72 ? -14.207   3.106  -5.768 1.000 97.620 ? 72  GLN A C   1 
ATOM 579  C CB  ? GLN A 1  72 ? -14.568   0.767  -4.952 1.000 97.620 ? 72  GLN A CB  1 
ATOM 580  O O   ? GLN A 1  72 ? -15.061   3.231  -6.648 1.000 97.620 ? 72  GLN A O   1 
ATOM 581  C CG  ? GLN A 1  72 ? -14.774  -0.186  -3.782 1.000 97.620 ? 72  GLN A CG  1 
ATOM 582  C CD  ? GLN A 1  72 ? -14.910  -1.632  -4.219 1.000 97.620 ? 72  GLN A CD  1 
ATOM 583  N NE2 ? GLN A 1  72 ? -15.959  -2.298  -3.748 1.000 97.620 ? 72  GLN A NE2 1 
ATOM 584  O OE1 ? GLN A 1  72 ? -14.080  -2.147  -4.974 1.000 97.620 ? 72  GLN A OE1 1 
ATOM 585  N N   ? ILE A 1  73 ? -13.019   3.752  -5.836 1.000 97.840 ? 73  ILE A N   1 
ATOM 586  C CA  ? ILE A 1  73 ? -12.688   4.671  -6.919 1.000 97.840 ? 73  ILE A CA  1 
ATOM 587  C C   ? ILE A 1  73 ? -11.444   4.177  -7.654 1.000 97.840 ? 73  ILE A C   1 
ATOM 588  C CB  ? ILE A 1  73 ? -12.465   6.107  -6.393 1.000 97.840 ? 73  ILE A CB  1 
ATOM 589  O O   ? ILE A 1  73 ? -10.322   4.567  -7.320 1.000 97.840 ? 73  ILE A O   1 
ATOM 590  C CG1 ? ILE A 1  73 ? -13.631   6.533  -5.493 1.000 97.840 ? 73  ILE A CG1 1 
ATOM 591  C CG2 ? ILE A 1  73 ? -12.285   7.087  -7.556 1.000 97.840 ? 73  ILE A CG2 1 
ATOM 592  C CD1 ? ILE A 1  73 ? -13.344   7.769  -4.652 1.000 97.840 ? 73  ILE A CD1 1 
ATOM 593  N N   ? PRO A 1  74 ? -11.630   3.190  -8.645 1.000 97.820 ? 74  PRO A N   1 
ATOM 594  C CA  ? PRO A 1  74 ? -10.475   2.766  -9.438 1.000 97.820 ? 74  PRO A CA  1 
ATOM 595  C C   ? PRO A 1  74 ? -10.057   3.805 -10.476 1.000 97.820 ? 74  PRO A C   1 
ATOM 596  C CB  ? PRO A 1  74 ? -10.964   1.483 -10.116 1.000 97.820 ? 74  PRO A CB  1 
ATOM 597  O O   ? PRO A 1  74 ? -10.894   4.572 -10.959 1.000 97.820 ? 74  PRO A O   1 
ATOM 598  C CG  ? PRO A 1  74 ? -12.442   1.664 -10.253 1.000 97.820 ? 74  PRO A CG  1 
ATOM 599  C CD  ? PRO A 1  74 ? -12.941   2.428  -9.061 1.000 97.820 ? 74  PRO A CD  1 
ATOM 600  N N   ? HIS A 1  75 ?  -8.745   3.886 -10.715 1.000 97.890 ? 75  HIS A N   1 
ATOM 601  C CA  ? HIS A 1  75 ?  -8.300   4.784 -11.774 1.000 97.890 ? 75  HIS A CA  1 
ATOM 602  C C   ? HIS A 1  75 ?  -9.044   4.510 -13.077 1.000 97.890 ? 75  HIS A C   1 
ATOM 603  C CB  ? HIS A 1  75 ?  -6.792   4.650 -11.992 1.000 97.890 ? 75  HIS A CB  1 
ATOM 604  O O   ? HIS A 1  75 ?  -9.139   3.360 -13.513 1.000 97.890 ? 75  HIS A O   1 
ATOM 605  C CG  ? HIS A 1  75 ?  -6.190   5.798 -12.739 1.000 97.890 ? 75  HIS A CG  1 
ATOM 606  C CD2 ? HIS A 1  75 ?  -5.410   6.821 -12.318 1.000 97.890 ? 75  HIS A CD2 1 
ATOM 607  N ND1 ? HIS A 1  75 ?  -6.373   5.983 -14.092 1.000 97.890 ? 75  HIS A ND1 1 
ATOM 608  C CE1 ? HIS A 1  75 ?  -5.729   7.073 -14.473 1.000 97.890 ? 75  HIS A CE1 1 
ATOM 609  N NE2 ? HIS A 1  75 ?  -5.136   7.600 -13.415 1.000 97.890 ? 75  HIS A NE2 1 
ATOM 610  N N   ? ARG A 1  76 ?  -9.547   5.528 -13.808 1.000 96.550 ? 76  ARG A N   1 
ATOM 611  C CA  ? ARG A 1  76 ? -10.397   5.414 -14.989 1.000 96.550 ? 76  ARG A CA  1 
ATOM 612  C C   ? ARG A 1  76 ?  -9.650   4.748 -16.139 1.000 96.550 ? 76  ARG A C   1 
ATOM 613  C CB  ? ARG A 1  76 ? -10.905   6.792 -15.421 1.000 96.550 ? 76  ARG A CB  1 
ATOM 614  O O   ? ARG A 1  76 ? -10.261   4.094 -16.987 1.000 96.550 ? 76  ARG A O   1 
ATOM 615  C CG  ? ARG A 1  76 ? -11.885   7.421 -14.445 1.000 96.550 ? 76  ARG A CG  1 
ATOM 616  C CD  ? ARG A 1  76 ? -12.451   8.730 -14.979 1.000 96.550 ? 76  ARG A CD  1 
ATOM 617  N NE  ? ARG A 1  76 ? -13.380   9.341 -14.033 1.000 96.550 ? 76  ARG A NE  1 
ATOM 618  N NH1 ? ARG A 1  76 ? -14.061  11.019 -15.468 1.000 96.550 ? 76  ARG A NH1 1 
ATOM 619  N NH2 ? ARG A 1  76 ? -14.936  10.888 -13.353 1.000 96.550 ? 76  ARG A NH2 1 
ATOM 620  C CZ  ? ARG A 1  76 ? -14.124  10.414 -14.287 1.000 96.550 ? 76  ARG A CZ  1 
ATOM 621  N N   ? GLN A 1  77 ?  -8.326   4.919 -16.147 1.000 97.080 ? 77  GLN A N   1 
ATOM 622  C CA  ? GLN A 1  77 ?  -7.536   4.393 -17.255 1.000 97.080 ? 77  GLN A CA  1 
ATOM 623  C C   ? GLN A 1  77 ?  -6.858   3.080 -16.872 1.000 97.080 ? 77  GLN A C   1 
ATOM 624  C CB  ? GLN A 1  77 ?  -6.489   5.414 -17.701 1.000 97.080 ? 77  GLN A CB  1 
ATOM 625  O O   ? GLN A 1  77 ?  -5.889   2.667 -17.512 1.000 97.080 ? 77  GLN A O   1 
ATOM 626  C CG  ? GLN A 1  77 ?  -7.083   6.698 -18.266 1.000 97.080 ? 77  GLN A CG  1 
ATOM 627  C CD  ? GLN A 1  77 ?  -6.024   7.704 -18.675 1.000 97.080 ? 77  GLN A CD  1 
ATOM 628  N NE2 ? GLN A 1  77 ?  -6.008   8.060 -19.955 1.000 97.080 ? 77  GLN A NE2 1 
ATOM 629  O OE1 ? GLN A 1  77 ?  -5.228   8.159 -17.848 1.000 97.080 ? 77  GLN A OE1 1 
ATOM 630  N N   ? TYR A 1  78 ?  -7.335   2.455 -15.734 1.000 97.100 ? 78  TYR A N   1 
ATOM 631  C CA  ? TYR A 1  78 ?  -6.807   1.148 -15.361 1.000 97.100 ? 78  TYR A CA  1 
ATOM 632  C C   ? TYR A 1  78 ?  -7.001   0.140 -16.488 1.000 97.100 ? 78  TYR A C   1 
ATOM 633  C CB  ? TYR A 1  78 ?  -7.482   0.639 -14.084 1.000 97.100 ? 78  TYR A CB  1 
ATOM 634  O O   ? TYR A 1  78 ?  -8.113  -0.029 -16.994 1.000 97.100 ? 78  TYR A O   1 
ATOM 635  C CG  ? TYR A 1  78 ?  -7.179  -0.806 -13.771 1.000 97.100 ? 78  TYR A CG  1 
ATOM 636  C CD1 ? TYR A 1  78 ?  -8.205  -1.733 -13.604 1.000 97.100 ? 78  TYR A CD1 1 
ATOM 637  C CD2 ? TYR A 1  78 ?  -5.866  -1.247 -13.640 1.000 97.100 ? 78  TYR A CD2 1 
ATOM 638  C CE1 ? TYR A 1  78 ?  -7.930  -3.065 -13.314 1.000 97.100 ? 78  TYR A CE1 1 
ATOM 639  C CE2 ? TYR A 1  78 ?  -5.580  -2.577 -13.350 1.000 97.100 ? 78  TYR A CE2 1 
ATOM 640  O OH  ? TYR A 1  78 ?  -6.339  -4.795 -12.902 1.000 97.100 ? 78  TYR A OH  1 
ATOM 641  C CZ  ? TYR A 1  78 ?  -6.617  -3.477 -13.189 1.000 97.100 ? 78  TYR A CZ  1 
ATOM 642  N N   ? ASN A 1  79 ?  -5.900  -0.494 -16.913 1.000 95.700 ? 79  ASN A N   1 
ATOM 643  C CA  ? ASN A 1  79 ?  -5.881  -1.534 -17.936 1.000 95.700 ? 79  ASN A CA  1 
ATOM 644  C C   ? ASN A 1  79 ?  -5.658  -2.915 -17.326 1.000 95.700 ? 79  ASN A C   1 
ATOM 645  C CB  ? ASN A 1  79 ?  -4.807  -1.237 -18.984 1.000 95.700 ? 79  ASN A CB  1 
ATOM 646  O O   ? ASN A 1  79 ?  -4.558  -3.226 -16.867 1.000 95.700 ? 79  ASN A O   1 
ATOM 647  C CG  ? ASN A 1  79 ?  -4.851  -2.199 -20.155 1.000 95.700 ? 79  ASN A CG  1 
ATOM 648  N ND2 ? ASN A 1  79 ?  -4.763  -1.664 -21.366 1.000 95.700 ? 79  ASN A ND2 1 
ATOM 649  O OD1 ? ASN A 1  79 ?  -4.965  -3.414 -19.971 1.000 95.700 ? 79  ASN A OD1 1 
ATOM 650  N N   ? ARG A 1  80 ?  -6.626  -3.822 -17.436 1.000 93.150 ? 80  ARG A N   1 
ATOM 651  C CA  ? ARG A 1  80 ?  -6.624  -5.112 -16.753 1.000 93.150 ? 80  ARG A CA  1 
ATOM 652  C C   ? ARG A 1  80 ?  -5.629  -6.071 -17.397 1.000 93.150 ? 80  ARG A C   1 
ATOM 653  C CB  ? ARG A 1  80 ?  -8.025  -5.727 -16.761 1.000 93.150 ? 80  ARG A CB  1 
ATOM 654  O O   ? ARG A 1  80 ?  -5.147  -7.002 -16.749 1.000 93.150 ? 80  ARG A O   1 
ATOM 655  C CG  ? ARG A 1  80 ?  -8.160  -6.963 -15.887 1.000 93.150 ? 80  ARG A CG  1 
ATOM 656  C CD  ? ARG A 1  80 ?  -9.605  -7.435 -15.797 1.000 93.150 ? 80  ARG A CD  1 
ATOM 657  N NE  ? ARG A 1  80 ?  -9.744  -8.576 -14.895 1.000 93.150 ? 80  ARG A NE  1 
ATOM 658  N NH1 ? ARG A 1  80 ? -11.995  -8.891 -15.308 1.000 93.150 ? 80  ARG A NH1 1 
ATOM 659  N NH2 ? ARG A 1  80 ? -10.890 -10.264 -13.842 1.000 93.150 ? 80  ARG A NH2 1 
ATOM 660  C CZ  ? ARG A 1  80 ? -10.876  -9.241 -14.684 1.000 93.150 ? 80  ARG A CZ  1 
ATOM 661  N N   ? GLU A 1  81 ?  -5.336  -5.739 -18.671 1.000 91.250 ? 81  GLU A N   1 
ATOM 662  C CA  ? GLU A 1  81 ?  -4.411  -6.612 -19.389 1.000 91.250 ? 81  GLU A CA  1 
ATOM 663  C C   ? GLU A 1  81 ?  -2.962  -6.290 -19.036 1.000 91.250 ? 81  GLU A C   1 
ATOM 664  C CB  ? GLU A 1  81 ?  -4.623  -6.492 -20.900 1.000 91.250 ? 81  GLU A CB  1 
ATOM 665  O O   ? GLU A 1  81 ?  -2.180  -7.190 -18.721 1.000 91.250 ? 81  GLU A O   1 
ATOM 666  C CG  ? GLU A 1  81 ?  -5.957  -7.048 -21.380 1.000 91.250 ? 81  GLU A CG  1 
ATOM 667  C CD  ? GLU A 1  81 ?  -6.150  -6.930 -22.884 1.000 91.250 ? 81  GLU A CD  1 
ATOM 668  O OE1 ? GLU A 1  81 ?  -7.225  -7.322 -23.390 1.000 91.250 ? 81  GLU A OE1 1 
ATOM 669  O OE2 ? GLU A 1  81 ?  -5.217  -6.443 -23.561 1.000 91.250 ? 81  GLU A OE2 1 
ATOM 670  N N   ? THR A 1  82 ?  -2.663  -5.051 -18.988 1.000 91.990 ? 82  THR A N   1 
ATOM 671  C CA  ? THR A 1  82 ?  -1.280  -4.632 -18.793 1.000 91.990 ? 82  THR A CA  1 
ATOM 672  C C   ? THR A 1  82 ?  -1.038  -4.221 -17.343 1.000 91.990 ? 82  THR A C   1 
ATOM 673  C CB  ? THR A 1  82 ?  -0.912  -3.465 -19.728 1.000 91.990 ? 82  THR A CB  1 
ATOM 674  O O   ? THR A 1  82 ?   0.109  -4.082 -16.914 1.000 91.990 ? 82  THR A O   1 
ATOM 675  C CG2 ? THR A 1  82 ?  -1.174  -3.825 -21.186 1.000 91.990 ? 82  THR A CG2 1 
ATOM 676  O OG1 ? THR A 1  82 ?  -1.698  -2.317 -19.382 1.000 91.990 ? 82  THR A OG1 1 
ATOM 677  N N   ? LEU A 1  83 ?  -2.070  -4.084 -16.603 1.000 93.580 ? 83  LEU A N   1 
ATOM 678  C CA  ? LEU A 1  83 ?  -2.082  -3.615 -15.222 1.000 93.580 ? 83  LEU A CA  1 
ATOM 679  C C   ? LEU A 1  83 ?  -1.545  -2.191 -15.127 1.000 93.580 ? 83  LEU A C   1 
ATOM 680  C CB  ? LEU A 1  83 ?  -1.252  -4.546 -14.333 1.000 93.580 ? 83  LEU A CB  1 
ATOM 681  O O   ? LEU A 1  83 ?  -1.095  -1.762 -14.062 1.000 93.580 ? 83  LEU A O   1 
ATOM 682  C CG  ? LEU A 1  83 ?  -1.789  -5.966 -14.152 1.000 93.580 ? 83  LEU A CG  1 
ATOM 683  C CD1 ? LEU A 1  83 ?  -0.955  -6.721 -13.122 1.000 93.580 ? 83  LEU A CD1 1 
ATOM 684  C CD2 ? LEU A 1  83 ?  -3.257  -5.935 -13.740 1.000 93.580 ? 83  LEU A CD2 1 
ATOM 685  N N   ? ASN A 1  84 ?  -1.498  -1.518 -16.214 1.000 95.170 ? 84  ASN A N   1 
ATOM 686  C CA  ? ASN A 1  84 ?  -1.169  -0.096 -16.212 1.000 95.170 ? 84  ASN A CA  1 
ATOM 687  C C   ? ASN A 1  84 ?  -2.198   0.717 -15.432 1.000 95.170 ? 84  ASN A C   1 
ATOM 688  C CB  ? ASN A 1  84 ?  -1.052   0.429 -17.644 1.000 95.170 ? 84  ASN A CB  1 
ATOM 689  O O   ? ASN A 1  84 ?  -3.402   0.478 -15.549 1.000 95.170 ? 84  ASN A O   1 
ATOM 690  C CG  ? ASN A 1  84 ?  -0.333   1.762 -17.721 1.000 95.170 ? 84  ASN A CG  1 
ATOM 691  N ND2 ? ASN A 1  84 ?  -0.799   2.638 -18.602 1.000 95.170 ? 84  ASN A ND2 1 
ATOM 692  O OD1 ? ASN A 1  84 ?   0.635   2.001 -16.994 1.000 95.170 ? 84  ASN A OD1 1 
ATOM 693  N N   ? ASN A 1  85 ?  -1.740   1.664 -14.615 1.000 97.000 ? 85  ASN A N   1 
ATOM 694  C CA  ? ASN A 1  85 ?  -2.584   2.516 -13.784 1.000 97.000 ? 85  ASN A CA  1 
ATOM 695  C C   ? ASN A 1  85 ?  -3.333   1.706 -12.729 1.000 97.000 ? 85  ASN A C   1 
ATOM 696  C CB  ? ASN A 1  85 ?  -3.572   3.301 -14.650 1.000 97.000 ? 85  ASN A CB  1 
ATOM 697  O O   ? ASN A 1  85 ?  -4.517   1.942 -12.484 1.000 97.000 ? 85  ASN A O   1 
ATOM 698  C CG  ? ASN A 1  85 ?  -2.881   4.168 -15.685 1.000 97.000 ? 85  ASN A CG  1 
ATOM 699  N ND2 ? ASN A 1  85 ?  -3.422   4.190 -16.897 1.000 97.000 ? 85  ASN A ND2 1 
ATOM 700  O OD1 ? ASN A 1  85 ?  -1.868   4.811 -15.397 1.000 97.000 ? 85  ASN A OD1 1 
ATOM 701  N N   ? ASP A 1  86 ?  -2.781   0.657 -12.170 1.000 97.450 ? 86  ASP A N   1 
ATOM 702  C CA  ? ASP A 1  86 ?  -3.333  -0.230 -11.151 1.000 97.450 ? 86  ASP A CA  1 
ATOM 703  C C   ? ASP A 1  86 ?  -3.377   0.458  -9.789 1.000 97.450 ? 86  ASP A C   1 
ATOM 704  C CB  ? ASP A 1  86 ?  -2.514  -1.520 -11.062 1.000 97.450 ? 86  ASP A CB  1 
ATOM 705  O O   ? ASP A 1  86 ?  -2.573   0.152  -8.906 1.000 97.450 ? 86  ASP A O   1 
ATOM 706  C CG  ? ASP A 1  86 ?  -3.193  -2.597 -10.234 1.000 97.450 ? 86  ASP A CG  1 
ATOM 707  O OD1 ? ASP A 1  86 ?  -4.422  -2.518 -10.020 1.000 97.450 ? 86  ASP A OD1 1 
ATOM 708  O OD2 ? ASP A 1  86 ?  -2.492  -3.532  -9.789 1.000 97.450 ? 86  ASP A OD2 1 
ATOM 709  N N   ? ILE A 1  87 ?  -4.231   1.437  -9.585 1.000 98.260 ? 87  ILE A N   1 
ATOM 710  C CA  ? ILE A 1  87 ?  -4.366   2.216  -8.359 1.000 98.260 ? 87  ILE A CA  1 
ATOM 711  C C   ? ILE A 1  87 ?  -5.841   2.496  -8.084 1.000 98.260 ? 87  ILE A C   1 
ATOM 712  C CB  ? ILE A 1  87 ?  -3.575   3.541  -8.441 1.000 98.260 ? 87  ILE A CB  1 
ATOM 713  O O   ? ILE A 1  87 ?  -6.614   2.752  -9.010 1.000 98.260 ? 87  ILE A O   1 
ATOM 714  C CG1 ? ILE A 1  87 ?  -3.648   4.290  -7.105 1.000 98.260 ? 87  ILE A CG1 1 
ATOM 715  C CG2 ? ILE A 1  87 ?  -4.098   4.412  -9.586 1.000 98.260 ? 87  ILE A CG2 1 
ATOM 716  C CD1 ? ILE A 1  87 ?  -2.669   5.450  -6.992 1.000 98.260 ? 87  ILE A CD1 1 
ATOM 717  N N   ? MET A 1  88 ?  -6.253   2.383  -6.827 1.000 98.220 ? 88  MET A N   1 
ATOM 718  C CA  ? MET A 1  88 ?  -7.639   2.589  -6.417 1.000 98.220 ? 88  MET A CA  1 
ATOM 719  C C   ? MET A 1  88 ?  -7.708   3.225  -5.033 1.000 98.220 ? 88  MET A C   1 
ATOM 720  C CB  ? MET A 1  88 ?  -8.405   1.265  -6.423 1.000 98.220 ? 88  MET A CB  1 
ATOM 721  O O   ? MET A 1  88 ?  -6.930   2.874  -4.144 1.000 98.220 ? 88  MET A O   1 
ATOM 722  C CG  ? MET A 1  88 ?  -9.860   1.396  -6.006 1.000 98.220 ? 88  MET A CG  1 
ATOM 723  S SD  ? MET A 1  88 ? -10.765  -0.198  -6.097 1.000 98.220 ? 88  MET A SD  1 
ATOM 724  C CE  ? MET A 1  88 ?  -9.979  -1.090  -4.726 1.000 98.220 ? 88  MET A CE  1 
ATOM 725  N N   ? LEU A 1  89 ?  -8.648   4.197  -4.838 1.000 98.440 ? 89  LEU A N   1 
ATOM 726  C CA  ? LEU A 1  89 ?  -8.986   4.766  -3.538 1.000 98.440 ? 89  LEU A CA  1 
ATOM 727  C C   ? LEU A 1  89 ? -10.238   4.109  -2.966 1.000 98.440 ? 89  LEU A C   1 
ATOM 728  C CB  ? LEU A 1  89 ?  -9.197   6.278  -3.653 1.000 98.440 ? 89  LEU A CB  1 
ATOM 729  O O   ? LEU A 1  89 ? -11.214   3.890  -3.687 1.000 98.440 ? 89  LEU A O   1 
ATOM 730  C CG  ? LEU A 1  89 ?  -7.938   7.126  -3.840 1.000 98.440 ? 89  LEU A CG  1 
ATOM 731  C CD1 ? LEU A 1  89 ?  -8.313   8.571  -4.151 1.000 98.440 ? 89  LEU A CD1 1 
ATOM 732  C CD2 ? LEU A 1  89 ?  -7.054   7.052  -2.600 1.000 98.440 ? 89  LEU A CD2 1 
ATOM 733  N N   ? LEU A 1  90 ? -10.094   3.740  -1.700 1.000 98.420 ? 90  LEU A N   1 
ATOM 734  C CA  ? LEU A 1  90 ? -11.261   3.266  -0.964 1.000 98.420 ? 90  LEU A CA  1 
ATOM 735  C C   ? LEU A 1  90 ? -11.725   4.307   0.049 1.000 98.420 ? 90  LEU A C   1 
ATOM 736  C CB  ? LEU A 1  90 ? -10.946   1.948  -0.252 1.000 98.420 ? 90  LEU A CB  1 
ATOM 737  O O   ? LEU A 1  90 ? -10.958   4.711   0.926 1.000 98.420 ? 90  LEU A O   1 
ATOM 738  C CG  ? LEU A 1  90 ? -10.464   0.797  -1.136 1.000 98.420 ? 90  LEU A CG  1 
ATOM 739  C CD1 ? LEU A 1  90 ? -10.105  -0.414  -0.281 1.000 98.420 ? 90  LEU A CD1 1 
ATOM 740  C CD2 ? LEU A 1  90 ? -11.527   0.433  -2.167 1.000 98.420 ? 90  LEU A CD2 1 
ATOM 741  N N   ? GLN A 1  91 ? -12.964   4.805  -0.119 1.000 98.310 ? 91  GLN A N   1 
ATOM 742  C CA  ? GLN A 1  91 ? -13.556   5.652   0.911 1.000 98.310 ? 91  GLN A CA  1 
ATOM 743  C C   ? GLN A 1  91 ? -14.241   4.813   1.986 1.000 98.310 ? 91  GLN A C   1 
ATOM 744  C CB  ? GLN A 1  91 ? -14.554   6.631   0.293 1.000 98.310 ? 91  GLN A CB  1 
ATOM 745  O O   ? GLN A 1  91 ? -15.159   4.045   1.689 1.000 98.310 ? 91  GLN A O   1 
ATOM 746  C CG  ? GLN A 1  91 ? -15.090   7.665   1.275 1.000 98.310 ? 91  GLN A CG  1 
ATOM 747  C CD  ? GLN A 1  91 ? -16.070   8.630   0.635 1.000 98.310 ? 91  GLN A CD  1 
ATOM 748  N NE2 ? GLN A 1  91 ? -16.212   9.811   1.228 1.000 98.310 ? 91  GLN A NE2 1 
ATOM 749  O OE1 ? GLN A 1  91 ? -16.693   8.318  -0.385 1.000 98.310 ? 91  GLN A OE1 1 
ATOM 750  N N   ? LEU A 1  92 ? -13.773   4.995   3.226 1.000 98.380 ? 92  LEU A N   1 
ATOM 751  C CA  ? LEU A 1  92 ? -14.308   4.230   4.347 1.000 98.380 ? 92  LEU A CA  1 
ATOM 752  C C   ? LEU A 1  92 ? -15.682   4.751   4.755 1.000 98.380 ? 92  LEU A C   1 
ATOM 753  C CB  ? LEU A 1  92 ? -13.352   4.289   5.541 1.000 98.380 ? 92  LEU A CB  1 
ATOM 754  O O   ? LEU A 1  92 ? -15.967   5.941   4.609 1.000 98.380 ? 92  LEU A O   1 
ATOM 755  C CG  ? LEU A 1  92 ? -11.919   3.819   5.286 1.000 98.380 ? 92  LEU A CG  1 
ATOM 756  C CD1 ? LEU A 1  92 ? -11.079   3.969   6.550 1.000 98.380 ? 92  LEU A CD1 1 
ATOM 757  C CD2 ? LEU A 1  92 ? -11.908   2.374   4.800 1.000 98.380 ? 92  LEU A CD2 1 
ATOM 758  N N   ? SER A 1  93 ? -16.642   3.870   5.251 1.000 97.980 ? 93  SER A N   1 
ATOM 759  C CA  ? SER A 1  93 ? -17.990   4.242   5.666 1.000 97.980 ? 93  SER A CA  1 
ATOM 760  C C   ? SER A 1  93 ? -17.958   5.222   6.835 1.000 97.980 ? 93  SER A C   1 
ATOM 761  C CB  ? SER A 1  93 ? -18.794   3.000   6.054 1.000 97.980 ? 93  SER A CB  1 
ATOM 762  O O   ? SER A 1  93 ? -18.915   5.969   7.052 1.000 97.980 ? 93  SER A O   1 
ATOM 763  O OG  ? SER A 1  93 ? -18.176   2.318   7.132 1.000 97.980 ? 93  SER A OG  1 
ATOM 764  N N   ? HIS A 1  94 ? -16.862   5.266   7.689 1.000 97.920 ? 94  HIS A N   1 
ATOM 765  C CA  ? HIS A 1  94 ? -16.579   6.215   8.759 1.000 97.920 ? 94  HIS A CA  1 
ATOM 766  C C   ? HIS A 1  94 ? -15.078   6.350   8.994 1.000 97.920 ? 94  HIS A C   1 
ATOM 767  C CB  ? HIS A 1  94 ? -17.277   5.789  10.052 1.000 97.920 ? 94  HIS A CB  1 
ATOM 768  O O   ? HIS A 1  94 ? -14.301   5.488   8.578 1.000 97.920 ? 94  HIS A O   1 
ATOM 769  C CG  ? HIS A 1  94 ? -16.857   4.440  10.544 1.000 97.920 ? 94  HIS A CG  1 
ATOM 770  C CD2 ? HIS A 1  94 ? -15.939   4.078  11.470 1.000 97.920 ? 94  HIS A CD2 1 
ATOM 771  N ND1 ? HIS A 1  94 ? -17.405   3.270  10.064 1.000 97.920 ? 94  HIS A ND1 1 
ATOM 772  C CE1 ? HIS A 1  94 ? -16.841   2.243  10.678 1.000 97.920 ? 94  HIS A CE1 1 
ATOM 773  N NE2 ? HIS A 1  94 ? -15.948   2.706  11.536 1.000 97.920 ? 94  HIS A NE2 1 
ATOM 774  N N   ? ASN A 1  95 ? -14.708   7.561   9.609 1.000 98.250 ? 95  ASN A N   1 
ATOM 775  C CA  ? ASN A 1  95 ? -13.298   7.845   9.854 1.000 98.250 ? 95  ASN A CA  1 
ATOM 776  C C   ? ASN A 1  95 ? -12.660   6.787  10.751 1.000 98.250 ? 95  ASN A C   1 
ATOM 777  C CB  ? ASN A 1  95 ? -13.129   9.235  10.470 1.000 98.250 ? 95  ASN A CB  1 
ATOM 778  O O   ? ASN A 1  95 ? -13.292   6.302  11.691 1.000 98.250 ? 95  ASN A O   1 
ATOM 779  C CG  ? ASN A 1  95 ? -13.463  10.350   9.498 1.000 98.250 ? 95  ASN A CG  1 
ATOM 780  N ND2 ? ASN A 1  95 ? -13.501  11.580   9.996 1.000 98.250 ? 95  ASN A ND2 1 
ATOM 781  O OD1 ? ASN A 1  95 ? -13.685  10.107   8.309 1.000 98.250 ? 95  ASN A OD1 1 
ATOM 782  N N   ? ALA A 1  96 ? -11.401   6.469  10.325 1.000 98.140 ? 96  ALA A N   1 
ATOM 783  C CA  ? ALA A 1  96 ? -10.580   5.676  11.235 1.000 98.140 ? 96  ALA A CA  1 
ATOM 784  C C   ? ALA A 1  96 ? -10.182   6.489  12.464 1.000 98.140 ? 96  ALA A C   1 
ATOM 785  C CB  ? ALA A 1  96 ?  -9.336   5.160  10.517 1.000 98.140 ? 96  ALA A CB  1 
ATOM 786  O O   ? ALA A 1  96 ?  -9.966   7.700  12.372 1.000 98.140 ? 96  ALA A O   1 
ATOM 787  N N   ? THR A 1  97 ? -10.177   5.838  13.606 1.000 98.150 ? 97  THR A N   1 
ATOM 788  C CA  ? THR A 1  97 ?  -9.644   6.465  14.810 1.000 98.150 ? 97  THR A CA  1 
ATOM 789  C C   ? THR A 1  97 ?  -8.125   6.331  14.863 1.000 98.150 ? 97  THR A C   1 
ATOM 790  C CB  ? THR A 1  97 ? -10.261   5.850  16.080 1.000 98.150 ? 97  THR A CB  1 
ATOM 791  O O   ? THR A 1  97 ?  -7.597   5.220  14.941 1.000 98.150 ? 97  THR A O   1 
ATOM 792  C CG2 ? THR A 1  97 ?  -9.785   6.580  17.332 1.000 98.150 ? 97  THR A CG2 1 
ATOM 793  O OG1 ? THR A 1  97 ? -11.689   5.939  16.002 1.000 98.150 ? 97  THR A OG1 1 
ATOM 794  N N   ? LEU A 1  98 ?  -7.457   7.481  14.737 1.000 98.190 ? 98  LEU A N   1 
ATOM 795  C CA  ? LEU A 1  98 ?  -5.999   7.435  14.772 1.000 98.190 ? 98  LEU A CA  1 
ATOM 796  C C   ? LEU A 1  98 ?  -5.499   7.132  16.180 1.000 98.190 ? 98  LEU A C   1 
ATOM 797  C CB  ? LEU A 1  98 ?  -5.409   8.760  14.282 1.000 98.190 ? 98  LEU A CB  1 
ATOM 798  O O   ? LEU A 1  98 ?  -5.931   7.764  17.147 1.000 98.190 ? 98  LEU A O   1 
ATOM 799  C CG  ? LEU A 1  98 ?  -5.801   9.196  12.869 1.000 98.190 ? 98  LEU A CG  1 
ATOM 800  C CD1 ? LEU A 1  98 ?  -5.055  10.469  12.481 1.000 98.190 ? 98  LEU A CD1 1 
ATOM 801  C CD2 ? LEU A 1  98 ?  -5.521   8.080  11.868 1.000 98.190 ? 98  LEU A CD2 1 
ATOM 802  N N   ? THR A 1  99 ?  -4.591   6.137  16.288 1.000 97.690 ? 99  THR A N   1 
ATOM 803  C CA  ? THR A 1  99 ?  -3.939   5.650  17.499 1.000 97.690 ? 99  THR A CA  1 
ATOM 804  C C   ? THR A 1  99 ?  -2.472   5.328  17.231 1.000 97.690 ? 99  THR A C   1 
ATOM 805  C CB  ? THR A 1  99 ?  -4.649   4.401  18.052 1.000 97.690 ? 99  THR A CB  1 
ATOM 806  O O   ? THR A 1  99 ?  -1.969   5.568  16.131 1.000 97.690 ? 99  THR A O   1 
ATOM 807  C CG2 ? THR A 1  99 ?  -6.153   4.629  18.168 1.000 97.690 ? 99  THR A CG2 1 
ATOM 808  O OG1 ? THR A 1  99 ?  -4.411   3.295  17.173 1.000 97.690 ? 99  THR A OG1 1 
ATOM 809  N N   ? ARG A 1 100 ?  -1.816   4.822  18.288 1.000 97.190 ? 100 ARG A N   1 
ATOM 810  C CA  ? ARG A 1 100 ?  -0.439   4.377  18.096 1.000 97.190 ? 100 ARG A CA  1 
ATOM 811  C C   ? ARG A 1 100 ?  -0.369   3.232  17.091 1.000 97.190 ? 100 ARG A C   1 
ATOM 812  C CB  ? ARG A 1 100 ?   0.177   3.944  19.428 1.000 97.190 ? 100 ARG A CB  1 
ATOM 813  O O   ? ARG A 1 100 ?   0.667   3.015  16.460 1.000 97.190 ? 100 ARG A O   1 
ATOM 814  C CG  ? ARG A 1 100 ?   0.387   5.085  20.410 1.000 97.190 ? 100 ARG A CG  1 
ATOM 815  C CD  ? ARG A 1 100 ?   1.067   4.613  21.687 1.000 97.190 ? 100 ARG A CD  1 
ATOM 816  N NE  ? ARG A 1 100 ?   1.266   5.710  22.629 1.000 97.190 ? 100 ARG A NE  1 
ATOM 817  N NH1 ? ARG A 1 100 ?   2.318   4.419  24.231 1.000 97.190 ? 100 ARG A NH1 1 
ATOM 818  N NH2 ? ARG A 1 100 ?   1.986   6.658  24.594 1.000 97.190 ? 100 ARG A NH2 1 
ATOM 819  C CZ  ? ARG A 1 100 ?   1.856   5.593  23.816 1.000 97.190 ? 100 ARG A CZ  1 
ATOM 820  N N   ? GLU A 1 101 ?  -1.443   2.461  16.823 1.000 97.490 ? 101 GLU A N   1 
ATOM 821  C CA  ? GLU A 1 101 ?  -1.492   1.275  15.973 1.000 97.490 ? 101 GLU A CA  1 
ATOM 822  C C   ? GLU A 1 101 ?  -2.142   1.587  14.628 1.000 97.490 ? 101 GLU A C   1 
ATOM 823  C CB  ? GLU A 1 101 ?  -2.249   0.143  16.672 1.000 97.490 ? 101 GLU A CB  1 
ATOM 824  O O   ? GLU A 1 101 ?  -2.104   0.766  13.709 1.000 97.490 ? 101 GLU A O   1 
ATOM 825  C CG  ? GLU A 1 101 ?  -1.518  -0.433  17.877 1.000 97.490 ? 101 GLU A CG  1 
ATOM 826  C CD  ? GLU A 1 101 ?  -1.660   0.420  19.128 1.000 97.490 ? 101 GLU A CD  1 
ATOM 827  O OE1 ? GLU A 1 101 ?  -0.909   0.195  20.104 1.000 97.490 ? 101 GLU A OE1 1 
ATOM 828  O OE2 ? GLU A 1 101 ?  -2.529   1.320  19.132 1.000 97.490 ? 101 GLU A OE2 1 
ATOM 829  N N   ? VAL A 1 102 ?  -2.740   2.839  14.532 1.000 98.280 ? 102 VAL A N   1 
ATOM 830  C CA  ? VAL A 1 102 ?  -3.375   3.286  13.296 1.000 98.280 ? 102 VAL A CA  1 
ATOM 831  C C   ? VAL A 1 102 ?  -2.915   4.703  12.962 1.000 98.280 ? 102 VAL A C   1 
ATOM 832  C CB  ? VAL A 1 102 ?  -4.915   3.236  13.400 1.000 98.280 ? 102 VAL A CB  1 
ATOM 833  O O   ? VAL A 1 102 ?  -3.288   5.661  13.644 1.000 98.280 ? 102 VAL A O   1 
ATOM 834  C CG1 ? VAL A 1 102 ?  -5.559   3.662  12.081 1.000 98.280 ? 102 VAL A CG1 1 
ATOM 835  C CG2 ? VAL A 1 102 ?  -5.378   1.835  13.796 1.000 98.280 ? 102 VAL A CG2 1 
ATOM 836  N N   ? GLU A 1 103 ?  -2.059   4.782  11.847 1.000 98.070 ? 103 GLU A N   1 
ATOM 837  C CA  ? GLU A 1 103 ?  -1.531   6.076  11.425 1.000 98.070 ? 103 GLU A CA  1 
ATOM 838  C C   ? GLU A 1 103 ?  -1.585   6.227   9.907 1.000 98.070 ? 103 GLU A C   1 
ATOM 839  C CB  ? GLU A 1 103 ?  -0.094   6.259  11.921 1.000 98.070 ? 103 GLU A CB  1 
ATOM 840  O O   ? GLU A 1 103 ?  -1.667   5.233   9.183 1.000 98.070 ? 103 GLU A O   1 
ATOM 841  C CG  ? GLU A 1 103 ?   0.019   6.429  13.429 1.000 98.070 ? 103 GLU A CG  1 
ATOM 842  C CD  ? GLU A 1 103 ?   1.438   6.711  13.897 1.000 98.070 ? 103 GLU A CD  1 
ATOM 843  O OE1 ? GLU A 1 103 ?   1.672   6.769  15.125 1.000 98.070 ? 103 GLU A OE1 1 
ATOM 844  O OE2 ? GLU A 1 103 ?   2.322   6.876  13.027 1.000 98.070 ? 103 GLU A OE2 1 
ATOM 845  N N   ? LEU A 1 104 ?  -1.454   7.528   9.553 1.000 98.230 ? 104 LEU A N   1 
ATOM 846  C CA  ? LEU A 1 104 ?  -1.447   7.845   8.129 1.000 98.230 ? 104 LEU A CA  1 
ATOM 847  C C   ? LEU A 1 104 ?  -0.051   7.675   7.540 1.000 98.230 ? 104 LEU A C   1 
ATOM 848  C CB  ? LEU A 1 104 ?  -1.941   9.275   7.896 1.000 98.230 ? 104 LEU A CB  1 
ATOM 849  O O   ? LEU A 1 104 ?   0.946   7.988   8.196 1.000 98.230 ? 104 LEU A O   1 
ATOM 850  C CG  ? LEU A 1 104 ?  -3.282   9.642   8.534 1.000 98.230 ? 104 LEU A CG  1 
ATOM 851  C CD1 ? LEU A 1 104 ?  -3.612  11.107   8.267 1.000 98.230 ? 104 LEU A CD1 1 
ATOM 852  C CD2 ? LEU A 1 104 ?  -4.390   8.735   8.011 1.000 98.230 ? 104 LEU A CD2 1 
ATOM 853  N N   ? LEU A 1 105 ?  -0.018   7.143   6.254 1.000 97.780 ? 105 LEU A N   1 
ATOM 854  C CA  ? LEU A 1 105 ?   1.216   7.107   5.477 1.000 97.780 ? 105 LEU A CA  1 
ATOM 855  C C   ? LEU A 1 105 ?   1.286   8.285   4.512 1.000 97.780 ? 105 LEU A C   1 
ATOM 856  C CB  ? LEU A 1 105 ?   1.324   5.791   4.703 1.000 97.780 ? 105 LEU A CB  1 
ATOM 857  O O   ? LEU A 1 105 ?   0.316   8.575   3.808 1.000 97.780 ? 105 LEU A O   1 
ATOM 858  C CG  ? LEU A 1 105 ?   2.680   5.489   4.064 1.000 97.780 ? 105 LEU A CG  1 
ATOM 859  C CD1 ? LEU A 1 105 ?   3.769   5.434   5.131 1.000 97.780 ? 105 LEU A CD1 1 
ATOM 860  C CD2 ? LEU A 1 105 ?   2.625   4.181   3.282 1.000 97.780 ? 105 LEU A CD2 1 
ATOM 861  N N   ? ARG A 1 106 ?   2.439   8.895   4.466 1.000 97.340 ? 106 ARG A N   1 
ATOM 862  C CA  ? ARG A 1 106 ?   2.597  10.094   3.650 1.000 97.340 ? 106 ARG A CA  1 
ATOM 863  C C   ? ARG A 1 106 ?   2.742   9.737   2.174 1.000 97.340 ? 106 ARG A C   1 
ATOM 864  C CB  ? ARG A 1 106 ?   3.809  10.905   4.114 1.000 97.340 ? 106 ARG A CB  1 
ATOM 865  O O   ? ARG A 1 106 ?   3.352   8.722   1.833 1.000 97.340 ? 106 ARG A O   1 
ATOM 866  C CG  ? ARG A 1 106 ?   3.675  11.459   5.524 1.000 97.340 ? 106 ARG A CG  1 
ATOM 867  C CD  ? ARG A 1 106 ?   4.927  12.211   5.955 1.000 97.340 ? 106 ARG A CD  1 
ATOM 868  N NE  ? ARG A 1 106 ?   4.857  13.625   5.595 1.000 97.340 ? 106 ARG A NE  1 
ATOM 869  N NH1 ? ARG A 1 106 ?   6.759  14.227   6.760 1.000 97.340 ? 106 ARG A NH1 1 
ATOM 870  N NH2 ? ARG A 1 106 ?   5.571  15.808   5.600 1.000 97.340 ? 106 ARG A NH2 1 
ATOM 871  C CZ  ? ARG A 1 106 ?   5.729  14.550   5.986 1.000 97.340 ? 106 ARG A CZ  1 
ATOM 872  N N   ? LEU A 1 107 ?   2.154  10.694   1.324 1.000 97.590 ? 107 LEU A N   1 
ATOM 873  C CA  ? LEU A 1 107 ?   2.310  10.558  -0.120 1.000 97.590 ? 107 LEU A CA  1 
ATOM 874  C C   ? LEU A 1 107 ?   3.609  11.206  -0.590 1.000 97.590 ? 107 LEU A C   1 
ATOM 875  C CB  ? LEU A 1 107 ?   1.120  11.187  -0.850 1.000 97.590 ? 107 LEU A CB  1 
ATOM 876  O O   ? LEU A 1 107 ?   4.010  12.250  -0.070 1.000 97.590 ? 107 LEU A O   1 
ATOM 877  C CG  ? LEU A 1 107 ?  -0.246  10.547  -0.595 1.000 97.590 ? 107 LEU A CG  1 
ATOM 878  C CD1 ? LEU A 1 107 ?  -1.342  11.341  -1.299 1.000 97.590 ? 107 LEU A CD1 1 
ATOM 879  C CD2 ? LEU A 1 107 ?  -0.250   9.094  -1.057 1.000 97.590 ? 107 LEU A CD2 1 
ATOM 880  N N   ? PRO A 1 108 ?   4.276  10.603  -1.540 1.000 96.950 ? 108 PRO A N   1 
ATOM 881  C CA  ? PRO A 1 108 ?   5.553  11.134  -2.023 1.000 96.950 ? 108 PRO A CA  1 
ATOM 882  C C   ? PRO A 1 108 ?   5.395  12.447  -2.786 1.000 96.950 ? 108 PRO A C   1 
ATOM 883  C CB  ? PRO A 1 108 ?   6.070  10.026  -2.944 1.000 96.950 ? 108 PRO A CB  1 
ATOM 884  O O   ? PRO A 1 108 ?   4.361  12.676  -3.420 1.000 96.950 ? 108 PRO A O   1 
ATOM 885  C CG  ? PRO A 1 108 ?   4.839   9.378  -3.490 1.000 96.950 ? 108 PRO A CG  1 
ATOM 886  C CD  ? PRO A 1 108 ?   3.783   9.385  -2.422 1.000 96.950 ? 108 PRO A CD  1 
ATOM 887  N N   ? THR A 1 109 ?   6.410  13.276  -2.772 1.000 93.330 ? 109 THR A N   1 
ATOM 888  C CA  ? THR A 1 109 ?   6.430  14.537  -3.504 1.000 93.330 ? 109 THR A CA  1 
ATOM 889  C C   ? THR A 1 109 ?   7.284  14.417  -4.763 1.000 93.330 ? 109 THR A C   1 
ATOM 890  C CB  ? THR A 1 109 ?   6.964  15.684  -2.626 1.000 93.330 ? 109 THR A CB  1 
ATOM 891  O O   ? THR A 1 109 ?   7.173  15.239  -5.675 1.000 93.330 ? 109 THR A O   1 
ATOM 892  C CG2 ? THR A 1 109 ?   6.023  15.967  -1.460 1.000 93.330 ? 109 THR A CG2 1 
ATOM 893  O OG1 ? THR A 1 109 ?   8.251  15.324  -2.110 1.000 93.330 ? 109 THR A OG1 1 
ATOM 894  N N   ? CYS A 1 110 ?   8.136  13.341  -4.756 1.000 93.050 ? 110 CYS A N   1 
ATOM 895  C CA  ? CYS A 1 110 ?   8.984  13.091  -5.916 1.000 93.050 ? 110 CYS A CA  1 
ATOM 896  C C   ? CYS A 1 110 ?   9.205  11.597  -6.118 1.000 93.050 ? 110 CYS A C   1 
ATOM 897  C CB  ? CYS A 1 110 ?  10.330  13.798  -5.759 1.000 93.050 ? 110 CYS A CB  1 
ATOM 898  O O   ? CYS A 1 110 ?   8.888  10.794  -5.239 1.000 93.050 ? 110 CYS A O   1 
ATOM 899  S SG  ? CYS A 1 110 ?  11.275  13.251  -4.320 1.000 93.050 ? 110 CYS A SG  1 
ATOM 900  N N   ? ARG A 1 111 ?   9.840  11.382  -7.273 1.000 93.320 ? 111 ARG A N   1 
ATOM 901  C CA  ? ARG A 1 111 ?  10.182  10.004  -7.610 1.000 93.320 ? 111 ARG A CA  1 
ATOM 902  C C   ? ARG A 1 111 ?  11.328   9.496  -6.742 1.000 93.320 ? 111 ARG A C   1 
ATOM 903  C CB  ? ARG A 1 111 ?  10.553   9.887  -9.089 1.000 93.320 ? 111 ARG A CB  1 
ATOM 904  O O   ? ARG A 1 111 ?  12.281  10.230  -6.471 1.000 93.320 ? 111 ARG A O   1 
ATOM 905  C CG  ? ARG A 1 111 ?   9.391  10.136 -10.038 1.000 93.320 ? 111 ARG A CG  1 
ATOM 906  C CD  ? ARG A 1 111 ?   9.799   9.943 -11.492 1.000 93.320 ? 111 ARG A CD  1 
ATOM 907  N NE  ? ARG A 1 111 ?   8.684  10.194 -12.402 1.000 93.320 ? 111 ARG A NE  1 
ATOM 908  N NH1 ? ARG A 1 111 ?   9.921   9.893 -14.330 1.000 93.320 ? 111 ARG A NH1 1 
ATOM 909  N NH2 ? ARG A 1 111 ?   7.691  10.408 -14.461 1.000 93.320 ? 111 ARG A NH2 1 
ATOM 910  C CZ  ? ARG A 1 111 ?   8.768  10.164 -13.729 1.000 93.320 ? 111 ARG A CZ  1 
ATOM 911  N N   ? VAL A 1 112 ?  11.187   8.195  -6.295 1.000 95.210 ? 112 VAL A N   1 
ATOM 912  C CA  ? VAL A 1 112 ?  12.240   7.560  -5.509 1.000 95.210 ? 112 VAL A CA  1 
ATOM 913  C C   ? VAL A 1 112 ?  13.374   7.116  -6.430 1.000 95.210 ? 112 VAL A C   1 
ATOM 914  C CB  ? VAL A 1 112 ?  11.702   6.355  -4.706 1.000 95.210 ? 112 VAL A CB  1 
ATOM 915  O O   ? VAL A 1 112 ?  13.134   6.702  -7.566 1.000 95.210 ? 112 VAL A O   1 
ATOM 916  C CG1 ? VAL A 1 112 ?  11.246   5.240  -5.646 1.000 95.210 ? 112 VAL A CG1 1 
ATOM 917  C CG2 ? VAL A 1 112 ?  12.767   5.840  -3.739 1.000 95.210 ? 112 VAL A CG2 1 
ATOM 918  N N   ? CYS A 1 113 ?  14.677   7.239  -5.995 1.000 93.010 ? 113 CYS A N   1 
ATOM 919  C CA  ? CYS A 1 113 ?  15.854   6.914  -6.793 1.000 93.010 ? 113 CYS A CA  1 
ATOM 920  C C   ? CYS A 1 113 ?  16.155   5.421  -6.738 1.000 93.010 ? 113 CYS A C   1 
ATOM 921  C CB  ? CYS A 1 113 ?  17.067   7.706  -6.306 1.000 93.010 ? 113 CYS A CB  1 
ATOM 922  O O   ? CYS A 1 113 ?  15.884   4.765  -5.730 1.000 93.010 ? 113 CYS A O   1 
ATOM 923  S SG  ? CYS A 1 113 ?  16.896   9.493  -6.503 1.000 93.010 ? 113 CYS A SG  1 
ATOM 924  N N   ? PRO A 1 114 ?  16.789   4.965  -7.843 1.000 93.590 ? 114 PRO A N   1 
ATOM 925  C CA  ? PRO A 1 114 ?  17.268   3.581  -7.807 1.000 93.590 ? 114 PRO A CA  1 
ATOM 926  C C   ? PRO A 1 114 ?  18.257   3.329  -6.671 1.000 93.590 ? 114 PRO A C   1 
ATOM 927  C CB  ? PRO A 1 114 ?  17.945   3.407  -9.169 1.000 93.590 ? 114 PRO A CB  1 
ATOM 928  O O   ? PRO A 1 114 ?  18.954   4.250  -6.239 1.000 93.590 ? 114 PRO A O   1 
ATOM 929  C CG  ? PRO A 1 114 ?  17.253   4.382 -10.067 1.000 93.590 ? 114 PRO A CG  1 
ATOM 930  C CD  ? PRO A 1 114 ?  16.894   5.598  -9.263 1.000 93.590 ? 114 PRO A CD  1 
ATOM 931  N N   ? GLU A 1 115 ?  18.245   2.080  -6.067 1.000 92.270 ? 115 GLU A N   1 
ATOM 932  C CA  ? GLU A 1 115 ?  19.136   1.582  -5.023 1.000 92.270 ? 115 GLU A CA  1 
ATOM 933  C C   ? GLU A 1 115 ?  18.645   1.991  -3.638 1.000 92.270 ? 115 GLU A C   1 
ATOM 934  C CB  ? GLU A 1 115 ?  20.563   2.090  -5.247 1.000 92.270 ? 115 GLU A CB  1 
ATOM 935  O O   ? GLU A 1 115 ?  19.241   1.614  -2.626 1.000 92.270 ? 115 GLU A O   1 
ATOM 936  C CG  ? GLU A 1 115 ?  21.228   1.527  -6.495 1.000 92.270 ? 115 GLU A CG  1 
ATOM 937  C CD  ? GLU A 1 115 ?  22.668   1.983  -6.665 1.000 92.270 ? 115 GLU A CD  1 
ATOM 938  O OE1 ? GLU A 1 115 ?  23.364   1.471  -7.571 1.000 92.270 ? 115 GLU A OE1 1 
ATOM 939  O OE2 ? GLU A 1 115 ?  23.105   2.858  -5.884 1.000 92.270 ? 115 GLU A OE2 1 
ATOM 940  N N   ? THR A 1 116 ?  17.589   2.861  -3.643 1.000 94.940 ? 116 THR A N   1 
ATOM 941  C CA  ? THR A 1 116 ?  16.961   3.195  -2.370 1.000 94.940 ? 116 THR A CA  1 
ATOM 942  C C   ? THR A 1 116 ?  16.370   1.949  -1.716 1.000 94.940 ? 116 THR A C   1 
ATOM 943  C CB  ? THR A 1 116 ?  15.858   4.254  -2.552 1.000 94.940 ? 116 THR A CB  1 
ATOM 944  O O   ? THR A 1 116 ?  15.639   1.192  -2.357 1.000 94.940 ? 116 THR A O   1 
ATOM 945  C CG2 ? THR A 1 116 ?  15.222   4.622  -1.216 1.000 94.940 ? 116 THR A CG2 1 
ATOM 946  O OG1 ? THR A 1 116 ?  16.427   5.432  -3.138 1.000 94.940 ? 116 THR A OG1 1 
ATOM 947  N N   ? LEU A 1 117 ?  16.731   1.716  -0.463 1.000 93.630 ? 117 LEU A N   1 
ATOM 948  C CA  ? LEU A 1 117 ?  16.183   0.598   0.298 1.000 93.630 ? 117 LEU A CA  1 
ATOM 949  C C   ? LEU A 1 117 ?  14.794   0.932   0.831 1.000 93.630 ? 117 LEU A C   1 
ATOM 950  C CB  ? LEU A 1 117 ?  17.113   0.232   1.458 1.000 93.630 ? 117 LEU A CB  1 
ATOM 951  O O   ? LEU A 1 117 ?  14.615   1.935   1.526 1.000 93.630 ? 117 LEU A O   1 
ATOM 952  C CG  ? LEU A 1 117 ?  16.782  -1.057   2.211 1.000 93.630 ? 117 LEU A CG  1 
ATOM 953  C CD1 ? LEU A 1 117 ?  16.924  -2.262   1.286 1.000 93.630 ? 117 LEU A CD1 1 
ATOM 954  C CD2 ? LEU A 1 117 ?  17.680  -1.207   3.435 1.000 93.630 ? 117 LEU A CD2 1 
ATOM 955  N N   ? CYS A 1 118 ?  13.875   0.081   0.587 1.000 95.080 ? 118 CYS A N   1 
ATOM 956  C CA  ? CYS A 1 118 ?  12.477   0.288   0.946 1.000 95.080 ? 118 CYS A CA  1 
ATOM 957  C C   ? CYS A 1 118 ?  11.904  -0.941   1.640 1.000 95.080 ? 118 CYS A C   1 
ATOM 958  C CB  ? CYS A 1 118 ?  11.648   0.617  -0.295 1.000 95.080 ? 118 CYS A CB  1 
ATOM 959  O O   ? CYS A 1 118 ?  12.432  -2.045   1.494 1.000 95.080 ? 118 CYS A O   1 
ATOM 960  S SG  ? CYS A 1 118 ?  12.241   2.061  -1.205 1.000 95.080 ? 118 CYS A SG  1 
ATOM 961  N N   ? ASN A 1 119 ?  10.857  -0.699   2.370 1.000 93.770 ? 119 ASN A N   1 
ATOM 962  C CA  ? ASN A 1 119 ?  10.191  -1.778   3.093 1.000 93.770 ? 119 ASN A CA  1 
ATOM 963  C C   ? ASN A 1 119 ?   8.800  -2.055   2.529 1.000 93.770 ? 119 ASN A C   1 
ATOM 964  C CB  ? ASN A 1 119 ?  10.103  -1.450   4.585 1.000 93.770 ? 119 ASN A CB  1 
ATOM 965  O O   ? ASN A 1 119 ?   8.100  -1.132   2.111 1.000 93.770 ? 119 ASN A O   1 
ATOM 966  C CG  ? ASN A 1 119 ?   9.339  -2.499   5.369 1.000 93.770 ? 119 ASN A CG  1 
ATOM 967  N ND2 ? ASN A 1 119 ?  10.014  -3.588   5.716 1.000 93.770 ? 119 ASN A ND2 1 
ATOM 968  O OD1 ? ASN A 1 119 ?   8.152  -2.331   5.660 1.000 93.770 ? 119 ASN A OD1 1 
ATOM 969  N N   ? VAL A 1 120 ?   8.482  -3.318   2.545 1.000 92.470 ? 120 VAL A N   1 
ATOM 970  C CA  ? VAL A 1 120 ?   7.148  -3.773   2.169 1.000 92.470 ? 120 VAL A CA  1 
ATOM 971  C C   ? VAL A 1 120 ?   6.575  -4.661   3.271 1.000 92.470 ? 120 VAL A C   1 
ATOM 972  C CB  ? VAL A 1 120 ?   7.166  -4.535   0.825 1.000 92.470 ? 120 VAL A CB  1 
ATOM 973  O O   ? VAL A 1 120 ?   7.284  -5.502   3.830 1.000 92.470 ? 120 VAL A O   1 
ATOM 974  C CG1 ? VAL A 1 120 ?   5.750  -4.934   0.412 1.000 92.470 ? 120 VAL A CG1 1 
ATOM 975  C CG2 ? VAL A 1 120 ?   7.823  -3.685  -0.261 1.000 92.470 ? 120 VAL A CG2 1 
ATOM 976  N N   ? ALA A 1 121 ?   5.372  -4.418   3.606 1.000 91.950 ? 121 ALA A N   1 
ATOM 977  C CA  ? ALA A 1 121 ?   4.696  -5.225   4.618 1.000 91.950 ? 121 ALA A CA  1 
ATOM 978  C C   ? ALA A 1 121 ?   3.382  -5.789   4.084 1.000 91.950 ? 121 ALA A C   1 
ATOM 979  C CB  ? ALA A 1 121 ?   4.443  -4.398   5.877 1.000 91.950 ? 121 ALA A CB  1 
ATOM 980  O O   ? ALA A 1 121 ?   2.708  -5.148   3.274 1.000 91.950 ? 121 ALA A O   1 
ATOM 981  N N   ? GLY A 1 122 ?   3.062  -6.988   4.539 1.000 90.690 ? 122 GLY A N   1 
ATOM 982  C CA  ? GLY A 1 122 ?   1.827  -7.627   4.112 1.000 90.690 ? 122 GLY A CA  1 
ATOM 983  C C   ? GLY A 1 122 ?   1.550  -8.932   4.834 1.000 90.690 ? 122 GLY A C   1 
ATOM 984  O O   ? GLY A 1 122 ?   2.373  -9.397   5.626 1.000 90.690 ? 122 GLY A O   1 
ATOM 985  N N   ? TRP A 1 123 ?   0.285  -9.481   4.657 1.000 86.950 ? 123 TRP A N   1 
ATOM 986  C CA  ? TRP A 1 123 ?  -0.184 -10.692   5.323 1.000 86.950 ? 123 TRP A CA  1 
ATOM 987  C C   ? TRP A 1 123 ?  -0.291 -11.849   4.336 1.000 86.950 ? 123 TRP A C   1 
ATOM 988  C CB  ? TRP A 1 123 ?  -1.540 -10.447   5.992 1.000 86.950 ? 123 TRP A CB  1 
ATOM 989  O O   ? TRP A 1 123 ?  -1.043 -12.800   4.564 1.000 86.950 ? 123 TRP A O   1 
ATOM 990  C CG  ? TRP A 1 123 ?  -1.470  -9.574   7.208 1.000 86.950 ? 123 TRP A CG  1 
ATOM 991  C CD1 ? TRP A 1 123 ?  -1.323  -9.979   8.506 1.000 86.950 ? 123 TRP A CD1 1 
ATOM 992  C CD2 ? TRP A 1 123 ?  -1.549  -8.146   7.240 1.000 86.950 ? 123 TRP A CD2 1 
ATOM 993  C CE2 ? TRP A 1 123 ?  -1.442  -7.751   8.592 1.000 86.950 ? 123 TRP A CE2 1 
ATOM 994  C CE3 ? TRP A 1 123 ?  -1.699  -7.160   6.255 1.000 86.950 ? 123 TRP A CE3 1 
ATOM 995  N NE1 ? TRP A 1 123 ?  -1.305  -8.887   9.343 1.000 86.950 ? 123 TRP A NE1 1 
ATOM 996  C CH2 ? TRP A 1 123 ?  -1.629  -5.467   8.000 1.000 86.950 ? 123 TRP A CH2 1 
ATOM 997  C CZ2 ? TRP A 1 123 ?  -1.481  -6.410   8.984 1.000 86.950 ? 123 TRP A CZ2 1 
ATOM 998  C CZ3 ? TRP A 1 123 ?  -1.738  -5.827   6.647 1.000 86.950 ? 123 TRP A CZ3 1 
ATOM 999  N N   ? GLY A 1 124 ?   0.361 -11.645   3.124 1.000 70.050 ? 124 GLY A N   1 
ATOM 1000 C CA  ? GLY A 1 124 ?   0.332 -12.658   2.081 1.000 70.050 ? 124 GLY A CA  1 
ATOM 1001 C C   ? GLY A 1 124 ?   1.123 -13.902   2.436 1.000 70.050 ? 124 GLY A C   1 
ATOM 1002 O O   ? GLY A 1 124 ?   1.400 -14.154   3.611 1.000 70.050 ? 124 GLY A O   1 
ATOM 1003 N N   ? MET A 1 125 ?   1.319 -14.877   1.603 1.000 61.410 ? 125 MET A N   1 
ATOM 1004 C CA  ? MET A 1 125 ?   2.026 -16.141   1.788 1.000 61.410 ? 125 MET A CA  1 
ATOM 1005 C C   ? MET A 1 125 ?   3.470 -15.899   2.216 1.000 61.410 ? 125 MET A C   1 
ATOM 1006 C CB  ? MET A 1 125 ?   1.993 -16.970   0.503 1.000 61.410 ? 125 MET A CB  1 
ATOM 1007 O O   ? MET A 1 125 ?   4.108 -14.951   1.754 1.000 61.410 ? 125 MET A O   1 
ATOM 1008 C CG  ? MET A 1 125 ?   0.639 -17.595   0.212 1.000 61.410 ? 125 MET A CG  1 
ATOM 1009 S SD  ? MET A 1 125 ?   0.666 -18.670  -1.275 1.000 61.410 ? 125 MET A SD  1 
ATOM 1010 C CE  ? MET A 1 125 ?   1.096 -20.260  -0.513 1.000 61.410 ? 125 MET A CE  1 
ATOM 1011 N N   ? THR A 1 126 ?   4.002 -16.654   3.229 1.000 58.100 ? 126 THR A N   1 
ATOM 1012 C CA  ? THR A 1 126 ?   5.358 -16.559   3.758 1.000 58.100 ? 126 THR A CA  1 
ATOM 1013 C C   ? THR A 1 126 ?   6.255 -17.629   3.141 1.000 58.100 ? 126 THR A C   1 
ATOM 1014 C CB  ? THR A 1 126 ?   5.370 -16.697   5.292 1.000 58.100 ? 126 THR A CB  1 
ATOM 1015 O O   ? THR A 1 126 ?   7.477 -17.585   3.295 1.000 58.100 ? 126 THR A O   1 
ATOM 1016 C CG2 ? THR A 1 126 ?   4.634 -15.538   5.954 1.000 58.100 ? 126 THR A CG2 1 
ATOM 1017 O OG1 ? THR A 1 126 ?   4.733 -17.927   5.660 1.000 58.100 ? 126 THR A OG1 1 
ATOM 1018 N N   ? SER A 1 127 ?   5.669 -18.602   2.315 1.000 56.010 ? 127 SER A N   1 
ATOM 1019 C CA  ? SER A 1 127 ?   6.280 -19.631   1.480 1.000 56.010 ? 127 SER A CA  1 
ATOM 1020 C C   ? SER A 1 127 ?   5.280 -20.190   0.473 1.000 56.010 ? 127 SER A C   1 
ATOM 1021 C CB  ? SER A 1 127 ?   6.833 -20.765   2.345 1.000 56.010 ? 127 SER A CB  1 
ATOM 1022 O O   ? SER A 1 127 ?   4.116 -19.786   0.456 1.000 56.010 ? 127 SER A O   1 
ATOM 1023 O OG  ? SER A 1 127 ?   5.781 -21.553   2.874 1.000 56.010 ? 127 SER A OG  1 
ATOM 1024 N N   ? LEU A 1 128 ?   5.749 -20.997  -0.490 1.000 55.290 ? 128 LEU A N   1 
ATOM 1025 C CA  ? LEU A 1 128 ?   4.964 -21.551  -1.588 1.000 55.290 ? 128 LEU A CA  1 
ATOM 1026 C C   ? LEU A 1 128 ?   3.767 -22.335  -1.059 1.000 55.290 ? 128 LEU A C   1 
ATOM 1027 C CB  ? LEU A 1 128 ?   5.833 -22.455  -2.466 1.000 55.290 ? 128 LEU A CB  1 
ATOM 1028 O O   ? LEU A 1 128 ?   2.761 -22.486  -1.756 1.000 55.290 ? 128 LEU A O   1 
ATOM 1029 C CG  ? LEU A 1 128 ?   6.904 -21.758  -3.306 1.000 55.290 ? 128 LEU A CG  1 
ATOM 1030 C CD1 ? LEU A 1 128 ?   7.800 -22.789  -3.984 1.000 55.290 ? 128 LEU A CD1 1 
ATOM 1031 C CD2 ? LEU A 1 128 ?   6.261 -20.839  -4.338 1.000 55.290 ? 128 LEU A CD2 1 
ATOM 1032 N N   ? THR A 1 129 ?   3.752 -22.578   0.325 1.000 55.200 ? 129 THR A N   1 
ATOM 1033 C CA  ? THR A 1 129 ?   2.676 -23.430   0.818 1.000 55.200 ? 129 THR A CA  1 
ATOM 1034 C C   ? THR A 1 129 ?   2.155 -22.921   2.159 1.000 55.200 ? 129 THR A C   1 
ATOM 1035 C CB  ? THR A 1 129 ?   3.143 -24.890   0.966 1.000 55.200 ? 129 THR A CB  1 
ATOM 1036 O O   ? THR A 1 129 ?   1.193 -23.467   2.704 1.000 55.200 ? 129 THR A O   1 
ATOM 1037 C CG2 ? THR A 1 129 ?   3.531 -25.483  -0.384 1.000 55.200 ? 129 THR A CG2 1 
ATOM 1038 O OG1 ? THR A 1 129 ?   4.278 -24.936   1.840 1.000 55.200 ? 129 THR A OG1 1 
ATOM 1039 N N   ? THR A 1 130 ?   2.799 -21.783   2.701 1.000 61.910 ? 130 THR A N   1 
ATOM 1040 C CA  ? THR A 1 130 ?   2.417 -21.374   4.048 1.000 61.910 ? 130 THR A CA  1 
ATOM 1041 C C   ? THR A 1 130 ?   1.926 -19.929   4.056 1.000 61.910 ? 130 THR A C   1 
ATOM 1042 C CB  ? THR A 1 130 ?   3.591 -21.526   5.032 1.000 61.910 ? 130 THR A CB  1 
ATOM 1043 O O   ? THR A 1 130 ?   2.556 -19.051   3.463 1.000 61.910 ? 130 THR A O   1 
ATOM 1044 C CG2 ? THR A 1 130 ?   3.150 -21.238   6.464 1.000 61.910 ? 130 THR A CG2 1 
ATOM 1045 O OG1 ? THR A 1 130 ?   4.098 -22.864   4.961 1.000 61.910 ? 130 THR A OG1 1 
ATOM 1046 N N   ? THR A 1 131 ?   0.677 -19.771   4.541 1.000 69.810 ? 131 THR A N   1 
ATOM 1047 C CA  ? THR A 1 131 ?   0.147 -18.438   4.809 1.000 69.810 ? 131 THR A CA  1 
ATOM 1048 C C   ? THR A 1 131 ?   0.304 -18.080   6.283 1.000 69.810 ? 131 THR A C   1 
ATOM 1049 C CB  ? THR A 1 131 ?  -1.336 -18.337   4.408 1.000 69.810 ? 131 THR A CB  1 
ATOM 1050 O O   ? THR A 1 131 ?   0.507 -18.959   7.123 1.000 69.810 ? 131 THR A O   1 
ATOM 1051 C CG2 ? THR A 1 131 ?  -1.522 -18.590   2.916 1.000 69.810 ? 131 THR A CG2 1 
ATOM 1052 O OG1 ? THR A 1 131 ?  -2.091 -19.307   5.144 1.000 69.810 ? 131 THR A OG1 1 
ATOM 1053 N N   ? THR A 1 132 ?   0.532 -16.796   6.490 1.000 78.390 ? 132 THR A N   1 
ATOM 1054 C CA  ? THR A 1 132 ?   0.646 -16.347   7.873 1.000 78.390 ? 132 THR A CA  1 
ATOM 1055 C C   ? THR A 1 132 ?  -0.507 -15.415   8.236 1.000 78.390 ? 132 THR A C   1 
ATOM 1056 C CB  ? THR A 1 132 ?   1.986 -15.630   8.119 1.000 78.390 ? 132 THR A CB  1 
ATOM 1057 O O   ? THR A 1 132 ?  -1.062 -14.739   7.368 1.000 78.390 ? 132 THR A O   1 
ATOM 1058 C CG2 ? THR A 1 132 ?   2.164 -14.454   7.165 1.000 78.390 ? 132 THR A CG2 1 
ATOM 1059 O OG1 ? THR A 1 132 ?   2.023 -15.147   9.468 1.000 78.390 ? 132 THR A OG1 1 
ATOM 1060 N N   ? ASN A 1 133 ?  -0.844 -15.484   9.473 1.000 86.970 ? 133 ASN A N   1 
ATOM 1061 C CA  ? ASN A 1 133 ?  -1.873 -14.584   9.983 1.000 86.970 ? 133 ASN A CA  1 
ATOM 1062 C C   ? ASN A 1 133 ?  -1.262 -13.339  10.621 1.000 86.970 ? 133 ASN A C   1 
ATOM 1063 C CB  ? ASN A 1 133 ?  -2.770 -15.310  10.988 1.000 86.970 ? 133 ASN A CB  1 
ATOM 1064 O O   ? ASN A 1 133 ?  -1.979 -12.397  10.963 1.000 86.970 ? 133 ASN A O   1 
ATOM 1065 C CG  ? ASN A 1 133 ?  -3.580 -16.422  10.351 1.000 86.970 ? 133 ASN A CG  1 
ATOM 1066 N ND2 ? ASN A 1 133 ?  -3.639 -17.569  11.017 1.000 86.970 ? 133 ASN A ND2 1 
ATOM 1067 O OD1 ? ASN A 1 133 ?  -4.147 -16.251   9.269 1.000 86.970 ? 133 ASN A OD1 1 
ATOM 1068 N N   ? THR A 1 134 ?   0.072 -13.374  10.720 1.000 91.980 ? 134 THR A N   1 
ATOM 1069 C CA  ? THR A 1 134 ?   0.767 -12.224  11.290 1.000 91.980 ? 134 THR A CA  1 
ATOM 1070 C C   ? THR A 1 134 ?   1.442 -11.403  10.196 1.000 91.980 ? 134 THR A C   1 
ATOM 1071 C CB  ? THR A 1 134 ?   1.816 -12.664  12.328 1.000 91.980 ? 134 THR A CB  1 
ATOM 1072 O O   ? THR A 1 134 ?   1.824 -11.941   9.155 1.000 91.980 ? 134 THR A O   1 
ATOM 1073 C CG2 ? THR A 1 134 ?   1.160 -13.371  13.509 1.000 91.980 ? 134 THR A CG2 1 
ATOM 1074 O OG1 ? THR A 1 134 ?   2.748 -13.559  11.706 1.000 91.980 ? 134 THR A OG1 1 
ATOM 1075 N N   ? LEU A 1 135 ?   1.458 -10.098  10.415 1.000 92.170 ? 135 LEU A N   1 
ATOM 1076 C CA  ? LEU A 1 135 ?   2.089  -9.174   9.478 1.000 92.170 ? 135 LEU A CA  1 
ATOM 1077 C C   ? LEU A 1 135 ?   3.577  -9.475   9.338 1.000 92.170 ? 135 LEU A C   1 
ATOM 1078 C CB  ? LEU A 1 135 ?   1.890  -7.727   9.936 1.000 92.170 ? 135 LEU A CB  1 
ATOM 1079 O O   ? LEU A 1 135 ?   4.280  -9.635  10.339 1.000 92.170 ? 135 LEU A O   1 
ATOM 1080 C CG  ? LEU A 1 135 ?   2.188  -6.642   8.900 1.000 92.170 ? 135 LEU A CG  1 
ATOM 1081 C CD1 ? LEU A 1 135 ?   1.186  -6.714   7.753 1.000 92.170 ? 135 LEU A CD1 1 
ATOM 1082 C CD2 ? LEU A 1 135 ?   2.166  -5.262   9.550 1.000 92.170 ? 135 LEU A CD2 1 
ATOM 1083 N N   ? ARG A 1 136 ?   3.960  -9.506   8.045 1.000 91.960 ? 136 ARG A N   1 
ATOM 1084 C CA  ? ARG A 1 136 ?   5.364  -9.752   7.733 1.000 91.960 ? 136 ARG A CA  1 
ATOM 1085 C C   ? ARG A 1 136 ?   5.955  -8.603   6.923 1.000 91.960 ? 136 ARG A C   1 
ATOM 1086 C CB  ? ARG A 1 136 ?   5.522 -11.068   6.968 1.000 91.960 ? 136 ARG A CB  1 
ATOM 1087 O O   ? ARG A 1 136 ?   5.221  -7.845   6.286 1.000 91.960 ? 136 ARG A O   1 
ATOM 1088 C CG  ? ARG A 1 136 ?   4.881 -12.262   7.657 1.000 91.960 ? 136 ARG A CG  1 
ATOM 1089 C CD  ? ARG A 1 136 ?   5.830 -12.918   8.650 1.000 91.960 ? 136 ARG A CD  1 
ATOM 1090 N NE  ? ARG A 1 136 ?   5.322 -14.207   9.111 1.000 91.960 ? 136 ARG A NE  1 
ATOM 1091 N NH1 ? ARG A 1 136 ?   7.355 -14.953   9.916 1.000 91.960 ? 136 ARG A NH1 1 
ATOM 1092 N NH2 ? ARG A 1 136 ?   5.494 -16.281  10.081 1.000 91.960 ? 136 ARG A NH2 1 
ATOM 1093 C CZ  ? ARG A 1 136 ?   6.058 -15.144   9.701 1.000 91.960 ? 136 ARG A CZ  1 
ATOM 1094 N N   ? GLU A 1 137 ?   7.288  -8.485   6.936 1.000 91.640 ? 137 GLU A N   1 
ATOM 1095 C CA  ? GLU A 1 137 ?   7.935  -7.403   6.200 1.000 91.640 ? 137 GLU A CA  1 
ATOM 1096 C C   ? GLU A 1 137 ?   9.253  -7.864   5.586 1.000 91.640 ? 137 GLU A C   1 
ATOM 1097 C CB  ? GLU A 1 137 ?   8.173  -6.198   7.114 1.000 91.640 ? 137 GLU A CB  1 
ATOM 1098 O O   ? GLU A 1 137 ?   9.906  -8.768   6.110 1.000 91.640 ? 137 GLU A O   1 
ATOM 1099 C CG  ? GLU A 1 137 ?   9.171  -6.462   8.232 1.000 91.640 ? 137 GLU A CG  1 
ATOM 1100 C CD  ? GLU A 1 137 ?   9.356  -5.274   9.163 1.000 91.640 ? 137 GLU A CD  1 
ATOM 1101 O OE1 ? GLU A 1 137 ?  10.286  -5.300  10.001 1.000 91.640 ? 137 GLU A OE1 1 
ATOM 1102 O OE2 ? GLU A 1 137 ?   8.565  -4.311   9.054 1.000 91.640 ? 137 GLU A OE2 1 
ATOM 1103 N N   ? VAL A 1 138 ?   9.612  -7.107   4.532 1.000 89.470 ? 138 VAL A N   1 
ATOM 1104 C CA  ? VAL A 1 138 ?  10.883  -7.365   3.863 1.000 89.470 ? 138 VAL A CA  1 
ATOM 1105 C C   ? VAL A 1 138 ?  11.430  -6.067   3.273 1.000 89.470 ? 138 VAL A C   1 
ATOM 1106 C CB  ? VAL A 1 138 ?  10.736  -8.433   2.756 1.000 89.470 ? 138 VAL A CB  1 
ATOM 1107 O O   ? VAL A 1 138 ?  10.662  -5.189   2.871 1.000 89.470 ? 138 VAL A O   1 
ATOM 1108 C CG1 ? VAL A 1 138 ?   9.851  -7.917   1.623 1.000 89.470 ? 138 VAL A CG1 1 
ATOM 1109 C CG2 ? VAL A 1 138 ?  12.108  -8.841   2.223 1.000 89.470 ? 138 VAL A CG2 1 
ATOM 1110 N N   ? ASN A 1 139 ?  12.761  -6.023   3.228 1.000 90.750 ? 139 ASN A N   1 
ATOM 1111 C CA  ? ASN A 1 139 ?  13.413  -4.895   2.571 1.000 90.750 ? 139 ASN A CA  1 
ATOM 1112 C C   ? ASN A 1 139 ?  13.751  -5.212   1.117 1.000 90.750 ? 139 ASN A C   1 
ATOM 1113 C CB  ? ASN A 1 139 ?  14.676  -4.486   3.332 1.000 90.750 ? 139 ASN A CB  1 
ATOM 1114 O O   ? ASN A 1 139 ?  14.281  -6.283   0.818 1.000 90.750 ? 139 ASN A O   1 
ATOM 1115 C CG  ? ASN A 1 139 ?  14.369  -3.871   4.683 1.000 90.750 ? 139 ASN A CG  1 
ATOM 1116 N ND2 ? ASN A 1 139 ?  15.245  -4.103   5.654 1.000 90.750 ? 139 ASN A ND2 1 
ATOM 1117 O OD1 ? ASN A 1 139 ?  13.353  -3.192   4.854 1.000 90.750 ? 139 ASN A OD1 1 
ATOM 1118 N N   ? LEU A 1 140 ?  13.400  -4.203   0.266 1.000 90.960 ? 140 LEU A N   1 
ATOM 1119 C CA  ? LEU A 1 140 ?  13.701  -4.316  -1.157 1.000 90.960 ? 140 LEU A CA  1 
ATOM 1120 C C   ? LEU A 1 140 ?  14.328  -3.030  -1.684 1.000 90.960 ? 140 LEU A C   1 
ATOM 1121 C CB  ? LEU A 1 140 ?  12.432  -4.641  -1.949 1.000 90.960 ? 140 LEU A CB  1 
ATOM 1122 O O   ? LEU A 1 140 ?  14.060  -1.945  -1.162 1.000 90.960 ? 140 LEU A O   1 
ATOM 1123 C CG  ? LEU A 1 140 ?  11.710  -5.936  -1.572 1.000 90.960 ? 140 LEU A CG  1 
ATOM 1124 C CD1 ? LEU A 1 140 ?  10.360  -6.015  -2.277 1.000 90.960 ? 140 LEU A CD1 1 
ATOM 1125 C CD2 ? LEU A 1 140 ?  12.570  -7.147  -1.916 1.000 90.960 ? 140 LEU A CD2 1 
ATOM 1126 N N   ? SER A 1 141 ?  15.156  -3.194  -2.769 1.000 92.590 ? 141 SER A N   1 
ATOM 1127 C CA  ? SER A 1 141 ?  15.788  -2.024  -3.371 1.000 92.590 ? 141 SER A CA  1 
ATOM 1128 C C   ? SER A 1 141 ?  15.104  -1.637  -4.677 1.000 92.590 ? 141 SER A C   1 
ATOM 1129 C CB  ? SER A 1 141 ?  17.273  -2.288  -3.622 1.000 92.590 ? 141 SER A CB  1 
ATOM 1130 O O   ? SER A 1 141 ?  14.697  -2.505  -5.453 1.000 92.590 ? 141 SER A O   1 
ATOM 1131 O OG  ? SER A 1 141 ?  17.954  -2.532  -2.403 1.000 92.590 ? 141 SER A OG  1 
ATOM 1132 N N   ? VAL A 1 142 ?  14.999  -0.334  -4.822 1.000 94.340 ? 142 VAL A N   1 
ATOM 1133 C CA  ? VAL A 1 142 ?  14.534   0.186  -6.103 1.000 94.340 ? 142 VAL A CA  1 
ATOM 1134 C C   ? VAL A 1 142 ?  15.573  -0.098  -7.185 1.000 94.340 ? 142 VAL A C   1 
ATOM 1135 C CB  ? VAL A 1 142 ?  14.244   1.702  -6.028 1.000 94.340 ? 142 VAL A CB  1 
ATOM 1136 O O   ? VAL A 1 142 ?  16.763   0.166  -6.996 1.000 94.340 ? 142 VAL A O   1 
ATOM 1137 C CG1 ? VAL A 1 142 ?  13.816   2.238  -7.393 1.000 94.340 ? 142 VAL A CG1 1 
ATOM 1138 C CG2 ? VAL A 1 142 ?  13.173   1.989  -4.978 1.000 94.340 ? 142 VAL A CG2 1 
ATOM 1139 N N   ? VAL A 1 143 ?  15.036  -0.613  -8.290 1.000 91.980 ? 143 VAL A N   1 
ATOM 1140 C CA  ? VAL A 1 143 ?  15.988  -0.991  -9.329 1.000 91.980 ? 143 VAL A CA  1 
ATOM 1141 C C   ? VAL A 1 143 ?  15.779  -0.119 -10.565 1.000 91.980 ? 143 VAL A C   1 
ATOM 1142 C CB  ? VAL A 1 143 ?  15.858  -2.485  -9.703 1.000 91.980 ? 143 VAL A CB  1 
ATOM 1143 O O   ? VAL A 1 143 ?  14.718   0.486 -10.733 1.000 91.980 ? 143 VAL A O   1 
ATOM 1144 C CG1 ? VAL A 1 143 ?  16.210  -3.372  -8.510 1.000 91.980 ? 143 VAL A CG1 1 
ATOM 1145 C CG2 ? VAL A 1 143 ?  14.445  -2.788 -10.200 1.000 91.980 ? 143 VAL A CG2 1 
ATOM 1146 N N   ? ALA A 1 144 ?  16.855  -0.110 -11.373 1.000 92.450 ? 144 ALA A N   1 
ATOM 1147 C CA  ? ALA A 1 144 ?  16.818   0.695 -12.592 1.000 92.450 ? 144 ALA A CA  1 
ATOM 1148 C C   ? ALA A 1 144 ?  15.760   0.175 -13.561 1.000 92.450 ? 144 ALA A C   1 
ATOM 1149 C CB  ? ALA A 1 144 ?  18.190   0.707 -13.263 1.000 92.450 ? 144 ALA A CB  1 
ATOM 1150 O O   ? ALA A 1 144 ?  15.581  -1.037 -13.702 1.000 92.450 ? 144 ALA A O   1 
ATOM 1151 N N   ? ASP A 1 145 ?  15.069   1.039 -14.287 1.000 92.940 ? 145 ASP A N   1 
ATOM 1152 C CA  ? ASP A 1 145 ?  13.956   0.743 -15.184 1.000 92.940 ? 145 ASP A CA  1 
ATOM 1153 C C   ? ASP A 1 145 ?  14.382  -0.221 -16.289 1.000 92.940 ? 145 ASP A C   1 
ATOM 1154 C CB  ? ASP A 1 145 ?  13.402   2.032 -15.795 1.000 92.940 ? 145 ASP A CB  1 
ATOM 1155 O O   ? ASP A 1 145 ?  13.585  -1.046 -16.741 1.000 92.940 ? 145 ASP A O   1 
ATOM 1156 C CG  ? ASP A 1 145 ?  12.720   2.927 -14.775 1.000 92.940 ? 145 ASP A CG  1 
ATOM 1157 O OD1 ? ASP A 1 145 ?  12.152   2.407 -13.791 1.000 92.940 ? 145 ASP A OD1 1 
ATOM 1158 O OD2 ? ASP A 1 145 ?  12.749   4.163 -14.959 1.000 92.940 ? 145 ASP A OD2 1 
ATOM 1159 N N   ? ASP A 1 146 ?  15.677  -0.132 -16.731 1.000 91.230 ? 146 ASP A N   1 
ATOM 1160 C CA  ? ASP A 1 146 ?  16.177  -0.932 -17.844 1.000 91.230 ? 146 ASP A CA  1 
ATOM 1161 C C   ? ASP A 1 146 ?  16.049  -2.425 -17.549 1.000 91.230 ? 146 ASP A C   1 
ATOM 1162 C CB  ? ASP A 1 146 ?  17.636  -0.580 -18.146 1.000 91.230 ? 146 ASP A CB  1 
ATOM 1163 O O   ? ASP A 1 146 ?  15.805  -3.224 -18.456 1.000 91.230 ? 146 ASP A O   1 
ATOM 1164 C CG  ? ASP A 1 146 ?  17.788   0.750 -18.863 1.000 91.230 ? 146 ASP A CG  1 
ATOM 1165 O OD1 ? ASP A 1 146 ?  16.799   1.247 -19.444 1.000 91.230 ? 146 ASP A OD1 1 
ATOM 1166 O OD2 ? ASP A 1 146 ?  18.908   1.306 -18.849 1.000 91.230 ? 146 ASP A OD2 1 
ATOM 1167 N N   ? LEU A 1 147 ?  16.166  -2.734 -16.295 1.000 88.300 ? 147 LEU A N   1 
ATOM 1168 C CA  ? LEU A 1 147 ?  16.110  -4.138 -15.903 1.000 88.300 ? 147 LEU A CA  1 
ATOM 1169 C C   ? LEU A 1 147 ?  14.686  -4.676 -16.008 1.000 88.300 ? 147 LEU A C   1 
ATOM 1170 C CB  ? LEU A 1 147 ?  16.631  -4.317 -14.475 1.000 88.300 ? 147 LEU A CB  1 
ATOM 1171 O O   ? LEU A 1 147 ?  14.476  -5.802 -16.465 1.000 88.300 ? 147 LEU A O   1 
ATOM 1172 C CG  ? LEU A 1 147 ?  18.128  -4.085 -14.265 1.000 88.300 ? 147 LEU A CG  1 
ATOM 1173 C CD1 ? LEU A 1 147 ?  18.495  -4.282 -12.798 1.000 88.300 ? 147 LEU A CD1 1 
ATOM 1174 C CD2 ? LEU A 1 147 ?  18.944  -5.015 -15.156 1.000 88.300 ? 147 LEU A CD2 1 
ATOM 1175 N N   ? CYS A 1 148 ?  13.696  -3.895 -15.708 1.000 89.480 ? 148 CYS A N   1 
ATOM 1176 C CA  ? CYS A 1 148 ?  12.292  -4.287 -15.780 1.000 89.480 ? 148 CYS A CA  1 
ATOM 1177 C C   ? CYS A 1 148 ?  11.786  -4.237 -17.216 1.000 89.480 ? 148 CYS A C   1 
ATOM 1178 C CB  ? CYS A 1 148 ?  11.436  -3.380 -14.896 1.000 89.480 ? 148 CYS A CB  1 
ATOM 1179 O O   ? CYS A 1 148 ?  10.912  -5.018 -17.598 1.000 89.480 ? 148 CYS A O   1 
ATOM 1180 S SG  ? CYS A 1 148 ?  11.551  -3.762 -13.134 1.000 89.480 ? 148 CYS A SG  1 
ATOM 1181 N N   ? LYS A 1 149 ?  12.292  -3.447 -18.030 1.000 91.370 ? 149 LYS A N   1 
ATOM 1182 C CA  ? LYS A 1 149 ?  11.930  -3.381 -19.443 1.000 91.370 ? 149 LYS A CA  1 
ATOM 1183 C C   ? LYS A 1 149 ?  12.314  -4.667 -20.169 1.000 91.370 ? 149 LYS A C   1 
ATOM 1184 C CB  ? LYS A 1 149 ?  12.600  -2.181 -20.113 1.000 91.370 ? 149 LYS A CB  1 
ATOM 1185 O O   ? LYS A 1 149 ?  11.640  -5.075 -21.117 1.000 91.370 ? 149 LYS A O   1 
ATOM 1186 C CG  ? LYS A 1 149 ?  11.959  -0.844 -19.772 1.000 91.370 ? 149 LYS A CG  1 
ATOM 1187 C CD  ? LYS A 1 149 ?  12.676   0.312 -20.459 1.000 91.370 ? 149 LYS A CD  1 
ATOM 1188 C CE  ? LYS A 1 149 ?  12.060   1.654 -20.087 1.000 91.370 ? 149 LYS A CE  1 
ATOM 1189 N NZ  ? LYS A 1 149 ?  12.811   2.794 -20.692 1.000 91.370 ? 149 LYS A NZ  1 
ATOM 1190 N N   ? LYS A 1 150 ?  13.432  -5.295 -19.650 1.000 88.200 ? 150 LYS A N   1 
ATOM 1191 C CA  ? LYS A 1 150 ?  13.910  -6.544 -20.235 1.000 88.200 ? 150 LYS A CA  1 
ATOM 1192 C C   ? LYS A 1 150 ?  13.000  -7.710 -19.861 1.000 88.200 ? 150 LYS A C   1 
ATOM 1193 C CB  ? LYS A 1 150 ?  15.343  -6.834 -19.786 1.000 88.200 ? 150 LYS A CB  1 
ATOM 1194 O O   ? LYS A 1 150 ?  12.804  -8.631 -20.657 1.000 88.200 ? 150 LYS A O   1 
ATOM 1195 C CG  ? LYS A 1 150 ?  16.381  -5.895 -20.383 1.000 88.200 ? 150 LYS A CG  1 
ATOM 1196 C CD  ? LYS A 1 150 ?  17.782  -6.215 -19.878 1.000 88.200 ? 150 LYS A CD  1 
ATOM 1197 C CE  ? LYS A 1 150 ?  18.807  -5.215 -20.396 1.000 88.200 ? 150 LYS A CE  1 
ATOM 1198 N NZ  ? LYS A 1 150 ?  20.160  -5.457 -19.814 1.000 88.200 ? 150 LYS A NZ  1 
ATOM 1199 N N   ? GLU A 1 151 ?  12.317  -7.520 -18.675 1.000 85.580 ? 151 GLU A N   1 
ATOM 1200 C CA  ? GLU A 1 151 ?  11.546  -8.618 -18.099 1.000 85.580 ? 151 GLU A CA  1 
ATOM 1201 C C   ? GLU A 1 151 ?  10.058  -8.466 -18.399 1.000 85.580 ? 151 GLU A C   1 
ATOM 1202 C CB  ? GLU A 1 151 ?  11.772  -8.698 -16.587 1.000 85.580 ? 151 GLU A CB  1 
ATOM 1203 O O   ? GLU A 1 151 ?   9.334  -9.459 -18.498 1.000 85.580 ? 151 GLU A O   1 
ATOM 1204 C CG  ? GLU A 1 151 ?  13.195  -9.071 -16.196 1.000 85.580 ? 151 GLU A CG  1 
ATOM 1205 C CD  ? GLU A 1 151 ?  13.384  -9.229 -14.696 1.000 85.580 ? 151 GLU A CD  1 
ATOM 1206 O OE1 ? GLU A 1 151 ?  14.536  -9.424 -14.246 1.000 85.580 ? 151 GLU A OE1 1 
ATOM 1207 O OE2 ? GLU A 1 151 ?  12.372  -9.159 -13.964 1.000 85.580 ? 151 GLU A OE2 1 
ATOM 1208 N N   ? TYR A 1 152 ?   9.639  -7.178 -18.553 1.000 88.150 ? 152 TYR A N   1 
ATOM 1209 C CA  ? TYR A 1 152 ?   8.221  -6.887 -18.732 1.000 88.150 ? 152 TYR A CA  1 
ATOM 1210 C C   ? TYR A 1 152 ?   7.986  -6.085 -20.007 1.000 88.150 ? 152 TYR A C   1 
ATOM 1211 C CB  ? TYR A 1 152 ?   7.673  -6.121 -17.525 1.000 88.150 ? 152 TYR A CB  1 
ATOM 1212 O O   ? TYR A 1 152 ?   8.437  -4.943 -20.122 1.000 88.150 ? 152 TYR A O   1 
ATOM 1213 C CG  ? TYR A 1 152 ?   7.796  -6.872 -16.222 1.000 88.150 ? 152 TYR A CG  1 
ATOM 1214 C CD1 ? TYR A 1 152 ?   6.811  -7.770 -15.817 1.000 88.150 ? 152 TYR A CD1 1 
ATOM 1215 C CD2 ? TYR A 1 152 ?   8.897  -6.686 -15.393 1.000 88.150 ? 152 TYR A CD2 1 
ATOM 1216 C CE1 ? TYR A 1 152 ?   6.920  -8.464 -14.616 1.000 88.150 ? 152 TYR A CE1 1 
ATOM 1217 C CE2 ? TYR A 1 152 ?   9.017  -7.374 -14.190 1.000 88.150 ? 152 TYR A CE2 1 
ATOM 1218 O OH  ? TYR A 1 152 ?   8.138  -8.943 -12.621 1.000 88.150 ? 152 TYR A OH  1 
ATOM 1219 C CZ  ? TYR A 1 152 ?   8.025  -8.260 -13.811 1.000 88.150 ? 152 TYR A CZ  1 
ATOM 1220 N N   ? HIS A 1 153 ?   7.234  -6.718 -21.020 1.000 87.480 ? 153 HIS A N   1 
ATOM 1221 C CA  ? HIS A 1 153 ?   6.965  -6.108 -22.318 1.000 87.480 ? 153 HIS A CA  1 
ATOM 1222 C C   ? HIS A 1 153 ?   6.061  -4.888 -22.176 1.000 87.480 ? 153 HIS A C   1 
ATOM 1223 C CB  ? HIS A 1 153 ?   6.329  -7.126 -23.266 1.000 87.480 ? 153 HIS A CB  1 
ATOM 1224 O O   ? HIS A 1 153 ?   6.215  -3.908 -22.909 1.000 87.480 ? 153 HIS A O   1 
ATOM 1225 C CG  ? HIS A 1 153 ?   7.273  -8.192 -23.724 1.000 87.480 ? 153 HIS A CG  1 
ATOM 1226 C CD2 ? HIS A 1 153 ?   7.336  -9.511 -23.425 1.000 87.480 ? 153 HIS A CD2 1 
ATOM 1227 N ND1 ? HIS A 1 153 ?   8.309  -7.943 -24.597 1.000 87.480 ? 153 HIS A ND1 1 
ATOM 1228 C CE1 ? HIS A 1 153 ?   8.971  -9.067 -24.817 1.000 87.480 ? 153 HIS A CE1 1 
ATOM 1229 N NE2 ? HIS A 1 153 ?   8.401 -10.033 -24.117 1.000 87.480 ? 153 HIS A NE2 1 
ATOM 1230 N N   ? ASN A 1 154 ?   5.273  -4.609 -21.137 1.000 89.850 ? 154 ASN A N   1 
ATOM 1231 C CA  ? ASN A 1 154 ?   4.343  -3.503 -20.934 1.000 89.850 ? 154 ASN A CA  1 
ATOM 1232 C C   ? ASN A 1 154 ?   4.730  -2.659 -19.723 1.000 89.850 ? 154 ASN A C   1 
ATOM 1233 C CB  ? ASN A 1 154 ?   2.912  -4.025 -20.782 1.000 89.850 ? 154 ASN A CB  1 
ATOM 1234 O O   ? ASN A 1 154 ?   3.865  -2.086 -19.058 1.000 89.850 ? 154 ASN A O   1 
ATOM 1235 C CG  ? ASN A 1 154 ?   2.409  -4.720 -22.032 1.000 89.850 ? 154 ASN A CG  1 
ATOM 1236 N ND2 ? ASN A 1 154 ?   1.735  -5.850 -21.852 1.000 89.850 ? 154 ASN A ND2 1 
ATOM 1237 O OD1 ? ASN A 1 154 ?   2.624  -4.245 -23.151 1.000 89.850 ? 154 ASN A OD1 1 
ATOM 1238 N N   ? TYR A 1 155 ?   6.017  -2.636 -19.455 1.000 93.270 ? 155 TYR A N   1 
ATOM 1239 C CA  ? TYR A 1 155 ?   6.530  -1.808 -18.369 1.000 93.270 ? 155 TYR A CA  1 
ATOM 1240 C C   ? TYR A 1 155 ?   6.630  -0.349 -18.796 1.000 93.270 ? 155 TYR A C   1 
ATOM 1241 C CB  ? TYR A 1 155 ?   7.901  -2.313 -17.910 1.000 93.270 ? 155 TYR A CB  1 
ATOM 1242 O O   ? TYR A 1 155 ?   7.322  -0.025 -19.764 1.000 93.270 ? 155 TYR A O   1 
ATOM 1243 C CG  ? TYR A 1 155 ?   8.482  -1.530 -16.758 1.000 93.270 ? 155 TYR A CG  1 
ATOM 1244 C CD1 ? TYR A 1 155 ?   9.430  -0.532 -16.977 1.000 93.270 ? 155 TYR A CD1 1 
ATOM 1245 C CD2 ? TYR A 1 155 ?   8.085  -1.785 -15.450 1.000 93.270 ? 155 TYR A CD2 1 
ATOM 1246 C CE1 ? TYR A 1 155 ?   9.970   0.191 -15.918 1.000 93.270 ? 155 TYR A CE1 1 
ATOM 1247 C CE2 ? TYR A 1 155 ?   8.618  -1.068 -14.384 1.000 93.270 ? 155 TYR A CE2 1 
ATOM 1248 O OH  ? TYR A 1 155 ?  10.089   0.630 -13.576 1.000 93.270 ? 155 TYR A OH  1 
ATOM 1249 C CZ  ? TYR A 1 155 ?   9.558  -0.083 -14.628 1.000 93.270 ? 155 TYR A CZ  1 
ATOM 1250 N N   ? PHE A 1 156 ?   5.891   0.467 -18.039 1.000 94.720 ? 156 PHE A N   1 
ATOM 1251 C CA  ? PHE A 1 156 ?   5.920   1.907 -18.269 1.000 94.720 ? 156 PHE A CA  1 
ATOM 1252 C C   ? PHE A 1 156 ?   6.520   2.634 -17.071 1.000 94.720 ? 156 PHE A C   1 
ATOM 1253 C CB  ? PHE A 1 156 ?   4.510   2.436 -18.551 1.000 94.720 ? 156 PHE A CB  1 
ATOM 1254 O O   ? PHE A 1 156 ?   5.866   2.783 -16.037 1.000 94.720 ? 156 PHE A O   1 
ATOM 1255 C CG  ? PHE A 1 156 ?   3.834   1.769 -19.718 1.000 94.720 ? 156 PHE A CG  1 
ATOM 1256 C CD1 ? PHE A 1 156 ?   4.081   2.193 -21.018 1.000 94.720 ? 156 PHE A CD1 1 
ATOM 1257 C CD2 ? PHE A 1 156 ?   2.950   0.717 -19.515 1.000 94.720 ? 156 PHE A CD2 1 
ATOM 1258 C CE1 ? PHE A 1 156 ?   3.457   1.578 -22.100 1.000 94.720 ? 156 PHE A CE1 1 
ATOM 1259 C CE2 ? PHE A 1 156 ?   2.322   0.097 -20.592 1.000 94.720 ? 156 PHE A CE2 1 
ATOM 1260 C CZ  ? PHE A 1 156 ?   2.576   0.529 -21.884 1.000 94.720 ? 156 PHE A CZ  1 
ATOM 1261 N N   ? PRO A 1 157 ?   7.786   3.172 -17.257 1.000 93.860 ? 157 PRO A N   1 
ATOM 1262 C CA  ? PRO A 1 157 ?   8.509   3.763 -16.129 1.000 93.860 ? 157 PRO A CA  1 
ATOM 1263 C C   ? PRO A 1 157 ?   7.807   4.992 -15.557 1.000 93.860 ? 157 PRO A C   1 
ATOM 1264 C CB  ? PRO A 1 157 ?   9.863   4.141 -16.737 1.000 93.860 ? 157 PRO A CB  1 
ATOM 1265 O O   ? PRO A 1 157 ?   8.043   5.362 -14.404 1.000 93.860 ? 157 PRO A O   1 
ATOM 1266 C CG  ? PRO A 1 157 ?  10.049   3.191 -17.875 1.000 93.860 ? 157 PRO A CG  1 
ATOM 1267 C CD  ? PRO A 1 157 ?   8.704   2.891 -18.471 1.000 93.860 ? 157 PRO A CD  1 
ATOM 1268 N N   ? SER A 1 158 ?   6.911   5.602 -16.374 1.000 94.190 ? 158 SER A N   1 
ATOM 1269 C CA  ? SER A 1 158 ?   6.176   6.768 -15.897 1.000 94.190 ? 158 SER A CA  1 
ATOM 1270 C C   ? SER A 1 158 ?   5.142   6.378 -14.846 1.000 94.190 ? 158 SER A C   1 
ATOM 1271 C CB  ? SER A 1 158 ?   5.487   7.481 -17.062 1.000 94.190 ? 158 SER A CB  1 
ATOM 1272 O O   ? SER A 1 158 ?   4.863   7.149 -13.926 1.000 94.190 ? 158 SER A O   1 
ATOM 1273 O OG  ? SER A 1 158 ?   4.563   6.619 -17.703 1.000 94.190 ? 158 SER A OG  1 
ATOM 1274 N N   ? THR A 1 159 ?   4.554   5.223 -14.913 1.000 95.690 ? 159 THR A N   1 
ATOM 1275 C CA  ? THR A 1 159 ?   3.455   4.833 -14.036 1.000 95.690 ? 159 THR A CA  1 
ATOM 1276 C C   ? THR A 1 159 ?   3.820   3.588 -13.232 1.000 95.690 ? 159 THR A C   1 
ATOM 1277 C CB  ? THR A 1 159 ?   2.167   4.570 -14.838 1.000 95.690 ? 159 THR A CB  1 
ATOM 1278 O O   ? THR A 1 159 ?   3.053   3.152 -12.372 1.000 95.690 ? 159 THR A O   1 
ATOM 1279 C CG2 ? THR A 1 159 ?   1.705   5.829 -15.564 1.000 95.690 ? 159 THR A CG2 1 
ATOM 1280 O OG1 ? THR A 1 159 ?   2.413   3.539 -15.802 1.000 95.690 ? 159 THR A OG1 1 
ATOM 1281 N N   ? MET A 1 160 ?   5.054   3.039 -13.495 1.000 96.100 ? 160 MET A N   1 
ATOM 1282 C CA  ? MET A 1 160 ?   5.444   1.807 -12.817 1.000 96.100 ? 160 MET A CA  1 
ATOM 1283 C C   ? MET A 1 160 ?   6.830   1.944 -12.194 1.000 96.100 ? 160 MET A C   1 
ATOM 1284 C CB  ? MET A 1 160 ?   5.423   0.627 -13.790 1.000 96.100 ? 160 MET A CB  1 
ATOM 1285 O O   ? MET A 1 160 ?   7.667   2.697 -12.693 1.000 96.100 ? 160 MET A O   1 
ATOM 1286 C CG  ? MET A 1 160 ?   4.043   0.317 -14.347 1.000 96.100 ? 160 MET A CG  1 
ATOM 1287 S SD  ? MET A 1 160 ?   4.053  -1.117 -15.492 1.000 96.100 ? 160 MET A SD  1 
ATOM 1288 C CE  ? MET A 1 160 ?   2.286  -1.218 -15.894 1.000 96.100 ? 160 MET A CE  1 
ATOM 1289 N N   ? LEU A 1 161 ?   6.974   1.193 -11.076 1.000 95.260 ? 161 LEU A N   1 
ATOM 1290 C CA  ? LEU A 1 161 ?   8.205   1.164 -10.294 1.000 95.260 ? 161 LEU A CA  1 
ATOM 1291 C C   ? LEU A 1 161 ?   8.746  -0.258 -10.184 1.000 95.260 ? 161 LEU A C   1 
ATOM 1292 C CB  ? LEU A 1 161 ?   7.967   1.741  -8.896 1.000 95.260 ? 161 LEU A CB  1 
ATOM 1293 O O   ? LEU A 1 161 ?   7.997  -1.189  -9.879 1.000 95.260 ? 161 LEU A O   1 
ATOM 1294 C CG  ? LEU A 1 161 ?   9.169   1.747  -7.951 1.000 95.260 ? 161 LEU A CG  1 
ATOM 1295 C CD1 ? LEU A 1 161 ?  10.221   2.738  -8.438 1.000 95.260 ? 161 LEU A CD1 1 
ATOM 1296 C CD2 ? LEU A 1 161 ?   8.730   2.081  -6.529 1.000 95.260 ? 161 LEU A CD2 1 
ATOM 1297 N N   ? CYS A 1 162 ?  10.051  -0.374 -10.420 1.000 93.660 ? 162 CYS A N   1 
ATOM 1298 C CA  ? CYS A 1 162 ?  10.714  -1.673 -10.390 1.000 93.660 ? 162 CYS A CA  1 
ATOM 1299 C C   ? CYS A 1 162 ?  11.497  -1.856  -9.096 1.000 93.660 ? 162 CYS A C   1 
ATOM 1300 C CB  ? CYS A 1 162 ?  11.650  -1.825 -11.589 1.000 93.660 ? 162 CYS A CB  1 
ATOM 1301 O O   ? CYS A 1 162 ?  12.371  -1.049  -8.774 1.000 93.660 ? 162 CYS A O   1 
ATOM 1302 S SG  ? CYS A 1 162 ?  12.139  -3.532 -11.918 1.000 93.660 ? 162 CYS A SG  1 
ATOM 1303 N N   ? VAL A 1 163 ?  11.132  -2.983  -8.439 1.000 92.060 ? 163 VAL A N   1 
ATOM 1304 C CA  ? VAL A 1 163 ?  11.738  -3.234  -7.135 1.000 92.060 ? 163 VAL A CA  1 
ATOM 1305 C C   ? VAL A 1 163 ?  12.151  -4.700  -7.031 1.000 92.060 ? 163 VAL A C   1 
ATOM 1306 C CB  ? VAL A 1 163 ?  10.776  -2.868  -5.982 1.000 92.060 ? 163 VAL A CB  1 
ATOM 1307 O O   ? VAL A 1 163 ?  11.450  -5.586  -7.528 1.000 92.060 ? 163 VAL A O   1 
ATOM 1308 C CG1 ? VAL A 1 163 ?  11.442  -3.106  -4.628 1.000 92.060 ? 163 VAL A CG1 1 
ATOM 1309 C CG2 ? VAL A 1 163 ?  10.321  -1.415  -6.109 1.000 92.060 ? 163 VAL A CG2 1 
ATOM 1310 N N   ? GLY A 1 164 ?  13.194  -4.842  -6.382 1.000 86.700 ? 164 GLY A N   1 
ATOM 1311 C CA  ? GLY A 1 164 ?  13.621  -6.222  -6.213 1.000 86.700 ? 164 GLY A CA  1 
ATOM 1312 C C   ? GLY A 1 164 ?  14.849  -6.363  -5.333 1.000 86.700 ? 164 GLY A C   1 
ATOM 1313 O O   ? GLY A 1 164 ?  15.376  -5.369  -4.830 1.000 86.700 ? 164 GLY A O   1 
ATOM 1314 N N   ? ASP A 1 165 ?  15.193  -7.600  -5.086 1.000 79.080 ? 165 ASP A N   1 
ATOM 1315 C CA  ? ASP A 1 165 ?  16.369  -7.985  -4.312 1.000 79.080 ? 165 ASP A CA  1 
ATOM 1316 C C   ? ASP A 1 165 ?  17.483  -8.495  -5.223 1.000 79.080 ? 165 ASP A C   1 
ATOM 1317 C CB  ? ASP A 1 165 ?  16.005  -9.053  -3.278 1.000 79.080 ? 165 ASP A CB  1 
ATOM 1318 O O   ? ASP A 1 165 ?  17.255  -9.367  -6.063 1.000 79.080 ? 165 ASP A O   1 
ATOM 1319 C CG  ? ASP A 1 165 ?  17.154  -9.387  -2.342 1.000 79.080 ? 165 ASP A CG  1 
ATOM 1320 O OD1 ? ASP A 1 165 ?  17.770  -8.459  -1.776 1.000 79.080 ? 165 ASP A OD1 1 
ATOM 1321 O OD2 ? ASP A 1 165 ?  17.447 -10.590  -2.172 1.000 79.080 ? 165 ASP A OD2 1 
ATOM 1322 N N   ? SER A 1 166 ?  18.673  -7.901  -5.119 1.000 67.860 ? 166 SER A N   1 
ATOM 1323 C CA  ? SER A 1 166 ?  19.829  -8.179  -5.964 1.000 67.860 ? 166 SER A CA  1 
ATOM 1324 C C   ? SER A 1 166 ?  20.247  -9.642  -5.864 1.000 67.860 ? 166 SER A C   1 
ATOM 1325 C CB  ? SER A 1 166 ?  21.003  -7.278  -5.581 1.000 67.860 ? 166 SER A CB  1 
ATOM 1326 O O   ? SER A 1 166 ?  20.795 -10.204  -6.815 1.000 67.860 ? 166 SER A O   1 
ATOM 1327 O OG  ? SER A 1 166 ?  21.308  -7.407  -4.203 1.000 67.860 ? 166 SER A OG  1 
ATOM 1328 N N   ? ASP A 1 167 ?  19.804 -10.455  -4.790 1.000 66.220 ? 167 ASP A N   1 
ATOM 1329 C CA  ? ASP A 1 167 ?  20.178 -11.851  -4.585 1.000 66.220 ? 167 ASP A CA  1 
ATOM 1330 C C   ? ASP A 1 167 ?  18.966 -12.770  -4.719 1.000 66.220 ? 167 ASP A C   1 
ATOM 1331 C CB  ? ASP A 1 167 ?  20.830 -12.037  -3.213 1.000 66.220 ? 167 ASP A CB  1 
ATOM 1332 O O   ? ASP A 1 167 ?  19.043 -13.959  -4.400 1.000 66.220 ? 167 ASP A O   1 
ATOM 1333 C CG  ? ASP A 1 167 ?  22.189 -11.368  -3.106 1.000 66.220 ? 167 ASP A CG  1 
ATOM 1334 O OD1 ? ASP A 1 167 ?  22.893 -11.251  -4.132 1.000 66.220 ? 167 ASP A OD1 1 
ATOM 1335 O OD2 ? ASP A 1 167 ?  22.560 -10.957  -1.986 1.000 66.220 ? 167 ASP A OD2 1 
ATOM 1336 N N   ? TYR A 1 168 ?  17.840 -12.210  -5.083 1.000 66.940 ? 168 TYR A N   1 
ATOM 1337 C CA  ? TYR A 1 168 ?  16.632 -12.942  -5.450 1.000 66.940 ? 168 TYR A CA  1 
ATOM 1338 C C   ? TYR A 1 168 ?  16.104 -13.747  -4.269 1.000 66.940 ? 168 TYR A C   1 
ATOM 1339 C CB  ? TYR A 1 168 ?  16.906 -13.872  -6.635 1.000 66.940 ? 168 TYR A CB  1 
ATOM 1340 O O   ? TYR A 1 168 ?  15.531 -14.825  -4.451 1.000 66.940 ? 168 TYR A O   1 
ATOM 1341 C CG  ? TYR A 1 168 ?  17.397 -13.154  -7.869 1.000 66.940 ? 168 TYR A CG  1 
ATOM 1342 C CD1 ? TYR A 1 168 ?  16.504 -12.544  -8.747 1.000 66.940 ? 168 TYR A CD1 1 
ATOM 1343 C CD2 ? TYR A 1 168 ?  18.756 -13.085  -8.160 1.000 66.940 ? 168 TYR A CD2 1 
ATOM 1344 C CE1 ? TYR A 1 168 ?  16.952 -11.883  -9.885 1.000 66.940 ? 168 TYR A CE1 1 
ATOM 1345 C CE2 ? TYR A 1 168 ?  19.215 -12.426  -9.296 1.000 66.940 ? 168 TYR A CE2 1 
ATOM 1346 O OH  ? TYR A 1 168 ?  18.757 -11.176 -11.277 1.000 66.940 ? 168 TYR A OH  1 
ATOM 1347 C CZ  ? TYR A 1 168 ?  18.307 -11.829 -10.151 1.000 66.940 ? 168 TYR A CZ  1 
ATOM 1348 N N   ? ARG A 1 169 ?  16.393 -13.303  -3.080 1.000 63.410 ? 169 ARG A N   1 
ATOM 1349 C CA  ? ARG A 1 169 ?  16.023 -14.097  -1.913 1.000 63.410 ? 169 ARG A CA  1 
ATOM 1350 C C   ? ARG A 1 169 ?  14.753 -13.557  -1.263 1.000 63.410 ? 169 ARG A C   1 
ATOM 1351 C CB  ? ARG A 1 169 ?  17.164 -14.119  -0.894 1.000 63.410 ? 169 ARG A CB  1 
ATOM 1352 O O   ? ARG A 1 169 ?  14.121 -14.243  -0.457 1.000 63.410 ? 169 ARG A O   1 
ATOM 1353 C CG  ? ARG A 1 169 ?  18.379 -14.912  -1.347 1.000 63.410 ? 169 ARG A CG  1 
ATOM 1354 C CD  ? ARG A 1 169 ?  19.404 -15.062  -0.231 1.000 63.410 ? 169 ARG A CD  1 
ATOM 1355 N NE  ? ARG A 1 169 ?  20.666 -15.603  -0.727 1.000 63.410 ? 169 ARG A NE  1 
ATOM 1356 N NH1 ? ARG A 1 169 ?  21.833 -15.230   1.232 1.000 63.410 ? 169 ARG A NH1 1 
ATOM 1357 N NH2 ? ARG A 1 169 ?  22.883 -16.182  -0.570 1.000 63.410 ? 169 ARG A NH2 1 
ATOM 1358 C CZ  ? ARG A 1 169 ?  21.791 -15.670  -0.021 1.000 63.410 ? 169 ARG A CZ  1 
ATOM 1359 N N   ? LYS A 1 170 ?  14.309 -12.279  -1.798 1.000 66.040 ? 170 LYS A N   1 
ATOM 1360 C CA  ? LYS A 1 170 ?  13.159 -11.623  -1.183 1.000 66.040 ? 170 LYS A CA  1 
ATOM 1361 C C   ? LYS A 1 170 ?  12.193 -11.100  -2.242 1.000 66.040 ? 170 LYS A C   1 
ATOM 1362 C CB  ? LYS A 1 170 ?  13.616 -10.476  -0.278 1.000 66.040 ? 170 LYS A CB  1 
ATOM 1363 O O   ? LYS A 1 170 ?  12.619 -10.599  -3.285 1.000 66.040 ? 170 LYS A O   1 
ATOM 1364 C CG  ? LYS A 1 170 ?  14.533 -10.910   0.855 1.000 66.040 ? 170 LYS A CG  1 
ATOM 1365 C CD  ? LYS A 1 170 ?  15.060  -9.713   1.637 1.000 66.040 ? 170 LYS A CD  1 
ATOM 1366 C CE  ? LYS A 1 170 ?  16.086 -10.134   2.681 1.000 66.040 ? 170 LYS A CE  1 
ATOM 1367 N NZ  ? LYS A 1 170 ?  16.665  -8.956   3.394 1.000 66.040 ? 170 LYS A NZ  1 
ATOM 1368 N N   ? SER A 1 171 ?  10.837 -11.204  -2.017 1.000 66.800 ? 171 SER A N   1 
ATOM 1369 C CA  ? SER A 1 171 ?   9.865 -10.698  -2.980 1.000 66.800 ? 171 SER A CA  1 
ATOM 1370 C C   ? SER A 1 171 ?   8.478 -10.582  -2.357 1.000 66.800 ? 171 SER A C   1 
ATOM 1371 C CB  ? SER A 1 171 ?   9.806 -11.607  -4.209 1.000 66.800 ? 171 SER A CB  1 
ATOM 1372 O O   ? SER A 1 171 ?   8.242 -11.086  -1.257 1.000 66.800 ? 171 SER A O   1 
ATOM 1373 O OG  ? SER A 1 171 ?   8.897 -11.096  -5.169 1.000 66.800 ? 171 SER A OG  1 
ATOM 1374 N N   ? THR A 1 172 ?   7.571  -9.835  -3.040 1.000 64.790 ? 172 THR A N   1 
ATOM 1375 C CA  ? THR A 1 172 ?   6.145  -9.825  -2.734 1.000 64.790 ? 172 THR A CA  1 
ATOM 1376 C C   ? THR A 1 172 ?   5.385 -10.765  -3.666 1.000 64.790 ? 172 THR A C   1 
ATOM 1377 C CB  ? THR A 1 172 ?   5.559  -8.405  -2.844 1.000 64.790 ? 172 THR A CB  1 
ATOM 1378 O O   ? THR A 1 172 ?   5.792 -10.975  -4.811 1.000 64.790 ? 172 THR A O   1 
ATOM 1379 C CG2 ? THR A 1 172 ?   6.261  -7.445  -1.889 1.000 64.790 ? 172 THR A CG2 1 
ATOM 1380 O OG1 ? THR A 1 172 ?   5.721  -7.930  -4.186 1.000 64.790 ? 172 THR A OG1 1 
ATOM 1381 N N   ? TYR A 1 173 ?   4.357 -11.387  -3.139 1.000 68.020 ? 173 TYR A N   1 
ATOM 1382 C CA  ? TYR A 1 173 ?   3.578 -12.336  -3.926 1.000 68.020 ? 173 TYR A CA  1 
ATOM 1383 C C   ? TYR A 1 173 ?   2.094 -12.233  -3.593 1.000 68.020 ? 173 TYR A C   1 
ATOM 1384 C CB  ? TYR A 1 173 ?   4.069 -13.766  -3.683 1.000 68.020 ? 173 TYR A CB  1 
ATOM 1385 O O   ? TYR A 1 173 ?   1.642 -11.222  -3.050 1.000 68.020 ? 173 TYR A O   1 
ATOM 1386 C CG  ? TYR A 1 173 ?   3.769 -14.712  -4.821 1.000 68.020 ? 173 TYR A CG  1 
ATOM 1387 C CD1 ? TYR A 1 173 ?   2.971 -15.837  -4.625 1.000 68.020 ? 173 TYR A CD1 1 
ATOM 1388 C CD2 ? TYR A 1 173 ?   4.283 -14.484  -6.093 1.000 68.020 ? 173 TYR A CD2 1 
ATOM 1389 C CE1 ? TYR A 1 173 ?   2.694 -16.713  -5.669 1.000 68.020 ? 173 TYR A CE1 1 
ATOM 1390 C CE2 ? TYR A 1 173 ?   4.012 -15.353  -7.144 1.000 68.020 ? 173 TYR A CE2 1 
ATOM 1391 O OH  ? TYR A 1 173 ?   2.946 -17.326  -7.961 1.000 68.020 ? 173 TYR A OH  1 
ATOM 1392 C CZ  ? TYR A 1 173 ?   3.217 -16.462  -6.924 1.000 68.020 ? 173 TYR A CZ  1 
ATOM 1393 N N   ? ARG A 1 174 ?   1.293 -13.252  -3.942 1.000 64.250 ? 174 ARG A N   1 
ATOM 1394 C CA  ? ARG A 1 174 ?  -0.160 -13.281  -3.805 1.000 64.250 ? 174 ARG A CA  1 
ATOM 1395 C C   ? ARG A 1 174 ?  -0.587 -12.851  -2.405 1.000 64.250 ? 174 ARG A C   1 
ATOM 1396 C CB  ? ARG A 1 174 ?  -0.700 -14.680  -4.110 1.000 64.250 ? 174 ARG A CB  1 
ATOM 1397 O O   ? ARG A 1 174 ?  -0.000 -13.284  -1.411 1.000 64.250 ? 174 ARG A O   1 
ATOM 1398 C CG  ? ARG A 1 174 ?  -0.646 -15.053  -5.583 1.000 64.250 ? 174 ARG A CG  1 
ATOM 1399 C CD  ? ARG A 1 174 ?  -1.368 -16.364  -5.860 1.000 64.250 ? 174 ARG A CD  1 
ATOM 1400 N NE  ? ARG A 1 174 ?  -1.289 -16.736  -7.269 1.000 64.250 ? 174 ARG A NE  1 
ATOM 1401 N NH1 ? ARG A 1 174 ?  -3.103 -18.166  -7.208 1.000 64.250 ? 174 ARG A NH1 1 
ATOM 1402 N NH2 ? ARG A 1 174 ?  -1.952 -17.851  -9.165 1.000 64.250 ? 174 ARG A NH2 1 
ATOM 1403 C CZ  ? ARG A 1 174 ?  -2.115 -17.584  -7.877 1.000 64.250 ? 174 ARG A CZ  1 
ATOM 1404 N N   ? GLY A 1 175 ?  -1.498 -11.866  -2.366 1.000 61.920 ? 175 GLY A N   1 
ATOM 1405 C CA  ? GLY A 1 175 ?  -2.080 -11.480  -1.090 1.000 61.920 ? 175 GLY A CA  1 
ATOM 1406 C C   ? GLY A 1 175 ?  -1.561 -10.150  -0.576 1.000 61.920 ? 175 GLY A C   1 
ATOM 1407 O O   ? GLY A 1 175 ?  -2.203  -9.508   0.259 1.000 61.920 ? 175 GLY A O   1 
ATOM 1408 N N   ? ASP A 1 176 ?  -0.492  -9.626  -1.144 1.000 81.390 ? 176 ASP A N   1 
ATOM 1409 C CA  ? ASP A 1 176 ?   0.098  -8.355  -0.736 1.000 81.390 ? 176 ASP A CA  1 
ATOM 1410 C C   ? ASP A 1 176 ?  -0.284  -7.237  -1.702 1.000 81.390 ? 176 ASP A C   1 
ATOM 1411 C CB  ? ASP A 1 176 ?   1.621  -8.475  -0.646 1.000 81.390 ? 176 ASP A CB  1 
ATOM 1412 O O   ? ASP A 1 176 ?   0.200  -6.110  -1.578 1.000 81.390 ? 176 ASP A O   1 
ATOM 1413 C CG  ? ASP A 1 176 ?   2.079  -9.389   0.477 1.000 81.390 ? 176 ASP A CG  1 
ATOM 1414 O OD1 ? ASP A 1 176 ?   1.459  -9.379   1.563 1.000 81.390 ? 176 ASP A OD1 1 
ATOM 1415 O OD2 ? ASP A 1 176 ?   3.070 -10.124   0.276 1.000 81.390 ? 176 ASP A OD2 1 
ATOM 1416 N N   ? SER A 1 177 ?  -1.082  -7.759  -2.783 1.000 90.140 ? 177 SER A N   1 
ATOM 1417 C CA  ? SER A 1 177 ?  -1.569  -6.742  -3.709 1.000 90.140 ? 177 SER A CA  1 
ATOM 1418 C C   ? SER A 1 177 ?  -2.207  -5.574  -2.964 1.000 90.140 ? 177 SER A C   1 
ATOM 1419 C CB  ? SER A 1 177 ?  -2.578  -7.346  -4.687 1.000 90.140 ? 177 SER A CB  1 
ATOM 1420 O O   ? SER A 1 177 ?  -2.943  -5.777  -1.996 1.000 90.140 ? 177 SER A O   1 
ATOM 1421 O OG  ? SER A 1 177 ?  -1.951  -8.290  -5.538 1.000 90.140 ? 177 SER A OG  1 
ATOM 1422 N N   ? GLY A 1 178 ?  -1.685  -4.387  -3.420 1.000 93.920 ? 178 GLY A N   1 
ATOM 1423 C CA  ? GLY A 1 178 ?  -2.333  -3.231  -2.820 1.000 93.920 ? 178 GLY A CA  1 
ATOM 1424 C C   ? GLY A 1 178 ?  -1.587  -2.688  -1.616 1.000 93.920 ? 178 GLY A C   1 
ATOM 1425 O O   ? GLY A 1 178 ?  -1.842  -1.564  -1.177 1.000 93.920 ? 178 GLY A O   1 
ATOM 1426 N N   ? GLY A 1 179 ?  -0.677  -3.405  -1.090 1.000 94.520 ? 179 GLY A N   1 
ATOM 1427 C CA  ? GLY A 1 179 ?   0.163  -2.963   0.011 1.000 94.520 ? 179 GLY A CA  1 
ATOM 1428 C C   ? GLY A 1 179 ?   1.206  -1.943  -0.405 1.000 94.520 ? 179 GLY A C   1 
ATOM 1429 O O   ? GLY A 1 179 ?   1.622  -1.911  -1.565 1.000 94.520 ? 179 GLY A O   1 
ATOM 1430 N N   ? PRO A 1 180 ?   1.779  -1.151   0.577 1.000 96.300 ? 180 PRO A N   1 
ATOM 1431 C CA  ? PRO A 1 180 ?   2.657  -0.027   0.244 1.000 96.300 ? 180 PRO A CA  1 
ATOM 1432 C C   ? PRO A 1 180 ?   4.132  -0.419   0.213 1.000 96.300 ? 180 PRO A C   1 
ATOM 1433 C CB  ? PRO A 1 180 ?   2.383   0.978   1.366 1.000 96.300 ? 180 PRO A CB  1 
ATOM 1434 O O   ? PRO A 1 180 ?   4.588  -1.191   1.060 1.000 96.300 ? 180 PRO A O   1 
ATOM 1435 C CG  ? PRO A 1 180 ?   2.053   0.139   2.558 1.000 96.300 ? 180 PRO A CG  1 
ATOM 1436 C CD  ? PRO A 1 180 ?   1.282  -1.064   2.096 1.000 96.300 ? 180 PRO A CD  1 
ATOM 1437 N N   ? LEU A 1 181 ?   4.900   0.028  -0.800 1.000 96.050 ? 181 LEU A N   1 
ATOM 1438 C CA  ? LEU A 1 181 ?   6.351   0.176  -0.761 1.000 96.050 ? 181 LEU A CA  1 
ATOM 1439 C C   ? LEU A 1 181 ?   6.747   1.465  -0.049 1.000 96.050 ? 181 LEU A C   1 
ATOM 1440 C CB  ? LEU A 1 181 ?   6.928   0.165  -2.179 1.000 96.050 ? 181 LEU A CB  1 
ATOM 1441 O O   ? LEU A 1 181 ?   6.484   2.561  -0.548 1.000 96.050 ? 181 LEU A O   1 
ATOM 1442 C CG  ? LEU A 1 181 ?   8.454   0.167  -2.290 1.000 96.050 ? 181 LEU A CG  1 
ATOM 1443 C CD1 ? LEU A 1 181 ?   9.013  -1.208  -1.941 1.000 96.050 ? 181 LEU A CD1 1 
ATOM 1444 C CD2 ? LEU A 1 181 ?   8.888   0.587  -3.690 1.000 96.050 ? 181 LEU A CD2 1 
ATOM 1445 N N   ? VAL A 1 182 ?   7.434   1.291   1.127 1.000 97.270 ? 182 VAL A N   1 
ATOM 1446 C CA  ? VAL A 1 182 ?   7.705   2.447   1.974 1.000 97.270 ? 182 VAL A CA  1 
ATOM 1447 C C   ? VAL A 1 182 ?   9.208   2.712   2.023 1.000 97.270 ? 182 VAL A C   1 
ATOM 1448 C CB  ? VAL A 1 182 ?   7.153   2.246   3.403 1.000 97.270 ? 182 VAL A CB  1 
ATOM 1449 O O   ? VAL A 1 182 ?   9.984   1.844   2.429 1.000 97.270 ? 182 VAL A O   1 
ATOM 1450 C CG1 ? VAL A 1 182 ?   7.368   3.501   4.247 1.000 97.270 ? 182 VAL A CG1 1 
ATOM 1451 C CG2 ? VAL A 1 182 ?   5.671   1.879   3.355 1.000 97.270 ? 182 VAL A CG2 1 
ATOM 1452 N N   ? CYS A 1 183 ?   9.607   3.946   1.637 1.000 96.300 ? 183 CYS A N   1 
ATOM 1453 C CA  ? CYS A 1 183 ?  10.982   4.431   1.685 1.000 96.300 ? 183 CYS A CA  1 
ATOM 1454 C C   ? CYS A 1 183 ?  11.086   5.689   2.538 1.000 96.300 ? 183 CYS A C   1 
ATOM 1455 C CB  ? CYS A 1 183 ?  11.500   4.715   0.276 1.000 96.300 ? 183 CYS A CB  1 
ATOM 1456 O O   ? CYS A 1 183 ?  10.442   6.698   2.246 1.000 96.300 ? 183 CYS A O   1 
ATOM 1457 S SG  ? CYS A 1 183 ?  11.225   3.360  -0.888 1.000 96.300 ? 183 CYS A SG  1 
ATOM 1458 N N   ? ASP A 1 184 ?  11.906   5.546   3.648 1.000 93.900 ? 184 ASP A N   1 
ATOM 1459 C CA  ? ASP A 1 184 ?  12.098   6.672   4.556 1.000 93.900 ? 184 ASP A CA  1 
ATOM 1460 C C   ? ASP A 1 184 ?  10.757   7.247   5.008 1.000 93.900 ? 184 ASP A C   1 
ATOM 1461 C CB  ? ASP A 1 184 ?  12.939   7.762   3.889 1.000 93.900 ? 184 ASP A CB  1 
ATOM 1462 O O   ? ASP A 1 184 ?  10.557   8.463   4.982 1.000 93.900 ? 184 ASP A O   1 
ATOM 1463 C CG  ? ASP A 1 184 ?  13.467   8.790   4.874 1.000 93.900 ? 184 ASP A CG  1 
ATOM 1464 O OD1 ? ASP A 1 184 ?  13.546   8.491   6.085 1.000 93.900 ? 184 ASP A OD1 1 
ATOM 1465 O OD2 ? ASP A 1 184 ?  13.805   9.911   4.436 1.000 93.900 ? 184 ASP A OD2 1 
ATOM 1466 N N   ? GLY A 1 185 ?   9.782   6.366   5.268 1.000 94.400 ? 185 GLY A N   1 
ATOM 1467 C CA  ? GLY A 1 185 ?   8.517   6.763   5.866 1.000 94.400 ? 185 GLY A CA  1 
ATOM 1468 C C   ? GLY A 1 185 ?   7.519   7.294   4.855 1.000 94.400 ? 185 GLY A C   1 
ATOM 1469 O O   ? GLY A 1 185 ?   6.517   7.908   5.228 1.000 94.400 ? 185 GLY A O   1 
ATOM 1470 N N   ? VAL A 1 186 ?   7.781   7.110   3.562 1.000 97.050 ? 186 VAL A N   1 
ATOM 1471 C CA  ? VAL A 1 186 ?   6.920   7.630   2.505 1.000 97.050 ? 186 VAL A CA  1 
ATOM 1472 C C   ? VAL A 1 186 ?   6.473   6.489   1.594 1.000 97.050 ? 186 VAL A C   1 
ATOM 1473 C CB  ? VAL A 1 186 ?   7.632   8.724   1.679 1.000 97.050 ? 186 VAL A CB  1 
ATOM 1474 O O   ? VAL A 1 186 ?   7.251   5.577   1.304 1.000 97.050 ? 186 VAL A O   1 
ATOM 1475 C CG1 ? VAL A 1 186 ?   6.740   9.205   0.537 1.000 97.050 ? 186 VAL A CG1 1 
ATOM 1476 C CG2 ? VAL A 1 186 ?   8.034   9.893   2.577 1.000 97.050 ? 186 VAL A CG2 1 
ATOM 1477 N N   ? ALA A 1 187 ?   5.221   6.576   1.130 1.000 97.270 ? 187 ALA A N   1 
ATOM 1478 C CA  ? ALA A 1 187 ?   4.676   5.581   0.212 1.000 97.270 ? 187 ALA A CA  1 
ATOM 1479 C C   ? ALA A 1 187 ?   5.145   5.838  -1.218 1.000 97.270 ? 187 ALA A C   1 
ATOM 1480 C CB  ? ALA A 1 187 ?   3.150   5.577   0.275 1.000 97.270 ? 187 ALA A CB  1 
ATOM 1481 O O   ? ALA A 1 187 ?   4.711   6.800  -1.856 1.000 97.270 ? 187 ALA A O   1 
ATOM 1482 N N   ? GLU A 1 188 ?   5.927   4.895  -1.710 1.000 97.600 ? 188 GLU A N   1 
ATOM 1483 C CA  ? GLU A 1 188 ?   6.536   5.088  -3.022 1.000 97.600 ? 188 GLU A CA  1 
ATOM 1484 C C   ? GLU A 1 188 ?   5.868   4.209  -4.075 1.000 97.600 ? 188 GLU A C   1 
ATOM 1485 C CB  ? GLU A 1 188 ?   8.037   4.793  -2.967 1.000 97.600 ? 188 GLU A CB  1 
ATOM 1486 O O   ? GLU A 1 188 ?   5.934   4.504  -5.270 1.000 97.600 ? 188 GLU A O   1 
ATOM 1487 C CG  ? GLU A 1 188 ?   8.823   5.760  -2.093 1.000 97.600 ? 188 GLU A CG  1 
ATOM 1488 C CD  ? GLU A 1 188 ?   8.970   7.142  -2.712 1.000 97.600 ? 188 GLU A CD  1 
ATOM 1489 O OE1 ? GLU A 1 188 ?   9.562   8.036  -2.065 1.000 97.600 ? 188 GLU A OE1 1 
ATOM 1490 O OE2 ? GLU A 1 188 ?   8.489   7.331  -3.851 1.000 97.600 ? 188 GLU A OE2 1 
ATOM 1491 N N   ? GLY A 1 189 ?   5.212   3.178  -3.644 1.000 96.810 ? 189 GLY A N   1 
ATOM 1492 C CA  ? GLY A 1 189 ?   4.603   2.254  -4.588 1.000 96.810 ? 189 GLY A CA  1 
ATOM 1493 C C   ? GLY A 1 189 ?   3.477   1.438  -3.982 1.000 96.810 ? 189 GLY A C   1 
ATOM 1494 O O   ? GLY A 1 189 ?   3.335   1.377  -2.759 1.000 96.810 ? 189 GLY A O   1 
ATOM 1495 N N   ? ILE A 1 190 ?   2.657   0.831  -4.914 1.000 97.000 ? 190 ILE A N   1 
ATOM 1496 C CA  ? ILE A 1 190 ?   1.602  -0.116  -4.570 1.000 97.000 ? 190 ILE A CA  1 
ATOM 1497 C C   ? ILE A 1 190 ?   1.898  -1.472  -5.206 1.000 97.000 ? 190 ILE A C   1 
ATOM 1498 C CB  ? ILE A 1 190 ?   0.215   0.395  -5.018 1.000 97.000 ? 190 ILE A CB  1 
ATOM 1499 O O   ? ILE A 1 190 ?   2.179  -1.554  -6.405 1.000 97.000 ? 190 ILE A O   1 
ATOM 1500 C CG1 ? ILE A 1 190 ?  -0.098   1.742  -4.355 1.000 97.000 ? 190 ILE A CG1 1 
ATOM 1501 C CG2 ? ILE A 1 190 ?  -0.870  -0.637  -4.700 1.000 97.000 ? 190 ILE A CG2 1 
ATOM 1502 C CD1 ? ILE A 1 190 ?  -1.295   2.465  -4.958 1.000 97.000 ? 190 ILE A CD1 1 
ATOM 1503 N N   ? VAL A 1 191 ?   1.946  -2.474  -4.344 1.000 94.190 ? 191 VAL A N   1 
ATOM 1504 C CA  ? VAL A 1 191 ?   2.188  -3.804  -4.892 1.000 94.190 ? 191 VAL A CA  1 
ATOM 1505 C C   ? VAL A 1 191 ?   1.201  -4.085  -6.023 1.000 94.190 ? 191 VAL A C   1 
ATOM 1506 C CB  ? VAL A 1 191 ?   2.077  -4.896  -3.804 1.000 94.190 ? 191 VAL A CB  1 
ATOM 1507 O O   ? VAL A 1 191 ?  -0.014  -4.055  -5.816 1.000 94.190 ? 191 VAL A O   1 
ATOM 1508 C CG1 ? VAL A 1 191 ?   2.315  -6.281  -4.403 1.000 94.190 ? 191 VAL A CG1 1 
ATOM 1509 C CG2 ? VAL A 1 191 ?   3.066  -4.622  -2.672 1.000 94.190 ? 191 VAL A CG2 1 
ATOM 1510 N N   ? SER A 1 192 ?   1.676  -4.381  -7.261 1.000 92.040 ? 192 SER A N   1 
ATOM 1511 C CA  ? SER A 1 192 ?   0.831  -4.523  -8.443 1.000 92.040 ? 192 SER A CA  1 
ATOM 1512 C C   ? SER A 1 192 ?   1.005  -5.895  -9.084 1.000 92.040 ? 192 SER A C   1 
ATOM 1513 C CB  ? SER A 1 192 ?   1.149  -3.429  -9.464 1.000 92.040 ? 192 SER A CB  1 
ATOM 1514 O O   ? SER A 1 192 ?   0.143  -6.765  -8.946 1.000 92.040 ? 192 SER A O   1 
ATOM 1515 O OG  ? SER A 1 192 ?   0.197  -3.429 -10.513 1.000 92.040 ? 192 SER A OG  1 
ATOM 1516 N N   ? LYS A 1 193 ?   2.192  -6.154  -9.785 1.000 86.740 ? 193 LYS A N   1 
ATOM 1517 C CA  ? LYS A 1 193 ?   2.342  -7.430 -10.479 1.000 86.740 ? 193 LYS A CA  1 
ATOM 1518 C C   ? LYS A 1 193 ?   3.775  -7.945 -10.380 1.000 86.740 ? 193 LYS A C   1 
ATOM 1519 C CB  ? LYS A 1 193 ?   1.934  -7.294 -11.947 1.000 86.740 ? 193 LYS A CB  1 
ATOM 1520 O O   ? LYS A 1 193 ?   4.701  -7.173 -10.121 1.000 86.740 ? 193 LYS A O   1 
ATOM 1521 C CG  ? LYS A 1 193 ?   2.859  -6.406 -12.767 1.000 86.740 ? 193 LYS A CG  1 
ATOM 1522 C CD  ? LYS A 1 193 ?   2.427  -6.346 -14.226 1.000 86.740 ? 193 LYS A CD  1 
ATOM 1523 C CE  ? LYS A 1 193 ?   3.336  -5.436 -15.042 1.000 86.740 ? 193 LYS A CE  1 
ATOM 1524 N NZ  ? LYS A 1 193 ?   2.829  -5.251 -16.434 1.000 86.740 ? 193 LYS A NZ  1 
ATOM 1525 N N   ? GLY A 1 194 ?   3.958  -9.244 -10.405 1.000 79.080 ? 194 GLY A N   1 
ATOM 1526 C CA  ? GLY A 1 194 ?   5.226  -9.955 -10.407 1.000 79.080 ? 194 GLY A CA  1 
ATOM 1527 C C   ? GLY A 1 194 ?   5.167 -11.280 -11.145 1.000 79.080 ? 194 GLY A C   1 
ATOM 1528 O O   ? GLY A 1 194 ?   4.086 -11.741 -11.517 1.000 79.080 ? 194 GLY A O   1 
ATOM 1529 N N   ? LYS A 1 195 ?   6.233 -11.936 -11.534 1.000 70.440 ? 195 LYS A N   1 
ATOM 1530 C CA  ? LYS A 1 195 ?   6.296 -13.219 -12.228 1.000 70.440 ? 195 LYS A CA  1 
ATOM 1531 C C   ? LYS A 1 195 ?   6.606 -14.354 -11.258 1.000 70.440 ? 195 LYS A C   1 
ATOM 1532 C CB  ? LYS A 1 195 ?   7.347 -13.177 -13.339 1.000 70.440 ? 195 LYS A CB  1 
ATOM 1533 O O   ? LYS A 1 195 ?   7.415 -14.192 -10.342 1.000 70.440 ? 195 LYS A O   1 
ATOM 1534 C CG  ? LYS A 1 195 ?   6.957 -12.311 -14.528 1.000 70.440 ? 195 LYS A CG  1 
ATOM 1535 C CD  ? LYS A 1 195 ?   7.958 -12.443 -15.668 1.000 70.440 ? 195 LYS A CD  1 
ATOM 1536 C CE  ? LYS A 1 195 ?   7.554 -11.599 -16.869 1.000 70.440 ? 195 LYS A CE  1 
ATOM 1537 N NZ  ? LYS A 1 195 ?   8.527 -11.734 -17.994 1.000 70.440 ? 195 LYS A NZ  1 
ATOM 1538 N N   ? ARG A 1 196 ?   5.770 -15.506 -11.153 1.000 59.850 ? 196 ARG A N   1 
ATOM 1539 C CA  ? ARG A 1 196 ?   5.693 -16.709 -10.331 1.000 59.850 ? 196 ARG A CA  1 
ATOM 1540 C C   ? ARG A 1 196 ?   6.948 -17.560 -10.487 1.000 59.850 ? 196 ARG A C   1 
ATOM 1541 C CB  ? ARG A 1 196 ?   4.454 -17.531 -10.695 1.000 59.850 ? 196 ARG A CB  1 
ATOM 1542 O O   ? ARG A 1 196 ?   7.427 -18.154  -9.518 1.000 59.850 ? 196 ARG A O   1 
ATOM 1543 C CG  ? ARG A 1 196 ?   3.298 -17.367  -9.722 1.000 59.850 ? 196 ARG A CG  1 
ATOM 1544 C CD  ? ARG A 1 196 ?   2.136 -18.289 -10.065 1.000 59.850 ? 196 ARG A CD  1 
ATOM 1545 N NE  ? ARG A 1 196 ?   2.105 -19.463  -9.197 1.000 59.850 ? 196 ARG A NE  1 
ATOM 1546 N NH1 ? ARG A 1 196 ?   0.003 -20.154  -9.861 1.000 59.850 ? 196 ARG A NH1 1 
ATOM 1547 N NH2 ? ARG A 1 196 ?   1.170 -21.357  -8.296 1.000 59.850 ? 196 ARG A NH2 1 
ATOM 1548 C CZ  ? ARG A 1 196 ?   1.093 -20.322  -9.120 1.000 59.850 ? 196 ARG A CZ  1 
ATOM 1549 N N   ? ASN A 1 197 ?   8.027 -17.267 -11.359 1.000 52.850 ? 197 ASN A N   1 
ATOM 1550 C CA  ? ASN A 1 197 ?   9.129 -18.195 -11.591 1.000 52.850 ? 197 ASN A CA  1 
ATOM 1551 C C   ? ASN A 1 197 ?  10.328 -17.494 -12.225 1.000 52.850 ? 197 ASN A C   1 
ATOM 1552 C CB  ? ASN A 1 197 ?   8.673 -19.364 -12.467 1.000 52.850 ? 197 ASN A CB  1 
ATOM 1553 O O   ? ASN A 1 197 ?  11.258 -18.151 -12.696 1.000 52.850 ? 197 ASN A O   1 
ATOM 1554 C CG  ? ASN A 1 197 ?   7.731 -20.304 -11.741 1.000 52.850 ? 197 ASN A CG  1 
ATOM 1555 N ND2 ? ASN A 1 197 ?   6.996 -21.109 -12.500 1.000 52.850 ? 197 ASN A ND2 1 
ATOM 1556 O OD1 ? ASN A 1 197 ?   7.664 -20.307 -10.509 1.000 52.850 ? 197 ASN A OD1 1 
ATOM 1557 N N   ? SER A 1 198 ?  10.883 -16.277 -11.814 1.000 50.390 ? 198 SER A N   1 
ATOM 1558 C CA  ? SER A 1 198 ?  12.170 -15.875 -12.371 1.000 50.390 ? 198 SER A CA  1 
ATOM 1559 C C   ? SER A 1 198 ?  12.272 -14.357 -12.487 1.000 50.390 ? 198 SER A C   1 
ATOM 1560 C CB  ? SER A 1 198 ?  12.384 -16.514 -13.743 1.000 50.390 ? 198 SER A CB  1 
ATOM 1561 O O   ? SER A 1 198 ?  13.287 -13.832 -12.950 1.000 50.390 ? 198 SER A O   1 
ATOM 1562 O OG  ? SER A 1 198 ?  11.503 -15.955 -14.702 1.000 50.390 ? 198 SER A OG  1 
ATOM 1563 N N   ? ALA A 1 199 ?  11.510 -13.479 -11.776 1.000 55.870 ? 199 ALA A N   1 
ATOM 1564 C CA  ? ALA A 1 199 ?  11.913 -12.085 -11.949 1.000 55.870 ? 199 ALA A CA  1 
ATOM 1565 C C   ? ALA A 1 199 ?  12.418 -11.494 -10.636 1.000 55.870 ? 199 ALA A C   1 
ATOM 1566 C CB  ? ALA A 1 199 ?  10.749 -11.258 -12.489 1.000 55.870 ? 199 ALA A CB  1 
ATOM 1567 O O   ? ALA A 1 199 ?  11.862 -11.769  -9.570 1.000 55.870 ? 199 ALA A O   1 
ATOM 1568 N N   ? SER A 1 200 ?  13.707 -11.319 -10.585 1.000 67.200 ? 200 SER A N   1 
ATOM 1569 C CA  ? SER A 1 200 ?  14.518 -10.657  -9.568 1.000 67.200 ? 200 SER A CA  1 
ATOM 1570 C C   ? SER A 1 200 ?  13.893  -9.334  -9.138 1.000 67.200 ? 200 SER A C   1 
ATOM 1571 C CB  ? SER A 1 200 ?  15.936 -10.416 -10.086 1.000 67.200 ? 200 SER A CB  1 
ATOM 1572 O O   ? SER A 1 200 ?  14.155  -8.847  -8.036 1.000 67.200 ? 200 SER A O   1 
ATOM 1573 O OG  ? SER A 1 200 ?  15.916  -9.607 -11.250 1.000 67.200 ? 200 SER A OG  1 
ATOM 1574 N N   ? HIS A 1 201 ?  12.656  -9.017 -10.000 1.000 85.060 ? 201 HIS A N   1 
ATOM 1575 C CA  ? HIS A 1 201 ?  12.109  -7.682  -9.789 1.000 85.060 ? 201 HIS A CA  1 
ATOM 1576 C C   ? HIS A 1 201 ?  10.586  -7.692  -9.864 1.000 85.060 ? 201 HIS A C   1 
ATOM 1577 C CB  ? HIS A 1 201 ?  12.678  -6.702 -10.817 1.000 85.060 ? 201 HIS A CB  1 
ATOM 1578 O O   ? HIS A 1 201 ?  10.004  -8.415 -10.676 1.000 85.060 ? 201 HIS A O   1 
ATOM 1579 C CG  ? HIS A 1 201 ?  14.173  -6.673 -10.854 1.000 85.060 ? 201 HIS A CG  1 
ATOM 1580 C CD2 ? HIS A 1 201 ?  15.069  -6.007 -10.088 1.000 85.060 ? 201 HIS A CD2 1 
ATOM 1581 N ND1 ? HIS A 1 201 ?  14.909  -7.393 -11.770 1.000 85.060 ? 201 HIS A ND1 1 
ATOM 1582 C CE1 ? HIS A 1 201 ?  16.196  -7.171 -11.565 1.000 85.060 ? 201 HIS A CE1 1 
ATOM 1583 N NE2 ? HIS A 1 201 ?  16.321  -6.333 -10.549 1.000 85.060 ? 201 HIS A NE2 1 
ATOM 1584 N N   ? VAL A 1 202 ?   9.931  -7.035  -9.044 1.000 87.800 ? 202 VAL A N   1 
ATOM 1585 C CA  ? VAL A 1 202 ?   8.483  -6.874  -8.956 1.000 87.800 ? 202 VAL A CA  1 
ATOM 1586 C C   ? VAL A 1 202 ?   8.095  -5.454  -9.360 1.000 87.800 ? 202 VAL A C   1 
ATOM 1587 C CB  ? VAL A 1 202 ?   7.963  -7.185  -7.535 1.000 87.800 ? 202 VAL A CB  1 
ATOM 1588 O O   ? VAL A 1 202 ?   8.873  -4.515  -9.178 1.000 87.800 ? 202 VAL A O   1 
ATOM 1589 C CG1 ? VAL A 1 202 ?   6.494  -7.603  -7.576 1.000 87.800 ? 202 VAL A CG1 1 
ATOM 1590 C CG2 ? VAL A 1 202 ?   8.813  -8.274  -6.882 1.000 87.800 ? 202 VAL A CG2 1 
ATOM 1591 N N   ? VAL A 1 203 ?   6.913  -5.381  -9.966 1.000 91.700 ? 203 VAL A N   1 
ATOM 1592 C CA  ? VAL A 1 203 ?   6.432  -4.088 -10.440 1.000 91.700 ? 203 VAL A CA  1 
ATOM 1593 C C   ? VAL A 1 203 ?   5.411  -3.523  -9.455 1.000 91.700 ? 203 VAL A C   1 
ATOM 1594 C CB  ? VAL A 1 203 ?   5.808  -4.196 -11.850 1.000 91.700 ? 203 VAL A CB  1 
ATOM 1595 O O   ? VAL A 1 203 ?   4.504  -4.234  -9.015 1.000 91.700 ? 203 VAL A O   1 
ATOM 1596 C CG1 ? VAL A 1 203 ?   5.137  -2.882 -12.246 1.000 91.700 ? 203 VAL A CG1 1 
ATOM 1597 C CG2 ? VAL A 1 203 ?   6.872  -4.585 -12.874 1.000 91.700 ? 203 VAL A CG2 1 
ATOM 1598 N N   ? PHE A 1 204 ?   5.682  -2.346  -9.069 1.000 95.360 ? 204 PHE A N   1 
ATOM 1599 C CA  ? PHE A 1 204 ?   4.781  -1.545  -8.251 1.000 95.360 ? 204 PHE A CA  1 
ATOM 1600 C C   ? PHE A 1 204 ?   4.158  -0.421  -9.071 1.000 95.360 ? 204 PHE A C   1 
ATOM 1601 C CB  ? PHE A 1 204 ?   5.523  -0.963  -7.043 1.000 95.360 ? 204 PHE A CB  1 
ATOM 1602 O O   ? PHE A 1 204 ?   4.749   0.040 -10.050 1.000 95.360 ? 204 PHE A O   1 
ATOM 1603 C CG  ? PHE A 1 204 ?   5.874  -1.986  -5.996 1.000 95.360 ? 204 PHE A CG  1 
ATOM 1604 C CD1 ? PHE A 1 204 ?   5.310  -1.925  -4.728 1.000 95.360 ? 204 PHE A CD1 1 
ATOM 1605 C CD2 ? PHE A 1 204 ?   6.769  -3.009  -6.282 1.000 95.360 ? 204 PHE A CD2 1 
ATOM 1606 C CE1 ? PHE A 1 204 ?   5.634  -2.870  -3.757 1.000 95.360 ? 204 PHE A CE1 1 
ATOM 1607 C CE2 ? PHE A 1 204 ?   7.096  -3.957  -5.317 1.000 95.360 ? 204 PHE A CE2 1 
ATOM 1608 C CZ  ? PHE A 1 204 ?   6.529  -3.885  -4.055 1.000 95.360 ? 204 PHE A CZ  1 
ATOM 1609 N N   ? THR A 1 205 ?   2.870  -0.090  -8.684 1.000 96.960 ? 205 THR A N   1 
ATOM 1610 C CA  ? THR A 1 205 ?   2.330   1.168  -9.187 1.000 96.960 ? 205 THR A CA  1 
ATOM 1611 C C   ? THR A 1 205 ?   3.069   2.356  -8.577 1.000 96.960 ? 205 THR A C   1 
ATOM 1612 C CB  ? THR A 1 205 ?   0.824   1.289  -8.889 1.000 96.960 ? 205 THR A CB  1 
ATOM 1613 O O   ? THR A 1 205 ?   3.251   2.421  -7.359 1.000 96.960 ? 205 THR A O   1 
ATOM 1614 C CG2 ? THR A 1 205 ?   0.272   2.623  -9.379 1.000 96.960 ? 205 THR A CG2 1 
ATOM 1615 O OG1 ? THR A 1 205 ?   0.126   0.225  -9.547 1.000 96.960 ? 205 THR A OG1 1 
ATOM 1616 N N   ? ARG A 1 206 ?   3.628   3.246  -9.403 1.000 96.990 ? 206 ARG A N   1 
ATOM 1617 C CA  ? ARG A 1 206 ?   4.363   4.427  -8.962 1.000 96.990 ? 206 ARG A CA  1 
ATOM 1618 C C   ? ARG A 1 206 ?   3.412   5.503  -8.448 1.000 96.990 ? 206 ARG A C   1 
ATOM 1619 C CB  ? ARG A 1 206 ?   5.218   4.984 -10.102 1.000 96.990 ? 206 ARG A CB  1 
ATOM 1620 O O   ? ARG A 1 206 ?   2.720   6.154  -9.234 1.000 96.990 ? 206 ARG A O   1 
ATOM 1621 C CG  ? ARG A 1 206 ?   6.113   6.143  -9.691 1.000 96.990 ? 206 ARG A CG  1 
ATOM 1622 C CD  ? ARG A 1 206 ?   6.912   6.683 -10.869 1.000 96.990 ? 206 ARG A CD  1 
ATOM 1623 N NE  ? ARG A 1 206 ?   7.851   5.690 -11.384 1.000 96.990 ? 206 ARG A NE  1 
ATOM 1624 N NH1 ? ARG A 1 206 ?   9.439   6.037  -9.742 1.000 96.990 ? 206 ARG A NH1 1 
ATOM 1625 N NH2 ? ARG A 1 206 ?   9.806   4.485 -11.388 1.000 96.990 ? 206 ARG A NH2 1 
ATOM 1626 C CZ  ? ARG A 1 206 ?   9.030   5.406 -10.837 1.000 96.990 ? 206 ARG A CZ  1 
ATOM 1627 N N   ? ILE A 1 207 ?   3.452   5.814  -7.131 1.000 97.760 ? 207 ILE A N   1 
ATOM 1628 C CA  ? ILE A 1 207 ?   2.489   6.685  -6.467 1.000 97.760 ? 207 ILE A CA  1 
ATOM 1629 C C   ? ILE A 1 207 ?   2.755   8.138  -6.854 1.000 97.760 ? 207 ILE A C   1 
ATOM 1630 C CB  ? ILE A 1 207 ?   2.541   6.521  -4.932 1.000 97.760 ? 207 ILE A CB  1 
ATOM 1631 O O   ? ILE A 1 207 ?   1.820   8.924  -7.023 1.000 97.760 ? 207 ILE A O   1 
ATOM 1632 C CG1 ? ILE A 1 207 ?   2.069   5.119  -4.529 1.000 97.760 ? 207 ILE A CG1 1 
ATOM 1633 C CG2 ? ILE A 1 207 ?   1.701   7.601  -4.244 1.000 97.760 ? 207 ILE A CG2 1 
ATOM 1634 C CD1 ? ILE A 1 207 ?   2.229   4.815  -3.045 1.000 97.760 ? 207 ILE A CD1 1 
ATOM 1635 N N   ? SER A 1 208 ?   4.040   8.506  -7.010 1.000 97.250 ? 208 SER A N   1 
ATOM 1636 C CA  ? SER A 1 208 ?   4.402   9.889  -7.301 1.000 97.250 ? 208 SER A CA  1 
ATOM 1637 C C   ? SER A 1 208 ?   3.674  10.404  -8.538 1.000 97.250 ? 208 SER A C   1 
ATOM 1638 C CB  ? SER A 1 208 ?   5.913  10.018  -7.498 1.000 97.250 ? 208 SER A CB  1 
ATOM 1639 O O   ? SER A 1 208 ?   3.276  11.570  -8.590 1.000 97.250 ? 208 SER A O   1 
ATOM 1640 O OG  ? SER A 1 208 ?   6.358   9.170  -8.544 1.000 97.250 ? 208 SER A OG  1 
ATOM 1641 N N   ? HIS A 1 209 ?   3.428   9.500  -9.477 1.000 97.110 ? 209 HIS A N   1 
ATOM 1642 C CA  ? HIS A 1 209 ?   2.739   9.856 -10.713 1.000 97.110 ? 209 HIS A CA  1 
ATOM 1643 C C   ? HIS A 1 209 ?   1.260  10.129 -10.460 1.000 97.110 ? 209 HIS A C   1 
ATOM 1644 C CB  ? HIS A 1 209 ?   2.897   8.745 -11.753 1.000 97.110 ? 209 HIS A CB  1 
ATOM 1645 O O   ? HIS A 1 209 ?   0.650  10.953 -11.146 1.000 97.110 ? 209 HIS A O   1 
ATOM 1646 C CG  ? HIS A 1 209 ?   2.174   9.016 -13.034 1.000 97.110 ? 209 HIS A CG  1 
ATOM 1647 C CD2 ? HIS A 1 209 ?   0.983   8.567 -13.496 1.000 97.110 ? 209 HIS A CD2 1 
ATOM 1648 N ND1 ? HIS A 1 209 ?   2.682   9.842 -14.014 1.000 97.110 ? 209 HIS A ND1 1 
ATOM 1649 C CE1 ? HIS A 1 209 ?   1.831   9.889 -15.026 1.000 97.110 ? 209 HIS A CE1 1 
ATOM 1650 N NE2 ? HIS A 1 209 ?   0.792   9.124 -14.736 1.000 97.110 ? 209 HIS A NE2 1 
ATOM 1651 N N   ? PHE A 1 210 ?   0.665   9.590  -9.388 1.000 97.660 ? 210 PHE A N   1 
ATOM 1652 C CA  ? PHE A 1 210 ?  -0.782   9.594  -9.204 1.000 97.660 ? 210 PHE A CA  1 
ATOM 1653 C C   ? PHE A 1 210 ?  -1.178  10.506  -8.049 1.000 97.660 ? 210 PHE A C   1 
ATOM 1654 C CB  ? PHE A 1 210 ?  -1.297   8.174  -8.952 1.000 97.660 ? 210 PHE A CB  1 
ATOM 1655 O O   ? PHE A 1 210 ?  -2.353  10.578  -7.683 1.000 97.660 ? 210 PHE A O   1 
ATOM 1656 C CG  ? PHE A 1 210 ?  -1.161   7.259 -10.139 1.000 97.660 ? 210 PHE A CG  1 
ATOM 1657 C CD1 ? PHE A 1 210 ?  -2.091   7.294 -11.171 1.000 97.660 ? 210 PHE A CD1 1 
ATOM 1658 C CD2 ? PHE A 1 210 ?  -0.102   6.365 -10.223 1.000 97.660 ? 210 PHE A CD2 1 
ATOM 1659 C CE1 ? PHE A 1 210 ?  -1.968   6.448 -12.271 1.000 97.660 ? 210 PHE A CE1 1 
ATOM 1660 C CE2 ? PHE A 1 210 ?   0.028   5.517 -11.320 1.000 97.660 ? 210 PHE A CE2 1 
ATOM 1661 C CZ  ? PHE A 1 210 ?  -0.906   5.559 -12.342 1.000 97.660 ? 210 PHE A CZ  1 
ATOM 1662 N N   ? VAL A 1 211 ?  -0.237  11.259  -7.501 1.000 97.670 ? 211 VAL A N   1 
ATOM 1663 C CA  ? VAL A 1 211 ?  -0.530  12.105  -6.349 1.000 97.670 ? 211 VAL A CA  1 
ATOM 1664 C C   ? VAL A 1 211 ?  -1.588  13.140  -6.723 1.000 97.670 ? 211 VAL A C   1 
ATOM 1665 C CB  ? VAL A 1 211 ?   0.742  12.808  -5.823 1.000 97.670 ? 211 VAL A CB  1 
ATOM 1666 O O   ? VAL A 1 211 ?  -2.550  13.349  -5.981 1.000 97.670 ? 211 VAL A O   1 
ATOM 1667 C CG1 ? VAL A 1 211 ?   0.374  13.973  -4.906 1.000 97.670 ? 211 VAL A CG1 1 
ATOM 1668 C CG2 ? VAL A 1 211 ?   1.639  11.812  -5.093 1.000 97.670 ? 211 VAL A CG2 1 
ATOM 1669 N N   ? PRO A 1 212 ?  -1.409  13.818  -7.859 1.000 97.000 ? 212 PRO A N   1 
ATOM 1670 C CA  ? PRO A 1 212 ?  -2.465  14.756  -8.247 1.000 97.000 ? 212 PRO A CA  1 
ATOM 1671 C C   ? PRO A 1 212 ?  -3.835  14.090  -8.356 1.000 97.000 ? 212 PRO A C   1 
ATOM 1672 C CB  ? PRO A 1 212 ?  -1.997  15.269  -9.611 1.000 97.000 ? 212 PRO A CB  1 
ATOM 1673 O O   ? PRO A 1 212 ?  -4.839  14.659  -7.919 1.000 97.000 ? 212 PRO A O   1 
ATOM 1674 C CG  ? PRO A 1 212 ?  -0.506  15.191  -9.558 1.000 97.000 ? 212 PRO A CG  1 
ATOM 1675 C CD  ? PRO A 1 212 ?  -0.120  13.952  -8.802 1.000 97.000 ? 212 PRO A CD  1 
ATOM 1676 N N   ? TRP A 1 213 ?  -3.868  12.893  -8.955 1.000 97.600 ? 213 TRP A N   1 
ATOM 1677 C CA  ? TRP A 1 213 ?  -5.102  12.124  -9.083 1.000 97.600 ? 213 TRP A CA  1 
ATOM 1678 C C   ? TRP A 1 213 ?  -5.671  11.776  -7.711 1.000 97.600 ? 213 TRP A C   1 
ATOM 1679 C CB  ? TRP A 1 213 ?  -4.859  10.845  -9.888 1.000 97.600 ? 213 TRP A CB  1 
ATOM 1680 O O   ? TRP A 1 213 ?  -6.876  11.905  -7.481 1.000 97.600 ? 213 TRP A O   1 
ATOM 1681 C CG  ? TRP A 1 213 ?  -6.065   9.964 -10.012 1.000 97.600 ? 213 TRP A CG  1 
ATOM 1682 C CD1 ? TRP A 1 213 ?  -7.057  10.052 -10.948 1.000 97.600 ? 213 TRP A CD1 1 
ATOM 1683 C CD2 ? TRP A 1 213 ?  -6.409   8.863  -9.165 1.000 97.600 ? 213 TRP A CD2 1 
ATOM 1684 C CE2 ? TRP A 1 213 ?  -7.624   8.328  -9.647 1.000 97.600 ? 213 TRP A CE2 1 
ATOM 1685 C CE3 ? TRP A 1 213 ?  -5.807   8.276  -8.044 1.000 97.600 ? 213 TRP A CE3 1 
ATOM 1686 N NE1 ? TRP A 1 213 ?  -7.998   9.071 -10.735 1.000 97.600 ? 213 TRP A NE1 1 
ATOM 1687 C CH2 ? TRP A 1 213 ?  -7.638   6.677  -7.951 1.000 97.600 ? 213 TRP A CH2 1 
ATOM 1688 C CZ2 ? TRP A 1 213 ?  -8.248   7.233  -9.046 1.000 97.600 ? 213 TRP A CZ2 1 
ATOM 1689 C CZ3 ? TRP A 1 213 ?  -6.430   7.186  -7.447 1.000 97.600 ? 213 TRP A CZ3 1 
ATOM 1690 N N   ? ILE A 1 214 ?  -4.841  11.360  -6.760 1.000 97.830 ? 214 ILE A N   1 
ATOM 1691 C CA  ? ILE A 1 214 ?  -5.227  10.980  -5.406 1.000 97.830 ? 214 ILE A CA  1 
ATOM 1692 C C   ? ILE A 1 214 ?  -5.844  12.179  -4.690 1.000 97.830 ? 214 ILE A C   1 
ATOM 1693 C CB  ? ILE A 1 214 ?  -4.022  10.440  -4.605 1.000 97.830 ? 214 ILE A CB  1 
ATOM 1694 O O   ? ILE A 1 214 ?  -6.941  12.082  -4.134 1.000 97.830 ? 214 ILE A O   1 
ATOM 1695 C CG1 ? ILE A 1 214 ?  -3.503   9.140  -5.232 1.000 97.830 ? 214 ILE A CG1 1 
ATOM 1696 C CG2 ? ILE A 1 214 ?  -4.401  10.226  -3.137 1.000 97.830 ? 214 ILE A CG2 1 
ATOM 1697 C CD1 ? ILE A 1 214 ?  -2.127   8.720  -4.736 1.000 97.830 ? 214 ILE A CD1 1 
ATOM 1698 N N   ? LYS A 1 215 ?  -5.208  13.292  -4.728 1.000 97.020 ? 215 LYS A N   1 
ATOM 1699 C CA  ? LYS A 1 215 ?  -5.653  14.501  -4.041 1.000 97.020 ? 215 LYS A CA  1 
ATOM 1700 C C   ? LYS A 1 215 ?  -6.971  15.008  -4.618 1.000 97.020 ? 215 LYS A C   1 
ATOM 1701 C CB  ? LYS A 1 215 ?  -4.587  15.593  -4.131 1.000 97.020 ? 215 LYS A CB  1 
ATOM 1702 O O   ? LYS A 1 215 ?  -7.864  15.420  -3.874 1.000 97.020 ? 215 LYS A O   1 
ATOM 1703 C CG  ? LYS A 1 215 ?  -3.357  15.330  -3.275 1.000 97.020 ? 215 LYS A CG  1 
ATOM 1704 C CD  ? LYS A 1 215 ?  -2.376  16.494  -3.331 1.000 97.020 ? 215 LYS A CD  1 
ATOM 1705 C CE  ? LYS A 1 215 ?  -1.208  16.290  -2.377 1.000 97.020 ? 215 LYS A CE  1 
ATOM 1706 N NZ  ? LYS A 1 215 ?  -0.215  17.401  -2.470 1.000 97.020 ? 215 LYS A NZ  1 
ATOM 1707 N N   ? ALA A 1 216 ?  -7.109  15.013  -5.912 1.000 96.810 ? 216 ALA A N   1 
ATOM 1708 C CA  ? ALA A 1 216 ?  -8.324  15.459  -6.590 1.000 96.810 ? 216 ALA A CA  1 
ATOM 1709 C C   ? ALA A 1 216 ?  -9.526  14.616  -6.172 1.000 96.810 ? 216 ALA A C   1 
ATOM 1710 C CB  ? ALA A 1 216 ?  -8.140  15.404  -8.104 1.000 96.810 ? 216 ALA A CB  1 
ATOM 1711 O O   ? ALA A 1 216 ? -10.610  15.150  -5.924 1.000 96.810 ? 216 ALA A O   1 
ATOM 1712 N N   ? ASN A 1 217 ?  -9.399  13.311  -6.095 1.000 96.350 ? 217 ASN A N   1 
ATOM 1713 C CA  ? ASN A 1 217 ? -10.488  12.407  -5.740 1.000 96.350 ? 217 ASN A CA  1 
ATOM 1714 C C   ? ASN A 1 217 ? -10.847  12.515  -4.261 1.000 96.350 ? 217 ASN A C   1 
ATOM 1715 C CB  ? ASN A 1 217 ? -10.123  10.963  -6.093 1.000 96.350 ? 217 ASN A CB  1 
ATOM 1716 O O   ? ASN A 1 217 ? -12.016  12.391  -3.891 1.000 96.350 ? 217 ASN A O   1 
ATOM 1717 C CG  ? ASN A 1 217 ? -10.412  10.626  -7.543 1.000 96.350 ? 217 ASN A CG  1 
ATOM 1718 N ND2 ? ASN A 1 217 ?  -9.376  10.640  -8.373 1.000 96.350 ? 217 ASN A ND2 1 
ATOM 1719 O OD1 ? ASN A 1 217 ? -11.557  10.355  -7.913 1.000 96.350 ? 217 ASN A OD1 1 
ATOM 1720 N N   ? MET A 1 218 ?  -9.844  12.785  -3.402 1.000 95.280 ? 218 MET A N   1 
ATOM 1721 C CA  ? MET A 1 218 ? -10.114  12.953  -1.977 1.000 95.280 ? 218 MET A CA  1 
ATOM 1722 C C   ? MET A 1 218 ? -10.871  14.252  -1.716 1.000 95.280 ? 218 MET A C   1 
ATOM 1723 C CB  ? MET A 1 218 ?  -8.811  12.937  -1.177 1.000 95.280 ? 218 MET A CB  1 
ATOM 1724 O O   ? MET A 1 218 ? -11.712  14.315  -0.818 1.000 95.280 ? 218 MET A O   1 
ATOM 1725 C CG  ? MET A 1 218 ?  -8.210  11.551  -1.012 1.000 95.280 ? 218 MET A CG  1 
ATOM 1726 S SD  ? MET A 1 218 ?  -6.790  11.534   0.150 1.000 95.280 ? 218 MET A SD  1 
ATOM 1727 C CE  ? MET A 1 218 ?  -5.598  12.531  -0.786 1.000 95.280 ? 218 MET A CE  1 
ATOM 1728 N N   ? GLN A 1 219 ? -10.707  15.289  -2.494 1.000 91.240 ? 219 GLN A N   1 
ATOM 1729 C CA  ? GLN A 1 219 ? -11.324  16.603  -2.343 1.000 91.240 ? 219 GLN A CA  1 
ATOM 1730 C C   ? GLN A 1 219 ? -12.756  16.602  -2.870 1.000 91.240 ? 219 GLN A C   1 
ATOM 1731 C CB  ? GLN A 1 219 ? -10.499  17.669  -3.066 1.000 91.240 ? 219 GLN A CB  1 
ATOM 1732 O O   ? GLN A 1 219 ? -13.603  17.352  -2.380 1.000 91.240 ? 219 GLN A O   1 
ATOM 1733 C CG  ? GLN A 1 219 ?  -9.192  18.015  -2.365 1.000 91.240 ? 219 GLN A CG  1 
ATOM 1734 C CD  ? GLN A 1 219 ?  -8.336  18.981  -3.163 1.000 91.240 ? 219 GLN A CD  1 
ATOM 1735 N NE2 ? GLN A 1 219 ?  -7.176  19.333  -2.620 1.000 91.240 ? 219 GLN A NE2 1 
ATOM 1736 O OE1 ? GLN A 1 219 ?  -8.715  19.407  -4.259 1.000 91.240 ? 219 GLN A OE1 1 
ATOM 1737 N N   ? GLN A 1 220 ? -13.111  15.889  -3.875 1.000 78.870 ? 220 GLN A N   1 
ATOM 1738 C CA  ? GLN A 1 220 ? -14.379  15.826  -4.594 1.000 78.870 ? 220 GLN A CA  1 
ATOM 1739 C C   ? GLN A 1 220 ? -15.433  15.072  -3.787 1.000 78.870 ? 220 GLN A C   1 
ATOM 1740 C CB  ? GLN A 1 220 ? -14.190  15.163  -5.960 1.000 78.870 ? 220 GLN A CB  1 
ATOM 1741 O O   ? GLN A 1 220 ? -16.632  15.307  -3.950 1.000 78.870 ? 220 GLN A O   1 
ATOM 1742 C CG  ? GLN A 1 220 ? -13.474  16.042  -6.976 1.000 78.870 ? 220 GLN A CG  1 
ATOM 1743 C CD  ? GLN A 1 220 ? -13.388  15.401  -8.349 1.000 78.870 ? 220 GLN A CD  1 
ATOM 1744 N NE2 ? GLN A 1 220 ? -12.864  16.144  -9.318 1.000 78.870 ? 220 GLN A NE2 1 
ATOM 1745 O OE1 ? GLN A 1 220 ? -13.789  14.249  -8.537 1.000 78.870 ? 220 GLN A OE1 1 
ATOM 1746 N N   ? ILE A 1 221 ? -15.035  14.537  -2.708 1.000 74.340 ? 221 ILE A N   1 
ATOM 1747 C CA  ? ILE A 1 221 ? -15.961  13.753  -1.898 1.000 74.340 ? 221 ILE A CA  1 
ATOM 1748 C C   ? ILE A 1 221 ? -16.229  14.473  -0.578 1.000 74.340 ? 221 ILE A C   1 
ATOM 1749 C CB  ? ILE A 1 221 ? -15.416  12.332  -1.632 1.000 74.340 ? 221 ILE A CB  1 
ATOM 1750 O O   ? ILE A 1 221 ? -15.334  15.113  -0.020 1.000 74.340 ? 221 ILE A O   1 
ATOM 1751 C CG1 ? ILE A 1 221 ? -15.125  11.615  -2.955 1.000 74.340 ? 221 ILE A CG1 1 
ATOM 1752 C CG2 ? ILE A 1 221 ? -16.401  11.527  -0.778 1.000 74.340 ? 221 ILE A CG2 1 
ATOM 1753 C CD1 ? ILE A 1 221 ? -14.492  10.241  -2.789 1.000 74.340 ? 221 ILE A CD1 1 
# 
loop_
_struct_sheet_range.sheet_id 
_struct_sheet_range.id 
_struct_sheet_range.beg_label_comp_id 
_struct_sheet_range.beg_label_asym_id 
_struct_sheet_range.beg_label_seq_id 
_struct_sheet_range.pdbx_beg_PDB_ins_code 
_struct_sheet_range.end_label_comp_id 
_struct_sheet_range.end_label_asym_id 
_struct_sheet_range.end_label_seq_id 
_struct_sheet_range.pdbx_end_PDB_ins_code 
_struct_sheet_range.beg_auth_comp_id 
_struct_sheet_range.beg_auth_asym_id 
_struct_sheet_range.beg_auth_seq_id 
_struct_sheet_range.end_auth_comp_id 
_struct_sheet_range.end_auth_asym_id 
_struct_sheet_range.end_auth_seq_id 
A A ILE A   2 ? ILE A   3 ? ILE A 2   ILE A 3   
A B SER A 171 ? THR A 172 ? SER A 171 THR A 172 
B C LYS A   6 ? GLU A   7 ? LYS A 6   GLU A 7   
B D ARG A 106 ? ARG A 106 ? ARG A 106 ARG A 106 
B E LEU A 117 ? GLY A 122 ? LEU A 117 GLY A 122 
B F ARG A 136 ? VAL A 142 ? ARG A 136 VAL A 142 
B G MET A 160 ? GLY A 164 ? MET A 160 GLY A 164 
B H PRO A 180 ? CYS A 183 ? PRO A 180 CYS A 183 
B I VAL A 186 ? LYS A 193 ? VAL A 186 LYS A 193 
B J HIS A 201 ? ARG A 206 ? HIS A 201 ARG A 206 
C K MET A  16 ? ILE A  21 ? MET A 16  ILE A 21  
C L LYS A  25 ? ALA A  33 ? LYS A 25  ALA A 33  
C M PHE A  36 ? THR A  39 ? PHE A 36  THR A 39  
C N ILE A  48 ? LEU A  52 ? ILE A 48  LEU A 52  
C O GLN A  65 ? PRO A  74 ? GLN A 65  PRO A 74  
C P MET A  88 ? LEU A  92 ? MET A 88  LEU A 92  
D Q ASN A  56 ? ASN A  56 ? ASN A 56  ASN A 56  
D R THR A 134 ? THR A 134 ? THR A 134 THR A 134 
E S MET A 125 ? MET A 125 ? MET A 125 MET A 125 
E T THR A 131 ? THR A 131 ? THR A 131 THR A 131 
# 
loop_
_struct_conf.id 
_struct_conf.conf_type_id 
_struct_conf.beg_label_comp_id 
_struct_conf.beg_label_asym_id 
_struct_conf.beg_label_seq_id 
_struct_conf.pdbx_beg_PDB_ins_code 
_struct_conf.end_label_comp_id 
_struct_conf.end_label_asym_id 
_struct_conf.end_label_seq_id 
_struct_conf.pdbx_end_PDB_ins_code 
_struct_conf.beg_auth_comp_id 
_struct_conf.beg_auth_asym_id 
_struct_conf.beg_auth_seq_id 
_struct_conf.end_auth_comp_id 
_struct_conf.end_auth_asym_id 
_struct_conf.end_auth_seq_id 
STRN1         STRN         ILE A   2 ? ILE A   3 ? ILE A 2   ILE A 3   
TURN_TY1_P1   TURN_TY1_P   GLY A   4 ? GLY A   4 ? GLY A 4   GLY A 4   
STRN2         STRN         LYS A   6 ? GLU A   7 ? LYS A 6   GLU A 7   
HELX_LH_PP_P1 HELX_LH_PP_P ALA A   8 ? GLN A   9 ? ALA A 8   GLN A 9   
TURN_TY1_P2   TURN_TY1_P   PRO A  10 ? HIS A  11 ? PRO A 10  HIS A 11  
BEND1         BEND         SER A  12 ? SER A  12 ? SER A 12  SER A 12  
TURN_TY1_P3   TURN_TY1_P   PRO A  14 ? TYR A  15 ? PRO A 14  TYR A 15  
STRN3         STRN         MET A  16 ? ILE A  21 ? MET A 16  ILE A 21  
TURN_TY1_P4   TURN_TY1_P   ASP A  22 ? TYR A  24 ? ASP A 22  TYR A 24  
STRN4         STRN         LYS A  25 ? ALA A  33 ? LYS A 25  ALA A 33  
TURN_TY1_P5   TURN_TY1_P   GLU A  34 ? ASN A  35 ? GLU A 34  ASN A 35  
STRN5         STRN         PHE A  36 ? THR A  39 ? PHE A 36  THR A 39  
HELX_RH_3T_P1 HELX_RH_3T_P ALA A  41 ? CYS A  43 ? ALA A 41  CYS A 43  
BEND2         BEND         ASP A  46 ? ASP A  46 ? ASP A 46  ASP A 46  
STRN6         STRN         ILE A  48 ? LEU A  52 ? ILE A 48  LEU A 52  
BEND3         BEND         GLY A  53 ? GLY A  53 ? GLY A 53  GLY A 53  
BEND4         BEND         HIS A  55 ? HIS A  55 ? HIS A 55  HIS A 55  
STRN7         STRN         ASN A  56 ? ASN A  56 ? ASN A 56  ASN A 56  
TURN_TY1_P6   TURN_TY1_P   ILE A  57 ? ARG A  58 ? ILE A 57  ARG A 58  
BEND5         BEND         GLN A  59 ? GLN A  59 ? GLN A 59  GLN A 59  
TURN_TY1_P7   TURN_TY1_P   PRO A  62 ? SER A  63 ? PRO A 62  SER A 63  
STRN8         STRN         GLN A  65 ? PRO A  74 ? GLN A 65  PRO A 74  
TURN_TY1_P8   TURN_TY1_P   ARG A  76 ? GLN A  77 ? ARG A 76  GLN A 77  
TURN_TY1_P9   TURN_TY1_P   ARG A  80 ? THR A  82 ? ARG A 80  THR A 82  
TURN_TY1_P10  TURN_TY1_P   ASN A  84 ? ASN A  85 ? ASN A 84  ASN A 85  
STRN9         STRN         MET A  88 ? LEU A  92 ? MET A 88  LEU A 92  
BEND6         BEND         SER A  93 ? HIS A  94 ? SER A 93  HIS A 94  
BEND7         BEND         ARG A 100 ? GLU A 101 ? ARG A 100 GLU A 101 
HELX_LH_PP_P2 HELX_LH_PP_P LEU A 104 ? LEU A 105 ? LEU A 104 LEU A 105 
STRN10        STRN         ARG A 106 ? ARG A 106 ? ARG A 106 ARG A 106 
HELX_LH_PP_P3 HELX_LH_PP_P LEU A 107 ? PRO A 108 ? LEU A 107 PRO A 108 
BEND8         BEND         THR A 109 ? CYS A 110 ? THR A 109 CYS A 110 
HELX_LH_PP_P4 HELX_LH_PP_P ARG A 111 ? CYS A 113 ? ARG A 111 CYS A 113 
TURN_TY1_P11  TURN_TY1_P   PRO A 114 ? GLU A 115 ? PRO A 114 GLU A 115 
STRN11        STRN         LEU A 117 ? GLY A 122 ? LEU A 117 GLY A 122 
BEND9         BEND         TRP A 123 ? GLY A 124 ? TRP A 123 GLY A 124 
STRN12        STRN         MET A 125 ? MET A 125 ? MET A 125 MET A 125 
BEND10        BEND         THR A 126 ? THR A 129 ? THR A 126 THR A 129 
STRN13        STRN         THR A 131 ? THR A 131 ? THR A 131 THR A 131 
BEND11        BEND         ASN A 133 ? ASN A 133 ? ASN A 133 ASN A 133 
STRN14        STRN         THR A 134 ? THR A 134 ? THR A 134 THR A 134 
STRN15        STRN         ARG A 136 ? VAL A 142 ? ARG A 136 VAL A 142 
HELX_RH_AL_P1 HELX_RH_AL_P ASP A 145 ? GLU A 151 ? ASP A 145 GLU A 151 
TURN_TY1_P12  TURN_TY1_P   HIS A 153 ? ASN A 154 ? HIS A 153 ASN A 154 
TURN_TY1_P13  TURN_TY1_P   PRO A 157 ? THR A 159 ? PRO A 157 THR A 159 
STRN16        STRN         MET A 160 ? GLY A 164 ? MET A 160 GLY A 164 
TURN_TY1_P14  TURN_TY1_P   SER A 166 ? ASP A 167 ? SER A 166 ASP A 167 
BEND12        BEND         TYR A 168 ? TYR A 168 ? TYR A 168 TYR A 168 
STRN17        STRN         SER A 171 ? THR A 172 ? SER A 171 THR A 172 
TURN_TY1_P15  TURN_TY1_P   ARG A 174 ? GLY A 175 ? ARG A 174 GLY A 175 
TURN_TY1_P16  TURN_TY1_P   SER A 177 ? GLY A 178 ? SER A 177 GLY A 178 
STRN18        STRN         PRO A 180 ? CYS A 183 ? PRO A 180 CYS A 183 
TURN_TY1_P17  TURN_TY1_P   ASP A 184 ? GLY A 185 ? ASP A 184 GLY A 185 
STRN19        STRN         VAL A 186 ? LYS A 193 ? VAL A 186 LYS A 193 
TURN_TY1_P18  TURN_TY1_P   ARG A 196 ? SER A 198 ? ARG A 196 SER A 198 
BEND13        BEND         SER A 200 ? SER A 200 ? SER A 200 SER A 200 
STRN20        STRN         HIS A 201 ? ARG A 206 ? HIS A 201 ARG A 206 
HELX_RH_AL_P2 HELX_RH_AL_P ILE A 207 ? GLN A 220 ? ILE A 207 GLN A 220 
# 
