# Supplementary material for: FlatProt: 2D visualization eases protein structure comparison
Source: BMC Bioinformatics. 2025 Aug 13;26:210. doi: 10.1186/s12859-025-06233-x (PMC12344939; doi:10.1186/s12859-025-06233-x)
Supplement: Supplementary file 1 — Supplementary Material 1 [file 12859_2025_6233_MOESM1_ESM.zip › KLK/structures/Protobothrops_mucrosquamatus_GeneID=107291374.cif]

data_Protobothrops_mucrosquamatus_GeneID=107291374
# 
_entry.id   ? 
# 
_entity.id                         1      
_entity.type                       polymer 
_entity.pdbx_description           polymer-1 
_entity.formula_weight             24483.4 
_entity.pdbx_number_of_molecules        1 
# 
loop_
_struct_sheet.id 
_struct_sheet.number_strands 
A 2 
B 7 
C 7 
D 2 
E 2 
F 2 
G 2 
# 
loop_
_struct_conf_type.id 
_struct_conf_type.criteria 
STRN         DSSP 
TURN_TY1_P   DSSP 
HELX_LH_PP_P DSSP 
BEND         DSSP 
HELX_RH_3T_P DSSP 
HELX_RH_AL_P DSSP 
# 
_struct_asym.id          A 
_struct_asym.entity_id   1 
# 
_software.pdbx_ordinal     1 
_software.name             dssp 
_software.version          4.4.10 
_software.date             ? 
_software.classification   'model annotation' 
# 
_entity_poly.entity_id                      1 
_entity_poly.type                           polypeptide(L) 
_entity_poly.nstd_linkage                   n 
_entity_poly.nstd_monomer                   n 
_entity_poly.pdbx_seq_one_letter_code       
;RIVGGYMMAPHSSKYLVSLKRTGFHFCGGALVSRSWVLTAAHCKTGQMLIVAGEYSLSIFEGTEQIFRPARMVLHPDYSA
SSKNADIMLIKLSRPVAYSPFVSIVPVPRTKVRAGRFCQVSGWGYTTPIGGRTSDTLRSVHLPLVSTCKCNASYAGYITE
NMICAGFRRGGKDACQGDSGGPLVCDGRVFGIVSWGHSCASPGYPGVYTAVANFQKWIYKTIFQK
;
_entity_poly.pdbx_seq_one_letter_code_can   
;RIVGGYMMAPHSSKYLVSLKRTGFHFCGGALVSRSWVLTAAHCKTGQMLIVAGEYSLSIFEGTEQIFRPARMVLHPDYSA
SSKNADIMLIKLSRPVAYSPFVSIVPVPRTKVRAGRFCQVSGWGYTTPIGGRTSDTLRSVHLPLVSTCKCNASYAGYITE
NMICAGFRRGGKDACQGDSGGPLVCDGRVFGIVSWGHSCASPGYPGVYTAVANFQKWIYKTIFQK
;
_entity_poly.pdbx_strand_id                 A 
# 
loop_
_dssp_struct_summary.entry_id 
_dssp_struct_summary.label_comp_id 
_dssp_struct_summary.label_asym_id 
_dssp_struct_summary.label_seq_id 
_dssp_struct_summary.secondary_structure 
_dssp_struct_summary.ss_bridge 
_dssp_struct_summary.helix_3_10 
_dssp_struct_summary.helix_alpha 
_dssp_struct_summary.helix_pi 
_dssp_struct_summary.helix_pp 
_dssp_struct_summary.bend 
_dssp_struct_summary.chirality 
_dssp_struct_summary.sheet 
_dssp_struct_summary.strand 
_dssp_struct_summary.ladder_1 
_dssp_struct_summary.ladder_2 
_dssp_struct_summary.accessibility 
_dssp_struct_summary.TCO 
_dssp_struct_summary.kappa 
_dssp_struct_summary.alpha 
_dssp_struct_summary.phi 
_dssp_struct_summary.psi 
_dssp_struct_summary.x_ca 
_dssp_struct_summary.y_ca 
_dssp_struct_summary.z_ca 
Protobothrops_mucrosquamatus_GeneID=107291374 ARG A 1   . . . . . . . . . . . . ? .      .     .      .      121.9  0.3   11.5  
-6.2  
Protobothrops_mucrosquamatus_GeneID=107291374 ILE A 2   . . > . . . . - . . . . ? -0.877 .     -125.9 -76.0  93.5   0.9   9.1   
-9.0  
Protobothrops_mucrosquamatus_GeneID=107291374 VAL A 3   B . 3 . . . S + A A A . ? -0.602 95.5  11.0   -46.6  121.0  3.2   11.1  
-11.2 
Protobothrops_mucrosquamatus_GeneID=107291374 GLY A 4   T . 3 . . . S + . . . . ? 0.701  103.2 139.9  81.2   12.6   1.7   11.2  
-14.6 
Protobothrops_mucrosquamatus_GeneID=107291374 GLY A 5   . . < . . . . - . . . . ? -0.364 44.8  -129.0 -90.4  167.6  -1.7  9.7   
-13.3 
Protobothrops_mucrosquamatus_GeneID=107291374 TYR A 6   E . . . . . . - B C B . ? -0.877 29.5  -94.3  -117.7 150.8  -5.2  10.6  
-14.2 
Protobothrops_mucrosquamatus_GeneID=107291374 MET A 7   E . . . . > . - B C B . ? -0.523 45.1  -133.2 -63.3  126.8  -8.3  11.4  
-12.1 
Protobothrops_mucrosquamatus_GeneID=107291374 MET A 8   P . . . . P . - . . . . ? -0.532 23.6  -98.5  -80.3  146.9  -10.3 8.3   
-11.4 
Protobothrops_mucrosquamatus_GeneID=107291374 ALA A 9   P . > . . < . - . . . . ? -0.455 60.3  -85.1  -58.6  130.3  -14.0 8.2   
-11.8 
Protobothrops_mucrosquamatus_GeneID=107291374 PRO A 10  T . 3 . . . S + . . . . ? -0.256 112.7 7.4    -41.1  123.8  -15.5 8.5   
-8.4  
Protobothrops_mucrosquamatus_GeneID=107291374 HIS A 11  T . 3 . . . S + . . . . ? 0.706  85.1  127.4  82.9   14.8   -15.6 5.1   
-6.6  
Protobothrops_mucrosquamatus_GeneID=107291374 SER A 12  S . < . . . S + . . . . ? 0.704  72.8  50.6   -78.3  -19.6  -13.6 3.2   
-9.2  
Protobothrops_mucrosquamatus_GeneID=107291374 SER A 13  . . > . . . . + . . . . ? -0.665 66.4  163.9  -119.3 80.4   -11.2 1.9   
-6.6  
Protobothrops_mucrosquamatus_GeneID=107291374 LYS A 14  T . 3 . . . S + . . . . ? 0.581  71.7  54.5   -81.2  -11.2  -13.7 0.5   
-4.0  
Protobothrops_mucrosquamatus_GeneID=107291374 TYR A 15  T . 3 . . . S + . . . . ? 0.582  83.8  104.1  -95.0  -19.5  -11.0 -1.5  
-2.2  
Protobothrops_mucrosquamatus_GeneID=107291374 LEU A 16  E . < . . . . - C J I . ? -0.479 51.9  -167.6 -69.8  137.1  -8.6  1.3   
-1.5  
Protobothrops_mucrosquamatus_GeneID=107291374 VAL A 17  E . . . . . . - C J I J ? -0.932 16.5  -131.2 -126.8 151.4  -8.4  2.8   
2.0   
Protobothrops_mucrosquamatus_GeneID=107291374 SER A 18  E . . . . . . - C J I J ? -0.898 11.8  -151.4 -100.8 124.0  -6.9  5.9   
3.5   
Protobothrops_mucrosquamatus_GeneID=107291374 LEU A 19  E . . . . . . - C J I J ? -0.884 22.4  -163.0 -92.1  122.0  -4.7  5.6   
6.5   
Protobothrops_mucrosquamatus_GeneID=107291374 LYS A 20  E . . . . . . - C J I J ? -0.831 17.0  -167.6 -115.9 139.7  -5.0  8.9   
8.5   
Protobothrops_mucrosquamatus_GeneID=107291374 ARG A 21  E . > . . . S - C J I J ? -0.998 80.4  -17.9  -121.2 127.0  -2.8  10.4  
11.2  
Protobothrops_mucrosquamatus_GeneID=107291374 THR A 22  T . 3 . . . S - . . . . ? 0.889  132.7 -48.8  50.6   29.1   -4.1  13.5  
13.2  
Protobothrops_mucrosquamatus_GeneID=107291374 GLY A 23  T . 3 . . . S + . . . . ? 0.445  118.7 109.6  95.7   2.1    -6.6  14.0  
10.4  
Protobothrops_mucrosquamatus_GeneID=107291374 PHE A 24  E . < . . . S - C K I . ? -0.922 70.0  -117.9 -118.9 142.2  -4.1  13.7  
7.5   
Protobothrops_mucrosquamatus_GeneID=107291374 HIS A 25  E . . . . . . + C K I . ? -0.502 42.8  153.8  -68.4  132.0  -3.6  11.0  
4.9   
Protobothrops_mucrosquamatus_GeneID=107291374 PHE A 26  E . . . . . . + C K . . ? 0.552  60.6  13.8   -133.9 -22.4  -0.2  9.4   
5.2   
Protobothrops_mucrosquamatus_GeneID=107291374 CYS A 27  E . . . . . . - C K I . ? -0.974 61.2  -135.9 -148.3 161.4  -0.6  5.9   
3.7   
Protobothrops_mucrosquamatus_GeneID=107291374 GLY A 28  E . . . . . . - C K I . ? -0.552 18.8  -178.0 -108.4 178.5  -2.9  3.7   
1.7   
Protobothrops_mucrosquamatus_GeneID=107291374 GLY A 29  E . . . . . . - C K I . ? -0.968 21.3  -119.0 -164.7 170.9  -4.2  0.2   
2.0   
Protobothrops_mucrosquamatus_GeneID=107291374 ALA A 30  E . . . . . . - C K I K ? -0.990 21.3  -126.8 -126.5 131.4  -6.3  -2.5  
0.4   
Protobothrops_mucrosquamatus_GeneID=107291374 LEU A 31  E . . . . . . + C K . K ? -0.664 34.1  165.7  -71.1  118.8  -9.4  -4.2  
1.8   
Protobothrops_mucrosquamatus_GeneID=107291374 VAL A 32  . . . . . . . + . . . . ? 0.510  69.0  6.2    -115.6 -8.7   -8.6  -8.0  
1.5   
Protobothrops_mucrosquamatus_GeneID=107291374 SER A 33  S . . . . . S - . . . . ? -0.924 87.3  -90.9  -154.5 177.6  -11.5 -9.1  
3.8   
Protobothrops_mucrosquamatus_GeneID=107291374 ARG A 34  S . . . . . S + . . . . ? 0.748  127.8 24.6   -67.5  -16.9  -14.5 -7.6  
5.7   
Protobothrops_mucrosquamatus_GeneID=107291374 SER A 35  S . . . . . S + . . . . ? 0.358  110.8 79.1   -127.8 1.9    -12.2 -7.0  
8.6   
Protobothrops_mucrosquamatus_GeneID=107291374 TRP A 36  E . . . . . . - C L . L ? -0.958 49.9  -163.8 -128.7 136.4  -8.8  -6.9  
7.3   
Protobothrops_mucrosquamatus_GeneID=107291374 VAL A 37  E . . . . . . - C L K L ? -0.952 13.6  -147.0 -111.3 129.6  -6.7  -4.2  
5.5   
Protobothrops_mucrosquamatus_GeneID=107291374 LEU A 38  E . . . . . . + C L K L ? -0.875 36.8  141.8  -94.9  127.4  -3.5  -5.0  
3.6   
Protobothrops_mucrosquamatus_GeneID=107291374 THR A 39  E . . . . . . - C L . L ? -0.868 52.7  -69.7  -153.3 176.2  -0.8  -2.3  
3.8   
Protobothrops_mucrosquamatus_GeneID=107291374 ALA A 40  . . > . . . . - . . . . ? -0.616 33.7  -135.8 -76.5  141.5  3.0   -1.6  
4.0   
Protobothrops_mucrosquamatus_GeneID=107291374 ALA A 41  G . > . . . S + . . . . ? 0.817  103.6 64.2   -66.1  -30.8  4.7   -2.4  
7.4   
Protobothrops_mucrosquamatus_GeneID=107291374 HIS A 42  G . 3 . . . S + . . . . ? 0.579  88.7  71.9   -72.9  -2.0   6.6   0.8   
7.2   
Protobothrops_mucrosquamatus_GeneID=107291374 CYS A 43  G . < . . . . + . . . . ? 0.499  68.4  125.8  -88.7  -5.6   3.3   2.6   
7.5   
Protobothrops_mucrosquamatus_GeneID=107291374 LYS A 44  . . < . . . . + . . . . ? -0.367 31.2  154.3  -63.8  124.5  2.8   1.6   
11.1  
Protobothrops_mucrosquamatus_GeneID=107291374 THR A 45  . . . . . . . - . . . . ? -0.955 46.7  -94.0  -142.9 160.0  2.2   4.6   
13.3  
Protobothrops_mucrosquamatus_GeneID=107291374 GLY A 46  S . . . . . S + . . . . ? -0.502 101.4 14.4   -76.7  133.5  0.6   5.4   
16.6  
Protobothrops_mucrosquamatus_GeneID=107291374 GLN A 47  S . . . . . S + . . . . ? 0.942  81.2  173.5  69.4   68.4   -3.2  6.6   
16.5  
Protobothrops_mucrosquamatus_GeneID=107291374 MET A 48  E . . . . . . - C M J . ? -0.798 20.8  -154.9 -108.0 138.1  -4.2  5.7   
12.9  
Protobothrops_mucrosquamatus_GeneID=107291374 LEU A 49  E . . . . . . - C M J . ? -0.933 8.8   -146.9 -106.9 139.2  -7.7  6.0   
11.4  
Protobothrops_mucrosquamatus_GeneID=107291374 ILE A 50  E . . . . . . - C M J M ? -0.953 13.8  -168.7 -106.6 122.2  -8.8  3.8   
8.5   
Protobothrops_mucrosquamatus_GeneID=107291374 VAL A 51  E . . . . . . - C M J M ? -0.965 2.5   -172.4 -117.4 117.9  -11.1 5.4   
6.1   
Protobothrops_mucrosquamatus_GeneID=107291374 ALA A 52  E . . . . . . + C M J M ? -0.783 67.8  31.6   -102.9 146.1  -12.9 3.2   
3.4   
Protobothrops_mucrosquamatus_GeneID=107291374 GLY A 53  S . . . . . S + . . . . ? 0.684  79.6  152.2  87.7   16.8   -15.1 4.6   
0.6   
Protobothrops_mucrosquamatus_GeneID=107291374 GLU A 54  . . . . . . . + . . . . ? -0.685 17.5  158.9  -86.9  128.5  -13.1 7.9   
0.3   
Protobothrops_mucrosquamatus_GeneID=107291374 TYR A 55  S . . . . . S + . . . . ? 0.653  75.6  30.8   -106.9 -41.6  -12.9 9.7   
-3.1  
Protobothrops_mucrosquamatus_GeneID=107291374 SER A 56  B . > . . . . - D Q O . ? -0.989 62.4  -155.5 -124.7 129.5  -11.9 13.2  
-1.8  
Protobothrops_mucrosquamatus_GeneID=107291374 LEU A 57  T . 3 . . . S + . . . . ? 0.724  96.0  50.5   -74.8  -14.6  -9.8  13.8  
1.3   
Protobothrops_mucrosquamatus_GeneID=107291374 SER A 58  T . 3 . . . S + . . . . ? 0.573  104.5 64.0   -104.1 -6.7   -11.3 17.3  
1.8   
Protobothrops_mucrosquamatus_GeneID=107291374 ILE A 59  . . < . . . . - . . . . ? -0.940 69.6  -138.3 -129.3 135.4  -15.0 16.4  
1.6   
Protobothrops_mucrosquamatus_GeneID=107291374 PHE A 60  . . . . . . . + . . . . ? -0.855 28.7  176.8  -81.0  102.2  -17.4 14.2  
3.7   
Protobothrops_mucrosquamatus_GeneID=107291374 GLU A 61  . . . . . . . - . . . . ? 0.521  45.9  -115.2 -90.2  -5.9   -19.2 12.6  
0.7   
Protobothrops_mucrosquamatus_GeneID=107291374 GLY A 62  S . . . . . S + . . . . ? 0.450  100.7 90.0   86.6   2.0    -21.4 10.3  
2.9   
Protobothrops_mucrosquamatus_GeneID=107291374 THR A 63  . . . . . . . + . . . . ? 0.514  59.7  112.9  -105.5 -8.7   -19.7 7.2   
1.6   
Protobothrops_mucrosquamatus_GeneID=107291374 GLU A 64  . . . . . . . - . . . . ? -0.377 46.9  -163.6 -76.9  132.6  -16.9 7.0   
4.2   
Protobothrops_mucrosquamatus_GeneID=107291374 GLN A 65  E . . . . . . - C N M . ? -0.996 13.5  -153.7 -111.3 122.4  -16.6 4.3   
6.7   
Protobothrops_mucrosquamatus_GeneID=107291374 ILE A 66  E . . . . . . + C N M . ? -0.835 15.7  179.2  -108.3 133.6  -14.3 5.1   
9.6   
Protobothrops_mucrosquamatus_GeneID=107291374 PHE A 67  E . . . . . . - C N M . ? -0.961 24.2  -141.0 -132.3 148.9  -12.4 2.5   
11.6  
Protobothrops_mucrosquamatus_GeneID=107291374 ARG A 68  . . . . . . . - . . . . ? -0.833 40.6  -103.8 -98.2  143.1  -10.0 2.2   
14.5  
Protobothrops_mucrosquamatus_GeneID=107291374 PRO A 69  E . . . . . . - C O N . ? -0.514 31.6  -174.7 -67.3  126.8  -7.4  -0.5  
14.2  
Protobothrops_mucrosquamatus_GeneID=107291374 ALA A 70  E . . . . . S - C O . . ? 0.808  75.1  -2.0   -79.2  -36.9  -8.3  -3.5  
16.5  
Protobothrops_mucrosquamatus_GeneID=107291374 ARG A 71  E . . . . . . - C O N . ? -0.980 59.5  -155.2 -156.6 141.4  -5.1  -5.2  
15.8  
Protobothrops_mucrosquamatus_GeneID=107291374 MET A 72  E . . . . . . - C O N . ? -0.992 11.5  -168.9 -123.3 126.3  -2.0  -4.6  
13.7  
Protobothrops_mucrosquamatus_GeneID=107291374 VAL A 73  E . . . . . . - C O N . ? -0.931 4.2   -161.1 -121.3 108.9  0.1   -7.5  
12.6  
Protobothrops_mucrosquamatus_GeneID=107291374 LEU A 74  E . . . . . . - C O N . ? -0.625 36.1  -99.5  -82.3  143.6  3.6   -6.9  
11.0  
Protobothrops_mucrosquamatus_GeneID=107291374 HIS A 75  . . > . . . . - . . . . ? -0.414 30.9  -130.3 -58.4  136.6  5.1   -9.6  
9.0   
Protobothrops_mucrosquamatus_GeneID=107291374 PRO A 76  T . 3 . . . S + . . . . ? 0.759  105.9 51.3   -63.1  -25.4  7.7   -11.4 
11.3  
Protobothrops_mucrosquamatus_GeneID=107291374 ASP A 77  T . 3 . . . S + . . . . ? 0.300  78.9  134.9  -96.9  6.5    10.5  -11.1 
8.6   
Protobothrops_mucrosquamatus_GeneID=107291374 TYR A 78  . . < . . . . - . . . . ? -0.413 38.2  -162.1 -59.8  130.7  10.0  -7.4  
8.1   
Protobothrops_mucrosquamatus_GeneID=107291374 SER A 79  . . . > . . . - . . . . ? -0.969 14.6  -162.0 -117.1 122.1  13.3  -5.6  
8.0   
Protobothrops_mucrosquamatus_GeneID=107291374 ALA A 80  T . . 4 . . S + . . . . ? 0.778  93.0  51.8   -72.4  -24.8  13.3  -1.8  
8.5   
Protobothrops_mucrosquamatus_GeneID=107291374 SER A 81  T . . 4 . . S + . . . . ? 0.946  124.7 22.5   -77.3  -46.9  16.8  -1.5  
6.9   
Protobothrops_mucrosquamatus_GeneID=107291374 SER A 82  T . . 4 . . S - . . . . ? 0.600  93.3  -133.4 -97.5  -7.3   16.2  -3.5  
3.7   
Protobothrops_mucrosquamatus_GeneID=107291374 LYS A 83  . . > < . . . + . . . . ? 0.745  50.8  159.9  53.1   21.6   12.4  -2.9  
3.7   
Protobothrops_mucrosquamatus_GeneID=107291374 ASN A 84  T . 3 . . . . + . . . . ? -0.570 64.3  12.4   -68.8  139.2  12.3  -6.7  
2.9   
Protobothrops_mucrosquamatus_GeneID=107291374 ALA A 85  T . 3 . . . S + . . . . ? 0.887  80.4  176.2  58.4   35.9   8.9   -8.3  
3.7   
Protobothrops_mucrosquamatus_GeneID=107291374 ASP A 86  . . < . . . . + . . . . ? -0.491 32.5  121.0  -68.6  69.5   7.4   -4.7  
4.0   
Protobothrops_mucrosquamatus_GeneID=107291374 ILE A 87  . . . . . . . + . . . . ? -0.999 34.5  176.3  -142.1 137.4  3.7   -6.0  
4.6   
Protobothrops_mucrosquamatus_GeneID=107291374 MET A 88  E . . . . . . - C P L N ? -0.996 19.1  -142.7 -141.8 145.6  1.3   -5.6  
7.4   
Protobothrops_mucrosquamatus_GeneID=107291374 LEU A 89  E . . . . . . - C P L N ? -0.935 11.7  -158.0 -109.6 132.6  -2.3  -6.6  
8.1   
Protobothrops_mucrosquamatus_GeneID=107291374 ILE A 90  E . . . . . . - C P L N ? -0.963 8.2   -146.9 -112.7 117.7  -4.7  -4.3  
10.0  
Protobothrops_mucrosquamatus_GeneID=107291374 LYS A 91  E . . . . . . - C P L N ? -0.737 20.7  -131.9 -81.1  125.6  -7.7  -5.8  
11.7  
Protobothrops_mucrosquamatus_GeneID=107291374 LEU A 92  E . . . . . . - C P . N ? -0.465 12.0  -125.3 -76.2  146.8  -10.7 -3.5  
11.7  
Protobothrops_mucrosquamatus_GeneID=107291374 SER A 93  S . . . . . S + . . . . ? 0.785  98.3  10.1   -61.1  -27.0  -12.6 -2.8  
15.0  
Protobothrops_mucrosquamatus_GeneID=107291374 ARG A 94  S . . . . . S - . . . . ? -0.979 94.7  -90.1  -148.3 153.5  -15.7 -3.8  
13.0  
Protobothrops_mucrosquamatus_GeneID=107291374 PRO A 95  . . . . . . . - . . . . ? -0.344 45.2  -108.9 -66.8  147.8  -16.4 -5.4  
9.6   
Protobothrops_mucrosquamatus_GeneID=107291374 VAL A 96  . . . . . . . - . . . . ? -0.446 26.3  -124.2 -69.6  147.1  -16.9 -3.1  
6.6   
Protobothrops_mucrosquamatus_GeneID=107291374 ALA A 97  . . . . . . . - . . . . ? -0.847 28.0  -122.6 -91.1  114.8  -20.4 -2.8  
5.1   
Protobothrops_mucrosquamatus_GeneID=107291374 TYR A 98  . . . . . . . + . . . . ? -0.402 47.4  152.1  -54.1  138.5  -20.4 -3.7  
1.5   
Protobothrops_mucrosquamatus_GeneID=107291374 SER A 99  B . > . . . . - E S P . ? -0.908 65.2  -85.9  -155.9 169.2  -21.7 -0.9  
-0.7  
Protobothrops_mucrosquamatus_GeneID=107291374 PRO A 100 T . 3 . . . S + . . . . ? 0.648  131.4 44.5   -57.6  -2.9   -21.3 0.5   
-4.2  
Protobothrops_mucrosquamatus_GeneID=107291374 PHE A 101 T . 3 . . . S + . . . . ? 0.550  109.2 55.1   -120.2 -13.7  -18.3 2.4   
-2.6  
Protobothrops_mucrosquamatus_GeneID=107291374 VAL A 102 B . < . . . . + E T P . ? -0.989 61.1  147.2  -132.5 121.7  -16.6 -0.3  
-0.6  
Protobothrops_mucrosquamatus_GeneID=107291374 SER A 103 . . . . . . . - . . . . ? -0.922 39.7  -107.2 -144.2 171.1  -15.4 -3.7  
-1.8  
Protobothrops_mucrosquamatus_GeneID=107291374 ILE A 104 . . . . . . . - . . . . ? -0.792 19.2  -145.0 -102.8 147.0  -12.6 -6.3  
-1.3  
Protobothrops_mucrosquamatus_GeneID=107291374 VAL A 105 . . . . . . . - . . . . ? -0.926 24.5  -124.7 -110.1 124.1  -9.7  -7.0  
-3.6  
Protobothrops_mucrosquamatus_GeneID=107291374 PRO A 106 P . . . . > . - . . . . ? -0.400 19.1  -115.9 -68.7  153.0  -8.6  -10.6 
-3.8  
Protobothrops_mucrosquamatus_GeneID=107291374 VAL A 107 P . . . . P . - . . . . ? -0.602 40.3  -100.7 -81.4  144.6  -5.0  -11.8 
-3.1  
Protobothrops_mucrosquamatus_GeneID=107291374 PRO A 108 P . . . . < . - . . . . ? -0.357 19.3  -155.1 -68.9  146.3  -3.2  -13.3 
-6.0  
Protobothrops_mucrosquamatus_GeneID=107291374 ARG A 109 S . . . . . S + . . . . ? 0.719  79.0  25.7   -88.6  -25.1  -2.9  -17.2 
-6.3  
Protobothrops_mucrosquamatus_GeneID=107291374 THR A 110 S . . . . . S - . . . . ? -0.860 92.4  -85.6  -134.0 169.0  0.2   -17.0 
-8.4  
Protobothrops_mucrosquamatus_GeneID=107291374 LYS A 111 P . . . . > . - . . . . ? -0.394 45.1  -118.2 -72.9  148.7  3.1   -14.8 
-9.1  
Protobothrops_mucrosquamatus_GeneID=107291374 VAL A 112 P . . . . P . - . . . . ? -0.669 24.7  -124.6 -91.8  142.9  2.7   -12.0 
-11.7 
Protobothrops_mucrosquamatus_GeneID=107291374 ARG A 113 P . > . . P . - . . . . ? -0.639 28.4  -100.3 -87.2  148.0  4.8   -12.0 
-14.9 
Protobothrops_mucrosquamatus_GeneID=107291374 ALA A 114 T . 3 . . < S + . . . . ? -0.270 105.4 39.0   -58.1  147.6  7.0   -9.1  
-16.1 
Protobothrops_mucrosquamatus_GeneID=107291374 GLY A 115 T . 3 . . . S + . . . . ? 0.254  82.1  129.7  95.7   -14.4  5.4   -6.9  
-18.8 
Protobothrops_mucrosquamatus_GeneID=107291374 ARG A 116 . . < . . . . - . . . . ? -0.557 58.6  -125.6 -72.8  140.5  2.0   -7.1  
-17.3 
Protobothrops_mucrosquamatus_GeneID=107291374 PHE A 117 E . . . . . . - B D C . ? -0.753 32.6  -177.0 -91.7  129.7  0.2   -3.7  
-16.9 
Protobothrops_mucrosquamatus_GeneID=107291374 CYS A 118 E . . . . . . - B D C . ? -0.871 21.2  -124.5 -127.1 157.4  -1.1  -3.0  
-13.4 
Protobothrops_mucrosquamatus_GeneID=107291374 GLN A 119 E . . . . . . - B D C D ? -0.877 18.2  -171.3 -107.2 133.4  -3.0  -0.3  
-11.8 
Protobothrops_mucrosquamatus_GeneID=107291374 VAL A 120 E . . . . . . - B D C D ? -0.982 8.0   -173.5 -121.5 130.2  -1.9  1.7   
-8.8  
Protobothrops_mucrosquamatus_GeneID=107291374 SER A 121 E . . . . . . + B D C . ? -0.942 19.9  120.8  -123.0 144.6  -4.3  4.1   
-7.1  
Protobothrops_mucrosquamatus_GeneID=107291374 GLY A 122 E . . . . . . - B D C . ? -0.988 60.9  -105.6 179.2  -179.5 -3.6  6.6   
-4.3  
Protobothrops_mucrosquamatus_GeneID=107291374 TRP A 123 S . . . . . S + . . . . ? -0.061 71.1  127.5  -113.3 20.1   -3.6  10.2  
-2.9  
Protobothrops_mucrosquamatus_GeneID=107291374 GLY A 124 . . . . . . . - . . . . ? 0.128  68.8  -48.2  -70.8  -172.8 0.2   10.7  
-3.0  
Protobothrops_mucrosquamatus_GeneID=107291374 TYR A 125 B . . . . . . - F U Q . ? -0.309 37.8  -152.2 -59.3  145.7  2.2   13.6  
-4.5  
Protobothrops_mucrosquamatus_GeneID=107291374 THR A 126 S . . . . . S + . . . . ? 0.391  78.9  55.2   -102.1 -3.6   1.4   14.6  
-8.1  
Protobothrops_mucrosquamatus_GeneID=107291374 THR A 127 S . . . . . S - . . . . ? -0.935 83.4  -123.4 -129.2 151.8  4.9   15.8  
-8.8  
Protobothrops_mucrosquamatus_GeneID=107291374 PRO A 128 S . . . . . S + . . . . ? 0.760  100.0 41.5   -63.2  -24.5  8.3   14.1  
-8.6  
Protobothrops_mucrosquamatus_GeneID=107291374 ILE A 129 S . . . . . S - . . . . ? -0.981 126.8 -29.9  -132.4 121.6  9.7   16.8  
-6.2  
Protobothrops_mucrosquamatus_GeneID=107291374 GLY A 130 S . . . . . S + . . . . ? 0.705  82.8  161.5  48.2   64.3   7.8   18.6  
-3.2  
Protobothrops_mucrosquamatus_GeneID=107291374 GLY A 131 . . . . . . . - . . . . ? -0.291 43.2  -100.7 -117.9 152.8  4.1   18.4  
-4.4  
Protobothrops_mucrosquamatus_GeneID=107291374 ARG A 132 P . . . . > . - . . . . ? -0.618 42.5  -110.8 -71.2  128.9  0.7   18.8  
-2.8  
Protobothrops_mucrosquamatus_GeneID=107291374 THR A 133 B . . . . P . - F V Q . ? -0.427 41.6  -101.1 -52.7  142.6  -1.0  15.6  
-2.1  
Protobothrops_mucrosquamatus_GeneID=107291374 SER A 134 P . . . . < . - . . . . ? -0.623 19.3  -151.8 -70.1  135.8  -4.0  15.1  
-4.4  
Protobothrops_mucrosquamatus_GeneID=107291374 ASP A 135 S . . . . . S + . . . . ? 0.793  83.4  49.5   -75.1  -28.6  -7.3  15.9  
-2.8  
Protobothrops_mucrosquamatus_GeneID=107291374 THR A 136 B . . . . . S - D R O . ? -0.773 101.9 -88.0  -113.1 151.7  -9.0  13.4  
-5.1  
Protobothrops_mucrosquamatus_GeneID=107291374 LEU A 137 . . . . . . . - . . . . ? -0.355 44.5  -166.7 -60.0  137.2  -8.1  9.8   
-6.0  
Protobothrops_mucrosquamatus_GeneID=107291374 ARG A 138 E . . . . . . - B E B C ? -0.894 4.0   -161.0 -127.7 154.9  -5.6  9.3   
-8.9  
Protobothrops_mucrosquamatus_GeneID=107291374 SER A 139 E . . . . . . - B E B C ? -0.989 6.9   -175.2 -137.7 151.2  -4.5  6.3   
-10.9 
Protobothrops_mucrosquamatus_GeneID=107291374 VAL A 140 E . . . . . . - B E . C ? -0.992 21.6  -132.8 -141.6 144.4  -1.6  5.2   
-13.1 
Protobothrops_mucrosquamatus_GeneID=107291374 HIS A 141 E . . . . . . - B E . C ? -0.875 29.4  -178.3 -97.0  126.7  -0.9  2.2   
-15.2 
Protobothrops_mucrosquamatus_GeneID=107291374 LEU A 142 E . . . . . . - B E . C ? -0.968 22.9  -128.6 -126.4 139.1  2.5   0.7   
-14.8 
Protobothrops_mucrosquamatus_GeneID=107291374 PRO A 143 E . . . . . . - B E . C ? -0.647 31.8  -111.9 -78.9  143.8  4.3   -2.2  
-16.5 
Protobothrops_mucrosquamatus_GeneID=107291374 LEU A 144 E . . . . . . - B E E . ? -0.552 30.1  -142.7 -73.1  138.3  5.9   -4.8  
-14.3 
Protobothrops_mucrosquamatus_GeneID=107291374 VAL A 145 E . . . . . . - B E E . ? -0.838 22.1  -106.3 -104.4 136.0  9.7   -4.8  
-14.5 
Protobothrops_mucrosquamatus_GeneID=107291374 SER A 146 . . . > . . . - . . . . ? -0.272 26.2  -120.0 -57.6  148.4  11.7  -8.0  
-14.4 
Protobothrops_mucrosquamatus_GeneID=107291374 THR A 147 H . . > . . S + . . . . ? 0.867  112.8 54.7   -57.3  -40.7  13.6  -8.6  
-11.2 
Protobothrops_mucrosquamatus_GeneID=107291374 CYS A 148 H . . > . . S + . . . . ? 0.937  111.6 42.6   -60.7  -49.5  16.9  -8.6  
-13.1 
Protobothrops_mucrosquamatus_GeneID=107291374 LYS A 149 H . . > . . S + . . . . ? 0.876  115.1 50.7   -65.0  -41.6  16.3  -5.2  
-14.6 
Protobothrops_mucrosquamatus_GeneID=107291374 CYS A 150 H . . X . . S + . . . . ? 0.926  110.3 48.7   -62.9  -43.6  15.0  -3.8  
-11.4 
Protobothrops_mucrosquamatus_GeneID=107291374 ASN A 151 H . . < > . S + . . . . ? 0.807  103.9 60.6   -67.3  -34.8  18.0  -5.1  
-9.5  
Protobothrops_mucrosquamatus_GeneID=107291374 ALA A 152 H . > < 5 . S + . . . . ? 0.869  107.6 47.0   -60.2  -31.0  20.4  -3.6  
-12.1 
Protobothrops_mucrosquamatus_GeneID=107291374 SER A 153 H . 3 < 5 . S + . . . . ? 0.751  116.3 42.6   -82.3  -22.4  18.9  -0.2  
-11.3 
Protobothrops_mucrosquamatus_GeneID=107291374 TYR A 154 T . > < 5 . S - . . . . ? 0.077  107.2 -116.8 -118.9 19.1   19.1  -0.7  
-7.5  
Protobothrops_mucrosquamatus_GeneID=107291374 ALA A 155 T . < . 5 . S - . . . . ? 0.808  78.3  -45.9  55.3   33.7   22.6  -2.3  
-7.3  
Protobothrops_mucrosquamatus_GeneID=107291374 GLY A 156 T . 3 . < . S + . . . . ? 0.510  107.7 116.4  97.4   7.7    21.4  -5.6  
-5.8  
Protobothrops_mucrosquamatus_GeneID=107291374 TYR A 157 . . < . . . . + . . . . ? 0.597  46.6  102.1  -86.5  -7.9   19.1  -4.3  
-3.2  
Protobothrops_mucrosquamatus_GeneID=107291374 ILE A 158 . . . . . . . - . . . . ? -0.662 58.7  -163.8 -81.8  118.4  16.0  -5.9  
-4.9  
Protobothrops_mucrosquamatus_GeneID=107291374 THR A 159 . . > . . . . - . . . . ? -0.372 36.0  -101.1 -94.5  176.4  15.0  -9.1  
-3.0  
Protobothrops_mucrosquamatus_GeneID=107291374 GLU A 160 T . 3 . . . S + . . . . ? 0.620  121.8 62.1   -69.5  -14.6  12.8  -12.1 
-4.1  
Protobothrops_mucrosquamatus_GeneID=107291374 ASN A 161 T . 3 . . . S + . . . . ? 0.229  96.3  79.1   -95.4  11.8   10.0  -10.5 
-1.9  
Protobothrops_mucrosquamatus_GeneID=107291374 MET A 162 E . < . . . . - B F . F ? -0.921 55.1  -170.4 -124.6 146.7  10.0  -7.4  
-4.1  
Protobothrops_mucrosquamatus_GeneID=107291374 ILE A 163 E . . . . . . - B F . F ? -0.959 14.0  -141.0 -129.1 153.3  8.6   -6.4  
-7.5  
Protobothrops_mucrosquamatus_GeneID=107291374 CYS A 164 E . . . . . . - B F E F ? -0.899 15.2  -177.8 -118.4 143.4  9.1   -3.4  
-9.6  
Protobothrops_mucrosquamatus_GeneID=107291374 ALA A 165 E . . . . . . + B F E F ? -0.999 33.8  72.6   -140.0 133.6  6.7   -1.3  
-11.7 
Protobothrops_mucrosquamatus_GeneID=107291374 GLY A 166 S . . . . . S - . . . . ? -0.862 70.6  -66.4  153.1  176.1  7.3   1.6   
-13.9 
Protobothrops_mucrosquamatus_GeneID=107291374 PHE A 167 . . > . . . . - . . . . ? -0.789 31.6  -131.8 -97.6  142.8  8.7   3.0   
-17.2 
Protobothrops_mucrosquamatus_GeneID=107291374 ARG A 168 T . 3 . . . S + . . . . ? 0.881  111.3 47.9   -55.3  -42.8  12.4  3.0   
-18.0 
Protobothrops_mucrosquamatus_GeneID=107291374 ARG A 169 T . 3 . . . S - . . . . ? 0.600  106.6 -141.4 -77.4  -8.5   12.1  6.6   
-19.1 
Protobothrops_mucrosquamatus_GeneID=107291374 GLY A 170 . . < . . . . + . . . . ? -0.476 57.0  129.1  75.2   -168.4 10.3  7.5   
-15.9 
Protobothrops_mucrosquamatus_GeneID=107291374 GLY A 171 . . . . . . . + . . . . ? 0.094  68.4  61.3   108.7  -22.4  7.4   9.9   
-16.0 
Protobothrops_mucrosquamatus_GeneID=107291374 LYS A 172 . . . . . . . + . . . . ? -0.998 62.1  120.3  -139.9 138.9  4.9   7.8   
-14.2 
Protobothrops_mucrosquamatus_GeneID=107291374 ASP A 173 B . . . . . . - A B A . ? -0.985 58.2  -86.6  179.3  156.6  4.9   6.3   
-10.6 
Protobothrops_mucrosquamatus_GeneID=107291374 ALA A 174 . . . . . . . - . . . . ? -0.699 53.8  -169.9 -71.4  142.5  3.4   6.0   
-7.1  
Protobothrops_mucrosquamatus_GeneID=107291374 CYS A 175 . . > . . . . - . . . . ? -0.594 30.9  -37.2  -128.8 -173.7 4.7   8.7   
-4.9  
Protobothrops_mucrosquamatus_GeneID=107291374 GLN A 176 T . 3 . . . S + . . . . ? -0.193 122.3 28.3   -52.7  136.6  4.9   9.9   
-1.4  
Protobothrops_mucrosquamatus_GeneID=107291374 GLY A 177 T . 3 . . . S + . . . . ? 0.167  99.4  86.9   97.3   -11.0  1.8   9.3   
0.6   
Protobothrops_mucrosquamatus_GeneID=107291374 ASP A 178 . . X . . . . + . . . . ? 0.311  54.6  136.0  -101.7 -1.8   0.8   6.2   
-1.4  
Protobothrops_mucrosquamatus_GeneID=107291374 SER A 179 T . 3 . . . S + . . . . ? -0.281 72.5  21.8   -45.4  135.0  2.8   3.9   
0.7   
Protobothrops_mucrosquamatus_GeneID=107291374 GLY A 180 T . 3 . . . S + . . . . ? 0.252  91.9  136.6  89.6   -15.1  0.8   0.9   
1.4   
Protobothrops_mucrosquamatus_GeneID=107291374 GLY A 181 . . < . . . . - . . . . ? -0.363 57.4  -102.9 -67.0  153.2  -1.4  1.4   
-1.6  
Protobothrops_mucrosquamatus_GeneID=107291374 PRO A 182 E . . . . . . - B G . G ? -0.529 14.5  -150.1 -89.0  131.4  -2.3  -1.6  
-3.8  
Protobothrops_mucrosquamatus_GeneID=107291374 LEU A 183 E . . . . . . - B G D G ? -0.934 29.4  -161.4 -87.3  108.9  -0.8  -2.5  
-7.2  
Protobothrops_mucrosquamatus_GeneID=107291374 VAL A 184 E . . . . . . - B G D G ? -0.837 16.9  -179.3 -108.9 129.1  -3.7  -4.3  
-8.9  
Protobothrops_mucrosquamatus_GeneID=107291374 CYS A 185 E . > . . . S - B G . G ? -0.996 73.5  -15.4  -127.1 120.4  -3.5  -6.5  
-11.9 
Protobothrops_mucrosquamatus_GeneID=107291374 ASP A 186 T . 3 . . . S - . . . . ? 0.889  131.1 -49.5  57.0   33.7   -6.5  -8.2  
-13.5 
Protobothrops_mucrosquamatus_GeneID=107291374 GLY A 187 T . 3 . . . S + . . . . ? 0.608  119.7 100.9  86.9   10.5   -8.5  -7.4  
-10.4 
Protobothrops_mucrosquamatus_GeneID=107291374 ARG A 188 E . < . . . S - B H G . ? -0.961 75.7  -110.5 -128.2 155.8  -6.1  -8.8  
-7.8  
Protobothrops_mucrosquamatus_GeneID=107291374 VAL A 189 E . . . . . . + B H G . ? -0.701 40.8  161.3  -90.8  111.0  -3.5  -7.2  
-5.5  
Protobothrops_mucrosquamatus_GeneID=107291374 PHE A 190 E . . . . . . + B H . . ? 0.644  61.5  21.8   -104.4 -16.1  -0.0  -8.1  
-6.8  
Protobothrops_mucrosquamatus_GeneID=107291374 GLY A 191 E . . . . . . - B H G H ? -0.982 56.4  -143.3 -152.2 155.9  2.0   -5.5  
-5.0  
Protobothrops_mucrosquamatus_GeneID=107291374 ILE A 192 E . . . . . . - B H G H ? -0.995 38.7  -109.8 -120.5 125.8  2.1   -3.0  
-2.1  
Protobothrops_mucrosquamatus_GeneID=107291374 VAL A 193 E . . . . . . + B H . H ? -0.372 55.9  152.0  -54.2  125.6  3.7   0.3   
-2.6  
Protobothrops_mucrosquamatus_GeneID=107291374 SER A 194 E . . . . . . - B H . . ? 0.731  48.0  -38.0  -124.8 -68.4  6.9   0.1   
-0.5  
Protobothrops_mucrosquamatus_GeneID=107291374 TRP A 195 E . . . . . . + B H . H ? -0.910 47.7  164.7  -157.5 175.3  9.9   2.2   
-1.5  
Protobothrops_mucrosquamatus_GeneID=107291374 GLY A 196 . . . . . . . - . . . . ? -0.967 49.6  -80.9  177.5  171.1  12.0  3.6   
-4.4  
Protobothrops_mucrosquamatus_GeneID=107291374 HIS A 197 S . . . . . S - . . . . ? -0.860 95.1  -51.5  -91.7  86.1   14.7  6.1   
-5.6  
Protobothrops_mucrosquamatus_GeneID=107291374 SER A 198 S . . . . . S - . . . . ? 0.236  83.7  -63.8  66.8   168.8  12.4  9.2   
-5.8  
Protobothrops_mucrosquamatus_GeneID=107291374 CYS A 199 S . . . . . S - . . . . ? -0.810 109.6 -8.7   -97.2  131.2  9.2   9.3   
-7.8  
Protobothrops_mucrosquamatus_GeneID=107291374 ALA A 200 S . . . . . S + . . . . ? 0.800  86.2  164.7  66.4   21.5   9.0   8.8   
-11.6 
Protobothrops_mucrosquamatus_GeneID=107291374 SER A 201 B . > . . . . - G W R . ? -0.686 45.7  -103.7 -71.6  131.6  12.9  8.9   
-11.9 
Protobothrops_mucrosquamatus_GeneID=107291374 PRO A 202 T . 3 . . . S + . . . . ? -0.370 105.3 11.8   -57.7  131.2  14.3  7.6   
-15.1 
Protobothrops_mucrosquamatus_GeneID=107291374 GLY A 203 T . 3 . . . S + . . . . ? 0.411  109.7 94.1   86.2   -3.3   15.8  4.2   
-14.7 
Protobothrops_mucrosquamatus_GeneID=107291374 TYR A 204 B . < . . . . - G X R . ? -0.776 57.2  -167.9 -128.5 86.8   14.2  3.7   
-11.2 
Protobothrops_mucrosquamatus_GeneID=107291374 PRO A 205 . . . . . . . - . . . . ? -0.282 35.5  -91.0  -64.2  156.1  10.9  2.0   
-11.2 
Protobothrops_mucrosquamatus_GeneID=107291374 GLY A 206 E . . . . . . - B I F . ? -0.404 39.3  -128.9 -63.0  148.4  8.8   2.0   
-8.0  
Protobothrops_mucrosquamatus_GeneID=107291374 VAL A 207 E . . . . . . - B I F H ? -0.879 26.6  -175.5 -107.4 132.9  9.3   -0.9  
-5.6  
Protobothrops_mucrosquamatus_GeneID=107291374 TYR A 208 E . . . . . . - B I F H ? -0.882 33.1  -108.9 -125.1 144.5  6.5   -3.0  
-4.3  
Protobothrops_mucrosquamatus_GeneID=107291374 THR A 209 E . . . . . . - B I F H ? -0.702 39.1  -122.0 -69.7  124.9  6.1   -5.7  
-1.8  
Protobothrops_mucrosquamatus_GeneID=107291374 ALA A 210 E . > . . . . - B I . H ? -0.633 25.2  -167.1 -73.6  102.6  5.3   -9.0  
-3.8  
Protobothrops_mucrosquamatus_GeneID=107291374 VAL A 211 G . > . . . S + . . . . ? 0.843  80.2  65.9   -63.6  -35.6  2.0   -10.0 
-2.3  
Protobothrops_mucrosquamatus_GeneID=107291374 ALA A 212 G . > . . . S + . . . . ? 0.818  95.2  58.7   -59.7  -29.5  2.1   -13.5 
-3.9  
Protobothrops_mucrosquamatus_GeneID=107291374 ASN A 213 G . < . . . S + . . . . ? 0.629  109.7 43.7   -76.2  -10.8  5.2   -14.4 
-1.8  
Protobothrops_mucrosquamatus_GeneID=107291374 PHE A 214 G . < > . . S + . . . . ? 0.092  76.0  112.0  -122.2 20.3   3.2   -13.8 
1.4   
Protobothrops_mucrosquamatus_GeneID=107291374 GLN A 215 H . < > . . S + . . . . ? 0.909  78.1  51.9   -60.8  -47.1  -0.1  -15.5 
0.6   
Protobothrops_mucrosquamatus_GeneID=107291374 LYS A 216 H . . > . . S + . . . . ? 0.919  112.7 45.1   -58.5  -45.0  0.4   -18.2 
3.1   
Protobothrops_mucrosquamatus_GeneID=107291374 TRP A 217 H . . > . . S + . . . . ? 0.899  111.8 52.9   -64.1  -42.6  1.1   -15.7 
5.9   
Protobothrops_mucrosquamatus_GeneID=107291374 ILE A 218 H . . X . . S + . . . . ? 0.948  113.1 43.0   -60.7  -47.3  -1.9  -13.5 
4.8   
Protobothrops_mucrosquamatus_GeneID=107291374 TYR A 219 H . . X . . S + . . . . ? 0.887  113.0 51.9   -69.3  -41.9  -4.3  -16.4 
5.0   
Protobothrops_mucrosquamatus_GeneID=107291374 LYS A 220 H . . X . . S + . . . . ? 0.895  112.6 45.8   -60.2  -41.9  -2.9  -17.7 
8.2   
Protobothrops_mucrosquamatus_GeneID=107291374 THR A 221 H . . < . . S + . . . . ? 0.912  116.0 44.7   -69.9  -40.5  -3.2  -14.3 
9.8   
Protobothrops_mucrosquamatus_GeneID=107291374 ILE A 222 H . . < . . S + . . . . ? 0.896  122.6 34.1   -74.7  -36.1  -6.8  -13.6 
8.5   
Protobothrops_mucrosquamatus_GeneID=107291374 PHE A 223 H . . < . . S + . . . . ? 0.494  86.0  106.6  -109.2 -2.0   -8.2  -17.0 
9.3   
Protobothrops_mucrosquamatus_GeneID=107291374 GLN A 224 . . . < . . . . . . . . ? -0.696 .     .      -87.1  102.2  -6.4  -18.0 
12.4  
Protobothrops_mucrosquamatus_GeneID=107291374 LYS A 225 . . . . . . . . . . . . ? -0.652 .     .      -44.2  .      -9.1  -17.7 
15.5  
# 
loop_
_dssp_struct_ladder.id 
_dssp_struct_ladder.sheet_id 
_dssp_struct_ladder.range_id_1 
_dssp_struct_ladder.range_id_2 
_dssp_struct_ladder.type 
_dssp_struct_ladder.beg_1_label_comp_id 
_dssp_struct_ladder.beg_1_label_asym_id 
_dssp_struct_ladder.beg_1_label_seq_id 
_dssp_struct_ladder.pdbx_beg_1_PDB_ins_code 
_dssp_struct_ladder.end_1_label_comp_id 
_dssp_struct_ladder.end_1_label_asym_id 
_dssp_struct_ladder.end_1_label_seq_id 
_dssp_struct_ladder.pdbx_end_1_PDB_ins_code 
_dssp_struct_ladder.beg_1_auth_comp_id 
_dssp_struct_ladder.beg_1_auth_asym_id 
_dssp_struct_ladder.beg_1_auth_seq_id 
_dssp_struct_ladder.end_1_auth_comp_id 
_dssp_struct_ladder.end_1_auth_asym_id 
_dssp_struct_ladder.end_1_auth_seq_id 
_dssp_struct_ladder.beg_2_label_comp_id 
_dssp_struct_ladder.beg_2_label_asym_id 
_dssp_struct_ladder.beg_2_label_seq_id 
_dssp_struct_ladder.pdbx_beg_2_PDB_ins_code 
_dssp_struct_ladder.end_2_label_comp_id 
_dssp_struct_ladder.end_2_label_asym_id 
_dssp_struct_ladder.end_2_label_seq_id 
_dssp_struct_ladder.pdbx_end_2_PDB_ins_code 
_dssp_struct_ladder.beg_2_auth_comp_id 
_dssp_struct_ladder.beg_2_auth_asym_id 
_dssp_struct_ladder.beg_2_auth_seq_id 
_dssp_struct_ladder.end_2_auth_comp_id 
_dssp_struct_ladder.end_2_auth_asym_id 
_dssp_struct_ladder.end_2_auth_seq_id 
A A A B anti-parallel VAL A 3   ? VAL A 3   ? VAL A 3   VAL A 3   ASP A 173 ? ASP A 173 ? ASP A 173 ASP A 173 
B B C E anti-parallel TYR A 6   ? MET A 7   ? TYR A 6   MET A 7   SER A 139 ? ARG A 138 ? SER A 139 ARG A 138 
C B D E anti-parallel PHE A 117 ? GLY A 122 ? PHE A 117 GLY A 122 PRO A 143 ? ARG A 138 ? PRO A 143 ARG A 138 
D B D G anti-parallel GLN A 119 ? VAL A 120 ? GLN A 119 VAL A 120 VAL A 184 ? LEU A 183 ? VAL A 184 LEU A 183 
E B E F anti-parallel LEU A 144 ? VAL A 145 ? LEU A 144 VAL A 145 ALA A 165 ? CYS A 164 ? ALA A 165 CYS A 164 
F B F I anti-parallel MET A 162 ? ALA A 165 ? MET A 162 ALA A 165 THR A 209 ? GLY A 206 ? THR A 209 GLY A 206 
G B G H anti-parallel PRO A 182 ? CYS A 185 ? PRO A 182 CYS A 185 ILE A 192 ? ARG A 188 ? ILE A 192 ARG A 188 
H B H I anti-parallel GLY A 191 ? TRP A 195 ? GLY A 191 TRP A 195 ALA A 210 ? VAL A 207 ? ALA A 210 VAL A 207 
I C J K anti-parallel LEU A 16  ? ARG A 21  ? LEU A 16  ARG A 21  ALA A 30  ? PHE A 24  ? ALA A 30  PHE A 24  
J C J M anti-parallel VAL A 17  ? ARG A 21  ? VAL A 17  ARG A 21  ALA A 52  ? MET A 48  ? ALA A 52  MET A 48  
K C K L anti-parallel ALA A 30  ? LEU A 31  ? ALA A 30  LEU A 31  LEU A 38  ? VAL A 37  ? LEU A 38  VAL A 37  
L C L P anti-parallel TRP A 36  ? THR A 39  ? TRP A 36  THR A 39  LYS A 91  ? MET A 88  ? LYS A 91  MET A 88  
M C M N anti-parallel ILE A 50  ? ALA A 52  ? ILE A 50  ALA A 52  PHE A 67  ? GLN A 65  ? PHE A 67  GLN A 65  
N C O P anti-parallel PRO A 69  ? LEU A 74  ? PRO A 69  LEU A 74  LEU A 92  ? MET A 88  ? LEU A 92  MET A 88  
O D Q R anti-parallel SER A 56  ? SER A 56  ? SER A 56  SER A 56  THR A 136 ? THR A 136 ? THR A 136 THR A 136 
P E S T anti-parallel SER A 99  ? SER A 99  ? SER A 99  SER A 99  VAL A 102 ? VAL A 102 ? VAL A 102 VAL A 102 
Q F U V anti-parallel TYR A 125 ? TYR A 125 ? TYR A 125 TYR A 125 THR A 133 ? THR A 133 ? THR A 133 THR A 133 
R G W X anti-parallel SER A 201 ? SER A 201 ? SER A 201 SER A 201 TYR A 204 ? TYR A 204 ? TYR A 204 TYR A 204 
# 
loop_
_dssp_struct_bridge_pairs.id 
_dssp_struct_bridge_pairs.label_comp_id 
_dssp_struct_bridge_pairs.label_seq_id 
_dssp_struct_bridge_pairs.label_asym_id 
_dssp_struct_bridge_pairs.auth_seq_id 
_dssp_struct_bridge_pairs.auth_asym_id 
_dssp_struct_bridge_pairs.pdbx_PDB_ins_code 
_dssp_struct_bridge_pairs.acceptor_1_label_comp_id 
_dssp_struct_bridge_pairs.acceptor_1_label_seq_id 
_dssp_struct_bridge_pairs.acceptor_1_label_asym_id 
_dssp_struct_bridge_pairs.acceptor_1_auth_seq_id 
_dssp_struct_bridge_pairs.acceptor_1_auth_asym_id 
_dssp_struct_bridge_pairs.acceptor_1_pdbx_PDB_ins_code 
_dssp_struct_bridge_pairs.acceptor_1_energy 
_dssp_struct_bridge_pairs.acceptor_2_label_comp_id 
_dssp_struct_bridge_pairs.acceptor_2_label_seq_id 
_dssp_struct_bridge_pairs.acceptor_2_label_asym_id 
_dssp_struct_bridge_pairs.acceptor_2_auth_seq_id 
_dssp_struct_bridge_pairs.acceptor_2_auth_asym_id 
_dssp_struct_bridge_pairs.acceptor_2_pdbx_PDB_ins_code 
_dssp_struct_bridge_pairs.acceptor_2_energy 
_dssp_struct_bridge_pairs.donor_1_label_comp_id 
_dssp_struct_bridge_pairs.donor_1_label_seq_id 
_dssp_struct_bridge_pairs.donor_1_label_asym_id 
_dssp_struct_bridge_pairs.donor_1_auth_seq_id 
_dssp_struct_bridge_pairs.donor_1_auth_asym_id 
_dssp_struct_bridge_pairs.donor_1_pdbx_PDB_ins_code 
_dssp_struct_bridge_pairs.donor_1_energy 
_dssp_struct_bridge_pairs.donor_2_label_comp_id 
_dssp_struct_bridge_pairs.donor_2_label_seq_id 
_dssp_struct_bridge_pairs.donor_2_label_asym_id 
_dssp_struct_bridge_pairs.donor_2_auth_seq_id 
_dssp_struct_bridge_pairs.donor_2_auth_asym_id 
_dssp_struct_bridge_pairs.donor_2_pdbx_PDB_ins_code 
_dssp_struct_bridge_pairs.donor_2_energy 
1   ARG 1   A 1   A ? ?   ?   ? ?   ? ? ?    ?   ?   ? ?   ? ? ?    VAL 3   A 3   A ? -0.7 TYR 125 A 125 A ? -0.5 
2   ILE 2   A 2   A ? GLY 124 A 124 A ? -0.3 GLY 122 A 122 A ? -0.2 GLY 5   A 5   A ? -2.0 ALA 174 A 174 A ? -0.3 
3   VAL 3   A 3   A ? ASP 173 A 173 A ? -2.2 ARG 1   A 1   A ? -0.7 ASP 173 A 173 A ? -1.7 THR 127 A 127 A ? -0.1 
4   GLY 4   A 4   A ? THR 126 A 126 A ? -0.5 LYS 172 A 172 A ? -0.2 VAL 3   A 3   A ? -0.3 TYR 6   A 6   A ? -0.1 
5   GLY 5   A 5   A ? ILE 2   A 2   A ? -2.0 ASP 173 A 173 A ? -0.1 MET 7   A 7   A ? -0.3 VAL 140 A 140 A ? -0.2 
6   TYR 6   A 6   A ? SER 139 A 139 A ? -2.9 GLY 4   A 4   A ? -0.1 SER 139 A 139 A ? -2.6 MET 8   A 8   A ? -0.3 
7   MET 7   A 7   A ? GLY 5   A 5   A ? -0.3 ARG 138 A 138 A ? -0.2 ARG 138 A 138 A ? -0.2 ALA 9   A 9   A ? -0.2 
8   MET 8   A 8   A ? LEU 137 A 137 A ? -1.6 TYR 6   A 6   A ? -0.3 HIS 11  A 11  A ? -0.1 LEU 137 A 137 A ? -0.1 
9   ALA 9   A 9   A ? MET 7   A 7   A ? -0.2 PRO 10  A 10  A ? -0.1 SER 12  A 12  A ? -1.5 SER 13  A 13  A ? -0.3 
10  PRO 10  A 10  A ? ?   ?   ? ?   ? ? ?    ?   ?   ? ?   ? ? ?    ALA 9   A 9   A ? -0.1 TYR 55  A 55  A ? -0.1 
11  HIS 11  A 11  A ? SER 13  A 13  A ? -0.1 SER 12  A 12  A ? -0.1 LYS 14  A 14  A ? -0.3 TYR 55  A 55  A ? -0.1 
12  SER 12  A 12  A ? ALA 9   A 9   A ? -1.5 SER 13  A 13  A ? -0.2 LYS 14  A 14  A ? -0.5 TYR 15  A 15  A ? -0.1 
13  SER 13  A 13  A ? ALA 9   A 9   A ? -0.3 LYS 14  A 14  A ? -0.1 LEU 16  A 16  A ? -0.9 SER 12  A 12  A ? -0.2 
14  LYS 14  A 14  A ? SER 12  A 12  A ? -0.5 HIS 11  A 11  A ? -0.3 SER 103 A 103 A ? -2.0 GLY 53  A 53  A ? -0.2 
15  TYR 15  A 15  A ? VAL 102 A 102 A ? -0.2 SER 12  A 12  A ? -0.1 LEU 31  A 31  A ? -2.5 LYS 14  A 14  A ? -0.3 
16  LEU 16  A 16  A ? SER 13  A 13  A ? -0.9 ALA 30  A 30  A ? -0.2 GLY 53  A 53  A ? -0.7 GLU 54  A 54  A ? -0.3 
17  VAL 17  A 17  A ? GLY 29  A 29  A ? -2.5 TYR 15  A 15  A ? -0.2 GLY 29  A 29  A ? -1.3 LEU 19  A 19  A ? -0.5 
18  SER 18  A 18  A ? VAL 51  A 51  A ? -2.9 LEU 16  A 16  A ? -0.3 VAL 51  A 51  A ? -2.8 LYS 20  A 20  A ? -0.6 
19  LEU 19  A 19  A ? CYS 27  A 27  A ? -3.2 VAL 17  A 17  A ? -0.5 PHE 26  A 26  A ? -2.8 CYS 27  A 27  A ? -1.5 
20  LYS 20  A 20  A ? LEU 49  A 49  A ? -3.3 SER 18  A 18  A ? -0.6 LEU 49  A 49  A ? -2.3 THR 22  A 22  A ? -0.4 
21  ARG 21  A 21  A ? PHE 24  A 24  A ? -3.4 LEU 19  A 19  A ? -0.4 PHE 24  A 24  A ? -2.6 MET 48  A 48  A ? -0.1 
22  THR 22  A 22  A ? GLN 47  A 47  A ? -0.6 LYS 20  A 20  A ? -0.4 ARG 21  A 21  A ? -0.1 HIS 25  A 25  A ? -0.1 
23  GLY 23  A 23  A ? PHE 24  A 24  A ? -0.2 LEU 49  A 49  A ? -0.0 HIS 25  A 25  A ? -0.4 THR 22  A 22  A ? -0.3 
24  PHE 24  A 24  A ? ARG 21  A 21  A ? -2.6 ?   ?   ? ?   ? ? ?    ARG 21  A 21  A ? -3.4 PHE 26  A 26  A ? -0.3 
25  HIS 25  A 25  A ? GLY 23  A 23  A ? -0.4 LYS 20  A 20  A ? -0.2 LYS 20  A 20  A ? -0.2 GLY 28  A 28  A ? -0.1 
26  PHE 26  A 26  A ? LEU 19  A 19  A ? -2.8 CYS 27  A 27  A ? -0.4 SER 179 A 179 A ? -0.4 GLY 28  A 28  A ? -0.3 
27  CYS 27  A 27  A ? LEU 19  A 19  A ? -1.5 ASP 178 A 178 A ? -0.1 LEU 19  A 19  A ? -3.2 PHE 26  A 26  A ? -0.4 
28  GLY 28  A 28  A ? SER 179 A 179 A ? -4.1 PHE 26  A 26  A ? -0.3 ALA 40  A 40  A ? -0.4 ALA 30  A 30  A ? -0.3 
29  GLY 29  A 29  A ? VAL 17  A 17  A ? -1.3 CYS 27  A 27  A ? -0.2 VAL 17  A 17  A ? -2.5 LEU 31  A 31  A ? -0.4 
30  ALA 30  A 30  A ? LEU 38  A 38  A ? -2.8 GLY 28  A 28  A ? -0.3 LEU 38  A 38  A ? -3.7 VAL 32  A 32  A ? -0.6 
31  LEU 31  A 31  A ? TYR 15  A 15  A ? -2.5 GLY 29  A 29  A ? -0.4 VAL 105 A 105 A ? -3.1 VAL 37  A 37  A ? -0.2 
32  VAL 32  A 32  A ? TRP 36  A 36  A ? -2.0 ALA 30  A 30  A ? -0.6 ARG 34  A 34  A ? -0.3 VAL 107 A 107 A ? -0.2 
33  SER 33  A 33  A ? TRP 36  A 36  A ? -1.4 SER 103 A 103 A ? -0.1 TRP 36  A 36  A ? -0.3 VAL 32  A 32  A ? -0.2 
34  ARG 34  A 34  A ? VAL 32  A 32  A ? -0.3 SER 35  A 35  A ? -0.2 VAL 96  A 96  A ? -2.9 ARG 94  A 94  A ? -0.1 
35  SER 35  A 35  A ? PRO 95  A 95  A ? -0.2 TRP 36  A 36  A ? -0.1 LEU 92  A 92  A ? -3.3 VAL 37  A 37  A ? -0.4 
36  TRP 36  A 36  A ? SER 33  A 33  A ? -0.3 LYS 91  A 91  A ? -0.2 VAL 32  A 32  A ? -2.0 SER 33  A 33  A ? -1.4 
37  VAL 37  A 37  A ? ILE 90  A 90  A ? -2.5 SER 35  A 35  A ? -0.4 ILE 90  A 90  A ? -3.1 THR 39  A 39  A ? -0.5 
38  LEU 38  A 38  A ? ALA 30  A 30  A ? -3.7 TRP 36  A 36  A ? -0.4 ALA 30  A 30  A ? -2.8 ALA 40  A 40  A ? -0.2 
39  THR 39  A 39  A ? MET 88  A 88  A ? -2.6 VAL 37  A 37  A ? -0.5 MET 88  A 88  A ? -2.8 ALA 41  A 41  A ? -0.3 
40  ALA 40  A 40  A ? GLY 28  A 28  A ? -0.4 LEU 38  A 38  A ? -0.2 CYS 43  A 43  A ? -1.4 ILE 87  A 87  A ? -0.3 
41  ALA 41  A 41  A ? THR 39  A 39  A ? -0.3 HIS 42  A 42  A ? -0.3 LYS 44  A 44  A ? -1.7 ALA 40  A 40  A ? -0.1 
42  HIS 42  A 42  A ? CYS 43  A 43  A ? -0.3 LYS 83  A 83  A ? -0.1 ALA 41  A 41  A ? -0.3 SER 179 A 179 A ? -0.0 
43  CYS 43  A 43  A ? ALA 40  A 40  A ? -1.4 GLY 28  A 28  A ? -0.1 HIS 42  A 42  A ? -0.3 ALA 41  A 41  A ? -0.2 
44  LYS 44  A 44  A ? ALA 41  A 41  A ? -1.7 ALA 40  A 40  A ? -0.1 GLY 46  A 46  A ? -0.3 ALA 41  A 41  A ? -0.0 
45  THR 45  A 45  A ? CYS 43  A 43  A ? -0.2 ?   ?   ? ?   ? ? ?    MET 48  A 48  A ? -0.3 GLN 47  A 47  A ? -0.2 
46  GLY 46  A 46  A ? LYS 44  A 44  A ? -0.3 GLN 47  A 47  A ? -0.2 ?   ?   ? ?   ? ? ?    ?   ?   ? ?   ? ? ?    
47  GLN 47  A 47  A ? MET 48  A 48  A ? -0.2 THR 45  A 45  A ? -0.2 THR 22  A 22  A ? -0.6 LEU 49  A 49  A ? -0.3 
48  MET 48  A 48  A ? THR 45  A 45  A ? -0.3 ARG 21  A 21  A ? -0.1 ILE 50  A 50  A ? -0.4 ARG 21  A 21  A ? -0.2 
49  LEU 49  A 49  A ? LYS 20  A 20  A ? -2.3 GLN 47  A 47  A ? -0.3 LYS 20  A 20  A ? -3.3 VAL 51  A 51  A ? -0.5 
50  ILE 50  A 50  A ? PHE 67  A 67  A ? -2.8 MET 48  A 48  A ? -0.4 PHE 67  A 67  A ? -2.7 ALA 52  A 52  A ? -0.5 
51  VAL 51  A 51  A ? SER 18  A 18  A ? -2.8 LEU 49  A 49  A ? -0.5 SER 18  A 18  A ? -2.9 GLU 54  A 54  A ? -0.3 
52  ALA 52  A 52  A ? GLN 65  A 65  A ? -2.7 ILE 50  A 50  A ? -0.5 GLN 65  A 65  A ? -2.6 VAL 17  A 17  A ? -0.1 
53  GLY 53  A 53  A ? LEU 16  A 16  A ? -0.7 VAL 51  A 51  A ? -0.3 TYR 55  A 55  A ? -0.4 THR 63  A 63  A ? -0.2 
54  GLU 54  A 54  A ? LEU 16  A 16  A ? -0.3 VAL 51  A 51  A ? -0.3 GLY 53  A 53  A ? -0.3 LEU 57  A 57  A ? -0.1 
55  TYR 55  A 55  A ? GLY 53  A 53  A ? -0.4 SER 56  A 56  A ? -0.3 LEU 137 A 137 A ? -1.7 LEU 57  A 57  A ? -0.4 
56  SER 56  A 56  A ? ILE 59  A 59  A ? -0.3 THR 136 A 136 A ? -0.2 ILE 59  A 59  A ? -0.8 TYR 55  A 55  A ? -0.3 
57  LEU 57  A 57  A ? ASP 135 A 135 A ? -2.7 TYR 55  A 55  A ? -0.4 THR 136 A 136 A ? -0.1 SER 56  A 56  A ? -0.1 
58  SER 58  A 58  A ? ASP 135 A 135 A ? -0.3 ILE 59  A 59  A ? -0.0 PHE 60  A 60  A ? -0.4 LEU 57  A 57  A ? -0.2 
59  ILE 59  A 59  A ? SER 56  A 56  A ? -0.8 ASP 135 A 135 A ? -0.2 GLU 61  A 61  A ? -0.9 SER 56  A 56  A ? -0.3 
60  PHE 60  A 60  A ? SER 58  A 58  A ? -0.4 GLU 61  A 61  A ? -0.1 LEU 57  A 57  A ? -0.1 GLU 54  A 54  A ? -0.0 
61  GLU 61  A 61  A ? ILE 59  A 59  A ? -0.9 SER 56  A 56  A ? -0.2 PHE 60  A 60  A ? -0.1 GLU 54  A 54  A ? -0.0 
62  GLY 62  A 62  A ? ILE 59  A 59  A ? -0.1 ?   ?   ? ?   ? ? ?    PHE 60  A 60  A ? -0.1 GLY 53  A 53  A ? -0.0 
63  THR 63  A 63  A ? GLY 53  A 53  A ? -0.2 PHE 101 A 101 A ? -0.0 GLN 65  A 65  A ? -0.1 PHE 101 A 101 A ? -0.1 
64  GLU 64  A 64  A ? VAL 51  A 51  A ? -0.1 GLY 53  A 53  A ? -0.0 ILE 66  A 66  A ? -0.5 GLY 53  A 53  A ? -0.2 
65  GLN 65  A 65  A ? ALA 52  A 52  A ? -2.6 THR 63  A 63  A ? -0.1 ALA 52  A 52  A ? -2.7 PHE 67  A 67  A ? -0.4 
66  ILE 66  A 66  A ? GLU 64  A 64  A ? -0.5 VAL 51  A 51  A ? -0.2 ARG 68  A 68  A ? -0.3 VAL 51  A 51  A ? -0.2 
67  PHE 67  A 67  A ? ILE 50  A 50  A ? -2.7 GLN 65  A 65  A ? -0.4 ILE 50  A 50  A ? -2.8 GLN 65  A 65  A ? -0.0 
68  ARG 68  A 68  A ? ILE 66  A 66  A ? -0.3 LEU 49  A 49  A ? -0.2 SER 93  A 93  A ? -1.7 ALA 70  A 70  A ? -0.3 
69  PRO 69  A 69  A ? ?   ?   ? ?   ? ? ?    ?   ?   ? ?   ? ? ?    LEU 92  A 92  A ? -0.2 MET 72  A 72  A ? -0.2 
70  ALA 70  A 70  A ? LYS 91  A 91  A ? -3.5 ARG 71  A 71  A ? -0.4 MET 72  A 72  A ? -0.3 LEU 92  A 92  A ? -0.2 
71  ARG 71  A 71  A ? LYS 91  A 91  A ? -1.3 ARG 68  A 68  A ? -0.1 LYS 91  A 91  A ? -3.5 VAL 73  A 73  A ? -0.5 
72  MET 72  A 72  A ? ALA 70  A 70  A ? -0.3 ILE 90  A 90  A ? -0.2 LEU 74  A 74  A ? -0.6 ILE 90  A 90  A ? -0.2 
73  VAL 73  A 73  A ? LEU 89  A 89  A ? -3.3 ARG 71  A 71  A ? -0.5 LEU 89  A 89  A ? -2.5 HIS 75  A 75  A ? -0.3 
74  LEU 74  A 74  A ? MET 72  A 72  A ? -0.6 MET 88  A 88  A ? -0.2 MET 88  A 88  A ? -0.2 ASP 86  A 86  A ? -0.1 
75  HIS 75  A 75  A ? ILE 87  A 87  A ? -2.2 VAL 73  A 73  A ? -0.3 TYR 78  A 78  A ? -2.0 LEU 74  A 74  A ? -0.1 
76  PRO 76  A 76  A ? ?   ?   ? ?   ? ? ?    ?   ?   ? ?   ? ? ?    HIS 75  A 75  A ? -0.1 LEU 74  A 74  A ? -0.0 
77  ASP 77  A 77  A ? ALA 85  A 85  A ? -0.1 SER 79  A 79  A ? -0.1 SER 79  A 79  A ? -0.1 ASN 84  A 84  A ? -0.1 
78  TYR 78  A 78  A ? HIS 75  A 75  A ? -2.0 ILE 87  A 87  A ? -0.1 ALA 80  A 80  A ? -0.5 ALA 85  A 85  A ? -0.2 
79  SER 79  A 79  A ? ASN 84  A 84  A ? -2.1 ASP 77  A 77  A ? -0.1 LYS 83  A 83  A ? -2.0 ASN 84  A 84  A ? -0.4 
80  ALA 80  A 80  A ? TYR 78  A 78  A ? -0.5 SER 81  A 81  A ? -0.2 SER 79  A 79  A ? -0.1 TYR 78  A 78  A ? -0.0 
81  SER 81  A 81  A ? SER 82  A 82  A ? -0.1 ASN 84  A 84  A ? -0.1 ALA 80  A 80  A ? -0.2 SER 79  A 79  A ? -0.0 
82  SER 82  A 82  A ? ASN 84  A 84  A ? -0.1 ILE 158 A 158 A ? -0.0 ALA 80  A 80  A ? -0.2 THR 159 A 159 A ? -0.1 
83  LYS 83  A 83  A ? SER 79  A 79  A ? -2.0 ASN 84  A 84  A ? -0.2 ASP 86  A 86  A ? -0.9 ALA 85  A 85  A ? -0.2 
84  ASN 84  A 84  A ? SER 79  A 79  A ? -0.4 ALA 85  A 85  A ? -0.2 SER 79  A 79  A ? -2.1 LYS 83  A 83  A ? -0.2 
85  ALA 85  A 85  A ? LYS 83  A 83  A ? -0.2 TYR 78  A 78  A ? -0.2 ILE 87  A 87  A ? -2.1 HIS 75  A 75  A ? -0.3 
86  ASP 86  A 86  A ? LYS 83  A 83  A ? -0.9 ASN 161 A 161 A ? -0.1 MET 88  A 88  A ? -0.3 ALA 85  A 85  A ? -0.2 
87  ILE 87  A 87  A ? ALA 85  A 85  A ? -2.1 ALA 40  A 40  A ? -0.3 HIS 75  A 75  A ? -2.2 LEU 89  A 89  A ? -0.3 
88  MET 88  A 88  A ? THR 39  A 39  A ? -2.8 ASP 86  A 86  A ? -0.3 THR 39  A 39  A ? -2.6 ILE 90  A 90  A ? -0.4 
89  LEU 89  A 89  A ? VAL 73  A 73  A ? -2.5 ILE 87  A 87  A ? -0.3 VAL 73  A 73  A ? -3.3 LYS 91  A 91  A ? -0.5 
90  ILE 90  A 90  A ? VAL 37  A 37  A ? -3.1 MET 88  A 88  A ? -0.4 VAL 37  A 37  A ? -2.5 LEU 92  A 92  A ? -0.5 
91  LYS 91  A 91  A ? ARG 71  A 71  A ? -3.5 LEU 89  A 89  A ? -0.5 ALA 70  A 70  A ? -3.5 ARG 71  A 71  A ? -1.3 
92  LEU 92  A 92  A ? SER 35  A 35  A ? -3.3 ILE 90  A 90  A ? -0.5 LYS 91  A 91  A ? -0.0 PHE 67  A 67  A ? -0.0 
93  SER 93  A 93  A ? ARG 68  A 68  A ? -1.7 ARG 94  A 94  A ? -0.2 LEU 92  A 92  A ? -0.1 SER 35  A 35  A ? -0.0 
94  ARG 94  A 94  A ? ARG 68  A 68  A ? -0.2 ARG 34  A 34  A ? -0.1 SER 93  A 93  A ? -0.2 ALA 70  A 70  A ? -0.1 
95  PRO 95  A 95  A ? ?   ?   ? ?   ? ? ?    ?   ?   ? ?   ? ? ?    SER 35  A 35  A ? -0.2 ALA 97  A 97  A ? -0.1 
96  VAL 96  A 96  A ? ARG 34  A 34  A ? -2.9 SER 33  A 33  A ? -0.1 TYR 98  A 98  A ? -0.6 TRP 36  A 36  A ? -0.0 
97  ALA 97  A 97  A ? PRO 95  A 95  A ? -0.1 SER 103 A 103 A ? -0.0 VAL 102 A 102 A ? -0.1 SER 99  A 99  A ? -0.1 
98  TYR 98  A 98  A ? VAL 96  A 96  A ? -0.6 PHE 101 A 101 A ? -0.1 SER 103 A 103 A ? -0.2 ARG 34  A 34  A ? -0.0 
99  SER 99  A 99  A ? VAL 102 A 102 A ? -1.7 LYS 14  A 14  A ? -0.1 VAL 102 A 102 A ? -0.7 GLY 53  A 53  A ? -0.0 
100 PRO 100 A 100 A ? ?   ?   ? ?   ? ? ?    ?   ?   ? ?   ? ? ?    SER 103 A 103 A ? -0.1 LYS 14  A 14  A ? -0.1 
101 PHE 101 A 101 A ? VAL 102 A 102 A ? -0.2 THR 63  A 63  A ? -0.1 SER 103 A 103 A ? -0.4 GLY 53  A 53  A ? -0.3 
102 VAL 102 A 102 A ? SER 99  A 99  A ? -0.7 ALA 52  A 52  A ? -0.1 SER 99  A 99  A ? -1.7 ILE 104 A 104 A ? -0.3 
103 SER 103 A 103 A ? LYS 14  A 14  A ? -2.0 PHE 101 A 101 A ? -0.4 VAL 105 A 105 A ? -0.3 LEU 31  A 31  A ? -0.3 
104 ILE 104 A 104 A ? VAL 102 A 102 A ? -0.3 VAL 32  A 32  A ? -0.1 VAL 32  A 32  A ? -0.2 TYR 15  A 15  A ? -0.1 
105 VAL 105 A 105 A ? LEU 31  A 31  A ? -3.1 SER 103 A 103 A ? -0.3 ARG 188 A 188 A ? -0.1 VAL 107 A 107 A ? -0.1 
106 PRO 106 A 106 A ? ?   ?   ? ?   ? ? ?    ?   ?   ? ?   ? ? ?    VAL 189 A 189 A ? -2.2 SER 33  A 33  A ? -0.1 
107 VAL 107 A 107 A ? VAL 32  A 32  A ? -0.2 ARG 188 A 188 A ? -0.2 PHE 190 A 190 A ? -0.1 ARG 109 A 109 A ? -0.0 
108 PRO 108 A 108 A ? ?   ?   ? ?   ? ? ?    ?   ?   ? ?   ? ? ?    VAL 107 A 107 A ? -0.1 LYS 111 A 111 A ? -0.1 
109 ARG 109 A 109 A ? LYS 111 A 111 A ? -0.1 THR 110 A 110 A ? -0.1 LYS 111 A 111 A ? -0.3 GLN 215 A 215 A ? -0.0 
110 THR 110 A 110 A ? LYS 111 A 111 A ? -0.0 ASN 213 A 213 A ? -0.0 ALA 212 A 212 A ? -0.1 VAL 112 A 112 A ? -0.1 
111 LYS 111 A 111 A ? ARG 109 A 109 A ? -0.3 ALA 212 A 212 A ? -0.1 ARG 113 A 113 A ? -0.3 ARG 109 A 109 A ? -0.1 
112 VAL 112 A 112 A ? PHE 190 A 190 A ? -0.1 THR 110 A 110 A ? -0.1 ALA 114 A 114 A ? -0.2 LYS 111 A 111 A ? -0.1 
113 ARG 113 A 113 A ? LYS 111 A 111 A ? -0.3 ALA 114 A 114 A ? -0.1 ARG 116 A 116 A ? -1.3 LEU 144 A 144 A ? -0.2 
114 ALA 114 A 114 A ? VAL 112 A 112 A ? -0.2 GLY 115 A 115 A ? -0.2 VAL 145 A 145 A ? -0.2 ARG 113 A 113 A ? -0.1 
115 GLY 115 A 115 A ? LEU 144 A 144 A ? -2.3 ARG 116 A 116 A ? -0.4 PHE 117 A 117 A ? -0.2 ALA 114 A 114 A ? -0.2 
116 ARG 116 A 116 A ? ARG 113 A 113 A ? -1.3 PRO 143 A 143 A ? -0.1 LEU 144 A 144 A ? -2.4 CYS 118 A 118 A ? -0.5 
117 PHE 117 A 117 A ? GLY 115 A 115 A ? -0.2 PRO 143 A 143 A ? -0.2 ASP 186 A 186 A ? -0.3 GLN 119 A 119 A ? -0.3 
118 CYS 118 A 118 A ? LEU 142 A 142 A ? -3.0 ARG 116 A 116 A ? -0.5 LEU 142 A 142 A ? -3.1 VAL 120 A 120 A ? -0.5 
119 GLN 119 A 119 A ? VAL 184 A 184 A ? -3.8 PHE 117 A 117 A ? -0.3 VAL 184 A 184 A ? -3.6 SER 121 A 121 A ? -0.4 
120 VAL 120 A 120 A ? VAL 140 A 140 A ? -2.4 CYS 118 A 118 A ? -0.5 VAL 140 A 140 A ? -2.1 GLY 122 A 122 A ? -0.4 
121 SER 121 A 121 A ? PRO 182 A 182 A ? -0.9 GLN 119 A 119 A ? -0.4 TRP 123 A 123 A ? -0.3 SER 139 A 139 A ? -0.2 
122 GLY 122 A 122 A ? ARG 138 A 138 A ? -2.3 VAL 120 A 120 A ? -0.4 ARG 138 A 138 A ? -2.3 ILE 2   A 2   A ? -0.2 
123 TRP 123 A 123 A ? GLY 177 A 177 A ? -0.3 SER 121 A 121 A ? -0.3 SER 134 A 134 A ? -0.5 THR 126 A 126 A ? -0.1 
124 GLY 124 A 124 A ? THR 133 A 133 A ? -0.2 TYR 125 A 125 A ? -0.2 SER 134 A 134 A ? -1.3 ILE 2   A 2   A ? -0.3 
125 TYR 125 A 125 A ? GLN 176 A 176 A ? -1.9 ARG 1   A 1   A ? -0.5 THR 133 A 133 A ? -0.2 GLY 124 A 124 A ? -0.2 
126 THR 126 A 126 A ? ARG 132 A 132 A ? -0.9 ARG 1   A 1   A ? -0.2 GLY 4   A 4   A ? -0.5 TYR 125 A 125 A ? -0.1 
127 THR 127 A 127 A ? ARG 132 A 132 A ? -0.1 VAL 3   A 3   A ? -0.1 GLY 131 A 131 A ? -0.4 VAL 3   A 3   A ? -0.1 
128 PRO 128 A 128 A ? ?   ?   ? ?   ? ? ?    ?   ?   ? ?   ? ? ?    CYS 199 A 199 A ? -0.7 GLY 130 A 130 A ? -0.4 
129 ILE 129 A 129 A ? SER 198 A 198 A ? -0.1 GLY 130 A 130 A ? -0.1 THR 126 A 126 A ? -0.1 ?   ?   ? ?   ? ? ?    
130 GLY 130 A 130 A ? PRO 128 A 128 A ? -0.4 GLY 131 A 131 A ? -0.1 ILE 129 A 129 A ? -0.1 ARG 132 A 132 A ? -0.1 
131 GLY 131 A 131 A ? THR 127 A 127 A ? -0.4 ARG 132 A 132 A ? -0.1 THR 133 A 133 A ? -0.3 GLY 130 A 130 A ? -0.1 
132 ARG 132 A 132 A ? THR 133 A 133 A ? -0.1 GLY 130 A 130 A ? -0.1 THR 126 A 126 A ? -0.9 THR 127 A 127 A ? -0.1 
133 THR 133 A 133 A ? GLY 131 A 131 A ? -0.3 TYR 125 A 125 A ? -0.2 ASP 135 A 135 A ? -0.3 TYR 125 A 125 A ? -0.2 
134 SER 134 A 134 A ? GLY 124 A 124 A ? -1.3 TRP 123 A 123 A ? -0.5 LEU 57  A 57  A ? -0.1 ARG 138 A 138 A ? -0.1 
135 ASP 135 A 135 A ? THR 133 A 133 A ? -0.3 SER 56  A 56  A ? -0.1 LEU 57  A 57  A ? -2.7 SER 58  A 58  A ? -0.3 
136 THR 136 A 136 A ? SER 56  A 56  A ? -0.2 LEU 57  A 57  A ? -0.1 SER 56  A 56  A ? -0.2 GLY 122 A 122 A ? -0.1 
137 LEU 137 A 137 A ? TYR 55  A 55  A ? -1.7 ASP 135 A 135 A ? -0.3 MET 8   A 8   A ? -1.6 SER 139 A 139 A ? -0.3 
138 ARG 138 A 138 A ? GLY 122 A 122 A ? -2.3 MET 7   A 7   A ? -0.2 GLY 122 A 122 A ? -2.3 VAL 140 A 140 A ? -0.3 
139 SER 139 A 139 A ? TYR 6   A 6   A ? -2.6 LEU 137 A 137 A ? -0.3 TYR 6   A 6   A ? -2.9 HIS 141 A 141 A ? -0.3 
140 VAL 140 A 140 A ? VAL 120 A 120 A ? -2.1 ARG 138 A 138 A ? -0.3 VAL 120 A 120 A ? -2.4 LEU 142 A 142 A ? -0.5 
141 HIS 141 A 141 A ? SER 139 A 139 A ? -0.3 GLN 119 A 119 A ? -0.2 GLN 119 A 119 A ? -0.2 PHE 117 A 117 A ? -0.1 
142 LEU 142 A 142 A ? CYS 118 A 118 A ? -3.1 VAL 140 A 140 A ? -0.5 CYS 118 A 118 A ? -3.0 LEU 144 A 144 A ? -0.3 
143 PRO 143 A 143 A ? ?   ?   ? ?   ? ? ?    ?   ?   ? ?   ? ? ?    GLY 166 A 166 A ? -2.4 VAL 145 A 145 A ? -0.2 
144 LEU 144 A 144 A ? ARG 116 A 116 A ? -2.4 LEU 142 A 142 A ? -0.3 GLY 115 A 115 A ? -2.3 SER 146 A 146 A ? -0.4 
145 VAL 145 A 145 A ? CYS 164 A 164 A ? -3.4 PRO 143 A 143 A ? -0.2 CYS 164 A 164 A ? -0.8 PHE 167 A 167 A ? -0.0 
146 SER 146 A 146 A ? LEU 144 A 144 A ? -0.4 THR 147 A 147 A ? -0.1 CYS 150 A 150 A ? -2.6 ASN 151 A 151 A ? -0.2 
147 THR 147 A 147 A ? CYS 148 A 148 A ? -0.2 LYS 149 A 149 A ? -0.2 ASN 151 A 151 A ? -2.8 ALA 152 A 152 A ? -0.2 
148 CYS 148 A 148 A ? CYS 150 A 150 A ? -0.2 LYS 149 A 149 A ? -0.2 ALA 152 A 152 A ? -1.8 THR 147 A 147 A ? -0.2 
149 LYS 149 A 149 A ? ASN 151 A 151 A ? -0.2 CYS 150 A 150 A ? -0.2 SER 153 A 153 A ? -1.2 CYS 148 A 148 A ? -0.2 
150 CYS 150 A 150 A ? SER 146 A 146 A ? -2.6 ASN 151 A 151 A ? -0.2 TYR 154 A 154 A ? -1.1 SER 153 A 153 A ? -0.5 
151 ASN 151 A 151 A ? THR 147 A 147 A ? -2.8 ALA 152 A 152 A ? -0.2 GLY 156 A 156 A ? -1.8 TYR 157 A 157 A ? -0.3 
152 ALA 152 A 152 A ? CYS 148 A 148 A ? -1.8 SER 153 A 153 A ? -0.2 ALA 155 A 155 A ? -0.5 ASN 151 A 151 A ? -0.2 
153 SER 153 A 153 A ? LYS 149 A 149 A ? -1.2 CYS 150 A 150 A ? -0.5 ASN 151 A 151 A ? -0.2 ALA 152 A 152 A ? -0.2 
154 TYR 154 A 154 A ? CYS 150 A 150 A ? -1.1 LYS 149 A 149 A ? -0.1 TYR 157 A 157 A ? -1.6 SER 153 A 153 A ? -0.2 
155 ALA 155 A 155 A ? ALA 152 A 152 A ? -0.5 GLY 156 A 156 A ? -0.3 ALA 152 A 152 A ? -0.2 ASN 151 A 151 A ? -0.1 
156 GLY 156 A 156 A ? ASN 151 A 151 A ? -1.8 CYS 150 A 150 A ? -0.1 ALA 155 A 155 A ? -0.3 ALA 152 A 152 A ? -0.1 
157 TYR 157 A 157 A ? TYR 154 A 154 A ? -1.6 ASN 151 A 151 A ? -0.3 THR 159 A 159 A ? -0.6 ALA 155 A 155 A ? -0.1 
158 ILE 158 A 158 A ? ASN 151 A 151 A ? -0.1 THR 147 A 147 A ? -0.1 GLU 160 A 160 A ? -0.1 ASN 151 A 151 A ? -0.1 
159 THR 159 A 159 A ? TYR 157 A 157 A ? -0.6 SER 82  A 82  A ? -0.1 MET 162 A 162 A ? -1.5 TYR 157 A 157 A ? -0.1 
160 GLU 160 A 160 A ? ASN 161 A 161 A ? -0.3 ILE 158 A 158 A ? -0.1 ASN 213 A 213 A ? -0.1 THR 159 A 159 A ? -0.1 
161 ASN 161 A 161 A ? ALA 212 A 212 A ? -0.0 THR 209 A 209 A ? -0.0 ALA 210 A 210 A ? -2.2 ILE 163 A 163 A ? -0.3 
162 MET 162 A 162 A ? THR 159 A 159 A ? -1.5 THR 209 A 209 A ? -0.2 CYS 164 A 164 A ? -0.3 THR 209 A 209 A ? -0.2 
163 ILE 163 A 163 A ? TYR 208 A 208 A ? -2.6 ASN 161 A 161 A ? -0.3 TYR 208 A 208 A ? -3.3 ALA 165 A 165 A ? -0.4 
164 CYS 164 A 164 A ? VAL 145 A 145 A ? -0.8 MET 162 A 162 A ? -0.3 VAL 145 A 145 A ? -3.4 GLY 166 A 166 A ? -0.4 
165 ALA 165 A 165 A ? GLY 206 A 206 A ? -2.0 ILE 163 A 163 A ? -0.4 GLY 206 A 206 A ? -1.9 PHE 167 A 167 A ? -0.3 
166 GLY 166 A 166 A ? PRO 143 A 143 A ? -2.4 CYS 164 A 164 A ? -0.4 ARG 168 A 168 A ? -0.4 ASP 173 A 173 A ? -0.1 
167 PHE 167 A 167 A ? LYS 172 A 172 A ? -0.6 ALA 165 A 165 A ? -0.3 GLY 170 A 170 A ? -1.0 GLY 203 A 203 A ? -0.4 
168 ARG 168 A 168 A ? GLY 166 A 166 A ? -0.4 ARG 169 A 169 A ? -0.3 GLY 203 A 203 A ? -2.5 TYR 204 A 204 A ? -0.2 
169 ARG 169 A 169 A ? GLY 170 A 170 A ? -0.3 PRO 202 A 202 A ? -0.2 ARG 168 A 168 A ? -0.3 GLY 171 A 171 A ? -0.2 
170 GLY 170 A 170 A ? PHE 167 A 167 A ? -1.0 SER 201 A 201 A ? -0.2 ARG 169 A 169 A ? -0.3 SER 201 A 201 A ? -0.2 
171 GLY 171 A 171 A ? ALA 200 A 200 A ? -1.4 ARG 169 A 169 A ? -0.2 ASP 173 A 173 A ? -0.3 GLY 170 A 170 A ? -0.1 
172 LYS 172 A 172 A ? PHE 167 A 167 A ? -0.1 SER 201 A 201 A ? -0.1 PHE 167 A 167 A ? -0.6 ALA 174 A 174 A ? -0.3 
173 ASP 173 A 173 A ? VAL 3   A 3   A ? -1.7 GLY 171 A 171 A ? -0.3 VAL 3   A 3   A ? -2.2 CYS 175 A 175 A ? -0.3 
174 ALA 174 A 174 A ? LYS 172 A 172 A ? -0.3 ILE 2   A 2   A ? -0.3 ALA 200 A 200 A ? -0.2 ILE 2   A 2   A ? -0.2 
175 CYS 175 A 175 A ? ARG 1   A 1   A ? -0.5 ASP 173 A 173 A ? -0.3 ASP 178 A 178 A ? -2.1 GLY 124 A 124 A ? -0.1 
176 GLN 176 A 176 A ? GLY 177 A 177 A ? -0.3 ALA 174 A 174 A ? -0.2 TYR 125 A 125 A ? -1.9 CYS 175 A 175 A ? -0.2 
177 GLY 177 A 177 A ? PHE 26  A 26  A ? -0.3 GLY 124 A 124 A ? -0.2 TRP 123 A 123 A ? -0.3 GLN 176 A 176 A ? -0.3 
178 ASP 178 A 178 A ? CYS 175 A 175 A ? -2.1 ARG 1   A 1   A ? -0.2 GLY 181 A 181 A ? -2.6 VAL 193 A 193 A ? -0.3 
179 SER 179 A 179 A ? PHE 26  A 26  A ? -0.4 GLY 180 A 180 A ? -0.3 GLY 28  A 28  A ? -4.1 SER 194 A 194 A ? -0.2 
180 GLY 180 A 180 A ? VAL 193 A 193 A ? -2.7 GLY 181 A 181 A ? -0.3 SER 179 A 179 A ? -0.3 ALA 30  A 30  A ? -0.1 
181 GLY 181 A 181 A ? ASP 178 A 178 A ? -2.6 GLY 29  A 29  A ? -0.1 VAL 193 A 193 A ? -2.9 GLY 180 A 180 A ? -0.3 
182 PRO 182 A 182 A ? ?   ?   ? ?   ? ? ?    ?   ?   ? ?   ? ? ?    SER 121 A 121 A ? -0.9 VAL 184 A 184 A ? -0.7 
183 LEU 183 A 183 A ? GLY 191 A 191 A ? -3.0 GLY 181 A 181 A ? -0.3 PHE 190 A 190 A ? -2.7 GLY 191 A 191 A ? -1.5 
184 VAL 184 A 184 A ? GLN 119 A 119 A ? -3.6 PRO 182 A 182 A ? -0.7 GLN 119 A 119 A ? -3.8 ASP 186 A 186 A ? -0.4 
185 CYS 185 A 185 A ? ARG 188 A 188 A ? -2.8 LEU 183 A 183 A ? -0.5 ARG 188 A 188 A ? -1.5 CYS 118 A 118 A ? -0.1 
186 ASP 186 A 186 A ? VAL 184 A 184 A ? -0.4 PHE 117 A 117 A ? -0.3 CYS 185 A 185 A ? -0.1 VAL 189 A 189 A ? -0.1 
187 GLY 187 A 187 A ? ARG 188 A 188 A ? -0.2 VAL 184 A 184 A ? -0.1 VAL 189 A 189 A ? -0.3 ASP 186 A 186 A ? -0.3 
188 ARG 188 A 188 A ? CYS 185 A 185 A ? -1.5 VAL 105 A 105 A ? -0.1 CYS 185 A 185 A ? -2.8 PHE 190 A 190 A ? -0.8 
189 VAL 189 A 189 A ? PRO 106 A 106 A ? -2.2 GLY 187 A 187 A ? -0.3 VAL 184 A 184 A ? -0.2 ILE 192 A 192 A ? -0.1 
190 PHE 190 A 190 A ? LEU 183 A 183 A ? -2.7 ARG 188 A 188 A ? -0.8 VAL 211 A 211 A ? -1.3 ALA 212 A 212 A ? -0.5 
191 GLY 191 A 191 A ? LEU 183 A 183 A ? -1.5 ALA 210 A 210 A ? -0.2 LEU 183 A 183 A ? -3.0 VAL 193 A 193 A ? -0.4 
192 ILE 192 A 192 A ? THR 209 A 209 A ? -1.2 PHE 190 A 190 A ? -0.3 THR 209 A 209 A ? -2.8 SER 194 A 194 A ? -0.2 
193 VAL 193 A 193 A ? GLY 181 A 181 A ? -2.9 GLY 191 A 191 A ? -0.4 GLY 180 A 180 A ? -2.7 TYR 208 A 208 A ? -0.2 
194 SER 194 A 194 A ? VAL 207 A 207 A ? -2.3 TRP 195 A 195 A ? -0.4 GLY 196 A 196 A ? -0.3 TYR 208 A 208 A ? -0.2 
195 TRP 195 A 195 A ? VAL 207 A 207 A ? -1.3 LYS 83  A 83  A ? -0.0 VAL 207 A 207 A ? -2.7 SER 194 A 194 A ? -0.4 
196 GLY 196 A 196 A ? SER 194 A 194 A ? -0.3 GLY 206 A 206 A ? -0.2 SER 198 A 198 A ? -1.0 GLY 206 A 206 A ? -0.1 
197 HIS 197 A 197 A ? PRO 205 A 205 A ? -0.3 TRP 195 A 195 A ? -0.3 SER 201 A 201 A ? -0.3 TYR 204 A 204 A ? -0.1 
198 SER 198 A 198 A ? GLY 196 A 196 A ? -1.0 ALA 200 A 200 A ? -0.1 ALA 200 A 200 A ? -0.4 SER 201 A 201 A ? -0.4 
199 CYS 199 A 199 A ? PRO 128 A 128 A ? -0.7 ALA 200 A 200 A ? -0.2 CYS 175 A 175 A ? -0.1 ASP 173 A 173 A ? -0.1 
200 ALA 200 A 200 A ? SER 198 A 198 A ? -0.4 ALA 174 A 174 A ? -0.2 GLY 171 A 171 A ? -1.4 CYS 199 A 199 A ? -0.2 
201 SER 201 A 201 A ? TYR 204 A 204 A ? -0.5 SER 198 A 198 A ? -0.4 TYR 204 A 204 A ? -2.3 ALA 200 A 200 A ? -0.2 
202 PRO 202 A 202 A ? ?   ?   ? ?   ? ? ?    ?   ?   ? ?   ? ? ?    ARG 169 A 169 A ? -0.2 ARG 168 A 168 A ? -0.1 
203 GLY 203 A 203 A ? ARG 168 A 168 A ? -2.5 PHE 167 A 167 A ? -0.4 ARG 168 A 168 A ? -0.1 ARG 169 A 169 A ? -0.1 
204 TYR 204 A 204 A ? SER 201 A 201 A ? -2.3 PHE 167 A 167 A ? -0.2 SER 201 A 201 A ? -0.5 ALA 200 A 200 A ? -0.2 
205 PRO 205 A 205 A ? ?   ?   ? ?   ? ? ?    ?   ?   ? ?   ? ? ?    HIS 197 A 197 A ? -0.3 GLY 166 A 166 A ? -0.2 
206 GLY 206 A 206 A ? ALA 165 A 165 A ? -1.9 GLY 196 A 196 A ? -0.1 ALA 165 A 165 A ? -2.0 TYR 208 A 208 A ? -0.5 
207 VAL 207 A 207 A ? TRP 195 A 195 A ? -2.7 CYS 164 A 164 A ? -0.2 SER 194 A 194 A ? -2.3 TRP 195 A 195 A ? -1.3 
208 TYR 208 A 208 A ? ILE 163 A 163 A ? -3.3 GLY 206 A 206 A ? -0.5 ILE 163 A 163 A ? -2.6 ALA 210 A 210 A ? -0.5 
209 THR 209 A 209 A ? ILE 192 A 192 A ? -2.8 VAL 207 A 207 A ? -0.3 ILE 192 A 192 A ? -1.2 VAL 211 A 211 A ? -1.0 
210 ALA 210 A 210 A ? ASN 161 A 161 A ? -2.2 TYR 208 A 208 A ? -0.5 ASN 213 A 213 A ? -1.2 PHE 214 A 214 A ? -0.3 
211 VAL 211 A 211 A ? PHE 190 A 190 A ? -1.3 THR 209 A 209 A ? -1.0 PHE 214 A 214 A ? -2.2 ALA 210 A 210 A ? -0.2 
212 ALA 212 A 212 A ? PHE 190 A 190 A ? -0.5 ASN 213 A 213 A ? -0.3 GLN 215 A 215 A ? -1.0 VAL 211 A 211 A ? -0.3 
213 ASN 213 A 213 A ? ALA 210 A 210 A ? -1.2 PHE 214 A 214 A ? -0.2 ALA 212 A 212 A ? -0.3 VAL 211 A 211 A ? -0.2 
214 PHE 214 A 214 A ? VAL 211 A 211 A ? -2.2 ALA 210 A 210 A ? -0.3 ILE 218 A 218 A ? -2.5 ASN 213 A 213 A ? -0.2 
215 GLN 215 A 215 A ? ALA 212 A 212 A ? -1.0 TRP 217 A 217 A ? -0.2 TYR 219 A 219 A ? -2.8 LYS 220 A 220 A ? -0.3 
216 LYS 216 A 216 A ? ALA 212 A 212 A ? -0.3 TRP 217 A 217 A ? -0.2 LYS 220 A 220 A ? -2.4 GLN 215 A 215 A ? -0.2 
217 TRP 217 A 217 A ? TYR 219 A 219 A ? -0.2 ILE 218 A 218 A ? -0.2 THR 221 A 221 A ? -2.3 LYS 216 A 216 A ? -0.2 
218 ILE 218 A 218 A ? PHE 214 A 214 A ? -2.5 LYS 220 A 220 A ? -0.2 ILE 222 A 222 A ? -2.3 PHE 223 A 223 A ? -0.2 
219 TYR 219 A 219 A ? GLN 215 A 215 A ? -2.8 LYS 220 A 220 A ? -0.2 PHE 223 A 223 A ? -2.4 GLN 224 A 224 A ? -0.2 
220 LYS 220 A 220 A ? LYS 216 A 216 A ? -2.4 GLN 215 A 215 A ? -0.3 GLN 224 A 224 A ? -1.2 TYR 219 A 219 A ? -0.2 
221 THR 221 A 221 A ? TRP 217 A 217 A ? -2.3 LYS 216 A 216 A ? -0.2 TYR 219 A 219 A ? -0.2 LYS 220 A 220 A ? -0.2 
222 ILE 222 A 222 A ? ILE 218 A 218 A ? -2.3 TRP 217 A 217 A ? -0.2 LYS 220 A 220 A ? -0.2 THR 221 A 221 A ? -0.2 
223 PHE 223 A 223 A ? TYR 219 A 219 A ? -2.4 ILE 218 A 218 A ? -0.2 LYS 225 A 225 A ? -0.6 ILE 222 A 222 A ? -0.2 
224 GLN 224 A 224 A ? LYS 220 A 220 A ? -1.2 TYR 219 A 219 A ? -0.2 LYS 220 A 220 A ? -0.0 ?   ?   ? ?   ? ? ?    
225 LYS 225 A 225 A ? PHE 223 A 223 A ? -0.6 ?   ?   ? ?   ? ? ?    PHE 223 A 223 A ? -0.1 ILE 222 A 222 A ? -0.0 
# 
loop_
_dssp_statistics_histogram.entry_id 
_dssp_statistics_histogram.type 
_dssp_statistics_histogram.1 
_dssp_statistics_histogram.2 
_dssp_statistics_histogram.3 
_dssp_statistics_histogram.4 
_dssp_statistics_histogram.5 
_dssp_statistics_histogram.6 
_dssp_statistics_histogram.7 
_dssp_statistics_histogram.8 
_dssp_statistics_histogram.9 
_dssp_statistics_histogram.10 
_dssp_statistics_histogram.11 
_dssp_statistics_histogram.12 
_dssp_statistics_histogram.13 
_dssp_statistics_histogram.14 
_dssp_statistics_histogram.15 
_dssp_statistics_histogram.16 
_dssp_statistics_histogram.17 
_dssp_statistics_histogram.18 
_dssp_statistics_histogram.19 
_dssp_statistics_histogram.20 
_dssp_statistics_histogram.21 
_dssp_statistics_histogram.22 
_dssp_statistics_histogram.23 
_dssp_statistics_histogram.24 
_dssp_statistics_histogram.25 
_dssp_statistics_histogram.26 
_dssp_statistics_histogram.27 
_dssp_statistics_histogram.28 
_dssp_statistics_histogram.29 
_dssp_statistics_histogram.30 
Protobothrops_mucrosquamatus_GeneID=107291374 residues_per_alpha_helix        0 0 0 0 0 0 1 0 1 0 0 0 0 0 0 0 0 0 0 0 0 0 0 0 0 0 0 
0 0 0 
Protobothrops_mucrosquamatus_GeneID=107291374 parallel_bridges_per_ladder     0 0 0 0 0 0 0 0 0 0 0 0 0 0 0 0 0 0 0 0 0 0 0 0 0 0 0 
0 0 0 
Protobothrops_mucrosquamatus_GeneID=107291374 antiparallel_bridges_per_ladder 5 4 1 4 2 2 0 0 0 0 0 0 0 0 0 0 0 0 0 0 0 0 0 0 0 0 0 
0 0 0 
Protobothrops_mucrosquamatus_GeneID=107291374 ladders_per_sheet               0 0 0 0 0 1 1 0 0 0 0 0 0 0 0 0 0 0 0 0 0 0 0 0 0 0 0 
0 0 0 
# 
loop_
_dssp_statistics_hbond.entry_id 
_dssp_statistics_hbond.type 
_dssp_statistics_hbond.count 
_dssp_statistics_hbond.count_per_100 
Protobothrops_mucrosquamatus_GeneID=107291374 O(I)-->H-N(J)          144 64.0 
Protobothrops_mucrosquamatus_GeneID=107291374 'PARALLEL BRIDGES'     0   0.0  
Protobothrops_mucrosquamatus_GeneID=107291374 'ANTIPARALLEL BRIDGES' 74  32.9 
Protobothrops_mucrosquamatus_GeneID=107291374 O(I)-->H-N(I-5)        2   0.9  
Protobothrops_mucrosquamatus_GeneID=107291374 O(I)-->H-N(I-4)        1   0.4  
Protobothrops_mucrosquamatus_GeneID=107291374 O(I)-->H-N(I-3)        5   2.2  
Protobothrops_mucrosquamatus_GeneID=107291374 O(I)-->H-N(I-2)        0   0.0  
Protobothrops_mucrosquamatus_GeneID=107291374 O(I)-->H-N(I-1)        0   0.0  
Protobothrops_mucrosquamatus_GeneID=107291374 O(I)-->H-N(I+0)        0   0.0  
Protobothrops_mucrosquamatus_GeneID=107291374 O(I)-->H-N(I+1)        0   0.0  
Protobothrops_mucrosquamatus_GeneID=107291374 O(I)-->H-N(I+2)        20  8.9  
Protobothrops_mucrosquamatus_GeneID=107291374 O(I)-->H-N(I+3)        22  9.8  
Protobothrops_mucrosquamatus_GeneID=107291374 O(I)-->H-N(I+4)        13  5.8  
Protobothrops_mucrosquamatus_GeneID=107291374 O(I)-->H-N(I+5)        1   0.4  
# 
_dssp_statistics.entry_id                       Protobothrops_mucrosquamatus_GeneID=107291374 
_dssp_statistics.nr_of_residues                 225 
_dssp_statistics.nr_of_chains                   1 
_dssp_statistics.nr_of_ss_bridges_total         0 
_dssp_statistics.nr_of_ss_bridges_intra_chain   0 
_dssp_statistics.nr_of_ss_bridges_inter_chain   0 
# 
loop_
_chem_comp.id 
_chem_comp.type 
_chem_comp.mon_nstd_flag 
_chem_comp.name 
_chem_comp.formula 
_chem_comp.formula_weight 
ALA 'L-PEPTIDE LINKING' y ALANINE         'C3 H7 N O2'     89.093 
ARG 'L-PEPTIDE LINKING' y ARGININE        'C6 H15 N4 O2'  175.209 
ASN 'L-PEPTIDE LINKING' y ASPARAGINE      'C4 H8 N2 O3'   132.118 
ASP 'L-PEPTIDE LINKING' y 'ASPARTIC ACID' 'C4 H7 N O4'    133.103 
CYS 'L-PEPTIDE LINKING' y CYSTEINE        'C3 H7 N O2 S'  121.158 
GLN 'L-PEPTIDE LINKING' y GLUTAMINE       'C5 H10 N2 O3'  146.144 
GLU 'L-PEPTIDE LINKING' y 'GLUTAMIC ACID' 'C5 H9 N O4'    147.129 
GLY 'PEPTIDE LINKING'   y GLYCINE         'C2 H5 N O2'     75.067 
HIS 'L-PEPTIDE LINKING' y HISTIDINE       'C6 H10 N3 O2'  156.162 
ILE 'L-PEPTIDE LINKING' y ISOLEUCINE      'C6 H13 N O2'   131.173 
LEU 'L-PEPTIDE LINKING' y LEUCINE         'C6 H13 N O2'   131.173 
LYS 'L-PEPTIDE LINKING' y LYSINE          'C6 H15 N2 O2'  147.195 
MET 'L-PEPTIDE LINKING' y METHIONINE      'C5 H11 N O2 S' 149.211 
PHE 'L-PEPTIDE LINKING' y PHENYLALANINE   'C9 H11 N O2'   165.189 
PRO 'L-PEPTIDE LINKING' y PROLINE         'C5 H9 N O2'     115.13 
SER 'L-PEPTIDE LINKING' y SERINE          'C3 H7 N O3'    105.093 
THR 'L-PEPTIDE LINKING' y THREONINE       'C4 H9 N O3'    119.119 
TRP 'L-PEPTIDE LINKING' y TRYPTOPHAN      'C11 H12 N2 O2' 204.225 
TYR 'L-PEPTIDE LINKING' y TYROSINE        'C9 H11 N O3'   181.189 
VAL 'L-PEPTIDE LINKING' y VALINE          'C5 H11 N O2'   117.146 
# 
loop_
_atom_type.symbol 
N 
C 
O 
S 
# 
loop_
_entity_poly_seq.entity_id 
_entity_poly_seq.num 
_entity_poly_seq.mon_id 
_entity_poly_seq.hetero 
1   1 ARG n 
1   2 ILE n 
1   3 VAL n 
1   4 GLY n 
1   5 GLY n 
1   6 TYR n 
1   7 MET n 
1   8 MET n 
1   9 ALA n 
1  10 PRO n 
1  11 HIS n 
1  12 SER n 
1  13 SER n 
1  14 LYS n 
1  15 TYR n 
1  16 LEU n 
1  17 VAL n 
1  18 SER n 
1  19 LEU n 
1  20 LYS n 
1  21 ARG n 
1  22 THR n 
1  23 GLY n 
1  24 PHE n 
1  25 HIS n 
1  26 PHE n 
1  27 CYS n 
1  28 GLY n 
1  29 GLY n 
1  30 ALA n 
1  31 LEU n 
1  32 VAL n 
1  33 SER n 
1  34 ARG n 
1  35 SER n 
1  36 TRP n 
1  37 VAL n 
1  38 LEU n 
1  39 THR n 
1  40 ALA n 
1  41 ALA n 
1  42 HIS n 
1  43 CYS n 
1  44 LYS n 
1  45 THR n 
1  46 GLY n 
1  47 GLN n 
1  48 MET n 
1  49 LEU n 
1  50 ILE n 
1  51 VAL n 
1  52 ALA n 
1  53 GLY n 
1  54 GLU n 
1  55 TYR n 
1  56 SER n 
1  57 LEU n 
1  58 SER n 
1  59 ILE n 
1  60 PHE n 
1  61 GLU n 
1  62 GLY n 
1  63 THR n 
1  64 GLU n 
1  65 GLN n 
1  66 ILE n 
1  67 PHE n 
1  68 ARG n 
1  69 PRO n 
1  70 ALA n 
1  71 ARG n 
1  72 MET n 
1  73 VAL n 
1  74 LEU n 
1  75 HIS n 
1  76 PRO n 
1  77 ASP n 
1  78 TYR n 
1  79 SER n 
1  80 ALA n 
1  81 SER n 
1  82 SER n 
1  83 LYS n 
1  84 ASN n 
1  85 ALA n 
1  86 ASP n 
1  87 ILE n 
1  88 MET n 
1  89 LEU n 
1  90 ILE n 
1  91 LYS n 
1  92 LEU n 
1  93 SER n 
1  94 ARG n 
1  95 PRO n 
1  96 VAL n 
1  97 ALA n 
1  98 TYR n 
1  99 SER n 
1 100 PRO n 
1 101 PHE n 
1 102 VAL n 
1 103 SER n 
1 104 ILE n 
1 105 VAL n 
1 106 PRO n 
1 107 VAL n 
1 108 PRO n 
1 109 ARG n 
1 110 THR n 
1 111 LYS n 
1 112 VAL n 
1 113 ARG n 
1 114 ALA n 
1 115 GLY n 
1 116 ARG n 
1 117 PHE n 
1 118 CYS n 
1 119 GLN n 
1 120 VAL n 
1 121 SER n 
1 122 GLY n 
1 123 TRP n 
1 124 GLY n 
1 125 TYR n 
1 126 THR n 
1 127 THR n 
1 128 PRO n 
1 129 ILE n 
1 130 GLY n 
1 131 GLY n 
1 132 ARG n 
1 133 THR n 
1 134 SER n 
1 135 ASP n 
1 136 THR n 
1 137 LEU n 
1 138 ARG n 
1 139 SER n 
1 140 VAL n 
1 141 HIS n 
1 142 LEU n 
1 143 PRO n 
1 144 LEU n 
1 145 VAL n 
1 146 SER n 
1 147 THR n 
1 148 CYS n 
1 149 LYS n 
1 150 CYS n 
1 151 ASN n 
1 152 ALA n 
1 153 SER n 
1 154 TYR n 
1 155 ALA n 
1 156 GLY n 
1 157 TYR n 
1 158 ILE n 
1 159 THR n 
1 160 GLU n 
1 161 ASN n 
1 162 MET n 
1 163 ILE n 
1 164 CYS n 
1 165 ALA n 
1 166 GLY n 
1 167 PHE n 
1 168 ARG n 
1 169 ARG n 
1 170 GLY n 
1 171 GLY n 
1 172 LYS n 
1 173 ASP n 
1 174 ALA n 
1 175 CYS n 
1 176 GLN n 
1 177 GLY n 
1 178 ASP n 
1 179 SER n 
1 180 GLY n 
1 181 GLY n 
1 182 PRO n 
1 183 LEU n 
1 184 VAL n 
1 185 CYS n 
1 186 ASP n 
1 187 GLY n 
1 188 ARG n 
1 189 VAL n 
1 190 PHE n 
1 191 GLY n 
1 192 ILE n 
1 193 VAL n 
1 194 SER n 
1 195 TRP n 
1 196 GLY n 
1 197 HIS n 
1 198 SER n 
1 199 CYS n 
1 200 ALA n 
1 201 SER n 
1 202 PRO n 
1 203 GLY n 
1 204 TYR n 
1 205 PRO n 
1 206 GLY n 
1 207 VAL n 
1 208 TYR n 
1 209 THR n 
1 210 ALA n 
1 211 VAL n 
1 212 ALA n 
1 213 ASN n 
1 214 PHE n 
1 215 GLN n 
1 216 LYS n 
1 217 TRP n 
1 218 ILE n 
1 219 TYR n 
1 220 LYS n 
1 221 THR n 
1 222 ILE n 
1 223 PHE n 
1 224 GLN n 
1 225 LYS n 
# 
loop_
_pdbx_poly_seq_scheme.asym_id 
_pdbx_poly_seq_scheme.entity_id 
_pdbx_poly_seq_scheme.seq_id 
_pdbx_poly_seq_scheme.mon_id 
_pdbx_poly_seq_scheme.ndb_seq_num 
_pdbx_poly_seq_scheme.pdb_seq_num 
_pdbx_poly_seq_scheme.auth_seq_num 
_pdbx_poly_seq_scheme.pdb_mon_id 
_pdbx_poly_seq_scheme.auth_mon_id 
_pdbx_poly_seq_scheme.pdb_strand_id 
_pdbx_poly_seq_scheme.pdb_ins_code 
_pdbx_poly_seq_scheme.hetero 
A 1   1 ARG   1 1   1   ARG ARG A ? n 
A 1   2 ILE   2 2   2   ILE ILE A ? n 
A 1   3 VAL   3 3   3   VAL VAL A ? n 
A 1   4 GLY   4 4   4   GLY GLY A ? n 
A 1   5 GLY   5 5   5   GLY GLY A ? n 
A 1   6 TYR   6 6   6   TYR TYR A ? n 
A 1   7 MET   7 7   7   MET MET A ? n 
A 1   8 MET   8 8   8   MET MET A ? n 
A 1   9 ALA   9 9   9   ALA ALA A ? n 
A 1  10 PRO  10 10  10  PRO PRO A ? n 
A 1  11 HIS  11 11  11  HIS HIS A ? n 
A 1  12 SER  12 12  12  SER SER A ? n 
A 1  13 SER  13 13  13  SER SER A ? n 
A 1  14 LYS  14 14  14  LYS LYS A ? n 
A 1  15 TYR  15 15  15  TYR TYR A ? n 
A 1  16 LEU  16 16  16  LEU LEU A ? n 
A 1  17 VAL  17 17  17  VAL VAL A ? n 
A 1  18 SER  18 18  18  SER SER A ? n 
A 1  19 LEU  19 19  19  LEU LEU A ? n 
A 1  20 LYS  20 20  20  LYS LYS A ? n 
A 1  21 ARG  21 21  21  ARG ARG A ? n 
A 1  22 THR  22 22  22  THR THR A ? n 
A 1  23 GLY  23 23  23  GLY GLY A ? n 
A 1  24 PHE  24 24  24  PHE PHE A ? n 
A 1  25 HIS  25 25  25  HIS HIS A ? n 
A 1  26 PHE  26 26  26  PHE PHE A ? n 
A 1  27 CYS  27 27  27  CYS CYS A ? n 
A 1  28 GLY  28 28  28  GLY GLY A ? n 
A 1  29 GLY  29 29  29  GLY GLY A ? n 
A 1  30 ALA  30 30  30  ALA ALA A ? n 
A 1  31 LEU  31 31  31  LEU LEU A ? n 
A 1  32 VAL  32 32  32  VAL VAL A ? n 
A 1  33 SER  33 33  33  SER SER A ? n 
A 1  34 ARG  34 34  34  ARG ARG A ? n 
A 1  35 SER  35 35  35  SER SER A ? n 
A 1  36 TRP  36 36  36  TRP TRP A ? n 
A 1  37 VAL  37 37  37  VAL VAL A ? n 
A 1  38 LEU  38 38  38  LEU LEU A ? n 
A 1  39 THR  39 39  39  THR THR A ? n 
A 1  40 ALA  40 40  40  ALA ALA A ? n 
A 1  41 ALA  41 41  41  ALA ALA A ? n 
A 1  42 HIS  42 42  42  HIS HIS A ? n 
A 1  43 CYS  43 43  43  CYS CYS A ? n 
A 1  44 LYS  44 44  44  LYS LYS A ? n 
A 1  45 THR  45 45  45  THR THR A ? n 
A 1  46 GLY  46 46  46  GLY GLY A ? n 
A 1  47 GLN  47 47  47  GLN GLN A ? n 
A 1  48 MET  48 48  48  MET MET A ? n 
A 1  49 LEU  49 49  49  LEU LEU A ? n 
A 1  50 ILE  50 50  50  ILE ILE A ? n 
A 1  51 VAL  51 51  51  VAL VAL A ? n 
A 1  52 ALA  52 52  52  ALA ALA A ? n 
A 1  53 GLY  53 53  53  GLY GLY A ? n 
A 1  54 GLU  54 54  54  GLU GLU A ? n 
A 1  55 TYR  55 55  55  TYR TYR A ? n 
A 1  56 SER  56 56  56  SER SER A ? n 
A 1  57 LEU  57 57  57  LEU LEU A ? n 
A 1  58 SER  58 58  58  SER SER A ? n 
A 1  59 ILE  59 59  59  ILE ILE A ? n 
A 1  60 PHE  60 60  60  PHE PHE A ? n 
A 1  61 GLU  61 61  61  GLU GLU A ? n 
A 1  62 GLY  62 62  62  GLY GLY A ? n 
A 1  63 THR  63 63  63  THR THR A ? n 
A 1  64 GLU  64 64  64  GLU GLU A ? n 
A 1  65 GLN  65 65  65  GLN GLN A ? n 
A 1  66 ILE  66 66  66  ILE ILE A ? n 
A 1  67 PHE  67 67  67  PHE PHE A ? n 
A 1  68 ARG  68 68  68  ARG ARG A ? n 
A 1  69 PRO  69 69  69  PRO PRO A ? n 
A 1  70 ALA  70 70  70  ALA ALA A ? n 
A 1  71 ARG  71 71  71  ARG ARG A ? n 
A 1  72 MET  72 72  72  MET MET A ? n 
A 1  73 VAL  73 73  73  VAL VAL A ? n 
A 1  74 LEU  74 74  74  LEU LEU A ? n 
A 1  75 HIS  75 75  75  HIS HIS A ? n 
A 1  76 PRO  76 76  76  PRO PRO A ? n 
A 1  77 ASP  77 77  77  ASP ASP A ? n 
A 1  78 TYR  78 78  78  TYR TYR A ? n 
A 1  79 SER  79 79  79  SER SER A ? n 
A 1  80 ALA  80 80  80  ALA ALA A ? n 
A 1  81 SER  81 81  81  SER SER A ? n 
A 1  82 SER  82 82  82  SER SER A ? n 
A 1  83 LYS  83 83  83  LYS LYS A ? n 
A 1  84 ASN  84 84  84  ASN ASN A ? n 
A 1  85 ALA  85 85  85  ALA ALA A ? n 
A 1  86 ASP  86 86  86  ASP ASP A ? n 
A 1  87 ILE  87 87  87  ILE ILE A ? n 
A 1  88 MET  88 88  88  MET MET A ? n 
A 1  89 LEU  89 89  89  LEU LEU A ? n 
A 1  90 ILE  90 90  90  ILE ILE A ? n 
A 1  91 LYS  91 91  91  LYS LYS A ? n 
A 1  92 LEU  92 92  92  LEU LEU A ? n 
A 1  93 SER  93 93  93  SER SER A ? n 
A 1  94 ARG  94 94  94  ARG ARG A ? n 
A 1  95 PRO  95 95  95  PRO PRO A ? n 
A 1  96 VAL  96 96  96  VAL VAL A ? n 
A 1  97 ALA  97 97  97  ALA ALA A ? n 
A 1  98 TYR  98 98  98  TYR TYR A ? n 
A 1  99 SER  99 99  99  SER SER A ? n 
A 1 100 PRO 100 100 100 PRO PRO A ? n 
A 1 101 PHE 101 101 101 PHE PHE A ? n 
A 1 102 VAL 102 102 102 VAL VAL A ? n 
A 1 103 SER 103 103 103 SER SER A ? n 
A 1 104 ILE 104 104 104 ILE ILE A ? n 
A 1 105 VAL 105 105 105 VAL VAL A ? n 
A 1 106 PRO 106 106 106 PRO PRO A ? n 
A 1 107 VAL 107 107 107 VAL VAL A ? n 
A 1 108 PRO 108 108 108 PRO PRO A ? n 
A 1 109 ARG 109 109 109 ARG ARG A ? n 
A 1 110 THR 110 110 110 THR THR A ? n 
A 1 111 LYS 111 111 111 LYS LYS A ? n 
A 1 112 VAL 112 112 112 VAL VAL A ? n 
A 1 113 ARG 113 113 113 ARG ARG A ? n 
A 1 114 ALA 114 114 114 ALA ALA A ? n 
A 1 115 GLY 115 115 115 GLY GLY A ? n 
A 1 116 ARG 116 116 116 ARG ARG A ? n 
A 1 117 PHE 117 117 117 PHE PHE A ? n 
A 1 118 CYS 118 118 118 CYS CYS A ? n 
A 1 119 GLN 119 119 119 GLN GLN A ? n 
A 1 120 VAL 120 120 120 VAL VAL A ? n 
A 1 121 SER 121 121 121 SER SER A ? n 
A 1 122 GLY 122 122 122 GLY GLY A ? n 
A 1 123 TRP 123 123 123 TRP TRP A ? n 
A 1 124 GLY 124 124 124 GLY GLY A ? n 
A 1 125 TYR 125 125 125 TYR TYR A ? n 
A 1 126 THR 126 126 126 THR THR A ? n 
A 1 127 THR 127 127 127 THR THR A ? n 
A 1 128 PRO 128 128 128 PRO PRO A ? n 
A 1 129 ILE 129 129 129 ILE ILE A ? n 
A 1 130 GLY 130 130 130 GLY GLY A ? n 
A 1 131 GLY 131 131 131 GLY GLY A ? n 
A 1 132 ARG 132 132 132 ARG ARG A ? n 
A 1 133 THR 133 133 133 THR THR A ? n 
A 1 134 SER 134 134 134 SER SER A ? n 
A 1 135 ASP 135 135 135 ASP ASP A ? n 
A 1 136 THR 136 136 136 THR THR A ? n 
A 1 137 LEU 137 137 137 LEU LEU A ? n 
A 1 138 ARG 138 138 138 ARG ARG A ? n 
A 1 139 SER 139 139 139 SER SER A ? n 
A 1 140 VAL 140 140 140 VAL VAL A ? n 
A 1 141 HIS 141 141 141 HIS HIS A ? n 
A 1 142 LEU 142 142 142 LEU LEU A ? n 
A 1 143 PRO 143 143 143 PRO PRO A ? n 
A 1 144 LEU 144 144 144 LEU LEU A ? n 
A 1 145 VAL 145 145 145 VAL VAL A ? n 
A 1 146 SER 146 146 146 SER SER A ? n 
A 1 147 THR 147 147 147 THR THR A ? n 
A 1 148 CYS 148 148 148 CYS CYS A ? n 
A 1 149 LYS 149 149 149 LYS LYS A ? n 
A 1 150 CYS 150 150 150 CYS CYS A ? n 
A 1 151 ASN 151 151 151 ASN ASN A ? n 
A 1 152 ALA 152 152 152 ALA ALA A ? n 
A 1 153 SER 153 153 153 SER SER A ? n 
A 1 154 TYR 154 154 154 TYR TYR A ? n 
A 1 155 ALA 155 155 155 ALA ALA A ? n 
A 1 156 GLY 156 156 156 GLY GLY A ? n 
A 1 157 TYR 157 157 157 TYR TYR A ? n 
A 1 158 ILE 158 158 158 ILE ILE A ? n 
A 1 159 THR 159 159 159 THR THR A ? n 
A 1 160 GLU 160 160 160 GLU GLU A ? n 
A 1 161 ASN 161 161 161 ASN ASN A ? n 
A 1 162 MET 162 162 162 MET MET A ? n 
A 1 163 ILE 163 163 163 ILE ILE A ? n 
A 1 164 CYS 164 164 164 CYS CYS A ? n 
A 1 165 ALA 165 165 165 ALA ALA A ? n 
A 1 166 GLY 166 166 166 GLY GLY A ? n 
A 1 167 PHE 167 167 167 PHE PHE A ? n 
A 1 168 ARG 168 168 168 ARG ARG A ? n 
A 1 169 ARG 169 169 169 ARG ARG A ? n 
A 1 170 GLY 170 170 170 GLY GLY A ? n 
A 1 171 GLY 171 171 171 GLY GLY A ? n 
A 1 172 LYS 172 172 172 LYS LYS A ? n 
A 1 173 ASP 173 173 173 ASP ASP A ? n 
A 1 174 ALA 174 174 174 ALA ALA A ? n 
A 1 175 CYS 175 175 175 CYS CYS A ? n 
A 1 176 GLN 176 176 176 GLN GLN A ? n 
A 1 177 GLY 177 177 177 GLY GLY A ? n 
A 1 178 ASP 178 178 178 ASP ASP A ? n 
A 1 179 SER 179 179 179 SER SER A ? n 
A 1 180 GLY 180 180 180 GLY GLY A ? n 
A 1 181 GLY 181 181 181 GLY GLY A ? n 
A 1 182 PRO 182 182 182 PRO PRO A ? n 
A 1 183 LEU 183 183 183 LEU LEU A ? n 
A 1 184 VAL 184 184 184 VAL VAL A ? n 
A 1 185 CYS 185 185 185 CYS CYS A ? n 
A 1 186 ASP 186 186 186 ASP ASP A ? n 
A 1 187 GLY 187 187 187 GLY GLY A ? n 
A 1 188 ARG 188 188 188 ARG ARG A ? n 
A 1 189 VAL 189 189 189 VAL VAL A ? n 
A 1 190 PHE 190 190 190 PHE PHE A ? n 
A 1 191 GLY 191 191 191 GLY GLY A ? n 
A 1 192 ILE 192 192 192 ILE ILE A ? n 
A 1 193 VAL 193 193 193 VAL VAL A ? n 
A 1 194 SER 194 194 194 SER SER A ? n 
A 1 195 TRP 195 195 195 TRP TRP A ? n 
A 1 196 GLY 196 196 196 GLY GLY A ? n 
A 1 197 HIS 197 197 197 HIS HIS A ? n 
A 1 198 SER 198 198 198 SER SER A ? n 
A 1 199 CYS 199 199 199 CYS CYS A ? n 
A 1 200 ALA 200 200 200 ALA ALA A ? n 
A 1 201 SER 201 201 201 SER SER A ? n 
A 1 202 PRO 202 202 202 PRO PRO A ? n 
A 1 203 GLY 203 203 203 GLY GLY A ? n 
A 1 204 TYR 204 204 204 TYR TYR A ? n 
A 1 205 PRO 205 205 205 PRO PRO A ? n 
A 1 206 GLY 206 206 206 GLY GLY A ? n 
A 1 207 VAL 207 207 207 VAL VAL A ? n 
A 1 208 TYR 208 208 208 TYR TYR A ? n 
A 1 209 THR 209 209 209 THR THR A ? n 
A 1 210 ALA 210 210 210 ALA ALA A ? n 
A 1 211 VAL 211 211 211 VAL VAL A ? n 
A 1 212 ALA 212 212 212 ALA ALA A ? n 
A 1 213 ASN 213 213 213 ASN ASN A ? n 
A 1 214 PHE 214 214 214 PHE PHE A ? n 
A 1 215 GLN 215 215 215 GLN GLN A ? n 
A 1 216 LYS 216 216 216 LYS LYS A ? n 
A 1 217 TRP 217 217 217 TRP TRP A ? n 
A 1 218 ILE 218 218 218 ILE ILE A ? n 
A 1 219 TYR 219 219 219 TYR TYR A ? n 
A 1 220 LYS 220 220 220 LYS LYS A ? n 
A 1 221 THR 221 221 221 THR THR A ? n 
A 1 222 ILE 222 222 222 ILE ILE A ? n 
A 1 223 PHE 223 223 223 PHE PHE A ? n 
A 1 224 GLN 224 224 224 GLN GLN A ? n 
A 1 225 LYS 225 225 225 LYS LYS A ? n 
# 
loop_
_atom_site.group_PDB 
_atom_site.id 
_atom_site.type_symbol 
_atom_site.label_atom_id 
_atom_site.label_alt_id 
_atom_site.label_comp_id 
_atom_site.label_asym_id 
_atom_site.label_entity_id 
_atom_site.label_seq_id 
_atom_site.pdbx_PDB_ins_code 
_atom_site.Cartn_x 
_atom_site.Cartn_y 
_atom_site.Cartn_z 
_atom_site.occupancy 
_atom_site.B_iso_or_equiv 
_atom_site.pdbx_formal_charge 
_atom_site.auth_seq_id 
_atom_site.auth_comp_id 
_atom_site.auth_asym_id 
_atom_site.auth_atom_id 
_atom_site.pdbx_PDB_model_num 
ATOM 1    N N   ? ARG A 1   1 ?   0.288  11.246  -4.767 1.000 54.820 ? 1   ARG A N   1 
ATOM 2    C CA  ? ARG A 1   1 ?   0.297  11.521  -6.200 1.000 54.820 ? 1   ARG A CA  1 
ATOM 3    C C   ? ARG A 1   1 ?   1.171  10.517  -6.945 1.000 54.820 ? 1   ARG A C   1 
ATOM 4    C CB  ? ARG A 1   1 ?   0.786  12.945  -6.472 1.000 54.820 ? 1   ARG A CB  1 
ATOM 5    O O   ? ARG A 1   1 ?   2.259  10.170  -6.481 1.000 54.820 ? 1   ARG A O   1 
ATOM 6    C CG  ? ARG A 1   1 ?   0.530  13.423  -7.892 1.000 54.820 ? 1   ARG A CG  1 
ATOM 7    C CD  ? ARG A 1   1 ?   0.951  14.874  -8.083 1.000 54.820 ? 1   ARG A CD  1 
ATOM 8    N NE  ? ARG A 1   1 ?   0.791  15.304  -9.469 1.000 54.820 ? 1   ARG A NE  1 
ATOM 9    N NH1 ? ARG A 1   1 ?   0.830  17.563  -8.990 1.000 54.820 ? 1   ARG A NH1 1 
ATOM 10   N NH2 ? ARG A 1   1 ?   0.588  16.850 -11.155 1.000 54.820 ? 1   ARG A NH2 1 
ATOM 11   C CZ  ? ARG A 1   1 ?   0.737  16.572  -9.868 1.000 54.820 ? 1   ARG A CZ  1 
ATOM 12   N N   ? ILE A 1   2 ?   0.350   9.873  -7.911 1.000 65.350 ? 2   ILE A N   1 
ATOM 13   C CA  ? ILE A 1   2 ?   0.878   9.069  -9.008 1.000 65.350 ? 2   ILE A CA  1 
ATOM 14   C C   ? ILE A 1   2 ?   1.445   9.983 -10.091 1.000 65.350 ? 2   ILE A C   1 
ATOM 15   C CB  ? ILE A 1   2 ?  -0.206   8.142  -9.601 1.000 65.350 ? 2   ILE A CB  1 
ATOM 16   O O   ? ILE A 1   2 ?   0.723  10.809 -10.655 1.000 65.350 ? 2   ILE A O   1 
ATOM 17   C CG1 ? ILE A 1   2 ?  -0.791   7.237  -8.511 1.000 65.350 ? 2   ILE A CG1 1 
ATOM 18   C CG2 ? ILE A 1   2 ?   0.366   7.311 -10.754 1.000 65.350 ? 2   ILE A CG2 1 
ATOM 19   C CD1 ? ILE A 1   2 ?   0.184   6.193  -7.984 1.000 65.350 ? 2   ILE A CD1 1 
ATOM 20   N N   ? VAL A 1   3 ?   2.596  10.281 -10.113 1.000 75.870 ? 3   VAL A N   1 
ATOM 21   C CA  ? VAL A 1   3 ?   3.229  11.074 -11.162 1.000 75.870 ? 3   VAL A CA  1 
ATOM 22   C C   ? VAL A 1   3 ?   2.804  10.551 -12.533 1.000 75.870 ? 3   VAL A C   1 
ATOM 23   C CB  ? VAL A 1   3 ?   4.769  11.053 -11.038 1.000 75.870 ? 3   VAL A CB  1 
ATOM 24   O O   ? VAL A 1   3 ?   2.922   9.356 -12.812 1.000 75.870 ? 3   VAL A O   1 
ATOM 25   C CG1 ? VAL A 1   3 ?   5.414  11.834 -12.181 1.000 75.870 ? 3   VAL A CG1 1 
ATOM 26   C CG2 ? VAL A 1   3 ?   5.203  11.620  -9.687 1.000 75.870 ? 3   VAL A CG2 1 
ATOM 27   N N   ? GLY A 1   4 ?   2.142  11.588 -13.313 1.000 77.110 ? 4   GLY A N   1 
ATOM 28   C CA  ? GLY A 1   4 ?   1.729  11.187 -14.649 1.000 77.110 ? 4   GLY A CA  1 
ATOM 29   C C   ? GLY A 1   4 ?   0.418  10.424 -14.665 1.000 77.110 ? 4   GLY A C   1 
ATOM 30   O O   ? GLY A 1   4 ?   0.110   9.729 -15.635 1.000 77.110 ? 4   GLY A O   1 
ATOM 31   N N   ? GLY A 1   5 ?  -0.399  10.417 -13.469 1.000 81.150 ? 5   GLY A N   1 
ATOM 32   C CA  ? GLY A 1   5 ?  -1.658   9.705 -13.315 1.000 81.150 ? 5   GLY A CA  1 
ATOM 33   C C   ? GLY A 1   5 ?  -2.865  10.536 -13.708 1.000 81.150 ? 5   GLY A C   1 
ATOM 34   O O   ? GLY A 1   5 ?  -2.733  11.719 -14.028 1.000 81.150 ? 5   GLY A O   1 
ATOM 35   N N   ? TYR A 1   6 ?  -3.990   9.922 -13.839 1.000 85.180 ? 6   TYR A N   1 
ATOM 36   C CA  ? TYR A 1   6 ?  -5.239  10.582 -14.202 1.000 85.180 ? 6   TYR A CA  1 
ATOM 37   C C   ? TYR A 1   6 ?  -6.271  10.446 -13.089 1.000 85.180 ? 6   TYR A C   1 
ATOM 38   C CB  ? TYR A 1   6 ?  -5.796  10.001 -15.505 1.000 85.180 ? 6   TYR A CB  1 
ATOM 39   O O   ? TYR A 1   6 ?  -6.186   9.533 -12.264 1.000 85.180 ? 6   TYR A O   1 
ATOM 40   C CG  ? TYR A 1   6 ?  -6.131   8.532 -15.420 1.000 85.180 ? 6   TYR A CG  1 
ATOM 41   C CD1 ? TYR A 1   6 ?  -5.169   7.561 -15.692 1.000 85.180 ? 6   TYR A CD1 1 
ATOM 42   C CD2 ? TYR A 1   6 ?  -7.409   8.111 -15.068 1.000 85.180 ? 6   TYR A CD2 1 
ATOM 43   C CE1 ? TYR A 1   6 ?  -5.474   6.206 -15.617 1.000 85.180 ? 6   TYR A CE1 1 
ATOM 44   C CE2 ? TYR A 1   6 ?  -7.724   6.759 -14.990 1.000 85.180 ? 6   TYR A CE2 1 
ATOM 45   O OH  ? TYR A 1   6 ?  -7.059   4.475 -15.189 1.000 85.180 ? 6   TYR A OH  1 
ATOM 46   C CZ  ? TYR A 1   6 ?  -6.752   5.815 -15.265 1.000 85.180 ? 6   TYR A CZ  1 
ATOM 47   N N   ? MET A 1   7 ?  -7.170  11.497 -13.034 1.000 82.830 ? 7   MET A N   1 
ATOM 48   C CA  ? MET A 1   7 ?  -8.256  11.444 -12.060 1.000 82.830 ? 7   MET A CA  1 
ATOM 49   C C   ? MET A 1   7 ?  -9.187  10.270 -12.346 1.000 82.830 ? 7   MET A C   1 
ATOM 50   C CB  ? MET A 1   7 ?  -9.048  12.753 -12.064 1.000 82.830 ? 7   MET A CB  1 
ATOM 51   O O   ? MET A 1   7 ?  -9.612  10.072 -13.485 1.000 82.830 ? 7   MET A O   1 
ATOM 52   C CG  ? MET A 1   7 ? -10.007  12.893 -10.893 1.000 82.830 ? 7   MET A CG  1 
ATOM 53   S SD  ? MET A 1   7 ? -10.910  14.491 -10.912 1.000 82.830 ? 7   MET A SD  1 
ATOM 54   C CE  ? MET A 1   7 ?  -9.525  15.644 -10.703 1.000 82.830 ? 7   MET A CE  1 
ATOM 55   N N   ? MET A 1   8 ?  -9.385   9.477 -11.319 1.000 82.810 ? 8   MET A N   1 
ATOM 56   C CA  ? MET A 1   8 ? -10.271   8.322 -11.433 1.000 82.810 ? 8   MET A CA  1 
ATOM 57   C C   ? MET A 1   8 ? -11.731   8.740 -11.301 1.000 82.810 ? 8   MET A C   1 
ATOM 58   C CB  ? MET A 1   8 ?  -9.929   7.274 -10.372 1.000 82.810 ? 8   MET A CB  1 
ATOM 59   O O   ? MET A 1   8 ? -12.038   9.742 -10.652 1.000 82.810 ? 8   MET A O   1 
ATOM 60   C CG  ? MET A 1   8 ?  -8.571   6.620 -10.571 1.000 82.810 ? 8   MET A CG  1 
ATOM 61   S SD  ? MET A 1   8 ?  -8.304   5.197  -9.444 1.000 82.810 ? 8   MET A SD  1 
ATOM 62   C CE  ? MET A 1   8 ?  -9.478   4.006 -10.149 1.000 82.810 ? 8   MET A CE  1 
ATOM 63   N N   ? ALA A 1   9 ? -12.556   7.969 -12.060 1.000 80.600 ? 9   ALA A N   1 
ATOM 64   C CA  ? ALA A 1   9 ? -13.984   8.157 -11.815 1.000 80.600 ? 9   ALA A CA  1 
ATOM 65   C C   ? ALA A 1   9 ? -14.333   7.868 -10.358 1.000 80.600 ? 9   ALA A C   1 
ATOM 66   C CB  ? ALA A 1   9 ? -14.804   7.264 -12.742 1.000 80.600 ? 9   ALA A CB  1 
ATOM 67   O O   ? ALA A 1   9 ? -13.774   6.953  -9.748 1.000 80.600 ? 9   ALA A O   1 
ATOM 68   N N   ? PRO A 1  10 ? -15.053   8.806  -9.768 1.000 77.270 ? 10  PRO A N   1 
ATOM 69   C CA  ? PRO A 1  10 ? -15.457   8.534  -8.387 1.000 77.270 ? 10  PRO A CA  1 
ATOM 70   C C   ? PRO A 1  10 ? -15.896   7.086  -8.175 1.000 77.270 ? 10  PRO A C   1 
ATOM 71   C CB  ? PRO A 1  10 ? -16.626   9.497  -8.164 1.000 77.270 ? 10  PRO A CB  1 
ATOM 72   O O   ? PRO A 1  10 ? -16.600   6.521  -9.016 1.000 77.270 ? 10  PRO A O   1 
ATOM 73   C CG  ? PRO A 1  10 ? -16.408  10.597  -9.153 1.000 77.270 ? 10  PRO A CG  1 
ATOM 74   C CD  ? PRO A 1  10 ? -15.748  10.019 -10.372 1.000 77.270 ? 10  PRO A CD  1 
ATOM 75   N N   ? HIS A 1  11 ? -15.136   6.414  -7.117 1.000 75.430 ? 11  HIS A N   1 
ATOM 76   C CA  ? HIS A 1  11 ? -15.585   5.125  -6.604 1.000 75.430 ? 11  HIS A CA  1 
ATOM 77   C C   ? HIS A 1  11 ? -15.114   3.982  -7.496 1.000 75.430 ? 11  HIS A C   1 
ATOM 78   C CB  ? HIS A 1  11 ? -17.110   5.100  -6.480 1.000 75.430 ? 11  HIS A CB  1 
ATOM 79   O O   ? HIS A 1  11 ? -15.741   2.921  -7.536 1.000 75.430 ? 11  HIS A O   1 
ATOM 80   C CG  ? HIS A 1  11 ? -17.666   6.242  -5.690 1.000 75.430 ? 11  HIS A CG  1 
ATOM 81   C CD2 ? HIS A 1  11 ? -18.520   7.232  -6.040 1.000 75.430 ? 11  HIS A CD2 1 
ATOM 82   N ND1 ? HIS A 1  11 ? -17.346   6.457  -4.367 1.000 75.430 ? 11  HIS A ND1 1 
ATOM 83   C CE1 ? HIS A 1  11 ? -17.982   7.534  -3.937 1.000 75.430 ? 11  HIS A CE1 1 
ATOM 84   N NE2 ? HIS A 1  11 ? -18.701   8.023  -4.932 1.000 75.430 ? 11  HIS A NE2 1 
ATOM 85   N N   ? SER A 1  12 ? -14.237   4.210  -8.314 1.000 82.080 ? 12  SER A N   1 
ATOM 86   C CA  ? SER A 1  12 ? -13.645   3.249  -9.239 1.000 82.080 ? 12  SER A CA  1 
ATOM 87   C C   ? SER A 1  12 ? -12.623   2.361  -8.536 1.000 82.080 ? 12  SER A C   1 
ATOM 88   C CB  ? SER A 1  12 ? -12.983   3.972 -10.413 1.000 82.080 ? 12  SER A CB  1 
ATOM 89   O O   ? SER A 1  12 ? -12.384   1.228  -8.957 1.000 82.080 ? 12  SER A O   1 
ATOM 90   O OG  ? SER A 1  12 ? -11.994   4.877  -9.952 1.000 82.080 ? 12  SER A OG  1 
ATOM 91   N N   ? SER A 1  13 ? -12.092   2.707  -7.427 1.000 87.630 ? 13  SER A N   1 
ATOM 92   C CA  ? SER A 1  13 ? -11.211   1.920  -6.570 1.000 87.630 ? 13  SER A CA  1 
ATOM 93   C C   ? SER A 1  13 ? -11.823   1.714  -5.189 1.000 87.630 ? 13  SER A C   1 
ATOM 94   C CB  ? SER A 1  13 ?  -9.847   2.597  -6.437 1.000 87.630 ? 13  SER A CB  1 
ATOM 95   O O   ? SER A 1  13 ? -11.392   2.334  -4.214 1.000 87.630 ? 13  SER A O   1 
ATOM 96   O OG  ? SER A 1  13 ?  -9.193   2.662  -7.693 1.000 87.630 ? 13  SER A OG  1 
ATOM 97   N N   ? LYS A 1  14 ? -12.765   0.715  -5.099 1.000 93.360 ? 14  LYS A N   1 
ATOM 98   C CA  ? LYS A 1  14 ? -13.651   0.515  -3.955 1.000 93.360 ? 14  LYS A CA  1 
ATOM 99   C C   ? LYS A 1  14 ? -12.939  -0.236  -2.834 1.000 93.360 ? 14  LYS A C   1 
ATOM 100  C CB  ? LYS A 1  14 ? -14.910  -0.243  -4.377 1.000 93.360 ? 14  LYS A CB  1 
ATOM 101  O O   ? LYS A 1  14 ? -13.418  -0.265  -1.698 1.000 93.360 ? 14  LYS A O   1 
ATOM 102  C CG  ? LYS A 1  14 ? -15.747   0.480  -5.423 1.000 93.360 ? 14  LYS A CG  1 
ATOM 103  C CD  ? LYS A 1  14 ? -16.934  -0.363  -5.869 1.000 93.360 ? 14  LYS A CD  1 
ATOM 104  C CE  ? LYS A 1  14 ? -17.699   0.303  -7.005 1.000 93.360 ? 14  LYS A CE  1 
ATOM 105  N NZ  ? LYS A 1  14 ? -18.839  -0.540  -7.475 1.000 93.360 ? 14  LYS A NZ  1 
ATOM 106  N N   ? TYR A 1  15 ? -11.773  -0.779  -3.121 1.000 95.580 ? 15  TYR A N   1 
ATOM 107  C CA  ? TYR A 1  15 ? -11.001  -1.550  -2.154 1.000 95.580 ? 15  TYR A CA  1 
ATOM 108  C C   ? TYR A 1  15 ?  -9.968  -0.673  -1.457 1.000 95.580 ? 15  TYR A C   1 
ATOM 109  C CB  ? TYR A 1  15 ? -10.305  -2.730  -2.839 1.000 95.580 ? 15  TYR A CB  1 
ATOM 110  O O   ? TYR A 1  15 ?  -9.389  -1.071  -0.443 1.000 95.580 ? 15  TYR A O   1 
ATOM 111  C CG  ? TYR A 1  15 ?  -9.591  -2.356  -4.115 1.000 95.580 ? 15  TYR A CG  1 
ATOM 112  C CD1 ? TYR A 1  15 ? -10.165  -2.612  -5.359 1.000 95.580 ? 15  TYR A CD1 1 
ATOM 113  C CD2 ? TYR A 1  15 ?  -8.341  -1.748  -4.081 1.000 95.580 ? 15  TYR A CD2 1 
ATOM 114  C CE1 ? TYR A 1  15 ?  -9.510  -2.271  -6.537 1.000 95.580 ? 15  TYR A CE1 1 
ATOM 115  C CE2 ? TYR A 1  15 ?  -7.677  -1.402  -5.253 1.000 95.580 ? 15  TYR A CE2 1 
ATOM 116  O OH  ? TYR A 1  15 ?  -7.616  -1.327  -7.638 1.000 95.580 ? 15  TYR A OH  1 
ATOM 117  C CZ  ? TYR A 1  15 ?  -8.269  -1.667  -6.475 1.000 95.580 ? 15  TYR A CZ  1 
ATOM 118  N N   ? LEU A 1  16 ?  -9.648   0.421  -2.032 1.000 95.350 ? 16  LEU A N   1 
ATOM 119  C CA  ? LEU A 1  16 ?  -8.607   1.313  -1.535 1.000 95.350 ? 16  LEU A CA  1 
ATOM 120  C C   ? LEU A 1  16 ?  -9.043   1.990  -0.240 1.000 95.350 ? 16  LEU A C   1 
ATOM 121  C CB  ? LEU A 1  16 ?  -8.261   2.372  -2.586 1.000 95.350 ? 16  LEU A CB  1 
ATOM 122  O O   ? LEU A 1  16 ? -10.182   2.449  -0.128 1.000 95.350 ? 16  LEU A O   1 
ATOM 123  C CG  ? LEU A 1  16 ?  -7.074   3.281  -2.268 1.000 95.350 ? 16  LEU A CG  1 
ATOM 124  C CD1 ? LEU A 1  16 ?  -5.783   2.471  -2.222 1.000 95.350 ? 16  LEU A CD1 1 
ATOM 125  C CD2 ? LEU A 1  16 ?  -6.970   4.405  -3.294 1.000 95.350 ? 16  LEU A CD2 1 
ATOM 126  N N   ? VAL A 1  17 ?  -8.135   2.076   0.748 1.000 95.790 ? 17  VAL A N   1 
ATOM 127  C CA  ? VAL A 1  17 ?  -8.434   2.757   2.003 1.000 95.790 ? 17  VAL A CA  1 
ATOM 128  C C   ? VAL A 1  17 ?  -7.360   3.804   2.292 1.000 95.790 ? 17  VAL A C   1 
ATOM 129  C CB  ? VAL A 1  17 ?  -8.538   1.761   3.179 1.000 95.790 ? 17  VAL A CB  1 
ATOM 130  O O   ? VAL A 1  17 ?  -6.215   3.664   1.855 1.000 95.790 ? 17  VAL A O   1 
ATOM 131  C CG1 ? VAL A 1  17 ?  -9.627   0.723   2.914 1.000 95.790 ? 17  VAL A CG1 1 
ATOM 132  C CG2 ? VAL A 1  17 ?  -7.192   1.079   3.421 1.000 95.790 ? 17  VAL A CG2 1 
ATOM 133  N N   ? SER A 1  18 ?  -7.803   4.829   3.004 1.000 95.320 ? 18  SER A N   1 
ATOM 134  C CA  ? SER A 1  18 ?  -6.897   5.874   3.468 1.000 95.320 ? 18  SER A CA  1 
ATOM 135  C C   ? SER A 1  18 ?  -6.530   5.678   4.935 1.000 95.320 ? 18  SER A C   1 
ATOM 136  C CB  ? SER A 1  18 ?  -7.525   7.255   3.271 1.000 95.320 ? 18  SER A CB  1 
ATOM 137  O O   ? SER A 1  18 ?  -7.411   5.561   5.790 1.000 95.320 ? 18  SER A O   1 
ATOM 138  O OG  ? SER A 1  18 ?  -6.650   8.275   3.720 1.000 95.320 ? 18  SER A OG  1 
ATOM 139  N N   ? LEU A 1  19 ?  -5.229   5.600   5.173 1.000 95.400 ? 19  LEU A N   1 
ATOM 140  C CA  ? LEU A 1  19 ?  -4.734   5.630   6.545 1.000 95.400 ? 19  LEU A CA  1 
ATOM 141  C C   ? LEU A 1  19 ?  -4.403   7.056   6.972 1.000 95.400 ? 19  LEU A C   1 
ATOM 142  C CB  ? LEU A 1  19 ?  -3.496   4.741   6.688 1.000 95.400 ? 19  LEU A CB  1 
ATOM 143  O O   ? LEU A 1  19 ?  -3.564   7.715   6.354 1.000 95.400 ? 19  LEU A O   1 
ATOM 144  C CG  ? LEU A 1  19 ?  -3.738   3.232   6.663 1.000 95.400 ? 19  LEU A CG  1 
ATOM 145  C CD1 ? LEU A 1  19 ?  -4.460   2.832   5.381 1.000 95.400 ? 19  LEU A CD1 1 
ATOM 146  C CD2 ? LEU A 1  19 ?  -2.420   2.476   6.799 1.000 95.400 ? 19  LEU A CD2 1 
ATOM 147  N N   ? LYS A 1  20 ?  -5.075   7.478   8.064 1.000 93.440 ? 20  LYS A N   1 
ATOM 148  C CA  ? LYS A 1  20 ?  -4.962   8.873   8.479 1.000 93.440 ? 20  LYS A CA  1 
ATOM 149  C C   ? LYS A 1  20 ?  -4.297   8.987   9.848 1.000 93.440 ? 20  LYS A C   1 
ATOM 150  C CB  ? LYS A 1  20 ?  -6.338   9.538   8.508 1.000 93.440 ? 20  LYS A CB  1 
ATOM 151  O O   ? LYS A 1  20 ?  -4.492   8.129  10.712 1.000 93.440 ? 20  LYS A O   1 
ATOM 152  C CG  ? LYS A 1  20 ?  -7.020   9.610   7.149 1.000 93.440 ? 20  LYS A CG  1 
ATOM 153  C CD  ? LYS A 1  20 ?  -8.327  10.389   7.220 1.000 93.440 ? 20  LYS A CD  1 
ATOM 154  C CE  ? LYS A 1  20 ?  -8.930  10.597   5.837 1.000 93.440 ? 20  LYS A CE  1 
ATOM 155  N NZ  ? LYS A 1  20 ? -10.174  11.423   5.894 1.000 93.440 ? 20  LYS A NZ  1 
ATOM 156  N N   ? ARG A 1  21 ?  -3.426  10.022   9.920 1.000 90.340 ? 21  ARG A N   1 
ATOM 157  C CA  ? ARG A 1  21 ?  -2.847  10.433  11.195 1.000 90.340 ? 21  ARG A CA  1 
ATOM 158  C C   ? ARG A 1  21 ?  -3.181  11.889  11.504 1.000 90.340 ? 21  ARG A C   1 
ATOM 159  C CB  ? ARG A 1  21 ?  -1.330  10.235  11.185 1.000 90.340 ? 21  ARG A CB  1 
ATOM 160  O O   ? ARG A 1  21 ?  -2.924  12.777  10.688 1.000 90.340 ? 21  ARG A O   1 
ATOM 161  C CG  ? ARG A 1  21 ?  -0.665  10.504  12.525 1.000 90.340 ? 21  ARG A CG  1 
ATOM 162  C CD  ? ARG A 1  21 ?   0.809  10.121  12.511 1.000 90.340 ? 21  ARG A CD  1 
ATOM 163  N NE  ? ARG A 1  21 ?   1.574  10.957  11.590 1.000 90.340 ? 21  ARG A NE  1 
ATOM 164  N NH1 ? ARG A 1  21 ?   3.521  10.903  12.833 1.000 90.340 ? 21  ARG A NH1 1 
ATOM 165  N NH2 ? ARG A 1  21 ?   3.445  12.073  10.863 1.000 90.340 ? 21  ARG A NH2 1 
ATOM 166  C CZ  ? ARG A 1  21 ?   2.845  11.309  11.764 1.000 90.340 ? 21  ARG A CZ  1 
ATOM 167  N N   ? THR A 1  22 ?  -3.760  12.111  12.746 1.000 86.430 ? 22  THR A N   1 
ATOM 168  C CA  ? THR A 1  22 ?  -4.102  13.460  13.182 1.000 86.430 ? 22  THR A CA  1 
ATOM 169  C C   ? THR A 1  22 ?  -4.917  14.183  12.113 1.000 86.430 ? 22  THR A C   1 
ATOM 170  C CB  ? THR A 1  22 ?  -2.840  14.278  13.510 1.000 86.430 ? 22  THR A CB  1 
ATOM 171  O O   ? THR A 1  22 ?  -4.655  15.348  11.808 1.000 86.430 ? 22  THR A O   1 
ATOM 172  C CG2 ? THR A 1  22 ?  -3.019  15.072  14.799 1.000 86.430 ? 22  THR A CG2 1 
ATOM 173  O OG1 ? THR A 1  22 ?  -1.726  13.388  13.660 1.000 86.430 ? 22  THR A OG1 1 
ATOM 174  N N   ? GLY A 1  23 ?  -5.704  13.374  11.294 1.000 84.290 ? 23  GLY A N   1 
ATOM 175  C CA  ? GLY A 1  23 ?  -6.639  13.991  10.367 1.000 84.290 ? 23  GLY A CA  1 
ATOM 176  C C   ? GLY A 1  23 ?  -6.076  14.147   8.967 1.000 84.290 ? 23  GLY A C   1 
ATOM 177  O O   ? GLY A 1  23 ?  -6.758  14.646   8.070 1.000 84.290 ? 23  GLY A O   1 
ATOM 178  N N   ? PHE A 1  24 ?  -4.752  13.618   8.805 1.000 88.460 ? 24  PHE A N   1 
ATOM 179  C CA  ? PHE A 1  24 ?  -4.110  13.718   7.500 1.000 88.460 ? 24  PHE A CA  1 
ATOM 180  C C   ? PHE A 1  24 ?  -3.795  12.335   6.944 1.000 88.460 ? 24  PHE A C   1 
ATOM 181  C CB  ? PHE A 1  24 ?  -2.828  14.551   7.593 1.000 88.460 ? 24  PHE A CB  1 
ATOM 182  O O   ? PHE A 1  24 ?  -3.361  11.447   7.682 1.000 88.460 ? 24  PHE A O   1 
ATOM 183  C CG  ? PHE A 1  24 ?  -3.062  15.982   7.998 1.000 88.460 ? 24  PHE A CG  1 
ATOM 184  C CD1 ? PHE A 1  24 ?  -3.463  16.927   7.062 1.000 88.460 ? 24  PHE A CD1 1 
ATOM 185  C CD2 ? PHE A 1  24 ?  -2.881  16.381   9.316 1.000 88.460 ? 24  PHE A CD2 1 
ATOM 186  C CE1 ? PHE A 1  24 ?  -3.680  18.252   7.434 1.000 88.460 ? 24  PHE A CE1 1 
ATOM 187  C CE2 ? PHE A 1  24 ?  -3.096  17.703   9.695 1.000 88.460 ? 24  PHE A CE2 1 
ATOM 188  C CZ  ? PHE A 1  24 ?  -3.494  18.637   8.753 1.000 88.460 ? 24  PHE A CZ  1 
ATOM 189  N N   ? HIS A 1  25 ?  -3.981  12.235   5.604 1.000 91.500 ? 25  HIS A N   1 
ATOM 190  C CA  ? HIS A 1  25 ?  -3.609  11.016   4.894 1.000 91.500 ? 25  HIS A CA  1 
ATOM 191  C C   ? HIS A 1  25 ?  -2.095  10.832   4.871 1.000 91.500 ? 25  HIS A C   1 
ATOM 192  C CB  ? HIS A 1  25 ?  -4.156  11.039   3.466 1.000 91.500 ? 25  HIS A CB  1 
ATOM 193  O O   ? HIS A 1  25 ?  -1.359  11.754   4.512 1.000 91.500 ? 25  HIS A O   1 
ATOM 194  C CG  ? HIS A 1  25 ?  -3.654   9.919   2.612 1.000 91.500 ? 25  HIS A CG  1 
ATOM 195  C CD2 ? HIS A 1  25 ?  -2.623   9.861   1.737 1.000 91.500 ? 25  HIS A CD2 1 
ATOM 196  N ND1 ? HIS A 1  25 ?  -4.238   8.671   2.603 1.000 91.500 ? 25  HIS A ND1 1 
ATOM 197  C CE1 ? HIS A 1  25 ?  -3.585   7.892   1.757 1.000 91.500 ? 25  HIS A CE1 1 
ATOM 198  N NE2 ? HIS A 1  25 ?  -2.600   8.590   1.218 1.000 91.500 ? 25  HIS A NE2 1 
ATOM 199  N N   ? PHE A 1  26 ?  -1.657   9.613   5.215 1.000 91.800 ? 26  PHE A N   1 
ATOM 200  C CA  ? PHE A 1  26 ?  -0.212   9.421   5.161 1.000 91.800 ? 26  PHE A CA  1 
ATOM 201  C C   ? PHE A 1  26 ?   0.134   8.112   4.462 1.000 91.800 ? 26  PHE A C   1 
ATOM 202  C CB  ? PHE A 1  26 ?   0.386   9.437   6.571 1.000 91.800 ? 26  PHE A CB  1 
ATOM 203  O O   ? PHE A 1  26 ?   1.253   7.939   3.975 1.000 91.800 ? 26  PHE A O   1 
ATOM 204  C CG  ? PHE A 1  26 ?   0.101   8.191   7.366 1.000 91.800 ? 26  PHE A CG  1 
ATOM 205  C CD1 ? PHE A 1  26 ?  -1.082   8.063   8.083 1.000 91.800 ? 26  PHE A CD1 1 
ATOM 206  C CD2 ? PHE A 1  26 ?   1.018   7.148   7.396 1.000 91.800 ? 26  PHE A CD2 1 
ATOM 207  C CE1 ? PHE A 1  26 ?  -1.348   6.911   8.819 1.000 91.800 ? 26  PHE A CE1 1 
ATOM 208  C CE2 ? PHE A 1  26 ?   0.759   5.994   8.129 1.000 91.800 ? 26  PHE A CE2 1 
ATOM 209  C CZ  ? PHE A 1  26 ?  -0.424   5.877   8.841 1.000 91.800 ? 26  PHE A CZ  1 
ATOM 210  N N   ? CYS A 1  27 ?  -0.782   7.136   4.407 1.000 95.100 ? 27  CYS A N   1 
ATOM 211  C CA  ? CYS A 1  27 ?  -0.581   5.868   3.715 1.000 95.100 ? 27  CYS A CA  1 
ATOM 212  C C   ? CYS A 1  27 ?  -1.896   5.338   3.157 1.000 95.100 ? 27  CYS A C   1 
ATOM 213  C CB  ? CYS A 1  27 ?   0.037   4.835   4.657 1.000 95.100 ? 27  CYS A CB  1 
ATOM 214  O O   ? CYS A 1  27 ?  -2.972   5.778   3.566 1.000 95.100 ? 27  CYS A O   1 
ATOM 215  S SG  ? CYS A 1  27 ?   1.840   4.907   4.733 1.000 95.100 ? 27  CYS A SG  1 
ATOM 216  N N   ? GLY A 1  28 ?  -1.739   4.448   2.231 1.000 95.380 ? 28  GLY A N   1 
ATOM 217  C CA  ? GLY A 1  28 ?  -2.898   3.744   1.706 1.000 95.380 ? 28  GLY A CA  1 
ATOM 218  C C   ? GLY A 1  28 ?  -2.963   2.293   2.143 1.000 95.380 ? 28  GLY A C   1 
ATOM 219  O O   ? GLY A 1  28 ?  -2.095   1.822   2.881 1.000 95.380 ? 28  GLY A O   1 
ATOM 220  N N   ? GLY A 1  29 ?  -3.981   1.579   1.751 1.000 96.970 ? 29  GLY A N   1 
ATOM 221  C CA  ? GLY A 1  29 ?  -4.198   0.161   1.990 1.000 96.970 ? 29  GLY A CA  1 
ATOM 222  C C   ? GLY A 1  29 ?  -5.274  -0.436   1.102 1.000 96.970 ? 29  GLY A C   1 
ATOM 223  O O   ? GLY A 1  29 ?  -5.955   0.287   0.371 1.000 96.970 ? 29  GLY A O   1 
ATOM 224  N N   ? ALA A 1  30 ?  -5.326  -1.779   1.196 1.000 97.600 ? 30  ALA A N   1 
ATOM 225  C CA  ? ALA A 1  30 ?  -6.333  -2.489   0.411 1.000 97.600 ? 30  ALA A CA  1 
ATOM 226  C C   ? ALA A 1  30 ?  -7.174  -3.404   1.297 1.000 97.600 ? 30  ALA A C   1 
ATOM 227  C CB  ? ALA A 1  30 ?  -5.670  -3.294  -0.703 1.000 97.600 ? 30  ALA A CB  1 
ATOM 228  O O   ? ALA A 1  30 ?  -6.635  -4.139   2.128 1.000 97.600 ? 30  ALA A O   1 
ATOM 229  N N   ? LEU A 1  31 ?  -8.479  -3.279   1.110 1.000 97.760 ? 31  LEU A N   1 
ATOM 230  C CA  ? LEU A 1  31 ?  -9.374  -4.214   1.783 1.000 97.760 ? 31  LEU A CA  1 
ATOM 231  C C   ? LEU A 1  31 ?  -9.271  -5.605   1.166 1.000 97.760 ? 31  LEU A C   1 
ATOM 232  C CB  ? LEU A 1  31 ? -10.820  -3.717   1.714 1.000 97.760 ? 31  LEU A CB  1 
ATOM 233  O O   ? LEU A 1  31 ?  -9.571  -5.787  -0.016 1.000 97.760 ? 31  LEU A O   1 
ATOM 234  C CG  ? LEU A 1  31 ? -11.161  -2.499   2.573 1.000 97.760 ? 31  LEU A CG  1 
ATOM 235  C CD1 ? LEU A 1  31 ? -12.510  -1.921   2.162 1.000 97.760 ? 31  LEU A CD1 1 
ATOM 236  C CD2 ? LEU A 1  31 ? -11.161  -2.871   4.052 1.000 97.760 ? 31  LEU A CD2 1 
ATOM 237  N N   ? VAL A 1  32 ?  -8.843  -6.633   2.007 1.000 97.180 ? 32  VAL A N   1 
ATOM 238  C CA  ? VAL A 1  32 ?  -8.636  -7.977   1.477 1.000 97.180 ? 32  VAL A CA  1 
ATOM 239  C C   ? VAL A 1  32 ?  -9.627  -8.944   2.120 1.000 97.180 ? 32  VAL A C   1 
ATOM 240  C CB  ? VAL A 1  32 ?  -7.189  -8.463   1.710 1.000 97.180 ? 32  VAL A CB  1 
ATOM 241  O O   ? VAL A 1  32 ?  -9.768 -10.086   1.676 1.000 97.180 ? 32  VAL A O   1 
ATOM 242  C CG1 ? VAL A 1  32 ?  -6.209  -7.684   0.835 1.000 97.180 ? 32  VAL A CG1 1 
ATOM 243  C CG2 ? VAL A 1  32 ?  -6.814  -8.332   3.185 1.000 97.180 ? 32  VAL A CG2 1 
ATOM 244  N N   ? SER A 1  33 ? -10.369  -8.467   3.162 1.000 96.330 ? 33  SER A N   1 
ATOM 245  C CA  ? SER A 1  33 ? -11.517  -9.083   3.817 1.000 96.330 ? 33  SER A CA  1 
ATOM 246  C C   ? SER A 1  33 ? -12.415  -8.033   4.463 1.000 96.330 ? 33  SER A C   1 
ATOM 247  C CB  ? SER A 1  33 ? -11.056 -10.090   4.873 1.000 96.330 ? 33  SER A CB  1 
ATOM 248  O O   ? SER A 1  33 ? -12.086  -6.845   4.466 1.000 96.330 ? 33  SER A O   1 
ATOM 249  O OG  ? SER A 1  33 ? -10.694  -9.429   6.073 1.000 96.330 ? 33  SER A OG  1 
ATOM 250  N N   ? ARG A 1  34 ? -13.535  -8.501   5.053 1.000 96.030 ? 34  ARG A N   1 
ATOM 251  C CA  ? ARG A 1  34 ? -14.462  -7.560   5.673 1.000 96.030 ? 34  ARG A CA  1 
ATOM 252  C C   ? ARG A 1  34 ? -13.838  -6.906   6.901 1.000 96.030 ? 34  ARG A C   1 
ATOM 253  C CB  ? ARG A 1  34 ? -15.765  -8.263   6.058 1.000 96.030 ? 34  ARG A CB  1 
ATOM 254  O O   ? ARG A 1  34 ? -14.268  -5.831   7.325 1.000 96.030 ? 34  ARG A O   1 
ATOM 255  C CG  ? ARG A 1  34 ? -16.632  -8.647   4.870 1.000 96.030 ? 34  ARG A CG  1 
ATOM 256  C CD  ? ARG A 1  34 ? -17.953  -9.263   5.312 1.000 96.030 ? 34  ARG A CD  1 
ATOM 257  N NE  ? ARG A 1  34 ? -18.885  -8.249   5.797 1.000 96.030 ? 34  ARG A NE  1 
ATOM 258  N NH1 ? ARG A 1  34 ? -20.526  -9.754   6.410 1.000 96.030 ? 34  ARG A NH1 1 
ATOM 259  N NH2 ? ARG A 1  34 ? -20.853  -7.506   6.718 1.000 96.030 ? 34  ARG A NH2 1 
ATOM 260  C CZ  ? ARG A 1  34 ? -20.086  -8.505   6.307 1.000 96.030 ? 34  ARG A CZ  1 
ATOM 261  N N   ? SER A 1  35 ? -12.778  -7.550   7.358 1.000 96.940 ? 35  SER A N   1 
ATOM 262  C CA  ? SER A 1  35 ? -12.247  -7.045   8.620 1.000 96.940 ? 35  SER A CA  1 
ATOM 263  C C   ? SER A 1  35 ? -10.752  -6.760   8.516 1.000 96.940 ? 35  SER A C   1 
ATOM 264  C CB  ? SER A 1  35 ? -12.506  -8.044   9.749 1.000 96.940 ? 35  SER A CB  1 
ATOM 265  O O   ? SER A 1  35 ? -10.115  -6.389   9.505 1.000 96.940 ? 35  SER A O   1 
ATOM 266  O OG  ? SER A 1  35 ? -13.896  -8.196   9.977 1.000 96.940 ? 35  SER A OG  1 
ATOM 267  N N   ? TRP A 1  36 ? -10.214  -6.977   7.311 1.000 97.900 ? 36  TRP A N   1 
ATOM 268  C CA  ? TRP A 1  36 ?  -8.759  -6.871   7.261 1.000 97.900 ? 36  TRP A CA  1 
ATOM 269  C C   ? TRP A 1  36 ?  -8.320  -5.937   6.138 1.000 97.900 ? 36  TRP A C   1 
ATOM 270  C CB  ? TRP A 1  36 ?  -8.125  -8.251   7.070 1.000 97.900 ? 36  TRP A CB  1 
ATOM 271  O O   ? TRP A 1  36 ?  -8.867  -5.984   5.033 1.000 97.900 ? 36  TRP A O   1 
ATOM 272  C CG  ? TRP A 1  36 ?  -8.207  -9.131   8.281 1.000 97.900 ? 36  TRP A CG  1 
ATOM 273  C CD1 ? TRP A 1  36 ?  -9.202 -10.016   8.591 1.000 97.900 ? 36  TRP A CD1 1 
ATOM 274  C CD2 ? TRP A 1  36 ?  -7.257  -9.207   9.348 1.000 97.900 ? 36  TRP A CD2 1 
ATOM 275  C CE2 ? TRP A 1  36 ?  -7.740 -10.161  10.271 1.000 97.900 ? 36  TRP A CE2 1 
ATOM 276  C CE3 ? TRP A 1  36 ?  -6.041  -8.561   9.613 1.000 97.900 ? 36  TRP A CE3 1 
ATOM 277  N NE1 ? TRP A 1  36 ?  -8.927 -10.639   9.786 1.000 97.900 ? 36  TRP A NE1 1 
ATOM 278  C CH2 ? TRP A 1  36 ?  -5.863  -9.837  11.677 1.000 97.900 ? 36  TRP A CH2 1 
ATOM 279  C CZ2 ? TRP A 1  36 ?  -7.049 -10.484  11.442 1.000 97.900 ? 36  TRP A CZ2 1 
ATOM 280  C CZ3 ? TRP A 1  36 ?  -5.355  -8.884  10.778 1.000 97.900 ? 36  TRP A CZ3 1 
ATOM 281  N N   ? VAL A 1  37 ?  -7.345  -5.081   6.470 1.000 98.130 ? 37  VAL A N   1 
ATOM 282  C CA  ? VAL A 1  37 ?  -6.681  -4.182   5.532 1.000 98.130 ? 37  VAL A CA  1 
ATOM 283  C C   ? VAL A 1  37 ?  -5.233  -4.624   5.331 1.000 98.130 ? 37  VAL A C   1 
ATOM 284  C CB  ? VAL A 1  37 ?  -6.728  -2.717   6.019 1.000 98.130 ? 37  VAL A CB  1 
ATOM 285  O O   ? VAL A 1  37 ?  -4.518  -4.890   6.300 1.000 98.130 ? 37  VAL A O   1 
ATOM 286  C CG1 ? VAL A 1  37 ?  -5.936  -1.810   5.080 1.000 98.130 ? 37  VAL A CG1 1 
ATOM 287  C CG2 ? VAL A 1  37 ?  -8.175  -2.240   6.133 1.000 98.130 ? 37  VAL A CG2 1 
ATOM 288  N N   ? LEU A 1  38 ?  -4.884  -4.738   4.042 1.000 98.260 ? 38  LEU A N   1 
ATOM 289  C CA  ? LEU A 1  38 ?  -3.509  -5.021   3.643 1.000 98.260 ? 38  LEU A CA  1 
ATOM 290  C C   ? LEU A 1  38 ?  -2.759  -3.731   3.328 1.000 98.260 ? 38  LEU A C   1 
ATOM 291  C CB  ? LEU A 1  38 ?  -3.485  -5.950   2.426 1.000 98.260 ? 38  LEU A CB  1 
ATOM 292  O O   ? LEU A 1  38 ?  -3.215  -2.926   2.512 1.000 98.260 ? 38  LEU A O   1 
ATOM 293  C CG  ? LEU A 1  38 ?  -2.105  -6.405   1.949 1.000 98.260 ? 38  LEU A CG  1 
ATOM 294  C CD1 ? LEU A 1  38 ?  -1.451  -7.301   2.996 1.000 98.260 ? 38  LEU A CD1 1 
ATOM 295  C CD2 ? LEU A 1  38 ?  -2.213  -7.130   0.611 1.000 98.260 ? 38  LEU A CD2 1 
ATOM 296  N N   ? THR A 1  39 ?  -1.532  -3.508   3.970 1.000 98.060 ? 39  THR A N   1 
ATOM 297  C CA  ? THR A 1  39 ?  -0.766  -2.282   3.774 1.000 98.060 ? 39  THR A CA  1 
ATOM 298  C C   ? THR A 1  39 ?   0.722  -2.532   4.004 1.000 98.060 ? 39  THR A C   1 
ATOM 299  C CB  ? THR A 1  39 ?  -1.252  -1.163   4.713 1.000 98.060 ? 39  THR A CB  1 
ATOM 300  O O   ? THR A 1  39 ?   1.132  -3.662   4.278 1.000 98.060 ? 39  THR A O   1 
ATOM 301  C CG2 ? THR A 1  39 ?  -0.879  -1.460   6.162 1.000 98.060 ? 39  THR A CG2 1 
ATOM 302  O OG1 ? THR A 1  39 ?  -0.650   0.077   4.321 1.000 98.060 ? 39  THR A OG1 1 
ATOM 303  N N   ? ALA A 1  40 ?   1.515  -1.538   3.787 1.000 97.860 ? 40  ALA A N   1 
ATOM 304  C CA  ? ALA A 1  40 ?   2.953  -1.649   4.020 1.000 97.860 ? 40  ALA A CA  1 
ATOM 305  C C   ? ALA A 1  40 ?   3.274  -1.578   5.510 1.000 97.860 ? 40  ALA A C   1 
ATOM 306  C CB  ? ALA A 1  40 ?   3.700  -0.552   3.265 1.000 97.860 ? 40  ALA A CB  1 
ATOM 307  O O   ? ALA A 1  40 ?   2.676  -0.788   6.244 1.000 97.860 ? 40  ALA A O   1 
ATOM 308  N N   ? ALA A 1  41 ?   4.255  -2.391   5.953 1.000 97.430 ? 41  ALA A N   1 
ATOM 309  C CA  ? ALA A 1  41 ?   4.651  -2.446   7.358 1.000 97.430 ? 41  ALA A CA  1 
ATOM 310  C C   ? ALA A 1  41 ?   5.276  -1.127   7.804 1.000 97.430 ? 41  ALA A C   1 
ATOM 311  C CB  ? ALA A 1  41 ?   5.625  -3.599   7.592 1.000 97.430 ? 41  ALA A CB  1 
ATOM 312  O O   ? ALA A 1  41 ?   5.146  -0.732   8.965 1.000 97.430 ? 41  ALA A O   1 
ATOM 313  N N   ? HIS A 1  42 ?   5.925  -0.440   6.898 1.000 95.670 ? 42  HIS A N   1 
ATOM 314  C CA  ? HIS A 1  42 ?   6.601   0.809   7.230 1.000 95.670 ? 42  HIS A CA  1 
ATOM 315  C C   ? HIS A 1  42 ?   5.598   1.934   7.463 1.000 95.670 ? 42  HIS A C   1 
ATOM 316  C CB  ? HIS A 1  42 ?   7.580   1.200   6.121 1.000 95.670 ? 42  HIS A CB  1 
ATOM 317  O O   ? HIS A 1  42 ?   5.974   3.028   7.892 1.000 95.670 ? 42  HIS A O   1 
ATOM 318  C CG  ? HIS A 1  42 ?   6.917   1.789   4.917 1.000 95.670 ? 42  HIS A CG  1 
ATOM 319  C CD2 ? HIS A 1  42 ?   6.518   3.056   4.652 1.000 95.670 ? 42  HIS A CD2 1 
ATOM 320  N ND1 ? HIS A 1  42 ?   6.591   1.042   3.806 1.000 95.670 ? 42  HIS A ND1 1 
ATOM 321  C CE1 ? HIS A 1  42 ?   6.019   1.825   2.907 1.000 95.670 ? 42  HIS A CE1 1 
ATOM 322  N NE2 ? HIS A 1  42 ?   5.962   3.052   3.397 1.000 95.670 ? 42  HIS A NE2 1 
ATOM 323  N N   ? CYS A 1  43 ?   4.318   1.631   7.294 1.000 95.450 ? 43  CYS A N   1 
ATOM 324  C CA  ? CYS A 1  43 ?   3.253   2.613   7.461 1.000 95.450 ? 43  CYS A CA  1 
ATOM 325  C C   ? CYS A 1  43 ?   2.776   2.659   8.908 1.000 95.450 ? 43  CYS A C   1 
ATOM 326  C CB  ? CYS A 1  43 ?   2.078   2.293   6.538 1.000 95.450 ? 43  CYS A CB  1 
ATOM 327  O O   ? CYS A 1  43 ?   1.946   3.497   9.266 1.000 95.450 ? 43  CYS A O   1 
ATOM 328  S SG  ? CYS A 1  43 ?   2.375   2.718   4.808 1.000 95.450 ? 43  CYS A SG  1 
ATOM 329  N N   ? LYS A 1  44 ?   3.305   1.748   9.719 1.000 94.380 ? 44  LYS A N   1 
ATOM 330  C CA  ? LYS A 1  44 ?   2.834   1.631  11.096 1.000 94.380 ? 44  LYS A CA  1 
ATOM 331  C C   ? LYS A 1  44 ?   3.133   2.900  11.889 1.000 94.380 ? 44  LYS A C   1 
ATOM 332  C CB  ? LYS A 1  44 ?   3.474   0.423  11.781 1.000 94.380 ? 44  LYS A CB  1 
ATOM 333  O O   ? LYS A 1  44 ?   4.281   3.348  11.945 1.000 94.380 ? 44  LYS A O   1 
ATOM 334  C CG  ? LYS A 1  44 ?   2.989   0.190  13.205 1.000 94.380 ? 44  LYS A CG  1 
ATOM 335  C CD  ? LYS A 1  44 ?   3.646  -1.036  13.826 1.000 94.380 ? 44  LYS A CD  1 
ATOM 336  C CE  ? LYS A 1  44 ?   3.126  -1.298  15.232 1.000 94.380 ? 44  LYS A CE  1 
ATOM 337  N NZ  ? LYS A 1  44 ?   4.048  -0.756  16.274 1.000 94.380 ? 44  LYS A NZ  1 
ATOM 338  N N   ? THR A 1  45 ?   2.104   3.433  12.440 1.000 89.120 ? 45  THR A N   1 
ATOM 339  C CA  ? THR A 1  45 ?   2.222   4.602  13.304 1.000 89.120 ? 45  THR A CA  1 
ATOM 340  C C   ? THR A 1  45 ?   1.238   4.516  14.467 1.000 89.120 ? 45  THR A C   1 
ATOM 341  C CB  ? THR A 1  45 ?   1.980   5.904  12.518 1.000 89.120 ? 45  THR A CB  1 
ATOM 342  O O   ? THR A 1  45 ?   0.276   3.746  14.418 1.000 89.120 ? 45  THR A O   1 
ATOM 343  C CG2 ? THR A 1  45 ?   0.572   5.940  11.933 1.000 89.120 ? 45  THR A CG2 1 
ATOM 344  O OG1 ? THR A 1  45 ?   2.150   7.024  13.396 1.000 89.120 ? 45  THR A OG1 1 
ATOM 345  N N   ? GLY A 1  46 ?   1.512   5.286  15.545 1.000 83.590 ? 46  GLY A N   1 
ATOM 346  C CA  ? GLY A 1  46 ?   0.567   5.421  16.642 1.000 83.590 ? 46  GLY A CA  1 
ATOM 347  C C   ? GLY A 1  46 ?  -0.590   6.348  16.323 1.000 83.590 ? 46  GLY A C   1 
ATOM 348  O O   ? GLY A 1  46 ?  -0.465   7.237  15.477 1.000 83.590 ? 46  GLY A O   1 
ATOM 349  N N   ? GLN A 1  47 ?  -1.903   5.895  16.654 1.000 84.000 ? 47  GLN A N   1 
ATOM 350  C CA  ? GLN A 1  47 ?  -3.153   6.629  16.488 1.000 84.000 ? 47  GLN A CA  1 
ATOM 351  C C   ? GLN A 1  47 ?  -3.505   6.789  15.012 1.000 84.000 ? 47  GLN A C   1 
ATOM 352  C CB  ? GLN A 1  47 ?  -3.064   8.000  17.159 1.000 84.000 ? 47  GLN A CB  1 
ATOM 353  O O   ? GLN A 1  47 ?  -3.520   7.906  14.490 1.000 84.000 ? 47  GLN A O   1 
ATOM 354  C CG  ? GLN A 1  47 ?  -2.938   7.936  18.675 1.000 84.000 ? 47  GLN A CG  1 
ATOM 355  C CD  ? GLN A 1  47 ?  -2.866   9.309  19.317 1.000 84.000 ? 47  GLN A CD  1 
ATOM 356  N NE2 ? GLN A 1  47 ?  -3.172   9.377  20.608 1.000 84.000 ? 47  GLN A NE2 1 
ATOM 357  O OE1 ? GLN A 1  47 ?  -2.538  10.300  18.657 1.000 84.000 ? 47  GLN A OE1 1 
ATOM 358  N N   ? MET A 1  48 ?  -3.838   5.723  14.347 1.000 91.910 ? 48  MET A N   1 
ATOM 359  C CA  ? MET A 1  48 ?  -4.233   5.713  12.942 1.000 91.910 ? 48  MET A CA  1 
ATOM 360  C C   ? MET A 1  48 ?  -5.728   5.450  12.798 1.000 91.910 ? 48  MET A C   1 
ATOM 361  C CB  ? MET A 1  48 ?  -3.440   4.658  12.167 1.000 91.910 ? 48  MET A CB  1 
ATOM 362  O O   ? MET A 1  48 ?  -6.318   4.736  13.611 1.000 91.910 ? 48  MET A O   1 
ATOM 363  C CG  ? MET A 1  48 ?  -3.754   3.230  12.580 1.000 91.910 ? 48  MET A CG  1 
ATOM 364  S SD  ? MET A 1  48 ?  -2.742   1.997  11.672 1.000 91.910 ? 48  MET A SD  1 
ATOM 365  C CE  ? MET A 1  48 ?  -1.101   2.368  12.351 1.000 91.910 ? 48  MET A CE  1 
ATOM 366  N N   ? LEU A 1  49 ?  -6.330   6.210  11.878 1.000 94.900 ? 49  LEU A N   1 
ATOM 367  C CA  ? LEU A 1  49 ?  -7.692   5.960  11.417 1.000 94.900 ? 49  LEU A CA  1 
ATOM 368  C C   ? LEU A 1  49 ?  -7.690   5.383  10.005 1.000 94.900 ? 49  LEU A C   1 
ATOM 369  C CB  ? LEU A 1  49 ?  -8.516   7.249  11.453 1.000 94.900 ? 49  LEU A CB  1 
ATOM 370  O O   ? LEU A 1  49 ?  -6.835   5.732   9.188 1.000 94.900 ? 49  LEU A O   1 
ATOM 371  C CG  ? LEU A 1  49 ?  -8.779   7.847  12.836 1.000 94.900 ? 49  LEU A CG  1 
ATOM 372  C CD1 ? LEU A 1  49 ?  -9.500   9.185  12.707 1.000 94.900 ? 49  LEU A CD1 1 
ATOM 373  C CD2 ? LEU A 1  49 ?  -9.588   6.878  13.692 1.000 94.900 ? 49  LEU A CD2 1 
ATOM 374  N N   ? ILE A 1  50 ?  -8.586   4.400   9.828 1.000 96.140 ? 50  ILE A N   1 
ATOM 375  C CA  ? ILE A 1  50 ?  -8.757   3.788   8.515 1.000 96.140 ? 50  ILE A CA  1 
ATOM 376  C C   ? ILE A 1  50 ? -10.070   4.259   7.894 1.000 96.140 ? 50  ILE A C   1 
ATOM 377  C CB  ? ILE A 1  50 ?  -8.728   2.246   8.602 1.000 96.140 ? 50  ILE A CB  1 
ATOM 378  O O   ? ILE A 1  50 ? -11.128   4.169   8.521 1.000 96.140 ? 50  ILE A O   1 
ATOM 379  C CG1 ? ILE A 1  50 ?  -7.411   1.771   9.227 1.000 96.140 ? 50  ILE A CG1 1 
ATOM 380  C CG2 ? ILE A 1  50 ?  -8.934   1.622   7.219 1.000 96.140 ? 50  ILE A CG2 1 
ATOM 381  C CD1 ? ILE A 1  50 ?  -7.475   1.576  10.735 1.000 96.140 ? 50  ILE A CD1 1 
ATOM 382  N N   ? VAL A 1  51 ?  -9.952   4.846   6.748 1.000 95.810 ? 51  VAL A N   1 
ATOM 383  C CA  ? VAL A 1  51 ? -11.150   5.357   6.090 1.000 95.810 ? 51  VAL A CA  1 
ATOM 384  C C   ? VAL A 1  51 ? -11.359   4.632   4.762 1.000 95.810 ? 51  VAL A C   1 
ATOM 385  C CB  ? VAL A 1  51 ? -11.062   6.882   5.857 1.000 95.810 ? 51  VAL A CB  1 
ATOM 386  O O   ? VAL A 1  51 ? -10.499   4.678   3.880 1.000 95.810 ? 51  VAL A O   1 
ATOM 387  C CG1 ? VAL A 1  51 ? -12.376   7.418   5.292 1.000 95.810 ? 51  VAL A CG1 1 
ATOM 388  C CG2 ? VAL A 1  51 ? -10.703   7.600   7.157 1.000 95.810 ? 51  VAL A CG2 1 
ATOM 389  N N   ? ALA A 1  52 ? -12.520   3.898   4.641 1.000 95.450 ? 52  ALA A N   1 
ATOM 390  C CA  ? ALA A 1  52 ? -12.935   3.249   3.400 1.000 95.450 ? 52  ALA A CA  1 
ATOM 391  C C   ? ALA A 1  52 ? -14.039   4.044   2.708 1.000 95.450 ? 52  ALA A C   1 
ATOM 392  C CB  ? ALA A 1  52 ? -13.404   1.823   3.676 1.000 95.450 ? 52  ALA A CB  1 
ATOM 393  O O   ? ALA A 1  52 ? -14.793   4.770   3.362 1.000 95.450 ? 52  ALA A O   1 
ATOM 394  N N   ? GLY A 1  53 ? -14.006   4.008   1.305 1.000 92.810 ? 53  GLY A N   1 
ATOM 395  C CA  ? GLY A 1  53 ? -15.086   4.647   0.570 1.000 92.810 ? 53  GLY A CA  1 
ATOM 396  C C   ? GLY A 1  53 ? -14.838   6.119   0.303 1.000 92.810 ? 53  GLY A C   1 
ATOM 397  O O   ? GLY A 1  53 ? -15.769   6.865  -0.008 1.000 92.810 ? 53  GLY A O   1 
ATOM 398  N N   ? GLU A 1  54 ? -13.487   6.491   0.473 1.000 90.080 ? 54  GLU A N   1 
ATOM 399  C CA  ? GLU A 1  54 ? -13.070   7.878   0.287 1.000 90.080 ? 54  GLU A CA  1 
ATOM 400  C C   ? GLU A 1  54 ? -12.741   8.164  -1.176 1.000 90.080 ? 54  GLU A C   1 
ATOM 401  C CB  ? GLU A 1  54 ? -11.861   8.198   1.170 1.000 90.080 ? 54  GLU A CB  1 
ATOM 402  O O   ? GLU A 1  54 ? -12.027   7.392  -1.819 1.000 90.080 ? 54  GLU A O   1 
ATOM 403  C CG  ? GLU A 1  54 ? -11.524   9.681   1.236 1.000 90.080 ? 54  GLU A CG  1 
ATOM 404  C CD  ? GLU A 1  54 ? -12.537  10.492   2.029 1.000 90.080 ? 54  GLU A CD  1 
ATOM 405  O OE1 ? GLU A 1  54 ? -13.257  11.319   1.426 1.000 90.080 ? 54  GLU A OE1 1 
ATOM 406  O OE2 ? GLU A 1  54 ? -12.610  10.299   3.263 1.000 90.080 ? 54  GLU A OE2 1 
ATOM 407  N N   ? TYR A 1  55 ? -13.297   9.201  -1.781 1.000 88.460 ? 55  TYR A N   1 
ATOM 408  C CA  ? TYR A 1  55 ? -12.920   9.703  -3.097 1.000 88.460 ? 55  TYR A CA  1 
ATOM 409  C C   ? TYR A 1  55 ? -12.151  11.013  -2.982 1.000 88.460 ? 55  TYR A C   1 
ATOM 410  C CB  ? TYR A 1  55 ? -14.161   9.901  -3.973 1.000 88.460 ? 55  TYR A CB  1 
ATOM 411  O O   ? TYR A 1  55 ? -11.171  11.231  -3.699 1.000 88.460 ? 55  TYR A O   1 
ATOM 412  C CG  ? TYR A 1  55 ? -13.875  10.594  -5.283 1.000 88.460 ? 55  TYR A CG  1 
ATOM 413  C CD1 ? TYR A 1  55 ? -14.302  11.900  -5.511 1.000 88.460 ? 55  TYR A CD1 1 
ATOM 414  C CD2 ? TYR A 1  55 ? -13.178   9.944  -6.296 1.000 88.460 ? 55  TYR A CD2 1 
ATOM 415  C CE1 ? TYR A 1  55 ? -14.043  12.542  -6.717 1.000 88.460 ? 55  TYR A CE1 1 
ATOM 416  C CE2 ? TYR A 1  55 ? -12.913  10.576  -7.507 1.000 88.460 ? 55  TYR A CE2 1 
ATOM 417  O OH  ? TYR A 1  55 ? -13.089  12.503  -8.904 1.000 88.460 ? 55  TYR A OH  1 
ATOM 418  C CZ  ? TYR A 1  55 ? -13.348  11.873  -7.707 1.000 88.460 ? 55  TYR A CZ  1 
ATOM 419  N N   ? SER A 1  56 ? -12.586  11.909  -2.096 1.000 88.670 ? 56  SER A N   1 
ATOM 420  C CA  ? SER A 1  56 ? -11.946  13.189  -1.813 1.000 88.670 ? 56  SER A CA  1 
ATOM 421  C C   ? SER A 1  56 ? -11.628  13.332  -0.328 1.000 88.670 ? 56  SER A C   1 
ATOM 422  C CB  ? SER A 1  56 ? -12.837  14.346  -2.265 1.000 88.670 ? 56  SER A CB  1 
ATOM 423  O O   ? SER A 1  56 ? -12.517  13.212   0.517 1.000 88.670 ? 56  SER A O   1 
ATOM 424  O OG  ? SER A 1  56 ? -12.247  15.593  -1.939 1.000 88.670 ? 56  SER A OG  1 
ATOM 425  N N   ? LEU A 1  57 ? -10.297  13.715  -0.059 1.000 87.220 ? 57  LEU A N   1 
ATOM 426  C CA  ? LEU A 1  57 ?  -9.835  13.784   1.323 1.000 87.220 ? 57  LEU A CA  1 
ATOM 427  C C   ? LEU A 1  57 ? -10.392  15.020   2.021 1.000 87.220 ? 57  LEU A C   1 
ATOM 428  C CB  ? LEU A 1  57 ?  -8.305  13.799   1.376 1.000 87.220 ? 57  LEU A CB  1 
ATOM 429  O O   ? LEU A 1  57 ? -10.466  15.063   3.251 1.000 87.220 ? 57  LEU A O   1 
ATOM 430  C CG  ? LEU A 1  57 ?  -7.596  12.546   0.860 1.000 87.220 ? 57  LEU A CG  1 
ATOM 431  C CD1 ? LEU A 1  57 ?  -6.084  12.744   0.887 1.000 87.220 ? 57  LEU A CD1 1 
ATOM 432  C CD2 ? LEU A 1  57 ?  -7.996  11.328   1.685 1.000 87.220 ? 57  LEU A CD2 1 
ATOM 433  N N   ? SER A 1  58 ? -10.931  15.986   1.280 1.000 85.220 ? 58  SER A N   1 
ATOM 434  C CA  ? SER A 1  58 ? -11.292  17.292   1.821 1.000 85.220 ? 58  SER A CA  1 
ATOM 435  C C   ? SER A 1  58 ? -12.800  17.413   2.013 1.000 85.220 ? 58  SER A C   1 
ATOM 436  C CB  ? SER A 1  58 ? -10.796  18.409   0.902 1.000 85.220 ? 58  SER A CB  1 
ATOM 437  O O   ? SER A 1  58 ? -13.276  18.348   2.660 1.000 85.220 ? 58  SER A O   1 
ATOM 438  O OG  ? SER A 1  58 ? -11.315  18.251  -0.407 1.000 85.220 ? 58  SER A OG  1 
ATOM 439  N N   ? ILE A 1  59 ? -13.541  16.302   1.488 1.000 86.170 ? 59  ILE A N   1 
ATOM 440  C CA  ? ILE A 1  59 ? -14.993  16.398   1.583 1.000 86.170 ? 59  ILE A CA  1 
ATOM 441  C C   ? ILE A 1  59 ? -15.554  15.125   2.213 1.000 86.170 ? 59  ILE A C   1 
ATOM 442  C CB  ? ILE A 1  59 ? -15.636  16.639   0.199 1.000 86.170 ? 59  ILE A CB  1 
ATOM 443  O O   ? ILE A 1  59 ? -15.052  14.027   1.961 1.000 86.170 ? 59  ILE A O   1 
ATOM 444  C CG1 ? ILE A 1  59 ? -15.320  15.475  -0.747 1.000 86.170 ? 59  ILE A CG1 1 
ATOM 445  C CG2 ? ILE A 1  59 ? -15.161  17.970  -0.392 1.000 86.170 ? 59  ILE A CG2 1 
ATOM 446  C CD1 ? ILE A 1  59 ? -16.117  15.499  -2.044 1.000 86.170 ? 59  ILE A CD1 1 
ATOM 447  N N   ? PHE A 1  60 ? -16.550  15.356   3.212 1.000 86.110 ? 60  PHE A N   1 
ATOM 448  C CA  ? PHE A 1  60 ? -17.367  14.242   3.680 1.000 86.110 ? 60  PHE A CA  1 
ATOM 449  C C   ? PHE A 1  60 ? -18.508  13.963   2.710 1.000 86.110 ? 60  PHE A C   1 
ATOM 450  C CB  ? PHE A 1  60 ? -17.924  14.533   5.077 1.000 86.110 ? 60  PHE A CB  1 
ATOM 451  O O   ? PHE A 1  60 ? -19.489  14.707   2.667 1.000 86.110 ? 60  PHE A O   1 
ATOM 452  C CG  ? PHE A 1  60 ? -18.604  13.352   5.717 1.000 86.110 ? 60  PHE A CG  1 
ATOM 453  C CD1 ? PHE A 1  60 ? -19.989  13.301   5.818 1.000 86.110 ? 60  PHE A CD1 1 
ATOM 454  C CD2 ? PHE A 1  60 ? -17.858  12.293   6.217 1.000 86.110 ? 60  PHE A CD2 1 
ATOM 455  C CE1 ? PHE A 1  60 ? -20.621  12.209   6.410 1.000 86.110 ? 60  PHE A CE1 1 
ATOM 456  C CE2 ? PHE A 1  60 ? -18.482  11.199   6.809 1.000 86.110 ? 60  PHE A CE2 1 
ATOM 457  C CZ  ? PHE A 1  60 ? -19.864  11.160   6.905 1.000 86.110 ? 60  PHE A CZ  1 
ATOM 458  N N   ? GLU A 1  61 ? -18.334  12.852   1.844 1.000 85.610 ? 61  GLU A N   1 
ATOM 459  C CA  ? GLU A 1  61 ? -19.227  12.578   0.722 1.000 85.610 ? 61  GLU A CA  1 
ATOM 460  C C   ? GLU A 1  61 ? -20.385  11.679   1.145 1.000 85.610 ? 61  GLU A C   1 
ATOM 461  C CB  ? GLU A 1  61 ? -18.457  11.935  -0.434 1.000 85.610 ? 61  GLU A CB  1 
ATOM 462  O O   ? GLU A 1  61 ? -21.323  11.462   0.375 1.000 85.610 ? 61  GLU A O   1 
ATOM 463  C CG  ? GLU A 1  61 ? -17.391  12.836  -1.040 1.000 85.610 ? 61  GLU A CG  1 
ATOM 464  C CD  ? GLU A 1  61 ? -16.540  12.139  -2.089 1.000 85.610 ? 61  GLU A CD  1 
ATOM 465  O OE1 ? GLU A 1  61 ? -16.534  12.584  -3.259 1.000 85.610 ? 61  GLU A OE1 1 
ATOM 466  O OE2 ? GLU A 1  61 ? -15.876  11.138  -1.739 1.000 85.610 ? 61  GLU A OE2 1 
ATOM 467  N N   ? GLY A 1  62 ? -20.295  11.200   2.447 1.000 88.550 ? 62  GLY A N   1 
ATOM 468  C CA  ? GLY A 1  62 ? -21.364  10.348   2.944 1.000 88.550 ? 62  GLY A CA  1 
ATOM 469  C C   ? GLY A 1  62 ? -21.160   8.881   2.615 1.000 88.550 ? 62  GLY A C   1 
ATOM 470  O O   ? GLY A 1  62 ? -21.986   8.038   2.971 1.000 88.550 ? 62  GLY A O   1 
ATOM 471  N N   ? THR A 1  63 ? -20.034   8.560   1.966 1.000 90.580 ? 63  THR A N   1 
ATOM 472  C CA  ? THR A 1  63 ? -19.723   7.197   1.552 1.000 90.580 ? 63  THR A CA  1 
ATOM 473  C C   ? THR A 1  63 ? -18.649   6.591   2.450 1.000 90.580 ? 63  THR A C   1 
ATOM 474  C CB  ? THR A 1  63 ? -19.256   7.150   0.085 1.000 90.580 ? 63  THR A CB  1 
ATOM 475  O O   ? THR A 1  63 ? -18.391   5.386   2.393 1.000 90.580 ? 63  THR A O   1 
ATOM 476  C CG2 ? THR A 1  63 ? -20.323   7.709  -0.850 1.000 90.580 ? 63  THR A CG2 1 
ATOM 477  O OG1 ? THR A 1  63 ? -18.060   7.928  -0.054 1.000 90.580 ? 63  THR A OG1 1 
ATOM 478  N N   ? GLU A 1  64 ? -18.009   7.408   3.354 1.000 93.810 ? 64  GLU A N   1 
ATOM 479  C CA  ? GLU A 1  64 ? -16.855   7.024   4.162 1.000 93.810 ? 64  GLU A CA  1 
ATOM 480  C C   ? GLU A 1  64 ? -17.272   6.142   5.336 1.000 93.810 ? 64  GLU A C   1 
ATOM 481  C CB  ? GLU A 1  64 ? -16.119   8.265   4.673 1.000 93.810 ? 64  GLU A CB  1 
ATOM 482  O O   ? GLU A 1  64 ? -18.322   6.364   5.944 1.000 93.810 ? 64  GLU A O   1 
ATOM 483  C CG  ? GLU A 1  64 ? -15.507   9.115   3.569 1.000 93.810 ? 64  GLU A CG  1 
ATOM 484  C CD  ? GLU A 1  64 ? -16.474  10.135   2.990 1.000 93.810 ? 64  GLU A CD  1 
ATOM 485  O OE1 ? GLU A 1  64 ? -16.055  10.956   2.143 1.000 93.810 ? 64  GLU A OE1 1 
ATOM 486  O OE2 ? GLU A 1  64 ? -17.660  10.113   3.387 1.000 93.810 ? 64  GLU A OE2 1 
ATOM 487  N N   ? GLN A 1  65 ? -16.579   5.120   5.491 1.000 95.480 ? 65  GLN A N   1 
ATOM 488  C CA  ? GLN A 1  65 ? -16.619   4.288   6.689 1.000 95.480 ? 65  GLN A CA  1 
ATOM 489  C C   ? GLN A 1  65 ? -15.317   4.395   7.477 1.000 95.480 ? 65  GLN A C   1 
ATOM 490  C CB  ? GLN A 1  65 ? -16.891   2.829   6.320 1.000 95.480 ? 65  GLN A CB  1 
ATOM 491  O O   ? GLN A 1  65 ? -14.241   4.104   6.951 1.000 95.480 ? 65  GLN A O   1 
ATOM 492  C CG  ? GLN A 1  65 ? -18.193   2.619   5.559 1.000 95.480 ? 65  GLN A CG  1 
ATOM 493  C CD  ? GLN A 1  65 ? -18.455   1.161   5.233 1.000 95.480 ? 65  GLN A CD  1 
ATOM 494  N NE2 ? GLN A 1  65 ? -18.764   0.881   3.972 1.000 95.480 ? 65  GLN A NE2 1 
ATOM 495  O OE1 ? GLN A 1  65 ? -18.379   0.292   6.108 1.000 95.480 ? 65  GLN A OE1 1 
ATOM 496  N N   ? ILE A 1  66 ? -15.439   4.809   8.763 1.000 95.450 ? 66  ILE A N   1 
ATOM 497  C CA  ? ILE A 1  66 ? -14.260   5.117   9.565 1.000 95.450 ? 66  ILE A CA  1 
ATOM 498  C C   ? ILE A 1  66 ? -14.056   4.033  10.621 1.000 95.450 ? 66  ILE A C   1 
ATOM 499  C CB  ? ILE A 1  66 ? -14.379   6.503  10.236 1.000 95.450 ? 66  ILE A CB  1 
ATOM 500  O O   ? ILE A 1  66 ? -15.000   3.649  11.316 1.000 95.450 ? 66  ILE A O   1 
ATOM 501  C CG1 ? ILE A 1  66 ? -14.574   7.594   9.177 1.000 95.450 ? 66  ILE A CG1 1 
ATOM 502  C CG2 ? ILE A 1  66 ? -13.148   6.793  11.100 1.000 95.450 ? 66  ILE A CG2 1 
ATOM 503  C CD1 ? ILE A 1  66 ? -14.931   8.958   9.751 1.000 95.450 ? 66  ILE A CD1 1 
ATOM 504  N N   ? PHE A 1  67 ? -12.778   3.600  10.704 1.000 96.340 ? 67  PHE A N   1 
ATOM 505  C CA  ? PHE A 1  67 ? -12.444   2.515  11.618 1.000 96.340 ? 67  PHE A CA  1 
ATOM 506  C C   ? PHE A 1  67 ? -11.215   2.865  12.449 1.000 96.340 ? 67  PHE A C   1 
ATOM 507  C CB  ? PHE A 1  67 ? -12.202   1.214  10.845 1.000 96.340 ? 67  PHE A CB  1 
ATOM 508  O O   ? PHE A 1  67 ? -10.296   3.525  11.959 1.000 96.340 ? 67  PHE A O   1 
ATOM 509  C CG  ? PHE A 1  67 ? -13.346   0.817   9.952 1.000 96.340 ? 67  PHE A CG  1 
ATOM 510  C CD1 ? PHE A 1  67 ? -14.335  -0.046  10.409 1.000 96.340 ? 67  PHE A CD1 1 
ATOM 511  C CD2 ? PHE A 1  67 ? -13.433   1.307   8.655 1.000 96.340 ? 67  PHE A CD2 1 
ATOM 512  C CE1 ? PHE A 1  67 ? -15.395  -0.416   9.584 1.000 96.340 ? 67  PHE A CE1 1 
ATOM 513  C CE2 ? PHE A 1  67 ? -14.490   0.942   7.826 1.000 96.340 ? 67  PHE A CE2 1 
ATOM 514  C CZ  ? PHE A 1  67 ? -15.469   0.080   8.292 1.000 96.340 ? 67  PHE A CZ  1 
ATOM 515  N N   ? ARG A 1  68 ? -11.240   2.294  13.701 1.000 94.510 ? 68  ARG A N   1 
ATOM 516  C CA  ? ARG A 1  68 ? -10.010   2.183  14.478 1.000 94.510 ? 68  ARG A CA  1 
ATOM 517  C C   ? ARG A 1  68 ?  -9.404   0.789  14.349 1.000 94.510 ? 68  ARG A C   1 
ATOM 518  C CB  ? ARG A 1  68 ? -10.272   2.505  15.950 1.000 94.510 ? 68  ARG A CB  1 
ATOM 519  O O   ? ARG A 1  68 ? -10.130  -0.201  14.237 1.000 94.510 ? 68  ARG A O   1 
ATOM 520  C CG  ? ARG A 1  68 ? -10.624   3.962  16.209 1.000 94.510 ? 68  ARG A CG  1 
ATOM 521  C CD  ? ARG A 1  68 ? -10.702   4.268  17.698 1.000 94.510 ? 68  ARG A CD  1 
ATOM 522  N NE  ? ARG A 1  68 ? -10.759   5.704  17.951 1.000 94.510 ? 68  ARG A NE  1 
ATOM 523  N NH1 ? ARG A 1  68 ? -12.989   5.720  18.553 1.000 94.510 ? 68  ARG A NH1 1 
ATOM 524  N NH2 ? ARG A 1  68 ? -11.784   7.670  18.551 1.000 94.510 ? 68  ARG A NH2 1 
ATOM 525  C CZ  ? ARG A 1  68 ? -11.844   6.361  18.351 1.000 94.510 ? 68  ARG A CZ  1 
ATOM 526  N N   ? PRO A 1  69 ?  -7.974   0.833  14.312 1.000 95.350 ? 69  PRO A N   1 
ATOM 527  C CA  ? PRO A 1  69 ?  -7.379  -0.503  14.241 1.000 95.350 ? 69  PRO A CA  1 
ATOM 528  C C   ? PRO A 1  69 ?  -7.601  -1.317  15.514 1.000 95.350 ? 69  PRO A C   1 
ATOM 529  C CB  ? PRO A 1  69 ?  -5.890  -0.215  14.030 1.000 95.350 ? 69  PRO A CB  1 
ATOM 530  O O   ? PRO A 1  69 ?  -7.383  -0.813  16.618 1.000 95.350 ? 69  PRO A O   1 
ATOM 531  C CG  ? PRO A 1  69 ?  -5.843   1.183  13.503 1.000 95.350 ? 69  PRO A CG  1 
ATOM 532  C CD  ? PRO A 1  69 ?  -7.014   1.942  14.057 1.000 95.350 ? 69  PRO A CD  1 
ATOM 533  N N   ? ALA A 1  70 ?  -8.169  -2.586  15.383 1.000 95.440 ? 70  ALA A N   1 
ATOM 534  C CA  ? ALA A 1  70 ?  -8.286  -3.507  16.511 1.000 95.440 ? 70  ALA A CA  1 
ATOM 535  C C   ? ALA A 1  70 ?  -6.958  -4.203  16.791 1.000 95.440 ? 70  ALA A C   1 
ATOM 536  C CB  ? ALA A 1  70 ?  -9.379  -4.539  16.244 1.000 95.440 ? 70  ALA A CB  1 
ATOM 537  O O   ? ALA A 1  70 ?  -6.611  -4.450  17.949 1.000 95.440 ? 70  ALA A O   1 
ATOM 538  N N   ? ARG A 1  71 ?  -6.330  -4.467  15.717 1.000 95.030 ? 71  ARG A N   1 
ATOM 539  C CA  ? ARG A 1  71 ?  -5.054  -5.173  15.765 1.000 95.030 ? 71  ARG A CA  1 
ATOM 540  C C   ? ARG A 1  71 ?  -4.224  -4.889  14.517 1.000 95.030 ? 71  ARG A C   1 
ATOM 541  C CB  ? ARG A 1  71 ?  -5.277  -6.679  15.913 1.000 95.030 ? 71  ARG A CB  1 
ATOM 542  O O   ? ARG A 1  71 ?  -4.766  -4.784  13.415 1.000 95.030 ? 71  ARG A O   1 
ATOM 543  C CG  ? ARG A 1  71 ?  -3.997  -7.476  16.106 1.000 95.030 ? 71  ARG A CG  1 
ATOM 544  C CD  ? ARG A 1  71 ?  -4.275  -8.967  16.241 1.000 95.030 ? 71  ARG A CD  1 
ATOM 545  N NE  ? ARG A 1  71 ?  -3.050  -9.725  16.475 1.000 95.030 ? 71  ARG A NE  1 
ATOM 546  N NH1 ? ARG A 1  71 ?  -4.087 -11.789  16.506 1.000 95.030 ? 71  ARG A NH1 1 
ATOM 547  N NH2 ? ARG A 1  71 ?  -1.819 -11.636  16.808 1.000 95.030 ? 71  ARG A NH2 1 
ATOM 548  C CZ  ? ARG A 1  71 ?  -2.988 -11.048  16.596 1.000 95.030 ? 71  ARG A CZ  1 
ATOM 549  N N   ? MET A 1  72 ?  -2.922  -4.755  14.775 1.000 95.630 ? 72  MET A N   1 
ATOM 550  C CA  ? MET A 1  72 ?  -1.984  -4.598  13.667 1.000 95.630 ? 72  MET A CA  1 
ATOM 551  C C   ? MET A 1  72 ?  -0.909  -5.678  13.707 1.000 95.630 ? 72  MET A C   1 
ATOM 552  C CB  ? MET A 1  72 ?  -1.336  -3.213  13.702 1.000 95.630 ? 72  MET A CB  1 
ATOM 553  O O   ? MET A 1  72 ?  -0.262  -5.878  14.736 1.000 95.630 ? 72  MET A O   1 
ATOM 554  C CG  ? MET A 1  72 ?  -2.311  -2.073  13.455 1.000 95.630 ? 72  MET A CG  1 
ATOM 555  S SD  ? MET A 1  72 ?  -1.508  -0.426  13.558 1.000 95.630 ? 72  MET A SD  1 
ATOM 556  C CE  ? MET A 1  72 ?  -1.407  -0.231  15.359 1.000 95.630 ? 72  MET A CE  1 
ATOM 557  N N   ? VAL A 1  73 ?  -0.774  -6.361  12.602 1.000 96.990 ? 73  VAL A N   1 
ATOM 558  C CA  ? VAL A 1  73 ?   0.142  -7.495  12.550 1.000 96.990 ? 73  VAL A CA  1 
ATOM 559  C C   ? VAL A 1  73 ?   1.191  -7.264  11.465 1.000 96.990 ? 73  VAL A C   1 
ATOM 560  C CB  ? VAL A 1  73 ?  -0.609  -8.820  12.292 1.000 96.990 ? 73  VAL A CB  1 
ATOM 561  O O   ? VAL A 1  73 ?   0.883  -7.325  10.272 1.000 96.990 ? 73  VAL A O   1 
ATOM 562  C CG1 ? VAL A 1  73 ?   0.354 -10.005  12.341 1.000 96.990 ? 73  VAL A CG1 1 
ATOM 563  C CG2 ? VAL A 1  73 ?  -1.736  -9.001  13.307 1.000 96.990 ? 73  VAL A CG2 1 
ATOM 564  N N   ? LEU A 1  74 ?   2.475  -7.000  11.914 1.000 97.050 ? 74  LEU A N   1 
ATOM 565  C CA  ? LEU A 1  74 ?   3.580  -6.890  10.968 1.000 97.050 ? 74  LEU A CA  1 
ATOM 566  C C   ? LEU A 1  74 ?   4.114  -8.268  10.592 1.000 97.050 ? 74  LEU A C   1 
ATOM 567  C CB  ? LEU A 1  74 ?   4.706  -6.037  11.556 1.000 97.050 ? 74  LEU A CB  1 
ATOM 568  O O   ? LEU A 1  74 ?   4.145  -9.175  11.428 1.000 97.050 ? 74  LEU A O   1 
ATOM 569  C CG  ? LEU A 1  74 ?   4.504  -4.521  11.510 1.000 97.050 ? 74  LEU A CG  1 
ATOM 570  C CD1 ? LEU A 1  74 ?   3.439  -4.098  12.517 1.000 97.050 ? 74  LEU A CD1 1 
ATOM 571  C CD2 ? LEU A 1  74 ?   5.818  -3.797  11.778 1.000 97.050 ? 74  LEU A CD2 1 
ATOM 572  N N   ? HIS A 1  75 ?   4.490  -8.338   9.319 1.000 97.700 ? 75  HIS A N   1 
ATOM 573  C CA  ? HIS A 1  75 ?   5.141  -9.594   8.961 1.000 97.700 ? 75  HIS A CA  1 
ATOM 574  C C   ? HIS A 1  75 ?   6.379  -9.836   9.818 1.000 97.700 ? 75  HIS A C   1 
ATOM 575  C CB  ? HIS A 1  75 ?   5.519  -9.598   7.479 1.000 97.700 ? 75  HIS A CB  1 
ATOM 576  O O   ? HIS A 1  75 ?   7.185  -8.925  10.022 1.000 97.700 ? 75  HIS A O   1 
ATOM 577  C CG  ? HIS A 1  75 ?   5.840 -10.958   6.946 1.000 97.700 ? 75  HIS A CG  1 
ATOM 578  C CD2 ? HIS A 1  75 ?   5.108 -11.814   6.195 1.000 97.700 ? 75  HIS A CD2 1 
ATOM 579  N ND1 ? HIS A 1  75 ?   7.048 -11.582   7.176 1.000 97.700 ? 75  HIS A ND1 1 
ATOM 580  C CE1 ? HIS A 1  75 ?   7.044 -12.766   6.588 1.000 97.700 ? 75  HIS A CE1 1 
ATOM 581  N NE2 ? HIS A 1  75 ?   5.879 -12.931   5.985 1.000 97.700 ? 75  HIS A NE2 1 
ATOM 582  N N   ? PRO A 1  76 ?   6.628 -11.062  10.338 1.000 96.670 ? 76  PRO A N   1 
ATOM 583  C CA  ? PRO A 1  76 ?   7.728 -11.375  11.253 1.000 96.670 ? 76  PRO A CA  1 
ATOM 584  C C   ? PRO A 1  76 ?   9.101 -11.158  10.622 1.000 96.670 ? 76  PRO A C   1 
ATOM 585  C CB  ? PRO A 1  76 ?   7.504 -12.854  11.579 1.000 96.670 ? 76  PRO A CB  1 
ATOM 586  O O   ? PRO A 1  76 ?  10.080 -10.916  11.332 1.000 96.670 ? 76  PRO A O   1 
ATOM 587  C CG  ? PRO A 1  76 ?   6.064 -13.101  11.266 1.000 96.670 ? 76  PRO A CG  1 
ATOM 588  C CD  ? PRO A 1  76 ?   5.624 -12.106  10.231 1.000 96.670 ? 76  PRO A CD  1 
ATOM 589  N N   ? ASP A 1  77 ?   9.165 -11.241   9.326 1.000 96.930 ? 77  ASP A N   1 
ATOM 590  C CA  ? ASP A 1  77 ?  10.454 -11.142   8.649 1.000 96.930 ? 77  ASP A CA  1 
ATOM 591  C C   ? ASP A 1  77 ?  10.703  -9.723   8.145 1.000 96.930 ? 77  ASP A C   1 
ATOM 592  C CB  ? ASP A 1  77 ?  10.527 -12.134   7.486 1.000 96.930 ? 77  ASP A CB  1 
ATOM 593  O O   ? ASP A 1  77 ?  11.652  -9.482   7.396 1.000 96.930 ? 77  ASP A O   1 
ATOM 594  C CG  ? ASP A 1  77 ?  10.564 -13.582   7.943 1.000 96.930 ? 77  ASP A CG  1 
ATOM 595  O OD1 ? ASP A 1  77 ?  11.021 -13.853   9.074 1.000 96.930 ? 77  ASP A OD1 1 
ATOM 596  O OD2 ? ASP A 1  77 ?  10.133 -14.459   7.163 1.000 96.930 ? 77  ASP A OD2 1 
ATOM 597  N N   ? TYR A 1  78 ?   9.790  -8.801   8.519 1.000 97.410 ? 78  TYR A N   1 
ATOM 598  C CA  ? TYR A 1  78 ?   9.978  -7.420   8.086 1.000 97.410 ? 78  TYR A CA  1 
ATOM 599  C C   ? TYR A 1  78 ?  11.300  -6.863   8.602 1.000 97.410 ? 78  TYR A C   1 
ATOM 600  C CB  ? TYR A 1  78 ?   8.818  -6.543   8.567 1.000 97.410 ? 78  TYR A CB  1 
ATOM 601  O O   ? TYR A 1  78 ?  11.605  -6.973   9.792 1.000 97.410 ? 78  TYR A O   1 
ATOM 602  C CG  ? TYR A 1  78 ?   9.049  -5.066   8.362 1.000 97.410 ? 78  TYR A CG  1 
ATOM 603  C CD1 ? TYR A 1  78 ?   9.091  -4.190   9.444 1.000 97.410 ? 78  TYR A CD1 1 
ATOM 604  C CD2 ? TYR A 1  78 ?   9.225  -4.542   7.085 1.000 97.410 ? 78  TYR A CD2 1 
ATOM 605  C CE1 ? TYR A 1  78 ?   9.301  -2.828   9.260 1.000 97.410 ? 78  TYR A CE1 1 
ATOM 606  C CE2 ? TYR A 1  78 ?   9.436  -3.181   6.889 1.000 97.410 ? 78  TYR A CE2 1 
ATOM 607  O OH  ? TYR A 1  78 ?   9.682  -0.986   7.792 1.000 97.410 ? 78  TYR A OH  1 
ATOM 608  C CZ  ? TYR A 1  78 ?   9.473  -2.333   7.980 1.000 97.410 ? 78  TYR A CZ  1 
ATOM 609  N N   ? SER A 1  79 ?  12.051  -6.264   7.666 1.000 96.310 ? 79  SER A N   1 
ATOM 610  C CA  ? SER A 1  79 ?  13.300  -5.574   7.975 1.000 96.310 ? 79  SER A CA  1 
ATOM 611  C C   ? SER A 1  79 ?  13.206  -4.089   7.643 1.000 96.310 ? 79  SER A C   1 
ATOM 612  C CB  ? SER A 1  79 ?  14.464  -6.204   7.209 1.000 96.310 ? 79  SER A CB  1 
ATOM 613  O O   ? SER A 1  79 ?  13.055  -3.716   6.478 1.000 96.310 ? 79  SER A O   1 
ATOM 614  O OG  ? SER A 1  79 ?  15.632  -5.410   7.327 1.000 96.310 ? 79  SER A OG  1 
ATOM 615  N N   ? ALA A 1  80 ?  13.433  -3.200   8.654 1.000 93.920 ? 80  ALA A N   1 
ATOM 616  C CA  ? ALA A 1  80 ?  13.312  -1.756   8.472 1.000 93.920 ? 80  ALA A CA  1 
ATOM 617  C C   ? ALA A 1  80 ?  14.468  -1.209   7.639 1.000 93.920 ? 80  ALA A C   1 
ATOM 618  C CB  ? ALA A 1  80 ?  13.258  -1.052   9.826 1.000 93.920 ? 80  ALA A CB  1 
ATOM 619  O O   ? ALA A 1  80 ?  14.328  -0.182   6.971 1.000 93.920 ? 80  ALA A O   1 
ATOM 620  N N   ? SER A 1  81 ?  15.613  -1.978   7.680 1.000 93.350 ? 81  SER A N   1 
ATOM 621  C CA  ? SER A 1  81 ?  16.793  -1.548   6.937 1.000 93.350 ? 81  SER A CA  1 
ATOM 622  C C   ? SER A 1  81 ?  16.648  -1.843   5.448 1.000 93.350 ? 81  SER A C   1 
ATOM 623  C CB  ? SER A 1  81 ?  18.047  -2.234   7.481 1.000 93.350 ? 81  SER A CB  1 
ATOM 624  O O   ? SER A 1  81 ?  16.846  -0.959   4.613 1.000 93.350 ? 81  SER A O   1 
ATOM 625  O OG  ? SER A 1  81 ?  19.190  -1.862   6.729 1.000 93.350 ? 81  SER A OG  1 
ATOM 626  N N   ? SER A 1  82 ?  16.226  -3.028   5.123 1.000 93.870 ? 82  SER A N   1 
ATOM 627  C CA  ? SER A 1  82 ?  16.154  -3.454   3.730 1.000 93.870 ? 82  SER A CA  1 
ATOM 628  C C   ? SER A 1  82 ?  14.744  -3.288   3.172 1.000 93.870 ? 82  SER A C   1 
ATOM 629  C CB  ? SER A 1  82 ?  16.598  -4.911   3.591 1.000 93.870 ? 82  SER A CB  1 
ATOM 630  O O   ? SER A 1  82 ?  14.539  -3.358   1.959 1.000 93.870 ? 82  SER A O   1 
ATOM 631  O OG  ? SER A 1  82 ?  15.700  -5.776   4.265 1.000 93.870 ? 82  SER A OG  1 
ATOM 632  N N   ? LYS A 1  83 ?  13.841  -2.962   3.988 1.000 95.460 ? 83  LYS A N   1 
ATOM 633  C CA  ? LYS A 1  83 ?  12.416  -2.909   3.672 1.000 95.460 ? 83  LYS A CA  1 
ATOM 634  C C   ? LYS A 1  83 ?  11.938  -4.224   3.065 1.000 95.460 ? 83  LYS A C   1 
ATOM 635  C CB  ? LYS A 1  83 ?  12.121  -1.752   2.716 1.000 95.460 ? 83  LYS A CB  1 
ATOM 636  O O   ? LYS A 1  83 ?  10.975  -4.245   2.296 1.000 95.460 ? 83  LYS A O   1 
ATOM 637  C CG  ? LYS A 1  83 ?  12.502  -0.384   3.263 1.000 95.460 ? 83  LYS A CG  1 
ATOM 638  C CD  ? LYS A 1  83 ?  11.697  -0.036   4.509 1.000 95.460 ? 83  LYS A CD  1 
ATOM 639  C CE  ? LYS A 1  83 ?  12.018   1.366   5.009 1.000 95.460 ? 83  LYS A CE  1 
ATOM 640  N NZ  ? LYS A 1  83 ?  11.400   1.633   6.342 1.000 95.460 ? 83  LYS A NZ  1 
ATOM 641  N N   ? ASN A 1  84 ?  12.681  -5.310   3.312 1.000 96.570 ? 84  ASN A N   1 
ATOM 642  C CA  ? ASN A 1  84 ?  12.276  -6.653   2.909 1.000 96.570 ? 84  ASN A CA  1 
ATOM 643  C C   ? ASN A 1  84 ?  11.071  -7.138   3.708 1.000 96.570 ? 84  ASN A C   1 
ATOM 644  C CB  ? ASN A 1  84 ?  13.442  -7.632   3.058 1.000 96.570 ? 84  ASN A CB  1 
ATOM 645  O O   ? ASN A 1  84 ?  10.998  -6.926   4.920 1.000 96.570 ? 84  ASN A O   1 
ATOM 646  C CG  ? ASN A 1  84 ?  13.181  -8.960   2.374 1.000 96.570 ? 84  ASN A CG  1 
ATOM 647  N ND2 ? ASN A 1  84 ?  13.282 -10.047   3.130 1.000 96.570 ? 84  ASN A ND2 1 
ATOM 648  O OD1 ? ASN A 1  84 ?  12.892  -9.008   1.176 1.000 96.570 ? 84  ASN A OD1 1 
ATOM 649  N N   ? ALA A 1  85 ?  10.110  -7.811   3.059 1.000 97.240 ? 85  ALA A N   1 
ATOM 650  C CA  ? ALA A 1  85 ?   8.864  -8.276   3.661 1.000 97.240 ? 85  ALA A CA  1 
ATOM 651  C C   ? ALA A 1  85 ?   8.070  -7.111   4.247 1.000 97.240 ? 85  ALA A C   1 
ATOM 652  C CB  ? ALA A 1  85 ?   9.150  -9.317   4.740 1.000 97.240 ? 85  ALA A CB  1 
ATOM 653  O O   ? ALA A 1  85 ?   7.518  -7.218   5.345 1.000 97.240 ? 85  ALA A O   1 
ATOM 654  N N   ? ASP A 1  86 ?   8.085  -5.926   3.620 1.000 97.940 ? 86  ASP A N   1 
ATOM 655  C CA  ? ASP A 1  86 ?   7.377  -4.713   4.017 1.000 97.940 ? 86  ASP A CA  1 
ATOM 656  C C   ? ASP A 1  86 ?   5.868  -4.878   3.849 1.000 97.940 ? 86  ASP A C   1 
ATOM 657  C CB  ? ASP A 1  86 ?   7.869  -3.514   3.204 1.000 97.940 ? 86  ASP A CB  1 
ATOM 658  O O   ? ASP A 1  86 ?   5.276  -4.314   2.927 1.000 97.940 ? 86  ASP A O   1 
ATOM 659  C CG  ? ASP A 1  86 ?   7.373  -2.185   3.748 1.000 97.940 ? 86  ASP A CG  1 
ATOM 660  O OD1 ? ASP A 1  86 ?   6.953  -2.126   4.924 1.000 97.940 ? 86  ASP A OD1 1 
ATOM 661  O OD2 ? ASP A 1  86 ?   7.400  -1.189   2.993 1.000 97.940 ? 86  ASP A OD2 1 
ATOM 662  N N   ? ILE A 1  87 ?   5.165  -5.709   4.655 1.000 98.230 ? 87  ILE A N   1 
ATOM 663  C CA  ? ILE A 1  87 ?   3.743  -6.017   4.557 1.000 98.230 ? 87  ILE A CA  1 
ATOM 664  C C   ? ILE A 1  87 ?   3.144  -6.138   5.957 1.000 98.230 ? 87  ILE A C   1 
ATOM 665  C CB  ? ILE A 1  87 ?   3.499  -7.316   3.756 1.000 98.230 ? 87  ILE A CB  1 
ATOM 666  O O   ? ILE A 1  87 ?   3.785  -6.663   6.870 1.000 98.230 ? 87  ILE A O   1 
ATOM 667  C CG1 ? ILE A 1  87 ?   1.998  -7.530   3.529 1.000 98.230 ? 87  ILE A CG1 1 
ATOM 668  C CG2 ? ILE A 1  87 ?   4.121  -8.518   4.473 1.000 98.230 ? 87  ILE A CG2 1 
ATOM 669  C CD1 ? ILE A 1  87 ?   1.675  -8.617   2.513 1.000 98.230 ? 87  ILE A CD1 1 
ATOM 670  N N   ? MET A 1  88 ?   1.970  -5.575   6.138 1.000 97.890 ? 88  MET A N   1 
ATOM 671  C CA  ? MET A 1  88 ?   1.263  -5.589   7.415 1.000 97.890 ? 88  MET A CA  1 
ATOM 672  C C   ? MET A 1  88 ?  -0.237  -5.766   7.205 1.000 97.890 ? 88  MET A C   1 
ATOM 673  C CB  ? MET A 1  88 ?   1.533  -4.300   8.194 1.000 97.890 ? 88  MET A CB  1 
ATOM 674  O O   ? MET A 1  88 ?  -0.794  -5.268   6.224 1.000 97.890 ? 88  MET A O   1 
ATOM 675  C CG  ? MET A 1  88 ?   0.805  -4.225   9.526 1.000 97.890 ? 88  MET A CG  1 
ATOM 676  S SD  ? MET A 1  88 ?   1.094  -2.635  10.396 1.000 97.890 ? 88  MET A SD  1 
ATOM 677  C CE  ? MET A 1  88 ?   0.067  -1.528   9.389 1.000 97.890 ? 88  MET A CE  1 
ATOM 678  N N   ? LEU A 1  89 ?  -0.894  -6.453   8.101 1.000 98.070 ? 89  LEU A N   1 
ATOM 679  C CA  ? LEU A 1  89 ?  -2.347  -6.583   8.133 1.000 98.070 ? 89  LEU A CA  1 
ATOM 680  C C   ? LEU A 1  89 ?  -2.936  -5.816   9.312 1.000 98.070 ? 89  LEU A C   1 
ATOM 681  C CB  ? LEU A 1  89 ?  -2.752  -8.057   8.214 1.000 98.070 ? 89  LEU A CB  1 
ATOM 682  O O   ? LEU A 1  89 ?  -2.415  -5.890  10.428 1.000 98.070 ? 89  LEU A O   1 
ATOM 683  C CG  ? LEU A 1  89 ?  -2.600  -8.874   6.929 1.000 98.070 ? 89  LEU A CG  1 
ATOM 684  C CD1 ? LEU A 1  89 ?  -2.639 -10.366   7.242 1.000 98.070 ? 89  LEU A CD1 1 
ATOM 685  C CD2 ? LEU A 1  89 ?  -3.689  -8.503   5.928 1.000 98.070 ? 89  LEU A CD2 1 
ATOM 686  N N   ? ILE A 1  90 ?  -3.967  -5.065   8.968 1.000 97.730 ? 90  ILE A N   1 
ATOM 687  C CA  ? ILE A 1  90 ?  -4.673  -4.310   9.998 1.000 97.730 ? 90  ILE A CA  1 
ATOM 688  C C   ? ILE A 1  90 ?  -6.082  -4.870  10.174 1.000 97.730 ? 90  ILE A C   1 
ATOM 689  C CB  ? ILE A 1  90 ?  -4.732  -2.805   9.655 1.000 97.730 ? 90  ILE A CB  1 
ATOM 690  O O   ? ILE A 1  90 ?  -6.879  -4.869   9.232 1.000 97.730 ? 90  ILE A O   1 
ATOM 691  C CG1 ? ILE A 1  90 ?  -3.321  -2.255   9.418 1.000 97.730 ? 90  ILE A CG1 1 
ATOM 692  C CG2 ? ILE A 1  90 ?  -5.445  -2.026  10.764 1.000 97.730 ? 90  ILE A CG2 1 
ATOM 693  C CD1 ? ILE A 1  90 ?  -3.294  -0.829   8.885 1.000 97.730 ? 90  ILE A CD1 1 
ATOM 694  N N   ? LYS A 1  91 ?  -6.375  -5.397  11.426 1.000 97.350 ? 91  LYS A N   1 
ATOM 695  C CA  ? LYS A 1  91 ?  -7.733  -5.832  11.740 1.000 97.350 ? 91  LYS A CA  1 
ATOM 696  C C   ? LYS A 1  91 ?  -8.614  -4.647  12.127 1.000 97.350 ? 91  LYS A C   1 
ATOM 697  C CB  ? LYS A 1  91 ?  -7.720  -6.865  12.867 1.000 97.350 ? 91  LYS A CB  1 
ATOM 698  O O   ? LYS A 1  91 ?  -8.268  -3.877  13.025 1.000 97.350 ? 91  LYS A O   1 
ATOM 699  C CG  ? LYS A 1  91 ?  -9.063  -7.541  13.103 1.000 97.350 ? 91  LYS A CG  1 
ATOM 700  C CD  ? LYS A 1  91 ?  -8.955  -8.652  14.139 1.000 97.350 ? 91  LYS A CD  1 
ATOM 701  C CE  ? LYS A 1  91 ? -10.265  -9.415  14.282 1.000 97.350 ? 91  LYS A CE  1 
ATOM 702  N NZ  ? LYS A 1  91 ? -10.167 -10.499  15.305 1.000 97.350 ? 91  LYS A NZ  1 
ATOM 703  N N   ? LEU A 1  92 ?  -9.724  -4.539  11.421 1.000 97.010 ? 92  LEU A N   1 
ATOM 704  C CA  ? LEU A 1  92 ? -10.654  -3.451  11.703 1.000 97.010 ? 92  LEU A CA  1 
ATOM 705  C C   ? LEU A 1  92 ? -11.455  -3.736  12.969 1.000 97.010 ? 92  LEU A C   1 
ATOM 706  C CB  ? LEU A 1  92 ? -11.603  -3.237  10.521 1.000 97.010 ? 92  LEU A CB  1 
ATOM 707  O O   ? LEU A 1  92 ? -11.734  -4.895  13.284 1.000 97.010 ? 92  LEU A O   1 
ATOM 708  C CG  ? LEU A 1  92 ? -10.948  -2.960   9.167 1.000 97.010 ? 92  LEU A CG  1 
ATOM 709  C CD1 ? LEU A 1  92 ? -12.012  -2.824   8.082 1.000 97.010 ? 92  LEU A CD1 1 
ATOM 710  C CD2 ? LEU A 1  92 ? -10.085  -1.705   9.237 1.000 97.010 ? 92  LEU A CD2 1 
ATOM 711  N N   ? SER A 1  93 ? -11.818  -2.667  13.759 1.000 95.870 ? 93  SER A N   1 
ATOM 712  C CA  ? SER A 1  93 ? -12.595  -2.811  14.986 1.000 95.870 ? 93  SER A CA  1 
ATOM 713  C C   ? SER A 1  93 ? -13.963  -3.422  14.705 1.000 95.870 ? 93  SER A C   1 
ATOM 714  C CB  ? SER A 1  93 ? -12.764  -1.457  15.676 1.000 95.870 ? 93  SER A CB  1 
ATOM 715  O O   ? SER A 1  93 ? -14.547  -4.075  15.572 1.000 95.870 ? 93  SER A O   1 
ATOM 716  O OG  ? SER A 1  93 ? -13.359  -0.517  14.799 1.000 95.870 ? 93  SER A OG  1 
ATOM 717  N N   ? ARG A 1  94 ? -14.479  -3.246  13.543 1.000 96.140 ? 94  ARG A N   1 
ATOM 718  C CA  ? ARG A 1  94 ? -15.715  -3.826  13.026 1.000 96.140 ? 94  ARG A CA  1 
ATOM 719  C C   ? ARG A 1  94 ? -15.625  -4.054  11.521 1.000 96.140 ? 94  ARG A C   1 
ATOM 720  C CB  ? ARG A 1  94 ? -16.908  -2.925  13.349 1.000 96.140 ? 94  ARG A CB  1 
ATOM 721  O O   ? ARG A 1  94 ? -14.858  -3.380  10.830 1.000 96.140 ? 94  ARG A O   1 
ATOM 722  C CG  ? ARG A 1  94 ? -16.827  -1.544  12.718 1.000 96.140 ? 94  ARG A CG  1 
ATOM 723  C CD  ? ARG A 1  94 ? -17.988  -0.658  13.146 1.000 96.140 ? 94  ARG A CD  1 
ATOM 724  N NE  ? ARG A 1  94 ? -17.849   0.701  12.631 1.000 96.140 ? 94  ARG A NE  1 
ATOM 725  N NH1 ? ARG A 1  94 ? -18.992   0.294  10.665 1.000 96.140 ? 94  ARG A NH1 1 
ATOM 726  N NH2 ? ARG A 1  94 ? -18.144   2.380  11.093 1.000 96.140 ? 94  ARG A NH2 1 
ATOM 727  C CZ  ? ARG A 1  94 ? -18.328   1.122  11.464 1.000 96.140 ? 94  ARG A CZ  1 
ATOM 728  N N   ? PRO A 1  95 ? -16.471  -5.116  11.017 1.000 96.770 ? 95  PRO A N   1 
ATOM 729  C CA  ? PRO A 1  95 ? -16.419  -5.396   9.580 1.000 96.770 ? 95  PRO A CA  1 
ATOM 730  C C   ? PRO A 1  95 ? -16.975  -4.252   8.735 1.000 96.770 ? 95  PRO A C   1 
ATOM 731  C CB  ? PRO A 1  95 ? -17.283  -6.652   9.435 1.000 96.770 ? 95  PRO A CB  1 
ATOM 732  O O   ? PRO A 1  95 ? -17.886  -3.544   9.171 1.000 96.770 ? 95  PRO A O   1 
ATOM 733  C CG  ? PRO A 1  95 ? -17.384  -7.208  10.819 1.000 96.770 ? 95  PRO A CG  1 
ATOM 734  C CD  ? PRO A 1  95 ? -17.225  -6.081  11.799 1.000 96.770 ? 95  PRO A CD  1 
ATOM 735  N N   ? VAL A 1  96 ? -16.377  -4.113   7.527 1.000 96.650 ? 96  VAL A N   1 
ATOM 736  C CA  ? VAL A 1  96 ? -16.894  -3.120   6.591 1.000 96.650 ? 96  VAL A CA  1 
ATOM 737  C C   ? VAL A 1  96 ? -18.262  -3.560   6.074 1.000 96.650 ? 96  VAL A C   1 
ATOM 738  C CB  ? VAL A 1  96 ? -15.925  -2.895   5.409 1.000 96.650 ? 96  VAL A CB  1 
ATOM 739  O O   ? VAL A 1  96 ? -18.520  -4.757   5.923 1.000 96.650 ? 96  VAL A O   1 
ATOM 740  C CG1 ? VAL A 1  96 ? -14.584  -2.357   5.905 1.000 96.650 ? 96  VAL A CG1 1 
ATOM 741  C CG2 ? VAL A 1  96 ? -15.727  -4.193   4.628 1.000 96.650 ? 96  VAL A CG2 1 
ATOM 742  N N   ? ALA A 1  97 ? -19.142  -2.544   5.802 1.000 95.730 ? 97  ALA A N   1 
ATOM 743  C CA  ? ALA A 1  97 ? -20.411  -2.803   5.127 1.000 95.730 ? 97  ALA A CA  1 
ATOM 744  C C   ? ALA A 1  97 ? -20.265  -2.667   3.614 1.000 95.730 ? 97  ALA A C   1 
ATOM 745  C CB  ? ALA A 1  97 ? -21.491  -1.854   5.642 1.000 95.730 ? 97  ALA A CB  1 
ATOM 746  O O   ? ALA A 1  97 ? -19.858  -1.615   3.116 1.000 95.730 ? 97  ALA A O   1 
ATOM 747  N N   ? TYR A 1  98 ? -20.438  -3.763   2.905 1.000 93.640 ? 98  TYR A N   1 
ATOM 748  C CA  ? TYR A 1  98 ? -20.390  -3.678   1.450 1.000 93.640 ? 98  TYR A CA  1 
ATOM 749  C C   ? TYR A 1  98 ? -21.368  -2.629   0.932 1.000 93.640 ? 98  TYR A C   1 
ATOM 750  C CB  ? TYR A 1  98 ? -20.703  -5.039   0.821 1.000 93.640 ? 98  TYR A CB  1 
ATOM 751  O O   ? TYR A 1  98 ? -22.506  -2.549   1.399 1.000 93.640 ? 98  TYR A O   1 
ATOM 752  C CG  ? TYR A 1  98 ? -19.581  -6.040   0.950 1.000 93.640 ? 98  TYR A CG  1 
ATOM 753  C CD1 ? TYR A 1  98 ? -18.261  -5.671   0.703 1.000 93.640 ? 98  TYR A CD1 1 
ATOM 754  C CD2 ? TYR A 1  98 ? -19.839  -7.356   1.319 1.000 93.640 ? 98  TYR A CD2 1 
ATOM 755  C CE1 ? TYR A 1  98 ? -17.224  -6.591   0.819 1.000 93.640 ? 98  TYR A CE1 1 
ATOM 756  C CE2 ? TYR A 1  98 ? -18.809  -8.284   1.438 1.000 93.640 ? 98  TYR A CE2 1 
ATOM 757  O OH  ? TYR A 1  98 ? -16.484  -8.807   1.303 1.000 93.640 ? 98  TYR A OH  1 
ATOM 758  C CZ  ? TYR A 1  98 ? -17.507  -7.892   1.187 1.000 93.640 ? 98  TYR A CZ  1 
ATOM 759  N N   ? SER A 1  99 ? -20.927  -1.899  -0.013 1.000 92.970 ? 99  SER A N   1 
ATOM 760  C CA  ? SER A 1  99 ? -21.698  -0.869  -0.700 1.000 92.970 ? 99  SER A CA  1 
ATOM 761  C C   ? SER A 1  99 ? -21.144  -0.604  -2.097 1.000 92.970 ? 99  SER A C   1 
ATOM 762  C CB  ? SER A 1  99 ? -21.702   0.428   0.110 1.000 92.970 ? 99  SER A CB  1 
ATOM 763  O O   ? SER A 1  99 ? -20.136  -1.192  -2.492 1.000 92.970 ? 99  SER A O   1 
ATOM 764  O OG  ? SER A 1  99 ? -20.450   1.085   0.014 1.000 92.970 ? 99  SER A OG  1 
ATOM 765  N N   ? PRO A 1 100 ? -21.881   0.131  -2.866 1.000 91.910 ? 100 PRO A N   1 
ATOM 766  C CA  ? PRO A 1 100 ? -21.330   0.497  -4.172 1.000 91.910 ? 100 PRO A CA  1 
ATOM 767  C C   ? PRO A 1 100 ? -19.999   1.238  -4.065 1.000 91.910 ? 100 PRO A C   1 
ATOM 768  C CB  ? PRO A 1 100 ? -22.411   1.400  -4.771 1.000 91.910 ? 100 PRO A CB  1 
ATOM 769  O O   ? PRO A 1 100 ? -19.308   1.423  -5.070 1.000 91.910 ? 100 PRO A O   1 
ATOM 770  C CG  ? PRO A 1 100 ? -23.684   0.950  -4.129 1.000 91.910 ? 100 PRO A CG  1 
ATOM 771  C CD  ? PRO A 1 100 ? -23.388   0.548  -2.713 1.000 91.910 ? 100 PRO A CD  1 
ATOM 772  N N   ? PHE A 1 101 ? -19.518   1.522  -2.832 1.000 91.860 ? 101 PHE A N   1 
ATOM 773  C CA  ? PHE A 1 101 ? -18.345   2.367  -2.645 1.000 91.860 ? 101 PHE A CA  1 
ATOM 774  C C   ? PHE A 1 101 ? -17.241   1.608  -1.919 1.000 91.860 ? 101 PHE A C   1 
ATOM 775  C CB  ? PHE A 1 101 ? -18.712   3.634  -1.865 1.000 91.860 ? 101 PHE A CB  1 
ATOM 776  O O   ? PHE A 1 101 ? -16.094   2.058  -1.880 1.000 91.860 ? 101 PHE A O   1 
ATOM 777  C CG  ? PHE A 1 101 ? -19.915   4.355  -2.410 1.000 91.860 ? 101 PHE A CG  1 
ATOM 778  C CD1 ? PHE A 1 101 ? -19.848   5.031  -3.622 1.000 91.860 ? 101 PHE A CD1 1 
ATOM 779  C CD2 ? PHE A 1 101 ? -21.114   4.357  -1.709 1.000 91.860 ? 101 PHE A CD2 1 
ATOM 780  C CE1 ? PHE A 1 101 ? -20.961   5.699  -4.129 1.000 91.860 ? 101 PHE A CE1 1 
ATOM 781  C CE2 ? PHE A 1 101 ? -22.230   5.022  -2.209 1.000 91.860 ? 101 PHE A CE2 1 
ATOM 782  C CZ  ? PHE A 1 101 ? -22.151   5.694  -3.418 1.000 91.860 ? 101 PHE A CZ  1 
ATOM 783  N N   ? VAL A 1 102 ? -17.584   0.491  -1.353 1.000 95.230 ? 102 VAL A N   1 
ATOM 784  C CA  ? VAL A 1 102 ? -16.621  -0.294  -0.588 1.000 95.230 ? 102 VAL A CA  1 
ATOM 785  C C   ? VAL A 1 102 ? -16.698  -1.760  -1.009 1.000 95.230 ? 102 VAL A C   1 
ATOM 786  C CB  ? VAL A 1 102 ? -16.862  -0.164   0.933 1.000 95.230 ? 102 VAL A CB  1 
ATOM 787  O O   ? VAL A 1 102 ? -17.771  -2.366  -0.977 1.000 95.230 ? 102 VAL A O   1 
ATOM 788  C CG1 ? VAL A 1 102 ? -15.882  -1.038   1.712 1.000 95.230 ? 102 VAL A CG1 1 
ATOM 789  C CG2 ? VAL A 1 102 ? -16.743   1.296   1.368 1.000 95.230 ? 102 VAL A CG2 1 
ATOM 790  N N   ? SER A 1 103 ? -15.509  -2.284  -1.486 1.000 95.220 ? 103 SER A N   1 
ATOM 791  C CA  ? SER A 1 103 ? -15.393  -3.692  -1.848 1.000 95.220 ? 103 SER A CA  1 
ATOM 792  C C   ? SER A 1 103 ? -14.013  -4.241  -1.499 1.000 95.220 ? 103 SER A C   1 
ATOM 793  C CB  ? SER A 1 103 ? -15.665  -3.887  -3.340 1.000 95.220 ? 103 SER A CB  1 
ATOM 794  O O   ? SER A 1 103 ? -13.121  -3.487  -1.104 1.000 95.220 ? 103 SER A O   1 
ATOM 795  O OG  ? SER A 1 103 ? -14.636  -3.303  -4.120 1.000 95.220 ? 103 SER A OG  1 
ATOM 796  N N   ? ILE A 1 104 ? -13.898  -5.601  -1.635 1.000 96.240 ? 104 ILE A N   1 
ATOM 797  C CA  ? ILE A 1 104 ? -12.650  -6.283  -1.309 1.000 96.240 ? 104 ILE A CA  1 
ATOM 798  C C   ? ILE A 1 104 ? -11.902  -6.634  -2.593 1.000 96.240 ? 104 ILE A C   1 
ATOM 799  C CB  ? ILE A 1 104 ? -12.904  -7.557  -0.472 1.000 96.240 ? 104 ILE A CB  1 
ATOM 800  O O   ? ILE A 1 104 ? -12.520  -6.969  -3.607 1.000 96.240 ? 104 ILE A O   1 
ATOM 801  C CG1 ? ILE A 1 104 ? -13.484  -7.189   0.899 1.000 96.240 ? 104 ILE A CG1 1 
ATOM 802  C CG2 ? ILE A 1 104 ? -11.615  -8.370  -0.321 1.000 96.240 ? 104 ILE A CG2 1 
ATOM 803  C CD1 ? ILE A 1 104 ? -14.064  -8.371   1.663 1.000 96.240 ? 104 ILE A CD1 1 
ATOM 804  N N   ? VAL A 1 105 ? -10.584  -6.603  -2.498 1.000 96.610 ? 105 VAL A N   1 
ATOM 805  C CA  ? VAL A 1 105 ?  -9.722  -7.025  -3.597 1.000 96.610 ? 105 VAL A CA  1 
ATOM 806  C C   ? VAL A 1 105 ?  -9.023  -8.333  -3.233 1.000 96.610 ? 105 VAL A C   1 
ATOM 807  C CB  ? VAL A 1 105 ?  -8.676  -5.943  -3.947 1.000 96.610 ? 105 VAL A CB  1 
ATOM 808  O O   ? VAL A 1 105 ?  -8.462  -8.462  -2.142 1.000 96.610 ? 105 VAL A O   1 
ATOM 809  C CG1 ? VAL A 1 105 ?  -7.796  -5.631  -2.738 1.000 96.610 ? 105 VAL A CG1 1 
ATOM 810  C CG2 ? VAL A 1 105 ?  -7.823  -6.389  -5.132 1.000 96.610 ? 105 VAL A CG2 1 
ATOM 811  N N   ? PRO A 1 106 ?  -9.218  -9.316  -4.098 1.000 96.280 ? 106 PRO A N   1 
ATOM 812  C CA  ? PRO A 1 106 ?  -8.627 -10.617  -3.776 1.000 96.280 ? 106 PRO A CA  1 
ATOM 813  C C   ? PRO A 1 106 ?  -7.102 -10.606  -3.847 1.000 96.280 ? 106 PRO A C   1 
ATOM 814  C CB  ? PRO A 1 106 ?  -9.217 -11.545  -4.840 1.000 96.280 ? 106 PRO A CB  1 
ATOM 815  O O   ? PRO A 1 106 ?  -6.522  -9.831  -4.612 1.000 96.280 ? 106 PRO A O   1 
ATOM 816  C CG  ? PRO A 1 106 ? -10.365 -10.783  -5.418 1.000 96.280 ? 106 PRO A CG  1 
ATOM 817  C CD  ? PRO A 1 106 ? -10.130  -9.318  -5.186 1.000 96.280 ? 106 PRO A CD  1 
ATOM 818  N N   ? VAL A 1 107 ?  -6.479 -11.553  -3.019 1.000 95.360 ? 107 VAL A N   1 
ATOM 819  C CA  ? VAL A 1 107 ?  -5.041 -11.793  -3.065 1.000 95.360 ? 107 VAL A CA  1 
ATOM 820  C C   ? VAL A 1 107 ?  -4.709 -12.726  -4.227 1.000 95.360 ? 107 VAL A C   1 
ATOM 821  C CB  ? VAL A 1 107 ?  -4.523 -12.390  -1.737 1.000 95.360 ? 107 VAL A CB  1 
ATOM 822  O O   ? VAL A 1 107 ?  -5.477 -13.640  -4.537 1.000 95.360 ? 107 VAL A O   1 
ATOM 823  C CG1 ? VAL A 1 107 ?  -3.035 -12.722  -1.838 1.000 95.360 ? 107 VAL A CG1 1 
ATOM 824  C CG2 ? VAL A 1 107 ?  -4.782 -11.425  -0.582 1.000 95.360 ? 107 VAL A CG2 1 
ATOM 825  N N   ? PRO A 1 108 ?  -3.568 -12.512  -4.868 1.000 94.290 ? 108 PRO A N   1 
ATOM 826  C CA  ? PRO A 1 108 ?  -3.206 -13.347  -6.016 1.000 94.290 ? 108 PRO A CA  1 
ATOM 827  C C   ? PRO A 1 108 ?  -2.881 -14.786  -5.621 1.000 94.290 ? 108 PRO A C   1 
ATOM 828  C CB  ? PRO A 1 108 ?  -1.970 -12.645  -6.586 1.000 94.290 ? 108 PRO A CB  1 
ATOM 829  O O   ? PRO A 1 108 ?  -2.325 -15.024  -4.546 1.000 94.290 ? 108 PRO A O   1 
ATOM 830  C CG  ? PRO A 1 108 ?  -1.327 -11.988  -5.408 1.000 94.290 ? 108 PRO A CG  1 
ATOM 831  C CD  ? PRO A 1 108 ?  -2.406 -11.526  -4.471 1.000 94.290 ? 108 PRO A CD  1 
ATOM 832  N N   ? ARG A 1 109 ?  -3.217 -15.747  -6.509 1.000 89.910 ? 109 ARG A N   1 
ATOM 833  C CA  ? ARG A 1 109 ?  -2.935 -17.160  -6.277 1.000 89.910 ? 109 ARG A CA  1 
ATOM 834  C C   ? ARG A 1 109 ?  -1.551 -17.535  -6.798 1.000 89.910 ? 109 ARG A C   1 
ATOM 835  C CB  ? ARG A 1 109 ?  -3.999 -18.037  -6.941 1.000 89.910 ? 109 ARG A CB  1 
ATOM 836  O O   ? ARG A 1 109 ?  -0.935 -18.485  -6.310 1.000 89.910 ? 109 ARG A O   1 
ATOM 837  C CG  ? ARG A 1 109 ?  -5.377 -17.917  -6.310 1.000 89.910 ? 109 ARG A CG  1 
ATOM 838  C CD  ? ARG A 1 109 ?  -6.365 -18.900  -6.923 1.000 89.910 ? 109 ARG A CD  1 
ATOM 839  N NE  ? ARG A 1 109 ?  -7.681 -18.801  -6.298 1.000 89.910 ? 109 ARG A NE  1 
ATOM 840  N NH1 ? ARG A 1 109 ?  -8.633 -20.492  -7.553 1.000 89.910 ? 109 ARG A NH1 1 
ATOM 841  N NH2 ? ARG A 1 109 ?  -9.880 -19.385  -5.979 1.000 89.910 ? 109 ARG A NH2 1 
ATOM 842  C CZ  ? ARG A 1 109 ?  -8.728 -19.560  -6.612 1.000 89.910 ? 109 ARG A CZ  1 
ATOM 843  N N   ? THR A 1 110 ?  -1.116 -16.736  -7.777 1.000 91.000 ? 110 THR A N   1 
ATOM 844  C CA  ? THR A 1 110 ?   0.189 -16.977  -8.381 1.000 91.000 ? 110 THR A CA  1 
ATOM 845  C C   ? THR A 1 110 ?   0.975 -15.675  -8.511 1.000 91.000 ? 110 THR A C   1 
ATOM 846  C CB  ? THR A 1 110 ?   0.050 -17.636  -9.766 1.000 91.000 ? 110 THR A CB  1 
ATOM 847  O O   ? THR A 1 110 ?   0.413 -14.588  -8.364 1.000 91.000 ? 110 THR A O   1 
ATOM 848  C CG2 ? THR A 1 110 ?  -0.721 -18.949  -9.676 1.000 91.000 ? 110 THR A CG2 1 
ATOM 849  O OG1 ? THR A 1 110 ?  -0.646 -16.745 -10.645 1.000 91.000 ? 110 THR A OG1 1 
ATOM 850  N N   ? LYS A 1 111 ?   2.266 -15.909  -8.843 1.000 90.410 ? 111 LYS A N   1 
ATOM 851  C CA  ? LYS A 1 111 ?   3.130 -14.761  -9.104 1.000 90.410 ? 111 LYS A CA  1 
ATOM 852  C C   ? LYS A 1 111 ?   2.790 -14.109 -10.441 1.000 90.410 ? 111 LYS A C   1 
ATOM 853  C CB  ? LYS A 1 111 ?   4.601 -15.180  -9.084 1.000 90.410 ? 111 LYS A CB  1 
ATOM 854  O O   ? LYS A 1 111 ?   2.318 -14.779 -11.362 1.000 90.410 ? 111 LYS A O   1 
ATOM 855  C CG  ? LYS A 1 111 ?   5.091 -15.657  -7.725 1.000 90.410 ? 111 LYS A CG  1 
ATOM 856  C CD  ? LYS A 1 111 ?   6.568 -16.027  -7.761 1.000 90.410 ? 111 LYS A CD  1 
ATOM 857  C CE  ? LYS A 1 111 ?   7.047 -16.552  -6.415 1.000 90.410 ? 111 LYS A CE  1 
ATOM 858  N NZ  ? LYS A 1 111 ?   8.484 -16.954  -6.457 1.000 90.410 ? 111 LYS A NZ  1 
ATOM 859  N N   ? VAL A 1 112 ?   2.994 -12.801 -10.498 1.000 85.280 ? 112 VAL A N   1 
ATOM 860  C CA  ? VAL A 1 112 ?   2.706 -12.042 -11.711 1.000 85.280 ? 112 VAL A CA  1 
ATOM 861  C C   ? VAL A 1 112 ?   3.958 -11.964 -12.581 1.000 85.280 ? 112 VAL A C   1 
ATOM 862  C CB  ? VAL A 1 112 ?   2.195 -10.621 -11.382 1.000 85.280 ? 112 VAL A CB  1 
ATOM 863  O O   ? VAL A 1 112 ?   5.079 -11.942 -12.066 1.000 85.280 ? 112 VAL A O   1 
ATOM 864  C CG1 ? VAL A 1 112 ?   3.292  -9.794 -10.712 1.000 85.280 ? 112 VAL A CG1 1 
ATOM 865  C CG2 ? VAL A 1 112 ?   1.698  -9.928 -12.649 1.000 85.280 ? 112 VAL A CG2 1 
ATOM 866  N N   ? ARG A 1 113 ?   3.733 -12.038 -13.961 1.000 87.330 ? 113 ARG A N   1 
ATOM 867  C CA  ? ARG A 1 113 ?   4.835 -12.006 -14.916 1.000 87.330 ? 113 ARG A CA  1 
ATOM 868  C C   ? ARG A 1 113 ?   5.201 -10.572 -15.284 1.000 87.330 ? 113 ARG A C   1 
ATOM 869  C CB  ? ARG A 1 113 ?   4.476 -12.795 -16.178 1.000 87.330 ? 113 ARG A CB  1 
ATOM 870  O O   ? ARG A 1 113 ?   4.335  -9.696 -15.322 1.000 87.330 ? 113 ARG A O   1 
ATOM 871  C CG  ? ARG A 1 113 ?   4.318 -14.289 -15.946 1.000 87.330 ? 113 ARG A CG  1 
ATOM 872  C CD  ? ARG A 1 113 ?   4.044 -15.036 -17.244 1.000 87.330 ? 113 ARG A CD  1 
ATOM 873  N NE  ? ARG A 1 113 ?   3.990 -16.480 -17.034 1.000 87.330 ? 113 ARG A NE  1 
ATOM 874  N NH1 ? ARG A 1 113 ?   3.224 -16.968 -19.158 1.000 87.330 ? 113 ARG A NH1 1 
ATOM 875  N NH2 ? ARG A 1 113 ?   3.590 -18.656 -17.651 1.000 87.330 ? 113 ARG A NH2 1 
ATOM 876  C CZ  ? ARG A 1 113 ?   3.602 -17.364 -17.948 1.000 87.330 ? 113 ARG A CZ  1 
ATOM 877  N N   ? ALA A 1 114 ?   6.534 -10.395 -15.562 1.000 91.940 ? 114 ALA A N   1 
ATOM 878  C CA  ? ALA A 1 114 ?   6.986  -9.102 -16.071 1.000 91.940 ? 114 ALA A CA  1 
ATOM 879  C C   ? ALA A 1 114 ?   6.263  -8.739 -17.365 1.000 91.940 ? 114 ALA A C   1 
ATOM 880  C CB  ? ALA A 1 114 ?   8.496  -9.118 -16.295 1.000 91.940 ? 114 ALA A CB  1 
ATOM 881  O O   ? ALA A 1 114 ?   5.879  -9.620 -18.137 1.000 91.940 ? 114 ALA A O   1 
ATOM 882  N N   ? GLY A 1 115 ?   6.052  -7.398 -17.554 1.000 90.770 ? 115 GLY A N   1 
ATOM 883  C CA  ? GLY A 1 115 ?   5.446  -6.932 -18.791 1.000 90.770 ? 115 GLY A CA  1 
ATOM 884  C C   ? GLY A 1 115 ?   3.946  -6.728 -18.682 1.000 90.770 ? 115 GLY A C   1 
ATOM 885  O O   ? GLY A 1 115 ?   3.330  -6.126 -19.563 1.000 90.770 ? 115 GLY A O   1 
ATOM 886  N N   ? ARG A 1 116 ?   3.383  -7.277 -17.608 1.000 92.720 ? 116 ARG A N   1 
ATOM 887  C CA  ? ARG A 1 116 ?   1.964  -7.076 -17.332 1.000 92.720 ? 116 ARG A CA  1 
ATOM 888  C C   ? ARG A 1 116 ?   1.695  -5.654 -16.852 1.000 92.720 ? 116 ARG A C   1 
ATOM 889  C CB  ? ARG A 1 116 ?   1.472  -8.083 -16.290 1.000 92.720 ? 116 ARG A CB  1 
ATOM 890  O O   ? ARG A 1 116 ?   2.459  -5.108 -16.052 1.000 92.720 ? 116 ARG A O   1 
ATOM 891  C CG  ? ARG A 1 116 ?  -0.042  -8.140 -16.156 1.000 92.720 ? 116 ARG A CG  1 
ATOM 892  C CD  ? ARG A 1 116 ?  -0.510  -9.488 -15.625 1.000 92.720 ? 116 ARG A CD  1 
ATOM 893  N NE  ? ARG A 1 116 ?  -1.960  -9.633 -15.728 1.000 92.720 ? 116 ARG A NE  1 
ATOM 894  N NH1 ? ARG A 1 116 ?  -1.984 -11.867 -15.139 1.000 92.720 ? 116 ARG A NH1 1 
ATOM 895  N NH2 ? ARG A 1 116 ?  -3.946 -10.782 -15.619 1.000 92.720 ? 116 ARG A NH2 1 
ATOM 896  C CZ  ? ARG A 1 116 ?  -2.627 -10.760 -15.495 1.000 92.720 ? 116 ARG A CZ  1 
ATOM 897  N N   ? PHE A 1 117 ?   0.594  -5.092 -17.311 1.000 93.410 ? 117 PHE A N   1 
ATOM 898  C CA  ? PHE A 1 117 ?   0.217  -3.746 -16.895 1.000 93.410 ? 117 PHE A CA  1 
ATOM 899  C C   ? PHE A 1 117 ?  -0.691  -3.793 -15.671 1.000 93.410 ? 117 PHE A C   1 
ATOM 900  C CB  ? PHE A 1 117 ?  -0.482  -3.004 -18.039 1.000 93.410 ? 117 PHE A CB  1 
ATOM 901  O O   ? PHE A 1 117 ?  -1.682  -4.525 -15.655 1.000 93.410 ? 117 PHE A O   1 
ATOM 902  C CG  ? PHE A 1 117 ?   0.464  -2.293 -18.968 1.000 93.410 ? 117 PHE A CG  1 
ATOM 903  C CD1 ? PHE A 1 117 ?   0.704  -0.931 -18.830 1.000 93.410 ? 117 PHE A CD1 1 
ATOM 904  C CD2 ? PHE A 1 117 ?   1.115  -2.986 -19.980 1.000 93.410 ? 117 PHE A CD2 1 
ATOM 905  C CE1 ? PHE A 1 117 ?   1.579  -0.270 -19.688 1.000 93.410 ? 117 PHE A CE1 1 
ATOM 906  C CE2 ? PHE A 1 117 ?   1.991  -2.333 -20.842 1.000 93.410 ? 117 PHE A CE2 1 
ATOM 907  C CZ  ? PHE A 1 117 ?   2.221  -0.974 -20.695 1.000 93.410 ? 117 PHE A CZ  1 
ATOM 908  N N   ? CYS A 1 118 ?  -0.347  -3.030 -14.682 1.000 94.830 ? 118 CYS A N   1 
ATOM 909  C CA  ? CYS A 1 118 ?  -1.077  -2.985 -13.420 1.000 94.830 ? 118 CYS A CA  1 
ATOM 910  C C   ? CYS A 1 118 ?  -1.456  -1.554 -13.060 1.000 94.830 ? 118 CYS A C   1 
ATOM 911  C CB  ? CYS A 1 118 ?  -0.243  -3.600 -12.296 1.000 94.830 ? 118 CYS A CB  1 
ATOM 912  O O   ? CYS A 1 118 ?  -0.832  -0.603 -13.535 1.000 94.830 ? 118 CYS A O   1 
ATOM 913  S SG  ? CYS A 1 118 ?   0.236  -5.315 -12.600 1.000 94.830 ? 118 CYS A SG  1 
ATOM 914  N N   ? GLN A 1 119 ?  -2.461  -1.556 -12.252 1.000 94.240 ? 119 GLN A N   1 
ATOM 915  C CA  ? GLN A 1 119 ?  -2.983  -0.261 -11.831 1.000 94.240 ? 119 GLN A CA  1 
ATOM 916  C C   ? GLN A 1 119 ?  -2.619   0.033 -10.378 1.000 94.240 ? 119 GLN A C   1 
ATOM 917  C CB  ? GLN A 1 119 ?  -4.501  -0.209 -12.013 1.000 94.240 ? 119 GLN A CB  1 
ATOM 918  O O   ? GLN A 1 119 ?  -2.789  -0.821  -9.505 1.000 94.240 ? 119 GLN A O   1 
ATOM 919  C CG  ? GLN A 1 119 ?  -5.123   1.122 -11.612 1.000 94.240 ? 119 GLN A CG  1 
ATOM 920  C CD  ? GLN A 1 119 ?  -6.626   1.154 -11.819 1.000 94.240 ? 119 GLN A CD  1 
ATOM 921  N NE2 ? GLN A 1 119 ?  -7.366   1.432 -10.751 1.000 94.240 ? 119 GLN A NE2 1 
ATOM 922  O OE1 ? GLN A 1 119 ?  -7.117   0.932 -12.930 1.000 94.240 ? 119 GLN A OE1 1 
ATOM 923  N N   ? VAL A 1 120 ?  -2.140   1.249 -10.157 1.000 93.850 ? 120 VAL A N   1 
ATOM 924  C CA  ? VAL A 1 120 ?  -1.891   1.744  -8.807 1.000 93.850 ? 120 VAL A CA  1 
ATOM 925  C C   ? VAL A 1 120 ?  -2.705   3.013  -8.564 1.000 93.850 ? 120 VAL A C   1 
ATOM 926  C CB  ? VAL A 1 120 ?  -0.389   2.021  -8.572 1.000 93.850 ? 120 VAL A CB  1 
ATOM 927  O O   ? VAL A 1 120 ?  -2.769   3.892  -9.427 1.000 93.850 ? 120 VAL A O   1 
ATOM 928  C CG1 ? VAL A 1 120 ?   0.110   3.121  -9.506 1.000 93.850 ? 120 VAL A CG1 1 
ATOM 929  C CG2 ? VAL A 1 120 ?  -0.139   2.399  -7.113 1.000 93.850 ? 120 VAL A CG2 1 
ATOM 930  N N   ? SER A 1 121 ?  -3.399   3.016  -7.461 1.000 92.010 ? 121 SER A N   1 
ATOM 931  C CA  ? SER A 1 121 ?  -4.251   4.145  -7.102 1.000 92.010 ? 121 SER A CA  1 
ATOM 932  C C   ? SER A 1 121 ?  -3.868   4.716  -5.741 1.000 92.010 ? 121 SER A C   1 
ATOM 933  C CB  ? SER A 1 121 ?  -5.722   3.726  -7.093 1.000 92.010 ? 121 SER A CB  1 
ATOM 934  O O   ? SER A 1 121 ?  -3.411   3.983  -4.861 1.000 92.010 ? 121 SER A O   1 
ATOM 935  O OG  ? SER A 1 121 ?  -6.075   3.103  -8.316 1.000 92.010 ? 121 SER A OG  1 
ATOM 936  N N   ? GLY A 1 122 ?  -3.975   6.008  -5.595 1.000 90.910 ? 122 GLY A N   1 
ATOM 937  C CA  ? GLY A 1 122 ?  -3.646   6.610  -4.313 1.000 90.910 ? 122 GLY A CA  1 
ATOM 938  C C   ? GLY A 1 122 ?  -3.801   8.119  -4.305 1.000 90.910 ? 122 GLY A C   1 
ATOM 939  O O   ? GLY A 1 122 ?  -4.359   8.696  -5.241 1.000 90.910 ? 122 GLY A O   1 
ATOM 940  N N   ? TRP A 1 123 ?  -3.489   8.788  -3.095 1.000 89.630 ? 123 TRP A N   1 
ATOM 941  C CA  ? TRP A 1 123 ?  -3.629  10.220  -2.855 1.000 89.630 ? 123 TRP A CA  1 
ATOM 942  C C   ? TRP A 1 123 ?  -2.265  10.876  -2.660 1.000 89.630 ? 123 TRP A C   1 
ATOM 943  C CB  ? TRP A 1 123 ?  -4.511  10.477  -1.630 1.000 89.630 ? 123 TRP A CB  1 
ATOM 944  O O   ? TRP A 1 123 ?  -2.155  11.906  -1.991 1.000 89.630 ? 123 TRP A O   1 
ATOM 945  C CG  ? TRP A 1 123 ?  -5.940  10.061  -1.812 1.000 89.630 ? 123 TRP A CG  1 
ATOM 946  C CD1 ? TRP A 1 123 ?  -6.962  10.821  -2.309 1.000 89.630 ? 123 TRP A CD1 1 
ATOM 947  C CD2 ? TRP A 1 123 ?  -6.507   8.787  -1.492 1.000 89.630 ? 123 TRP A CD2 1 
ATOM 948  C CE2 ? TRP A 1 123 ?  -7.879   8.844  -1.823 1.000 89.630 ? 123 TRP A CE2 1 
ATOM 949  C CE3 ? TRP A 1 123 ?  -5.986   7.600  -0.957 1.000 89.630 ? 123 TRP A CE3 1 
ATOM 950  N NE1 ? TRP A 1 123 ?  -8.131  10.094  -2.319 1.000 89.630 ? 123 TRP A NE1 1 
ATOM 951  C CH2 ? TRP A 1 123 ?  -8.203   6.610  -1.112 1.000 89.630 ? 123 TRP A CH2 1 
ATOM 952  C CZ2 ? TRP A 1 123 ?  -8.737   7.758  -1.636 1.000 89.630 ? 123 TRP A CZ2 1 
ATOM 953  C CZ3 ? TRP A 1 123 ?  -6.843   6.521  -0.773 1.000 89.630 ? 123 TRP A CZ3 1 
ATOM 954  N N   ? GLY A 1 124 ?  -1.175  10.189  -3.145 1.000 81.430 ? 124 GLY A N   1 
ATOM 955  C CA  ? GLY A 1 124 ?   0.183  10.675  -2.956 1.000 81.430 ? 124 GLY A CA  1 
ATOM 956  C C   ? GLY A 1 124 ?   0.495  11.908  -3.783 1.000 81.430 ? 124 GLY A C   1 
ATOM 957  O O   ? GLY A 1 124 ?  -0.411  12.545  -4.324 1.000 81.430 ? 124 GLY A O   1 
ATOM 958  N N   ? TYR A 1 125 ?   1.762  12.380  -3.819 1.000 78.670 ? 125 TYR A N   1 
ATOM 959  C CA  ? TYR A 1 125 ?   2.245  13.553  -4.538 1.000 78.670 ? 125 TYR A CA  1 
ATOM 960  C C   ? TYR A 1 125 ?   1.985  13.420  -6.034 1.000 78.670 ? 125 TYR A C   1 
ATOM 961  C CB  ? TYR A 1 125 ?   3.742  13.760  -4.286 1.000 78.670 ? 125 TYR A CB  1 
ATOM 962  O O   ? TYR A 1 125 ?   2.064  12.322  -6.590 1.000 78.670 ? 125 TYR A O   1 
ATOM 963  C CG  ? TYR A 1 125 ?   4.061  14.236  -2.889 1.000 78.670 ? 125 TYR A CG  1 
ATOM 964  C CD1 ? TYR A 1 125 ?   3.072  14.783  -2.075 1.000 78.670 ? 125 TYR A CD1 1 
ATOM 965  C CD2 ? TYR A 1 125 ?   5.353  14.143  -2.382 1.000 78.670 ? 125 TYR A CD2 1 
ATOM 966  C CE1 ? TYR A 1 125 ?   3.362  15.225  -0.789 1.000 78.670 ? 125 TYR A CE1 1 
ATOM 967  C CE2 ? TYR A 1 125 ?   5.654  14.582  -1.097 1.000 78.670 ? 125 TYR A CE2 1 
ATOM 968  O OH  ? TYR A 1 125 ?   4.946  15.557   0.964 1.000 78.670 ? 125 TYR A OH  1 
ATOM 969  C CZ  ? TYR A 1 125 ?   4.654  15.120  -0.309 1.000 78.670 ? 125 TYR A CZ  1 
ATOM 970  N N   ? THR A 1 126 ?   1.697  14.607  -6.652 1.000 77.550 ? 126 THR A N   1 
ATOM 971  C CA  ? THR A 1 126 ?   1.389  14.611  -8.078 1.000 77.550 ? 126 THR A CA  1 
ATOM 972  C C   ? THR A 1 126 ?   2.591  15.086  -8.890 1.000 77.550 ? 126 THR A C   1 
ATOM 973  C CB  ? THR A 1 126 ?   0.174  15.507  -8.384 1.000 77.550 ? 126 THR A CB  1 
ATOM 974  O O   ? THR A 1 126 ?   2.526  15.162 -10.118 1.000 77.550 ? 126 THR A O   1 
ATOM 975  C CG2 ? THR A 1 126 ?  -1.098  14.937  -7.766 1.000 77.550 ? 126 THR A CG2 1 
ATOM 976  O OG1 ? THR A 1 126 ?   0.407  16.816  -7.851 1.000 77.550 ? 126 THR A OG1 1 
ATOM 977  N N   ? THR A 1 127 ?   3.647  15.473  -8.185 1.000 66.020 ? 127 THR A N   1 
ATOM 978  C CA  ? THR A 1 127 ?   4.911  15.819  -8.825 1.000 66.020 ? 127 THR A CA  1 
ATOM 979  C C   ? THR A 1 127 ?   6.071  15.072  -8.173 1.000 66.020 ? 127 THR A C   1 
ATOM 980  C CB  ? THR A 1 127 ?   5.173  17.335  -8.761 1.000 66.020 ? 127 THR A CB  1 
ATOM 981  O O   ? THR A 1 127 ?   5.954  14.601  -7.039 1.000 66.020 ? 127 THR A O   1 
ATOM 982  C CG2 ? THR A 1 127 ?   3.987  18.122  -9.312 1.000 66.020 ? 127 THR A CG2 1 
ATOM 983  O OG1 ? THR A 1 127 ?   5.395  17.719  -7.399 1.000 66.020 ? 127 THR A OG1 1 
ATOM 984  N N   ? PRO A 1 128 ?   7.139  14.830  -9.005 1.000 62.120 ? 128 PRO A N   1 
ATOM 985  C CA  ? PRO A 1 128 ?   8.308  14.050  -8.592 1.000 62.120 ? 128 PRO A CA  1 
ATOM 986  C C   ? PRO A 1 128 ?   9.076  14.700  -7.444 1.000 62.120 ? 128 PRO A C   1 
ATOM 987  C CB  ? PRO A 1 128 ?   9.164  13.999  -9.861 1.000 62.120 ? 128 PRO A CB  1 
ATOM 988  O O   ? PRO A 1 128 ?   9.711  14.003  -6.648 1.000 62.120 ? 128 PRO A O   1 
ATOM 989  C CG  ? PRO A 1 128 ?   8.207  14.268 -10.978 1.000 62.120 ? 128 PRO A CG  1 
ATOM 990  C CD  ? PRO A 1 128 ?   7.093  15.128 -10.455 1.000 62.120 ? 128 PRO A CD  1 
ATOM 991  N N   ? ILE A 1 129 ?   8.987  16.124  -7.231 1.000 68.930 ? 129 ILE A N   1 
ATOM 992  C CA  ? ILE A 1 129 ?   9.660  16.843  -6.155 1.000 68.930 ? 129 ILE A CA  1 
ATOM 993  C C   ? ILE A 1 129 ?   8.673  17.783  -5.466 1.000 68.930 ? 129 ILE A C   1 
ATOM 994  C CB  ? ILE A 1 129 ?  10.877  17.637  -6.681 1.000 68.930 ? 129 ILE A CB  1 
ATOM 995  O O   ? ILE A 1 129 ?   8.086  18.657  -6.109 1.000 68.930 ? 129 ILE A O   1 
ATOM 996  C CG1 ? ILE A 1 129 ?  11.866  16.697  -7.381 1.000 68.930 ? 129 ILE A CG1 1 
ATOM 997  C CG2 ? ILE A 1 129 ?  11.558  18.399  -5.541 1.000 68.930 ? 129 ILE A CG2 1 
ATOM 998  C CD1 ? ILE A 1 129 ?  12.961  17.417  -8.155 1.000 68.930 ? 129 ILE A CD1 1 
ATOM 999  N N   ? GLY A 1 130 ?   8.470  17.569  -3.979 1.000 58.120 ? 130 GLY A N   1 
ATOM 1000 C CA  ? GLY A 1 130 ?   7.838  18.601  -3.173 1.000 58.120 ? 130 GLY A CA  1 
ATOM 1001 C C   ? GLY A 1 130 ?   6.557  19.136  -3.785 1.000 58.120 ? 130 GLY A C   1 
ATOM 1002 O O   ? GLY A 1 130 ?   6.181  20.285  -3.547 1.000 58.120 ? 130 GLY A O   1 
ATOM 1003 N N   ? GLY A 1 131 ?   5.493  18.235  -3.915 1.000 62.760 ? 131 GLY A N   1 
ATOM 1004 C CA  ? GLY A 1 131 ?   4.145  18.447  -4.418 1.000 62.760 ? 131 GLY A CA  1 
ATOM 1005 C C   ? GLY A 1 131 ?   3.072  18.191  -3.377 1.000 62.760 ? 131 GLY A C   1 
ATOM 1006 O O   ? GLY A 1 131 ?   3.360  17.676  -2.295 1.000 62.760 ? 131 GLY A O   1 
ATOM 1007 N N   ? ARG A 1 132 ?   1.894  18.941  -3.616 1.000 67.390 ? 132 ARG A N   1 
ATOM 1008 C CA  ? ARG A 1 132 ?   0.720  18.767  -2.767 1.000 67.390 ? 132 ARG A CA  1 
ATOM 1009 C C   ? ARG A 1 132 ?   0.055  17.418  -3.023 1.000 67.390 ? 132 ARG A C   1 
ATOM 1010 C CB  ? ARG A 1 132 ?  -0.284  19.898  -2.999 1.000 67.390 ? 132 ARG A CB  1 
ATOM 1011 O O   ? ARG A 1 132 ?   0.090  16.906  -4.144 1.000 67.390 ? 132 ARG A O   1 
ATOM 1012 C CG  ? ARG A 1 132 ?   0.213  21.263  -2.550 1.000 67.390 ? 132 ARG A CG  1 
ATOM 1013 C CD  ? ARG A 1 132 ?  -0.821  22.352  -2.807 1.000 67.390 ? 132 ARG A CD  1 
ATOM 1014 N NE  ? ARG A 1 132 ?  -1.796  22.434  -1.723 1.000 67.390 ? 132 ARG A NE  1 
ATOM 1015 N NH1 ? ARG A 1 132 ?  -2.531  24.556  -2.269 1.000 67.390 ? 132 ARG A NH1 1 
ATOM 1016 N NH2 ? ARG A 1 132 ?  -3.438  23.448  -0.478 1.000 67.390 ? 132 ARG A NH2 1 
ATOM 1017 C CZ  ? ARG A 1 132 ?  -2.586  23.479  -1.493 1.000 67.390 ? 132 ARG A CZ  1 
ATOM 1018 N N   ? THR A 1 133 ?  -0.157  16.742  -1.959 1.000 75.730 ? 133 THR A N   1 
ATOM 1019 C CA  ? THR A 1 133 ?  -0.991  15.555  -2.111 1.000 75.730 ? 133 THR A CA  1 
ATOM 1020 C C   ? THR A 1 133 ?  -2.307  15.903  -2.800 1.000 75.730 ? 133 THR A C   1 
ATOM 1021 C CB  ? THR A 1 133 ?  -1.279  14.896  -0.749 1.000 75.730 ? 133 THR A CB  1 
ATOM 1022 O O   ? THR A 1 133 ?  -2.749  17.053  -2.760 1.000 75.730 ? 133 THR A O   1 
ATOM 1023 C CG2 ? THR A 1 133 ?   0.008  14.408  -0.091 1.000 75.730 ? 133 THR A CG2 1 
ATOM 1024 O OG1 ? THR A 1 133 ?  -1.911  15.851   0.112 1.000 75.730 ? 133 THR A OG1 1 
ATOM 1025 N N   ? SER A 1 134 ?  -2.749  14.958  -3.658 1.000 80.620 ? 134 SER A N   1 
ATOM 1026 C CA  ? SER A 1 134 ?  -4.020  15.134  -4.353 1.000 80.620 ? 134 SER A CA  1 
ATOM 1027 C C   ? SER A 1 134 ?  -5.198  15.011  -3.392 1.000 80.620 ? 134 SER A C   1 
ATOM 1028 C CB  ? SER A 1 134 ?  -4.161  14.109  -5.479 1.000 80.620 ? 134 SER A CB  1 
ATOM 1029 O O   ? SER A 1 134 ?  -5.192  14.159  -2.501 1.000 80.620 ? 134 SER A O   1 
ATOM 1030 O OG  ? SER A 1 134 ?  -5.407  14.255  -6.139 1.000 80.620 ? 134 SER A OG  1 
ATOM 1031 N N   ? ASP A 1 135 ?  -6.096  15.905  -3.555 1.000 84.360 ? 135 ASP A N   1 
ATOM 1032 C CA  ? ASP A 1 135 ?  -7.320  15.850  -2.761 1.000 84.360 ? 135 ASP A CA  1 
ATOM 1033 C C   ? ASP A 1 135 ?  -8.253  14.753  -3.266 1.000 84.360 ? 135 ASP A C   1 
ATOM 1034 C CB  ? ASP A 1 135 ?  -8.036  17.202  -2.784 1.000 84.360 ? 135 ASP A CB  1 
ATOM 1035 O O   ? ASP A 1 135 ?  -8.993  14.151  -2.484 1.000 84.360 ? 135 ASP A O   1 
ATOM 1036 C CG  ? ASP A 1 135 ?  -9.197  17.275  -1.809 1.000 84.360 ? 135 ASP A CG  1 
ATOM 1037 O OD1 ? ASP A 1 135 ?  -8.999  17.011  -0.603 1.000 84.360 ? 135 ASP A OD1 1 
ATOM 1038 O OD2 ? ASP A 1 135 ? -10.322  17.596  -2.250 1.000 84.360 ? 135 ASP A OD2 1 
ATOM 1039 N N   ? THR A 1 136 ?  -8.185  14.446  -4.522 1.000 86.800 ? 136 THR A N   1 
ATOM 1040 C CA  ? THR A 1 136 ?  -9.022  13.415  -5.127 1.000 86.800 ? 136 THR A CA  1 
ATOM 1041 C C   ? THR A 1 136 ?  -8.177  12.228  -5.578 1.000 86.800 ? 136 THR A C   1 
ATOM 1042 C CB  ? THR A 1 136 ?  -9.813  13.971  -6.325 1.000 86.800 ? 136 THR A CB  1 
ATOM 1043 O O   ? THR A 1 136 ?  -6.980  12.374  -5.837 1.000 86.800 ? 136 THR A O   1 
ATOM 1044 C CG2 ? THR A 1 136 ? -10.778  15.067  -5.887 1.000 86.800 ? 136 THR A CG2 1 
ATOM 1045 O OG1 ? THR A 1 136 ?  -8.897  14.512  -7.285 1.000 86.800 ? 136 THR A OG1 1 
ATOM 1046 N N   ? LEU A 1 137 ?  -8.735  11.065  -5.605 1.000 88.640 ? 137 LEU A N   1 
ATOM 1047 C CA  ? LEU A 1 137 ?  -8.064   9.827  -5.985 1.000 88.640 ? 137 LEU A CA  1 
ATOM 1048 C C   ? LEU A 1 137 ?  -7.537   9.910  -7.413 1.000 88.640 ? 137 LEU A C   1 
ATOM 1049 C CB  ? LEU A 1 137 ?  -9.017   8.637  -5.848 1.000 88.640 ? 137 LEU A CB  1 
ATOM 1050 O O   ? LEU A 1 137 ?  -8.240  10.378  -8.312 1.000 88.640 ? 137 LEU A O   1 
ATOM 1051 C CG  ? LEU A 1 137 ?  -9.269   8.129  -4.427 1.000 88.640 ? 137 LEU A CG  1 
ATOM 1052 C CD1 ? LEU A 1 137 ? -10.346   7.049  -4.433 1.000 88.640 ? 137 LEU A CD1 1 
ATOM 1053 C CD2 ? LEU A 1 137 ?  -7.978   7.601  -3.811 1.000 88.640 ? 137 LEU A CD2 1 
ATOM 1054 N N   ? ARG A 1 138 ?  -6.247   9.380  -7.551 1.000 90.420 ? 138 ARG A N   1 
ATOM 1055 C CA  ? ARG A 1 138 ?  -5.599   9.312  -8.856 1.000 90.420 ? 138 ARG A CA  1 
ATOM 1056 C C   ? ARG A 1 138 ?  -5.092   7.903  -9.144 1.000 90.420 ? 138 ARG A C   1 
ATOM 1057 C CB  ? ARG A 1 138 ?  -4.442  10.311  -8.936 1.000 90.420 ? 138 ARG A CB  1 
ATOM 1058 O O   ? ARG A 1 138 ?  -4.861   7.120  -8.220 1.000 90.420 ? 138 ARG A O   1 
ATOM 1059 C CG  ? ARG A 1 138 ?  -4.869  11.761  -8.773 1.000 90.420 ? 138 ARG A CG  1 
ATOM 1060 C CD  ? ARG A 1 138 ?  -3.758  12.723  -9.171 1.000 90.420 ? 138 ARG A CD  1 
ATOM 1061 N NE  ? ARG A 1 138 ?  -4.078  13.433 -10.407 1.000 90.420 ? 138 ARG A NE  1 
ATOM 1062 N NH1 ? ARG A 1 138 ?  -1.960  14.311 -10.693 1.000 90.420 ? 138 ARG A NH1 1 
ATOM 1063 N NH2 ? ARG A 1 138 ?  -3.613  14.774 -12.213 1.000 90.420 ? 138 ARG A NH2 1 
ATOM 1064 C CZ  ? ARG A 1 138 ?  -3.216  14.171 -11.102 1.000 90.420 ? 138 ARG A CZ  1 
ATOM 1065 N N   ? SER A 1 139 ?  -4.988   7.642 -10.484 1.000 90.800 ? 139 SER A N   1 
ATOM 1066 C CA  ? SER A 1 139 ?  -4.510   6.321 -10.880 1.000 90.800 ? 139 SER A CA  1 
ATOM 1067 C C   ? SER A 1 139 ?  -3.518   6.415 -12.034 1.000 90.800 ? 139 SER A C   1 
ATOM 1068 C CB  ? SER A 1 139 ?  -5.682   5.423 -11.275 1.000 90.800 ? 139 SER A CB  1 
ATOM 1069 O O   ? SER A 1 139 ?  -3.623   7.307 -12.879 1.000 90.800 ? 139 SER A O   1 
ATOM 1070 O OG  ? SER A 1 139 ?  -5.227   4.129 -11.631 1.000 90.800 ? 139 SER A OG  1 
ATOM 1071 N N   ? VAL A 1 140 ?  -2.592   5.373 -12.030 1.000 91.780 ? 140 VAL A N   1 
ATOM 1072 C CA  ? VAL A 1 140 ?  -1.645   5.237 -13.131 1.000 91.780 ? 140 VAL A CA  1 
ATOM 1073 C C   ? VAL A 1 140 ?  -1.447   3.760 -13.465 1.000 91.780 ? 140 VAL A C   1 
ATOM 1074 C CB  ? VAL A 1 140 ?  -0.287   5.894 -12.796 1.000 91.780 ? 140 VAL A CB  1 
ATOM 1075 O O   ? VAL A 1 140 ?  -1.491   2.906 -12.577 1.000 91.780 ? 140 VAL A O   1 
ATOM 1076 C CG1 ? VAL A 1 140 ?   0.388   5.173 -11.631 1.000 91.780 ? 140 VAL A CG1 1 
ATOM 1077 C CG2 ? VAL A 1 140 ?   0.621   5.898 -14.024 1.000 91.780 ? 140 VAL A CG2 1 
ATOM 1078 N N   ? HIS A 1 141 ?  -1.273   3.520 -14.783 1.000 92.380 ? 141 HIS A N   1 
ATOM 1079 C CA  ? HIS A 1 141 ?  -0.949   2.170 -15.230 1.000 92.380 ? 141 HIS A CA  1 
ATOM 1080 C C   ? HIS A 1 141 ?   0.553   2.003 -15.434 1.000 92.380 ? 141 HIS A C   1 
ATOM 1081 C CB  ? HIS A 1 141 ?  -1.694   1.841 -16.526 1.000 92.380 ? 141 HIS A CB  1 
ATOM 1082 O O   ? HIS A 1 141 ?   1.182   2.800 -16.134 1.000 92.380 ? 141 HIS A O   1 
ATOM 1083 C CG  ? HIS A 1 141 ?  -3.159   1.614 -16.334 1.000 92.380 ? 141 HIS A CG  1 
ATOM 1084 C CD2 ? HIS A 1 141 ?  -3.874   0.470 -16.218 1.000 92.380 ? 141 HIS A CD2 1 
ATOM 1085 N ND1 ? HIS A 1 141 ?  -4.067   2.647 -16.243 1.000 92.380 ? 141 HIS A ND1 1 
ATOM 1086 C CE1 ? HIS A 1 141 ?  -5.280   2.146 -16.079 1.000 92.380 ? 141 HIS A CE1 1 
ATOM 1087 N NE2 ? HIS A 1 141 ?  -5.190   0.827 -16.060 1.000 92.380 ? 141 HIS A NE2 1 
ATOM 1088 N N   ? LEU A 1 142 ?   1.065   0.943 -14.759 1.000 94.150 ? 142 LEU A N   1 
ATOM 1089 C CA  ? LEU A 1 142 ?   2.501   0.697 -14.831 1.000 94.150 ? 142 LEU A CA  1 
ATOM 1090 C C   ? LEU A 1 142 ?   2.786  -0.733 -15.277 1.000 94.150 ? 142 LEU A C   1 
ATOM 1091 C CB  ? LEU A 1 142 ?   3.159   0.962 -13.475 1.000 94.150 ? 142 LEU A CB  1 
ATOM 1092 O O   ? LEU A 1 142 ?   2.104  -1.668 -14.850 1.000 94.150 ? 142 LEU A O   1 
ATOM 1093 C CG  ? LEU A 1 142 ?   2.947   2.354 -12.878 1.000 94.150 ? 142 LEU A CG  1 
ATOM 1094 C CD1 ? LEU A 1 142 ?   3.303   2.356 -11.396 1.000 94.150 ? 142 LEU A CD1 1 
ATOM 1095 C CD2 ? LEU A 1 142 ?   3.772   3.391 -13.633 1.000 94.150 ? 142 LEU A CD2 1 
ATOM 1096 N N   ? PRO A 1 143 ?   3.810  -0.883 -16.161 1.000 94.900 ? 143 PRO A N   1 
ATOM 1097 C CA  ? PRO A 1 143 ?   4.261  -2.244 -16.461 1.000 94.900 ? 143 PRO A CA  1 
ATOM 1098 C C   ? PRO A 1 143 ?   5.163  -2.820 -15.372 1.000 94.900 ? 143 PRO A C   1 
ATOM 1099 C CB  ? PRO A 1 143 ?   5.028  -2.079 -17.775 1.000 94.900 ? 143 PRO A CB  1 
ATOM 1100 O O   ? PRO A 1 143 ?   5.977  -2.097 -14.793 1.000 94.900 ? 143 PRO A O   1 
ATOM 1101 C CG  ? PRO A 1 143 ?   5.600  -0.700 -17.713 1.000 94.900 ? 143 PRO A CG  1 
ATOM 1102 C CD  ? PRO A 1 143 ?   4.616   0.194 -17.017 1.000 94.900 ? 143 PRO A CD  1 
ATOM 1103 N N   ? LEU A 1 144 ?   4.968  -4.116 -15.186 1.000 95.350 ? 144 LEU A N   1 
ATOM 1104 C CA  ? LEU A 1 144 ?   5.890  -4.790 -14.279 1.000 95.350 ? 144 LEU A CA  1 
ATOM 1105 C C   ? LEU A 1 144 ?   7.262  -4.958 -14.925 1.000 95.350 ? 144 LEU A C   1 
ATOM 1106 C CB  ? LEU A 1 144 ?   5.336  -6.156 -13.868 1.000 95.350 ? 144 LEU A CB  1 
ATOM 1107 O O   ? LEU A 1 144 ?   7.358  -5.277 -16.112 1.000 95.350 ? 144 LEU A O   1 
ATOM 1108 C CG  ? LEU A 1 144 ?   4.111  -6.143 -12.952 1.000 95.350 ? 144 LEU A CG  1 
ATOM 1109 C CD1 ? LEU A 1 144 ?   3.703  -7.568 -12.593 1.000 95.350 ? 144 LEU A CD1 1 
ATOM 1110 C CD2 ? LEU A 1 144 ?   4.392  -5.329 -11.694 1.000 95.350 ? 144 LEU A CD2 1 
ATOM 1111 N N   ? VAL A 1 145 ?   8.294  -4.704 -14.076 1.000 94.610 ? 145 VAL A N   1 
ATOM 1112 C CA  ? VAL A 1 145 ?   9.681  -4.798 -14.520 1.000 94.610 ? 145 VAL A CA  1 
ATOM 1113 C C   ? VAL A 1 145 ?  10.310  -6.081 -13.983 1.000 94.610 ? 145 VAL A C   1 
ATOM 1114 C CB  ? VAL A 1 145 ?  10.506  -3.571 -14.070 1.000 94.610 ? 145 VAL A CB  1 
ATOM 1115 O O   ? VAL A 1 145 ?  10.089  -6.452 -12.828 1.000 94.610 ? 145 VAL A O   1 
ATOM 1116 C CG1 ? VAL A 1 145 ?  11.936  -3.658 -14.599 1.000 94.610 ? 145 VAL A CG1 1 
ATOM 1117 C CG2 ? VAL A 1 145 ?   9.837  -2.279 -14.537 1.000 94.610 ? 145 VAL A CG2 1 
ATOM 1118 N N   ? SER A 1 146 ?  11.021  -6.741 -14.841 1.000 93.710 ? 146 SER A N   1 
ATOM 1119 C CA  ? SER A 1 146 ?  11.673  -7.967 -14.391 1.000 93.710 ? 146 SER A CA  1 
ATOM 1120 C C   ? SER A 1 146 ?  12.596  -7.699 -13.207 1.000 93.710 ? 146 SER A C   1 
ATOM 1121 C CB  ? SER A 1 146 ?  12.467  -8.602 -15.533 1.000 93.710 ? 146 SER A CB  1 
ATOM 1122 O O   ? SER A 1 146 ?  13.189  -6.623 -13.106 1.000 93.710 ? 146 SER A O   1 
ATOM 1123 O OG  ? SER A 1 146 ?  13.601  -7.815 -15.856 1.000 93.710 ? 146 SER A OG  1 
ATOM 1124 N N   ? THR A 1 147 ?  12.717  -8.671 -12.354 1.000 91.600 ? 147 THR A N   1 
ATOM 1125 C CA  ? THR A 1 147 ?  13.556  -8.571 -11.165 1.000 91.600 ? 147 THR A CA  1 
ATOM 1126 C C   ? THR A 1 147 ?  14.997  -8.245 -11.546 1.000 91.600 ? 147 THR A C   1 
ATOM 1127 C CB  ? THR A 1 147 ?  13.521  -9.874 -10.345 1.000 91.600 ? 147 THR A CB  1 
ATOM 1128 O O   ? THR A 1 147 ?  15.656  -7.446 -10.876 1.000 91.600 ? 147 THR A O   1 
ATOM 1129 C CG2 ? THR A 1 147 ?  14.388  -9.761  -9.095 1.000 91.600 ? 147 THR A CG2 1 
ATOM 1130 O OG1 ? THR A 1 147 ?  12.171 -10.149  -9.954 1.000 91.600 ? 147 THR A OG1 1 
ATOM 1131 N N   ? CYS A 1 148 ?  15.509  -8.845 -12.598 1.000 91.920 ? 148 CYS A N   1 
ATOM 1132 C CA  ? CYS A 1 148 ?  16.873  -8.624 -13.066 1.000 91.920 ? 148 CYS A CA  1 
ATOM 1133 C C   ? CYS A 1 148 ?  17.090  -7.163 -13.443 1.000 91.920 ? 148 CYS A C   1 
ATOM 1134 C CB  ? CYS A 1 148 ?  17.180  -9.520 -14.265 1.000 91.920 ? 148 CYS A CB  1 
ATOM 1135 O O   ? CYS A 1 148 ?  18.067  -6.546 -13.015 1.000 91.920 ? 148 CYS A O   1 
ATOM 1136 S SG  ? CYS A 1 148 ?  18.862  -9.337 -14.899 1.000 91.920 ? 148 CYS A SG  1 
ATOM 1137 N N   ? LYS A 1 149 ?  16.215  -6.627 -14.219 1.000 92.900 ? 149 LYS A N   1 
ATOM 1138 C CA  ? LYS A 1 149 ?  16.294  -5.234 -14.648 1.000 92.900 ? 149 LYS A CA  1 
ATOM 1139 C C   ? LYS A 1 149 ?  16.136  -4.285 -13.463 1.000 92.900 ? 149 LYS A C   1 
ATOM 1140 C CB  ? LYS A 1 149 ?  15.229  -4.936 -15.704 1.000 92.900 ? 149 LYS A CB  1 
ATOM 1141 O O   ? LYS A 1 149 ?  16.818  -3.261 -13.387 1.000 92.900 ? 149 LYS A O   1 
ATOM 1142 C CG  ? LYS A 1 149 ?  15.513  -5.560 -17.062 1.000 92.900 ? 149 LYS A CG  1 
ATOM 1143 C CD  ? LYS A 1 149 ?  14.467  -5.154 -18.093 1.000 92.900 ? 149 LYS A CD  1 
ATOM 1144 C CE  ? LYS A 1 149 ?  14.716  -5.824 -19.438 1.000 92.900 ? 149 LYS A CE  1 
ATOM 1145 N NZ  ? LYS A 1 149 ?  13.624  -5.532 -20.413 1.000 92.900 ? 149 LYS A NZ  1 
ATOM 1146 N N   ? CYS A 1 150 ?  15.239  -4.627 -12.636 1.000 93.700 ? 150 CYS A N   1 
ATOM 1147 C CA  ? CYS A 1 150 ?  15.002  -3.837 -11.433 1.000 93.700 ? 150 CYS A CA  1 
ATOM 1148 C C   ? CYS A 1 150 ?  16.230  -3.835 -10.531 1.000 93.700 ? 150 CYS A C   1 
ATOM 1149 C CB  ? CYS A 1 150 ?  13.795  -4.377 -10.666 1.000 93.700 ? 150 CYS A CB  1 
ATOM 1150 O O   ? CYS A 1 150 ?  16.657  -2.780 -10.058 1.000 93.700 ? 150 CYS A O   1 
ATOM 1151 S SG  ? CYS A 1 150 ?  13.204  -3.271  -9.366 1.000 93.700 ? 150 CYS A SG  1 
ATOM 1152 N N   ? ASN A 1 151 ?  16.825  -4.922 -10.355 1.000 93.900 ? 151 ASN A N   1 
ATOM 1153 C CA  ? ASN A 1 151 ?  18.000  -5.089  -9.507 1.000 93.900 ? 151 ASN A CA  1 
ATOM 1154 C C   ? ASN A 1 151 ?  19.213  -4.361 -10.079 1.000 93.900 ? 151 ASN A C   1 
ATOM 1155 C CB  ? ASN A 1 151 ?  18.315  -6.574  -9.312 1.000 93.900 ? 151 ASN A CB  1 
ATOM 1156 O O   ? ASN A 1 151 ?  20.065  -3.881  -9.330 1.000 93.900 ? 151 ASN A O   1 
ATOM 1157 C CG  ? ASN A 1 151 ?  19.077  -6.846  -8.030 1.000 93.900 ? 151 ASN A CG  1 
ATOM 1158 N ND2 ? ASN A 1 151 ?  19.962  -7.836  -8.065 1.000 93.900 ? 151 ASN A ND2 1 
ATOM 1159 O OD1 ? ASN A 1 151 ?  18.872  -6.174  -7.017 1.000 93.900 ? 151 ASN A OD1 1 
ATOM 1160 N N   ? ALA A 1 152 ?  19.288  -4.351 -11.461 1.000 93.920 ? 152 ALA A N   1 
ATOM 1161 C CA  ? ALA A 1 152 ?  20.356  -3.614 -12.131 1.000 93.920 ? 152 ALA A CA  1 
ATOM 1162 C C   ? ALA A 1 152 ?  20.297  -2.128 -11.785 1.000 93.920 ? 152 ALA A C   1 
ATOM 1163 C CB  ? ALA A 1 152 ?  20.269  -3.808 -13.643 1.000 93.920 ? 152 ALA A CB  1 
ATOM 1164 O O   ? ALA A 1 152 ?  21.334  -1.482 -11.617 1.000 93.920 ? 152 ALA A O   1 
ATOM 1165 N N   ? SER A 1 153 ?  19.089  -1.640 -11.544 1.000 92.460 ? 153 SER A N   1 
ATOM 1166 C CA  ? SER A 1 153 ?  18.852  -0.230 -11.252 1.000 92.460 ? 153 SER A CA  1 
ATOM 1167 C C   ? SER A 1 153 ?  19.120   0.083  -9.783 1.000 92.460 ? 153 SER A C   1 
ATOM 1168 C CB  ? SER A 1 153 ?  17.417   0.158 -11.610 1.000 92.460 ? 153 SER A CB  1 
ATOM 1169 O O   ? SER A 1 153 ?  19.459   1.216  -9.437 1.000 92.460 ? 153 SER A O   1 
ATOM 1170 O OG  ? SER A 1 153 ?  17.189   0.012 -13.002 1.000 92.460 ? 153 SER A OG  1 
ATOM 1171 N N   ? TYR A 1 154 ?  19.060  -0.931  -8.939 1.000 93.190 ? 154 TYR A N   1 
ATOM 1172 C CA  ? TYR A 1 154 ?  19.130  -0.710  -7.498 1.000 93.190 ? 154 TYR A CA  1 
ATOM 1173 C C   ? TYR A 1 154 ?  20.341  -1.415  -6.897 1.000 93.190 ? 154 TYR A C   1 
ATOM 1174 C CB  ? TYR A 1 154 ?  17.849  -1.200  -6.816 1.000 93.190 ? 154 TYR A CB  1 
ATOM 1175 O O   ? TYR A 1 154 ?  20.373  -1.689  -5.695 1.000 93.190 ? 154 TYR A O   1 
ATOM 1176 C CG  ? TYR A 1 154 ?  16.661  -0.296  -7.037 1.000 93.190 ? 154 TYR A CG  1 
ATOM 1177 C CD1 ? TYR A 1 154 ?  16.476   0.846  -6.261 1.000 93.190 ? 154 TYR A CD1 1 
ATOM 1178 C CD2 ? TYR A 1 154 ?  15.720  -0.583  -8.020 1.000 93.190 ? 154 TYR A CD2 1 
ATOM 1179 C CE1 ? TYR A 1 154 ?  15.381   1.681  -6.459 1.000 93.190 ? 154 TYR A CE1 1 
ATOM 1180 C CE2 ? TYR A 1 154 ?  14.621   0.245  -8.227 1.000 93.190 ? 154 TYR A CE2 1 
ATOM 1181 O OH  ? TYR A 1 154 ?  13.375   2.196  -7.644 1.000 93.190 ? 154 TYR A OH  1 
ATOM 1182 C CZ  ? TYR A 1 154 ?  14.461   1.373  -7.443 1.000 93.190 ? 154 TYR A CZ  1 
ATOM 1183 N N   ? ALA A 1 155 ?  21.320  -1.769  -7.659 1.000 92.840 ? 155 ALA A N   1 
ATOM 1184 C CA  ? ALA A 1 155 ?  22.641  -2.265  -7.284 1.000 92.840 ? 155 ALA A CA  1 
ATOM 1185 C C   ? ALA A 1 155 ?  22.532  -3.484  -6.374 1.000 92.840 ? 155 ALA A C   1 
ATOM 1186 C CB  ? ALA A 1 155 ?  23.448  -1.164  -6.599 1.000 92.840 ? 155 ALA A CB  1 
ATOM 1187 O O   ? ALA A 1 155 ?  23.278  -3.609  -5.400 1.000 92.840 ? 155 ALA A O   1 
ATOM 1188 N N   ? GLY A 1 156 ?  21.519  -4.372  -6.520 1.000 91.970 ? 156 GLY A N   1 
ATOM 1189 C CA  ? GLY A 1 156 ?  21.429  -5.649  -5.831 1.000 91.970 ? 156 GLY A CA  1 
ATOM 1190 C C   ? GLY A 1 156 ?  20.553  -5.599  -4.593 1.000 91.970 ? 156 GLY A C   1 
ATOM 1191 O O   ? GLY A 1 156 ?  20.460  -6.580  -3.852 1.000 91.970 ? 156 GLY A O   1 
ATOM 1192 N N   ? TYR A 1 157 ?  19.886  -4.536  -4.370 1.000 93.010 ? 157 TYR A N   1 
ATOM 1193 C CA  ? TYR A 1 157 ?  19.067  -4.322  -3.182 1.000 93.010 ? 157 TYR A CA  1 
ATOM 1194 C C   ? TYR A 1 157 ?  17.664  -4.882  -3.379 1.000 93.010 ? 157 TYR A C   1 
ATOM 1195 C CB  ? TYR A 1 157 ?  18.991  -2.830  -2.844 1.000 93.010 ? 157 TYR A CB  1 
ATOM 1196 O O   ? TYR A 1 157 ?  16.899  -5.010  -2.419 1.000 93.010 ? 157 TYR A O   1 
ATOM 1197 C CG  ? TYR A 1 157 ?  20.235  -2.294  -2.177 1.000 93.010 ? 157 TYR A CG  1 
ATOM 1198 C CD1 ? TYR A 1 157 ?  20.459  -2.493  -0.816 1.000 93.010 ? 157 TYR A CD1 1 
ATOM 1199 C CD2 ? TYR A 1 157 ?  21.187  -1.589  -2.905 1.000 93.010 ? 157 TYR A CD2 1 
ATOM 1200 C CE1 ? TYR A 1 157 ?  21.603  -1.999  -0.197 1.000 93.010 ? 157 TYR A CE1 1 
ATOM 1201 C CE2 ? TYR A 1 157 ?  22.334  -1.091  -2.296 1.000 93.010 ? 157 TYR A CE2 1 
ATOM 1202 O OH  ? TYR A 1 157 ?  23.667  -0.811  -0.336 1.000 93.010 ? 157 TYR A OH  1 
ATOM 1203 C CZ  ? TYR A 1 157 ?  22.533  -1.301  -0.944 1.000 93.010 ? 157 TYR A CZ  1 
ATOM 1204 N N   ? ILE A 1 158 ?  17.326  -5.320  -4.604 1.000 94.900 ? 158 ILE A N   1 
ATOM 1205 C CA  ? ILE A 1 158 ?  16.025  -5.918  -4.884 1.000 94.900 ? 158 ILE A CA  1 
ATOM 1206 C C   ? ILE A 1 158 ?  16.033  -7.388  -4.473 1.000 94.900 ? 158 ILE A C   1 
ATOM 1207 C CB  ? ILE A 1 158 ?  15.649  -5.781  -6.377 1.000 94.900 ? 158 ILE A CB  1 
ATOM 1208 O O   ? ILE A 1 158 ?  16.796  -8.188  -5.021 1.000 94.900 ? 158 ILE A O   1 
ATOM 1209 C CG1 ? ILE A 1 158 ?  15.675  -4.308  -6.801 1.000 94.900 ? 158 ILE A CG1 1 
ATOM 1210 C CG2 ? ILE A 1 158 ?  14.277  -6.405  -6.648 1.000 94.900 ? 158 ILE A CG2 1 
ATOM 1211 C CD1 ? ILE A 1 158 ?  14.765  -3.410  -5.974 1.000 94.900 ? 158 ILE A CD1 1 
ATOM 1212 N N   ? THR A 1 159 ?  15.124  -7.764  -3.475 1.000 94.610 ? 159 THR A N   1 
ATOM 1213 C CA  ? THR A 1 159 ?  15.032  -9.137  -2.992 1.000 94.610 ? 159 THR A CA  1 
ATOM 1214 C C   ? THR A 1 159 ?  13.942  -9.901  -3.738 1.000 94.610 ? 159 THR A C   1 
ATOM 1215 C CB  ? THR A 1 159 ?  14.748  -9.178  -1.479 1.000 94.610 ? 159 THR A CB  1 
ATOM 1216 O O   ? THR A 1 159 ?  13.219  -9.324  -4.553 1.000 94.610 ? 159 THR A O   1 
ATOM 1217 C CG2 ? THR A 1 159 ?  15.681  -8.242  -0.718 1.000 94.610 ? 159 THR A CG2 1 
ATOM 1218 O OG1 ? THR A 1 159 ?  13.392  -8.779  -1.242 1.000 94.610 ? 159 THR A OG1 1 
ATOM 1219 N N   ? GLU A 1 160 ?  13.785 -11.227  -3.450 1.000 94.040 ? 160 GLU A N   1 
ATOM 1220 C CA  ? GLU A 1 160 ?  12.768 -12.079  -4.059 1.000 94.040 ? 160 GLU A CA  1 
ATOM 1221 C C   ? GLU A 1 160 ?  11.371 -11.701  -3.577 1.000 94.040 ? 160 GLU A C   1 
ATOM 1222 C CB  ? GLU A 1 160 ?  13.049 -13.553  -3.756 1.000 94.040 ? 160 GLU A CB  1 
ATOM 1223 O O   ? GLU A 1 160 ?  10.371 -12.135  -4.154 1.000 94.040 ? 160 GLU A O   1 
ATOM 1224 C CG  ? GLU A 1 160 ?  12.939 -13.909  -2.280 1.000 94.040 ? 160 GLU A CG  1 
ATOM 1225 C CD  ? GLU A 1 160 ?  13.257 -15.367  -1.990 1.000 94.040 ? 160 GLU A CD  1 
ATOM 1226 O OE1 ? GLU A 1 160 ?  13.255 -15.764  -0.802 1.000 94.040 ? 160 GLU A OE1 1 
ATOM 1227 O OE2 ? GLU A 1 160 ?  13.511 -16.119  -2.957 1.000 94.040 ? 160 GLU A OE2 1 
ATOM 1228 N N   ? ASN A 1 161 ?  11.314 -10.902  -2.487 1.000 95.960 ? 161 ASN A N   1 
ATOM 1229 C CA  ? ASN A 1 161 ?  10.035 -10.491  -1.918 1.000 95.960 ? 161 ASN A CA  1 
ATOM 1230 C C   ? ASN A 1 161 ?   9.602  -9.124  -2.441 1.000 95.960 ? 161 ASN A C   1 
ATOM 1231 C CB  ? ASN A 1 161 ?  10.108 -10.476  -0.389 1.000 95.960 ? 161 ASN A CB  1 
ATOM 1232 O O   ? ASN A 1 161 ?   8.678  -8.513  -1.902 1.000 95.960 ? 161 ASN A O   1 
ATOM 1233 C CG  ? ASN A 1 161 ?  10.283 -11.861   0.201 1.000 95.960 ? 161 ASN A CG  1 
ATOM 1234 N ND2 ? ASN A 1 161 ?  11.088 -11.960   1.252 1.000 95.960 ? 161 ASN A ND2 1 
ATOM 1235 O OD1 ? ASN A 1 161 ?   9.701 -12.834  -0.285 1.000 95.960 ? 161 ASN A OD1 1 
ATOM 1236 N N   ? MET A 1 162 ?  10.335  -8.680  -3.499 1.000 96.420 ? 162 MET A N   1 
ATOM 1237 C CA  ? MET A 1 162 ?  10.036  -7.375  -4.081 1.000 96.420 ? 162 MET A CA  1 
ATOM 1238 C C   ? MET A 1 162 ?   9.758  -7.496  -5.576 1.000 96.420 ? 162 MET A C   1 
ATOM 1239 C CB  ? MET A 1 162 ?  11.191  -6.401  -3.841 1.000 96.420 ? 162 MET A CB  1 
ATOM 1240 O O   ? MET A 1 162 ?  10.297  -8.381  -6.242 1.000 96.420 ? 162 MET A O   1 
ATOM 1241 C CG  ? MET A 1 162 ?  11.455  -6.114  -2.372 1.000 96.420 ? 162 MET A CG  1 
ATOM 1242 S SD  ? MET A 1 162 ?  12.992  -5.145  -2.111 1.000 96.420 ? 162 MET A SD  1 
ATOM 1243 C CE  ? MET A 1 162 ?  13.024  -5.079  -0.298 1.000 96.420 ? 162 MET A CE  1 
ATOM 1244 N N   ? ILE A 1 163 ?   8.826  -6.592  -6.038 1.000 96.020 ? 163 ILE A N   1 
ATOM 1245 C CA  ? ILE A 1 163 ?   8.559  -6.440  -7.464 1.000 96.020 ? 163 ILE A CA  1 
ATOM 1246 C C   ? ILE A 1 163 ?   8.641  -4.964  -7.849 1.000 96.020 ? 163 ILE A C   1 
ATOM 1247 C CB  ? ILE A 1 163 ?   7.177  -7.016  -7.844 1.000 96.020 ? 163 ILE A CB  1 
ATOM 1248 O O   ? ILE A 1 163 ?   8.414  -4.085  -7.015 1.000 96.020 ? 163 ILE A O   1 
ATOM 1249 C CG1 ? ILE A 1 163 ?   6.068  -6.314  -7.052 1.000 96.020 ? 163 ILE A CG1 1 
ATOM 1250 C CG2 ? ILE A 1 163 ?   7.141  -8.530  -7.613 1.000 96.020 ? 163 ILE A CG2 1 
ATOM 1251 C CD1 ? ILE A 1 163 ?   4.660  -6.715  -7.469 1.000 96.020 ? 163 ILE A CD1 1 
ATOM 1252 N N   ? CYS A 1 164 ?   8.977  -4.723  -9.146 1.000 95.670 ? 164 CYS A N   1 
ATOM 1253 C CA  ? CYS A 1 164 ?   9.131  -3.356  -9.629 1.000 95.670 ? 164 CYS A CA  1 
ATOM 1254 C C   ? CYS A 1 164 ?   8.128  -3.051 -10.735 1.000 95.670 ? 164 CYS A C   1 
ATOM 1255 C CB  ? CYS A 1 164 ?  10.553  -3.125 -10.141 1.000 95.670 ? 164 CYS A CB  1 
ATOM 1256 O O   ? CYS A 1 164 ?   7.801  -3.924 -11.540 1.000 95.670 ? 164 CYS A O   1 
ATOM 1257 S SG  ? CYS A 1 164 ?  11.821  -3.283  -8.864 1.000 95.670 ? 164 CYS A SG  1 
ATOM 1258 N N   ? ALA A 1 165 ?   7.649  -1.797 -10.706 1.000 95.360 ? 165 ALA A N   1 
ATOM 1259 C CA  ? ALA A 1 165 ?   6.720  -1.325 -11.730 1.000 95.360 ? 165 ALA A CA  1 
ATOM 1260 C C   ? ALA A 1 165 ?   7.038   0.110 -12.140 1.000 95.360 ? 165 ALA A C   1 
ATOM 1261 C CB  ? ALA A 1 165 ?   5.281  -1.425 -11.229 1.000 95.360 ? 165 ALA A CB  1 
ATOM 1262 O O   ? ALA A 1 165 ?   7.362   0.947 -11.294 1.000 95.360 ? 165 ALA A O   1 
ATOM 1263 N N   ? GLY A 1 166 ?   7.049   0.284 -13.414 1.000 93.890 ? 166 GLY A N   1 
ATOM 1264 C CA  ? GLY A 1 166 ?   7.319   1.620 -13.922 1.000 93.890 ? 166 GLY A CA  1 
ATOM 1265 C C   ? GLY A 1 166 ?   7.935   1.617 -15.308 1.000 93.890 ? 166 GLY A C   1 
ATOM 1266 O O   ? GLY A 1 166 ?   8.158   0.555 -15.892 1.000 93.890 ? 166 GLY A O   1 
ATOM 1267 N N   ? PHE A 1 167 ?   8.126   2.788 -15.845 1.000 89.760 ? 167 PHE A N   1 
ATOM 1268 C CA  ? PHE A 1 167 ?   8.731   2.956 -17.162 1.000 89.760 ? 167 PHE A CA  1 
ATOM 1269 C C   ? PHE A 1 167 ?  10.218   3.269 -17.039 1.000 89.760 ? 167 PHE A C   1 
ATOM 1270 C CB  ? PHE A 1 167 ?   8.023   4.068 -17.942 1.000 89.760 ? 167 PHE A CB  1 
ATOM 1271 O O   ? PHE A 1 167 ?  10.634   3.980 -16.122 1.000 89.760 ? 167 PHE A O   1 
ATOM 1272 C CG  ? PHE A 1 167 ?   6.596   3.748 -18.295 1.000 89.760 ? 167 PHE A CG  1 
ATOM 1273 C CD1 ? PHE A 1 167 ?   6.299   2.949 -19.393 1.000 89.760 ? 167 PHE A CD1 1 
ATOM 1274 C CD2 ? PHE A 1 167 ?   5.550   4.246 -17.529 1.000 89.760 ? 167 PHE A CD2 1 
ATOM 1275 C CE1 ? PHE A 1 167 ?   4.979   2.651 -19.722 1.000 89.760 ? 167 PHE A CE1 1 
ATOM 1276 C CE2 ? PHE A 1 167 ?   4.228   3.952 -17.852 1.000 89.760 ? 167 PHE A CE2 1 
ATOM 1277 C CZ  ? PHE A 1 167 ?   3.945   3.155 -18.950 1.000 89.760 ? 167 PHE A CZ  1 
ATOM 1278 N N   ? ARG A 1 168 ?  10.953   2.728 -17.948 1.000 86.320 ? 168 ARG A N   1 
ATOM 1279 C CA  ? ARG A 1 168 ?  12.389   2.982 -17.990 1.000 86.320 ? 168 ARG A CA  1 
ATOM 1280 C C   ? ARG A 1 168 ?  12.679   4.478 -18.052 1.000 86.320 ? 168 ARG A C   1 
ATOM 1281 C CB  ? ARG A 1 168 ?  13.027   2.275 -19.188 1.000 86.320 ? 168 ARG A CB  1 
ATOM 1282 O O   ? ARG A 1 168 ?  13.595   4.967 -17.387 1.000 86.320 ? 168 ARG A O   1 
ATOM 1283 C CG  ? ARG A 1 168 ?  14.547   2.306 -19.185 1.000 86.320 ? 168 ARG A CG  1 
ATOM 1284 C CD  ? ARG A 1 168 ?  15.129   1.518 -20.350 1.000 86.320 ? 168 ARG A CD  1 
ATOM 1285 N NE  ? ARG A 1 168 ?  14.903   2.194 -21.624 1.000 86.320 ? 168 ARG A NE  1 
ATOM 1286 N NH1 ? ARG A 1 168 ?  17.138   2.299 -22.200 1.000 86.320 ? 168 ARG A NH1 1 
ATOM 1287 N NH2 ? ARG A 1 168 ?  15.546   3.161 -23.606 1.000 86.320 ? 168 ARG A NH2 1 
ATOM 1288 C CZ  ? ARG A 1 168 ?  15.863   2.550 -22.474 1.000 86.320 ? 168 ARG A CZ  1 
ATOM 1289 N N   ? ARG A 1 169 ?  11.940   5.161 -18.842 1.000 86.850 ? 169 ARG A N   1 
ATOM 1290 C CA  ? ARG A 1 169 ?  12.148   6.589 -19.059 1.000 86.850 ? 169 ARG A CA  1 
ATOM 1291 C C   ? ARG A 1 169 ?  11.604   7.405 -17.891 1.000 86.850 ? 169 ARG A C   1 
ATOM 1292 C CB  ? ARG A 1 169 ?  11.487   7.037 -20.364 1.000 86.850 ? 169 ARG A CB  1 
ATOM 1293 O O   ? ARG A 1 169 ?  11.881   8.601 -17.781 1.000 86.850 ? 169 ARG A O   1 
ATOM 1294 C CG  ? ARG A 1 169 ?  12.185   6.526 -21.615 1.000 86.850 ? 169 ARG A CG  1 
ATOM 1295 C CD  ? ARG A 1 169 ?  11.526   7.051 -22.883 1.000 86.850 ? 169 ARG A CD  1 
ATOM 1296 N NE  ? ARG A 1 169 ?  12.206   6.571 -24.082 1.000 86.850 ? 169 ARG A NE  1 
ATOM 1297 N NH1 ? ARG A 1 169 ?  10.732   7.556 -25.563 1.000 86.850 ? 169 ARG A NH1 1 
ATOM 1298 N NH2 ? ARG A 1 169 ?  12.506   6.334 -26.347 1.000 86.850 ? 169 ARG A NH2 1 
ATOM 1299 C CZ  ? ARG A 1 169 ?  11.813   6.821 -25.328 1.000 86.850 ? 169 ARG A CZ  1 
ATOM 1300 N N   ? GLY A 1 170 ?  10.923   6.736 -17.030 1.000 87.860 ? 170 GLY A N   1 
ATOM 1301 C CA  ? GLY A 1 170 ?  10.281   7.455 -15.941 1.000 87.860 ? 170 GLY A CA  1 
ATOM 1302 C C   ? GLY A 1 170 ?   9.040   8.212 -16.376 1.000 87.860 ? 170 GLY A C   1 
ATOM 1303 O O   ? GLY A 1 170 ?   8.398   7.847 -17.363 1.000 87.860 ? 170 GLY A O   1 
ATOM 1304 N N   ? GLY A 1 171 ?   8.551   9.058 -15.518 1.000 83.530 ? 171 GLY A N   1 
ATOM 1305 C CA  ? GLY A 1 171 ?   7.447   9.893 -15.962 1.000 83.530 ? 171 GLY A CA  1 
ATOM 1306 C C   ? GLY A 1 171 ?   6.121   9.516 -15.328 1.000 83.530 ? 171 GLY A C   1 
ATOM 1307 O O   ? GLY A 1 171 ?   5.227  10.355 -15.201 1.000 83.530 ? 171 GLY A O   1 
ATOM 1308 N N   ? LYS A 1 172 ?   6.075   8.292 -14.885 1.000 85.210 ? 172 LYS A N   1 
ATOM 1309 C CA  ? LYS A 1 172 ?   4.894   7.809 -14.175 1.000 85.210 ? 172 LYS A CA  1 
ATOM 1310 C C   ? LYS A 1 172 ?   5.284   6.927 -12.993 1.000 85.210 ? 172 LYS A C   1 
ATOM 1311 C CB  ? LYS A 1 172 ?   3.975   7.038 -15.124 1.000 85.210 ? 172 LYS A CB  1 
ATOM 1312 O O   ? LYS A 1 172 ?   6.116   6.028 -13.131 1.000 85.210 ? 172 LYS A O   1 
ATOM 1313 C CG  ? LYS A 1 172 ?   3.476   7.857 -16.305 1.000 85.210 ? 172 LYS A CG  1 
ATOM 1314 C CD  ? LYS A 1 172 ?   2.533   7.049 -17.188 1.000 85.210 ? 172 LYS A CD  1 
ATOM 1315 C CE  ? LYS A 1 172 ?   2.062   7.856 -18.390 1.000 85.210 ? 172 LYS A CE  1 
ATOM 1316 N NZ  ? LYS A 1 172 ?   1.081   7.094 -19.219 1.000 85.210 ? 172 LYS A NZ  1 
ATOM 1317 N N   ? ASP A 1 173 ?   4.551   7.109 -11.813 1.000 84.910 ? 173 ASP A N   1 
ATOM 1318 C CA  ? ASP A 1 173 ?   4.924   6.327 -10.638 1.000 84.910 ? 173 ASP A CA  1 
ATOM 1319 C C   ? ASP A 1 173 ?   4.032   6.668  -9.447 1.000 84.910 ? 173 ASP A C   1 
ATOM 1320 C CB  ? ASP A 1 173 ?   6.392   6.562 -10.280 1.000 84.910 ? 173 ASP A CB  1 
ATOM 1321 O O   ? ASP A 1 173 ?   3.301   7.661  -9.475 1.000 84.910 ? 173 ASP A O   1 
ATOM 1322 C CG  ? ASP A 1 173 ?   7.005   5.412  -9.501 1.000 84.910 ? 173 ASP A CG  1 
ATOM 1323 O OD1 ? ASP A 1 173 ?   6.294   4.425  -9.210 1.000 84.910 ? 173 ASP A OD1 1 
ATOM 1324 O OD2 ? ASP A 1 173 ?   8.208   5.493  -9.172 1.000 84.910 ? 173 ASP A OD2 1 
ATOM 1325 N N   ? ALA A 1 174 ?   3.953   5.644  -8.463 1.000 84.740 ? 174 ALA A N   1 
ATOM 1326 C CA  ? ALA A 1 174 ?   3.425   5.982  -7.145 1.000 84.740 ? 174 ALA A CA  1 
ATOM 1327 C C   ? ALA A 1 174 ?   4.410   6.847  -6.364 1.000 84.740 ? 174 ALA A C   1 
ATOM 1328 C CB  ? ALA A 1 174 ?   3.098   4.714  -6.361 1.000 84.740 ? 174 ALA A CB  1 
ATOM 1329 O O   ? ALA A 1 174 ?   5.625   6.668  -6.474 1.000 84.740 ? 174 ALA A O   1 
ATOM 1330 N N   ? CYS A 1 175 ?   3.876   7.753  -5.654 1.000 85.700 ? 175 CYS A N   1 
ATOM 1331 C CA  ? CYS A 1 175 ?   4.749   8.684  -4.947 1.000 85.700 ? 175 CYS A CA  1 
ATOM 1332 C C   ? CYS A 1 175 ?   4.375   8.768  -3.472 1.000 85.700 ? 175 CYS A C   1 
ATOM 1333 C CB  ? CYS A 1 175 ?   4.677  10.073  -5.580 1.000 85.700 ? 175 CYS A CB  1 
ATOM 1334 O O   ? CYS A 1 175 ?   3.560   7.980  -2.987 1.000 85.700 ? 175 CYS A O   1 
ATOM 1335 S SG  ? CYS A 1 175 ?   6.176  11.054  -5.353 1.000 85.700 ? 175 CYS A SG  1 
ATOM 1336 N N   ? GLN A 1 176 ?   5.113   9.764  -2.809 1.000 82.060 ? 176 GLN A N   1 
ATOM 1337 C CA  ? GLN A 1 176 ?   4.944   9.897  -1.365 1.000 82.060 ? 176 GLN A CA  1 
ATOM 1338 C C   ? GLN A 1 176 ?   3.470  10.033  -0.994 1.000 82.060 ? 176 GLN A C   1 
ATOM 1339 C CB  ? GLN A 1 176 ?   5.731  11.099  -0.841 1.000 82.060 ? 176 GLN A CB  1 
ATOM 1340 O O   ? GLN A 1 176 ?   2.728  10.775  -1.641 1.000 82.060 ? 176 GLN A O   1 
ATOM 1341 C CG  ? GLN A 1 176 ?   7.236  10.875  -0.793 1.000 82.060 ? 176 GLN A CG  1 
ATOM 1342 C CD  ? GLN A 1 176 ?   7.878  10.908  -2.168 1.000 82.060 ? 176 GLN A CD  1 
ATOM 1343 N NE2 ? GLN A 1 176 ?   9.028  10.255  -2.301 1.000 82.060 ? 176 GLN A NE2 1 
ATOM 1344 O OE1 ? GLN A 1 176 ?   7.345  11.515  -3.102 1.000 82.060 ? 176 GLN A OE1 1 
ATOM 1345 N N   ? GLY A 1 177 ?   3.143   9.235   0.138 1.000 81.080 ? 177 GLY A N   1 
ATOM 1346 C CA  ? GLY A 1 177 ?   1.762   9.267   0.593 1.000 81.080 ? 177 GLY A CA  1 
ATOM 1347 C C   ? GLY A 1 177 ?   0.936   8.105   0.075 1.000 81.080 ? 177 GLY A C   1 
ATOM 1348 O O   ? GLY A 1 177 ?  -0.145   7.822   0.597 1.000 81.080 ? 177 GLY A O   1 
ATOM 1349 N N   ? ASP A 1 178 ?   1.519   7.379  -0.879 1.000 89.000 ? 178 ASP A N   1 
ATOM 1350 C CA  ? ASP A 1 178 ?   0.805   6.240  -1.448 1.000 89.000 ? 178 ASP A CA  1 
ATOM 1351 C C   ? ASP A 1 178 ?   1.315   4.924  -0.864 1.000 89.000 ? 178 ASP A C   1 
ATOM 1352 C CB  ? ASP A 1 178 ?   0.944   6.227  -2.972 1.000 89.000 ? 178 ASP A CB  1 
ATOM 1353 O O   ? ASP A 1 178 ?   0.937   3.846  -1.326 1.000 89.000 ? 178 ASP A O   1 
ATOM 1354 C CG  ? ASP A 1 178 ?   0.162   7.339  -3.648 1.000 89.000 ? 178 ASP A CG  1 
ATOM 1355 O OD1 ? ASP A 1 178 ?  -0.943   7.682  -3.177 1.000 89.000 ? 178 ASP A OD1 1 
ATOM 1356 O OD2 ? ASP A 1 178 ?   0.656   7.876  -4.664 1.000 89.000 ? 178 ASP A OD2 1 
ATOM 1357 N N   ? SER A 1 179 ?   2.354   5.125   0.030 1.000 93.300 ? 179 SER A N   1 
ATOM 1358 C CA  ? SER A 1 179 ?   2.813   3.914   0.702 1.000 93.300 ? 179 SER A CA  1 
ATOM 1359 C C   ? SER A 1 179 ?   1.638   3.079   1.201 1.000 93.300 ? 179 SER A C   1 
ATOM 1360 C CB  ? SER A 1 179 ?   3.732   4.265   1.873 1.000 93.300 ? 179 SER A CB  1 
ATOM 1361 O O   ? SER A 1 179 ?   0.637   3.625   1.670 1.000 93.300 ? 179 SER A O   1 
ATOM 1362 O OG  ? SER A 1 179 ?   4.946   4.830   1.408 1.000 93.300 ? 179 SER A OG  1 
ATOM 1363 N N   ? GLY A 1 180 ?   1.846   1.729   0.887 1.000 95.280 ? 180 GLY A N   1 
ATOM 1364 C CA  ? GLY A 1 180 ?   0.800   0.852   1.392 1.000 95.280 ? 180 GLY A CA  1 
ATOM 1365 C C   ? GLY A 1 180 ?  -0.346   0.667   0.416 1.000 95.280 ? 180 GLY A C   1 
ATOM 1366 O O   ? GLY A 1 180 ?  -1.156  -0.249   0.569 1.000 95.280 ? 180 GLY A O   1 
ATOM 1367 N N   ? GLY A 1 181 ?  -0.415   1.493  -0.552 1.000 94.820 ? 181 GLY A N   1 
ATOM 1368 C CA  ? GLY A 1 181 ?  -1.414   1.372  -1.602 1.000 94.820 ? 181 GLY A CA  1 
ATOM 1369 C C   ? GLY A 1 181 ?  -1.220   0.145  -2.472 1.000 94.820 ? 181 GLY A C   1 
ATOM 1370 O O   ? GLY A 1 181 ?  -0.088  -0.291  -2.696 1.000 94.820 ? 181 GLY A O   1 
ATOM 1371 N N   ? PRO A 1 182 ?  -2.341  -0.369  -3.078 1.000 96.110 ? 182 PRO A N   1 
ATOM 1372 C CA  ? PRO A 1 182 ?  -2.299  -1.637  -3.810 1.000 96.110 ? 182 PRO A CA  1 
ATOM 1373 C C   ? PRO A 1 182 ?  -1.937  -1.456  -5.283 1.000 96.110 ? 182 PRO A C   1 
ATOM 1374 C CB  ? PRO A 1 182 ?  -3.724  -2.177  -3.661 1.000 96.110 ? 182 PRO A CB  1 
ATOM 1375 O O   ? PRO A 1 182 ?  -2.416  -0.521  -5.930 1.000 96.110 ? 182 PRO A O   1 
ATOM 1376 C CG  ? PRO A 1 182 ?  -4.588  -0.960  -3.584 1.000 96.110 ? 182 PRO A CG  1 
ATOM 1377 C CD  ? PRO A 1 182 ?  -3.850   0.102  -2.821 1.000 96.110 ? 182 PRO A CD  1 
ATOM 1378 N N   ? LEU A 1 183 ?  -1.000  -2.230  -5.778 1.000 95.920 ? 183 LEU A N   1 
ATOM 1379 C CA  ? LEU A 1 183 ?  -0.783  -2.468  -7.201 1.000 95.920 ? 183 LEU A CA  1 
ATOM 1380 C C   ? LEU A 1 183 ?  -1.643  -3.626  -7.696 1.000 95.920 ? 183 LEU A C   1 
ATOM 1381 C CB  ? LEU A 1 183 ?   0.694  -2.761  -7.476 1.000 95.920 ? 183 LEU A CB  1 
ATOM 1382 O O   ? LEU A 1 183 ?  -1.373  -4.786  -7.376 1.000 95.920 ? 183 LEU A O   1 
ATOM 1383 C CG  ? LEU A 1 183 ?   1.113  -2.814  -8.946 1.000 95.920 ? 183 LEU A CG  1 
ATOM 1384 C CD1 ? LEU A 1 183 ?   1.272  -1.404  -9.504 1.000 95.920 ? 183 LEU A CD1 1 
ATOM 1385 C CD2 ? LEU A 1 183 ?   2.406  -3.607  -9.106 1.000 95.920 ? 183 LEU A CD2 1 
ATOM 1386 N N   ? VAL A 1 184 ?  -2.682  -3.288  -8.507 1.000 95.790 ? 184 VAL A N   1 
ATOM 1387 C CA  ? VAL A 1 184 ?  -3.709  -4.256  -8.876 1.000 95.790 ? 184 VAL A CA  1 
ATOM 1388 C C   ? VAL A 1 184 ?  -3.558  -4.634 -10.348 1.000 95.790 ? 184 VAL A C   1 
ATOM 1389 C CB  ? VAL A 1 184 ?  -5.129  -3.706  -8.611 1.000 95.790 ? 184 VAL A CB  1 
ATOM 1390 O O   ? VAL A 1 184 ?  -3.493  -3.761 -11.217 1.000 95.790 ? 184 VAL A O   1 
ATOM 1391 C CG1 ? VAL A 1 184 ?  -6.189  -4.694  -9.094 1.000 95.790 ? 184 VAL A CG1 1 
ATOM 1392 C CG2 ? VAL A 1 184 ?  -5.314  -3.403  -7.125 1.000 95.790 ? 184 VAL A CG2 1 
ATOM 1393 N N   ? CYS A 1 185 ?  -3.528  -5.935 -10.563 1.000 94.130 ? 185 CYS A N   1 
ATOM 1394 C CA  ? CYS A 1 185 ?  -3.463  -6.536 -11.891 1.000 94.130 ? 185 CYS A CA  1 
ATOM 1395 C C   ? CYS A 1 185 ?  -4.575  -7.560 -12.081 1.000 94.130 ? 185 CYS A C   1 
ATOM 1396 C CB  ? CYS A 1 185 ?  -2.103  -7.198 -12.114 1.000 94.130 ? 185 CYS A CB  1 
ATOM 1397 O O   ? CYS A 1 185 ?  -4.741  -8.463 -11.258 1.000 94.130 ? 185 CYS A O   1 
ATOM 1398 S SG  ? CYS A 1 185 ?  -0.700  -6.118 -11.755 1.000 94.130 ? 185 CYS A SG  1 
ATOM 1399 N N   ? ASP A 1 186 ?  -5.463  -7.280 -13.157 1.000 90.910 ? 186 ASP A N   1 
ATOM 1400 C CA  ? ASP A 1 186 ?  -6.540  -8.216 -13.462 1.000 90.910 ? 186 ASP A CA  1 
ATOM 1401 C C   ? ASP A 1 186 ?  -7.435  -8.438 -12.245 1.000 90.910 ? 186 ASP A C   1 
ATOM 1402 C CB  ? ASP A 1 186 ?  -5.971  -9.551 -13.947 1.000 90.910 ? 186 ASP A CB  1 
ATOM 1403 O O   ? ASP A 1 186 ?  -7.781  -9.577 -11.921 1.000 90.910 ? 186 ASP A O   1 
ATOM 1404 C CG  ? ASP A 1 186 ?  -5.161  -9.421 -15.225 1.000 90.910 ? 186 ASP A CG  1 
ATOM 1405 O OD1 ? ASP A 1 186 ?  -5.541  -8.623 -16.109 1.000 90.910 ? 186 ASP A OD1 1 
ATOM 1406 O OD2 ? ASP A 1 186 ?  -4.135 -10.124 -15.350 1.000 90.910 ? 186 ASP A OD2 1 
ATOM 1407 N N   ? GLY A 1 187 ?  -7.578  -7.399 -11.482 1.000 92.570 ? 187 GLY A N   1 
ATOM 1408 C CA  ? GLY A 1 187 ?  -8.549  -7.435 -10.400 1.000 92.570 ? 187 GLY A CA  1 
ATOM 1409 C C   ? GLY A 1 187 ?  -7.990  -8.017  -9.116 1.000 92.570 ? 187 GLY A C   1 
ATOM 1410 O O   ? GLY A 1 187 ?  -8.742  -8.338  -8.194 1.000 92.570 ? 187 GLY A O   1 
ATOM 1411 N N   ? ARG A 1 188 ?  -6.709  -8.224  -9.020 1.000 95.900 ? 188 ARG A N   1 
ATOM 1412 C CA  ? ARG A 1 188 ?  -6.056  -8.779  -7.840 1.000 95.900 ? 188 ARG A CA  1 
ATOM 1413 C C   ? ARG A 1 188 ?  -4.895  -7.897  -7.390 1.000 95.900 ? 188 ARG A C   1 
ATOM 1414 C CB  ? ARG A 1 188 ?  -5.558 -10.199  -8.119 1.000 95.900 ? 188 ARG A CB  1 
ATOM 1415 O O   ? ARG A 1 188 ?  -4.238  -7.259  -8.215 1.000 95.900 ? 188 ARG A O   1 
ATOM 1416 C CG  ? ARG A 1 188 ?  -6.668 -11.195  -8.411 1.000 95.900 ? 188 ARG A CG  1 
ATOM 1417 C CD  ? ARG A 1 188 ?  -6.119 -12.587  -8.687 1.000 95.900 ? 188 ARG A CD  1 
ATOM 1418 N NE  ? ARG A 1 188 ?  -7.185 -13.582  -8.763 1.000 95.900 ? 188 ARG A NE  1 
ATOM 1419 N NH1 ? ARG A 1 188 ?  -7.746 -13.118 -10.955 1.000 95.900 ? 188 ARG A NH1 1 
ATOM 1420 N NH2 ? ARG A 1 188 ?  -8.876 -14.741  -9.797 1.000 95.900 ? 188 ARG A NH2 1 
ATOM 1421 C CZ  ? ARG A 1 188 ?  -7.933 -13.812  -9.838 1.000 95.900 ? 188 ARG A CZ  1 
ATOM 1422 N N   ? VAL A 1 189 ?  -4.541  -7.994  -6.074 1.000 96.650 ? 189 VAL A N   1 
ATOM 1423 C CA  ? VAL A 1 189 ?  -3.460  -7.195  -5.506 1.000 96.650 ? 189 VAL A CA  1 
ATOM 1424 C C   ? VAL A 1 189 ?  -2.141  -7.957  -5.617 1.000 96.650 ? 189 VAL A C   1 
ATOM 1425 C CB  ? VAL A 1 189 ?  -3.741  -6.827  -4.032 1.000 96.650 ? 189 VAL A CB  1 
ATOM 1426 O O   ? VAL A 1 189 ?  -1.901  -8.907  -4.869 1.000 96.650 ? 189 VAL A O   1 
ATOM 1427 C CG1 ? VAL A 1 189 ?  -4.045  -8.079  -3.211 1.000 96.650 ? 189 VAL A CG1 1 
ATOM 1428 C CG2 ? VAL A 1 189 ?  -2.556  -6.069  -3.437 1.000 96.650 ? 189 VAL A CG2 1 
ATOM 1429 N N   ? PHE A 1 190 ?  -1.268  -7.429  -6.484 1.000 96.660 ? 190 PHE A N   1 
ATOM 1430 C CA  ? PHE A 1 190 ?  -0.004  -8.105  -6.753 1.000 96.660 ? 190 PHE A CA  1 
ATOM 1431 C C   ? PHE A 1 190 ?   1.148  -7.395  -6.052 1.000 96.660 ? 190 PHE A C   1 
ATOM 1432 C CB  ? PHE A 1 190 ?   0.261  -8.172  -8.260 1.000 96.660 ? 190 PHE A CB  1 
ATOM 1433 O O   ? PHE A 1 190 ?   2.208  -7.986  -5.835 1.000 96.660 ? 190 PHE A O   1 
ATOM 1434 C CG  ? PHE A 1 190 ?  -0.382  -9.353  -8.937 1.000 96.660 ? 190 PHE A CG  1 
ATOM 1435 C CD1 ? PHE A 1 190 ?   0.342 -10.516  -9.173 1.000 96.660 ? 190 PHE A CD1 1 
ATOM 1436 C CD2 ? PHE A 1 190 ?  -1.711  -9.300  -9.338 1.000 96.660 ? 190 PHE A CD2 1 
ATOM 1437 C CE1 ? PHE A 1 190 ?  -0.250 -11.610  -9.799 1.000 96.660 ? 190 PHE A CE1 1 
ATOM 1438 C CE2 ? PHE A 1 190 ?  -2.309 -10.390  -9.964 1.000 96.660 ? 190 PHE A CE2 1 
ATOM 1439 C CZ  ? PHE A 1 190 ?  -1.577 -11.543 -10.194 1.000 96.660 ? 190 PHE A CZ  1 
ATOM 1440 N N   ? GLY A 1 191 ?   0.929  -6.219  -5.638 1.000 96.730 ? 191 GLY A N   1 
ATOM 1441 C CA  ? GLY A 1 191 ?   1.982  -5.459  -4.984 1.000 96.730 ? 191 GLY A CA  1 
ATOM 1442 C C   ? GLY A 1 191 ?   1.453  -4.433  -3.998 1.000 96.730 ? 191 GLY A C   1 
ATOM 1443 O O   ? GLY A 1 191 ?   0.298  -4.013  -4.091 1.000 96.730 ? 191 GLY A O   1 
ATOM 1444 N N   ? ILE A 1 192 ?   2.346  -4.101  -3.044 1.000 97.440 ? 192 ILE A N   1 
ATOM 1445 C CA  ? ILE A 1 192 ?   2.106  -3.021  -2.093 1.000 97.440 ? 192 ILE A CA  1 
ATOM 1446 C C   ? ILE A 1 192 ?   3.201  -1.965  -2.224 1.000 97.440 ? 192 ILE A C   1 
ATOM 1447 C CB  ? ILE A 1 192 ?   2.040  -3.549  -0.643 1.000 97.440 ? 192 ILE A CB  1 
ATOM 1448 O O   ? ILE A 1 192 ?   4.391  -2.291  -2.210 1.000 97.440 ? 192 ILE A O   1 
ATOM 1449 C CG1 ? ILE A 1 192 ?   0.921  -4.587  -0.502 1.000 97.440 ? 192 ILE A CG1 1 
ATOM 1450 C CG2 ? ILE A 1 192 ?   1.843  -2.394   0.344 1.000 97.440 ? 192 ILE A CG2 1 
ATOM 1451 C CD1 ? ILE A 1 192 ?   0.888  -5.283   0.852 1.000 97.440 ? 192 ILE A CD1 1 
ATOM 1452 N N   ? VAL A 1 193 ?   2.714  -0.748  -2.431 1.000 96.700 ? 193 VAL A N   1 
ATOM 1453 C CA  ? VAL A 1 193 ?   3.698   0.322  -2.563 1.000 96.700 ? 193 VAL A CA  1 
ATOM 1454 C C   ? VAL A 1 193 ?   4.626   0.323  -1.351 1.000 96.700 ? 193 VAL A C   1 
ATOM 1455 C CB  ? VAL A 1 193 ?   3.019   1.702  -2.715 1.000 96.700 ? 193 VAL A CB  1 
ATOM 1456 O O   ? VAL A 1 193 ?   4.170   0.445  -0.212 1.000 96.700 ? 193 VAL A O   1 
ATOM 1457 C CG1 ? VAL A 1 193 ?   4.065   2.808  -2.837 1.000 96.700 ? 193 VAL A CG1 1 
ATOM 1458 C CG2 ? VAL A 1 193 ?   2.088   1.707  -3.926 1.000 96.700 ? 193 VAL A CG2 1 
ATOM 1459 N N   ? SER A 1 194 ?   5.945   0.257  -1.583 1.000 95.340 ? 194 SER A N   1 
ATOM 1460 C CA  ? SER A 1 194 ?   6.893   0.076  -0.489 1.000 95.340 ? 194 SER A CA  1 
ATOM 1461 C C   ? SER A 1 194 ?   7.946   1.180  -0.481 1.000 95.340 ? 194 SER A C   1 
ATOM 1462 C CB  ? SER A 1 194 ?   7.575  -1.289  -0.590 1.000 95.340 ? 194 SER A CB  1 
ATOM 1463 O O   ? SER A 1 194 ?   7.945   2.040   0.402 1.000 95.340 ? 194 SER A O   1 
ATOM 1464 O OG  ? SER A 1 194 ?   8.315  -1.569   0.586 1.000 95.340 ? 194 SER A OG  1 
ATOM 1465 N N   ? TRP A 1 195 ?   8.843   1.204  -1.497 1.000 93.930 ? 195 TRP A N   1 
ATOM 1466 C CA  ? TRP A 1 195 ?   9.921   2.187  -1.514 1.000 93.930 ? 195 TRP A CA  1 
ATOM 1467 C C   ? TRP A 1 195 ?  10.439   2.402  -2.932 1.000 93.930 ? 195 TRP A C   1 
ATOM 1468 C CB  ? TRP A 1 195 ?  11.067   1.746  -0.600 1.000 93.930 ? 195 TRP A CB  1 
ATOM 1469 O O   ? TRP A 1 195 ?   9.970   1.761  -3.875 1.000 93.930 ? 195 TRP A O   1 
ATOM 1470 C CG  ? TRP A 1 195 ?  11.714   0.458  -1.014 1.000 93.930 ? 195 TRP A CG  1 
ATOM 1471 C CD1 ? TRP A 1 195 ?  11.262  -0.808  -0.767 1.000 93.930 ? 195 TRP A CD1 1 
ATOM 1472 C CD2 ? TRP A 1 195 ?  12.936   0.313  -1.744 1.000 93.930 ? 195 TRP A CD2 1 
ATOM 1473 C CE2 ? TRP A 1 195 ?  13.165  -1.071  -1.906 1.000 93.930 ? 195 TRP A CE2 1 
ATOM 1474 C CE3 ? TRP A 1 195 ?  13.861   1.221  -2.278 1.000 93.930 ? 195 TRP A CE3 1 
ATOM 1475 N NE1 ? TRP A 1 195 ?  12.130  -1.733  -1.301 1.000 93.930 ? 195 TRP A NE1 1 
ATOM 1476 C CH2 ? TRP A 1 195 ?  15.170  -0.661  -3.094 1.000 93.930 ? 195 TRP A CH2 1 
ATOM 1477 C CZ2 ? TRP A 1 195 ?  14.282  -1.570  -2.581 1.000 93.930 ? 195 TRP A CZ2 1 
ATOM 1478 C CZ3 ? TRP A 1 195 ?  14.972   0.722  -2.950 1.000 93.930 ? 195 TRP A CZ3 1 
ATOM 1479 N N   ? GLY A 1 196 ?  11.344   3.318  -3.145 1.000 89.490 ? 196 GLY A N   1 
ATOM 1480 C CA  ? GLY A 1 196 ?  12.001   3.605  -4.410 1.000 89.490 ? 196 GLY A CA  1 
ATOM 1481 C C   ? GLY A 1 196 ?  12.963   4.775  -4.330 1.000 89.490 ? 196 GLY A C   1 
ATOM 1482 O O   ? GLY A 1 196 ?  13.142   5.367  -3.264 1.000 89.490 ? 196 GLY A O   1 
ATOM 1483 N N   ? HIS A 1 197 ?  13.763   4.967  -5.466 1.000 84.550 ? 197 HIS A N   1 
ATOM 1484 C CA  ? HIS A 1 197 ?  14.658   6.116  -5.550 1.000 84.550 ? 197 HIS A CA  1 
ATOM 1485 C C   ? HIS A 1 197 ?  13.972   7.302  -6.220 1.000 84.550 ? 197 HIS A C   1 
ATOM 1486 C CB  ? HIS A 1 197 ?  15.933   5.748  -6.311 1.000 84.550 ? 197 HIS A CB  1 
ATOM 1487 O O   ? HIS A 1 197 ?  13.846   7.340  -7.446 1.000 84.550 ? 197 HIS A O   1 
ATOM 1488 C CG  ? HIS A 1 197 ?  16.998   6.796  -6.240 1.000 84.550 ? 197 HIS A CG  1 
ATOM 1489 C CD2 ? HIS A 1 197 ?  17.455   7.664  -7.173 1.000 84.550 ? 197 HIS A CD2 1 
ATOM 1490 N ND1 ? HIS A 1 197 ?  17.729   7.037  -5.097 1.000 84.550 ? 197 HIS A ND1 1 
ATOM 1491 C CE1 ? HIS A 1 197 ?  18.593   8.011  -5.331 1.000 84.550 ? 197 HIS A CE1 1 
ATOM 1492 N NE2 ? HIS A 1 197 ?  18.447   8.409  -6.583 1.000 84.550 ? 197 HIS A NE2 1 
ATOM 1493 N N   ? SER A 1 198 ?  13.236   8.097  -5.351 1.000 82.650 ? 198 SER A N   1 
ATOM 1494 C CA  ? SER A 1 198 ?  12.436   9.212  -5.847 1.000 82.650 ? 198 SER A CA  1 
ATOM 1495 C C   ? SER A 1 198 ?  11.269   8.721  -6.697 1.000 82.650 ? 198 SER A C   1 
ATOM 1496 C CB  ? SER A 1 198 ?  13.303  10.172  -6.663 1.000 82.650 ? 198 SER A CB  1 
ATOM 1497 O O   ? SER A 1 198 ?  11.185   7.534  -7.018 1.000 82.650 ? 198 SER A O   1 
ATOM 1498 O OG  ? SER A 1 198 ?  13.149   9.932  -8.052 1.000 82.650 ? 198 SER A OG  1 
ATOM 1499 N N   ? CYS A 1 199 ?  10.343   9.658  -7.001 1.000 83.770 ? 199 CYS A N   1 
ATOM 1500 C CA  ? CYS A 1 199 ?   9.182   9.282  -7.801 1.000 83.770 ? 199 CYS A CA  1 
ATOM 1501 C C   ? CYS A 1 199 ?   9.397   9.627  -9.270 1.000 83.770 ? 199 CYS A C   1 
ATOM 1502 C CB  ? CYS A 1 199 ?   7.925   9.978  -7.282 1.000 83.770 ? 199 CYS A CB  1 
ATOM 1503 O O   ? CYS A 1 199 ?   9.872  10.717  -9.592 1.000 83.770 ? 199 CYS A O   1 
ATOM 1504 S SG  ? CYS A 1 199 ?   7.551   9.613  -5.553 1.000 83.770 ? 199 CYS A SG  1 
ATOM 1505 N N   ? ALA A 1 200 ?   9.083   8.536 -10.156 1.000 81.590 ? 200 ALA A N   1 
ATOM 1506 C CA  ? ALA A 1 200 ?   9.043   8.761 -11.599 1.000 81.590 ? 200 ALA A CA  1 
ATOM 1507 C C   ? ALA A 1 200 ?  10.430   9.094 -12.141 1.000 81.590 ? 200 ALA A C   1 
ATOM 1508 C CB  ? ALA A 1 200 ?   8.060   9.880 -11.935 1.000 81.590 ? 200 ALA A CB  1 
ATOM 1509 O O   ? ALA A 1 200 ?  10.562   9.871 -13.090 1.000 81.590 ? 200 ALA A O   1 
ATOM 1510 N N   ? SER A 1 201 ?  11.536   8.732 -11.437 1.000 86.100 ? 201 SER A N   1 
ATOM 1511 C CA  ? SER A 1 201 ?  12.916   8.905 -11.881 1.000 86.100 ? 201 SER A CA  1 
ATOM 1512 C C   ? SER A 1 201 ?  13.260   7.935 -13.006 1.000 86.100 ? 201 SER A C   1 
ATOM 1513 C CB  ? SER A 1 201 ?  13.883   8.709 -10.713 1.000 86.100 ? 201 SER A CB  1 
ATOM 1514 O O   ? SER A 1 201 ?  12.947   6.745 -12.924 1.000 86.100 ? 201 SER A O   1 
ATOM 1515 O OG  ? SER A 1 201 ?  13.734   9.744  -9.757 1.000 86.100 ? 201 SER A OG  1 
ATOM 1516 N N   ? PRO A 1 202 ?  13.843   8.536 -14.012 1.000 87.530 ? 202 PRO A N   1 
ATOM 1517 C CA  ? PRO A 1 202 ?  14.263   7.634 -15.087 1.000 87.530 ? 202 PRO A CA  1 
ATOM 1518 C C   ? PRO A 1 202 ?  15.219   6.546 -14.604 1.000 87.530 ? 202 PRO A C   1 
ATOM 1519 C CB  ? PRO A 1 202 ?  14.956   8.568 -16.082 1.000 87.530 ? 202 PRO A CB  1 
ATOM 1520 O O   ? PRO A 1 202 ?  16.145   6.828 -13.839 1.000 87.530 ? 202 PRO A O   1 
ATOM 1521 C CG  ? PRO A 1 202 ?  14.379   9.919 -15.803 1.000 87.530 ? 202 PRO A CG  1 
ATOM 1522 C CD  ? PRO A 1 202 ?  14.047  10.003 -14.341 1.000 87.530 ? 202 PRO A CD  1 
ATOM 1523 N N   ? GLY A 1 203 ?  14.855   5.286 -15.022 1.000 87.810 ? 203 GLY A N   1 
ATOM 1524 C CA  ? GLY A 1 203 ?  15.761   4.188 -14.722 1.000 87.810 ? 203 GLY A CA  1 
ATOM 1525 C C   ? GLY A 1 203 ?  15.533   3.585 -13.349 1.000 87.810 ? 203 GLY A C   1 
ATOM 1526 O O   ? GLY A 1 203 ?  16.194   2.614 -12.975 1.000 87.810 ? 203 GLY A O   1 
ATOM 1527 N N   ? TYR A 1 204 ?  14.533   4.232 -12.559 1.000 91.140 ? 204 TYR A N   1 
ATOM 1528 C CA  ? TYR A 1 204 ?  14.246   3.744 -11.214 1.000 91.140 ? 204 TYR A CA  1 
ATOM 1529 C C   ? TYR A 1 204 ?  12.753   3.505 -11.027 1.000 91.140 ? 204 TYR A C   1 
ATOM 1530 C CB  ? TYR A 1 204 ?  14.752   4.737 -10.163 1.000 91.140 ? 204 TYR A CB  1 
ATOM 1531 O O   ? TYR A 1 204 ?  12.026   4.397 -10.583 1.000 91.140 ? 204 TYR A O   1 
ATOM 1532 C CG  ? TYR A 1 204 ?  16.256   4.791 -10.053 1.000 91.140 ? 204 TYR A CG  1 
ATOM 1533 C CD1 ? TYR A 1 204 ?  16.948   3.888  -9.248 1.000 91.140 ? 204 TYR A CD1 1 
ATOM 1534 C CD2 ? TYR A 1 204 ?  16.988   5.744 -10.752 1.000 91.140 ? 204 TYR A CD2 1 
ATOM 1535 C CE1 ? TYR A 1 204 ?  18.334   3.936  -9.142 1.000 91.140 ? 204 TYR A CE1 1 
ATOM 1536 C CE2 ? TYR A 1 204 ?  18.375   5.801 -10.653 1.000 91.140 ? 204 TYR A CE2 1 
ATOM 1537 O OH  ? TYR A 1 204 ?  20.410   4.945  -9.746 1.000 91.140 ? 204 TYR A OH  1 
ATOM 1538 C CZ  ? TYR A 1 204 ?  19.038   4.894  -9.848 1.000 91.140 ? 204 TYR A CZ  1 
ATOM 1539 N N   ? PRO A 1 205 ?  12.316   2.274 -11.414 1.000 93.690 ? 205 PRO A N   1 
ATOM 1540 C CA  ? PRO A 1 205 ?  10.906   1.960 -11.168 1.000 93.690 ? 205 PRO A CA  1 
ATOM 1541 C C   ? PRO A 1 205 ?  10.560   1.923  -9.682 1.000 93.690 ? 205 PRO A C   1 
ATOM 1542 C CB  ? PRO A 1 205 ?  10.737   0.578 -11.803 1.000 93.690 ? 205 PRO A CB  1 
ATOM 1543 O O   ? PRO A 1 205 ?  11.447   1.746  -8.842 1.000 93.690 ? 205 PRO A O   1 
ATOM 1544 C CG  ? PRO A 1 205 ?  12.105  -0.022 -11.783 1.000 93.690 ? 205 PRO A CG  1 
ATOM 1545 C CD  ? PRO A 1 205 ?  13.113   1.083 -11.910 1.000 93.690 ? 205 PRO A CD  1 
ATOM 1546 N N   ? GLY A 1 206 ?   9.256   2.142  -9.358 1.000 94.410 ? 206 GLY A N   1 
ATOM 1547 C CA  ? GLY A 1 206 ?   8.802   1.959  -7.989 1.000 94.410 ? 206 GLY A CA  1 
ATOM 1548 C C   ? GLY A 1 206 ?   8.942   0.529  -7.500 1.000 94.410 ? 206 GLY A C   1 
ATOM 1549 O O   ? GLY A 1 206 ?   8.799  -0.415  -8.279 1.000 94.410 ? 206 GLY A O   1 
ATOM 1550 N N   ? VAL A 1 207 ?   9.190   0.398  -6.175 1.000 95.950 ? 207 VAL A N   1 
ATOM 1551 C CA  ? VAL A 1 207 ?   9.349  -0.922  -5.575 1.000 95.950 ? 207 VAL A CA  1 
ATOM 1552 C C   ? VAL A 1 207 ?   8.122  -1.258  -4.731 1.000 95.950 ? 207 VAL A C   1 
ATOM 1553 C CB  ? VAL A 1 207 ?  10.628  -1.004  -4.712 1.000 95.950 ? 207 VAL A CB  1 
ATOM 1554 O O   ? VAL A 1 207 ?   7.673  -0.440  -3.924 1.000 95.950 ? 207 VAL A O   1 
ATOM 1555 C CG1 ? VAL A 1 207 ?  10.785  -2.398  -4.109 1.000 95.950 ? 207 VAL A CG1 1 
ATOM 1556 C CG2 ? VAL A 1 207 ?  11.856  -0.636  -5.543 1.000 95.950 ? 207 VAL A CG2 1 
ATOM 1557 N N   ? TYR A 1 208 ?   7.643  -2.443  -4.936 1.000 97.150 ? 208 TYR A N   1 
ATOM 1558 C CA  ? TYR A 1 208 ?   6.451  -2.953  -4.268 1.000 97.150 ? 208 TYR A CA  1 
ATOM 1559 C C   ? TYR A 1 208 ?   6.744  -4.268  -3.557 1.000 97.150 ? 208 TYR A C   1 
ATOM 1560 C CB  ? TYR A 1 208 ?   5.312  -3.146  -5.274 1.000 97.150 ? 208 TYR A CB  1 
ATOM 1561 O O   ? TYR A 1 208 ?   7.636  -5.017  -3.965 1.000 97.150 ? 208 TYR A O   1 
ATOM 1562 C CG  ? TYR A 1 208 ?   4.978  -1.901  -6.060 1.000 97.150 ? 208 TYR A CG  1 
ATOM 1563 C CD1 ? TYR A 1 208 ?   3.841  -1.152  -5.765 1.000 97.150 ? 208 TYR A CD1 1 
ATOM 1564 C CD2 ? TYR A 1 208 ?   5.798  -1.472  -7.098 1.000 97.150 ? 208 TYR A CD2 1 
ATOM 1565 C CE1 ? TYR A 1 208 ?   3.528  -0.006  -6.488 1.000 97.150 ? 208 TYR A CE1 1 
ATOM 1566 C CE2 ? TYR A 1 208 ?   5.495  -0.327  -7.827 1.000 97.150 ? 208 TYR A CE2 1 
ATOM 1567 O OH  ? TYR A 1 208 ?   4.055   1.533  -8.233 1.000 97.150 ? 208 TYR A OH  1 
ATOM 1568 C CZ  ? TYR A 1 208 ?   4.360   0.399  -7.515 1.000 97.150 ? 208 TYR A CZ  1 
ATOM 1569 N N   ? THR A 1 209 ?   6.070  -4.409  -2.404 1.000 97.310 ? 209 THR A N   1 
ATOM 1570 C CA  ? THR A 1 209 ?   6.114  -5.725  -1.777 1.000 97.310 ? 209 THR A CA  1 
ATOM 1571 C C   ? THR A 1 209 ?   5.322  -6.741  -2.596 1.000 97.310 ? 209 THR A C   1 
ATOM 1572 C CB  ? THR A 1 209 ?   5.563  -5.678  -0.340 1.000 97.310 ? 209 THR A CB  1 
ATOM 1573 O O   ? THR A 1 209 ?   4.169  -6.492  -2.955 1.000 97.310 ? 209 THR A O   1 
ATOM 1574 C CG2 ? THR A 1 209 ?   5.610  -7.056   0.313 1.000 97.310 ? 209 THR A CG2 1 
ATOM 1575 O OG1 ? THR A 1 209 ?   6.348  -4.766   0.437 1.000 97.310 ? 209 THR A OG1 1 
ATOM 1576 N N   ? ALA A 1 210 ?   5.961  -7.904  -3.014 1.000 96.830 ? 210 ALA A N   1 
ATOM 1577 C CA  ? ALA A 1 210 ?   5.326  -8.955  -3.805 1.000 96.830 ? 210 ALA A CA  1 
ATOM 1578 C C   ? ALA A 1 210 ?   4.352  -9.768  -2.956 1.000 96.830 ? 210 ALA A C   1 
ATOM 1579 C CB  ? ALA A 1 210 ?   6.383  -9.870  -4.420 1.000 96.830 ? 210 ALA A CB  1 
ATOM 1580 O O   ? ALA A 1 210 ?   4.763 -10.668  -2.220 1.000 96.830 ? 210 ALA A O   1 
ATOM 1581 N N   ? VAL A 1 211 ?   3.058  -9.501  -3.113 1.000 97.250 ? 211 VAL A N   1 
ATOM 1582 C CA  ? VAL A 1 211 ?   1.995 -10.041  -2.272 1.000 97.250 ? 211 VAL A CA  1 
ATOM 1583 C C   ? VAL A 1 211 ?   1.940 -11.560  -2.420 1.000 97.250 ? 211 VAL A C   1 
ATOM 1584 C CB  ? VAL A 1 211 ?   0.624  -9.422  -2.622 1.000 97.250 ? 211 VAL A CB  1 
ATOM 1585 O O   ? VAL A 1 211 ?   1.730 -12.278  -1.440 1.000 97.250 ? 211 VAL A O   1 
ATOM 1586 C CG1 ? VAL A 1 211 ?  -0.500 -10.145  -1.883 1.000 97.250 ? 211 VAL A CG1 1 
ATOM 1587 C CG2 ? VAL A 1 211 ?   0.613  -7.930  -2.291 1.000 97.250 ? 211 VAL A CG2 1 
ATOM 1588 N N   ? ALA A 1 212 ?   2.199 -12.074  -3.604 1.000 95.920 ? 212 ALA A N   1 
ATOM 1589 C CA  ? ALA A 1 212 ?   2.112 -13.504  -3.890 1.000 95.920 ? 212 ALA A CA  1 
ATOM 1590 C C   ? ALA A 1 212 ?   3.063 -14.300  -3.000 1.000 95.920 ? 212 ALA A C   1 
ATOM 1591 C CB  ? ALA A 1 212 ?   2.416 -13.772  -5.362 1.000 95.920 ? 212 ALA A CB  1 
ATOM 1592 O O   ? ALA A 1 212 ?   2.769 -15.438  -2.628 1.000 95.920 ? 212 ALA A O   1 
ATOM 1593 N N   ? ASN A 1 213 ?   4.167 -13.710  -2.595 1.000 96.020 ? 213 ASN A N   1 
ATOM 1594 C CA  ? ASN A 1 213 ?   5.161 -14.399  -1.779 1.000 96.020 ? 213 ASN A CA  1 
ATOM 1595 C C   ? ASN A 1 213 ?   4.708 -14.520  -0.327 1.000 96.020 ? 213 ASN A C   1 
ATOM 1596 C CB  ? ASN A 1 213 ?   6.510 -13.680  -1.856 1.000 96.020 ? 213 ASN A CB  1 
ATOM 1597 O O   ? ASN A 1 213 ?   5.308 -15.258   0.456 1.000 96.020 ? 213 ASN A O   1 
ATOM 1598 C CG  ? ASN A 1 213 ?   7.190 -13.856  -3.199 1.000 96.020 ? 213 ASN A CG  1 
ATOM 1599 N ND2 ? ASN A 1 213 ?   8.183 -13.019  -3.476 1.000 96.020 ? 213 ASN A ND2 1 
ATOM 1600 O OD1 ? ASN A 1 213 ?   6.825 -14.737  -3.982 1.000 96.020 ? 213 ASN A OD1 1 
ATOM 1601 N N   ? PHE A 1 214 ?   3.631 -13.816   0.035 1.000 96.620 ? 214 PHE A N   1 
ATOM 1602 C CA  ? PHE A 1 214 ?   3.205 -13.777   1.429 1.000 96.620 ? 214 PHE A CA  1 
ATOM 1603 C C   ? PHE A 1 214 ?   1.772 -14.278   1.571 1.000 96.620 ? 214 PHE A C   1 
ATOM 1604 C CB  ? PHE A 1 214 ?   3.322 -12.356   1.988 1.000 96.620 ? 214 PHE A CB  1 
ATOM 1605 O O   ? PHE A 1 214 ?   1.097 -13.972   2.556 1.000 96.620 ? 214 PHE A O   1 
ATOM 1606 C CG  ? PHE A 1 214 ?   4.715 -11.789   1.920 1.000 96.620 ? 214 PHE A CG  1 
ATOM 1607 C CD1 ? PHE A 1 214 ?   5.685 -12.180   2.835 1.000 96.620 ? 214 PHE A CD1 1 
ATOM 1608 C CD2 ? PHE A 1 214 ?   5.054 -10.866   0.940 1.000 96.620 ? 214 PHE A CD2 1 
ATOM 1609 C CE1 ? PHE A 1 214 ?   6.974 -11.657   2.774 1.000 96.620 ? 214 PHE A CE1 1 
ATOM 1610 C CE2 ? PHE A 1 214 ?   6.341 -10.339   0.872 1.000 96.620 ? 214 PHE A CE2 1 
ATOM 1611 C CZ  ? PHE A 1 214 ?   7.299 -10.735   1.791 1.000 96.620 ? 214 PHE A CZ  1 
ATOM 1612 N N   ? GLN A 1 215 ?   1.290 -15.005   0.630 1.000 95.420 ? 215 GLN A N   1 
ATOM 1613 C CA  ? GLN A 1 215 ?  -0.088 -15.483   0.611 1.000 95.420 ? 215 GLN A CA  1 
ATOM 1614 C C   ? GLN A 1 215 ?  -0.381 -16.365   1.821 1.000 95.420 ? 215 GLN A C   1 
ATOM 1615 C CB  ? GLN A 1 215 ?  -0.372 -16.253  -0.680 1.000 95.420 ? 215 GLN A CB  1 
ATOM 1616 O O   ? GLN A 1 215 ?  -1.422 -16.220   2.465 1.000 95.420 ? 215 GLN A O   1 
ATOM 1617 C CG  ? GLN A 1 215 ?  -0.546 -15.361  -1.902 1.000 95.420 ? 215 GLN A CG  1 
ATOM 1618 C CD  ? GLN A 1 215 ?  -0.874 -16.145  -3.159 1.000 95.420 ? 215 GLN A CD  1 
ATOM 1619 N NE2 ? GLN A 1 215 ?  -0.866 -15.465  -4.301 1.000 95.420 ? 215 GLN A NE2 1 
ATOM 1620 O OE1 ? GLN A 1 215 ?  -1.133 -17.351  -3.104 1.000 95.420 ? 215 GLN A OE1 1 
ATOM 1621 N N   ? LYS A 1 216 ?   0.586 -17.288   2.020 1.000 95.100 ? 216 LYS A N   1 
ATOM 1622 C CA  ? LYS A 1 216 ?   0.414 -18.211   3.138 1.000 95.100 ? 216 LYS A CA  1 
ATOM 1623 C C   ? LYS A 1 216 ?   0.291 -17.458   4.459 1.000 95.100 ? 216 LYS A C   1 
ATOM 1624 C CB  ? LYS A 1 216 ?   1.581 -19.198   3.204 1.000 95.100 ? 216 LYS A CB  1 
ATOM 1625 O O   ? LYS A 1 216 ?  -0.592 -17.754   5.268 1.000 95.100 ? 216 LYS A O   1 
ATOM 1626 C CG  ? LYS A 1 216 ?   1.550 -20.267   2.121 1.000 95.100 ? 216 LYS A CG  1 
ATOM 1627 C CD  ? LYS A 1 216 ?   2.719 -21.234   2.258 1.000 95.100 ? 216 LYS A CD  1 
ATOM 1628 C CE  ? LYS A 1 216 ?   2.748 -22.242   1.116 1.000 95.100 ? 216 LYS A CE  1 
ATOM 1629 N NZ  ? LYS A 1 216 ?   3.909 -23.174   1.229 1.000 95.100 ? 216 LYS A NZ  1 
ATOM 1630 N N   ? TRP A 1 217 ?   1.112 -16.521   4.656 1.000 96.990 ? 217 TRP A N   1 
ATOM 1631 C CA  ? TRP A 1 217 ?   1.105 -15.701   5.863 1.000 96.990 ? 217 TRP A CA  1 
ATOM 1632 C C   ? TRP A 1 217 ?  -0.186 -14.896   5.966 1.000 96.990 ? 217 TRP A C   1 
ATOM 1633 C CB  ? TRP A 1 217 ?   2.311 -14.758   5.880 1.000 96.990 ? 217 TRP A CB  1 
ATOM 1634 O O   ? TRP A 1 217 ?  -0.782 -14.801   7.042 1.000 96.990 ? 217 TRP A O   1 
ATOM 1635 C CG  ? TRP A 1 217 ?   2.300 -13.774   7.011 1.000 96.990 ? 217 TRP A CG  1 
ATOM 1636 C CD1 ? TRP A 1 217 ?   2.672 -14.003   8.306 1.000 96.990 ? 217 TRP A CD1 1 
ATOM 1637 C CD2 ? TRP A 1 217 ?   1.890 -12.404   6.947 1.000 96.990 ? 217 TRP A CD2 1 
ATOM 1638 C CE2 ? TRP A 1 217 ?   2.040 -11.862   8.242 1.000 96.990 ? 217 TRP A CE2 1 
ATOM 1639 C CE3 ? TRP A 1 217 ?   1.410 -11.582   5.919 1.000 96.990 ? 217 TRP A CE3 1 
ATOM 1640 N NE1 ? TRP A 1 217 ?   2.518 -12.857   9.052 1.000 96.990 ? 217 TRP A NE1 1 
ATOM 1641 C CH2 ? TRP A 1 217 ?   1.260  -9.750   7.513 1.000 96.990 ? 217 TRP A CH2 1 
ATOM 1642 C CZ2 ? TRP A 1 217 ?   1.728 -10.533   8.537 1.000 96.990 ? 217 TRP A CZ2 1 
ATOM 1643 C CZ3 ? TRP A 1 217 ?   1.099 -10.259   6.213 1.000 96.990 ? 217 TRP A CZ3 1 
ATOM 1644 N N   ? ILE A 1 218 ?  -0.638 -14.325   4.861 1.000 97.010 ? 218 ILE A N   1 
ATOM 1645 C CA  ? ILE A 1 218 ?  -1.851 -13.515   4.816 1.000 97.010 ? 218 ILE A CA  1 
ATOM 1646 C C   ? ILE A 1 218 ?  -3.052 -14.360   5.236 1.000 97.010 ? 218 ILE A C   1 
ATOM 1647 C CB  ? ILE A 1 218 ?  -2.081 -12.919   3.409 1.000 97.010 ? 218 ILE A CB  1 
ATOM 1648 O O   ? ILE A 1 218 ?  -3.819 -13.965   6.117 1.000 97.010 ? 218 ILE A O   1 
ATOM 1649 C CG1 ? ILE A 1 218 ?  -1.007 -11.872   3.090 1.000 97.010 ? 218 ILE A CG1 1 
ATOM 1650 C CG2 ? ILE A 1 218 ?  -3.484 -12.316   3.301 1.000 97.010 ? 218 ILE A CG2 1 
ATOM 1651 C CD1 ? ILE A 1 218 ?  -0.968 -11.451   1.628 1.000 97.010 ? 218 ILE A CD1 1 
ATOM 1652 N N   ? TYR A 1 219 ?  -3.149 -15.521   4.686 1.000 95.600 ? 219 TYR A N   1 
ATOM 1653 C CA  ? TYR A 1 219 ?  -4.287 -16.393   4.955 1.000 95.600 ? 219 TYR A CA  1 
ATOM 1654 C C   ? TYR A 1 219 ?  -4.249 -16.912   6.388 1.000 95.600 ? 219 TYR A C   1 
ATOM 1655 C CB  ? TYR A 1 219 ?  -4.306 -17.569   3.974 1.000 95.600 ? 219 TYR A CB  1 
ATOM 1656 O O   ? TYR A 1 219 ?  -5.285 -16.990   7.053 1.000 95.600 ? 219 TYR A O   1 
ATOM 1657 C CG  ? TYR A 1 219 ?  -4.847 -17.214   2.611 1.000 95.600 ? 219 TYR A CG  1 
ATOM 1658 C CD1 ? TYR A 1 219 ?  -6.177 -16.837   2.444 1.000 95.600 ? 219 TYR A CD1 1 
ATOM 1659 C CD2 ? TYR A 1 219 ?  -4.029 -17.254   1.487 1.000 95.600 ? 219 TYR A CD2 1 
ATOM 1660 C CE1 ? TYR A 1 219 ?  -6.680 -16.510   1.189 1.000 95.600 ? 219 TYR A CE1 1 
ATOM 1661 C CE2 ? TYR A 1 219 ?  -4.521 -16.930   0.227 1.000 95.600 ? 219 TYR A CE2 1 
ATOM 1662 O OH  ? TYR A 1 219 ?  -6.338 -16.236  -1.157 1.000 95.600 ? 219 TYR A OH  1 
ATOM 1663 C CZ  ? TYR A 1 219 ?  -5.846 -16.559   0.088 1.000 95.600 ? 219 TYR A CZ  1 
ATOM 1664 N N   ? LYS A 1 220 ?  -3.083 -17.265   6.788 1.000 95.710 ? 220 LYS A N   1 
ATOM 1665 C CA  ? LYS A 1 220 ?  -2.904 -17.727   8.162 1.000 95.710 ? 220 LYS A CA  1 
ATOM 1666 C C   ? LYS A 1 220 ?  -3.298 -16.644   9.162 1.000 95.710 ? 220 LYS A C   1 
ATOM 1667 C CB  ? LYS A 1 220 ?  -1.456 -18.157   8.399 1.000 95.710 ? 220 LYS A CB  1 
ATOM 1668 O O   ? LYS A 1 220 ?  -3.939 -16.931  10.175 1.000 95.710 ? 220 LYS A O   1 
ATOM 1669 C CG  ? LYS A 1 220 ?  -1.199 -18.726   9.787 1.000 95.710 ? 220 LYS A CG  1 
ATOM 1670 C CD  ? LYS A 1 220 ?   0.251 -19.165   9.951 1.000 95.710 ? 220 LYS A CD  1 
ATOM 1671 C CE  ? LYS A 1 220 ?   0.521 -19.690  11.355 1.000 95.710 ? 220 LYS A CE  1 
ATOM 1672 N NZ  ? LYS A 1 220 ?   1.938 -20.132  11.518 1.000 95.710 ? 220 LYS A NZ  1 
ATOM 1673 N N   ? THR A 1 221 ?  -2.941 -15.458   8.914 1.000 95.640 ? 221 THR A N   1 
ATOM 1674 C CA  ? THR A 1 221 ?  -3.217 -14.340   9.809 1.000 95.640 ? 221 THR A CA  1 
ATOM 1675 C C   ? THR A 1 221 ?  -4.707 -14.012   9.821 1.000 95.640 ? 221 THR A C   1 
ATOM 1676 C CB  ? THR A 1 221 ?  -2.416 -13.089   9.404 1.000 95.640 ? 221 THR A CB  1 
ATOM 1677 O O   ? THR A 1 221 ?  -5.290 -13.786  10.884 1.000 95.640 ? 221 THR A O   1 
ATOM 1678 C CG2 ? THR A 1 221 ?  -2.674 -11.935  10.367 1.000 95.640 ? 221 THR A CG2 1 
ATOM 1679 O OG1 ? THR A 1 221 ?  -1.017 -13.400   9.413 1.000 95.640 ? 221 THR A OG1 1 
ATOM 1680 N N   ? ILE A 1 222 ?  -5.371 -14.045   8.682 1.000 94.560 ? 222 ILE A N   1 
ATOM 1681 C CA  ? ILE A 1 222 ?  -6.766 -13.643   8.539 1.000 94.560 ? 222 ILE A CA  1 
ATOM 1682 C C   ? ILE A 1 222 ?  -7.676 -14.717   9.130 1.000 94.560 ? 222 ILE A C   1 
ATOM 1683 C CB  ? ILE A 1 222 ?  -7.131 -13.385   7.060 1.000 94.560 ? 222 ILE A CB  1 
ATOM 1684 O O   ? ILE A 1 222 ?  -8.658 -14.405   9.806 1.000 94.560 ? 222 ILE A O   1 
ATOM 1685 C CG1 ? ILE A 1 222 ?  -6.488 -12.082   6.571 1.000 94.560 ? 222 ILE A CG1 1 
ATOM 1686 C CG2 ? ILE A 1 222 ?  -8.651 -13.347   6.878 1.000 94.560 ? 222 ILE A CG2 1 
ATOM 1687 C CD1 ? ILE A 1 222 ?  -6.699 -11.806   5.089 1.000 94.560 ? 222 ILE A CD1 1 
ATOM 1688 N N   ? PHE A 1 223 ?  -7.318 -15.951   8.988 1.000 89.790 ? 223 PHE A N   1 
ATOM 1689 C CA  ? PHE A 1 223 ?  -8.248 -17.036   9.278 1.000 89.790 ? 223 PHE A CA  1 
ATOM 1690 C C   ? PHE A 1 223 ?  -7.839 -17.775  10.547 1.000 89.790 ? 223 PHE A C   1 
ATOM 1691 C CB  ? PHE A 1 223 ?  -8.321 -18.013   8.101 1.000 89.790 ? 223 PHE A CB  1 
ATOM 1692 O O   ? PHE A 1 223 ?  -8.560 -18.657  11.017 1.000 89.790 ? 223 PHE A O   1 
ATOM 1693 C CG  ? PHE A 1 223 ?  -8.903 -17.414   6.849 1.000 89.790 ? 223 PHE A CG  1 
ATOM 1694 C CD1 ? PHE A 1 223 ? -10.255 -17.103   6.775 1.000 89.790 ? 223 PHE A CD1 1 
ATOM 1695 C CD2 ? PHE A 1 223 ?  -8.098 -17.161   5.747 1.000 89.790 ? 223 PHE A CD2 1 
ATOM 1696 C CE1 ? PHE A 1 223 ? -10.797 -16.548   5.618 1.000 89.790 ? 223 PHE A CE1 1 
ATOM 1697 C CE2 ? PHE A 1 223 ?  -8.632 -16.607   4.587 1.000 89.790 ? 223 PHE A CE2 1 
ATOM 1698 C CZ  ? PHE A 1 223 ?  -9.982 -16.302   4.524 1.000 89.790 ? 223 PHE A CZ  1 
ATOM 1699 N N   ? GLN A 1 224 ?  -6.732 -17.383  11.158 1.000 80.430 ? 224 GLN A N   1 
ATOM 1700 C CA  ? GLN A 1 224 ?  -6.403 -18.025  12.426 1.000 80.430 ? 224 GLN A CA  1 
ATOM 1701 C C   ? GLN A 1 224 ?  -7.076 -17.310  13.595 1.000 80.430 ? 224 GLN A C   1 
ATOM 1702 C CB  ? GLN A 1 224 ?  -4.888 -18.059  12.634 1.000 80.430 ? 224 GLN A CB  1 
ATOM 1703 O O   ? GLN A 1 224 ?  -7.072 -16.079  13.662 1.000 80.430 ? 224 GLN A O   1 
ATOM 1704 C CG  ? GLN A 1 224 ?  -4.205 -19.253  11.981 1.000 80.430 ? 224 GLN A CG  1 
ATOM 1705 C CD  ? GLN A 1 224 ?  -2.754 -19.400  12.400 1.000 80.430 ? 224 GLN A CD  1 
ATOM 1706 N NE2 ? GLN A 1 224 ?  -2.143 -20.522  12.035 1.000 80.430 ? 224 GLN A NE2 1 
ATOM 1707 O OE1 ? GLN A 1 224 ?  -2.187 -18.513  13.045 1.000 80.430 ? 224 GLN A OE1 1 
ATOM 1708 N N   ? LYS A 1 225 ?  -8.303 -17.885  14.228 1.000 51.680 ? 225 LYS A N   1 
ATOM 1709 C CA  ? LYS A 1 225 ?  -9.054 -17.678  15.463 1.000 51.680 ? 225 LYS A CA  1 
ATOM 1710 C C   ? LYS A 1 225 ?  -8.119 -17.565  16.663 1.000 51.680 ? 225 LYS A C   1 
ATOM 1711 C CB  ? LYS A 1 225 ? -10.052 -18.817  15.682 1.000 51.680 ? 225 LYS A CB  1 
ATOM 1712 O O   ? LYS A 1 225 ?  -7.211 -18.381  16.829 1.000 51.680 ? 225 LYS A O   1 
ATOM 1713 C CG  ? LYS A 1 225 ? -11.242 -18.787  14.735 1.000 51.680 ? 225 LYS A CG  1 
ATOM 1714 C CD  ? LYS A 1 225 ? -12.325 -19.768  15.167 1.000 51.680 ? 225 LYS A CD  1 
ATOM 1715 C CE  ? LYS A 1 225 ? -13.507 -19.757  14.207 1.000 51.680 ? 225 LYS A CE  1 
ATOM 1716 N NZ  ? LYS A 1 225 ? -14.579 -20.703  14.637 1.000 51.680 ? 225 LYS A NZ  1 
# 
loop_
_struct_sheet_range.sheet_id 
_struct_sheet_range.id 
_struct_sheet_range.beg_label_comp_id 
_struct_sheet_range.beg_label_asym_id 
_struct_sheet_range.beg_label_seq_id 
_struct_sheet_range.pdbx_beg_PDB_ins_code 
_struct_sheet_range.end_label_comp_id 
_struct_sheet_range.end_label_asym_id 
_struct_sheet_range.end_label_seq_id 
_struct_sheet_range.pdbx_end_PDB_ins_code 
_struct_sheet_range.beg_auth_comp_id 
_struct_sheet_range.beg_auth_asym_id 
_struct_sheet_range.beg_auth_seq_id 
_struct_sheet_range.end_auth_comp_id 
_struct_sheet_range.end_auth_asym_id 
_struct_sheet_range.end_auth_seq_id 
A A VAL A   3 ? VAL A   3 ? VAL A 3   VAL A 3   
A B ASP A 173 ? ASP A 173 ? ASP A 173 ASP A 173 
B C TYR A   6 ? MET A   7 ? TYR A 6   MET A 7   
B D PHE A 117 ? GLY A 122 ? PHE A 117 GLY A 122 
B E ARG A 138 ? VAL A 145 ? ARG A 138 VAL A 145 
B F MET A 162 ? ALA A 165 ? MET A 162 ALA A 165 
B G PRO A 182 ? CYS A 185 ? PRO A 182 CYS A 185 
B H ARG A 188 ? TRP A 195 ? ARG A 188 TRP A 195 
B I GLY A 206 ? ALA A 210 ? GLY A 206 ALA A 210 
C J LEU A  16 ? ARG A  21 ? LEU A 16  ARG A 21  
C K PHE A  24 ? LEU A  31 ? PHE A 24  LEU A 31  
C L TRP A  36 ? THR A  39 ? TRP A 36  THR A 39  
C M MET A  48 ? ALA A  52 ? MET A 48  ALA A 52  
C N GLN A  65 ? PHE A  67 ? GLN A 65  PHE A 67  
C O PRO A  69 ? LEU A  74 ? PRO A 69  LEU A 74  
C P MET A  88 ? LEU A  92 ? MET A 88  LEU A 92  
D Q SER A  56 ? SER A  56 ? SER A 56  SER A 56  
D R THR A 136 ? THR A 136 ? THR A 136 THR A 136 
E S SER A  99 ? SER A  99 ? SER A 99  SER A 99  
E T VAL A 102 ? VAL A 102 ? VAL A 102 VAL A 102 
F U TYR A 125 ? TYR A 125 ? TYR A 125 TYR A 125 
F V THR A 133 ? THR A 133 ? THR A 133 THR A 133 
G W SER A 201 ? SER A 201 ? SER A 201 SER A 201 
G X TYR A 204 ? TYR A 204 ? TYR A 204 TYR A 204 
# 
loop_
_struct_conf.id 
_struct_conf.conf_type_id 
_struct_conf.beg_label_comp_id 
_struct_conf.beg_label_asym_id 
_struct_conf.beg_label_seq_id 
_struct_conf.pdbx_beg_PDB_ins_code 
_struct_conf.end_label_comp_id 
_struct_conf.end_label_asym_id 
_struct_conf.end_label_seq_id 
_struct_conf.pdbx_end_PDB_ins_code 
_struct_conf.beg_auth_comp_id 
_struct_conf.beg_auth_asym_id 
_struct_conf.beg_auth_seq_id 
_struct_conf.end_auth_comp_id 
_struct_conf.end_auth_asym_id 
_struct_conf.end_auth_seq_id 
STRN1         STRN         VAL A   3 ? VAL A   3 ? VAL A 3   VAL A 3   
TURN_TY1_P1   TURN_TY1_P   GLY A   4 ? GLY A   4 ? GLY A 4   GLY A 4   
STRN2         STRN         TYR A   6 ? MET A   7 ? TYR A 6   MET A 7   
HELX_LH_PP_P1 HELX_LH_PP_P MET A   8 ? ALA A   9 ? MET A 8   ALA A 9   
TURN_TY1_P2   TURN_TY1_P   PRO A  10 ? HIS A  11 ? PRO A 10  HIS A 11  
BEND1         BEND         SER A  12 ? SER A  12 ? SER A 12  SER A 12  
TURN_TY1_P3   TURN_TY1_P   LYS A  14 ? TYR A  15 ? LYS A 14  TYR A 15  
STRN3         STRN         LEU A  16 ? ARG A  21 ? LEU A 16  ARG A 21  
TURN_TY1_P4   TURN_TY1_P   THR A  22 ? GLY A  23 ? THR A 22  GLY A 23  
STRN4         STRN         PHE A  24 ? LEU A  31 ? PHE A 24  LEU A 31  
BEND2         BEND         SER A  33 ? SER A  35 ? SER A 33  SER A 35  
STRN5         STRN         TRP A  36 ? THR A  39 ? TRP A 36  THR A 39  
HELX_RH_3T_P1 HELX_RH_3T_P ALA A  41 ? CYS A  43 ? ALA A 41  CYS A 43  
BEND3         BEND         GLY A  46 ? GLN A  47 ? GLY A 46  GLN A 47  
STRN6         STRN         MET A  48 ? ALA A  52 ? MET A 48  ALA A 52  
BEND4         BEND         GLY A  53 ? GLY A  53 ? GLY A 53  GLY A 53  
BEND5         BEND         TYR A  55 ? TYR A  55 ? TYR A 55  TYR A 55  
STRN7         STRN         SER A  56 ? SER A  56 ? SER A 56  SER A 56  
TURN_TY1_P5   TURN_TY1_P   LEU A  57 ? SER A  58 ? LEU A 57  SER A 58  
BEND6         BEND         GLY A  62 ? GLY A  62 ? GLY A 62  GLY A 62  
STRN8         STRN         GLN A  65 ? PHE A  67 ? GLN A 65  PHE A 67  
STRN9         STRN         PRO A  69 ? LEU A  74 ? PRO A 69  LEU A 74  
TURN_TY1_P6   TURN_TY1_P   PRO A  76 ? ASP A  77 ? PRO A 76  ASP A 77  
TURN_TY1_P7   TURN_TY1_P   ALA A  80 ? SER A  82 ? ALA A 80  SER A 82  
TURN_TY1_P8   TURN_TY1_P   ASN A  84 ? ALA A  85 ? ASN A 84  ALA A 85  
STRN10        STRN         MET A  88 ? LEU A  92 ? MET A 88  LEU A 92  
BEND7         BEND         SER A  93 ? ARG A  94 ? SER A 93  ARG A 94  
STRN11        STRN         SER A  99 ? SER A  99 ? SER A 99  SER A 99  
TURN_TY1_P9   TURN_TY1_P   PRO A 100 ? PHE A 101 ? PRO A 100 PHE A 101 
STRN12        STRN         VAL A 102 ? VAL A 102 ? VAL A 102 VAL A 102 
HELX_LH_PP_P2 HELX_LH_PP_P PRO A 106 ? PRO A 108 ? PRO A 106 PRO A 108 
BEND8         BEND         ARG A 109 ? THR A 110 ? ARG A 109 THR A 110 
HELX_LH_PP_P3 HELX_LH_PP_P LYS A 111 ? ARG A 113 ? LYS A 111 ARG A 113 
TURN_TY1_P10  TURN_TY1_P   ALA A 114 ? GLY A 115 ? ALA A 114 GLY A 115 
STRN13        STRN         PHE A 117 ? GLY A 122 ? PHE A 117 GLY A 122 
BEND9         BEND         TRP A 123 ? TRP A 123 ? TRP A 123 TRP A 123 
STRN14        STRN         TYR A 125 ? TYR A 125 ? TYR A 125 TYR A 125 
BEND10        BEND         THR A 126 ? GLY A 130 ? THR A 126 GLY A 130 
HELX_LH_PP_P4 HELX_LH_PP_P ARG A 132 ? ARG A 132 ? ARG A 132 ARG A 132 
STRN15        STRN         THR A 133 ? THR A 133 ? THR A 133 THR A 133 
HELX_LH_PP_P5 HELX_LH_PP_P SER A 134 ? SER A 134 ? SER A 134 SER A 134 
BEND11        BEND         ASP A 135 ? ASP A 135 ? ASP A 135 ASP A 135 
STRN16        STRN         THR A 136 ? THR A 136 ? THR A 136 THR A 136 
STRN17        STRN         ARG A 138 ? VAL A 145 ? ARG A 138 VAL A 145 
HELX_RH_AL_P1 HELX_RH_AL_P THR A 147 ? SER A 153 ? THR A 147 SER A 153 
TURN_TY1_P11  TURN_TY1_P   TYR A 154 ? GLY A 156 ? TYR A 154 GLY A 156 
TURN_TY1_P12  TURN_TY1_P   GLU A 160 ? ASN A 161 ? GLU A 160 ASN A 161 
STRN18        STRN         MET A 162 ? ALA A 165 ? MET A 162 ALA A 165 
BEND12        BEND         GLY A 166 ? GLY A 166 ? GLY A 166 GLY A 166 
TURN_TY1_P13  TURN_TY1_P   ARG A 168 ? ARG A 169 ? ARG A 168 ARG A 169 
STRN19        STRN         ASP A 173 ? ASP A 173 ? ASP A 173 ASP A 173 
TURN_TY1_P14  TURN_TY1_P   GLN A 176 ? GLY A 177 ? GLN A 176 GLY A 177 
TURN_TY1_P15  TURN_TY1_P   SER A 179 ? GLY A 180 ? SER A 179 GLY A 180 
STRN20        STRN         PRO A 182 ? CYS A 185 ? PRO A 182 CYS A 185 
TURN_TY1_P16  TURN_TY1_P   ASP A 186 ? GLY A 187 ? ASP A 186 GLY A 187 
STRN21        STRN         ARG A 188 ? TRP A 195 ? ARG A 188 TRP A 195 
BEND13        BEND         HIS A 197 ? ALA A 200 ? HIS A 197 ALA A 200 
STRN22        STRN         SER A 201 ? SER A 201 ? SER A 201 SER A 201 
TURN_TY1_P17  TURN_TY1_P   PRO A 202 ? GLY A 203 ? PRO A 202 GLY A 203 
STRN23        STRN         TYR A 204 ? TYR A 204 ? TYR A 204 TYR A 204 
STRN24        STRN         GLY A 206 ? ALA A 210 ? GLY A 206 ALA A 210 
HELX_RH_3T_P2 HELX_RH_3T_P VAL A 211 ? PHE A 214 ? VAL A 211 PHE A 214 
HELX_RH_AL_P2 HELX_RH_AL_P GLN A 215 ? PHE A 223 ? GLN A 215 PHE A 223 
# 
