# Supplementary material for: FlatProt: 2D visualization eases protein structure comparison
Source: BMC Bioinformatics. 2025 Aug 13;26:210. doi: 10.1186/s12859-025-06233-x (PMC12344939; doi:10.1186/s12859-025-06233-x)
Supplement: Supplementary file 1 — Supplementary Material 1 [file 12859_2025_6233_MOESM1_ESM.zip › KLK/structures/Laag_TKL7.cif]

data_Laag_TKL7
# 
_entry.id   Laag_TKL7 
# 
_entity.id                         1      
_entity.type                       polymer 
_entity.pdbx_description           polymer-1 
_entity.formula_weight             24662.5 
_entity.pdbx_number_of_molecules        1 
# 
loop_
_struct_sheet.id 
_struct_sheet.number_strands 
A 2 
B 8 
C 6 
D 2 
E 2 
# 
loop_
_struct_conf_type.id 
_struct_conf_type.criteria 
STRN         DSSP 
TURN_TY1_P   DSSP 
HELX_LH_PP_P DSSP 
BEND         DSSP 
HELX_RH_3T_P DSSP 
HELX_RH_AL_P DSSP 
# 
_struct_asym.id          A 
_struct_asym.entity_id   1 
# 
_software.pdbx_ordinal     1 
_software.name             dssp 
_software.version          4.4.10 
_software.date             ? 
_software.classification   'model annotation' 
# 
_entity_poly.entity_id                      1 
_entity_poly.type                           polypeptide(L) 
_entity_poly.nstd_linkage                   n 
_entity_poly.nstd_monomer                   n 
_entity_poly.pdbx_seq_one_letter_code       
;RIIGGGPCRINSQPWQAALFSGFRLHCGGTLITNRWVLTAAHCKLGPFPVRLGEHNLKHLDWSEQLKLASKVIVHPGYNS
QTKNNDIMLVKLLTPVCLNKKVNVIDLPTSCPVARTQCLVSGWGTTSSPQASFPSVLHCANVTIVDQDVCRSIYPNRISD
NMVCAGAMEGGTDACQGDSGGPLVCNGKLQGLVSWGPQICAQPRRPGVYVNVCRYVDWIRETIRNN
;
_entity_poly.pdbx_seq_one_letter_code_can   
;RIIGGGPCRINSQPWQAALFSGFRLHCGGTLITNRWVLTAAHCKLGPFPVRLGEHNLKHLDWSEQLKLASKVIVHPGYNS
QTKNNDIMLVKLLTPVCLNKKVNVIDLPTSCPVARTQCLVSGWGTTSSPQASFPSVLHCANVTIVDQDVCRSIYPNRISD
NMVCAGAMEGGTDACQGDSGGPLVCNGKLQGLVSWGPQICAQPRRPGVYVNVCRYVDWIRETIRNN
;
_entity_poly.pdbx_strand_id                 A 
# 
loop_
_dssp_struct_summary.entry_id 
_dssp_struct_summary.label_comp_id 
_dssp_struct_summary.label_asym_id 
_dssp_struct_summary.label_seq_id 
_dssp_struct_summary.secondary_structure 
_dssp_struct_summary.ss_bridge 
_dssp_struct_summary.helix_3_10 
_dssp_struct_summary.helix_alpha 
_dssp_struct_summary.helix_pi 
_dssp_struct_summary.helix_pp 
_dssp_struct_summary.bend 
_dssp_struct_summary.chirality 
_dssp_struct_summary.sheet 
_dssp_struct_summary.strand 
_dssp_struct_summary.ladder_1 
_dssp_struct_summary.ladder_2 
_dssp_struct_summary.accessibility 
_dssp_struct_summary.TCO 
_dssp_struct_summary.kappa 
_dssp_struct_summary.alpha 
_dssp_struct_summary.phi 
_dssp_struct_summary.psi 
_dssp_struct_summary.x_ca 
_dssp_struct_summary.y_ca 
_dssp_struct_summary.z_ca 
Laag_TKL7 ARG A 1   . . . . . . . . . . . . ? .      .     .      .      126.5  1.9   8.7   -8.6  
Laag_TKL7 ILE A 2   E . > . . . . - A A A . ? -0.927 .     -170.1 -109.3 83.8   1.1   6.4   -11.2 
Laag_TKL7 ILE A 3   E . 3 . . . S + A A A . ? -0.805 75.1  17.1   -68.4  125.2  3.5   7.8   -13.7 
Laag_TKL7 GLY A 4   T . 3 . . . S + . . . . ? 0.573  110.1 104.4  86.5   6.5    3.0   6.3   -17.1 
Laag_TKL7 GLY A 5   . . < . . . . - . . . . ? -0.413 53.2  -149.0 -106.9 -175.9 -0.5  5.0   -16.1 
Laag_TKL7 GLY A 6   E . . . . . . - B C B . ? -0.843 41.7  -48.1  -144.0 175.5  -4.1  6.2   -16.8 
Laag_TKL7 PRO A 7   E . . . . > . - B C B . ? -0.338 61.2  -121.5 -53.7  132.7  -7.6  6.3   -15.4 
Laag_TKL7 CYS A 8   P . . . . P . - . . . . ? -0.457 33.3  -92.7  -68.3  150.6  -8.6  2.9   -13.9 
Laag_TKL7 ARG A 9   P . > . . P . - . . . . ? -0.412 59.2  -87.4  -59.8  138.5  -11.7 1.2   -15.2 
Laag_TKL7 ILE A 10  T . 3 . . < S - . . . . ? -0.262 109.5 -2.6   -52.8  127.2  -14.7 2.2   -13.0 
Laag_TKL7 ASN A 11  T . 3 . . . S + . . . . ? 0.637  93.4  126.2  68.0   13.9   -15.0 -0.1  -9.9  
Laag_TKL7 SER A 12  S . < . . . S + . . . . ? 0.656  75.0  43.9   -76.7  -14.2  -12.0 -2.2  -11.2 
Laag_TKL7 GLN A 13  . . > . . . . + . . . . ? -0.550 64.9  161.8  -128.0 69.9   -10.2 -1.7  -7.7  
Laag_TKL7 PRO A 14  T . 3 . . . S + . . . . ? 0.599  74.1  58.5   -75.5  -4.2   -13.0 -2.3  -5.1  
Laag_TKL7 TRP A 15  T . 3 . . . S + . . . . ? 0.490  78.6  115.5  -97.8  -11.8  -10.4 -2.9  -2.4  
Laag_TKL7 GLN A 16  E . < . . . . - C K J . ? -0.455 48.2  -164.4 -64.8  133.4  -8.7  0.6   -2.8  
Laag_TKL7 ALA A 17  E . . . . . . - C K J K ? -0.926 12.8  -146.3 -122.8 141.1  -9.1  2.9   0.2   
Laag_TKL7 ALA A 18  E . . . . . . - C K J K ? -0.953 11.2  -157.0 -106.4 120.7  -8.6  6.6   0.5   
Laag_TKL7 LEU A 19  E . . . . . . - C K J K ? -0.885 14.4  -161.4 -98.3  125.8  -7.2  7.8   3.8   
Laag_TKL7 PHE A 20  E . . . . . . - C K J . ? -0.775 23.2  -160.4 -111.7 142.6  -8.0  11.4  4.5   
Laag_TKL7 SER A 21  E . > . . . S - C K J . ? -0.956 82.3  -46.9  -108.6 101.7  -6.5  14.0  6.9   
Laag_TKL7 GLY A 22  T . 3 . . . S - . . . . ? -0.589 122.0 -26.3  64.9   -120.9 -9.4  16.5  7.1   
Laag_TKL7 PHE A 23  T . 3 . . . S + . . . . ? 0.378  119.6 95.0   -106.0 3.3    -10.5 17.1  3.4   
Laag_TKL7 ARG A 24  E . < . . . S - C L J . ? -0.808 81.3  -115.0 -104.5 132.6  -7.2  16.3  1.9   
Laag_TKL7 LEU A 25  E . . . . . . + C L J . ? -0.517 38.4  172.3  -60.2  124.6  -6.1  12.9  0.5   
Laag_TKL7 HIS A 26  E . . . . . . - C L . . ? 0.850  54.0  -22.0  -101.1 -57.5  -3.3  11.6  2.8   
Laag_TKL7 CYS A 27  E . . . . . . - C L J . ? -0.955 58.1  -111.5 -146.8 165.6  -2.6  8.1   1.8   
Laag_TKL7 GLY A 28  E . . . . . . - C L J . ? -0.469 31.8  -177.5 -91.9  172.3  -4.0  5.1   0.1   
Laag_TKL7 GLY A 29  E . . . . . . - C L J . ? -0.937 21.5  -120.4 -157.3 176.2  -4.9  1.8   1.7   
Laag_TKL7 THR A 30  E . . . . . . - C L J L ? -0.991 17.4  -133.1 -135.0 124.0  -6.2  -1.6  1.0   
Laag_TKL7 LEU A 31  E . . . . . . + C L . L ? -0.653 31.9  165.0  -72.6  119.7  -9.3  -3.3  2.4   
Laag_TKL7 ILE A 32  . . . . . . . + . . . . ? 0.563  68.9  9.8    -119.8 -9.9   -8.2  -6.8  3.5   
Laag_TKL7 THR A 33  S . . . . . S - . . . . ? -0.881 90.2  -92.1  -146.4 177.7  -11.4 -7.6  5.7   
Laag_TKL7 ASN A 34  S . . . . . S + . . . . ? 0.540  128.6 27.6   -74.9  5.5    -14.8 -6.0  6.2   
Laag_TKL7 ARG A 35  S . . . . . S + . . . . ? 0.417  109.2 75.9   -137.3 -7.6   -13.2 -4.1  9.1   
Laag_TKL7 TRP A 36  E . . . . . . - C M . M ? -0.952 48.8  -168.6 -126.0 131.5  -9.5  -3.8  8.3   
Laag_TKL7 VAL A 37  E . . . . . . - C M L M ? -0.953 14.6  -147.4 -110.5 130.6  -7.5  -1.6  6.0   
Laag_TKL7 LEU A 38  E . . . . . . + C M L M ? -0.861 32.6  147.4  -96.8  134.7  -3.9  -2.2  5.3   
Laag_TKL7 THR A 39  E . . . . . . - C M . M ? -0.860 49.7  -70.6  -153.7 176.0  -1.5  0.8   4.6   
Laag_TKL7 ALA A 40  . . > . . . . - . . . . ? -0.645 34.5  -134.5 -77.6  142.5  2.0   2.1   5.1   
Laag_TKL7 ALA A 41  G . > . . . S + . . . . ? 0.815  103.0 65.6   -65.8  -33.0  3.1   3.0   8.6   
Laag_TKL7 HIS A 42  G . 3 . . . S + . . . . ? 0.598  87.7  73.0   -71.1  -1.6   4.7   6.3   7.5   
Laag_TKL7 CYS A 43  G . < . . . . + . . . . ? 0.570  66.1  128.7  -83.0  -10.6  1.1   7.3   6.7   
Laag_TKL7 LYS A 44  . . < . . . . + . . . . ? -0.285 20.7  135.6  -60.6  108.5  0.3   7.7   10.3  
Laag_TKL7 LEU A 45  . . . . . . . - . . . . ? -0.785 61.4  -62.0  -154.3 107.7  -1.3  11.2  11.0  
Laag_TKL7 GLY A 46  S . . . . . S - . . . . ? 0.522  99.4  -7.1   49.3   173.6  -4.5  11.9  13.4  
Laag_TKL7 PRO A 47  S . . . . . S - . . . . ? -0.208 70.6  -146.6 -53.6  129.2  -8.2  10.6  12.8  
Laag_TKL7 PHE A 48  . . . . . . . - . . . . ? -0.893 4.8   -157.5 -101.5 83.7   -8.4  8.7   9.3   
Laag_TKL7 PRO A 49  E . . . . . . - C N . N ? -0.729 19.3  -151.8 -55.2  127.2  -11.7 9.1   7.6   
Laag_TKL7 VAL A 50  E . . . . . . - C N K N ? -0.965 8.9   -162.1 -105.7 119.9  -11.5 6.1   5.3   
Laag_TKL7 ARG A 51  E . . . . . . - C N K N ? -0.910 9.4   -175.4 -103.7 131.3  -13.4 6.3   2.1   
Laag_TKL7 LEU A 52  E . . . . . . + C N K N ? -0.882 61.5  34.1   -121.9 150.6  -14.2 3.1   0.1   
Laag_TKL7 GLY A 53  S . . . . . S + . . . . ? 0.672  79.5  149.7  84.3   16.7   -15.9 2.6   -3.2  
Laag_TKL7 GLU A 54  . . . . . . . + . . . . ? -0.734 19.6  156.8  -90.7  127.7  -14.4 5.8   -4.7  
Laag_TKL7 HIS A 55  S . . . . . S + . . . . ? 0.623  81.1  29.8   -106.7 -33.8  -13.6 6.1   -8.4  
Laag_TKL7 ASN A 56  B . > . . . . - D Q P . ? -0.980 65.0  -158.3 -130.3 117.7  -13.7 9.9   -8.5  
Laag_TKL7 LEU A 57  T . 3 . . . S + . . . . ? 0.690  96.0  45.5   -72.0  -11.7  -12.8 11.9  -5.4  
Laag_TKL7 LYS A 58  T . 3 . . . S + . . . . ? 0.582  104.6 69.1   -107.1 -11.1  -14.8 15.0  -6.6  
Laag_TKL7 HIS A 59  S . < . . . S - . . . . ? -0.945 70.5  -144.7 -120.5 120.7  -17.9 13.1  -7.7  
Laag_TKL7 LEU A 60  . . . . . . . + . . . . ? -0.727 21.9  171.9  -80.7  109.9  -20.4 11.5  -5.3  
Laag_TKL7 ASP A 61  . . . . . . . - . . . . ? 0.268  48.5  -120.5 -107.6 17.2   -21.7 8.3   -7.0  
Laag_TKL7 TRP A 62  S . . . . . S + . . . . ? 0.502  96.1  98.4   63.2   2.3    -23.6 7.1   -3.7  
Laag_TKL7 SER A 63  . . . . . . . + . . . . ? 0.489  58.2  113.3  -92.5  2.3    -21.5 3.9   -3.7  
Laag_TKL7 GLU A 64  . . . . . . . - . . . . ? -0.389 51.4  -160.1 -84.9  133.8  -19.1 5.5   -1.2  
Laag_TKL7 GLN A 65  E . . . . . . - C O N . ? -0.990 5.3   -157.2 -114.6 111.7  -18.7 4.2   2.3   
Laag_TKL7 LEU A 66  E . . . . . . + C O N . ? -0.881 18.5  179.5  -89.3  121.3  -17.3 6.7   4.8   
Laag_TKL7 LYS A 67  E . . . . . . - C O N . ? -0.945 20.5  -138.3 -124.3 144.1  -15.7 4.9   7.8   
Laag_TKL7 LEU A 68  E . . . . . . - C O N . ? -0.778 26.4  -114.6 -96.7  146.6  -13.9 6.2   10.8  
Laag_TKL7 ALA A 69  E . . . . . . - C O O . ? -0.632 26.0  -176.9 -77.4  128.0  -10.9 4.5   12.2  
Laag_TKL7 SER A 70  E . . . . . S + C O . . ? 0.730  74.0  8.7    -88.7  -26.7  -11.5 3.0   15.7  
Laag_TKL7 LYS A 71  E . . . . . . - C O O . ? -0.991 56.5  -155.5 -156.0 145.0  -7.8  1.9   16.0  
Laag_TKL7 VAL A 72  E . . . . . . - C O O . ? -0.994 13.3  -168.6 -124.2 124.2  -4.5  2.3   14.3  
Laag_TKL7 ILE A 73  E . . . . . . - C O O . ? -0.938 4.0   -161.8 -119.4 110.8  -1.8  -0.4  14.8  
Laag_TKL7 VAL A 74  E . . . . . . - C O O . ? -0.688 36.5  -99.2  -89.0  136.2  1.8   0.3   13.6  
Laag_TKL7 HIS A 75  . . > . . . . - . . . . ? -0.357 31.5  -131.9 -50.0  132.8  4.1   -2.6  13.1  
Laag_TKL7 PRO A 76  T . 3 . . . S + . . . . ? 0.751  105.0 52.3   -63.2  -25.6  6.3   -2.7  16.4  
Laag_TKL7 GLY A 77  T . 3 . . . S + . . . . ? 0.240  77.3  138.7  -95.0  9.6    9.5   -3.0  14.4  
Laag_TKL7 TYR A 78  . . < . . . . - . . . . ? -0.413 36.8  -160.7 -60.0  127.1  8.8   0.1   12.1  
Laag_TKL7 ASN A 79  . . . > . . . - . . . . ? -0.947 8.0   -162.9 -110.9 115.7  11.9  2.1   11.6  
Laag_TKL7 SER A 80  T . . 4 . . S + . . . . ? 0.714  88.5  52.6   -76.9  -18.0  11.2  5.8   10.4  
Laag_TKL7 GLN A 81  T . . 4 . . S + . . . . ? 0.927  124.3 22.2   -82.4  -43.9  14.7  6.2   9.2   
Laag_TKL7 THR A 82  T . . 4 . . S - . . . . ? 0.599  95.3  -130.8 -100.4 -9.6   15.1  3.2   7.0   
Laag_TKL7 LYS A 83  . . > < . . . + . . . . ? 0.687  51.1  159.3  59.9   17.3   11.4  2.7   6.5   
Laag_TKL7 ASN A 84  T . 3 . . . . + . . . . ? -0.557 66.5  15.2   -63.8  136.4  12.0  -0.9  7.4   
Laag_TKL7 ASN A 85  T . 3 . . . S + . . . . ? 0.870  79.8  172.3  65.3   32.3   8.7   -2.6  8.5   
Laag_TKL7 ASP A 86  . . < . . . . + . . . . ? -0.505 31.6  119.5  -70.7  69.2   6.7   0.3   7.0   
Laag_TKL7 ILE A 87  . . . . . . . + . . . . ? -0.999 34.9  176.6  -143.2 138.7  3.2   -1.4  7.5   
Laag_TKL7 MET A 88  E . . . . . . - C P M O ? -0.998 19.7  -139.3 -145.8 144.4  0.2   -0.4  9.5   
Laag_TKL7 LEU A 89  E . . . . . . - C P M O ? -0.895 10.3  -159.2 -105.8 135.7  -3.4  -1.8  10.2  
Laag_TKL7 VAL A 90  E . . . . . . - C P M O ? -0.966 7.6   -153.1 -114.1 114.2  -6.4  0.5   10.4  
Laag_TKL7 LYS A 91  E . . . . . . - C P M O ? -0.756 18.1  -131.8 -85.7  125.8  -9.4  -0.9  12.3  
Laag_TKL7 LEU A 92  E . . . . . . - C P . O ? -0.527 7.2   -133.1 -79.6  140.4  -12.7 0.6   11.1  
Laag_TKL7 LEU A 93  S . . . . . S + . . . . ? 0.894  95.4  19.0   -57.0  -45.0  -15.2 1.8   13.7  
Laag_TKL7 THR A 94  S . . . . . S - . . . . ? -0.946 95.0  -100.2 -124.8 146.3  -18.0 -0.0  11.8  
Laag_TKL7 PRO A 95  . . . . . . . - . . . . ? -0.357 37.9  -118.1 -62.2  149.5  -17.8 -2.9  9.3   
Laag_TKL7 VAL A 96  . . . . . . . - . . . . ? -0.502 21.2  -117.8 -80.4  153.0  -18.1 -2.0  5.6   
Laag_TKL7 CYS A 97  . . . . . . . - . . . . ? -0.868 33.2  -134.3 -88.3  109.6  -21.0 -3.5  3.5   
Laag_TKL7 LEU A 98  . . . . . . . + . . . . ? -0.510 44.0  133.9  -71.7  137.7  -19.3 -5.6  0.8   
Laag_TKL7 ASN A 99  S . . . . . S - . . . . ? -0.823 71.0  -63.8  -160.2 -168.5 -20.6 -5.1  -2.9  
Laag_TKL7 LYS A 100 S . . . . . S + . . . . ? 0.759  134.7 39.0   -64.8  -18.5  -19.4 -4.7  -6.4  
Laag_TKL7 LYS A 101 S . . . . . S + . . . . ? 0.627  119.0 45.4   -107.6 -23.5  -17.8 -1.4  -5.5  
Laag_TKL7 VAL A 102 S . . . . . S + . . . . ? -0.951 75.0  143.4  -126.3 109.4  -16.4 -2.3  -2.0  
Laag_TKL7 ASN A 103 . . . . . . . - . . . . ? -0.955 43.6  -110.9 -146.0 161.7  -14.6 -5.6  -1.8  
Laag_TKL7 VAL A 104 . . . . . . . - . . . . ? -0.669 21.3  -143.2 -96.0  147.3  -11.6 -7.2  0.0   
Laag_TKL7 ILE A 105 . . . . . . . - . . . . ? -0.883 26.2  -112.0 -105.8 143.5  -8.4  -8.4  -1.6  
Laag_TKL7 ASP A 106 B . . . . > . - B D C . ? -0.412 24.5  -115.1 -74.7  149.8  -6.7  -11.6 -0.5  
Laag_TKL7 LEU A 107 P . . . . P . - . . . . ? -0.530 41.2  -101.6 -76.9  146.2  -3.3  -11.7 1.3   
Laag_TKL7 PRO A 108 P . . . . < . - . . . . ? -0.366 17.4  -155.3 -70.0  149.4  -0.6  -13.4 -0.6  
Laag_TKL7 THR A 109 S . . . . . S + . . . . ? 0.587  82.1  19.8   -95.6  -17.5  0.5   -17.0 0.2   
Laag_TKL7 SER A 110 S . . . . . S - . . . . ? -0.967 89.1  -93.4  -147.5 160.8  4.0   -16.4 -1.3  
Laag_TKL7 CYS A 111 P . . . . > . - . . . . ? -0.413 50.3  -97.5  -73.5  150.0  6.3   -13.6 -2.1  
Laag_TKL7 PRO A 112 P . . . . P . - . . . . ? -0.341 36.8  -134.5 -64.7  147.2  6.3   -12.2 -5.7  
Laag_TKL7 VAL A 113 P . > . . P . - . . . . ? -0.724 34.8  -79.5  -100.1 155.5  8.9   -13.5 -8.1  
Laag_TKL7 ALA A 114 T . 3 . . < S + . . . . ? -0.153 114.1 21.3   -53.5  140.5  11.0  -11.3 -10.4 
Laag_TKL7 ARG A 115 T . 3 . . . S + . . . . ? 0.431  84.1  146.9  81.8   -1.1   9.4   -10.2 -13.7 
Laag_TKL7 THR A 116 . . < . . . . - . . . . ? -0.519 49.0  -124.7 -62.4  133.9  5.9   -10.7 -12.3 
Laag_TKL7 GLN A 117 E . . . . . . + B E D . ? -0.711 35.7  179.3  -83.8  135.3  3.4   -8.1  -13.7 
Laag_TKL7 CYS A 118 E . . . . . . - B E D E ? -0.899 24.9  -129.9 -137.8 157.7  1.6   -6.1  -11.1 
Laag_TKL7 LEU A 119 E . . . . . . - B E D E ? -0.940 17.1  -167.5 -111.3 128.5  -1.0  -3.4  -10.9 
Laag_TKL7 VAL A 120 E . . . . . . - B E D E ? -0.920 11.1  -177.1 -111.1 140.6  -0.6  -0.3  -8.8  
Laag_TKL7 SER A 121 E . . . . . . + B E D . ? -0.978 17.0  109.1  -139.6 150.1  -3.5  2.0   -8.1  
Laag_TKL7 GLY A 122 E . . . . . . - B E D . ? -0.975 62.5  -97.9  168.3  -179.1 -4.1  5.3   -6.3  
Laag_TKL7 TRP A 123 S . . . . . S + . . . . ? -0.084 74.1  124.9  -113.5 20.1   -4.9  9.1   -6.4  
Laag_TKL7 GLY A 124 S . . . . . S - . . . . ? -0.062 73.1  -52.0  -71.9  -176.0 -1.3  10.2  -6.0  
Laag_TKL7 THR A 125 . . . . . . . - . . . . ? -0.289 38.9  -162.1 -62.6  142.1  0.7   12.7  -8.3  
Laag_TKL7 THR A 126 S . . . . . S + . . . . ? 0.328  74.1  49.6   -104.7 -0.9   0.6   11.8  -12.2 
Laag_TKL7 SER A 127 S . . . . . S - . . . . ? -0.963 78.7  -120.7 -137.0 152.5  3.6   14.0  -13.0 
Laag_TKL7 SER A 128 S . . . . . S + . . . . ? -0.981 86.4  3.3    -141.7 131.6  7.2   14.5  -11.6 
Laag_TKL7 PRO A 129 S . . . . . S + . . . . ? -0.991 128.7 58.1   -90.4  -13.8  8.8   16.8  -10.4 
Laag_TKL7 GLN A 130 S . . . . . S - . . . . ? -0.647 89.5  -126.6 -80.6  121.9  5.7   19.0  -10.7 
Laag_TKL7 ALA A 131 . . . . . . . + . . . . ? -0.542 29.7  177.7  -76.3  129.1  2.8   17.5  -8.7  
Laag_TKL7 SER A 132 . . . . . . . - . . . . ? -0.968 12.5  -159.3 -127.2 115.7  -0.6  16.8  -10.5 
Laag_TKL7 PHE A 133 . . . . . . . - . . . . ? -0.854 11.0  -145.4 -101.1 111.3  -3.3  15.1  -8.4  
Laag_TKL7 PRO A 134 . . . . . . . - . . . . ? -0.419 10.2  -146.6 -72.8  147.7  -6.0  13.4  -10.4 
Laag_TKL7 SER A 135 S . . . . . S + . . . . ? 0.676  84.3  69.4   -83.3  -17.0  -9.6  13.4  -9.1  
Laag_TKL7 VAL A 136 B . . . . . S - D R P . ? -0.753 97.8  -98.7  -103.9 143.4  -10.1 9.9   -10.8 
Laag_TKL7 LEU A 137 . . . . . . . - . . . . ? -0.423 42.9  -153.7 -59.2  132.3  -8.4  6.7   -9.6  
Laag_TKL7 HIS A 138 E . . . . . . - B F B D ? -0.839 10.5  -166.3 -114.3 152.1  -5.4  5.9   -11.7 
Laag_TKL7 CYS A 139 E . . . . . . + B F B D ? -0.957 6.0   178.9  -135.0 150.4  -3.6  2.5   -12.5 
Laag_TKL7 ALA A 140 E . . . . . . - B F . D ? -0.992 27.6  -119.9 -149.0 144.5  -0.4  1.5   -14.0 
Laag_TKL7 ASN A 141 E . . . . . . + B F . D ? -0.699 34.4  177.7  -83.8  133.4  1.4   -1.7  -14.7 
Laag_TKL7 VAL A 142 E . . . . . . - B F . D ? -0.908 19.9  -133.7 -132.2 160.6  4.6   -2.4  -13.0 
Laag_TKL7 THR A 143 E . . . . . . - B F . D ? -0.946 24.9  -111.7 -117.9 138.6  7.1   -5.3  -13.0 
Laag_TKL7 ILE A 144 E . . . . > . - B F F . ? -0.472 32.8  -140.6 -65.7  132.6  8.8   -6.9  -10.0 
Laag_TKL7 VAL A 145 E . . . . P . - B F F . ? -0.775 25.7  -97.6  -98.1  140.1  12.5  -6.2  -9.9  
Laag_TKL7 ASP A 146 P . . > . < . - . . . . ? -0.278 30.4  -127.4 -53.5  137.1  15.1  -8.9  -8.9  
Laag_TKL7 GLN A 147 H . . > . . S + . . . . ? 0.863  108.2 50.3   -58.3  -41.8  16.0  -8.4  -5.3  
Laag_TKL7 ASP A 148 H . . > . . S + . . . . ? 0.889  111.3 48.4   -64.0  -42.0  19.8  -8.3  -6.1  
Laag_TKL7 VAL A 149 H . . > . . S + . . . . ? 0.921  109.5 52.9   -62.5  -46.1  19.3  -5.8  -8.7  
Laag_TKL7 CYS A 150 H . . X . . S + . . . . ? 0.921  109.9 48.4   -56.9  -42.4  17.2  -3.7  -6.3  
Laag_TKL7 ARG A 151 H . . < . . S + . . . . ? 0.824  108.2 54.9   -66.8  -36.8  20.0  -3.8  -3.7  
Laag_TKL7 SER A 152 H . . < . . S + . . . . ? 0.848  110.5 45.4   -67.3  -32.1  22.5  -2.8  -6.3  
Laag_TKL7 ILE A 153 H . . < . . S + . . . . ? 0.890  124.5 32.0   -77.2  -44.2  20.4  0.2   -7.1  
Laag_TKL7 TYR A 154 S . > X . . S - . . . . ? -0.679 86.8  -155.9 -113.3 77.7   19.8  1.3   -3.5  
Laag_TKL7 PRO A 155 T . 3 4 . . S - . . . . ? -0.283 72.7  -4.7   -65.0  128.0  22.9  0.2   -1.5  
Laag_TKL7 ASN A 156 T . 3 4 . . S + . . . . ? 0.641  120.8 79.9   73.3   13.4   22.4  -0.5  2.3   
Laag_TKL7 ARG A 157 T . < 4 . . . + . . . . ? 0.502  69.8  84.4   -122.2 -17.3  18.8  0.7   2.1   
Laag_TKL7 ILE A 158 . . . < . . . - . . . . ? -0.848 56.4  -179.2 -97.2  118.2  17.0  -2.4  0.7   
Laag_TKL7 SER A 159 . . > . . . . - . . . . ? -0.536 45.5  -100.0 -103.4 175.3  16.0  -5.1  3.3   
Laag_TKL7 ASP A 160 T . 3 . . . S + . . . . ? 0.599  120.6 65.4   -70.0  -10.4  14.2  -8.5  2.9   
Laag_TKL7 ASN A 161 T . 3 . . . S + . . . . ? 0.293  95.4  74.8   -93.7  7.8    11.0  -6.7  4.0   
Laag_TKL7 MET A 162 E . < . . . . - B G . G ? -0.909 58.3  -164.7 -125.1 149.5  11.0  -4.6  0.8   
Laag_TKL7 VAL A 163 E . . . . . . - B G . G ? -0.992 12.6  -141.6 -132.8 140.4  10.3  -5.2  -2.8  
Laag_TKL7 CYS A 164 E . . . . . . + B G F G ? -0.838 23.6  170.7  -99.9  138.5  11.1  -3.1  -5.9  
Laag_TKL7 ALA A 165 E . . . . . . + B G F G ? -0.996 23.1  83.8   -145.9 143.1  8.8   -2.7  -8.8  
Laag_TKL7 GLY A 166 S . . . . . S - . . . . ? -0.883 76.6  -53.8  152.4  177.1  8.7   -0.5  -11.9 
Laag_TKL7 ALA A 167 . . > . . . . - . . . . ? -0.805 35.5  -152.1 -86.5  119.0  10.0  -0.1  -15.4 
Laag_TKL7 MET A 168 T . 3 . . . S + . . . . ? 0.804  100.7 51.4   -60.1  -30.7  13.8  -0.4  -15.6 
Laag_TKL7 GLU A 169 T . 3 . . . S - . . . . ? 0.580  117.0 -123.5 -78.7  -7.6   13.7  1.8   -18.6 
Laag_TKL7 GLY A 170 S . < . . . S + . . . . ? -0.352 74.3  108.8  87.2   170.0  11.7  4.3   -16.7 
Laag_TKL7 GLY A 171 S . . . . . S + . . . . ? 0.120  72.9  64.1   111.4  -21.9  8.3   5.6   -17.6 
Laag_TKL7 THR A 172 . . . . . . . + . . . . ? -0.985 59.2  126.0  -138.0 134.7  6.0   3.9   -15.1 
Laag_TKL7 ASP A 173 E . . . . . . - A B A . ? -0.982 53.6  -100.9 -171.6 155.8  6.1   4.3   -11.2 
Laag_TKL7 ALA A 174 E . . . . . . + A B A . ? -0.772 48.1  179.9  -81.2  147.2  4.1   5.1   -8.0  
Laag_TKL7 CYS A 175 . . > . . . . - . . . . ? -0.604 33.2  -27.0  -135.6 -166.1 4.6   8.6   -6.8  
Laag_TKL7 GLN A 176 T . 3 . . . S + . . . . ? -0.207 121.0 24.0   -56.7  135.4  3.7   11.1  -4.0  
Laag_TKL7 GLY A 177 T . 3 . . . S + . . . . ? 0.189  99.0  88.8   95.7   -11.4  0.3   10.6  -2.5  
Laag_TKL7 ASP A 178 . . X . . . . + . . . . ? 0.304  53.8  141.4  -99.5  0.3    0.0   6.9   -3.3  
Laag_TKL7 SER A 179 T . 3 . . . S + . . . . ? -0.276 73.7  14.9   -46.0  130.2  1.7   5.9   -0.1  
Laag_TKL7 GLY A 180 T . 3 . . . S + . . . . ? 0.286  95.3  138.4  87.8   -15.0  0.1   2.9   1.3   
Laag_TKL7 GLY A 181 . . < . . . . - . . . . ? -0.270 57.2  -89.6  -62.9  162.4  -1.7  2.1   -1.9  
Laag_TKL7 PRO A 182 E . . . . . . - B H . H ? -0.466 22.3  -161.3 -90.8  135.6  -1.9  -1.5  -3.3  
Laag_TKL7 LEU A 183 E . . . . . . - B H E H ? -0.977 24.0  -166.4 -99.7  111.2  0.5   -3.4  -5.5  
Laag_TKL7 VAL A 184 E . . . . . . + B H E H ? -0.894 12.0  179.3  -113.1 124.0  -1.6  -6.3  -6.9  
Laag_TKL7 CYS A 185 E . > . . . S - B H E H ? -0.987 72.1  -14.9  -123.5 126.1  -0.1  -9.3  -8.6  
Laag_TKL7 ASN A 186 T . 3 . . . S - . . . . ? 0.883  129.4 -52.5  52.5   33.0   -2.1  -12.3 -9.9  
Laag_TKL7 GLY A 187 T . 3 . . . S + . . . . ? 0.569  117.7 103.9  86.6   7.7    -5.1  -11.1 -7.9  
Laag_TKL7 LYS A 188 E . < . . . S - B I C H ? -0.929 78.8  -105.3 -123.5 153.0  -3.3  -10.9 -4.6  
Laag_TKL7 LEU A 189 E . . . . . . + B I . H ? -0.630 45.3  161.6  -76.2  112.0  -1.9  -8.0  -2.5  
Laag_TKL7 GLN A 190 E . . . . . . + B I . . ? 0.683  56.2  2.9    -108.4 -22.5  1.8   -8.2  -2.9  
Laag_TKL7 GLY A 191 E . . . . . . - B I I H ? -0.987 51.2  -134.4 -159.9 161.1  3.0   -4.7  -1.8  
Laag_TKL7 LEU A 192 E . . . . . . - B I I H ? -0.988 41.3  -104.8 -119.8 132.6  2.2   -1.3  -0.3  
Laag_TKL7 VAL A 193 E . . . . . . + B I I . ? -0.409 55.3  154.7  -55.5  125.3  3.6   1.9   -1.8  
Laag_TKL7 SER A 194 E . . . . . . - B I . . ? 0.735  49.8  -29.5  -121.8 -68.3  6.4   2.9   0.6   
Laag_TKL7 TRP A 195 E . . . . . . + B I I . ? -0.937 52.2  157.6  -152.7 167.4  9.2   5.1   -0.8  
Laag_TKL7 GLY A 196 . . . . . . . - . . . . ? -0.970 50.1  -39.3  -175.2 -179.4 11.2  5.8   -3.9  
Laag_TKL7 PRO A 197 . . . . . . . - . . . . ? -0.197 52.7  -115.8 -55.1  160.0  13.3  8.4   -5.6  
Laag_TKL7 GLN A 198 S . . . . . S + . . . . ? 0.869  111.4 51.5   -64.4  -37.9  12.4  12.1  -5.3  
Laag_TKL7 ILE A 199 S . . . . . S - . . . . ? -0.912 92.5  -141.3 -101.7 118.2  11.8  12.1  -9.0  
Laag_TKL7 CYS A 200 S . . . . . S + . . . . ? -0.310 72.5  25.5   -77.2  160.5  9.5   9.3   -10.0 
Laag_TKL7 ALA A 201 S . . . . . S + . . . . ? 0.782  78.9  159.1  64.4   26.4   9.7   7.0   -13.1 
Laag_TKL7 GLN A 202 B . > . . . . - E S Q . ? -0.631 51.2  -95.1  -75.8  140.4  13.4  7.5   -13.5 
Laag_TKL7 PRO A 203 T . 3 . . . S + . . . . ? -0.368 108.4 6.1    -54.8  136.2  15.3  4.9   -15.5 
Laag_TKL7 ARG A 204 T . 3 . . . S + . . . . ? 0.748  108.0 101.9  66.3   21.4   16.9  2.2   -13.3 
Laag_TKL7 ARG A 205 B . < . . . . - E T Q . ? -0.623 52.0  -178.8 -134.6 73.2   15.1  3.7   -10.2 
Laag_TKL7 PRO A 206 . . . . . . . - . . . . ? -0.295 32.4  -99.1  -67.7  159.6  12.1  1.6   -9.4  
Laag_TKL7 GLY A 207 E . . . . . . - B J G . ? -0.426 33.5  -126.7 -71.0  157.6  9.7   2.4   -6.5  
Laag_TKL7 VAL A 208 E . . . . . . - B J G I ? -0.925 27.6  -173.9 -112.9 132.8  10.0  0.5   -3.2  
Laag_TKL7 TYR A 209 E . . . . . . - B J G I ? -0.831 34.5  -98.7  -122.3 152.0  7.1   -1.3  -1.6  
Laag_TKL7 VAL A 210 E . . . . . . - B J G I ? -0.609 38.2  -127.4 -63.4  129.9  6.4   -3.1  1.6   
Laag_TKL7 ASN A 211 E . > . . . . - B J . I ? -0.698 27.1  -171.3 -80.4  88.8   6.8   -6.9  0.9   
Laag_TKL7 VAL A 212 G . > . . . S + . . . . ? 0.807  76.5  68.6   -58.9  -34.4  3.3   -7.9  2.3   
Laag_TKL7 CYS A 213 G . > . . . S + . . . . ? 0.801  95.4  58.3   -57.4  -23.2  4.1   -11.7 2.0   
Laag_TKL7 ARG A 214 G . < . . . S + . . . . ? 0.557  109.9 43.1   -81.8  -7.3   6.6   -11.1 4.8   
Laag_TKL7 TYR A 215 G . < > . . S + . . . . ? 0.214  75.4  106.2  -125.1 11.2   3.9   -9.7  7.2   
Laag_TKL7 VAL A 216 H . < > . . S + . . . . ? 0.930  84.8  48.1   -61.7  -42.9  1.0   -12.1 6.7   
Laag_TKL7 ASP A 217 H . . > . . S + . . . . ? 0.928  113.2 47.7   -62.6  -45.1  1.6   -13.8 10.1  
Laag_TKL7 TRP A 218 H . . > . . S + . . . . ? 0.915  111.6 51.5   -61.0  -43.1  1.8   -10.4 11.8  
Laag_TKL7 ILE A 219 H . . X . . S + . . . . ? 0.946  112.9 43.4   -60.0  -51.9  -1.3  -9.2  10.0  
Laag_TKL7 ARG A 220 H . . X . . S + . . . . ? 0.898  114.6 49.5   -63.9  -45.7  -3.4  -12.2 11.0  
Laag_TKL7 GLU A 221 H . . X . . S + . . . . ? 0.897  111.2 49.3   -61.7  -44.6  -2.2  -12.2 14.5  
Laag_TKL7 THR A 222 H . . < . . S + . . . . ? 0.914  111.7 48.8   -61.8  -44.1  -2.8  -8.5  15.0  
Laag_TKL7 ILE A 223 H . > < . . S + . . . . ? 0.929  110.7 50.7   -62.6  -47.1  -6.4  -8.9  13.6  
Laag_TKL7 ARG A 224 H . 3 < . . S + . . . . ? 0.879  107.7 53.3   -58.9  -38.1  -7.2  -11.9 15.9  
Laag_TKL7 ASN A 225 T . 3 < . . . . . . . . ? 0.565  .     .      -80.1  -5.0   -5.9  -10.0 19.0  
Laag_TKL7 ASN A 226 . . < . . . . . . . . . ? 0.615  .     .      -128.7 .      -8.3  -7.0  18.2  
# 
loop_
_dssp_struct_ladder.id 
_dssp_struct_ladder.sheet_id 
_dssp_struct_ladder.range_id_1 
_dssp_struct_ladder.range_id_2 
_dssp_struct_ladder.type 
_dssp_struct_ladder.beg_1_label_comp_id 
_dssp_struct_ladder.beg_1_label_asym_id 
_dssp_struct_ladder.beg_1_label_seq_id 
_dssp_struct_ladder.pdbx_beg_1_PDB_ins_code 
_dssp_struct_ladder.end_1_label_comp_id 
_dssp_struct_ladder.end_1_label_asym_id 
_dssp_struct_ladder.end_1_label_seq_id 
_dssp_struct_ladder.pdbx_end_1_PDB_ins_code 
_dssp_struct_ladder.beg_1_auth_comp_id 
_dssp_struct_ladder.beg_1_auth_asym_id 
_dssp_struct_ladder.beg_1_auth_seq_id 
_dssp_struct_ladder.end_1_auth_comp_id 
_dssp_struct_ladder.end_1_auth_asym_id 
_dssp_struct_ladder.end_1_auth_seq_id 
_dssp_struct_ladder.beg_2_label_comp_id 
_dssp_struct_ladder.beg_2_label_asym_id 
_dssp_struct_ladder.beg_2_label_seq_id 
_dssp_struct_ladder.pdbx_beg_2_PDB_ins_code 
_dssp_struct_ladder.end_2_label_comp_id 
_dssp_struct_ladder.end_2_label_asym_id 
_dssp_struct_ladder.end_2_label_seq_id 
_dssp_struct_ladder.pdbx_end_2_PDB_ins_code 
_dssp_struct_ladder.beg_2_auth_comp_id 
_dssp_struct_ladder.beg_2_auth_asym_id 
_dssp_struct_ladder.beg_2_auth_seq_id 
_dssp_struct_ladder.end_2_auth_comp_id 
_dssp_struct_ladder.end_2_auth_asym_id 
_dssp_struct_ladder.end_2_auth_seq_id 
A A A B anti-parallel ILE A 2   ? ILE A 3   ? ILE A 2   ILE A 3   ALA A 174 ? ASP A 173 ? ALA A 174 ASP A 173 
B B C F anti-parallel GLY A 6   ? PRO A 7   ? GLY A 6   PRO A 7   CYS A 139 ? HIS A 138 ? CYS A 139 HIS A 138 
C B D I parallel      ASP A 106 ? ASP A 106 ? ASP A 106 ASP A 106 LYS A 188 ? LYS A 188 ? LYS A 188 LYS A 188 
D B E F anti-parallel GLN A 117 ? GLY A 122 ? GLN A 117 GLY A 122 THR A 143 ? HIS A 138 ? THR A 143 HIS A 138 
E B E H anti-parallel CYS A 118 ? VAL A 120 ? CYS A 118 VAL A 120 CYS A 185 ? LEU A 183 ? CYS A 185 LEU A 183 
F B F G anti-parallel ILE A 144 ? VAL A 145 ? ILE A 144 VAL A 145 ALA A 165 ? CYS A 164 ? ALA A 165 CYS A 164 
G B G J anti-parallel MET A 162 ? ALA A 165 ? MET A 162 ALA A 165 VAL A 210 ? GLY A 207 ? VAL A 210 GLY A 207 
H B H I anti-parallel PRO A 182 ? CYS A 185 ? PRO A 182 CYS A 185 LEU A 192 ? LYS A 188 ? LEU A 192 LYS A 188 
I B I J anti-parallel GLY A 191 ? TRP A 195 ? GLY A 191 TRP A 195 ASN A 211 ? VAL A 208 ? ASN A 211 VAL A 208 
J C K L anti-parallel GLN A 16  ? SER A 21  ? GLN A 16  SER A 21  THR A 30  ? ARG A 24  ? THR A 30  ARG A 24  
K C K N anti-parallel ALA A 17  ? LEU A 19  ? ALA A 17  LEU A 19  LEU A 52  ? VAL A 50  ? LEU A 52  VAL A 50  
L C L M anti-parallel THR A 30  ? LEU A 31  ? THR A 30  LEU A 31  LEU A 38  ? VAL A 37  ? LEU A 38  VAL A 37  
M C M P anti-parallel TRP A 36  ? THR A 39  ? TRP A 36  THR A 39  LYS A 91  ? MET A 88  ? LYS A 91  MET A 88  
N C N O anti-parallel PRO A 49  ? LEU A 52  ? PRO A 49  LEU A 52  LEU A 68  ? GLN A 65  ? LEU A 68  GLN A 65  
O C O P anti-parallel ALA A 69  ? VAL A 74  ? ALA A 69  VAL A 74  LEU A 92  ? MET A 88  ? LEU A 92  MET A 88  
P D Q R anti-parallel ASN A 56  ? ASN A 56  ? ASN A 56  ASN A 56  VAL A 136 ? VAL A 136 ? VAL A 136 VAL A 136 
Q E S T anti-parallel GLN A 202 ? GLN A 202 ? GLN A 202 GLN A 202 ARG A 205 ? ARG A 205 ? ARG A 205 ARG A 205 
# 
loop_
_dssp_struct_bridge_pairs.id 
_dssp_struct_bridge_pairs.label_comp_id 
_dssp_struct_bridge_pairs.label_seq_id 
_dssp_struct_bridge_pairs.label_asym_id 
_dssp_struct_bridge_pairs.auth_seq_id 
_dssp_struct_bridge_pairs.auth_asym_id 
_dssp_struct_bridge_pairs.pdbx_PDB_ins_code 
_dssp_struct_bridge_pairs.acceptor_1_label_comp_id 
_dssp_struct_bridge_pairs.acceptor_1_label_seq_id 
_dssp_struct_bridge_pairs.acceptor_1_label_asym_id 
_dssp_struct_bridge_pairs.acceptor_1_auth_seq_id 
_dssp_struct_bridge_pairs.acceptor_1_auth_asym_id 
_dssp_struct_bridge_pairs.acceptor_1_pdbx_PDB_ins_code 
_dssp_struct_bridge_pairs.acceptor_1_energy 
_dssp_struct_bridge_pairs.acceptor_2_label_comp_id 
_dssp_struct_bridge_pairs.acceptor_2_label_seq_id 
_dssp_struct_bridge_pairs.acceptor_2_label_asym_id 
_dssp_struct_bridge_pairs.acceptor_2_auth_seq_id 
_dssp_struct_bridge_pairs.acceptor_2_auth_asym_id 
_dssp_struct_bridge_pairs.acceptor_2_pdbx_PDB_ins_code 
_dssp_struct_bridge_pairs.acceptor_2_energy 
_dssp_struct_bridge_pairs.donor_1_label_comp_id 
_dssp_struct_bridge_pairs.donor_1_label_seq_id 
_dssp_struct_bridge_pairs.donor_1_label_asym_id 
_dssp_struct_bridge_pairs.donor_1_auth_seq_id 
_dssp_struct_bridge_pairs.donor_1_auth_asym_id 
_dssp_struct_bridge_pairs.donor_1_pdbx_PDB_ins_code 
_dssp_struct_bridge_pairs.donor_1_energy 
_dssp_struct_bridge_pairs.donor_2_label_comp_id 
_dssp_struct_bridge_pairs.donor_2_label_seq_id 
_dssp_struct_bridge_pairs.donor_2_label_asym_id 
_dssp_struct_bridge_pairs.donor_2_auth_seq_id 
_dssp_struct_bridge_pairs.donor_2_auth_asym_id 
_dssp_struct_bridge_pairs.donor_2_pdbx_PDB_ins_code 
_dssp_struct_bridge_pairs.donor_2_energy 
1   ARG 1   A 1   A ? ?   ?   ? ?   ? ? ?    ?   ?   ? ?   ? ? ?    CYS 175 A 175 A ? -0.7 ILE 3   A 3   A ? -0.6 
2   ILE 2   A 2   A ? THR 125 A 125 A ? -0.4 GLY 124 A 124 A ? -0.3 GLY 5   A 5   A ? -1.0 GLY 4   A 4   A ? -0.5 
3   ILE 3   A 3   A ? ASP 173 A 173 A ? -2.8 ARG 1   A 1   A ? -0.6 ASP 173 A 173 A ? -1.5 SER 127 A 127 A ? -0.1 
4   GLY 4   A 4   A ? ILE 2   A 2   A ? -0.5 THR 126 A 126 A ? -0.4 ASN 141 A 141 A ? -0.2 ILE 3   A 3   A ? -0.2 
5   GLY 5   A 5   A ? ILE 2   A 2   A ? -1.0 ASP 173 A 173 A ? -0.1 GLY 4   A 4   A ? -0.3 ALA 140 A 140 A ? -0.2 
6   GLY 6   A 6   A ? CYS 139 A 139 A ? -2.1 GLY 4   A 4   A ? -0.1 CYS 139 A 139 A ? -3.2 ILE 3   A 3   A ? -0.0 
7   PRO 7   A 7   A ? ?   ?   ? ?   ? ? ?    ?   ?   ? ?   ? ? ?    HIS 138 A 138 A ? -0.3 ARG 9   A 9   A ? -0.1 
8   CYS 8   A 8   A ? LEU 137 A 137 A ? -3.1 HIS 55  A 55  A ? -0.1 LEU 137 A 137 A ? -0.1 ASN 11  A 11  A ? -0.1 
9   ARG 9   A 9   A ? PRO 7   A 7   A ? -0.1 ILE 10  A 10  A ? -0.1 SER 12  A 12  A ? -2.1 GLN 13  A 13  A ? -0.3 
10  ILE 10  A 10  A ? ASN 11  A 11  A ? -0.3 SER 12  A 12  A ? -0.1 ARG 9   A 9   A ? -0.1 HIS 55  A 55  A ? -0.1 
11  ASN 11  A 11  A ? SER 12  A 12  A ? -0.1 GLN 13  A 13  A ? -0.1 ILE 10  A 10  A ? -0.3 ARG 9   A 9   A ? -0.1 
12  SER 12  A 12  A ? ARG 9   A 9   A ? -2.1 GLN 13  A 13  A ? -0.2 ILE 10  A 10  A ? -0.1 ASN 11  A 11  A ? -0.1 
13  GLN 13  A 13  A ? ARG 9   A 9   A ? -0.3 PRO 14  A 14  A ? -0.1 GLN 16  A 16  A ? -1.7 SER 12  A 12  A ? -0.2 
14  PRO 14  A 14  A ? ?   ?   ? ?   ? ? ?    ?   ?   ? ?   ? ? ?    ASN 103 A 103 A ? -2.1 GLY 53  A 53  A ? -0.2 
15  TRP 15  A 15  A ? VAL 102 A 102 A ? -0.2 SER 12  A 12  A ? -0.1 LEU 31  A 31  A ? -3.0 ALA 17  A 17  A ? -0.2 
16  GLN 16  A 16  A ? GLN 13  A 13  A ? -1.7 THR 30  A 30  A ? -0.2 GLY 53  A 53  A ? -0.6 ALA 18  A 18  A ? -0.4 
17  ALA 17  A 17  A ? GLY 29  A 29  A ? -2.4 TRP 15  A 15  A ? -0.2 GLY 29  A 29  A ? -1.6 LEU 19  A 19  A ? -0.6 
18  ALA 18  A 18  A ? ARG 51  A 51  A ? -2.5 GLN 16  A 16  A ? -0.4 ARG 51  A 51  A ? -2.7 PHE 20  A 20  A ? -0.6 
19  LEU 19  A 19  A ? CYS 27  A 27  A ? -3.2 ALA 17  A 17  A ? -0.6 HIS 26  A 26  A ? -3.4 CYS 27  A 27  A ? -1.6 
20  PHE 20  A 20  A ? PRO 49  A 49  A ? -2.7 ALA 18  A 18  A ? -0.6 GLY 22  A 22  A ? -0.5 LEU 25  A 25  A ? -0.2 
21  SER 21  A 21  A ? ARG 24  A 24  A ? -2.3 LEU 19  A 19  A ? -0.3 ARG 24  A 24  A ? -1.5 PHE 23  A 23  A ? -0.4 
22  GLY 22  A 22  A ? PHE 20  A 20  A ? -0.5 PRO 47  A 47  A ? -0.4 HIS 26  A 26  A ? -0.1 PHE 20  A 20  A ? -0.1 
23  PHE 23  A 23  A ? SER 21  A 21  A ? -0.4 PHE 20  A 20  A ? -0.1 LEU 25  A 25  A ? -0.4 GLY 22  A 22  A ? -0.2 
24  ARG 24  A 24  A ? SER 21  A 21  A ? -1.5 LEU 25  A 25  A ? -0.0 SER 21  A 21  A ? -2.3 HIS 26  A 26  A ? -0.3 
25  LEU 25  A 25  A ? PHE 23  A 23  A ? -0.4 PHE 20  A 20  A ? -0.2 PHE 20  A 20  A ? -0.2 GLY 28  A 28  A ? -0.1 
26  HIS 26  A 26  A ? LEU 19  A 19  A ? -3.4 CYS 27  A 27  A ? -0.4 GLY 28  A 28  A ? -0.3 SER 179 A 179 A ? -0.2 
27  CYS 27  A 27  A ? LEU 19  A 19  A ? -1.6 ASP 178 A 178 A ? -0.1 LEU 19  A 19  A ? -3.2 HIS 26  A 26  A ? -0.4 
28  GLY 28  A 28  A ? SER 179 A 179 A ? -3.3 HIS 26  A 26  A ? -0.3 ALA 40  A 40  A ? -0.4 THR 30  A 30  A ? -0.3 
29  GLY 29  A 29  A ? ALA 17  A 17  A ? -1.6 CYS 27  A 27  A ? -0.2 ALA 17  A 17  A ? -2.4 LEU 31  A 31  A ? -0.4 
30  THR 30  A 30  A ? LEU 38  A 38  A ? -2.3 GLY 28  A 28  A ? -0.3 LEU 38  A 38  A ? -3.8 ILE 32  A 32  A ? -0.5 
31  LEU 31  A 31  A ? TRP 15  A 15  A ? -3.0 GLY 29  A 29  A ? -0.4 ILE 105 A 105 A ? -2.0 VAL 37  A 37  A ? -0.2 
32  ILE 32  A 32  A ? TRP 36  A 36  A ? -2.4 THR 30  A 30  A ? -0.5 ASN 34  A 34  A ? -0.2 VAL 37  A 37  A ? -0.2 
33  THR 33  A 33  A ? TRP 36  A 36  A ? -1.4 ASN 103 A 103 A ? -0.1 ILE 32  A 32  A ? -0.2 TRP 36  A 36  A ? -0.1 
34  ASN 34  A 34  A ? ILE 32  A 32  A ? -0.2 ARG 35  A 35  A ? -0.2 VAL 96  A 96  A ? -3.1 VAL 37  A 37  A ? -0.1 
35  ARG 35  A 35  A ? PRO 95  A 95  A ? -0.2 TRP 36  A 36  A ? -0.1 LEU 92  A 92  A ? -3.2 VAL 37  A 37  A ? -0.5 
36  TRP 36  A 36  A ? LYS 91  A 91  A ? -0.2 THR 33  A 33  A ? -0.1 ILE 32  A 32  A ? -2.4 THR 33  A 33  A ? -1.4 
37  VAL 37  A 37  A ? VAL 90  A 90  A ? -2.5 ARG 35  A 35  A ? -0.5 VAL 90  A 90  A ? -3.1 THR 39  A 39  A ? -0.4 
38  LEU 38  A 38  A ? THR 30  A 30  A ? -3.8 TRP 36  A 36  A ? -0.4 THR 30  A 30  A ? -2.3 ALA 40  A 40  A ? -0.2 
39  THR 39  A 39  A ? MET 88  A 88  A ? -2.5 VAL 37  A 37  A ? -0.4 MET 88  A 88  A ? -2.6 ALA 41  A 41  A ? -0.3 
40  ALA 40  A 40  A ? GLY 28  A 28  A ? -0.4 LEU 38  A 38  A ? -0.2 CYS 43  A 43  A ? -1.4 ILE 87  A 87  A ? -0.3 
41  ALA 41  A 41  A ? THR 39  A 39  A ? -0.3 HIS 42  A 42  A ? -0.3 LYS 44  A 44  A ? -1.9 ALA 40  A 40  A ? -0.1 
42  HIS 42  A 42  A ? CYS 43  A 43  A ? -0.3 LYS 83  A 83  A ? -0.1 ALA 41  A 41  A ? -0.3 SER 179 A 179 A ? -0.1 
43  CYS 43  A 43  A ? ALA 40  A 40  A ? -1.4 GLY 28  A 28  A ? -0.1 HIS 42  A 42  A ? -0.3 ALA 41  A 41  A ? -0.2 
44  LYS 44  A 44  A ? ALA 41  A 41  A ? -1.9 ALA 40  A 40  A ? -0.1 GLY 46  A 46  A ? -0.2 ALA 41  A 41  A ? -0.0 
45  LEU 45  A 45  A ? GLY 46  A 46  A ? -0.4 CYS 43  A 43  A ? -0.1 HIS 26  A 26  A ? -0.0 CYS 43  A 43  A ? -0.0 
46  GLY 46  A 46  A ? LYS 44  A 44  A ? -0.2 SER 21  A 21  A ? -0.1 LEU 45  A 45  A ? -0.4 ?   ?   ? ?   ? ? ?    
47  PRO 47  A 47  A ? ?   ?   ? ?   ? ? ?    ?   ?   ? ?   ? ? ?    GLY 22  A 22  A ? -0.4 SER 70  A 70  A ? -0.1 
48  PHE 48  A 48  A ? SER 21  A 21  A ? -0.1 LEU 19  A 19  A ? -0.1 ALA 69  A 69  A ? -0.7 VAL 50  A 50  A ? -0.5 
49  PRO 49  A 49  A ? ?   ?   ? ?   ? ? ?    ?   ?   ? ?   ? ? ?    PHE 20  A 20  A ? -2.7 ARG 51  A 51  A ? -0.6 
50  VAL 50  A 50  A ? LYS 67  A 67  A ? -3.7 PHE 48  A 48  A ? -0.5 LYS 67  A 67  A ? -3.1 LEU 52  A 52  A ? -0.5 
51  ARG 51  A 51  A ? ALA 18  A 18  A ? -2.7 PRO 49  A 49  A ? -0.6 ALA 18  A 18  A ? -2.5 GLY 53  A 53  A ? -0.3 
52  LEU 52  A 52  A ? GLN 65  A 65  A ? -2.1 VAL 50  A 50  A ? -0.5 GLN 65  A 65  A ? -2.3 ALA 17  A 17  A ? -0.1 
53  GLY 53  A 53  A ? GLN 16  A 16  A ? -0.6 LYS 101 A 101 A ? -0.3 HIS 55  A 55  A ? -0.4 SER 63  A 63  A ? -0.2 
54  GLU 54  A 54  A ? GLN 16  A 16  A ? -0.4 ARG 51  A 51  A ? -0.2 GLY 53  A 53  A ? -0.3 LEU 57  A 57  A ? -0.1 
55  HIS 55  A 55  A ? GLY 53  A 53  A ? -0.4 ASN 56  A 56  A ? -0.3 LEU 137 A 137 A ? -2.8 LEU 57  A 57  A ? -0.4 
56  ASN 56  A 56  A ? HIS 59  A 59  A ? -0.4 VAL 136 A 136 A ? -0.2 HIS 59  A 59  A ? -0.8 HIS 55  A 55  A ? -0.3 
57  LEU 57  A 57  A ? SER 135 A 135 A ? -3.3 HIS 55  A 55  A ? -0.4 VAL 136 A 136 A ? -0.1 ASN 56  A 56  A ? -0.1 
58  LYS 58  A 58  A ? SER 135 A 135 A ? -0.4 HIS 59  A 59  A ? -0.1 LEU 60  A 60  A ? -0.5 LEU 57  A 57  A ? -0.2 
59  HIS 59  A 59  A ? ASN 56  A 56  A ? -0.8 SER 135 A 135 A ? -0.2 ASP 61  A 61  A ? -0.7 ASN 56  A 56  A ? -0.4 
60  LEU 60  A 60  A ? LYS 58  A 58  A ? -0.5 ASP 61  A 61  A ? -0.1 LEU 57  A 57  A ? -0.1 GLU 54  A 54  A ? -0.0 
61  ASP 61  A 61  A ? HIS 59  A 59  A ? -0.7 ASN 56  A 56  A ? -0.1 LEU 60  A 60  A ? -0.1 GLU 54  A 54  A ? -0.0 
62  TRP 62  A 62  A ? SER 63  A 63  A ? -0.1 ?   ?   ? ?   ? ? ?    LEU 60  A 60  A ? -0.1 GLY 53  A 53  A ? -0.0 
63  SER 63  A 63  A ? GLY 53  A 53  A ? -0.2 LYS 101 A 101 A ? -0.0 TRP 62  A 62  A ? -0.1 GLN 65  A 65  A ? -0.1 
64  GLU 64  A 64  A ? ARG 51  A 51  A ? -0.0 GLY 53  A 53  A ? -0.0 LEU 66  A 66  A ? -0.6 GLY 53  A 53  A ? -0.2 
65  GLN 65  A 65  A ? LEU 52  A 52  A ? -2.3 SER 63  A 63  A ? -0.1 LEU 52  A 52  A ? -2.1 LYS 67  A 67  A ? -0.6 
66  LEU 66  A 66  A ? GLU 64  A 64  A ? -0.6 ARG 51  A 51  A ? -0.2 LEU 68  A 68  A ? -0.4 ARG 51  A 51  A ? -0.2 
67  LYS 67  A 67  A ? VAL 50  A 50  A ? -3.1 GLN 65  A 65  A ? -0.6 VAL 50  A 50  A ? -3.7 ALA 69  A 69  A ? -0.3 
68  LEU 68  A 68  A ? LEU 66  A 66  A ? -0.4 PRO 49  A 49  A ? -0.2 LEU 93  A 93  A ? -4.3 SER 70  A 70  A ? -0.4 
69  ALA 69  A 69  A ? PHE 48  A 48  A ? -0.7 LYS 67  A 67  A ? -0.3 LEU 92  A 92  A ? -0.3 VAL 72  A 72  A ? -0.1 
70  SER 70  A 70  A ? LYS 91  A 91  A ? -3.3 LEU 68  A 68  A ? -0.4 VAL 72  A 72  A ? -0.3 LEU 92  A 92  A ? -0.2 
71  LYS 71  A 71  A ? LYS 91  A 91  A ? -1.5 ILE 73  A 73  A ? -0.0 LYS 91  A 91  A ? -2.8 ILE 73  A 73  A ? -0.4 
72  VAL 72  A 72  A ? SER 70  A 70  A ? -0.3 VAL 90  A 90  A ? -0.2 VAL 74  A 74  A ? -0.6 VAL 90  A 90  A ? -0.2 
73  ILE 73  A 73  A ? LEU 89  A 89  A ? -3.4 LYS 71  A 71  A ? -0.4 LEU 89  A 89  A ? -2.9 HIS 75  A 75  A ? -0.3 
74  VAL 74  A 74  A ? VAL 72  A 72  A ? -0.6 MET 88  A 88  A ? -0.2 MET 88  A 88  A ? -0.2 ASP 86  A 86  A ? -0.1 
75  HIS 75  A 75  A ? ILE 87  A 87  A ? -2.4 ILE 73  A 73  A ? -0.3 TYR 78  A 78  A ? -1.9 VAL 74  A 74  A ? -0.1 
76  PRO 76  A 76  A ? ?   ?   ? ?   ? ? ?    ?   ?   ? ?   ? ? ?    HIS 75  A 75  A ? -0.1 VAL 74  A 74  A ? -0.0 
77  GLY 77  A 77  A ? ASN 85  A 85  A ? -0.1 ASN 79  A 79  A ? -0.1 ASN 79  A 79  A ? -0.1 HIS 75  A 75  A ? -0.1 
78  TYR 78  A 78  A ? HIS 75  A 75  A ? -1.9 ILE 87  A 87  A ? -0.1 SER 80  A 80  A ? -0.5 ASN 85  A 85  A ? -0.2 
79  ASN 79  A 79  A ? ASN 84  A 84  A ? -2.6 GLY 77  A 77  A ? -0.1 LYS 83  A 83  A ? -2.2 ASN 84  A 84  A ? -0.5 
80  SER 80  A 80  A ? TYR 78  A 78  A ? -0.5 GLN 81  A 81  A ? -0.2 ASN 79  A 79  A ? -0.1 TYR 78  A 78  A ? -0.0 
81  GLN 81  A 81  A ? THR 82  A 82  A ? -0.1 ASN 84  A 84  A ? -0.1 SER 80  A 80  A ? -0.2 ASN 79  A 79  A ? -0.0 
82  THR 82  A 82  A ? ASN 84  A 84  A ? -0.1 ILE 158 A 158 A ? -0.0 SER 80  A 80  A ? -0.2 GLN 81  A 81  A ? -0.1 
83  LYS 83  A 83  A ? ASN 79  A 79  A ? -2.2 ASN 84  A 84  A ? -0.3 ASP 86  A 86  A ? -0.9 ASN 85  A 85  A ? -0.2 
84  ASN 84  A 84  A ? ASN 79  A 79  A ? -0.5 ASN 85  A 85  A ? -0.2 ASN 79  A 79  A ? -2.6 LYS 83  A 83  A ? -0.3 
85  ASN 85  A 85  A ? LYS 83  A 83  A ? -0.2 TYR 78  A 78  A ? -0.2 ILE 87  A 87  A ? -2.0 ASN 84  A 84  A ? -0.2 
86  ASP 86  A 86  A ? LYS 83  A 83  A ? -0.9 ASN 161 A 161 A ? -0.1 MET 88  A 88  A ? -0.3 ASN 85  A 85  A ? -0.2 
87  ILE 87  A 87  A ? ASN 85  A 85  A ? -2.0 ALA 40  A 40  A ? -0.3 HIS 75  A 75  A ? -2.4 LEU 89  A 89  A ? -0.3 
88  MET 88  A 88  A ? THR 39  A 39  A ? -2.6 ASP 86  A 86  A ? -0.3 THR 39  A 39  A ? -2.5 VAL 90  A 90  A ? -0.4 
89  LEU 89  A 89  A ? ILE 73  A 73  A ? -2.9 ILE 87  A 87  A ? -0.3 ILE 73  A 73  A ? -3.4 LYS 91  A 91  A ? -0.5 
90  VAL 90  A 90  A ? VAL 37  A 37  A ? -3.1 MET 88  A 88  A ? -0.4 VAL 37  A 37  A ? -2.5 LEU 92  A 92  A ? -0.5 
91  LYS 91  A 91  A ? LYS 71  A 71  A ? -2.8 LEU 89  A 89  A ? -0.5 SER 70  A 70  A ? -3.3 LYS 71  A 71  A ? -1.5 
92  LEU 92  A 92  A ? ARG 35  A 35  A ? -3.2 VAL 90  A 90  A ? -0.5 ALA 69  A 69  A ? -0.2 VAL 96  A 96  A ? -0.0 
93  LEU 93  A 93  A ? LEU 68  A 68  A ? -4.3 LYS 91  A 91  A ? -0.2 LEU 92  A 92  A ? -0.1 ALA 69  A 69  A ? -0.1 
94  THR 94  A 94  A ? LEU 68  A 68  A ? -0.3 ASN 34  A 34  A ? -0.0 LEU 93  A 93  A ? -0.1 SER 70  A 70  A ? -0.0 
95  PRO 95  A 95  A ? ?   ?   ? ?   ? ? ?    ?   ?   ? ?   ? ? ?    ARG 35  A 35  A ? -0.2 CYS 97  A 97  A ? -0.2 
96  VAL 96  A 96  A ? ASN 34  A 34  A ? -3.1 THR 33  A 33  A ? -0.1 LEU 98  A 98  A ? -0.7 LYS 67  A 67  A ? -0.0 
97  CYS 97  A 97  A ? PRO 95  A 95  A ? -0.2 ASN 103 A 103 A ? -0.0 ASN 99  A 99  A ? -0.2 VAL 102 A 102 A ? -0.1 
98  LEU 98  A 98  A ? VAL 96  A 96  A ? -0.7 LYS 101 A 101 A ? -0.1 LYS 100 A 100 A ? -0.2 ASN 103 A 103 A ? -0.2 
99  ASN 99  A 99  A ? VAL 102 A 102 A ? -2.7 CYS 97  A 97  A ? -0.2 VAL 102 A 102 A ? -0.2 LEU 98  A 98  A ? -0.0 
100 LYS 100 A 100 A ? LYS 101 A 101 A ? -0.2 LEU 98  A 98  A ? -0.2 ASN 103 A 103 A ? -0.1 LEU 98  A 98  A ? -0.1 
101 LYS 101 A 101 A ? VAL 102 A 102 A ? -0.3 SER 63  A 63  A ? -0.1 ASN 103 A 103 A ? -0.5 GLY 53  A 53  A ? -0.3 
102 VAL 102 A 102 A ? ASN 99  A 99  A ? -0.2 LEU 52  A 52  A ? -0.1 ASN 99  A 99  A ? -2.7 VAL 104 A 104 A ? -0.3 
103 ASN 103 A 103 A ? PRO 14  A 14  A ? -2.1 LYS 101 A 101 A ? -0.5 ILE 105 A 105 A ? -0.3 LEU 31  A 31  A ? -0.2 
104 VAL 104 A 104 A ? VAL 102 A 102 A ? -0.3 ILE 32  A 32  A ? -0.1 ASP 106 A 106 A ? -0.4 ILE 32  A 32  A ? -0.2 
105 ILE 105 A 105 A ? LEU 31  A 31  A ? -2.0 ASN 103 A 103 A ? -0.3 LYS 188 A 188 A ? -0.1 LEU 107 A 107 A ? -0.1 
106 ASP 106 A 106 A ? GLY 187 A 187 A ? -0.6 VAL 104 A 104 A ? -0.4 LEU 189 A 189 A ? -2.5 THR 33  A 33  A ? -0.1 
107 LEU 107 A 107 A ? LYS 188 A 188 A ? -0.2 ILE 32  A 32  A ? -0.2 GLN 190 A 190 A ? -0.1 ASP 106 A 106 A ? -0.1 
108 PRO 108 A 108 A ? ?   ?   ? ?   ? ? ?    ?   ?   ? ?   ? ? ?    LEU 107 A 107 A ? -0.1 CYS 111 A 111 A ? -0.1 
109 THR 109 A 109 A ? SER 110 A 110 A ? -0.2 LEU 107 A 107 A ? -0.1 CYS 111 A 111 A ? -0.3 LEU 107 A 107 A ? -0.0 
110 SER 110 A 110 A ? VAL 113 A 113 A ? -0.0 ?   ?   ? ?   ? ? ?    THR 109 A 109 A ? -0.2 CYS 213 A 213 A ? -0.1 
111 CYS 111 A 111 A ? THR 109 A 109 A ? -0.3 PRO 112 A 112 A ? -0.1 GLN 190 A 190 A ? -0.1 THR 109 A 109 A ? -0.0 
112 PRO 112 A 112 A ? ?   ?   ? ?   ? ? ?    ?   ?   ? ?   ? ? ?    ALA 114 A 114 A ? -0.3 CYS 111 A 111 A ? -0.1 
113 VAL 113 A 113 A ? ALA 114 A 114 A ? -0.1 SER 110 A 110 A ? -0.1 THR 116 A 116 A ? -1.7 ILE 144 A 144 A ? -0.2 
114 ALA 114 A 114 A ? PRO 112 A 112 A ? -0.3 ARG 115 A 115 A ? -0.2 VAL 145 A 145 A ? -0.2 VAL 113 A 113 A ? -0.1 
115 ARG 115 A 115 A ? ILE 144 A 144 A ? -2.8 THR 116 A 116 A ? -0.3 ALA 114 A 114 A ? -0.2 GLN 117 A 117 A ? -0.2 
116 THR 116 A 116 A ? VAL 113 A 113 A ? -1.7 GLN 117 A 117 A ? -0.1 ILE 144 A 144 A ? -2.5 CYS 118 A 118 A ? -0.4 
117 GLN 117 A 117 A ? ARG 115 A 115 A ? -0.2 THR 143 A 143 A ? -0.2 ASN 186 A 186 A ? -0.5 LEU 119 A 119 A ? -0.3 
118 CYS 118 A 118 A ? VAL 142 A 142 A ? -3.5 THR 116 A 116 A ? -0.4 VAL 142 A 142 A ? -3.0 VAL 120 A 120 A ? -0.5 
119 LEU 119 A 119 A ? VAL 184 A 184 A ? -3.3 GLN 117 A 117 A ? -0.3 VAL 184 A 184 A ? -3.3 SER 121 A 121 A ? -0.4 
120 VAL 120 A 120 A ? ALA 140 A 140 A ? -2.5 CYS 118 A 118 A ? -0.5 ALA 140 A 140 A ? -1.9 GLY 122 A 122 A ? -0.3 
121 SER 121 A 121 A ? PRO 182 A 182 A ? -1.3 LEU 119 A 119 A ? -0.4 TRP 123 A 123 A ? -0.3 CYS 139 A 139 A ? -0.2 
122 GLY 122 A 122 A ? HIS 138 A 138 A ? -2.1 VAL 120 A 120 A ? -0.3 HIS 138 A 138 A ? -2.5 ASP 178 A 178 A ? -0.1 
123 TRP 123 A 123 A ? GLY 177 A 177 A ? -0.4 SER 121 A 121 A ? -0.3 THR 126 A 126 A ? -0.1 ASP 178 A 178 A ? -0.1 
124 GLY 124 A 124 A ? THR 125 A 125 A ? -0.2 HIS 138 A 138 A ? -0.1 ILE 2   A 2   A ? -0.3 GLY 177 A 177 A ? -0.3 
125 THR 125 A 125 A ? GLN 176 A 176 A ? -3.4 ARG 1   A 1   A ? -0.2 ILE 2   A 2   A ? -0.4 PHE 133 A 133 A ? -0.2 
126 THR 126 A 126 A ? SER 132 A 132 A ? -2.7 ARG 1   A 1   A ? -0.2 GLY 4   A 4   A ? -0.4 SER 128 A 128 A ? -0.3 
127 SER 127 A 127 A ? SER 132 A 132 A ? -0.3 ILE 3   A 3   A ? -0.1 SER 132 A 132 A ? -0.4 CYS 200 A 200 A ? -0.1 
128 SER 128 A 128 A ? THR 126 A 126 A ? -0.3 ALA 131 A 131 A ? -0.1 ILE 199 A 199 A ? -0.1 ALA 131 A 131 A ? -0.1 
129 PRO 129 A 129 A ? ?   ?   ? ?   ? ? ?    ?   ?   ? ?   ? ? ?    ALA 131 A 131 A ? -0.4 SER 127 A 127 A ? -0.1 
130 GLN 130 A 130 A ? ALA 131 A 131 A ? -0.1 THR 126 A 126 A ? -0.1 SER 132 A 132 A ? -0.3 SER 127 A 127 A ? -0.1 
131 ALA 131 A 131 A ? PRO 129 A 129 A ? -0.4 THR 126 A 126 A ? -0.1 PHE 133 A 133 A ? -0.4 SER 128 A 128 A ? -0.1 
132 SER 132 A 132 A ? SER 127 A 127 A ? -0.4 GLN 130 A 130 A ? -0.3 THR 126 A 126 A ? -2.7 SER 127 A 127 A ? -0.3 
133 PHE 133 A 133 A ? ALA 131 A 131 A ? -0.4 THR 125 A 125 A ? -0.2 THR 125 A 125 A ? -0.2 GLY 124 A 124 A ? -0.1 
134 PRO 134 A 134 A ? ?   ?   ? ?   ? ? ?    ?   ?   ? ?   ? ? ?    HIS 138 A 138 A ? -0.1 LEU 57  A 57  A ? -0.1 
135 SER 135 A 135 A ? PHE 133 A 133 A ? -0.1 ASN 56  A 56  A ? -0.1 LEU 57  A 57  A ? -3.3 LYS 58  A 58  A ? -0.4 
136 VAL 136 A 136 A ? ASN 56  A 56  A ? -0.2 LEU 57  A 57  A ? -0.1 ASN 56  A 56  A ? -0.2 HIS 138 A 138 A ? -0.2 
137 LEU 137 A 137 A ? HIS 55  A 55  A ? -2.8 SER 135 A 135 A ? -0.3 CYS 8   A 8   A ? -3.1 CYS 139 A 139 A ? -0.3 
138 HIS 138 A 138 A ? GLY 122 A 122 A ? -2.5 PRO 7   A 7   A ? -0.3 GLY 122 A 122 A ? -2.1 ALA 140 A 140 A ? -0.3 
139 CYS 139 A 139 A ? GLY 6   A 6   A ? -3.2 LEU 137 A 137 A ? -0.3 GLY 6   A 6   A ? -2.1 ASN 141 A 141 A ? -0.3 
140 ALA 140 A 140 A ? VAL 120 A 120 A ? -1.9 HIS 138 A 138 A ? -0.3 VAL 120 A 120 A ? -2.5 VAL 142 A 142 A ? -0.4 
141 ASN 141 A 141 A ? CYS 139 A 139 A ? -0.3 GLY 4   A 4   A ? -0.2 THR 143 A 143 A ? -0.3 LEU 119 A 119 A ? -0.2 
142 VAL 142 A 142 A ? CYS 118 A 118 A ? -3.0 ALA 140 A 140 A ? -0.4 CYS 118 A 118 A ? -3.5 ILE 144 A 144 A ? -0.4 
143 THR 143 A 143 A ? ASN 141 A 141 A ? -0.3 GLY 166 A 166 A ? -0.3 GLY 166 A 166 A ? -2.1 GLN 117 A 117 A ? -0.2 
144 ILE 144 A 144 A ? THR 116 A 116 A ? -2.5 VAL 142 A 142 A ? -0.4 ARG 115 A 115 A ? -2.8 ASP 146 A 146 A ? -0.4 
145 VAL 145 A 145 A ? CYS 164 A 164 A ? -3.1 ALA 114 A 114 A ? -0.2 CYS 164 A 164 A ? -0.5 ILE 144 A 144 A ? -0.1 
146 ASP 146 A 146 A ? ILE 144 A 144 A ? -0.4 GLN 147 A 147 A ? -0.1 CYS 150 A 150 A ? -2.7 ARG 151 A 151 A ? -0.2 
147 GLN 147 A 147 A ? ASP 148 A 148 A ? -0.2 VAL 149 A 149 A ? -0.2 ARG 151 A 151 A ? -2.2 SER 152 A 152 A ? -0.2 
148 ASP 148 A 148 A ? CYS 150 A 150 A ? -0.2 VAL 149 A 149 A ? -0.2 SER 152 A 152 A ? -1.7 GLN 147 A 147 A ? -0.2 
149 VAL 149 A 149 A ? ARG 151 A 151 A ? -0.2 CYS 150 A 150 A ? -0.2 ILE 153 A 153 A ? -1.8 GLN 147 A 147 A ? -0.2 
150 CYS 150 A 150 A ? ASP 146 A 146 A ? -2.7 ARG 151 A 151 A ? -0.2 TYR 154 A 154 A ? -2.2 ASP 148 A 148 A ? -0.2 
151 ARG 151 A 151 A ? GLN 147 A 147 A ? -2.2 SER 152 A 152 A ? -0.2 CYS 150 A 150 A ? -0.2 VAL 149 A 149 A ? -0.2 
152 SER 152 A 152 A ? ASP 148 A 148 A ? -1.7 ILE 153 A 153 A ? -0.2 ARG 151 A 151 A ? -0.2 CYS 150 A 150 A ? -0.2 
153 ILE 153 A 153 A ? VAL 149 A 149 A ? -1.8 TYR 154 A 154 A ? -0.3 ARG 151 A 151 A ? -0.2 SER 152 A 152 A ? -0.2 
154 TYR 154 A 154 A ? CYS 150 A 150 A ? -2.2 VAL 149 A 149 A ? -0.2 ARG 157 A 157 A ? -1.6 ILE 158 A 158 A ? -0.9 
155 PRO 155 A 155 A ? ?   ?   ? ?   ? ? ?    ?   ?   ? ?   ? ? ?    SER 152 A 152 A ? -0.1 ARG 151 A 151 A ? -0.1 
156 ASN 156 A 156 A ? ILE 158 A 158 A ? -0.2 ARG 151 A 151 A ? -0.1 SER 159 A 159 A ? -0.1 SER 152 A 152 A ? -0.1 
157 ARG 157 A 157 A ? TYR 154 A 154 A ? -1.6 ARG 151 A 151 A ? -0.2 SER 159 A 159 A ? -0.6 ASN 156 A 156 A ? -0.1 
158 ILE 158 A 158 A ? TYR 154 A 154 A ? -0.9 ARG 151 A 151 A ? -0.2 ASN 156 A 156 A ? -0.2 ASP 160 A 160 A ? -0.2 
159 SER 159 A 159 A ? ARG 157 A 157 A ? -0.6 ASN 156 A 156 A ? -0.1 MET 162 A 162 A ? -1.4 ARG 157 A 157 A ? -0.0 
160 ASP 160 A 160 A ? ASN 161 A 161 A ? -0.3 ILE 158 A 158 A ? -0.2 ARG 214 A 214 A ? -0.1 ILE 158 A 158 A ? -0.0 
161 ASN 161 A 161 A ? CYS 213 A 213 A ? -0.0 VAL 210 A 210 A ? -0.0 ASN 211 A 211 A ? -2.3 VAL 163 A 163 A ? -0.3 
162 MET 162 A 162 A ? SER 159 A 159 A ? -1.4 VAL 210 A 210 A ? -0.2 CYS 164 A 164 A ? -0.3 VAL 210 A 210 A ? -0.2 
163 VAL 163 A 163 A ? TYR 209 A 209 A ? -2.3 ASN 161 A 161 A ? -0.3 TYR 209 A 209 A ? -3.2 ALA 165 A 165 A ? -0.4 
164 CYS 164 A 164 A ? VAL 145 A 145 A ? -0.5 MET 162 A 162 A ? -0.3 VAL 145 A 145 A ? -3.1 GLY 166 A 166 A ? -0.3 
165 ALA 165 A 165 A ? GLY 207 A 207 A ? -2.0 VAL 163 A 163 A ? -0.4 GLY 207 A 207 A ? -1.7 ALA 167 A 167 A ? -0.3 
166 GLY 166 A 166 A ? THR 143 A 143 A ? -2.1 CYS 164 A 164 A ? -0.3 MET 168 A 168 A ? -0.6 THR 143 A 143 A ? -0.3 
167 ALA 167 A 167 A ? THR 172 A 172 A ? -1.3 ALA 165 A 165 A ? -0.3 GLY 170 A 170 A ? -1.5 ARG 205 A 205 A ? -0.4 
168 MET 168 A 168 A ? GLY 166 A 166 A ? -0.6 GLU 169 A 169 A ? -0.3 ARG 204 A 204 A ? -2.4 ALA 167 A 167 A ? -0.2 
169 GLU 169 A 169 A ? GLY 170 A 170 A ? -0.3 PRO 203 A 203 A ? -0.2 MET 168 A 168 A ? -0.3 GLY 171 A 171 A ? -0.1 
170 GLY 170 A 170 A ? ALA 167 A 167 A ? -1.5 GLN 202 A 202 A ? -0.3 GLU 169 A 169 A ? -0.3 GLN 202 A 202 A ? -0.2 
171 GLY 171 A 171 A ? ALA 201 A 201 A ? -1.6 GLU 169 A 169 A ? -0.1 ASP 173 A 173 A ? -0.3 GLN 202 A 202 A ? -0.1 
172 THR 172 A 172 A ? ALA 167 A 167 A ? -0.2 GLN 202 A 202 A ? -0.1 ALA 167 A 167 A ? -1.3 ALA 174 A 174 A ? -0.3 
173 ASP 173 A 173 A ? ILE 3   A 3   A ? -1.5 GLY 171 A 171 A ? -0.3 ILE 3   A 3   A ? -2.8 CYS 175 A 175 A ? -0.3 
174 ALA 174 A 174 A ? THR 172 A 172 A ? -0.3 ILE 2   A 2   A ? -0.2 ILE 2   A 2   A ? -0.3 ALA 201 A 201 A ? -0.2 
175 CYS 175 A 175 A ? ARG 1   A 1   A ? -0.7 ASP 173 A 173 A ? -0.3 ASP 178 A 178 A ? -1.7 SER 179 A 179 A ? -0.1 
176 GLN 176 A 176 A ? GLY 177 A 177 A ? -0.3 ALA 174 A 174 A ? -0.2 THR 125 A 125 A ? -3.4 CYS 175 A 175 A ? -0.2 
177 GLY 177 A 177 A ? GLY 124 A 124 A ? -0.3 HIS 26  A 26  A ? -0.1 TRP 123 A 123 A ? -0.4 GLN 176 A 176 A ? -0.3 
178 ASP 178 A 178 A ? CYS 175 A 175 A ? -1.7 CYS 27  A 27  A ? -0.1 GLY 181 A 181 A ? -2.9 VAL 193 A 193 A ? -0.4 
179 SER 179 A 179 A ? GLY 180 A 180 A ? -0.3 HIS 26  A 26  A ? -0.2 GLY 28  A 28  A ? -3.3 SER 194 A 194 A ? -0.2 
180 GLY 180 A 180 A ? VAL 193 A 193 A ? -3.3 GLY 181 A 181 A ? -0.3 SER 179 A 179 A ? -0.3 SER 194 A 194 A ? -0.1 
181 GLY 181 A 181 A ? ASP 178 A 178 A ? -2.9 PRO 182 A 182 A ? -0.1 VAL 193 A 193 A ? -2.5 GLY 180 A 180 A ? -0.3 
182 PRO 182 A 182 A ? ?   ?   ? ?   ? ? ?    ?   ?   ? ?   ? ? ?    SER 121 A 121 A ? -1.3 VAL 184 A 184 A ? -0.5 
183 LEU 183 A 183 A ? GLY 191 A 191 A ? -2.6 GLY 181 A 181 A ? -0.2 GLN 190 A 190 A ? -3.0 GLY 191 A 191 A ? -1.6 
184 VAL 184 A 184 A ? LEU 119 A 119 A ? -3.3 PRO 182 A 182 A ? -0.5 LEU 119 A 119 A ? -3.3 ASN 186 A 186 A ? -0.4 
185 CYS 185 A 185 A ? LYS 188 A 188 A ? -2.4 LEU 183 A 183 A ? -0.5 LYS 188 A 188 A ? -2.0 CYS 118 A 118 A ? -0.2 
186 ASN 186 A 186 A ? GLN 117 A 117 A ? -0.5 VAL 184 A 184 A ? -0.4 CYS 185 A 185 A ? -0.2 LEU 189 A 189 A ? -0.1 
187 GLY 187 A 187 A ? LYS 188 A 188 A ? -0.2 VAL 184 A 184 A ? -0.1 ASP 106 A 106 A ? -0.6 LEU 189 A 189 A ? -0.3 
188 LYS 188 A 188 A ? CYS 185 A 185 A ? -2.0 ILE 105 A 105 A ? -0.1 CYS 185 A 185 A ? -2.4 GLN 190 A 190 A ? -0.7 
189 LEU 189 A 189 A ? ASP 106 A 106 A ? -2.5 GLY 187 A 187 A ? -0.3 VAL 184 A 184 A ? -0.2 LEU 192 A 192 A ? -0.1 
190 GLN 190 A 190 A ? LEU 183 A 183 A ? -3.0 LYS 188 A 188 A ? -0.7 VAL 212 A 212 A ? -1.2 CYS 213 A 213 A ? -0.5 
191 GLY 191 A 191 A ? LEU 183 A 183 A ? -1.6 ASN 211 A 211 A ? -0.2 LEU 183 A 183 A ? -2.6 VAL 193 A 193 A ? -0.4 
192 LEU 192 A 192 A ? VAL 210 A 210 A ? -0.8 GLN 190 A 190 A ? -0.3 VAL 210 A 210 A ? -2.6 SER 194 A 194 A ? -0.2 
193 VAL 193 A 193 A ? GLY 181 A 181 A ? -2.5 GLY 191 A 191 A ? -0.4 GLY 180 A 180 A ? -3.3 TYR 209 A 209 A ? -0.2 
194 SER 194 A 194 A ? VAL 208 A 208 A ? -2.0 TRP 195 A 195 A ? -0.4 GLY 196 A 196 A ? -0.3 TYR 209 A 209 A ? -0.2 
195 TRP 195 A 195 A ? VAL 208 A 208 A ? -1.7 GLN 176 A 176 A ? -0.0 VAL 208 A 208 A ? -3.0 SER 194 A 194 A ? -0.4 
196 GLY 196 A 196 A ? SER 194 A 194 A ? -0.3 GLY 207 A 207 A ? -0.2 GLY 207 A 207 A ? -0.1 CYS 200 A 200 A ? -0.1 
197 PRO 197 A 197 A ? ?   ?   ? ?   ? ? ?    ?   ?   ? ?   ? ? ?    ALA 201 A 201 A ? -0.1 VAL 208 A 208 A ? -0.1 
198 GLN 198 A 198 A ? ILE 199 A 199 A ? -0.2 CYS 200 A 200 A ? -0.1 CYS 200 A 200 A ? -0.6 GLN 176 A 176 A ? -0.2 
199 ILE 199 A 199 A ? SER 128 A 128 A ? -0.1 CYS 175 A 175 A ? -0.1 GLN 202 A 202 A ? -0.5 GLN 198 A 198 A ? -0.2 
200 CYS 200 A 200 A ? GLN 198 A 198 A ? -0.6 ALA 201 A 201 A ? -0.2 SER 128 A 128 A ? -0.1 CYS 175 A 175 A ? -0.1 
201 ALA 201 A 201 A ? ARG 205 A 205 A ? -0.3 ALA 174 A 174 A ? -0.2 GLY 171 A 171 A ? -1.6 CYS 200 A 200 A ? -0.2 
202 GLN 202 A 202 A ? ARG 205 A 205 A ? -0.5 ILE 199 A 199 A ? -0.5 ARG 205 A 205 A ? -1.7 GLY 170 A 170 A ? -0.3 
203 PRO 203 A 203 A ? ?   ?   ? ?   ? ? ?    ?   ?   ? ?   ? ? ?    GLU 169 A 169 A ? -0.2 MET 168 A 168 A ? -0.1 
204 ARG 204 A 204 A ? MET 168 A 168 A ? -2.4 ALA 167 A 167 A ? -0.3 MET 168 A 168 A ? -0.1 GLU 169 A 169 A ? -0.1 
205 ARG 205 A 205 A ? GLN 202 A 202 A ? -1.7 ALA 167 A 167 A ? -0.4 GLN 202 A 202 A ? -0.5 ALA 201 A 201 A ? -0.3 
206 PRO 206 A 206 A ? ?   ?   ? ?   ? ? ?    ?   ?   ? ?   ? ? ?    GLY 166 A 166 A ? -0.2 VAL 208 A 208 A ? -0.1 
207 GLY 207 A 207 A ? ALA 165 A 165 A ? -1.7 GLY 196 A 196 A ? -0.1 ALA 165 A 165 A ? -2.0 TYR 209 A 209 A ? -0.4 
208 VAL 208 A 208 A ? TRP 195 A 195 A ? -3.0 CYS 164 A 164 A ? -0.2 SER 194 A 194 A ? -2.0 TRP 195 A 195 A ? -1.7 
209 TYR 209 A 209 A ? VAL 163 A 163 A ? -3.2 GLY 207 A 207 A ? -0.4 VAL 163 A 163 A ? -2.3 ASN 211 A 211 A ? -0.3 
210 VAL 210 A 210 A ? LEU 192 A 192 A ? -2.6 VAL 208 A 208 A ? -0.3 VAL 212 A 212 A ? -1.3 LEU 192 A 192 A ? -0.8 
211 ASN 211 A 211 A ? ASN 161 A 161 A ? -2.3 TYR 209 A 209 A ? -0.3 ARG 214 A 214 A ? -2.1 GLY 191 A 191 A ? -0.2 
212 VAL 212 A 212 A ? VAL 210 A 210 A ? -1.3 GLN 190 A 190 A ? -1.2 TYR 215 A 215 A ? -2.9 VAL 216 A 216 A ? -0.3 
213 CYS 213 A 213 A ? GLN 190 A 190 A ? -0.5 ARG 214 A 214 A ? -0.3 VAL 216 A 216 A ? -0.6 VAL 212 A 212 A ? -0.3 
214 ARG 214 A 214 A ? ASN 211 A 211 A ? -2.1 TYR 215 A 215 A ? -0.2 CYS 213 A 213 A ? -0.3 VAL 212 A 212 A ? -0.2 
215 TYR 215 A 215 A ? VAL 212 A 212 A ? -2.9 ASN 211 A 211 A ? -0.2 ILE 219 A 219 A ? -2.8 ARG 214 A 214 A ? -0.2 
216 VAL 216 A 216 A ? CYS 213 A 213 A ? -0.6 VAL 212 A 212 A ? -0.3 ARG 220 A 220 A ? -2.5 GLU 221 A 221 A ? -0.2 
217 ASP 217 A 217 A ? CYS 213 A 213 A ? -0.3 TRP 218 A 218 A ? -0.2 GLU 221 A 221 A ? -2.5 THR 222 A 222 A ? -0.2 
218 TRP 218 A 218 A ? ARG 220 A 220 A ? -0.2 ILE 219 A 219 A ? -0.2 THR 222 A 222 A ? -2.5 ASP 217 A 217 A ? -0.2 
219 ILE 219 A 219 A ? TYR 215 A 215 A ? -2.8 ARG 220 A 220 A ? -0.2 ILE 223 A 223 A ? -2.3 ASP 217 A 217 A ? -0.2 
220 ARG 220 A 220 A ? VAL 216 A 216 A ? -2.5 GLU 221 A 221 A ? -0.2 ARG 224 A 224 A ? -2.3 ILE 219 A 219 A ? -0.2 
221 GLU 221 A 221 A ? ASP 217 A 217 A ? -2.5 VAL 216 A 216 A ? -0.2 ASN 225 A 225 A ? -1.8 ARG 220 A 220 A ? -0.2 
222 THR 222 A 222 A ? TRP 218 A 218 A ? -2.5 ASP 217 A 217 A ? -0.2 ASN 226 A 226 A ? -0.5 ARG 220 A 220 A ? -0.2 
223 ILE 223 A 223 A ? ILE 219 A 219 A ? -2.3 TRP 218 A 218 A ? -0.2 ASN 226 A 226 A ? -1.3 GLU 221 A 221 A ? -0.2 
224 ARG 224 A 224 A ? ARG 220 A 220 A ? -2.3 ASN 225 A 225 A ? -0.3 ILE 223 A 223 A ? -0.2 THR 222 A 222 A ? -0.2 
225 ASN 225 A 225 A ? GLU 221 A 221 A ? -1.8 ARG 220 A 220 A ? -0.2 ARG 224 A 224 A ? -0.3 ILE 223 A 223 A ? -0.2 
226 ASN 226 A 226 A ? ILE 223 A 223 A ? -1.3 THR 222 A 222 A ? -0.5 ARG 224 A 224 A ? -0.2 ASN 225 A 225 A ? -0.2 
# 
loop_
_dssp_statistics_histogram.entry_id 
_dssp_statistics_histogram.type 
_dssp_statistics_histogram.1 
_dssp_statistics_histogram.2 
_dssp_statistics_histogram.3 
_dssp_statistics_histogram.4 
_dssp_statistics_histogram.5 
_dssp_statistics_histogram.6 
_dssp_statistics_histogram.7 
_dssp_statistics_histogram.8 
_dssp_statistics_histogram.9 
_dssp_statistics_histogram.10 
_dssp_statistics_histogram.11 
_dssp_statistics_histogram.12 
_dssp_statistics_histogram.13 
_dssp_statistics_histogram.14 
_dssp_statistics_histogram.15 
_dssp_statistics_histogram.16 
_dssp_statistics_histogram.17 
_dssp_statistics_histogram.18 
_dssp_statistics_histogram.19 
_dssp_statistics_histogram.20 
_dssp_statistics_histogram.21 
_dssp_statistics_histogram.22 
_dssp_statistics_histogram.23 
_dssp_statistics_histogram.24 
_dssp_statistics_histogram.25 
_dssp_statistics_histogram.26 
_dssp_statistics_histogram.27 
_dssp_statistics_histogram.28 
_dssp_statistics_histogram.29 
_dssp_statistics_histogram.30 
Laag_TKL7 residues_per_alpha_helix        0 0 0 0 0 0 1 0 1 0 0 0 0 0 0 0 0 0 0 0 0 0 0 0 0 0 0 0 0 0 
Laag_TKL7 parallel_bridges_per_ladder     1 0 0 0 0 0 0 0 0 0 0 0 0 0 0 0 0 0 0 0 0 0 0 0 0 0 0 0 0 0 
Laag_TKL7 antiparallel_bridges_per_ladder 2 4 2 5 1 2 0 0 0 0 0 0 0 0 0 0 0 0 0 0 0 0 0 0 0 0 0 0 0 0 
Laag_TKL7 ladders_per_sheet               1 0 0 0 0 1 0 1 0 0 0 0 0 0 0 0 0 0 0 0 0 0 0 0 0 0 0 0 0 0 
# 
loop_
_dssp_statistics_hbond.entry_id 
_dssp_statistics_hbond.type 
_dssp_statistics_hbond.count 
_dssp_statistics_hbond.count_per_100 
Laag_TKL7 O(I)-->H-N(J)          143 63.3 
Laag_TKL7 'PARALLEL BRIDGES'     2   0.9  
Laag_TKL7 'ANTIPARALLEL BRIDGES' 71  31.4 
Laag_TKL7 O(I)-->H-N(I-5)        2   0.9  
Laag_TKL7 O(I)-->H-N(I-4)        1   0.4  
Laag_TKL7 O(I)-->H-N(I-3)        5   2.2  
Laag_TKL7 O(I)-->H-N(I-2)        0   0.0  
Laag_TKL7 O(I)-->H-N(I-1)        0   0.0  
Laag_TKL7 O(I)-->H-N(I+0)        0   0.0  
Laag_TKL7 O(I)-->H-N(I+1)        0   0.0  
Laag_TKL7 O(I)-->H-N(I+2)        21  9.3  
Laag_TKL7 O(I)-->H-N(I+3)        21  9.3  
Laag_TKL7 O(I)-->H-N(I+4)        14  6.2  
Laag_TKL7 O(I)-->H-N(I+5)        0   0.0  
# 
_dssp_statistics.entry_id                       Laag_TKL7 
_dssp_statistics.nr_of_residues                 226 
_dssp_statistics.nr_of_chains                   1 
_dssp_statistics.nr_of_ss_bridges_total         0 
_dssp_statistics.nr_of_ss_bridges_intra_chain   0 
_dssp_statistics.nr_of_ss_bridges_inter_chain   0 
# 
loop_
_chem_comp.id 
_chem_comp.type 
_chem_comp.mon_nstd_flag 
_chem_comp.name 
_chem_comp.formula 
_chem_comp.formula_weight 
ALA 'L-PEPTIDE LINKING' y ALANINE         'C3 H7 N O2'     89.093 
ARG 'L-PEPTIDE LINKING' y ARGININE        'C6 H15 N4 O2'  175.209 
ASN 'L-PEPTIDE LINKING' y ASPARAGINE      'C4 H8 N2 O3'   132.118 
ASP 'L-PEPTIDE LINKING' y 'ASPARTIC ACID' 'C4 H7 N O4'    133.103 
CYS 'L-PEPTIDE LINKING' y CYSTEINE        'C3 H7 N O2 S'  121.158 
GLN 'L-PEPTIDE LINKING' y GLUTAMINE       'C5 H10 N2 O3'  146.144 
GLU 'L-PEPTIDE LINKING' y 'GLUTAMIC ACID' 'C5 H9 N O4'    147.129 
GLY 'PEPTIDE LINKING'   y GLYCINE         'C2 H5 N O2'     75.067 
HIS 'L-PEPTIDE LINKING' y HISTIDINE       'C6 H10 N3 O2'  156.162 
ILE 'L-PEPTIDE LINKING' y ISOLEUCINE      'C6 H13 N O2'   131.173 
LEU 'L-PEPTIDE LINKING' y LEUCINE         'C6 H13 N O2'   131.173 
LYS 'L-PEPTIDE LINKING' y LYSINE          'C6 H15 N2 O2'  147.195 
MET 'L-PEPTIDE LINKING' y METHIONINE      'C5 H11 N O2 S' 149.211 
PHE 'L-PEPTIDE LINKING' y PHENYLALANINE   'C9 H11 N O2'   165.189 
PRO 'L-PEPTIDE LINKING' y PROLINE         'C5 H9 N O2'     115.13 
SER 'L-PEPTIDE LINKING' y SERINE          'C3 H7 N O3'    105.093 
THR 'L-PEPTIDE LINKING' y THREONINE       'C4 H9 N O3'    119.119 
TRP 'L-PEPTIDE LINKING' y TRYPTOPHAN      'C11 H12 N2 O2' 204.225 
TYR 'L-PEPTIDE LINKING' y TYROSINE        'C9 H11 N O3'   181.189 
VAL 'L-PEPTIDE LINKING' y VALINE          'C5 H11 N O2'   117.146 
# 
loop_
_atom_type.symbol 
N 
C 
O 
S 
# 
loop_
_entity_poly_seq.entity_id 
_entity_poly_seq.num 
_entity_poly_seq.mon_id 
_entity_poly_seq.hetero 
1   1 ARG n 
1   2 ILE n 
1   3 ILE n 
1   4 GLY n 
1   5 GLY n 
1   6 GLY n 
1   7 PRO n 
1   8 CYS n 
1   9 ARG n 
1  10 ILE n 
1  11 ASN n 
1  12 SER n 
1  13 GLN n 
1  14 PRO n 
1  15 TRP n 
1  16 GLN n 
1  17 ALA n 
1  18 ALA n 
1  19 LEU n 
1  20 PHE n 
1  21 SER n 
1  22 GLY n 
1  23 PHE n 
1  24 ARG n 
1  25 LEU n 
1  26 HIS n 
1  27 CYS n 
1  28 GLY n 
1  29 GLY n 
1  30 THR n 
1  31 LEU n 
1  32 ILE n 
1  33 THR n 
1  34 ASN n 
1  35 ARG n 
1  36 TRP n 
1  37 VAL n 
1  38 LEU n 
1  39 THR n 
1  40 ALA n 
1  41 ALA n 
1  42 HIS n 
1  43 CYS n 
1  44 LYS n 
1  45 LEU n 
1  46 GLY n 
1  47 PRO n 
1  48 PHE n 
1  49 PRO n 
1  50 VAL n 
1  51 ARG n 
1  52 LEU n 
1  53 GLY n 
1  54 GLU n 
1  55 HIS n 
1  56 ASN n 
1  57 LEU n 
1  58 LYS n 
1  59 HIS n 
1  60 LEU n 
1  61 ASP n 
1  62 TRP n 
1  63 SER n 
1  64 GLU n 
1  65 GLN n 
1  66 LEU n 
1  67 LYS n 
1  68 LEU n 
1  69 ALA n 
1  70 SER n 
1  71 LYS n 
1  72 VAL n 
1  73 ILE n 
1  74 VAL n 
1  75 HIS n 
1  76 PRO n 
1  77 GLY n 
1  78 TYR n 
1  79 ASN n 
1  80 SER n 
1  81 GLN n 
1  82 THR n 
1  83 LYS n 
1  84 ASN n 
1  85 ASN n 
1  86 ASP n 
1  87 ILE n 
1  88 MET n 
1  89 LEU n 
1  90 VAL n 
1  91 LYS n 
1  92 LEU n 
1  93 LEU n 
1  94 THR n 
1  95 PRO n 
1  96 VAL n 
1  97 CYS n 
1  98 LEU n 
1  99 ASN n 
1 100 LYS n 
1 101 LYS n 
1 102 VAL n 
1 103 ASN n 
1 104 VAL n 
1 105 ILE n 
1 106 ASP n 
1 107 LEU n 
1 108 PRO n 
1 109 THR n 
1 110 SER n 
1 111 CYS n 
1 112 PRO n 
1 113 VAL n 
1 114 ALA n 
1 115 ARG n 
1 116 THR n 
1 117 GLN n 
1 118 CYS n 
1 119 LEU n 
1 120 VAL n 
1 121 SER n 
1 122 GLY n 
1 123 TRP n 
1 124 GLY n 
1 125 THR n 
1 126 THR n 
1 127 SER n 
1 128 SER n 
1 129 PRO n 
1 130 GLN n 
1 131 ALA n 
1 132 SER n 
1 133 PHE n 
1 134 PRO n 
1 135 SER n 
1 136 VAL n 
1 137 LEU n 
1 138 HIS n 
1 139 CYS n 
1 140 ALA n 
1 141 ASN n 
1 142 VAL n 
1 143 THR n 
1 144 ILE n 
1 145 VAL n 
1 146 ASP n 
1 147 GLN n 
1 148 ASP n 
1 149 VAL n 
1 150 CYS n 
1 151 ARG n 
1 152 SER n 
1 153 ILE n 
1 154 TYR n 
1 155 PRO n 
1 156 ASN n 
1 157 ARG n 
1 158 ILE n 
1 159 SER n 
1 160 ASP n 
1 161 ASN n 
1 162 MET n 
1 163 VAL n 
1 164 CYS n 
1 165 ALA n 
1 166 GLY n 
1 167 ALA n 
1 168 MET n 
1 169 GLU n 
1 170 GLY n 
1 171 GLY n 
1 172 THR n 
1 173 ASP n 
1 174 ALA n 
1 175 CYS n 
1 176 GLN n 
1 177 GLY n 
1 178 ASP n 
1 179 SER n 
1 180 GLY n 
1 181 GLY n 
1 182 PRO n 
1 183 LEU n 
1 184 VAL n 
1 185 CYS n 
1 186 ASN n 
1 187 GLY n 
1 188 LYS n 
1 189 LEU n 
1 190 GLN n 
1 191 GLY n 
1 192 LEU n 
1 193 VAL n 
1 194 SER n 
1 195 TRP n 
1 196 GLY n 
1 197 PRO n 
1 198 GLN n 
1 199 ILE n 
1 200 CYS n 
1 201 ALA n 
1 202 GLN n 
1 203 PRO n 
1 204 ARG n 
1 205 ARG n 
1 206 PRO n 
1 207 GLY n 
1 208 VAL n 
1 209 TYR n 
1 210 VAL n 
1 211 ASN n 
1 212 VAL n 
1 213 CYS n 
1 214 ARG n 
1 215 TYR n 
1 216 VAL n 
1 217 ASP n 
1 218 TRP n 
1 219 ILE n 
1 220 ARG n 
1 221 GLU n 
1 222 THR n 
1 223 ILE n 
1 224 ARG n 
1 225 ASN n 
1 226 ASN n 
# 
loop_
_pdbx_poly_seq_scheme.asym_id 
_pdbx_poly_seq_scheme.entity_id 
_pdbx_poly_seq_scheme.seq_id 
_pdbx_poly_seq_scheme.mon_id 
_pdbx_poly_seq_scheme.ndb_seq_num 
_pdbx_poly_seq_scheme.pdb_seq_num 
_pdbx_poly_seq_scheme.auth_seq_num 
_pdbx_poly_seq_scheme.pdb_mon_id 
_pdbx_poly_seq_scheme.auth_mon_id 
_pdbx_poly_seq_scheme.pdb_strand_id 
_pdbx_poly_seq_scheme.pdb_ins_code 
_pdbx_poly_seq_scheme.hetero 
A 1   1 ARG   1 1   1   ARG ARG A ? n 
A 1   2 ILE   2 2   2   ILE ILE A ? n 
A 1   3 ILE   3 3   3   ILE ILE A ? n 
A 1   4 GLY   4 4   4   GLY GLY A ? n 
A 1   5 GLY   5 5   5   GLY GLY A ? n 
A 1   6 GLY   6 6   6   GLY GLY A ? n 
A 1   7 PRO   7 7   7   PRO PRO A ? n 
A 1   8 CYS   8 8   8   CYS CYS A ? n 
A 1   9 ARG   9 9   9   ARG ARG A ? n 
A 1  10 ILE  10 10  10  ILE ILE A ? n 
A 1  11 ASN  11 11  11  ASN ASN A ? n 
A 1  12 SER  12 12  12  SER SER A ? n 
A 1  13 GLN  13 13  13  GLN GLN A ? n 
A 1  14 PRO  14 14  14  PRO PRO A ? n 
A 1  15 TRP  15 15  15  TRP TRP A ? n 
A 1  16 GLN  16 16  16  GLN GLN A ? n 
A 1  17 ALA  17 17  17  ALA ALA A ? n 
A 1  18 ALA  18 18  18  ALA ALA A ? n 
A 1  19 LEU  19 19  19  LEU LEU A ? n 
A 1  20 PHE  20 20  20  PHE PHE A ? n 
A 1  21 SER  21 21  21  SER SER A ? n 
A 1  22 GLY  22 22  22  GLY GLY A ? n 
A 1  23 PHE  23 23  23  PHE PHE A ? n 
A 1  24 ARG  24 24  24  ARG ARG A ? n 
A 1  25 LEU  25 25  25  LEU LEU A ? n 
A 1  26 HIS  26 26  26  HIS HIS A ? n 
A 1  27 CYS  27 27  27  CYS CYS A ? n 
A 1  28 GLY  28 28  28  GLY GLY A ? n 
A 1  29 GLY  29 29  29  GLY GLY A ? n 
A 1  30 THR  30 30  30  THR THR A ? n 
A 1  31 LEU  31 31  31  LEU LEU A ? n 
A 1  32 ILE  32 32  32  ILE ILE A ? n 
A 1  33 THR  33 33  33  THR THR A ? n 
A 1  34 ASN  34 34  34  ASN ASN A ? n 
A 1  35 ARG  35 35  35  ARG ARG A ? n 
A 1  36 TRP  36 36  36  TRP TRP A ? n 
A 1  37 VAL  37 37  37  VAL VAL A ? n 
A 1  38 LEU  38 38  38  LEU LEU A ? n 
A 1  39 THR  39 39  39  THR THR A ? n 
A 1  40 ALA  40 40  40  ALA ALA A ? n 
A 1  41 ALA  41 41  41  ALA ALA A ? n 
A 1  42 HIS  42 42  42  HIS HIS A ? n 
A 1  43 CYS  43 43  43  CYS CYS A ? n 
A 1  44 LYS  44 44  44  LYS LYS A ? n 
A 1  45 LEU  45 45  45  LEU LEU A ? n 
A 1  46 GLY  46 46  46  GLY GLY A ? n 
A 1  47 PRO  47 47  47  PRO PRO A ? n 
A 1  48 PHE  48 48  48  PHE PHE A ? n 
A 1  49 PRO  49 49  49  PRO PRO A ? n 
A 1  50 VAL  50 50  50  VAL VAL A ? n 
A 1  51 ARG  51 51  51  ARG ARG A ? n 
A 1  52 LEU  52 52  52  LEU LEU A ? n 
A 1  53 GLY  53 53  53  GLY GLY A ? n 
A 1  54 GLU  54 54  54  GLU GLU A ? n 
A 1  55 HIS  55 55  55  HIS HIS A ? n 
A 1  56 ASN  56 56  56  ASN ASN A ? n 
A 1  57 LEU  57 57  57  LEU LEU A ? n 
A 1  58 LYS  58 58  58  LYS LYS A ? n 
A 1  59 HIS  59 59  59  HIS HIS A ? n 
A 1  60 LEU  60 60  60  LEU LEU A ? n 
A 1  61 ASP  61 61  61  ASP ASP A ? n 
A 1  62 TRP  62 62  62  TRP TRP A ? n 
A 1  63 SER  63 63  63  SER SER A ? n 
A 1  64 GLU  64 64  64  GLU GLU A ? n 
A 1  65 GLN  65 65  65  GLN GLN A ? n 
A 1  66 LEU  66 66  66  LEU LEU A ? n 
A 1  67 LYS  67 67  67  LYS LYS A ? n 
A 1  68 LEU  68 68  68  LEU LEU A ? n 
A 1  69 ALA  69 69  69  ALA ALA A ? n 
A 1  70 SER  70 70  70  SER SER A ? n 
A 1  71 LYS  71 71  71  LYS LYS A ? n 
A 1  72 VAL  72 72  72  VAL VAL A ? n 
A 1  73 ILE  73 73  73  ILE ILE A ? n 
A 1  74 VAL  74 74  74  VAL VAL A ? n 
A 1  75 HIS  75 75  75  HIS HIS A ? n 
A 1  76 PRO  76 76  76  PRO PRO A ? n 
A 1  77 GLY  77 77  77  GLY GLY A ? n 
A 1  78 TYR  78 78  78  TYR TYR A ? n 
A 1  79 ASN  79 79  79  ASN ASN A ? n 
A 1  80 SER  80 80  80  SER SER A ? n 
A 1  81 GLN  81 81  81  GLN GLN A ? n 
A 1  82 THR  82 82  82  THR THR A ? n 
A 1  83 LYS  83 83  83  LYS LYS A ? n 
A 1  84 ASN  84 84  84  ASN ASN A ? n 
A 1  85 ASN  85 85  85  ASN ASN A ? n 
A 1  86 ASP  86 86  86  ASP ASP A ? n 
A 1  87 ILE  87 87  87  ILE ILE A ? n 
A 1  88 MET  88 88  88  MET MET A ? n 
A 1  89 LEU  89 89  89  LEU LEU A ? n 
A 1  90 VAL  90 90  90  VAL VAL A ? n 
A 1  91 LYS  91 91  91  LYS LYS A ? n 
A 1  92 LEU  92 92  92  LEU LEU A ? n 
A 1  93 LEU  93 93  93  LEU LEU A ? n 
A 1  94 THR  94 94  94  THR THR A ? n 
A 1  95 PRO  95 95  95  PRO PRO A ? n 
A 1  96 VAL  96 96  96  VAL VAL A ? n 
A 1  97 CYS  97 97  97  CYS CYS A ? n 
A 1  98 LEU  98 98  98  LEU LEU A ? n 
A 1  99 ASN  99 99  99  ASN ASN A ? n 
A 1 100 LYS 100 100 100 LYS LYS A ? n 
A 1 101 LYS 101 101 101 LYS LYS A ? n 
A 1 102 VAL 102 102 102 VAL VAL A ? n 
A 1 103 ASN 103 103 103 ASN ASN A ? n 
A 1 104 VAL 104 104 104 VAL VAL A ? n 
A 1 105 ILE 105 105 105 ILE ILE A ? n 
A 1 106 ASP 106 106 106 ASP ASP A ? n 
A 1 107 LEU 107 107 107 LEU LEU A ? n 
A 1 108 PRO 108 108 108 PRO PRO A ? n 
A 1 109 THR 109 109 109 THR THR A ? n 
A 1 110 SER 110 110 110 SER SER A ? n 
A 1 111 CYS 111 111 111 CYS CYS A ? n 
A 1 112 PRO 112 112 112 PRO PRO A ? n 
A 1 113 VAL 113 113 113 VAL VAL A ? n 
A 1 114 ALA 114 114 114 ALA ALA A ? n 
A 1 115 ARG 115 115 115 ARG ARG A ? n 
A 1 116 THR 116 116 116 THR THR A ? n 
A 1 117 GLN 117 117 117 GLN GLN A ? n 
A 1 118 CYS 118 118 118 CYS CYS A ? n 
A 1 119 LEU 119 119 119 LEU LEU A ? n 
A 1 120 VAL 120 120 120 VAL VAL A ? n 
A 1 121 SER 121 121 121 SER SER A ? n 
A 1 122 GLY 122 122 122 GLY GLY A ? n 
A 1 123 TRP 123 123 123 TRP TRP A ? n 
A 1 124 GLY 124 124 124 GLY GLY A ? n 
A 1 125 THR 125 125 125 THR THR A ? n 
A 1 126 THR 126 126 126 THR THR A ? n 
A 1 127 SER 127 127 127 SER SER A ? n 
A 1 128 SER 128 128 128 SER SER A ? n 
A 1 129 PRO 129 129 129 PRO PRO A ? n 
A 1 130 GLN 130 130 130 GLN GLN A ? n 
A 1 131 ALA 131 131 131 ALA ALA A ? n 
A 1 132 SER 132 132 132 SER SER A ? n 
A 1 133 PHE 133 133 133 PHE PHE A ? n 
A 1 134 PRO 134 134 134 PRO PRO A ? n 
A 1 135 SER 135 135 135 SER SER A ? n 
A 1 136 VAL 136 136 136 VAL VAL A ? n 
A 1 137 LEU 137 137 137 LEU LEU A ? n 
A 1 138 HIS 138 138 138 HIS HIS A ? n 
A 1 139 CYS 139 139 139 CYS CYS A ? n 
A 1 140 ALA 140 140 140 ALA ALA A ? n 
A 1 141 ASN 141 141 141 ASN ASN A ? n 
A 1 142 VAL 142 142 142 VAL VAL A ? n 
A 1 143 THR 143 143 143 THR THR A ? n 
A 1 144 ILE 144 144 144 ILE ILE A ? n 
A 1 145 VAL 145 145 145 VAL VAL A ? n 
A 1 146 ASP 146 146 146 ASP ASP A ? n 
A 1 147 GLN 147 147 147 GLN GLN A ? n 
A 1 148 ASP 148 148 148 ASP ASP A ? n 
A 1 149 VAL 149 149 149 VAL VAL A ? n 
A 1 150 CYS 150 150 150 CYS CYS A ? n 
A 1 151 ARG 151 151 151 ARG ARG A ? n 
A 1 152 SER 152 152 152 SER SER A ? n 
A 1 153 ILE 153 153 153 ILE ILE A ? n 
A 1 154 TYR 154 154 154 TYR TYR A ? n 
A 1 155 PRO 155 155 155 PRO PRO A ? n 
A 1 156 ASN 156 156 156 ASN ASN A ? n 
A 1 157 ARG 157 157 157 ARG ARG A ? n 
A 1 158 ILE 158 158 158 ILE ILE A ? n 
A 1 159 SER 159 159 159 SER SER A ? n 
A 1 160 ASP 160 160 160 ASP ASP A ? n 
A 1 161 ASN 161 161 161 ASN ASN A ? n 
A 1 162 MET 162 162 162 MET MET A ? n 
A 1 163 VAL 163 163 163 VAL VAL A ? n 
A 1 164 CYS 164 164 164 CYS CYS A ? n 
A 1 165 ALA 165 165 165 ALA ALA A ? n 
A 1 166 GLY 166 166 166 GLY GLY A ? n 
A 1 167 ALA 167 167 167 ALA ALA A ? n 
A 1 168 MET 168 168 168 MET MET A ? n 
A 1 169 GLU 169 169 169 GLU GLU A ? n 
A 1 170 GLY 170 170 170 GLY GLY A ? n 
A 1 171 GLY 171 171 171 GLY GLY A ? n 
A 1 172 THR 172 172 172 THR THR A ? n 
A 1 173 ASP 173 173 173 ASP ASP A ? n 
A 1 174 ALA 174 174 174 ALA ALA A ? n 
A 1 175 CYS 175 175 175 CYS CYS A ? n 
A 1 176 GLN 176 176 176 GLN GLN A ? n 
A 1 177 GLY 177 177 177 GLY GLY A ? n 
A 1 178 ASP 178 178 178 ASP ASP A ? n 
A 1 179 SER 179 179 179 SER SER A ? n 
A 1 180 GLY 180 180 180 GLY GLY A ? n 
A 1 181 GLY 181 181 181 GLY GLY A ? n 
A 1 182 PRO 182 182 182 PRO PRO A ? n 
A 1 183 LEU 183 183 183 LEU LEU A ? n 
A 1 184 VAL 184 184 184 VAL VAL A ? n 
A 1 185 CYS 185 185 185 CYS CYS A ? n 
A 1 186 ASN 186 186 186 ASN ASN A ? n 
A 1 187 GLY 187 187 187 GLY GLY A ? n 
A 1 188 LYS 188 188 188 LYS LYS A ? n 
A 1 189 LEU 189 189 189 LEU LEU A ? n 
A 1 190 GLN 190 190 190 GLN GLN A ? n 
A 1 191 GLY 191 191 191 GLY GLY A ? n 
A 1 192 LEU 192 192 192 LEU LEU A ? n 
A 1 193 VAL 193 193 193 VAL VAL A ? n 
A 1 194 SER 194 194 194 SER SER A ? n 
A 1 195 TRP 195 195 195 TRP TRP A ? n 
A 1 196 GLY 196 196 196 GLY GLY A ? n 
A 1 197 PRO 197 197 197 PRO PRO A ? n 
A 1 198 GLN 198 198 198 GLN GLN A ? n 
A 1 199 ILE 199 199 199 ILE ILE A ? n 
A 1 200 CYS 200 200 200 CYS CYS A ? n 
A 1 201 ALA 201 201 201 ALA ALA A ? n 
A 1 202 GLN 202 202 202 GLN GLN A ? n 
A 1 203 PRO 203 203 203 PRO PRO A ? n 
A 1 204 ARG 204 204 204 ARG ARG A ? n 
A 1 205 ARG 205 205 205 ARG ARG A ? n 
A 1 206 PRO 206 206 206 PRO PRO A ? n 
A 1 207 GLY 207 207 207 GLY GLY A ? n 
A 1 208 VAL 208 208 208 VAL VAL A ? n 
A 1 209 TYR 209 209 209 TYR TYR A ? n 
A 1 210 VAL 210 210 210 VAL VAL A ? n 
A 1 211 ASN 211 211 211 ASN ASN A ? n 
A 1 212 VAL 212 212 212 VAL VAL A ? n 
A 1 213 CYS 213 213 213 CYS CYS A ? n 
A 1 214 ARG 214 214 214 ARG ARG A ? n 
A 1 215 TYR 215 215 215 TYR TYR A ? n 
A 1 216 VAL 216 216 216 VAL VAL A ? n 
A 1 217 ASP 217 217 217 ASP ASP A ? n 
A 1 218 TRP 218 218 218 TRP TRP A ? n 
A 1 219 ILE 219 219 219 ILE ILE A ? n 
A 1 220 ARG 220 220 220 ARG ARG A ? n 
A 1 221 GLU 221 221 221 GLU GLU A ? n 
A 1 222 THR 222 222 222 THR THR A ? n 
A 1 223 ILE 223 223 223 ILE ILE A ? n 
A 1 224 ARG 224 224 224 ARG ARG A ? n 
A 1 225 ASN 225 225 225 ASN ASN A ? n 
A 1 226 ASN 226 226 226 ASN ASN A ? n 
# 
loop_
_atom_site.group_PDB 
_atom_site.id 
_atom_site.type_symbol 
_atom_site.label_atom_id 
_atom_site.label_alt_id 
_atom_site.label_comp_id 
_atom_site.label_asym_id 
_atom_site.label_entity_id 
_atom_site.label_seq_id 
_atom_site.pdbx_PDB_ins_code 
_atom_site.Cartn_x 
_atom_site.Cartn_y 
_atom_site.Cartn_z 
_atom_site.occupancy 
_atom_site.B_iso_or_equiv 
_atom_site.pdbx_formal_charge 
_atom_site.auth_seq_id 
_atom_site.auth_comp_id 
_atom_site.auth_asym_id 
_atom_site.auth_atom_id 
_atom_site.pdbx_PDB_model_num 
ATOM 1    N N   ? ARG A 1   1 ?   1.701   8.630  -7.189 1.000 57.170 ? 1   ARG A N   1 
ATOM 2    C CA  ? ARG A 1   1 ?   1.863   8.713  -8.637 1.000 57.170 ? 1   ARG A CA  1 
ATOM 3    C C   ? ARG A 1   1 ?   1.655   7.351  -9.291 1.000 57.170 ? 1   ARG A C   1 
ATOM 4    C CB  ? ARG A 1   1 ?   3.247   9.260  -8.994 1.000 57.170 ? 1   ARG A CB  1 
ATOM 5    O O   ? ARG A 1   1 ?   2.208   6.348  -8.837 1.000 57.170 ? 1   ARG A O   1 
ATOM 6    C CG  ? ARG A 1   1 ?   3.441   9.525 -10.478 1.000 57.170 ? 1   ARG A CG  1 
ATOM 7    C CD  ? ARG A 1   1 ?   4.794  10.160 -10.766 1.000 57.170 ? 1   ARG A CD  1 
ATOM 8    N NE  ? ARG A 1   1 ?   5.051  10.256 -12.200 1.000 57.170 ? 1   ARG A NE  1 
ATOM 9    N NH1 ? ARG A 1   1 ?   7.033  11.421 -11.977 1.000 57.170 ? 1   ARG A NH1 1 
ATOM 10   N NH2 ? ARG A 1   1 ?   6.243  10.882 -14.060 1.000 57.170 ? 1   ARG A NH2 1 
ATOM 11   C CZ  ? ARG A 1   1 ?   6.108  10.853 -12.742 1.000 57.170 ? 1   ARG A CZ  1 
ATOM 12   N N   ? ILE A 1   2 ?   0.804   7.448 -10.181 1.000 75.390 ? 2   ILE A N   1 
ATOM 13   C CA  ? ILE A 1   2 ?   1.070   6.404 -11.165 1.000 75.390 ? 2   ILE A CA  1 
ATOM 14   C C   ? ILE A 1   2 ?   1.602   7.032 -12.451 1.000 75.390 ? 2   ILE A C   1 
ATOM 15   C CB  ? ILE A 1   2 ?  -0.197   5.570 -11.460 1.000 75.390 ? 2   ILE A CB  1 
ATOM 16   O O   ? ILE A 1   2 ?   0.861   7.698 -13.177 1.000 75.390 ? 2   ILE A O   1 
ATOM 17   C CG1 ? ILE A 1   2 ?  -0.754   4.968 -10.165 1.000 75.390 ? 2   ILE A CG1 1 
ATOM 18   C CG2 ? ILE A 1   2 ?   0.105   4.474 -12.487 1.000 75.390 ? 2   ILE A CG2 1 
ATOM 19   C CD1 ? ILE A 1   2 ?   0.165   3.946  -9.511 1.000 75.390 ? 2   ILE A CD1 1 
ATOM 20   N N   ? ILE A 1   3 ?   2.861   7.303 -12.543 1.000 82.080 ? 3   ILE A N   1 
ATOM 21   C CA  ? ILE A 1   3 ?   3.533   7.837 -13.723 1.000 82.080 ? 3   ILE A CA  1 
ATOM 22   C C   ? ILE A 1   3 ?   3.546   6.784 -14.829 1.000 82.080 ? 3   ILE A C   1 
ATOM 23   C CB  ? ILE A 1   3 ?   4.973   8.290 -13.396 1.000 82.080 ? 3   ILE A CB  1 
ATOM 24   O O   ? ILE A 1   3 ?   3.946   5.640 -14.601 1.000 82.080 ? 3   ILE A O   1 
ATOM 25   C CG1 ? ILE A 1   3 ?   4.961   9.355 -12.294 1.000 82.080 ? 3   ILE A CG1 1 
ATOM 26   C CG2 ? ILE A 1   3 ?   5.673   8.812 -14.655 1.000 82.080 ? 3   ILE A CG2 1 
ATOM 27   C CD1 ? ILE A 1   3 ?   6.343   9.869 -11.914 1.000 82.080 ? 3   ILE A CD1 1 
ATOM 28   N N   ? GLY A 1   4 ?   2.990   7.260 -16.015 1.000 80.780 ? 4   GLY A N   1 
ATOM 29   C CA  ? GLY A 1   4 ?   2.982   6.312 -17.118 1.000 80.780 ? 4   GLY A CA  1 
ATOM 30   C C   ? GLY A 1   4 ?   1.764   5.408 -17.118 1.000 80.780 ? 4   GLY A C   1 
ATOM 31   O O   ? GLY A 1   4 ?   1.686   4.462 -17.906 1.000 80.780 ? 4   GLY A O   1 
ATOM 32   N N   ? GLY A 1   5 ?   0.755   5.698 -16.155 1.000 87.600 ? 5   GLY A N   1 
ATOM 33   C CA  ? GLY A 1   5 ?  -0.540   5.040 -16.084 1.000 87.600 ? 5   GLY A CA  1 
ATOM 34   C C   ? GLY A 1   5 ?  -1.683   5.921 -16.550 1.000 87.600 ? 5   GLY A C   1 
ATOM 35   O O   ? GLY A 1   5 ?  -1.457   7.010 -17.083 1.000 87.600 ? 5   GLY A O   1 
ATOM 36   N N   ? GLY A 1   6 ?  -2.888   5.481 -16.460 1.000 92.570 ? 6   GLY A N   1 
ATOM 37   C CA  ? GLY A 1   6 ?  -4.123   6.153 -16.829 1.000 92.570 ? 6   GLY A CA  1 
ATOM 38   C C   ? GLY A 1   6 ?  -5.277   5.836 -15.897 1.000 92.570 ? 6   GLY A C   1 
ATOM 39   O O   ? GLY A 1   6 ?  -5.110   5.103 -14.920 1.000 92.570 ? 6   GLY A O   1 
ATOM 40   N N   ? PRO A 1   7 ?  -6.424   6.568 -16.209 1.000 93.930 ? 7   PRO A N   1 
ATOM 41   C CA  ? PRO A 1   7 ?  -7.585   6.269 -15.368 1.000 93.930 ? 7   PRO A CA  1 
ATOM 42   C C   ? PRO A 1   7 ?  -7.920   4.779 -15.335 1.000 93.930 ? 7   PRO A C   1 
ATOM 43   C CB  ? PRO A 1   7 ?  -8.713   7.068 -16.026 1.000 93.930 ? 7   PRO A CB  1 
ATOM 44   O O   ? PRO A 1   7 ?  -7.878   4.110 -16.370 1.000 93.930 ? 7   PRO A O   1 
ATOM 45   C CG  ? PRO A 1   7 ?  -8.017   8.115 -16.835 1.000 93.930 ? 7   PRO A CG  1 
ATOM 46   C CD  ? PRO A 1   7 ?  -6.688   7.572 -17.276 1.000 93.930 ? 7   PRO A CD  1 
ATOM 47   N N   ? CYS A 1   8 ?  -8.135   4.305 -14.078 1.000 93.950 ? 8   CYS A N   1 
ATOM 48   C CA  ? CYS A 1   8 ?  -8.598   2.933 -13.903 1.000 93.950 ? 8   CYS A CA  1 
ATOM 49   C C   ? CYS A 1   8 ? -10.023   2.769 -14.417 1.000 93.950 ? 8   CYS A C   1 
ATOM 50   C CB  ? CYS A 1   8 ?  -8.527   2.527 -12.431 1.000 93.950 ? 8   CYS A CB  1 
ATOM 51   O O   ? CYS A 1   8 ? -10.811   3.717 -14.390 1.000 93.950 ? 8   CYS A O   1 
ATOM 52   S SG  ? CYS A 1   8 ?  -6.848   2.489 -11.767 1.000 93.950 ? 8   CYS A SG  1 
ATOM 53   N N   ? ARG A 1   9 ? -10.269   1.479 -14.878 1.000 93.570 ? 9   ARG A N   1 
ATOM 54   C CA  ? ARG A 1   9 ? -11.665   1.176 -15.177 1.000 93.570 ? 9   ARG A CA  1 
ATOM 55   C C   ? ARG A 1   9 ? -12.539   1.344 -13.938 1.000 93.570 ? 9   ARG A C   1 
ATOM 56   C CB  ? ARG A 1   9 ? -11.802  -0.246 -15.725 1.000 93.570 ? 9   ARG A CB  1 
ATOM 57   O O   ? ARG A 1   9 ? -12.128   0.993 -12.830 1.000 93.570 ? 9   ARG A O   1 
ATOM 58   C CG  ? ARG A 1   9 ? -13.196  -0.580 -16.230 1.000 93.570 ? 9   ARG A CG  1 
ATOM 59   C CD  ? ARG A 1   9 ? -13.237  -1.939 -16.915 1.000 93.570 ? 9   ARG A CD  1 
ATOM 60   N NE  ? ARG A 1   9 ? -13.049  -3.029 -15.962 1.000 93.570 ? 9   ARG A NE  1 
ATOM 61   N NH1 ? ARG A 1   9 ? -12.773  -4.664 -17.571 1.000 93.570 ? 9   ARG A NH1 1 
ATOM 62   N NH2 ? ARG A 1   9 ? -12.676  -5.210 -15.347 1.000 93.570 ? 9   ARG A NH2 1 
ATOM 63   C CZ  ? ARG A 1   9 ? -12.833  -4.299 -16.295 1.000 93.570 ? 9   ARG A CZ  1 
ATOM 64   N N   ? ILE A 1  10 ? -13.733   1.933 -14.110 1.000 91.010 ? 10  ILE A N   1 
ATOM 65   C CA  ? ILE A 1  10 ? -14.653   2.170 -13.003 1.000 91.010 ? 10  ILE A CA  1 
ATOM 66   C C   ? ILE A 1  10 ? -14.890   0.868 -12.241 1.000 91.010 ? 10  ILE A C   1 
ATOM 67   C CB  ? ILE A 1  10 ? -15.995   2.754 -13.498 1.000 91.010 ? 10  ILE A CB  1 
ATOM 68   O O   ? ILE A 1  10 ? -15.115  -0.181 -12.849 1.000 91.010 ? 10  ILE A O   1 
ATOM 69   C CG1 ? ILE A 1  10 ? -15.777   4.132 -14.133 1.000 91.010 ? 10  ILE A CG1 1 
ATOM 70   C CG2 ? ILE A 1  10 ? -17.006   2.834 -12.350 1.000 91.010 ? 10  ILE A CG2 1 
ATOM 71   C CD1 ? ILE A 1  10 ? -17.009   4.697 -14.826 1.000 91.010 ? 10  ILE A CD1 1 
ATOM 72   N N   ? ASN A 1  11 ? -14.675   0.936 -10.868 1.000 88.720 ? 11  ASN A N   1 
ATOM 73   C CA  ? ASN A 1  11 ? -14.955  -0.148  -9.932 1.000 88.720 ? 11  ASN A CA  1 
ATOM 74   C C   ? ASN A 1  11 ? -14.012  -1.329 -10.144 1.000 88.720 ? 11  ASN A C   1 
ATOM 75   C CB  ? ASN A 1  11 ? -16.411  -0.602 -10.056 1.000 88.720 ? 11  ASN A CB  1 
ATOM 76   O O   ? ASN A 1  11 ? -14.299  -2.444  -9.706 1.000 88.720 ? 11  ASN A O   1 
ATOM 77   C CG  ? ASN A 1  11 ? -17.396   0.488  -9.684 1.000 88.720 ? 11  ASN A CG  1 
ATOM 78   N ND2 ? ASN A 1  11 ? -18.522   0.535 -10.387 1.000 88.720 ? 11  ASN A ND2 1 
ATOM 79   O OD1 ? ASN A 1  11 ? -17.148   1.283  -8.774 1.000 88.720 ? 11  ASN A OD1 1 
ATOM 80   N N   ? SER A 1  12 ? -12.928  -1.183 -10.882 1.000 94.160 ? 12  SER A N   1 
ATOM 81   C CA  ? SER A 1  12 ? -11.956  -2.235 -11.161 1.000 94.160 ? 12  SER A CA  1 
ATOM 82   C C   ? SER A 1  12 ? -11.046  -2.480  -9.961 1.000 94.160 ? 12  SER A C   1 
ATOM 83   C CB  ? SER A 1  12 ? -11.113  -1.875 -12.385 1.000 94.160 ? 12  SER A CB  1 
ATOM 84   O O   ? SER A 1  12 ? -10.380  -3.514  -9.882 1.000 94.160 ? 12  SER A O   1 
ATOM 85   O OG  ? SER A 1  12 ? -10.389  -0.677 -12.163 1.000 94.160 ? 12  SER A OG  1 
ATOM 86   N N   ? GLN A 1  13 ? -10.987  -1.636  -8.973 1.000 96.100 ? 13  GLN A N   1 
ATOM 87   C CA  ? GLN A 1  13 ? -10.202  -1.745  -7.748 1.000 96.100 ? 13  GLN A CA  1 
ATOM 88   C C   ? GLN A 1  13 ? -11.076  -1.542  -6.514 1.000 96.100 ? 13  GLN A C   1 
ATOM 89   C CB  ? GLN A 1  13 ?  -9.056  -0.731  -7.753 1.000 96.100 ? 13  GLN A CB  1 
ATOM 90   O O   ? GLN A 1  13 ? -10.904  -0.567  -5.779 1.000 96.100 ? 13  GLN A O   1 
ATOM 91   C CG  ? GLN A 1  13 ?  -8.031  -0.967  -8.854 1.000 96.100 ? 13  GLN A CG  1 
ATOM 92   C CD  ? GLN A 1  13 ?  -8.666  -1.141 -10.221 1.000 96.100 ? 13  GLN A CD  1 
ATOM 93   N NE2 ? GLN A 1  13 ?  -7.927  -1.743 -11.146 1.000 96.100 ? 13  GLN A NE2 1 
ATOM 94   O OE1 ? GLN A 1  13 ?  -9.813  -0.739 -10.442 1.000 96.100 ? 13  GLN A OE1 1 
ATOM 95   N N   ? PRO A 1  14 ? -11.970  -2.478  -6.190 1.000 96.060 ? 14  PRO A N   1 
ATOM 96   C CA  ? PRO A 1  14 ? -12.983  -2.314  -5.145 1.000 96.060 ? 14  PRO A CA  1 
ATOM 97   C C   ? PRO A 1  14 ? -12.403  -2.432  -3.737 1.000 96.060 ? 14  PRO A C   1 
ATOM 98   C CB  ? PRO A 1  14 ? -13.968  -3.452  -5.427 1.000 96.060 ? 14  PRO A CB  1 
ATOM 99   O O   ? PRO A 1  14 ? -13.083  -2.116  -2.757 1.000 96.060 ? 14  PRO A O   1 
ATOM 100  C CG  ? PRO A 1  14 ? -13.149  -4.508  -6.097 1.000 96.060 ? 14  PRO A CG  1 
ATOM 101  C CD  ? PRO A 1  14 ? -12.127  -3.837  -6.968 1.000 96.060 ? 14  PRO A CD  1 
ATOM 102  N N   ? TRP A 1  15 ? -11.077  -2.755  -3.634 1.000 97.680 ? 15  TRP A N   1 
ATOM 103  C CA  ? TRP A 1  15 ? -10.375  -2.882  -2.361 1.000 97.680 ? 15  TRP A CA  1 
ATOM 104  C C   ? TRP A 1  15 ?  -9.613  -1.603  -2.030 1.000 97.680 ? 15  TRP A C   1 
ATOM 105  C CB  ? TRP A 1  15 ?  -9.411  -4.071  -2.394 1.000 97.680 ? 15  TRP A CB  1 
ATOM 106  O O   ? TRP A 1  15 ?  -9.066  -1.466  -0.933 1.000 97.680 ? 15  TRP A O   1 
ATOM 107  C CG  ? TRP A 1  15 ?  -8.562  -4.133  -3.628 1.000 97.680 ? 15  TRP A CG  1 
ATOM 108  C CD1 ? TRP A 1  15 ?  -7.369  -3.500  -3.839 1.000 97.680 ? 15  TRP A CD1 1 
ATOM 109  C CD2 ? TRP A 1  15 ?  -8.845  -4.866  -4.823 1.000 97.680 ? 15  TRP A CD2 1 
ATOM 110  C CE2 ? TRP A 1  15 ?  -7.778  -4.633  -5.719 1.000 97.680 ? 15  TRP A CE2 1 
ATOM 111  C CE3 ? TRP A 1  15 ?  -9.898  -5.700  -5.224 1.000 97.680 ? 15  TRP A CE3 1 
ATOM 112  N NE1 ? TRP A 1  15 ?  -6.892  -3.797  -5.095 1.000 97.680 ? 15  TRP A NE1 1 
ATOM 113  C CH2 ? TRP A 1  15 ?  -8.777  -6.015  -7.361 1.000 97.680 ? 15  TRP A CH2 1 
ATOM 114  C CZ2 ? TRP A 1  15 ?  -7.735  -5.203  -6.993 1.000 97.680 ? 15  TRP A CZ2 1 
ATOM 115  C CZ3 ? TRP A 1  15 ?  -9.852  -6.267  -6.493 1.000 97.680 ? 15  TRP A CZ3 1 
ATOM 116  N N   ? GLN A 1  16 ?  -9.477  -0.675  -2.999 1.000 96.850 ? 16  GLN A N   1 
ATOM 117  C CA  ? GLN A 1  16 ?  -8.736   0.569  -2.816 1.000 96.850 ? 16  GLN A CA  1 
ATOM 118  C C   ? GLN A 1  16 ?  -9.404   1.459  -1.772 1.000 96.850 ? 16  GLN A C   1 
ATOM 119  C CB  ? GLN A 1  16 ?  -8.612   1.320  -4.143 1.000 96.850 ? 16  GLN A CB  1 
ATOM 120  O O   ? GLN A 1  16 ? -10.613   1.691  -1.828 1.000 96.850 ? 16  GLN A O   1 
ATOM 121  C CG  ? GLN A 1  16 ?  -7.810   2.611  -4.047 1.000 96.850 ? 16  GLN A CG  1 
ATOM 122  C CD  ? GLN A 1  16 ?  -6.319   2.367  -3.912 1.000 96.850 ? 16  GLN A CD  1 
ATOM 123  N NE2 ? GLN A 1  16 ?  -5.664   3.152  -3.064 1.000 96.850 ? 16  GLN A NE2 1 
ATOM 124  O OE1 ? GLN A 1  16 ?  -5.760   1.480  -4.565 1.000 96.850 ? 16  GLN A OE1 1 
ATOM 125  N N   ? ALA A 1  17 ?  -8.602   1.993  -0.853 1.000 95.960 ? 17  ALA A N   1 
ATOM 126  C CA  ? ALA A 1  17 ?  -9.078   2.887   0.198 1.000 95.960 ? 17  ALA A CA  1 
ATOM 127  C C   ? ALA A 1  17 ?  -8.347   4.226   0.153 1.000 95.960 ? 17  ALA A C   1 
ATOM 128  C CB  ? ALA A 1  17 ?  -8.906   2.237   1.569 1.000 95.960 ? 17  ALA A CB  1 
ATOM 129  O O   ? ALA A 1  17 ?  -7.158   4.280  -0.168 1.000 95.960 ? 17  ALA A O   1 
ATOM 130  N N   ? ALA A 1  18 ?  -9.127   5.250   0.403 1.000 94.570 ? 18  ALA A N   1 
ATOM 131  C CA  ? ALA A 1  18 ?  -8.565   6.592   0.529 1.000 94.570 ? 18  ALA A CA  1 
ATOM 132  C C   ? ALA A 1  18 ?  -8.551   7.046   1.986 1.000 94.570 ? 18  ALA A C   1 
ATOM 133  C CB  ? ALA A 1  18 ?  -9.353   7.582  -0.326 1.000 94.570 ? 18  ALA A CB  1 
ATOM 134  O O   ? ALA A 1  18 ?  -9.593   7.075   2.644 1.000 94.570 ? 18  ALA A O   1 
ATOM 135  N N   ? LEU A 1  19 ?  -7.381   7.326   2.433 1.000 93.910 ? 19  LEU A N   1 
ATOM 136  C CA  ? LEU A 1  19 ?  -7.211   7.842   3.787 1.000 93.910 ? 19  LEU A CA  1 
ATOM 137  C C   ? LEU A 1  19 ?  -7.075   9.361   3.777 1.000 93.910 ? 19  LEU A C   1 
ATOM 138  C CB  ? LEU A 1  19 ?  -5.982   7.213   4.449 1.000 93.910 ? 19  LEU A CB  1 
ATOM 139  O O   ? LEU A 1  19 ?  -6.181   9.904   3.125 1.000 93.910 ? 19  LEU A O   1 
ATOM 140  C CG  ? LEU A 1  19 ?  -6.149   5.784   4.969 1.000 93.910 ? 19  LEU A CG  1 
ATOM 141  C CD1 ? LEU A 1  19 ?  -6.396   4.824   3.810 1.000 93.910 ? 19  LEU A CD1 1 
ATOM 142  C CD2 ? LEU A 1  19 ?  -4.923   5.359   5.770 1.000 93.910 ? 19  LEU A CD2 1 
ATOM 143  N N   ? PHE A 1  20 ?  -7.930   9.987   4.563 1.000 91.400 ? 20  PHE A N   1 
ATOM 144  C CA  ? PHE A 1  20 ?  -7.977  11.445   4.545 1.000 91.400 ? 20  PHE A CA  1 
ATOM 145  C C   ? PHE A 1  20 ?  -7.465  12.019   5.860 1.000 91.400 ? 20  PHE A C   1 
ATOM 146  C CB  ? PHE A 1  20 ?  -9.404  11.935   4.278 1.000 91.400 ? 20  PHE A CB  1 
ATOM 147  O O   ? PHE A 1  20 ?  -7.642  11.413   6.919 1.000 91.400 ? 20  PHE A O   1 
ATOM 148  C CG  ? PHE A 1  20 ?  -9.842  11.776   2.847 1.000 91.400 ? 20  PHE A CG  1 
ATOM 149  C CD1 ? PHE A 1  20 ?  -9.768  12.844   1.961 1.000 91.400 ? 20  PHE A CD1 1 
ATOM 150  C CD2 ? PHE A 1  20 ? -10.328  10.559   2.388 1.000 91.400 ? 20  PHE A CD2 1 
ATOM 151  C CE1 ? PHE A 1  20 ? -10.173  12.701   0.635 1.000 91.400 ? 20  PHE A CE1 1 
ATOM 152  C CE2 ? PHE A 1  20 ? -10.735  10.408   1.065 1.000 91.400 ? 20  PHE A CE2 1 
ATOM 153  C CZ  ? PHE A 1  20 ? -10.657  11.480   0.191 1.000 91.400 ? 20  PHE A CZ  1 
ATOM 154  N N   ? SER A 1  21 ?  -6.795  13.062   5.800 1.000 88.420 ? 21  SER A N   1 
ATOM 155  C CA  ? SER A 1  21 ?  -6.527  13.998   6.887 1.000 88.420 ? 21  SER A CA  1 
ATOM 156  C C   ? SER A 1  21 ?  -7.291  15.303   6.693 1.000 88.420 ? 21  SER A C   1 
ATOM 157  C CB  ? SER A 1  21 ?  -5.028  14.286   6.990 1.000 88.420 ? 21  SER A CB  1 
ATOM 158  O O   ? SER A 1  21 ?  -6.920  16.128   5.855 1.000 88.420 ? 21  SER A O   1 
ATOM 159  O OG  ? SER A 1  21 ?  -4.753  15.134   8.091 1.000 88.420 ? 21  SER A OG  1 
ATOM 160  N N   ? GLY A 1  22 ?  -8.421  15.455   7.445 1.000 86.020 ? 22  GLY A N   1 
ATOM 161  C CA  ? GLY A 1  22 ?  -9.371  16.490   7.069 1.000 86.020 ? 22  GLY A CA  1 
ATOM 162  C C   ? GLY A 1  22 ? -10.018  16.244   5.719 1.000 86.020 ? 22  GLY A C   1 
ATOM 163  O O   ? GLY A 1  22 ? -10.593  15.179   5.485 1.000 86.020 ? 22  GLY A O   1 
ATOM 164  N N   ? PHE A 1  23 ?  -9.857  17.202   4.740 1.000 83.790 ? 23  PHE A N   1 
ATOM 165  C CA  ? PHE A 1  23 ? -10.489  17.099   3.430 1.000 83.790 ? 23  PHE A CA  1 
ATOM 166  C C   ? PHE A 1  23 ?  -9.465  16.731   2.362 1.000 83.790 ? 23  PHE A C   1 
ATOM 167  C CB  ? PHE A 1  23 ? -11.182  18.414   3.061 1.000 83.790 ? 23  PHE A CB  1 
ATOM 168  O O   ? PHE A 1  23 ?  -9.801  16.633   1.180 1.000 83.790 ? 23  PHE A O   1 
ATOM 169  C CG  ? PHE A 1  23 ? -12.289  18.802   4.005 1.000 83.790 ? 23  PHE A CG  1 
ATOM 170  C CD1 ? PHE A 1  23 ? -13.513  18.146   3.969 1.000 83.790 ? 23  PHE A CD1 1 
ATOM 171  C CD2 ? PHE A 1  23 ? -12.105  19.824   4.927 1.000 83.790 ? 23  PHE A CD2 1 
ATOM 172  C CE1 ? PHE A 1  23 ? -14.539  18.503   4.841 1.000 83.790 ? 23  PHE A CE1 1 
ATOM 173  C CE2 ? PHE A 1  23 ? -13.125  20.186   5.801 1.000 83.790 ? 23  PHE A CE2 1 
ATOM 174  C CZ  ? PHE A 1  23 ? -14.342  19.525   5.756 1.000 83.790 ? 23  PHE A CZ  1 
ATOM 175  N N   ? ARG A 1  24 ?  -8.248  16.513   2.827 1.000 87.720 ? 24  ARG A N   1 
ATOM 176  C CA  ? ARG A 1  24 ?  -7.156  16.254   1.895 1.000 87.720 ? 24  ARG A CA  1 
ATOM 177  C C   ? ARG A 1  24 ?  -6.785  14.775   1.882 1.000 87.720 ? 24  ARG A C   1 
ATOM 178  C CB  ? ARG A 1  24 ?  -5.931  17.098   2.253 1.000 87.720 ? 24  ARG A CB  1 
ATOM 179  O O   ? ARG A 1  24 ?  -6.664  14.151   2.938 1.000 87.720 ? 24  ARG A O   1 
ATOM 180  C CG  ? ARG A 1  24 ?  -4.786  16.976   1.260 1.000 87.720 ? 24  ARG A CG  1 
ATOM 181  C CD  ? ARG A 1  24 ?  -3.567  17.773   1.703 1.000 87.720 ? 24  ARG A CD  1 
ATOM 182  N NE  ? ARG A 1  24 ?  -2.362  17.354   0.993 1.000 87.720 ? 24  ARG A NE  1 
ATOM 183  N NH1 ? ARG A 1  24 ?  -1.003  18.976   1.919 1.000 87.720 ? 24  ARG A NH1 1 
ATOM 184  N NH2 ? ARG A 1  24 ?  -0.142  17.472   0.418 1.000 87.720 ? 24  ARG A NH2 1 
ATOM 185  C CZ  ? ARG A 1  24 ?  -1.172  17.935   1.112 1.000 87.720 ? 24  ARG A CZ  1 
ATOM 186  N N   ? LEU A 1  25 ?  -6.660  14.248   0.653 1.000 90.030 ? 25  LEU A N   1 
ATOM 187  C CA  ? LEU A 1  25 ?  -6.140  12.892   0.522 1.000 90.030 ? 25  LEU A CA  1 
ATOM 188  C C   ? LEU A 1  25 ?  -4.734  12.790   1.102 1.000 90.030 ? 25  LEU A C   1 
ATOM 189  C CB  ? LEU A 1  25 ?  -6.132  12.460  -0.947 1.000 90.030 ? 25  LEU A CB  1 
ATOM 190  O O   ? LEU A 1  25 ?  -3.833  13.523   0.688 1.000 90.030 ? 25  LEU A O   1 
ATOM 191  C CG  ? LEU A 1  25 ?  -5.556  11.074  -1.243 1.000 90.030 ? 25  LEU A CG  1 
ATOM 192  C CD1 ? LEU A 1  25 ?  -6.474   9.990  -0.690 1.000 90.030 ? 25  LEU A CD1 1 
ATOM 193  C CD2 ? LEU A 1  25 ?  -5.346  10.891  -2.743 1.000 90.030 ? 25  LEU A CD2 1 
ATOM 194  N N   ? HIS A 1  26 ?  -4.582  11.806   2.082 1.000 90.830 ? 26  HIS A N   1 
ATOM 195  C CA  ? HIS A 1  26 ?  -3.300  11.638   2.757 1.000 90.830 ? 26  HIS A CA  1 
ATOM 196  C C   ? HIS A 1  26 ?  -2.525  10.457   2.184 1.000 90.830 ? 26  HIS A C   1 
ATOM 197  C CB  ? HIS A 1  26 ?  -3.507  11.451   4.261 1.000 90.830 ? 26  HIS A CB  1 
ATOM 198  O O   ? HIS A 1  26 ?  -1.342  10.583   1.858 1.000 90.830 ? 26  HIS A O   1 
ATOM 199  C CG  ? HIS A 1  26 ?  -2.240  11.200   5.014 1.000 90.830 ? 26  HIS A CG  1 
ATOM 200  C CD2 ? HIS A 1  26 ?  -1.789  10.094   5.652 1.000 90.830 ? 26  HIS A CD2 1 
ATOM 201  N ND1 ? HIS A 1  26 ?  -1.268  12.163   5.177 1.000 90.830 ? 26  HIS A ND1 1 
ATOM 202  C CE1 ? HIS A 1  26 ?  -0.270  11.658   5.883 1.000 90.830 ? 26  HIS A CE1 1 
ATOM 203  N NE2 ? HIS A 1  26 ?  -0.561  10.404   6.184 1.000 90.830 ? 26  HIS A NE2 1 
ATOM 204  N N   ? CYS A 1  27 ?  -3.143   9.341   2.237 1.000 94.080 ? 27  CYS A N   1 
ATOM 205  C CA  ? CYS A 1  27 ?  -2.552   8.098   1.756 1.000 94.080 ? 27  CYS A CA  1 
ATOM 206  C C   ? CYS A 1  27 ?  -3.619   7.176   1.176 1.000 94.080 ? 27  CYS A C   1 
ATOM 207  C CB  ? CYS A 1  27 ?  -1.809   7.385   2.885 1.000 94.080 ? 27  CYS A CB  1 
ATOM 208  O O   ? CYS A 1  27 ?  -4.814   7.397   1.379 1.000 94.080 ? 27  CYS A O   1 
ATOM 209  S SG  ? CYS A 1  27 ?  -0.213   8.128   3.288 1.000 94.080 ? 27  CYS A SG  1 
ATOM 210  N N   ? GLY A 1  28 ?  -3.095   6.241   0.500 1.000 94.780 ? 28  GLY A N   1 
ATOM 211  C CA  ? GLY A 1  28 ?  -3.952   5.135   0.104 1.000 94.780 ? 28  GLY A CA  1 
ATOM 212  C C   ? GLY A 1  28 ?  -3.946   3.990   1.099 1.000 94.780 ? 28  GLY A C   1 
ATOM 213  O O   ? GLY A 1  28 ?  -3.183   4.006   2.067 1.000 94.780 ? 28  GLY A O   1 
ATOM 214  N N   ? GLY A 1  29 ?  -4.778   3.029   0.927 1.000 96.480 ? 29  GLY A N   1 
ATOM 215  C CA  ? GLY A 1  29 ?  -4.890   1.796   1.689 1.000 96.480 ? 29  GLY A CA  1 
ATOM 216  C C   ? GLY A 1  29 ?  -5.572   0.680   0.922 1.000 96.480 ? 29  GLY A C   1 
ATOM 217  O O   ? GLY A 1  29 ?  -5.990   0.871  -0.222 1.000 96.480 ? 29  GLY A O   1 
ATOM 218  N N   ? THR A 1  30 ?  -5.573  -0.446   1.635 1.000 98.210 ? 30  THR A N   1 
ATOM 219  C CA  ? THR A 1  30 ?  -6.176  -1.615   1.004 1.000 98.210 ? 30  THR A CA  1 
ATOM 220  C C   ? THR A 1  30 ?  -7.088  -2.349   1.984 1.000 98.210 ? 30  THR A C   1 
ATOM 221  C CB  ? THR A 1  30 ?  -5.100  -2.583   0.478 1.000 98.210 ? 30  THR A CB  1 
ATOM 222  O O   ? THR A 1  30 ?  -6.666  -2.702   3.087 1.000 98.210 ? 30  THR A O   1 
ATOM 223  C CG2 ? THR A 1  30 ?  -5.730  -3.749  -0.276 1.000 98.210 ? 30  THR A CG2 1 
ATOM 224  O OG1 ? THR A 1  30 ?  -4.221  -1.876  -0.406 1.000 98.210 ? 30  THR A OG1 1 
ATOM 225  N N   ? LEU A 1  31 ?  -8.351  -2.516   1.569 1.000 98.330 ? 31  LEU A N   1 
ATOM 226  C CA  ? LEU A 1  31 ?  -9.299  -3.281   2.372 1.000 98.330 ? 31  LEU A CA  1 
ATOM 227  C C   ? LEU A 1  31 ?  -8.985  -4.772   2.311 1.000 98.330 ? 31  LEU A C   1 
ATOM 228  C CB  ? LEU A 1  31 ? -10.731  -3.029   1.894 1.000 98.330 ? 31  LEU A CB  1 
ATOM 229  O O   ? LEU A 1  31 ?  -9.052  -5.382   1.241 1.000 98.330 ? 31  LEU A O   1 
ATOM 230  C CG  ? LEU A 1  31 ? -11.848  -3.613   2.761 1.000 98.330 ? 31  LEU A CG  1 
ATOM 231  C CD1 ? LEU A 1  31 ? -11.854  -2.950   4.135 1.000 98.330 ? 31  LEU A CD1 1 
ATOM 232  C CD2 ? LEU A 1  31 ? -13.200  -3.448   2.076 1.000 98.330 ? 31  LEU A CD2 1 
ATOM 233  N N   ? ILE A 1  32 ?  -8.679  -5.434   3.526 1.000 98.360 ? 32  ILE A N   1 
ATOM 234  C CA  ? ILE A 1  32 ?  -8.222  -6.819   3.534 1.000 98.360 ? 32  ILE A CA  1 
ATOM 235  C C   ? ILE A 1  32 ?  -9.196  -7.680   4.335 1.000 98.360 ? 32  ILE A C   1 
ATOM 236  C CB  ? ILE A 1  32 ?  -6.796  -6.941   4.117 1.000 98.360 ? 32  ILE A CB  1 
ATOM 237  O O   ? ILE A 1  32 ?  -9.177  -8.909   4.234 1.000 98.360 ? 32  ILE A O   1 
ATOM 238  C CG1 ? ILE A 1  32 ?  -6.737  -6.321   5.518 1.000 98.360 ? 32  ILE A CG1 1 
ATOM 239  C CG2 ? ILE A 1  32 ?  -5.774  -6.284   3.184 1.000 98.360 ? 32  ILE A CG2 1 
ATOM 240  C CD1 ? ILE A 1  32 ?  -5.446  -6.614   6.270 1.000 98.360 ? 32  ILE A CD1 1 
ATOM 241  N N   ? THR A 1  33 ? -10.170  -7.081   5.068 1.000 98.060 ? 33  THR A N   1 
ATOM 242  C CA  ? THR A 1  33 ? -11.390  -7.613   5.666 1.000 98.060 ? 33  THR A CA  1 
ATOM 243  C C   ? THR A 1  33 ? -12.500  -6.567   5.650 1.000 98.060 ? 33  THR A C   1 
ATOM 244  C CB  ? THR A 1  33 ? -11.144  -8.083   7.112 1.000 98.060 ? 33  THR A CB  1 
ATOM 245  O O   ? THR A 1  33 ? -12.289  -5.437   5.204 1.000 98.060 ? 33  THR A O   1 
ATOM 246  C CG2 ? THR A 1  33 ?  -9.853  -8.887   7.217 1.000 98.060 ? 33  THR A CG2 1 
ATOM 247  O OG1 ? THR A 1  33 ? -11.053  -6.939   7.970 1.000 98.060 ? 33  THR A OG1 1 
ATOM 248  N N   ? ASN A 1  34 ? -13.733  -6.977   6.152 1.000 97.560 ? 34  ASN A N   1 
ATOM 249  C CA  ? ASN A 1  34 ? -14.802  -5.985   6.164 1.000 97.560 ? 34  ASN A CA  1 
ATOM 250  C C   ? ASN A 1  34 ? -14.603  -4.959   7.276 1.000 97.560 ? 34  ASN A C   1 
ATOM 251  C CB  ? ASN A 1  34 ? -16.165  -6.665   6.307 1.000 97.560 ? 34  ASN A CB  1 
ATOM 252  O O   ? ASN A 1  34 ? -15.398  -4.028   7.418 1.000 97.560 ? 34  ASN A O   1 
ATOM 253  C CG  ? ASN A 1  34 ? -16.306  -7.420   7.614 1.000 97.560 ? 34  ASN A CG  1 
ATOM 254  N ND2 ? ASN A 1  34 ? -17.452  -8.063   7.807 1.000 97.560 ? 34  ASN A ND2 1 
ATOM 255  O OD1 ? ASN A 1  34 ? -15.394  -7.423   8.445 1.000 97.560 ? 34  ASN A OD1 1 
ATOM 256  N N   ? ARG A 1  35 ? -13.421  -5.042   8.005 1.000 97.730 ? 35  ARG A N   1 
ATOM 257  C CA  ? ARG A 1  35 ? -13.191  -4.109   9.104 1.000 97.730 ? 35  ARG A CA  1 
ATOM 258  C C   ? ARG A 1  35 ? -11.757  -3.591   9.090 1.000 97.730 ? 35  ARG A C   1 
ATOM 259  C CB  ? ARG A 1  35 ? -13.495  -4.776  10.447 1.000 97.730 ? 35  ARG A CB  1 
ATOM 260  O O   ? ARG A 1  35 ? -11.397  -2.725   9.891 1.000 97.730 ? 35  ARG A O   1 
ATOM 261  C CG  ? ARG A 1  35 ? -14.978  -4.975  10.715 1.000 97.730 ? 35  ARG A CG  1 
ATOM 262  C CD  ? ARG A 1  35 ? -15.230  -5.525  12.112 1.000 97.730 ? 35  ARG A CD  1 
ATOM 263  N NE  ? ARG A 1  35 ? -16.639  -5.851  12.316 1.000 97.730 ? 35  ARG A NE  1 
ATOM 264  N NH1 ? ARG A 1  35 ? -17.260  -3.710  12.923 1.000 97.730 ? 35  ARG A NH1 1 
ATOM 265  N NH2 ? ARG A 1  35 ? -18.823  -5.386  12.853 1.000 97.730 ? 35  ARG A NH2 1 
ATOM 266  C CZ  ? ARG A 1  35 ? -17.571  -4.982  12.697 1.000 97.730 ? 35  ARG A CZ  1 
ATOM 267  N N   ? TRP A 1  36 ? -10.900  -4.139   8.234 1.000 98.160 ? 36  TRP A N   1 
ATOM 268  C CA  ? TRP A 1  36 ?  -9.487  -3.793   8.348 1.000 98.160 ? 36  TRP A CA  1 
ATOM 269  C C   ? TRP A 1  36 ?  -8.943  -3.281   7.019 1.000 98.160 ? 36  TRP A C   1 
ATOM 270  C CB  ? TRP A 1  36 ?  -8.673  -5.003   8.816 1.000 98.160 ? 36  TRP A CB  1 
ATOM 271  O O   ? TRP A 1  36 ?  -9.186  -3.881   5.969 1.000 98.160 ? 36  TRP A O   1 
ATOM 272  C CG  ? TRP A 1  36 ?  -8.922  -5.389  10.243 1.000 98.160 ? 36  TRP A CG  1 
ATOM 273  C CD1 ? TRP A 1  36 ?  -9.827  -6.305  10.703 1.000 98.160 ? 36  TRP A CD1 1 
ATOM 274  C CD2 ? TRP A 1  36 ?  -8.258  -4.866  11.397 1.000 98.160 ? 36  TRP A CD2 1 
ATOM 275  C CE2 ? TRP A 1  36 ?  -8.811  -5.510  12.525 1.000 98.160 ? 36  TRP A CE2 1 
ATOM 276  C CE3 ? TRP A 1  36 ?  -7.247  -3.914  11.587 1.000 98.160 ? 36  TRP A CE3 1 
ATOM 277  N NE1 ? TRP A 1  36 ?  -9.765  -6.383  12.075 1.000 98.160 ? 36  TRP A NE1 1 
ATOM 278  C CH2 ? TRP A 1  36 ?  -7.397  -4.297  13.985 1.000 98.160 ? 36  TRP A CH2 1 
ATOM 279  C CZ2 ? TRP A 1  36 ?  -8.387  -5.233  13.827 1.000 98.160 ? 36  TRP A CZ2 1 
ATOM 280  C CZ3 ? TRP A 1  36 ?  -6.826  -3.639  12.883 1.000 98.160 ? 36  TRP A CZ3 1 
ATOM 281  N N   ? VAL A 1  37 ?  -8.259  -2.161   7.111 1.000 98.000 ? 37  VAL A N   1 
ATOM 282  C CA  ? VAL A 1  37 ?  -7.513  -1.566   6.007 1.000 98.000 ? 37  VAL A CA  1 
ATOM 283  C C   ? VAL A 1  37 ?  -6.014  -1.673   6.278 1.000 98.000 ? 37  VAL A C   1 
ATOM 284  C CB  ? VAL A 1  37 ?  -7.911  -0.090   5.784 1.000 98.000 ? 37  VAL A CB  1 
ATOM 285  O O   ? VAL A 1  37 ?  -5.555  -1.377   7.384 1.000 98.000 ? 37  VAL A O   1 
ATOM 286  C CG1 ? VAL A 1  37 ?  -7.013   0.559   4.732 1.000 98.000 ? 37  VAL A CG1 1 
ATOM 287  C CG2 ? VAL A 1  37 ?  -9.379   0.010   5.373 1.000 98.000 ? 37  VAL A CG2 1 
ATOM 288  N N   ? LEU A 1  38 ?  -5.312  -2.167   5.257 1.000 98.270 ? 38  LEU A N   1 
ATOM 289  C CA  ? LEU A 1  38 ?  -3.856  -2.240   5.306 1.000 98.270 ? 38  LEU A CA  1 
ATOM 290  C C   ? LEU A 1  38 ?  -3.227  -1.042   4.602 1.000 98.270 ? 38  LEU A C   1 
ATOM 291  C CB  ? LEU A 1  38 ?  -3.363  -3.540   4.664 1.000 98.270 ? 38  LEU A CB  1 
ATOM 292  O O   ? LEU A 1  38 ?  -3.626  -0.691   3.489 1.000 98.270 ? 38  LEU A O   1 
ATOM 293  C CG  ? LEU A 1  38 ?  -1.907  -3.922   4.938 1.000 98.270 ? 38  LEU A CG  1 
ATOM 294  C CD1 ? LEU A 1  38 ?  -1.683  -4.118   6.433 1.000 98.270 ? 38  LEU A CD1 1 
ATOM 295  C CD2 ? LEU A 1  38 ?  -1.531  -5.182   4.166 1.000 98.270 ? 38  LEU A CD2 1 
ATOM 296  N N   ? THR A 1  39 ?  -2.190  -0.389   5.211 1.000 97.690 ? 39  THR A N   1 
ATOM 297  C CA  ? THR A 1  39 ?  -1.547   0.786   4.635 1.000 97.690 ? 39  THR A CA  1 
ATOM 298  C C   ? THR A 1  39 ?  -0.107   0.909   5.125 1.000 97.690 ? 39  THR A C   1 
ATOM 299  C CB  ? THR A 1  39 ?  -2.321   2.072   4.979 1.000 97.690 ? 39  THR A CB  1 
ATOM 300  O O   ? THR A 1  39 ?   0.384   0.041   5.849 1.000 97.690 ? 39  THR A O   1 
ATOM 301  C CG2 ? THR A 1  39 ?  -2.174   2.423   6.456 1.000 97.690 ? 39  THR A CG2 1 
ATOM 302  O OG1 ? THR A 1  39 ?  -1.813   3.155   4.190 1.000 97.690 ? 39  THR A OG1 1 
ATOM 303  N N   ? ALA A 1  40 ?   0.611   1.875   4.624 1.000 97.220 ? 40  ALA A N   1 
ATOM 304  C CA  ? ALA A 1  40 ?   1.987   2.107   5.054 1.000 97.220 ? 40  ALA A CA  1 
ATOM 305  C C   ? ALA A 1  40 ?   2.028   2.814   6.406 1.000 97.220 ? 40  ALA A C   1 
ATOM 306  C CB  ? ALA A 1  40 ?   2.742   2.923   4.008 1.000 97.220 ? 40  ALA A CB  1 
ATOM 307  O O   ? ALA A 1  40 ?   1.219   3.707   6.671 1.000 97.220 ? 40  ALA A O   1 
ATOM 308  N N   ? ALA A 1  41 ?   2.988   2.453   7.262 1.000 97.010 ? 41  ALA A N   1 
ATOM 309  C CA  ? ALA A 1  41 ?   3.131   3.002   8.608 1.000 97.010 ? 41  ALA A CA  1 
ATOM 310  C C   ? ALA A 1  41 ?   3.486   4.486   8.559 1.000 97.010 ? 41  ALA A C   1 
ATOM 311  C CB  ? ALA A 1  41 ?   4.193   2.230   9.388 1.000 97.010 ? 41  ALA A CB  1 
ATOM 312  O O   ? ALA A 1  41 ?   3.089   5.254   9.439 1.000 97.010 ? 41  ALA A O   1 
ATOM 313  N N   ? HIS A 1  42 ?   4.218   4.890   7.573 1.000 95.070 ? 42  HIS A N   1 
ATOM 314  C CA  ? HIS A 1  42 ?   4.651   6.280   7.478 1.000 95.070 ? 42  HIS A CA  1 
ATOM 315  C C   ? HIS A 1  42 ?   3.483   7.198   7.133 1.000 95.070 ? 42  HIS A C   1 
ATOM 316  C CB  ? HIS A 1  42 ?   5.759   6.426   6.434 1.000 95.070 ? 42  HIS A CB  1 
ATOM 317  O O   ? HIS A 1  42 ?   3.622   8.423   7.161 1.000 95.070 ? 42  HIS A O   1 
ATOM 318  C CG  ? HIS A 1  42 ?   5.265   6.377   5.023 1.000 95.070 ? 42  HIS A CG  1 
ATOM 319  C CD2 ? HIS A 1  42 ?   4.803   7.356   4.209 1.000 95.070 ? 42  HIS A CD2 1 
ATOM 320  N ND1 ? HIS A 1  42 ?   5.207   5.209   4.294 1.000 95.070 ? 42  HIS A ND1 1 
ATOM 321  C CE1 ? HIS A 1  42 ?   4.730   5.472   3.089 1.000 95.070 ? 42  HIS A CE1 1 
ATOM 322  N NE2 ? HIS A 1  42 ?   4.477   6.767   3.012 1.000 95.070 ? 42  HIS A NE2 1 
ATOM 323  N N   ? CYS A 1  43 ?   2.327   6.596   6.951 1.000 93.580 ? 43  CYS A N   1 
ATOM 324  C CA  ? CYS A 1  43 ?   1.111   7.346   6.655 1.000 93.580 ? 43  CYS A CA  1 
ATOM 325  C C   ? CYS A 1  43 ?   0.475   7.879   7.934 1.000 93.580 ? 43  CYS A C   1 
ATOM 326  C CB  ? CYS A 1  43 ?   0.110   6.469   5.904 1.000 93.580 ? 43  CYS A CB  1 
ATOM 327  O O   ? CYS A 1  43 ?  -0.450   8.692   7.880 1.000 93.580 ? 43  CYS A O   1 
ATOM 328  S SG  ? CYS A 1  43 ?   0.543   6.190   4.173 1.000 93.580 ? 43  CYS A SG  1 
ATOM 329  N N   ? LYS A 1  44 ?   0.948   7.434   8.978 1.000 88.670 ? 44  LYS A N   1 
ATOM 330  C CA  ? LYS A 1  44 ?   0.332   7.701  10.275 1.000 88.670 ? 44  LYS A CA  1 
ATOM 331  C C   ? LYS A 1  44 ?   0.296   9.198  10.569 1.000 88.670 ? 44  LYS A C   1 
ATOM 332  C CB  ? LYS A 1  44 ?   1.083   6.967  11.387 1.000 88.670 ? 44  LYS A CB  1 
ATOM 333  O O   ? LYS A 1  44 ?   1.339   9.854  10.608 1.000 88.670 ? 44  LYS A O   1 
ATOM 334  C CG  ? LYS A 1  44 ?   0.459   7.128  12.766 1.000 88.670 ? 44  LYS A CG  1 
ATOM 335  C CD  ? LYS A 1  44 ?   1.303   6.458  13.843 1.000 88.670 ? 44  LYS A CD  1 
ATOM 336  C CE  ? LYS A 1  44 ?   0.730   6.698  15.233 1.000 88.670 ? 44  LYS A CE  1 
ATOM 337  N NZ  ? LYS A 1  44 ?   1.614   6.142  16.300 1.000 88.670 ? 44  LYS A NZ  1 
ATOM 338  N N   ? LEU A 1  45 ?  -1.000   9.892  10.527 1.000 72.140 ? 45  LEU A N   1 
ATOM 339  C CA  ? LEU A 1  45 ?  -1.264  11.242  11.013 1.000 72.140 ? 45  LEU A CA  1 
ATOM 340  C C   ? LEU A 1  45 ?  -2.731  11.404  11.395 1.000 72.140 ? 45  LEU A C   1 
ATOM 341  C CB  ? LEU A 1  45 ?  -0.883  12.278   9.953 1.000 72.140 ? 45  LEU A CB  1 
ATOM 342  O O   ? LEU A 1  45 ?  -3.622  11.047  10.621 1.000 72.140 ? 45  LEU A O   1 
ATOM 343  C CG  ? LEU A 1  45 ?   0.607  12.396   9.625 1.000 72.140 ? 45  LEU A CG  1 
ATOM 344  C CD1 ? LEU A 1  45 ?   0.805  13.206   8.348 1.000 72.140 ? 45  LEU A CD1 1 
ATOM 345  C CD2 ? LEU A 1  45 ?   1.362  13.029  10.789 1.000 72.140 ? 45  LEU A CD2 1 
ATOM 346  N N   ? GLY A 1  46 ?  -3.258  11.508  12.862 1.000 68.270 ? 46  GLY A N   1 
ATOM 347  C CA  ? GLY A 1  46 ?  -4.538  11.931  13.408 1.000 68.270 ? 46  GLY A CA  1 
ATOM 348  C C   ? GLY A 1  46 ?  -5.723  11.265  12.735 1.000 68.270 ? 46  GLY A C   1 
ATOM 349  O O   ? GLY A 1  46 ?  -5.552  10.338  11.941 1.000 68.270 ? 46  GLY A O   1 
ATOM 350  N N   ? PRO A 1  47 ?  -7.110  11.446  13.226 1.000 62.170 ? 47  PRO A N   1 
ATOM 351  C CA  ? PRO A 1  47 ?  -8.208  10.562  12.828 1.000 62.170 ? 47  PRO A CA  1 
ATOM 352  C C   ? PRO A 1  47 ?  -8.347  10.438  11.312 1.000 62.170 ? 47  PRO A C   1 
ATOM 353  C CB  ? PRO A 1  47 ?  -9.441  11.235  13.437 1.000 62.170 ? 47  PRO A CB  1 
ATOM 354  O O   ? PRO A 1  47 ?  -8.186  11.426  10.592 1.000 62.170 ? 47  PRO A O   1 
ATOM 355  C CG  ? PRO A 1  47 ?  -8.977  12.602  13.824 1.000 62.170 ? 47  PRO A CG  1 
ATOM 356  C CD  ? PRO A 1  47 ?  -7.476  12.629  13.772 1.000 62.170 ? 47  PRO A CD  1 
ATOM 357  N N   ? PHE A 1  48 ?  -8.423   9.092  10.668 1.000 76.180 ? 48  PHE A N   1 
ATOM 358  C CA  ? PHE A 1  48 ?  -8.414   8.733   9.255 1.000 76.180 ? 48  PHE A CA  1 
ATOM 359  C C   ? PHE A 1  48 ?  -9.823   8.418   8.766 1.000 76.180 ? 48  PHE A C   1 
ATOM 360  C CB  ? PHE A 1  48 ?  -7.493   7.534   9.010 1.000 76.180 ? 48  PHE A CB  1 
ATOM 361  O O   ? PHE A 1  48 ? -10.366   7.353   9.068 1.000 76.180 ? 48  PHE A O   1 
ATOM 362  C CG  ? PHE A 1  48 ?  -6.060   7.779   9.400 1.000 76.180 ? 48  PHE A CG  1 
ATOM 363  C CD1 ? PHE A 1  48 ?  -5.227   8.545   8.593 1.000 76.180 ? 48  PHE A CD1 1 
ATOM 364  C CD2 ? PHE A 1  48 ?  -5.547   7.244  10.574 1.000 76.180 ? 48  PHE A CD2 1 
ATOM 365  C CE1 ? PHE A 1  48 ?  -3.900   8.774   8.952 1.000 76.180 ? 48  PHE A CE1 1 
ATOM 366  C CE2 ? PHE A 1  48 ?  -4.222   7.468  10.939 1.000 76.180 ? 48  PHE A CE2 1 
ATOM 367  C CZ  ? PHE A 1  48 ?  -3.400   8.232  10.126 1.000 76.180 ? 48  PHE A CZ  1 
ATOM 368  N N   ? PRO A 1  49 ? -10.545   9.599   8.404 1.000 90.830 ? 49  PRO A N   1 
ATOM 369  C CA  ? PRO A 1  49 ? -11.653   9.083   7.597 1.000 90.830 ? 49  PRO A CA  1 
ATOM 370  C C   ? PRO A 1  49 ? -11.181   8.230   6.422 1.000 90.830 ? 49  PRO A C   1 
ATOM 371  C CB  ? PRO A 1  49 ? -12.351  10.353   7.104 1.000 90.830 ? 49  PRO A CB  1 
ATOM 372  O O   ? PRO A 1  49 ? -10.212   8.586   5.747 1.000 90.830 ? 49  PRO A O   1 
ATOM 373  C CG  ? PRO A 1  49 ? -11.788  11.451   7.947 1.000 90.830 ? 49  PRO A CG  1 
ATOM 374  C CD  ? PRO A 1  49 ? -10.440  11.022   8.450 1.000 90.830 ? 49  PRO A CD  1 
ATOM 375  N N   ? VAL A 1  50 ? -11.785   7.018   6.400 1.000 94.250 ? 50  VAL A N   1 
ATOM 376  C CA  ? VAL A 1  50 ? -11.482   6.097   5.310 1.000 94.250 ? 50  VAL A CA  1 
ATOM 377  C C   ? VAL A 1  50 ? -12.659   6.041   4.338 1.000 94.250 ? 50  VAL A C   1 
ATOM 378  C CB  ? VAL A 1  50 ? -11.157   4.681   5.836 1.000 94.250 ? 50  VAL A CB  1 
ATOM 379  O O   ? VAL A 1  50 ? -13.790   5.756   4.739 1.000 94.250 ? 50  VAL A O   1 
ATOM 380  C CG1 ? VAL A 1  50 ? -10.801   3.745   4.682 1.000 94.250 ? 50  VAL A CG1 1 
ATOM 381  C CG2 ? VAL A 1  50 ? -10.018   4.739   6.852 1.000 94.250 ? 50  VAL A CG2 1 
ATOM 382  N N   ? ARG A 1  51 ? -12.363   6.406   3.126 1.000 94.340 ? 51  ARG A N   1 
ATOM 383  C CA  ? ARG A 1  51 ? -13.400   6.310   2.103 1.000 94.340 ? 51  ARG A CA  1 
ATOM 384  C C   ? ARG A 1  51 ? -13.168   5.102   1.200 1.000 94.340 ? 51  ARG A C   1 
ATOM 385  C CB  ? ARG A 1  51 ? -13.449   7.589   1.265 1.000 94.340 ? 51  ARG A CB  1 
ATOM 386  O O   ? ARG A 1  51 ? -12.047   4.868   0.744 1.000 94.340 ? 51  ARG A O   1 
ATOM 387  C CG  ? ARG A 1  51 ? -13.947   8.806   2.027 1.000 94.340 ? 51  ARG A CG  1 
ATOM 388  C CD  ? ARG A 1  51 ? -14.031  10.036   1.134 1.000 94.340 ? 51  ARG A CD  1 
ATOM 389  N NE  ? ARG A 1  51 ? -14.803  11.105   1.760 1.000 94.340 ? 51  ARG A NE  1 
ATOM 390  N NH1 ? ARG A 1  51 ? -14.585  12.578  -0.006 1.000 94.340 ? 51  ARG A NH1 1 
ATOM 391  N NH2 ? ARG A 1  51 ? -15.762  13.190   1.863 1.000 94.340 ? 51  ARG A NH2 1 
ATOM 392  C CZ  ? ARG A 1  51 ? -15.048  12.289   1.204 1.000 94.340 ? 51  ARG A CZ  1 
ATOM 393  N N   ? LEU A 1  52 ? -14.243   4.292   0.982 1.000 95.080 ? 52  LEU A N   1 
ATOM 394  C CA  ? LEU A 1  52 ? -14.238   3.121   0.111 1.000 95.080 ? 52  LEU A CA  1 
ATOM 395  C C   ? LEU A 1  52 ? -15.293   3.253  -0.983 1.000 95.080 ? 52  LEU A C   1 
ATOM 396  C CB  ? LEU A 1  52 ? -14.486   1.847   0.924 1.000 95.080 ? 52  LEU A CB  1 
ATOM 397  O O   ? LEU A 1  52 ? -16.270   3.988  -0.823 1.000 95.080 ? 52  LEU A O   1 
ATOM 398  C CG  ? LEU A 1  52 ? -13.387   1.448   1.911 1.000 95.080 ? 52  LEU A CG  1 
ATOM 399  C CD1 ? LEU A 1  52 ? -14.001   0.974   3.224 1.000 95.080 ? 52  LEU A CD1 1 
ATOM 400  C CD2 ? LEU A 1  52 ? -12.495   0.367   1.310 1.000 95.080 ? 52  LEU A CD2 1 
ATOM 401  N N   ? GLY A 1  53 ? -14.924   2.574  -2.146 1.000 93.220 ? 53  GLY A N   1 
ATOM 402  C CA  ? GLY A 1  53 ? -15.895   2.568  -3.229 1.000 93.220 ? 53  GLY A CA  1 
ATOM 403  C C   ? GLY A 1  53 ? -15.824   3.808  -4.100 1.000 93.220 ? 53  GLY A C   1 
ATOM 404  O O   ? GLY A 1  53 ? -16.765   4.109  -4.838 1.000 93.220 ? 53  GLY A O   1 
ATOM 405  N N   ? GLU A 1  54 ? -14.586   4.571  -3.945 1.000 90.830 ? 54  GLU A N   1 
ATOM 406  C CA  ? GLU A 1  54 ? -14.369   5.812  -4.683 1.000 90.830 ? 54  GLU A CA  1 
ATOM 407  C C   ? GLU A 1  54 ? -13.684   5.546  -6.020 1.000 90.830 ? 54  GLU A C   1 
ATOM 408  C CB  ? GLU A 1  54 ? -13.538   6.794  -3.852 1.000 90.830 ? 54  GLU A CB  1 
ATOM 409  O O   ? GLU A 1  54 ? -12.681   4.832  -6.078 1.000 90.830 ? 54  GLU A O   1 
ATOM 410  C CG  ? GLU A 1  54 ? -14.254   7.309  -2.612 1.000 90.830 ? 54  GLU A CG  1 
ATOM 411  C CD  ? GLU A 1  54 ? -15.379   8.281  -2.928 1.000 90.830 ? 54  GLU A CD  1 
ATOM 412  O OE1 ? GLU A 1  54 ? -16.272   8.476  -2.072 1.000 90.830 ? 54  GLU A OE1 1 
ATOM 413  O OE2 ? GLU A 1  54 ? -15.369   8.851  -4.042 1.000 90.830 ? 54  GLU A OE2 1 
ATOM 414  N N   ? HIS A 1  55 ? -14.251   6.045  -7.089 1.000 91.500 ? 55  HIS A N   1 
ATOM 415  C CA  ? HIS A 1  55 ? -13.567   6.095  -8.376 1.000 91.500 ? 55  HIS A CA  1 
ATOM 416  C C   ? HIS A 1  55 ? -13.142   7.519  -8.720 1.000 91.500 ? 55  HIS A C   1 
ATOM 417  C CB  ? HIS A 1  55 ? -14.463   5.533  -9.482 1.000 91.500 ? 55  HIS A CB  1 
ATOM 418  O O   ? HIS A 1  55 ? -12.083   7.728  -9.317 1.000 91.500 ? 55  HIS A O   1 
ATOM 419  C CG  ? HIS A 1  55 ? -13.819   5.525 -10.831 1.000 91.500 ? 55  HIS A CG  1 
ATOM 420  C CD2 ? HIS A 1  55 ? -14.104   6.221 -11.957 1.000 91.500 ? 55  HIS A CD2 1 
ATOM 421  N ND1 ? HIS A 1  55 ? -12.740   4.722 -11.135 1.000 91.500 ? 55  HIS A ND1 1 
ATOM 422  C CE1 ? HIS A 1  55 ? -12.389   4.926 -12.394 1.000 91.500 ? 55  HIS A CE1 1 
ATOM 423  N NE2 ? HIS A 1  55 ? -13.200   5.831 -12.915 1.000 91.500 ? 55  HIS A NE2 1 
ATOM 424  N N   ? ASN A 1  56 ? -13.941   8.470  -8.310 1.000 91.980 ? 56  ASN A N   1 
ATOM 425  C CA  ? ASN A 1  56 ? -13.708   9.902  -8.467 1.000 91.980 ? 56  ASN A CA  1 
ATOM 426  C C   ? ASN A 1  56 ? -13.899  10.648  -7.150 1.000 91.980 ? 56  ASN A C   1 
ATOM 427  C CB  ? ASN A 1  56 ? -14.627  10.481  -9.545 1.000 91.980 ? 56  ASN A CB  1 
ATOM 428  O O   ? ASN A 1  56 ? -15.003  10.677  -6.603 1.000 91.980 ? 56  ASN A O   1 
ATOM 429  C CG  ? ASN A 1  56 ? -14.289  11.918  -9.889 1.000 91.980 ? 56  ASN A CG  1 
ATOM 430  N ND2 ? ASN A 1  56 ? -14.460  12.280 -11.156 1.000 91.980 ? 56  ASN A ND2 1 
ATOM 431  O OD1 ? ASN A 1  56 ? -13.879  12.696  -9.025 1.000 91.980 ? 56  ASN A OD1 1 
ATOM 432  N N   ? LEU A 1  57 ? -12.780  11.276  -6.687 1.000 89.390 ? 57  LEU A N   1 
ATOM 433  C CA  ? LEU A 1  57 ? -12.795  11.904  -5.370 1.000 89.390 ? 57  LEU A CA  1 
ATOM 434  C C   ? LEU A 1  57 ? -13.639  13.174  -5.383 1.000 89.390 ? 57  LEU A C   1 
ATOM 435  C CB  ? LEU A 1  57 ? -11.370  12.228  -4.915 1.000 89.390 ? 57  LEU A CB  1 
ATOM 436  O O   ? LEU A 1  57 ? -14.053  13.660  -4.328 1.000 89.390 ? 57  LEU A O   1 
ATOM 437  C CG  ? LEU A 1  57 ? -10.457  11.033  -4.638 1.000 89.390 ? 57  LEU A CG  1 
ATOM 438  C CD1 ? LEU A 1  57 ?  -9.063  11.510  -4.246 1.000 89.390 ? 57  LEU A CD1 1 
ATOM 439  C CD2 ? LEU A 1  57 ? -11.051  10.148  -3.547 1.000 89.390 ? 57  LEU A CD2 1 
ATOM 440  N N   ? LYS A 1  58 ? -14.052  13.708  -6.487 1.000 87.600 ? 58  LYS A N   1 
ATOM 441  C CA  ? LYS A 1  58 ? -14.771  14.972  -6.616 1.000 87.600 ? 58  LYS A CA  1 
ATOM 442  C C   ? LYS A 1  58 ? -16.239  14.738  -6.957 1.000 87.600 ? 58  LYS A C   1 
ATOM 443  C CB  ? LYS A 1  58 ? -14.119  15.854  -7.682 1.000 87.600 ? 58  LYS A CB  1 
ATOM 444  O O   ? LYS A 1  58 ? -17.058  15.654  -6.862 1.000 87.600 ? 58  LYS A O   1 
ATOM 445  C CG  ? LYS A 1  58 ? -12.758  16.404  -7.283 1.000 87.600 ? 58  LYS A CG  1 
ATOM 446  C CD  ? LYS A 1  58 ? -12.249  17.425  -8.293 1.000 87.600 ? 58  LYS A CD  1 
ATOM 447  C CE  ? LYS A 1  58 ? -10.909  18.011  -7.870 1.000 87.600 ? 58  LYS A CE  1 
ATOM 448  N NZ  ? LYS A 1  58 ? -10.396  18.997  -8.868 1.000 87.600 ? 58  LYS A NZ  1 
ATOM 449  N N   ? HIS A 1  59 ? -16.583  13.451  -7.316 1.000 86.150 ? 59  HIS A N   1 
ATOM 450  C CA  ? HIS A 1  59 ? -17.941  13.125  -7.736 1.000 86.150 ? 59  HIS A CA  1 
ATOM 451  C C   ? HIS A 1  59 ? -18.561  12.070  -6.827 1.000 86.150 ? 59  HIS A C   1 
ATOM 452  C CB  ? HIS A 1  59 ? -17.952  12.641  -9.187 1.000 86.150 ? 59  HIS A CB  1 
ATOM 453  O O   ? HIS A 1  59 ? -18.006  10.980  -6.665 1.000 86.150 ? 59  HIS A O   1 
ATOM 454  C CG  ? HIS A 1  59 ? -19.319  12.318  -9.702 1.000 86.150 ? 59  HIS A CG  1 
ATOM 455  C CD2 ? HIS A 1  59 ? -19.920  11.129  -9.943 1.000 86.150 ? 59  HIS A CD2 1 
ATOM 456  N ND1 ? HIS A 1  59 ? -20.237  13.290 -10.035 1.000 86.150 ? 59  HIS A ND1 1 
ATOM 457  C CE1 ? HIS A 1  59 ? -21.348  12.711 -10.459 1.000 86.150 ? 59  HIS A CE1 1 
ATOM 458  N NE2 ? HIS A 1  59 ? -21.181  11.401 -10.413 1.000 86.150 ? 59  HIS A NE2 1 
ATOM 459  N N   ? LEU A 1  60 ? -19.700  12.389  -6.166 1.000 77.440 ? 60  LEU A N   1 
ATOM 460  C CA  ? LEU A 1  60 ? -20.417  11.455  -5.304 1.000 77.440 ? 60  LEU A CA  1 
ATOM 461  C C   ? LEU A 1  60 ? -21.287  10.512  -6.129 1.000 77.440 ? 60  LEU A C   1 
ATOM 462  C CB  ? LEU A 1  60 ? -21.283  12.214  -4.294 1.000 77.440 ? 60  LEU A CB  1 
ATOM 463  O O   ? LEU A 1  60 ? -22.212  10.953  -6.814 1.000 77.440 ? 60  LEU A O   1 
ATOM 464  C CG  ? LEU A 1  60 ? -20.535  13.001  -3.217 1.000 77.440 ? 60  LEU A CG  1 
ATOM 465  C CD1 ? LEU A 1  60 ? -21.503  13.887  -2.440 1.000 77.440 ? 60  LEU A CD1 1 
ATOM 466  C CD2 ? LEU A 1  60 ? -19.797  12.054  -2.277 1.000 77.440 ? 60  LEU A CD2 1 
ATOM 467  N N   ? ASP A 1  61 ? -20.973   9.232  -6.237 1.000 76.460 ? 61  ASP A N   1 
ATOM 468  C CA  ? ASP A 1  61 ? -21.739   8.279  -7.034 1.000 76.460 ? 61  ASP A CA  1 
ATOM 469  C C   ? ASP A 1  61 ? -22.529   7.326  -6.140 1.000 76.460 ? 61  ASP A C   1 
ATOM 470  C CB  ? ASP A 1  61 ? -20.814   7.487  -7.959 1.000 76.460 ? 61  ASP A CB  1 
ATOM 471  O O   ? ASP A 1  61 ? -23.086   6.336  -6.619 1.000 76.460 ? 61  ASP A O   1 
ATOM 472  C CG  ? ASP A 1  61 ? -19.883   6.551  -7.208 1.000 76.460 ? 61  ASP A CG  1 
ATOM 473  O OD1 ? ASP A 1  61 ? -19.965   6.479  -5.963 1.000 76.460 ? 61  ASP A OD1 1 
ATOM 474  O OD2 ? ASP A 1  61 ? -19.057   5.883  -7.866 1.000 76.460 ? 61  ASP A OD2 1 
ATOM 475  N N   ? TRP A 1  62 ? -22.722   7.751  -4.691 1.000 76.340 ? 62  TRP A N   1 
ATOM 476  C CA  ? TRP A 1  62 ? -23.586   7.131  -3.691 1.000 76.340 ? 62  TRP A CA  1 
ATOM 477  C C   ? TRP A 1  62 ? -23.144   5.701  -3.400 1.000 76.340 ? 62  TRP A C   1 
ATOM 478  C CB  ? TRP A 1  62 ? -25.044   7.143  -4.160 1.000 76.340 ? 62  TRP A CB  1 
ATOM 479  O O   ? TRP A 1  62 ? -23.828   4.968  -2.682 1.000 76.340 ? 62  TRP A O   1 
ATOM 480  C CG  ? TRP A 1  62 ? -25.605   8.517  -4.372 1.000 76.340 ? 62  TRP A CG  1 
ATOM 481  C CD1 ? TRP A 1  62 ? -25.816   9.145  -5.568 1.000 76.340 ? 62  TRP A CD1 1 
ATOM 482  C CD2 ? TRP A 1  62 ? -26.022   9.436  -3.357 1.000 76.340 ? 62  TRP A CD2 1 
ATOM 483  C CE2 ? TRP A 1  62 ? -26.476  10.602  -4.010 1.000 76.340 ? 62  TRP A CE2 1 
ATOM 484  C CE3 ? TRP A 1  62 ? -26.056   9.385  -1.957 1.000 76.340 ? 62  TRP A CE3 1 
ATOM 485  N NE1 ? TRP A 1  62 ? -26.340  10.400  -5.357 1.000 76.340 ? 62  TRP A NE1 1 
ATOM 486  C CH2 ? TRP A 1  62 ? -26.982  11.634  -1.941 1.000 76.340 ? 62  TRP A CH2 1 
ATOM 487  C CZ2 ? TRP A 1  62 ? -26.959  11.710  -3.310 1.000 76.340 ? 62  TRP A CZ2 1 
ATOM 488  C CZ3 ? TRP A 1  62 ? -26.537  10.488  -1.262 1.000 76.340 ? 62  TRP A CZ3 1 
ATOM 489  N N   ? SER A 1  63 ? -22.088   5.210  -3.987 1.000 79.400 ? 63  SER A N   1 
ATOM 490  C CA  ? SER A 1  63 ? -21.484   3.908  -3.721 1.000 79.400 ? 63  SER A CA  1 
ATOM 491  C C   ? SER A 1  63 ? -20.386   4.013  -2.669 1.000 79.400 ? 63  SER A C   1 
ATOM 492  C CB  ? SER A 1  63 ? -20.914   3.310  -5.008 1.000 79.400 ? 63  SER A CB  1 
ATOM 493  O O   ? SER A 1  63 ? -19.880   2.996  -2.189 1.000 79.400 ? 63  SER A O   1 
ATOM 494  O OG  ? SER A 1  63 ? -19.884   4.131  -5.531 1.000 79.400 ? 63  SER A OG  1 
ATOM 495  N N   ? GLU A 1  64 ? -20.146   5.221  -2.099 1.000 86.830 ? 64  GLU A N   1 
ATOM 496  C CA  ? GLU A 1  64 ? -19.067   5.507  -1.158 1.000 86.830 ? 64  GLU A CA  1 
ATOM 497  C C   ? GLU A 1  64 ? -19.472   5.154   0.270 1.000 86.830 ? 64  GLU A C   1 
ATOM 498  C CB  ? GLU A 1  64 ? -18.659   6.981  -1.240 1.000 86.830 ? 64  GLU A CB  1 
ATOM 499  O O   ? GLU A 1  64 ? -20.625   5.346   0.660 1.000 86.830 ? 64  GLU A O   1 
ATOM 500  C CG  ? GLU A 1  64 ? -18.194   7.414  -2.623 1.000 86.830 ? 64  GLU A CG  1 
ATOM 501  C CD  ? GLU A 1  64 ? -19.292   8.067  -3.447 1.000 86.830 ? 64  GLU A CD  1 
ATOM 502  O OE1 ? GLU A 1  64 ? -18.984   8.669  -4.501 1.000 86.830 ? 64  GLU A OE1 1 
ATOM 503  O OE2 ? GLU A 1  64 ? -20.471   7.978  -3.035 1.000 86.830 ? 64  GLU A OE2 1 
ATOM 504  N N   ? GLN A 1  65 ? -18.580   4.514   0.863 1.000 94.020 ? 65  GLN A N   1 
ATOM 505  C CA  ? GLN A 1  65 ? -18.734   4.247   2.289 1.000 94.020 ? 65  GLN A CA  1 
ATOM 506  C C   ? GLN A 1  65 ? -17.661   4.966   3.102 1.000 94.020 ? 65  GLN A C   1 
ATOM 507  C CB  ? GLN A 1  65 ? -18.681   2.743   2.563 1.000 94.020 ? 65  GLN A CB  1 
ATOM 508  O O   ? GLN A 1  65 ? -16.466   4.759   2.883 1.000 94.020 ? 65  GLN A O   1 
ATOM 509  C CG  ? GLN A 1  65 ? -19.763   1.948   1.844 1.000 94.020 ? 65  GLN A CG  1 
ATOM 510  C CD  ? GLN A 1  65 ? -19.730   0.470   2.185 1.000 94.020 ? 65  GLN A CD  1 
ATOM 511  N NE2 ? GLN A 1  65 ? -19.715  -0.375   1.160 1.000 94.020 ? 65  GLN A NE2 1 
ATOM 512  O OE1 ? GLN A 1  65 ? -19.718   0.091   3.361 1.000 94.020 ? 65  GLN A OE1 1 
ATOM 513  N N   ? LEU A 1  66 ? -18.145   5.938   3.849 1.000 93.970 ? 66  LEU A N   1 
ATOM 514  C CA  ? LEU A 1  66 ? -17.251   6.655   4.752 1.000 93.970 ? 66  LEU A CA  1 
ATOM 515  C C   ? LEU A 1  66 ? -17.196   5.974   6.116 1.000 93.970 ? 66  LEU A C   1 
ATOM 516  C CB  ? LEU A 1  66 ? -17.703   8.109   4.912 1.000 93.970 ? 66  LEU A CB  1 
ATOM 517  O O   ? LEU A 1  66 ? -18.228   5.794   6.766 1.000 93.970 ? 66  LEU A O   1 
ATOM 518  C CG  ? LEU A 1  66 ? -16.863   8.981   5.846 1.000 93.970 ? 66  LEU A CG  1 
ATOM 519  C CD1 ? LEU A 1  66 ? -15.444   9.122   5.305 1.000 93.970 ? 66  LEU A CD1 1 
ATOM 520  C CD2 ? LEU A 1  66 ? -17.510  10.350   6.025 1.000 93.970 ? 66  LEU A CD2 1 
ATOM 521  N N   ? LYS A 1  67 ? -15.932   5.578   6.486 1.000 94.730 ? 67  LYS A N   1 
ATOM 522  C CA  ? LYS A 1  67 ? -15.710   4.910   7.765 1.000 94.730 ? 67  LYS A CA  1 
ATOM 523  C C   ? LYS A 1  67 ? -14.666   5.650   8.597 1.000 94.730 ? 67  LYS A C   1 
ATOM 524  C CB  ? LYS A 1  67 ? -15.273   3.461   7.546 1.000 94.730 ? 67  LYS A CB  1 
ATOM 525  O O   ? LYS A 1  67 ? -13.717   6.216   8.051 1.000 94.730 ? 67  LYS A O   1 
ATOM 526  C CG  ? LYS A 1  67 ? -16.265   2.630   6.746 1.000 94.730 ? 67  LYS A CG  1 
ATOM 527  C CD  ? LYS A 1  67 ? -17.575   2.441   7.502 1.000 94.730 ? 67  LYS A CD  1 
ATOM 528  C CE  ? LYS A 1  67 ? -18.556   1.583   6.716 1.000 94.730 ? 67  LYS A CE  1 
ATOM 529  N NZ  ? LYS A 1  67 ? -19.864   1.446   7.425 1.000 94.730 ? 67  LYS A NZ  1 
ATOM 530  N N   ? LEU A 1  68 ? -14.937   5.625   9.932 1.000 93.870 ? 68  LEU A N   1 
ATOM 531  C CA  ? LEU A 1  68 ? -13.935   6.175  10.839 1.000 93.870 ? 68  LEU A CA  1 
ATOM 532  C C   ? LEU A 1  68 ? -13.051   5.069  11.407 1.000 93.870 ? 68  LEU A C   1 
ATOM 533  C CB  ? LEU A 1  68 ? -14.609   6.942  11.980 1.000 93.870 ? 68  LEU A CB  1 
ATOM 534  O O   ? LEU A 1  68 ? -13.510   3.943  11.607 1.000 93.870 ? 68  LEU A O   1 
ATOM 535  C CG  ? LEU A 1  68 ? -15.420   8.175  11.581 1.000 93.870 ? 68  LEU A CG  1 
ATOM 536  C CD1 ? LEU A 1  68 ? -16.126   8.762  12.799 1.000 93.870 ? 68  LEU A CD1 1 
ATOM 537  C CD2 ? LEU A 1  68 ? -14.522   9.217  10.924 1.000 93.870 ? 68  LEU A CD2 1 
ATOM 538  N N   ? ALA A 1  69 ? -11.817   5.488  11.605 1.000 93.910 ? 69  ALA A N   1 
ATOM 539  C CA  ? ALA A 1  69 ? -10.901   4.532  12.223 1.000 93.910 ? 69  ALA A CA  1 
ATOM 540  C C   ? ALA A 1  69 ? -11.147   4.431  13.726 1.000 93.910 ? 69  ALA A C   1 
ATOM 541  C CB  ? ALA A 1  69 ?  -9.453   4.930  11.950 1.000 93.910 ? 69  ALA A CB  1 
ATOM 542  O O   ? ALA A 1  69 ? -11.253   5.449  14.414 1.000 93.910 ? 69  ALA A O   1 
ATOM 543  N N   ? SER A 1  70 ? -11.334   3.186  14.262 1.000 93.970 ? 70  SER A N   1 
ATOM 544  C CA  ? SER A 1  70 ? -11.453   2.988  15.702 1.000 93.970 ? 70  SER A CA  1 
ATOM 545  C C   ? SER A 1  70 ? -10.087   2.774  16.346 1.000 93.970 ? 70  SER A C   1 
ATOM 546  C CB  ? SER A 1  70 ? -12.361   1.796  16.007 1.000 93.970 ? 70  SER A CB  1 
ATOM 547  O O   ? SER A 1  70 ?  -9.892   3.090  17.522 1.000 93.970 ? 70  SER A O   1 
ATOM 548  O OG  ? SER A 1  70 ? -11.819   0.601  15.472 1.000 93.970 ? 70  SER A OG  1 
ATOM 549  N N   ? LYS A 1  71 ?  -9.185   2.251  15.494 1.000 93.600 ? 71  LYS A N   1 
ATOM 550  C CA  ? LYS A 1  71 ?  -7.843   1.943  15.978 1.000 93.600 ? 71  LYS A CA  1 
ATOM 551  C C   ? LYS A 1  71 ?  -6.833   1.936  14.834 1.000 93.600 ? 71  LYS A C   1 
ATOM 552  C CB  ? LYS A 1  71 ?  -7.828   0.593  16.697 1.000 93.600 ? 71  LYS A CB  1 
ATOM 553  O O   ? LYS A 1  71 ?  -7.160   1.542  13.713 1.000 93.600 ? 71  LYS A O   1 
ATOM 554  C CG  ? LYS A 1  71 ?  -6.554   0.324  17.484 1.000 93.600 ? 71  LYS A CG  1 
ATOM 555  C CD  ? LYS A 1  71 ?  -6.674  -0.938  18.328 1.000 93.600 ? 71  LYS A CD  1 
ATOM 556  C CE  ? LYS A 1  71 ?  -5.486  -1.099  19.267 1.000 93.600 ? 71  LYS A CE  1 
ATOM 557  N NZ  ? LYS A 1  71 ?  -5.632  -2.299  20.145 1.000 93.600 ? 71  LYS A NZ  1 
ATOM 558  N N   ? VAL A 1  72 ?  -5.596   2.405  15.195 1.000 94.790 ? 72  VAL A N   1 
ATOM 559  C CA  ? VAL A 1  72 ?  -4.473   2.322  14.268 1.000 94.790 ? 72  VAL A CA  1 
ATOM 560  C C   ? VAL A 1  72 ?  -3.316   1.571  14.922 1.000 94.790 ? 72  VAL A C   1 
ATOM 561  C CB  ? VAL A 1  72 ?  -4.009   3.723  13.812 1.000 94.790 ? 72  VAL A CB  1 
ATOM 562  O O   ? VAL A 1  72 ?  -2.861   1.942  16.007 1.000 94.790 ? 72  VAL A O   1 
ATOM 563  C CG1 ? VAL A 1  72 ?  -2.809   3.616  12.872 1.000 94.790 ? 72  VAL A CG1 1 
ATOM 564  C CG2 ? VAL A 1  72 ?  -5.156   4.471  13.135 1.000 94.790 ? 72  VAL A CG2 1 
ATOM 565  N N   ? ILE A 1  73 ?  -2.875   0.492  14.221 1.000 96.660 ? 73  ILE A N   1 
ATOM 566  C CA  ? ILE A 1  73 ?  -1.825  -0.356  14.776 1.000 96.660 ? 73  ILE A CA  1 
ATOM 567  C C   ? ILE A 1  73 ?  -0.614  -0.352  13.846 1.000 96.660 ? 73  ILE A C   1 
ATOM 568  C CB  ? ILE A 1  73 ?  -2.324  -1.801  14.999 1.000 96.660 ? 73  ILE A CB  1 
ATOM 569  O O   ? ILE A 1  73 ?  -0.671  -0.894  12.740 1.000 96.660 ? 73  ILE A O   1 
ATOM 570  C CG1 ? ILE A 1  73 ?  -3.580  -1.802  15.879 1.000 96.660 ? 73  ILE A CG1 1 
ATOM 571  C CG2 ? ILE A 1  73 ?  -1.221  -2.664  15.619 1.000 96.660 ? 73  ILE A CG2 1 
ATOM 572  C CD1 ? ILE A 1  73 ?  -4.250  -3.164  16.000 1.000 96.660 ? 73  ILE A CD1 1 
ATOM 573  N N   ? VAL A 1  74 ?   0.528   0.304  14.344 1.000 97.340 ? 74  VAL A N   1 
ATOM 574  C CA  ? VAL A 1  74 ?   1.783   0.341  13.601 1.000 97.340 ? 74  VAL A CA  1 
ATOM 575  C C   ? VAL A 1  74 ?   2.633  -0.875  13.963 1.000 97.340 ? 74  VAL A C   1 
ATOM 576  C CB  ? VAL A 1  74 ?   2.568   1.642  13.878 1.000 97.340 ? 74  VAL A CB  1 
ATOM 577  O O   ? VAL A 1  74 ?   2.653  -1.305  15.119 1.000 97.340 ? 74  VAL A O   1 
ATOM 578  C CG1 ? VAL A 1  74 ?   3.927   1.612  13.180 1.000 97.340 ? 74  VAL A CG1 1 
ATOM 579  C CG2 ? VAL A 1  74 ?   1.760   2.858  13.428 1.000 97.340 ? 74  VAL A CG2 1 
ATOM 580  N N   ? HIS A 1  75 ?   3.206  -1.459  12.851 1.000 98.100 ? 75  HIS A N   1 
ATOM 581  C CA  ? HIS A 1  75 ?   4.113  -2.565  13.137 1.000 98.100 ? 75  HIS A CA  1 
ATOM 582  C C   ? HIS A 1  75 ?   5.135  -2.179  14.201 1.000 98.100 ? 75  HIS A C   1 
ATOM 583  C CB  ? HIS A 1  75 ?   4.827  -3.016  11.862 1.000 98.100 ? 75  HIS A CB  1 
ATOM 584  O O   ? HIS A 1  75 ?   5.754  -1.115  14.116 1.000 98.100 ? 75  HIS A O   1 
ATOM 585  C CG  ? HIS A 1  75 ?   5.496  -4.348  11.988 1.000 98.100 ? 75  HIS A CG  1 
ATOM 586  C CD2 ? HIS A 1  75 ?   5.150  -5.565  11.506 1.000 98.100 ? 75  HIS A CD2 1 
ATOM 587  N ND1 ? HIS A 1  75 ?   6.671  -4.528  12.684 1.000 98.100 ? 75  HIS A ND1 1 
ATOM 588  C CE1 ? HIS A 1  75 ?   7.020  -5.802  12.625 1.000 98.100 ? 75  HIS A CE1 1 
ATOM 589  N NE2 ? HIS A 1  75 ?   6.114  -6.453  11.916 1.000 98.100 ? 75  HIS A NE2 1 
ATOM 590  N N   ? PRO A 1  76 ?   5.396  -3.000  15.250 1.000 97.250 ? 76  PRO A N   1 
ATOM 591  C CA  ? PRO A 1  76 ?   6.284  -2.680  16.371 1.000 97.250 ? 76  PRO A CA  1 
ATOM 592  C C   ? PRO A 1  76 ?   7.733  -2.477  15.936 1.000 97.250 ? 76  PRO A C   1 
ATOM 593  C CB  ? PRO A 1  76 ?   6.153  -3.901  17.284 1.000 97.250 ? 76  PRO A CB  1 
ATOM 594  O O   ? PRO A 1  76 ?   8.497  -1.793  16.621 1.000 97.250 ? 76  PRO A O   1 
ATOM 595  C CG  ? PRO A 1  76 ?   4.866  -4.545  16.880 1.000 97.250 ? 76  PRO A CG  1 
ATOM 596  C CD  ? PRO A 1  76 ?   4.584  -4.189  15.448 1.000 97.250 ? 76  PRO A CD  1 
ATOM 597  N N   ? GLY A 1  77 ?   8.095  -3.082  14.842 1.000 97.530 ? 77  GLY A N   1 
ATOM 598  C CA  ? GLY A 1  77 ?   9.462  -2.983  14.357 1.000 97.530 ? 77  GLY A CA  1 
ATOM 599  C C   ? GLY A 1  77 ?   9.652  -1.886  13.327 1.000 97.530 ? 77  GLY A C   1 
ATOM 600  O O   ? GLY A 1  77 ?  10.683  -1.831  12.654 1.000 97.530 ? 77  GLY A O   1 
ATOM 601  N N   ? TYR A 1  78 ?   8.639  -1.019  13.121 1.000 97.680 ? 78  TYR A N   1 
ATOM 602  C CA  ? TYR A 1  78 ?   8.757   0.058  12.144 1.000 97.680 ? 78  TYR A CA  1 
ATOM 603  C C   ? TYR A 1  78 ?   9.917   0.984  12.490 1.000 97.680 ? 78  TYR A C   1 
ATOM 604  C CB  ? TYR A 1  78 ?   7.454   0.859  12.066 1.000 97.680 ? 78  TYR A CB  1 
ATOM 605  O O   ? TYR A 1  78 ?  10.022   1.460  13.623 1.000 97.680 ? 78  TYR A O   1 
ATOM 606  C CG  ? TYR A 1  78 ?   7.550   2.091  11.199 1.000 97.680 ? 78  TYR A CG  1 
ATOM 607  C CD1 ? TYR A 1  78 ?   7.241   3.350  11.707 1.000 97.680 ? 78  TYR A CD1 1 
ATOM 608  C CD2 ? TYR A 1  78 ?   7.948   1.998   9.870 1.000 97.680 ? 78  TYR A CD2 1 
ATOM 609  C CE1 ? TYR A 1  78 ?   7.325   4.488  10.911 1.000 97.680 ? 78  TYR A CE1 1 
ATOM 610  C CE2 ? TYR A 1  78 ?   8.036   3.128   9.065 1.000 97.680 ? 78  TYR A CE2 1 
ATOM 611  O OH  ? TYR A 1  78 ?   7.810   5.490   8.801 1.000 97.680 ? 78  TYR A OH  1 
ATOM 612  C CZ  ? TYR A 1  78 ?   7.724   4.367   9.593 1.000 97.680 ? 78  TYR A CZ  1 
ATOM 613  N N   ? ASN A 1  79 ?  10.786   1.194  11.523 1.000 96.820 ? 79  ASN A N   1 
ATOM 614  C CA  ? ASN A 1  79 ?  11.910   2.121  11.596 1.000 96.820 ? 79  ASN A CA  1 
ATOM 615  C C   ? ASN A 1  79 ?  11.708   3.320  10.673 1.000 96.820 ? 79  ASN A C   1 
ATOM 616  C CB  ? ASN A 1  79 ?  13.219   1.406  11.259 1.000 96.820 ? 79  ASN A CB  1 
ATOM 617  O O   ? ASN A 1  79 ?  11.789   3.188   9.451 1.000 96.820 ? 79  ASN A O   1 
ATOM 618  C CG  ? ASN A 1  79 ?  14.437   2.283  11.473 1.000 96.820 ? 79  ASN A CG  1 
ATOM 619  N ND2 ? ASN A 1  79 ?  15.479   1.716  12.068 1.000 96.820 ? 79  ASN A ND2 1 
ATOM 620  O OD1 ? ASN A 1  79 ?  14.439   3.462  11.108 1.000 96.820 ? 79  ASN A OD1 1 
ATOM 621  N N   ? SER A 1  80 ?  11.584   4.566  11.187 1.000 94.900 ? 80  SER A N   1 
ATOM 622  C CA  ? SER A 1  80 ?  11.196   5.752  10.431 1.000 94.900 ? 80  SER A CA  1 
ATOM 623  C C   ? SER A 1  80 ?  12.355   6.274   9.588 1.000 94.900 ? 80  SER A C   1 
ATOM 624  C CB  ? SER A 1  80 ?  10.703   6.851  11.372 1.000 94.900 ? 80  SER A CB  1 
ATOM 625  O O   ? SER A 1  80 ?  12.143   6.992   8.609 1.000 94.900 ? 80  SER A O   1 
ATOM 626  O OG  ? SER A 1  80 ?  11.715   7.215  12.294 1.000 94.900 ? 80  SER A OG  1 
ATOM 627  N N   ? GLN A 1  81 ?  13.574   5.817   9.972 1.000 93.700 ? 81  GLN A N   1 
ATOM 628  C CA  ? GLN A 1  81 ?  14.749   6.248   9.222 1.000 93.700 ? 81  GLN A CA  1 
ATOM 629  C C   ? GLN A 1  81 ?  14.939   5.406   7.964 1.000 93.700 ? 81  GLN A C   1 
ATOM 630  C CB  ? GLN A 1  81 ?  16.002   6.174  10.097 1.000 93.700 ? 81  GLN A CB  1 
ATOM 631  O O   ? GLN A 1  81 ?  15.148   5.946   6.875 1.000 93.700 ? 81  GLN A O   1 
ATOM 632  C CG  ? GLN A 1  81 ?  16.043   7.221  11.202 1.000 93.700 ? 81  GLN A CG  1 
ATOM 633  C CD  ? GLN A 1  81 ?  17.306   7.142  12.039 1.000 93.700 ? 81  GLN A CD  1 
ATOM 634  N NE2 ? GLN A 1  81 ?  17.350   7.912  13.120 1.000 93.700 ? 81  GLN A NE2 1 
ATOM 635  O OE1 ? GLN A 1  81 ?  18.234   6.394  11.716 1.000 93.700 ? 81  GLN A OE1 1 
ATOM 636  N N   ? THR A 1  82 ?  14.783   4.142   8.111 1.000 94.620 ? 82  THR A N   1 
ATOM 637  C CA  ? THR A 1  82 ?  15.072   3.232   7.009 1.000 94.620 ? 82  THR A CA  1 
ATOM 638  C C   ? THR A 1  82 ?  13.786   2.807   6.306 1.000 94.620 ? 82  THR A C   1 
ATOM 639  C CB  ? THR A 1  82 ?  15.829   1.984   7.499 1.000 94.620 ? 82  THR A CB  1 
ATOM 640  O O   ? THR A 1  82 ?  13.827   2.255   5.204 1.000 94.620 ? 82  THR A O   1 
ATOM 641  C CG2 ? THR A 1  82 ?  17.106   2.370   8.238 1.000 94.620 ? 82  THR A CG2 1 
ATOM 642  O OG1 ? THR A 1  82 ?  14.985   1.237   8.384 1.000 94.620 ? 82  THR A OG1 1 
ATOM 643  N N   ? LYS A 1  83 ?  12.722   3.142   6.891 1.000 95.800 ? 83  LYS A N   1 
ATOM 644  C CA  ? LYS A 1  83 ?  11.387   2.741   6.455 1.000 95.800 ? 83  LYS A CA  1 
ATOM 645  C C   ? LYS A 1  83 ?  11.243   1.222   6.452 1.000 95.800 ? 83  LYS A C   1 
ATOM 646  C CB  ? LYS A 1  83 ?  11.086   3.299   5.064 1.000 95.800 ? 83  LYS A CB  1 
ATOM 647  O O   ? LYS A 1  83 ?  10.393   0.675   5.747 1.000 95.800 ? 83  LYS A O   1 
ATOM 648  C CG  ? LYS A 1  83 ?  11.122   4.818   4.984 1.000 95.800 ? 83  LYS A CG  1 
ATOM 649  C CD  ? LYS A 1  83 ?  10.055   5.450   5.868 1.000 95.800 ? 83  LYS A CD  1 
ATOM 650  C CE  ? LYS A 1  83 ?  10.026   6.965   5.716 1.000 95.800 ? 83  LYS A CE  1 
ATOM 651  N NZ  ? LYS A 1  83 ?   9.155   7.609   6.744 1.000 95.800 ? 83  LYS A NZ  1 
ATOM 652  N N   ? ASN A 1  84 ?  12.141   0.512   7.147 1.000 97.130 ? 84  ASN A N   1 
ATOM 653  C CA  ? ASN A 1  84 ?  11.979  -0.921   7.374 1.000 97.130 ? 84  ASN A CA  1 
ATOM 654  C C   ? ASN A 1  84 ?  10.740  -1.218   8.214 1.000 97.130 ? 84  ASN A C   1 
ATOM 655  C CB  ? ASN A 1  84 ?  13.226  -1.504   8.041 1.000 97.130 ? 84  ASN A CB  1 
ATOM 656  O O   ? ASN A 1  84 ?  10.473  -0.529   9.200 1.000 97.130 ? 84  ASN A O   1 
ATOM 657  C CG  ? ASN A 1  84 ?  13.286  -3.016   7.947 1.000 97.130 ? 84  ASN A CG  1 
ATOM 658  N ND2 ? ASN A 1  84 ?  13.594  -3.667   9.063 1.000 97.130 ? 84  ASN A ND2 1 
ATOM 659  O OD1 ? ASN A 1  84 ?  13.057  -3.593   6.882 1.000 97.130 ? 84  ASN A OD1 1 
ATOM 660  N N   ? ASN A 1  85 ?   9.948  -2.254   7.825 1.000 97.830 ? 85  ASN A N   1 
ATOM 661  C CA  ? ASN A 1  85 ?   8.703  -2.628   8.486 1.000 97.830 ? 85  ASN A CA  1 
ATOM 662  C C   ? ASN A 1  85 ?   7.645  -1.537   8.348 1.000 97.830 ? 85  ASN A C   1 
ATOM 663  C CB  ? ASN A 1  85 ?   8.952  -2.942   9.963 1.000 97.830 ? 85  ASN A CB  1 
ATOM 664  O O   ? ASN A 1  85 ?   6.905  -1.260   9.294 1.000 97.830 ? 85  ASN A O   1 
ATOM 665  C CG  ? ASN A 1  85 ?   9.890  -4.116  10.160 1.000 97.830 ? 85  ASN A CG  1 
ATOM 666  N ND2 ? ASN A 1  85 ?  10.780  -4.007  11.140 1.000 97.830 ? 85  ASN A ND2 1 
ATOM 667  O OD1 ? ASN A 1  85 ?   9.817  -5.113   9.437 1.000 97.830 ? 85  ASN A OD1 1 
ATOM 668  N N   ? ASP A 1  86 ?   7.604  -0.795   7.293 1.000 98.020 ? 86  ASP A N   1 
ATOM 669  C CA  ? ASP A 1  86 ?   6.667   0.282   6.987 1.000 98.020 ? 86  ASP A CA  1 
ATOM 670  C C   ? ASP A 1  86 ?   5.273  -0.270   6.693 1.000 98.020 ? 86  ASP A C   1 
ATOM 671  C CB  ? ASP A 1  86 ?   7.167   1.108   5.801 1.000 98.020 ? 86  ASP A CB  1 
ATOM 672  O O   ? ASP A 1  86 ?   4.834  -0.279   5.541 1.000 98.020 ? 86  ASP A O   1 
ATOM 673  C CG  ? ASP A 1  86 ?   6.364   2.378   5.582 1.000 98.020 ? 86  ASP A CG  1 
ATOM 674  O OD1 ? ASP A 1  86 ?   5.629   2.801   6.501 1.000 98.020 ? 86  ASP A OD1 1 
ATOM 675  O OD2 ? ASP A 1  86 ?   6.465   2.961   4.481 1.000 98.020 ? 86  ASP A OD2 1 
ATOM 676  N N   ? ILE A 1  87 ?   4.540  -0.818   7.673 1.000 98.320 ? 87  ILE A N   1 
ATOM 677  C CA  ? ILE A 1  87 ?   3.230  -1.443   7.523 1.000 98.320 ? 87  ILE A CA  1 
ATOM 678  C C   ? ILE A 1  87 ?   2.365  -1.125   8.741 1.000 98.320 ? 87  ILE A C   1 
ATOM 679  C CB  ? ILE A 1  87 ?   3.351  -2.972   7.336 1.000 98.320 ? 87  ILE A CB  1 
ATOM 680  O O   ? ILE A 1  87 ?   2.857  -1.104   9.871 1.000 98.320 ? 87  ILE A O   1 
ATOM 681  C CG1 ? ILE A 1  87 ?   1.984  -3.579   7.004 1.000 98.320 ? 87  ILE A CG1 1 
ATOM 682  C CG2 ? ILE A 1  87 ?   3.951  -3.623   8.586 1.000 98.320 ? 87  ILE A CG2 1 
ATOM 683  C CD1 ? ILE A 1  87 ?   2.047  -5.023   6.524 1.000 98.320 ? 87  ILE A CD1 1 
ATOM 684  N N   ? MET A 1  88 ?   1.127  -0.839   8.484 1.000 97.630 ? 88  MET A N   1 
ATOM 685  C CA  ? MET A 1  88 ?   0.190  -0.445   9.533 1.000 97.630 ? 88  MET A CA  1 
ATOM 686  C C   ? MET A 1  88 ?  -1.213  -0.958   9.229 1.000 97.630 ? 88  MET A C   1 
ATOM 687  C CB  ? MET A 1  88 ?   0.169   1.076   9.692 1.000 97.630 ? 88  MET A CB  1 
ATOM 688  O O   ? MET A 1  88 ?  -1.626  -1.000   8.069 1.000 97.630 ? 88  MET A O   1 
ATOM 689  C CG  ? MET A 1  88 ?  -0.836   1.570  10.721 1.000 97.630 ? 88  MET A CG  1 
ATOM 690  S SD  ? MET A 1  88 ?  -0.940   3.401  10.777 1.000 97.630 ? 88  MET A SD  1 
ATOM 691  C CE  ? MET A 1  88 ?  -1.847   3.718   9.238 1.000 97.630 ? 88  MET A CE  1 
ATOM 692  N N   ? LEU A 1  89 ?  -1.989  -1.359  10.298 1.000 97.710 ? 89  LEU A N   1 
ATOM 693  C CA  ? LEU A 1  89 ?  -3.391  -1.750  10.199 1.000 97.710 ? 89  LEU A CA  1 
ATOM 694  C C   ? LEU A 1  89 ?  -4.300  -0.661  10.758 1.000 97.710 ? 89  LEU A C   1 
ATOM 695  C CB  ? LEU A 1  89 ?  -3.634  -3.066  10.943 1.000 97.710 ? 89  LEU A CB  1 
ATOM 696  O O   ? LEU A 1  89 ?  -4.008  -0.079  11.805 1.000 97.710 ? 89  LEU A O   1 
ATOM 697  C CG  ? LEU A 1  89 ?  -3.120  -4.335  10.262 1.000 97.710 ? 89  LEU A CG  1 
ATOM 698  C CD1 ? LEU A 1  89 ?  -3.100  -5.496  11.251 1.000 97.710 ? 89  LEU A CD1 1 
ATOM 699  C CD2 ? LEU A 1  89 ?  -3.977  -4.675   9.047 1.000 97.710 ? 89  LEU A CD2 1 
ATOM 700  N N   ? VAL A 1  90 ?  -5.352  -0.436   9.974 1.000 96.950 ? 90  VAL A N   1 
ATOM 701  C CA  ? VAL A 1  90 ?  -6.392   0.491  10.409 1.000 96.950 ? 90  VAL A CA  1 
ATOM 702  C C   ? VAL A 1  90 ?  -7.697  -0.267  10.641 1.000 96.950 ? 90  VAL A C   1 
ATOM 703  C CB  ? VAL A 1  90 ?  -6.609   1.624   9.380 1.000 96.950 ? 90  VAL A CB  1 
ATOM 704  O O   ? VAL A 1  90 ?  -8.288  -0.800   9.699 1.000 96.950 ? 90  VAL A O   1 
ATOM 705  C CG1 ? VAL A 1  90 ?  -7.682   2.596   9.866 1.000 96.950 ? 90  VAL A CG1 1 
ATOM 706  C CG2 ? VAL A 1  90 ?  -5.298   2.360   9.113 1.000 96.950 ? 90  VAL A CG2 1 
ATOM 707  N N   ? LYS A 1  91 ?  -8.162  -0.318  11.937 1.000 96.710 ? 91  LYS A N   1 
ATOM 708  C CA  ? LYS A 1  91 ?  -9.450  -0.929  12.254 1.000 96.710 ? 91  LYS A CA  1 
ATOM 709  C C   ? LYS A 1  91 ? -10.589   0.072  12.089 1.000 96.710 ? 91  LYS A C   1 
ATOM 710  C CB  ? LYS A 1  91 ?  -9.443  -1.486  13.679 1.000 96.710 ? 91  LYS A CB  1 
ATOM 711  O O   ? LYS A 1  91 ? -10.564   1.152  12.683 1.000 96.710 ? 91  LYS A O   1 
ATOM 712  C CG  ? LYS A 1  91 ? -10.671  -2.315  14.025 1.000 96.710 ? 91  LYS A CG  1 
ATOM 713  C CD  ? LYS A 1  91 ? -10.568  -2.909  15.424 1.000 96.710 ? 91  LYS A CD  1 
ATOM 714  C CE  ? LYS A 1  91 ? -11.729  -3.848  15.721 1.000 96.710 ? 91  LYS A CE  1 
ATOM 715  N NZ  ? LYS A 1  91 ? -11.602  -4.477  17.069 1.000 96.710 ? 91  LYS A NZ  1 
ATOM 716  N N   ? LEU A 1  92 ? -11.553  -0.324  11.300 1.000 96.590 ? 92  LEU A N   1 
ATOM 717  C CA  ? LEU A 1  92 ? -12.694   0.556  11.069 1.000 96.590 ? 92  LEU A CA  1 
ATOM 718  C C   ? LEU A 1  92 ? -13.676   0.490  12.234 1.000 96.590 ? 92  LEU A C   1 
ATOM 719  C CB  ? LEU A 1  92 ? -13.405   0.182   9.766 1.000 96.590 ? 92  LEU A CB  1 
ATOM 720  O O   ? LEU A 1  92 ? -13.872  -0.573  12.827 1.000 96.590 ? 92  LEU A O   1 
ATOM 721  C CG  ? LEU A 1  92 ? -12.543   0.172   8.502 1.000 96.590 ? 92  LEU A CG  1 
ATOM 722  C CD1 ? LEU A 1  92 ? -13.369  -0.273   7.300 1.000 96.590 ? 92  LEU A CD1 1 
ATOM 723  C CD2 ? LEU A 1  92 ? -11.935   1.549   8.259 1.000 96.590 ? 92  LEU A CD2 1 
ATOM 724  N N   ? LEU A 1  93 ? -14.231   1.706  12.591 1.000 95.340 ? 93  LEU A N   1 
ATOM 725  C CA  ? LEU A 1  93 ? -15.177   1.806  13.697 1.000 95.340 ? 93  LEU A CA  1 
ATOM 726  C C   ? LEU A 1  93 ? -16.374   0.888  13.473 1.000 95.340 ? 93  LEU A C   1 
ATOM 727  C CB  ? LEU A 1  93 ? -15.652   3.251  13.867 1.000 95.340 ? 93  LEU A CB  1 
ATOM 728  O O   ? LEU A 1  93 ? -16.823   0.209  14.399 1.000 95.340 ? 93  LEU A O   1 
ATOM 729  C CG  ? LEU A 1  93 ? -16.601   3.520  15.036 1.000 95.340 ? 93  LEU A CG  1 
ATOM 730  C CD1 ? LEU A 1  93 ? -15.934   3.146  16.356 1.000 95.340 ? 93  LEU A CD1 1 
ATOM 731  C CD2 ? LEU A 1  93 ? -17.037   4.981  15.046 1.000 95.340 ? 93  LEU A CD2 1 
ATOM 732  N N   ? THR A 1  94 ? -16.949   0.862  12.261 1.000 96.280 ? 94  THR A N   1 
ATOM 733  C CA  ? THR A 1  94 ? -18.018  -0.035  11.837 1.000 96.280 ? 94  THR A CA  1 
ATOM 734  C C   ? THR A 1  94 ? -17.614  -0.802  10.580 1.000 96.280 ? 94  THR A C   1 
ATOM 735  C CB  ? THR A 1  94 ? -19.324   0.737  11.572 1.000 96.280 ? 94  THR A CB  1 
ATOM 736  O O   ? THR A 1  94 ? -16.824  -0.309   9.773 1.000 96.280 ? 94  THR A O   1 
ATOM 737  C CG2 ? THR A 1  94 ? -19.778   1.493  12.817 1.000 96.280 ? 94  THR A CG2 1 
ATOM 738  O OG1 ? THR A 1  94 ? -19.111   1.675  10.510 1.000 96.280 ? 94  THR A OG1 1 
ATOM 739  N N   ? PRO A 1  95 ? -18.122  -2.145  10.469 1.000 97.210 ? 95  PRO A N   1 
ATOM 740  C CA  ? PRO A 1  95 ? -17.797  -2.912   9.264 1.000 97.210 ? 95  PRO A CA  1 
ATOM 741  C C   ? PRO A 1  95 ? -18.352  -2.276   7.991 1.000 97.210 ? 95  PRO A C   1 
ATOM 742  C CB  ? PRO A 1  95 ? -18.451  -4.272   9.525 1.000 97.210 ? 95  PRO A CB  1 
ATOM 743  O O   ? PRO A 1  95 ? -19.404  -1.634   8.026 1.000 97.210 ? 95  PRO A O   1 
ATOM 744  C CG  ? PRO A 1  95 ? -19.572  -3.981  10.470 1.000 97.210 ? 95  PRO A CG  1 
ATOM 745  C CD  ? PRO A 1  95 ? -19.191  -2.798  11.313 1.000 97.210 ? 95  PRO A CD  1 
ATOM 746  N N   ? VAL A 1  96 ? -17.615  -2.498   6.876 1.000 97.220 ? 96  VAL A N   1 
ATOM 747  C CA  ? VAL A 1  96 ? -18.113  -2.046   5.581 1.000 97.220 ? 96  VAL A CA  1 
ATOM 748  C C   ? VAL A 1  96 ? -19.138  -3.043   5.045 1.000 97.220 ? 96  VAL A C   1 
ATOM 749  C CB  ? VAL A 1  96 ? -16.964  -1.864   4.563 1.000 97.220 ? 96  VAL A CB  1 
ATOM 750  O O   ? VAL A 1  96 ? -19.119  -4.220   5.413 1.000 97.220 ? 96  VAL A O   1 
ATOM 751  C CG1 ? VAL A 1  96 ? -15.986  -0.791   5.039 1.000 97.220 ? 96  VAL A CG1 1 
ATOM 752  C CG2 ? VAL A 1  96 ? -16.238  -3.189   4.335 1.000 97.220 ? 96  VAL A CG2 1 
ATOM 753  N N   ? CYS A 1  97 ? -20.069  -2.597   4.220 1.000 96.450 ? 97  CYS A N   1 
ATOM 754  C CA  ? CYS A 1  97 ? -20.975  -3.453   3.461 1.000 96.450 ? 97  CYS A CA  1 
ATOM 755  C C   ? CYS A 1  97 ? -20.363  -3.843   2.121 1.000 96.450 ? 97  CYS A C   1 
ATOM 756  C CB  ? CYS A 1  97 ? -22.313  -2.750   3.236 1.000 96.450 ? 97  CYS A CB  1 
ATOM 757  O O   ? CYS A 1  97 ? -20.167  -2.991   1.252 1.000 96.450 ? 97  CYS A O   1 
ATOM 758  S SG  ? CYS A 1  97 ? -23.197  -2.360   4.762 1.000 96.450 ? 97  CYS A SG  1 
ATOM 759  N N   ? LEU A 1  98 ? -19.999  -5.100   1.997 1.000 96.380 ? 98  LEU A N   1 
ATOM 760  C CA  ? LEU A 1  98 ? -19.348  -5.560   0.775 1.000 96.380 ? 98  LEU A CA  1 
ATOM 761  C C   ? LEU A 1  98 ? -20.341  -5.616  -0.381 1.000 96.380 ? 98  LEU A C   1 
ATOM 762  C CB  ? LEU A 1  98 ? -18.718  -6.938   0.989 1.000 96.380 ? 98  LEU A CB  1 
ATOM 763  O O   ? LEU A 1  98 ? -21.462  -6.104  -0.220 1.000 96.380 ? 98  LEU A O   1 
ATOM 764  C CG  ? LEU A 1  98 ? -17.700  -7.049   2.126 1.000 96.380 ? 98  LEU A CG  1 
ATOM 765  C CD1 ? LEU A 1  98 ? -17.140  -8.466   2.199 1.000 96.380 ? 98  LEU A CD1 1 
ATOM 766  C CD2 ? LEU A 1  98 ? -16.578  -6.034   1.940 1.000 96.380 ? 98  LEU A CD2 1 
ATOM 767  N N   ? ASN A 1  99 ? -19.871  -5.141  -1.595 1.000 94.200 ? 99  ASN A N   1 
ATOM 768  C CA  ? ASN A 1  99 ? -20.599  -5.139  -2.860 1.000 94.200 ? 99  ASN A CA  1 
ATOM 769  C C   ? ASN A 1  99 ? -19.653  -5.008  -4.050 1.000 94.200 ? 99  ASN A C   1 
ATOM 770  C CB  ? ASN A 1  99 ? -21.636  -4.014  -2.880 1.000 94.200 ? 99  ASN A CB  1 
ATOM 771  O O   ? ASN A 1  99 ? -18.442  -5.183  -3.909 1.000 94.200 ? 99  ASN A O   1 
ATOM 772  C CG  ? ASN A 1  99 ? -21.013  -2.642  -2.715 1.000 94.200 ? 99  ASN A CG  1 
ATOM 773  N ND2 ? ASN A 1  99 ? -21.639  -1.800  -1.901 1.000 94.200 ? 99  ASN A ND2 1 
ATOM 774  O OD1 ? ASN A 1  99 ? -19.979  -2.340  -3.316 1.000 94.200 ? 99  ASN A OD1 1 
ATOM 775  N N   ? LYS A 1 100 ? -20.195  -4.762  -5.220 1.000 92.780 ? 100 LYS A N   1 
ATOM 776  C CA  ? LYS A 1 100 ? -19.392  -4.717  -6.438 1.000 92.780 ? 100 LYS A CA  1 
ATOM 777  C C   ? LYS A 1 100 ? -18.397  -3.560  -6.398 1.000 92.780 ? 100 LYS A C   1 
ATOM 778  C CB  ? LYS A 1 100 ? -20.290  -4.593  -7.669 1.000 92.780 ? 100 LYS A CB  1 
ATOM 779  O O   ? LYS A 1 100 ? -17.371  -3.593  -7.081 1.000 92.780 ? 100 LYS A O   1 
ATOM 780  C CG  ? LYS A 1 100 ? -21.100  -5.845  -7.973 1.000 92.780 ? 100 LYS A CG  1 
ATOM 781  C CD  ? LYS A 1 100 ? -21.905  -5.692  -9.257 1.000 92.780 ? 100 LYS A CD  1 
ATOM 782  C CE  ? LYS A 1 100 ? -22.746  -6.929  -9.542 1.000 92.780 ? 100 LYS A CE  1 
ATOM 783  N NZ  ? LYS A 1 100 ? -23.592  -6.756 -10.760 1.000 92.780 ? 100 LYS A NZ  1 
ATOM 784  N N   ? LYS A 1 101 ? -18.599  -2.593  -5.562 1.000 93.210 ? 101 LYS A N   1 
ATOM 785  C CA  ? LYS A 1 101 ? -17.799  -1.372  -5.519 1.000 93.210 ? 101 LYS A CA  1 
ATOM 786  C C   ? LYS A 1 101 ? -16.891  -1.353  -4.293 1.000 93.210 ? 101 LYS A C   1 
ATOM 787  C CB  ? LYS A 1 101 ? -18.702  -0.138  -5.522 1.000 93.210 ? 101 LYS A CB  1 
ATOM 788  O O   ? LYS A 1 101 ? -15.911  -0.607  -4.251 1.000 93.210 ? 101 LYS A O   1 
ATOM 789  C CG  ? LYS A 1 101 ? -19.520   0.028  -6.795 1.000 93.210 ? 101 LYS A CG  1 
ATOM 790  C CD  ? LYS A 1 101 ? -20.381   1.283  -6.746 1.000 93.210 ? 101 LYS A CD  1 
ATOM 791  C CE  ? LYS A 1 101 ? -21.219   1.437  -8.008 1.000 93.210 ? 101 LYS A CE  1 
ATOM 792  N NZ  ? LYS A 1 101 ? -22.104   2.638  -7.943 1.000 93.210 ? 101 LYS A NZ  1 
ATOM 793  N N   ? VAL A 1 102 ? -17.220  -2.086  -3.229 1.000 96.390 ? 102 VAL A N   1 
ATOM 794  C CA  ? VAL A 1 102 ? -16.425  -2.261  -2.019 1.000 96.390 ? 102 VAL A CA  1 
ATOM 795  C C   ? VAL A 1 102 ? -16.227  -3.750  -1.741 1.000 96.390 ? 102 VAL A C   1 
ATOM 796  C CB  ? VAL A 1 102 ? -17.084  -1.575  -0.802 1.000 96.390 ? 102 VAL A CB  1 
ATOM 797  O O   ? VAL A 1 102 ? -17.179  -4.456  -1.402 1.000 96.390 ? 102 VAL A O   1 
ATOM 798  C CG1 ? VAL A 1 102 ? -16.203  -1.712   0.439 1.000 96.390 ? 102 VAL A CG1 1 
ATOM 799  C CG2 ? VAL A 1 102 ? -17.361  -0.104  -1.105 1.000 96.390 ? 102 VAL A CG2 1 
ATOM 800  N N   ? ASN A 1 103 ? -14.962  -4.147  -1.954 1.000 96.990 ? 103 ASN A N   1 
ATOM 801  C CA  ? ASN A 1 103 ? -14.635  -5.555  -1.755 1.000 96.990 ? 103 ASN A CA  1 
ATOM 802  C C   ? ASN A 1 103 ? -13.218  -5.730  -1.217 1.000 96.990 ? 103 ASN A C   1 
ATOM 803  C CB  ? ASN A 1 103 ? -14.809  -6.336  -3.059 1.000 96.990 ? 103 ASN A CB  1 
ATOM 804  O O   ? ASN A 1 103 ? -12.403  -4.809  -1.290 1.000 96.990 ? 103 ASN A O   1 
ATOM 805  C CG  ? ASN A 1 103 ? -15.118  -7.801  -2.825 1.000 96.990 ? 103 ASN A CG  1 
ATOM 806  N ND2 ? ASN A 1 103 ? -15.284  -8.553  -3.907 1.000 96.990 ? 103 ASN A ND2 1 
ATOM 807  O OD1 ? ASN A 1 103 ? -15.208  -8.255  -1.681 1.000 96.990 ? 103 ASN A OD1 1 
ATOM 808  N N   ? VAL A 1 104 ? -12.935  -6.959  -0.624 1.000 98.040 ? 104 VAL A N   1 
ATOM 809  C CA  ? VAL A 1 104 ? -11.647  -7.230   0.007 1.000 98.040 ? 104 VAL A CA  1 
ATOM 810  C C   ? VAL A 1 104 ? -10.730  -7.949  -0.980 1.000 98.040 ? 104 VAL A C   1 
ATOM 811  C CB  ? VAL A 1 104 ? -11.811  -8.071   1.293 1.000 98.040 ? 104 VAL A CB  1 
ATOM 812  O O   ? VAL A 1 104 ? -11.197  -8.707  -1.833 1.000 98.040 ? 104 VAL A O   1 
ATOM 813  C CG1 ? VAL A 1 104 ? -12.737  -7.368   2.284 1.000 98.040 ? 104 VAL A CG1 1 
ATOM 814  C CG2 ? VAL A 1 104 ? -12.341  -9.463   0.955 1.000 98.040 ? 104 VAL A CG2 1 
ATOM 815  N N   ? ILE A 1 105 ?  -9.400  -7.682  -0.875 1.000 98.380 ? 105 ILE A N   1 
ATOM 816  C CA  ? ILE A 1 105 ?  -8.398  -8.411  -1.646 1.000 98.380 ? 105 ILE A CA  1 
ATOM 817  C C   ? ILE A 1 105 ?  -7.654  -9.385  -0.736 1.000 98.380 ? 105 ILE A C   1 
ATOM 818  C CB  ? ILE A 1 105 ?  -7.401  -7.448  -2.330 1.000 98.380 ? 105 ILE A CB  1 
ATOM 819  O O   ? ILE A 1 105 ?  -7.404  -9.083   0.434 1.000 98.380 ? 105 ILE A O   1 
ATOM 820  C CG1 ? ILE A 1 105 ?  -6.569  -8.197  -3.378 1.000 98.380 ? 105 ILE A CG1 1 
ATOM 821  C CG2 ? ILE A 1 105 ?  -6.499  -6.777  -1.291 1.000 98.380 ? 105 ILE A CG2 1 
ATOM 822  C CD1 ? ILE A 1 105 ?  -5.869  -7.287  -4.378 1.000 98.380 ? 105 ILE A CD1 1 
ATOM 823  N N   ? ASP A 1 106 ?  -7.325 -10.523  -1.270 1.000 97.950 ? 106 ASP A N   1 
ATOM 824  C CA  ? ASP A 1 106 ?  -6.671 -11.567  -0.487 1.000 97.950 ? 106 ASP A CA  1 
ATOM 825  C C   ? ASP A 1 106 ?  -5.206 -11.225  -0.229 1.000 97.950 ? 106 ASP A C   1 
ATOM 826  C CB  ? ASP A 1 106 ?  -6.779 -12.918  -1.198 1.000 97.950 ? 106 ASP A CB  1 
ATOM 827  O O   ? ASP A 1 106 ?  -4.553 -10.598  -1.066 1.000 97.950 ? 106 ASP A O   1 
ATOM 828  C CG  ? ASP A 1 106 ?  -8.190 -13.478  -1.197 1.000 97.950 ? 106 ASP A CG  1 
ATOM 829  O OD1 ? ASP A 1 106 ?  -9.004 -13.081  -0.335 1.000 97.950 ? 106 ASP A OD1 1 
ATOM 830  O OD2 ? ASP A 1 106 ?  -8.491 -14.327  -2.064 1.000 97.950 ? 106 ASP A OD2 1 
ATOM 831  N N   ? LEU A 1 107 ?  -4.734 -11.752   0.981 1.000 98.270 ? 107 LEU A N   1 
ATOM 832  C CA  ? LEU A 1 107 ?  -3.309 -11.687   1.290 1.000 98.270 ? 107 LEU A CA  1 
ATOM 833  C C   ? LEU A 1 107 ?  -2.536 -12.747   0.514 1.000 98.270 ? 107 LEU A C   1 
ATOM 834  C CB  ? LEU A 1 107 ?  -3.078 -11.868   2.793 1.000 98.270 ? 107 LEU A CB  1 
ATOM 835  O O   ? LEU A 1 107 ?  -3.054 -13.836   0.257 1.000 98.270 ? 107 LEU A O   1 
ATOM 836  C CG  ? LEU A 1 107 ?  -3.643 -10.776   3.702 1.000 98.270 ? 107 LEU A CG  1 
ATOM 837  C CD1 ? LEU A 1 107 ?  -3.498 -11.177   5.166 1.000 98.270 ? 107 LEU A CD1 1 
ATOM 838  C CD2 ? LEU A 1 107 ?  -2.947  -9.445   3.436 1.000 98.270 ? 107 LEU A CD2 1 
ATOM 839  N N   ? PRO A 1 108 ?  -1.350 -12.449   0.138 1.000 97.690 ? 108 PRO A N   1 
ATOM 840  C CA  ? PRO A 1 108 ?  -0.554 -13.404  -0.636 1.000 97.690 ? 108 PRO A CA  1 
ATOM 841  C C   ? PRO A 1 108 ?  -0.114 -14.611   0.189 1.000 97.690 ? 108 PRO A C   1 
ATOM 842  C CB  ? PRO A 1 108 ?   0.655 -12.577  -1.082 1.000 97.690 ? 108 PRO A CB  1 
ATOM 843  O O   ? PRO A 1 108 ?   0.107 -14.490   1.397 1.000 97.690 ? 108 PRO A O   1 
ATOM 844  C CG  ? PRO A 1 108 ?   0.836 -11.556  -0.005 1.000 97.690 ? 108 PRO A CG  1 
ATOM 845  C CD  ? PRO A 1 108 ?  -0.518 -11.150   0.501 1.000 97.690 ? 108 PRO A CD  1 
ATOM 846  N N   ? THR A 1 109 ?   0.037 -15.776  -0.465 1.000 96.300 ? 109 THR A N   1 
ATOM 847  C CA  ? THR A 1 109 ?   0.507 -16.994   0.186 1.000 96.300 ? 109 THR A CA  1 
ATOM 848  C C   ? THR A 1 109 ?   2.011 -17.164  -0.008 1.000 96.300 ? 109 THR A C   1 
ATOM 849  C CB  ? THR A 1 109 ?  -0.226 -18.236  -0.355 1.000 96.300 ? 109 THR A CB  1 
ATOM 850  O O   ? THR A 1 109 ?   2.647 -17.953   0.694 1.000 96.300 ? 109 THR A O   1 
ATOM 851  C CG2 ? THR A 1 109 ?  -1.713 -18.185  -0.021 1.000 96.300 ? 109 THR A CG2 1 
ATOM 852  O OG1 ? THR A 1 109 ?  -0.070 -18.293  -1.778 1.000 96.300 ? 109 THR A OG1 1 
ATOM 853  N N   ? SER A 1 110 ?   2.556 -16.429  -0.999 1.000 97.060 ? 110 SER A N   1 
ATOM 854  C CA  ? SER A 1 110 ?   3.989 -16.395  -1.274 1.000 97.060 ? 110 SER A CA  1 
ATOM 855  C C   ? SER A 1 110 ?   4.419 -15.031  -1.803 1.000 97.060 ? 110 SER A C   1 
ATOM 856  C CB  ? SER A 1 110 ?   4.369 -17.484  -2.278 1.000 97.060 ? 110 SER A CB  1 
ATOM 857  O O   ? SER A 1 110 ?   3.585 -14.246  -2.260 1.000 97.060 ? 110 SER A O   1 
ATOM 858  O OG  ? SER A 1 110 ?   3.733 -17.261  -3.525 1.000 97.060 ? 110 SER A OG  1 
ATOM 859  N N   ? CYS A 1 111 ?   5.757 -14.832  -1.671 1.000 97.310 ? 111 CYS A N   1 
ATOM 860  C CA  ? CYS A 1 111 ?   6.298 -13.565  -2.148 1.000 97.310 ? 111 CYS A CA  1 
ATOM 861  C C   ? CYS A 1 111 ?   6.334 -13.527  -3.671 1.000 97.310 ? 111 CYS A C   1 
ATOM 862  C CB  ? CYS A 1 111 ?   7.702 -13.336  -1.590 1.000 97.310 ? 111 CYS A CB  1 
ATOM 863  O O   ? CYS A 1 111 ?   6.463 -14.567  -4.320 1.000 97.310 ? 111 CYS A O   1 
ATOM 864  S SG  ? CYS A 1 111 ?   7.746 -13.122   0.203 1.000 97.310 ? 111 CYS A SG  1 
ATOM 865  N N   ? PRO A 1 112 ?   6.193 -12.280  -4.245 1.000 95.730 ? 112 PRO A N   1 
ATOM 866  C CA  ? PRO A 1 112 ?   6.274 -12.171  -5.704 1.000 95.730 ? 112 PRO A CA  1 
ATOM 867  C C   ? PRO A 1 112 ?   7.653 -12.541  -6.247 1.000 95.730 ? 112 PRO A C   1 
ATOM 868  C CB  ? PRO A 1 112 ?   5.962 -10.696  -5.965 1.000 95.730 ? 112 PRO A CB  1 
ATOM 869  O O   ? PRO A 1 112 ?   8.662 -12.342  -5.566 1.000 95.730 ? 112 PRO A O   1 
ATOM 870  C CG  ? PRO A 1 112 ?   6.436  -9.982  -4.741 1.000 95.730 ? 112 PRO A CG  1 
ATOM 871  C CD  ? PRO A 1 112 ?   6.194 -10.864  -3.550 1.000 95.730 ? 112 PRO A CD  1 
ATOM 872  N N   ? VAL A 1 113 ?   7.688 -13.113  -7.438 1.000 95.590 ? 113 VAL A N   1 
ATOM 873  C CA  ? VAL A 1 113 ?   8.947 -13.455  -8.092 1.000 95.590 ? 113 VAL A CA  1 
ATOM 874  C C   ? VAL A 1 113 ?   9.294 -12.393  -9.133 1.000 95.590 ? 113 VAL A C   1 
ATOM 875  C CB  ? VAL A 1 113 ?   8.882 -14.850  -8.755 1.000 95.590 ? 113 VAL A CB  1 
ATOM 876  O O   ? VAL A 1 113 ?   8.409 -11.701  -9.642 1.000 95.590 ? 113 VAL A O   1 
ATOM 877  C CG1 ? VAL A 1 113 ?   8.680 -15.939  -7.702 1.000 95.590 ? 113 VAL A CG1 1 
ATOM 878  C CG2 ? VAL A 1 113 ?   7.764 -14.893  -9.795 1.000 95.590 ? 113 VAL A CG2 1 
ATOM 879  N N   ? ALA A 1 114 ?  10.567 -12.298  -9.414 1.000 96.010 ? 114 ALA A N   1 
ATOM 880  C CA  ? ALA A 1 114 ?  11.032 -11.323 -10.397 1.000 96.010 ? 114 ALA A CA  1 
ATOM 881  C C   ? ALA A 1 114 ?  10.285 -11.477 -11.718 1.000 96.010 ? 114 ALA A C   1 
ATOM 882  C CB  ? ALA A 1 114 ?  12.536 -11.467 -10.619 1.000 96.010 ? 114 ALA A CB  1 
ATOM 883  O O   ? ALA A 1 114 ?   9.897 -12.586 -12.093 1.000 96.010 ? 114 ALA A O   1 
ATOM 884  N N   ? ARG A 1 115 ?   9.971 -10.289 -12.328 1.000 95.670 ? 115 ARG A N   1 
ATOM 885  C CA  ? ARG A 1 115 ?   9.378 -10.178 -13.657 1.000 95.670 ? 115 ARG A CA  1 
ATOM 886  C C   ? ARG A 1 115 ?   7.868 -10.385 -13.602 1.000 95.670 ? 115 ARG A C   1 
ATOM 887  C CB  ? ARG A 1 115 ?  10.011 -11.189 -14.615 1.000 95.670 ? 115 ARG A CB  1 
ATOM 888  O O   ? ARG A 1 115 ?   7.199 -10.392 -14.637 1.000 95.670 ? 115 ARG A O   1 
ATOM 889  C CG  ? ARG A 1 115 ?  11.498 -10.972 -14.846 1.000 95.670 ? 115 ARG A CG  1 
ATOM 890  C CD  ? ARG A 1 115 ?  11.769  -9.667 -15.582 1.000 95.670 ? 115 ARG A CD  1 
ATOM 891  N NE  ? ARG A 1 115 ?  13.136  -9.609 -16.091 1.000 95.670 ? 115 ARG A NE  1 
ATOM 892  N NH1 ? ARG A 1 115 ?  12.954  -7.463 -16.927 1.000 95.670 ? 115 ARG A NH1 1 
ATOM 893  N NH2 ? ARG A 1 115 ?  14.923  -8.619 -17.141 1.000 95.670 ? 115 ARG A NH2 1 
ATOM 894  C CZ  ? ARG A 1 115 ?  13.668  -8.564 -16.718 1.000 95.670 ? 115 ARG A CZ  1 
ATOM 895  N N   ? THR A 1 116 ?   7.371 -10.641 -12.431 1.000 96.370 ? 116 THR A N   1 
ATOM 896  C CA  ? THR A 1 116 ?   5.924 -10.701 -12.254 1.000 96.370 ? 116 THR A CA  1 
ATOM 897  C C   ? THR A 1 116 ?   5.284  -9.352 -12.569 1.000 96.370 ? 116 THR A C   1 
ATOM 898  C CB  ? THR A 1 116 ?   5.554 -11.125 -10.820 1.000 96.370 ? 116 THR A CB  1 
ATOM 899  O O   ? THR A 1 116 ?   5.774  -8.309 -12.130 1.000 96.370 ? 116 THR A O   1 
ATOM 900  C CG2 ? THR A 1 116 ?   4.042 -11.221 -10.648 1.000 96.370 ? 116 THR A CG2 1 
ATOM 901  O OG1 ? THR A 1 116 ?   6.138 -12.403 -10.541 1.000 96.370 ? 116 THR A OG1 1 
ATOM 902  N N   ? GLN A 1 117 ?   4.183  -9.359 -13.350 1.000 96.070 ? 117 GLN A N   1 
ATOM 903  C CA  ? GLN A 1 117 ?   3.430  -8.150 -13.669 1.000 96.070 ? 117 GLN A CA  1 
ATOM 904  C C   ? GLN A 1 117 ?   2.434  -7.815 -12.562 1.000 96.070 ? 117 GLN A C   1 
ATOM 905  C CB  ? GLN A 1 117 ?   2.699  -8.309 -15.003 1.000 96.070 ? 117 GLN A CB  1 
ATOM 906  O O   ? GLN A 1 117 ?   1.673  -8.679 -12.122 1.000 96.070 ? 117 GLN A O   1 
ATOM 907  C CG  ? GLN A 1 117 ?   3.627  -8.518 -16.192 1.000 96.070 ? 117 GLN A CG  1 
ATOM 908  C CD  ? GLN A 1 117 ?   4.475  -7.298 -16.496 1.000 96.070 ? 117 GLN A CD  1 
ATOM 909  N NE2 ? GLN A 1 117 ?   5.752  -7.521 -16.788 1.000 96.070 ? 117 GLN A NE2 1 
ATOM 910  O OE1 ? GLN A 1 117 ?   3.987  -6.163 -16.469 1.000 96.070 ? 117 GLN A OE1 1 
ATOM 911  N N   ? CYS A 1 118 ?   2.422  -6.581 -12.242 1.000 96.700 ? 118 CYS A N   1 
ATOM 912  C CA  ? CYS A 1 118 ?   1.574  -6.144 -11.138 1.000 96.700 ? 118 CYS A CA  1 
ATOM 913  C C   ? CYS A 1 118 ?   0.867  -4.837 -11.477 1.000 96.700 ? 118 CYS A C   1 
ATOM 914  C CB  ? CYS A 1 118 ?   2.400  -5.972  -9.864 1.000 96.700 ? 118 CYS A CB  1 
ATOM 915  O O   ? CYS A 1 118 ?   1.311  -4.096 -12.356 1.000 96.700 ? 118 CYS A O   1 
ATOM 916  S SG  ? CYS A 1 118 ?   3.290  -7.463  -9.365 1.000 96.700 ? 118 CYS A SG  1 
ATOM 917  N N   ? LEU A 1 119 ?  -0.217  -4.647 -10.766 1.000 96.020 ? 119 LEU A N   1 
ATOM 918  C CA  ? LEU A 1 119 ?  -0.995  -3.423 -10.922 1.000 96.020 ? 119 LEU A CA  1 
ATOM 919  C C   ? LEU A 1 119 ?  -0.895  -2.552  -9.674 1.000 96.020 ? 119 LEU A C   1 
ATOM 920  C CB  ? LEU A 1 119 ?  -2.462  -3.752 -11.212 1.000 96.020 ? 119 LEU A CB  1 
ATOM 921  O O   ? LEU A 1 119 ?  -1.092  -3.036  -8.557 1.000 96.020 ? 119 LEU A O   1 
ATOM 922  C CG  ? LEU A 1 119 ?  -3.376  -2.565 -11.517 1.000 96.020 ? 119 LEU A CG  1 
ATOM 923  C CD1 ? LEU A 1 119 ?  -3.184  -2.104 -12.958 1.000 96.020 ? 119 LEU A CD1 1 
ATOM 924  C CD2 ? LEU A 1 119 ?  -4.833  -2.931 -11.256 1.000 96.020 ? 119 LEU A CD2 1 
ATOM 925  N N   ? VAL A 1 120 ?  -0.557  -1.311  -9.895 1.000 96.100 ? 120 VAL A N   1 
ATOM 926  C CA  ? VAL A 1 120 ?  -0.562  -0.332  -8.813 1.000 96.100 ? 120 VAL A CA  1 
ATOM 927  C C   ? VAL A 1 120 ?  -1.684   0.680  -9.036 1.000 96.100 ? 120 VAL A C   1 
ATOM 928  C CB  ? VAL A 1 120 ?   0.796   0.395  -8.698 1.000 96.100 ? 120 VAL A CB  1 
ATOM 929  O O   ? VAL A 1 120 ?  -1.968   1.059 -10.175 1.000 96.100 ? 120 VAL A O   1 
ATOM 930  C CG1 ? VAL A 1 120 ?   1.121   1.139  -9.992 1.000 96.100 ? 120 VAL A CG1 1 
ATOM 931  C CG2 ? VAL A 1 120 ?   0.788   1.357  -7.512 1.000 96.100 ? 120 VAL A CG2 1 
ATOM 932  N N   ? SER A 1 121 ?  -2.358   1.080  -7.984 1.000 95.780 ? 121 SER A N   1 
ATOM 933  C CA  ? SER A 1 121 ?  -3.478   2.007  -8.111 1.000 95.780 ? 121 SER A CA  1 
ATOM 934  C C   ? SER A 1 121 ?  -3.471   3.039  -6.988 1.000 95.780 ? 121 SER A C   1 
ATOM 935  C CB  ? SER A 1 121 ?  -4.805   1.248  -8.108 1.000 95.780 ? 121 SER A CB  1 
ATOM 936  O O   ? SER A 1 121 ?  -2.960   2.774  -5.898 1.000 95.780 ? 121 SER A O   1 
ATOM 937  O OG  ? SER A 1 121 ?  -4.973   0.531  -6.897 1.000 95.780 ? 121 SER A OG  1 
ATOM 938  N N   ? GLY A 1 122 ?  -4.013   4.266  -7.326 1.000 95.090 ? 122 GLY A N   1 
ATOM 939  C CA  ? GLY A 1 122 ?  -4.097   5.309  -6.315 1.000 95.090 ? 122 GLY A CA  1 
ATOM 940  C C   ? GLY A 1 122 ?  -4.445   6.669  -6.889 1.000 95.090 ? 122 GLY A C   1 
ATOM 941  O O   ? GLY A 1 122 ?  -4.743   6.789  -8.079 1.000 95.090 ? 122 GLY A O   1 
ATOM 942  N N   ? TRP A 1 123 ?  -4.526   7.721  -5.996 1.000 93.530 ? 123 TRP A N   1 
ATOM 943  C CA  ? TRP A 1 123 ?  -4.892   9.087  -6.354 1.000 93.530 ? 123 TRP A CA  1 
ATOM 944  C C   ? TRP A 1 123 ?  -3.713  10.035  -6.162 1.000 93.530 ? 123 TRP A C   1 
ATOM 945  C CB  ? TRP A 1 123 ?  -6.085   9.561  -5.521 1.000 93.530 ? 123 TRP A CB  1 
ATOM 946  O O   ? TRP A 1 123 ?  -3.901  11.223  -5.888 1.000 93.530 ? 123 TRP A O   1 
ATOM 947  C CG  ? TRP A 1 123 ?  -7.371   8.863  -5.846 1.000 93.530 ? 123 TRP A CG  1 
ATOM 948  C CD1 ? TRP A 1 123 ?  -8.289   9.225  -6.793 1.000 93.530 ? 123 TRP A CD1 1 
ATOM 949  C CD2 ? TRP A 1 123 ?  -7.885   7.683  -5.220 1.000 93.530 ? 123 TRP A CD2 1 
ATOM 950  C CE2 ? TRP A 1 123 ?  -9.119   7.385  -5.839 1.000 93.530 ? 123 TRP A CE2 1 
ATOM 951  C CE3 ? TRP A 1 123 ?  -7.420   6.847  -4.196 1.000 93.530 ? 123 TRP A CE3 1 
ATOM 952  N NE1 ? TRP A 1 123 ?  -9.342   8.340  -6.793 1.000 93.530 ? 123 TRP A NE1 1 
ATOM 953  C CH2 ? TRP A 1 123 ?  -9.417   5.484  -4.461 1.000 93.530 ? 123 TRP A CH2 1 
ATOM 954  C CZ2 ? TRP A 1 123 ?  -9.895   6.285  -5.465 1.000 93.530 ? 123 TRP A CZ2 1 
ATOM 955  C CZ3 ? TRP A 1 123 ?  -8.193   5.753  -3.826 1.000 93.530 ? 123 TRP A CZ3 1 
ATOM 956  N N   ? GLY A 1 124 ?  -2.481   9.426  -6.129 1.000 87.860 ? 124 GLY A N   1 
ATOM 957  C CA  ? GLY A 1 124 ?  -1.285  10.241  -5.990 1.000 87.860 ? 124 GLY A CA  1 
ATOM 958  C C   ? GLY A 1 124 ?  -0.954  11.034  -7.240 1.000 87.860 ? 124 GLY A C   1 
ATOM 959  O O   ? GLY A 1 124 ?  -1.733  11.051  -8.195 1.000 87.860 ? 124 GLY A O   1 
ATOM 960  N N   ? THR A 1 125 ?   0.261  11.808  -7.240 1.000 86.320 ? 125 THR A N   1 
ATOM 961  C CA  ? THR A 1 125 ?   0.660  12.679  -8.340 1.000 86.320 ? 125 THR A CA  1 
ATOM 962  C C   ? THR A 1 125 ?   0.879  11.872  -9.617 1.000 86.320 ? 125 THR A C   1 
ATOM 963  C CB  ? THR A 1 125 ?   1.942  13.460  -7.998 1.000 86.320 ? 125 THR A CB  1 
ATOM 964  O O   ? THR A 1 125 ?   1.356  10.737  -9.566 1.000 86.320 ? 125 THR A O   1 
ATOM 965  C CG2 ? THR A 1 125 ?   2.238  13.403  -6.503 1.000 86.320 ? 125 THR A CG2 1 
ATOM 966  O OG1 ? THR A 1 125 ?   3.046  12.893  -8.714 1.000 86.320 ? 125 THR A OG1 1 
ATOM 967  N N   ? THR A 1 126 ?   0.470  12.450 -10.852 1.000 86.480 ? 126 THR A N   1 
ATOM 968  C CA  ? THR A 1 126 ?   0.596  11.802 -12.153 1.000 86.480 ? 126 THR A CA  1 
ATOM 969  C C   ? THR A 1 126 ?   1.749  12.407 -12.949 1.000 86.480 ? 126 THR A C   1 
ATOM 970  C CB  ? THR A 1 126 ?  -0.708  11.919 -12.964 1.000 86.480 ? 126 THR A CB  1 
ATOM 971  O O   ? THR A 1 126 ?   1.991  12.018 -14.094 1.000 86.480 ? 126 THR A O   1 
ATOM 972  C CG2 ? THR A 1 126 ?  -1.843  11.151 -12.295 1.000 86.480 ? 126 THR A CG2 1 
ATOM 973  O OG1 ? THR A 1 126 ?  -1.077  13.300 -13.068 1.000 86.480 ? 126 THR A OG1 1 
ATOM 974  N N   ? SER A 1 127 ?   2.431  13.413 -12.367 1.000 84.060 ? 127 SER A N   1 
ATOM 975  C CA  ? SER A 1 127 ?   3.606  14.020 -12.983 1.000 84.060 ? 127 SER A CA  1 
ATOM 976  C C   ? SER A 1 127 ?   4.711  14.251 -11.958 1.000 84.060 ? 127 SER A C   1 
ATOM 977  C CB  ? SER A 1 127 ?   3.236  15.344 -13.653 1.000 84.060 ? 127 SER A CB  1 
ATOM 978  O O   ? SER A 1 127 ?   4.447  14.309 -10.756 1.000 84.060 ? 127 SER A O   1 
ATOM 979  O OG  ? SER A 1 127 ?   2.723  16.262 -12.703 1.000 84.060 ? 127 SER A OG  1 
ATOM 980  N N   ? SER A 1 128 ?   6.045  14.267 -12.348 1.000 84.720 ? 128 SER A N   1 
ATOM 981  C CA  ? SER A 1 128 ?   7.243  14.543 -11.561 1.000 84.720 ? 128 SER A CA  1 
ATOM 982  C C   ? SER A 1 128 ?   8.260  15.346 -12.366 1.000 84.720 ? 128 SER A C   1 
ATOM 983  C CB  ? SER A 1 128 ?   7.878  13.240 -11.076 1.000 84.720 ? 128 SER A CB  1 
ATOM 984  O O   ? SER A 1 128 ?   8.508  15.048 -13.536 1.000 84.720 ? 128 SER A O   1 
ATOM 985  O OG  ? SER A 1 128 ?   9.046  13.502 -10.317 1.000 84.720 ? 128 SER A OG  1 
ATOM 986  N N   ? PRO A 1 129 ?   8.808  16.416 -11.821 1.000 83.390 ? 129 PRO A N   1 
ATOM 987  C CA  ? PRO A 1 129 ?   8.838  16.779 -10.402 1.000 83.390 ? 129 PRO A CA  1 
ATOM 988  C C   ? PRO A 1 129 ?   7.642  17.633  -9.986 1.000 83.390 ? 129 PRO A C   1 
ATOM 989  C CB  ? PRO A 1 129 ?  10.144  17.567 -10.267 1.000 83.390 ? 129 PRO A CB  1 
ATOM 990  O O   ? PRO A 1 129 ?   7.362  17.770  -8.793 1.000 83.390 ? 129 PRO A O   1 
ATOM 991  C CG  ? PRO A 1 129 ?  10.358  18.185 -11.611 1.000 83.390 ? 129 PRO A CG  1 
ATOM 992  C CD  ? PRO A 1 129 ?   9.797  17.262 -12.655 1.000 83.390 ? 129 PRO A CD  1 
ATOM 993  N N   ? GLN A 1 130 ?   6.847  18.211 -10.973 1.000 84.590 ? 130 GLN A N   1 
ATOM 994  C CA  ? GLN A 1 130 ?   5.657  19.005 -10.686 1.000 84.590 ? 130 GLN A CA  1 
ATOM 995  C C   ? GLN A 1 130 ?   4.456  18.109 -10.396 1.000 84.590 ? 130 GLN A C   1 
ATOM 996  C CB  ? GLN A 1 130 ?   5.343  19.943 -11.853 1.000 84.590 ? 130 GLN A CB  1 
ATOM 997  O O   ? GLN A 1 130 ?   4.113  17.241 -11.201 1.000 84.590 ? 130 GLN A O   1 
ATOM 998  C CG  ? GLN A 1 130 ?   6.350  21.072 -12.022 1.000 84.590 ? 130 GLN A CG  1 
ATOM 999  C CD  ? GLN A 1 130 ?   7.623  20.624 -12.714 1.000 84.590 ? 130 GLN A CD  1 
ATOM 1000 N NE2 ? GLN A 1 130 ?   8.706  21.364 -12.499 1.000 84.590 ? 130 GLN A NE2 1 
ATOM 1001 O OE1 ? GLN A 1 130 ?   7.635  19.621 -13.434 1.000 84.590 ? 130 GLN A OE1 1 
ATOM 1002 N N   ? ALA A 1 131 ?   3.917  18.322  -9.202 1.000 85.830 ? 131 ALA A N   1 
ATOM 1003 C CA  ? ALA A 1 131 ?   2.836  17.454  -8.740 1.000 85.830 ? 131 ALA A CA  1 
ATOM 1004 C C   ? ALA A 1 131 ?   1.519  17.806  -9.426 1.000 85.830 ? 131 ALA A C   1 
ATOM 1005 C CB  ? ALA A 1 131 ?   2.686  17.553  -7.224 1.000 85.830 ? 131 ALA A CB  1 
ATOM 1006 O O   ? ALA A 1 131 ?   1.151  18.980  -9.511 1.000 85.830 ? 131 ALA A O   1 
ATOM 1007 N N   ? SER A 1 132 ?   0.818  16.788 -10.007 1.000 86.720 ? 132 SER A N   1 
ATOM 1008 C CA  ? SER A 1 132 ?  -0.552  16.826 -10.509 1.000 86.720 ? 132 SER A CA  1 
ATOM 1009 C C   ? SER A 1 132 ?  -1.389  15.697  -9.916 1.000 86.720 ? 132 SER A C   1 
ATOM 1010 C CB  ? SER A 1 132 ?  -0.567  16.734 -12.035 1.000 86.720 ? 132 SER A CB  1 
ATOM 1011 O O   ? SER A 1 132 ?  -1.097  14.520 -10.134 1.000 86.720 ? 132 SER A O   1 
ATOM 1012 O OG  ? SER A 1 132 ?  -1.896  16.743 -12.527 1.000 86.720 ? 132 SER A OG  1 
ATOM 1013 N N   ? PHE A 1 133 ?  -2.444  16.084  -9.107 1.000 88.750 ? 133 PHE A N   1 
ATOM 1014 C CA  ? PHE A 1 133 ?  -3.273  15.111  -8.405 1.000 88.750 ? 133 PHE A CA  1 
ATOM 1015 C C   ? PHE A 1 133 ?  -4.593  14.898  -9.136 1.000 88.750 ? 133 PHE A C   1 
ATOM 1016 C CB  ? PHE A 1 133 ?  -3.536  15.567  -6.966 1.000 88.750 ? 133 PHE A CB  1 
ATOM 1017 O O   ? PHE A 1 133 ?  -5.422  15.807  -9.209 1.000 88.750 ? 133 PHE A O   1 
ATOM 1018 C CG  ? PHE A 1 133 ?  -2.295  15.653  -6.120 1.000 88.750 ? 133 PHE A CG  1 
ATOM 1019 C CD1 ? PHE A 1 133 ?  -1.821  14.537  -5.440 1.000 88.750 ? 133 PHE A CD1 1 
ATOM 1020 C CD2 ? PHE A 1 133 ?  -1.602  16.851  -6.004 1.000 88.750 ? 133 PHE A CD2 1 
ATOM 1021 C CE1 ? PHE A 1 133 ?  -0.673  14.614  -4.656 1.000 88.750 ? 133 PHE A CE1 1 
ATOM 1022 C CE2 ? PHE A 1 133 ?  -0.453  16.935  -5.222 1.000 88.750 ? 133 PHE A CE2 1 
ATOM 1023 C CZ  ? PHE A 1 133 ?   0.009  15.816  -4.548 1.000 88.750 ? 133 PHE A CZ  1 
ATOM 1024 N N   ? PRO A 1 134 ?  -4.770  13.730  -9.703 1.000 90.700 ? 134 PRO A N   1 
ATOM 1025 C CA  ? PRO A 1 134 ?  -6.017  13.441 -10.414 1.000 90.700 ? 134 PRO A CA  1 
ATOM 1026 C C   ? PRO A 1 134 ?  -7.200  13.234  -9.471 1.000 90.700 ? 134 PRO A C   1 
ATOM 1027 C CB  ? PRO A 1 134 ?  -5.698  12.155 -11.180 1.000 90.700 ? 134 PRO A CB  1 
ATOM 1028 O O   ? PRO A 1 134 ?  -7.017  12.791  -8.334 1.000 90.700 ? 134 PRO A O   1 
ATOM 1029 C CG  ? PRO A 1 134 ?  -4.718  11.429 -10.315 1.000 90.700 ? 134 PRO A CG  1 
ATOM 1030 C CD  ? PRO A 1 134 ?  -3.822  12.440  -9.658 1.000 90.700 ? 134 PRO A CD  1 
ATOM 1031 N N   ? SER A 1 135 ?  -8.381  13.618  -9.923 1.000 90.790 ? 135 SER A N   1 
ATOM 1032 C CA  ? SER A 1 135 ?  -9.594  13.384  -9.146 1.000 90.790 ? 135 SER A CA  1 
ATOM 1033 C C   ? SER A 1 135 ? -10.128  11.973  -9.366 1.000 90.790 ? 135 SER A C   1 
ATOM 1034 C CB  ? SER A 1 135 ? -10.670  14.408  -9.510 1.000 90.790 ? 135 SER A CB  1 
ATOM 1035 O O   ? SER A 1 135 ? -10.884  11.454  -8.543 1.000 90.790 ? 135 SER A O   1 
ATOM 1036 O OG  ? SER A 1 135 ? -10.115  15.708  -9.608 1.000 90.790 ? 135 SER A OG  1 
ATOM 1037 N N   ? VAL A 1 136 ?  -9.678  11.300 -10.435 1.000 93.800 ? 136 VAL A N   1 
ATOM 1038 C CA  ? VAL A 1 136 ? -10.073   9.939 -10.784 1.000 93.800 ? 136 VAL A CA  1 
ATOM 1039 C C   ? VAL A 1 136 ?  -8.951   8.967 -10.425 1.000 93.800 ? 136 VAL A C   1 
ATOM 1040 C CB  ? VAL A 1 136 ? -10.424   9.817 -12.284 1.000 93.800 ? 136 VAL A CB  1 
ATOM 1041 O O   ? VAL A 1 136 ?  -7.771   9.311 -10.513 1.000 93.800 ? 136 VAL A O   1 
ATOM 1042 C CG1 ? VAL A 1 136 ? -10.740   8.368 -12.648 1.000 93.800 ? 136 VAL A CG1 1 
ATOM 1043 C CG2 ? VAL A 1 136 ? -11.602  10.727 -12.631 1.000 93.800 ? 136 VAL A CG2 1 
ATOM 1044 N N   ? LEU A 1 137 ?  -9.376   7.751  -9.951 1.000 94.580 ? 137 LEU A N   1 
ATOM 1045 C CA  ? LEU A 1 137 ?  -8.422   6.697  -9.624 1.000 94.580 ? 137 LEU A CA  1 
ATOM 1046 C C   ? LEU A 1 137 ?  -7.589   6.321 -10.845 1.000 94.580 ? 137 LEU A C   1 
ATOM 1047 C CB  ? LEU A 1 137 ?  -9.151   5.462  -9.089 1.000 94.580 ? 137 LEU A CB  1 
ATOM 1048 O O   ? LEU A 1 137 ?  -8.137   6.056 -11.918 1.000 94.580 ? 137 LEU A O   1 
ATOM 1049 C CG  ? LEU A 1 137 ?  -8.270   4.351  -8.516 1.000 94.580 ? 137 LEU A CG  1 
ATOM 1050 C CD1 ? LEU A 1 137 ?  -7.532   4.846  -7.276 1.000 94.580 ? 137 LEU A CD1 1 
ATOM 1051 C CD2 ? LEU A 1 137 ?  -9.108   3.119  -8.189 1.000 94.580 ? 137 LEU A CD2 1 
ATOM 1052 N N   ? HIS A 1 138 ?  -6.280   6.248 -10.626 1.000 95.520 ? 138 HIS A N   1 
ATOM 1053 C CA  ? HIS A 1 138 ?  -5.365   5.887 -11.703 1.000 95.520 ? 138 HIS A CA  1 
ATOM 1054 C C   ? HIS A 1 138 ?  -4.690   4.548 -11.428 1.000 95.520 ? 138 HIS A C   1 
ATOM 1055 C CB  ? HIS A 1 138 ?  -4.310   6.978 -11.897 1.000 95.520 ? 138 HIS A CB  1 
ATOM 1056 O O   ? HIS A 1 138 ?  -4.455   4.193 -10.271 1.000 95.520 ? 138 HIS A O   1 
ATOM 1057 C CG  ? HIS A 1 138 ?  -4.794   8.147 -12.693 1.000 95.520 ? 138 HIS A CG  1 
ATOM 1058 C CD2 ? HIS A 1 138 ?  -5.938   8.866 -12.610 1.000 95.520 ? 138 HIS A CD2 1 
ATOM 1059 N ND1 ? HIS A 1 138 ?  -4.064   8.701 -13.722 1.000 95.520 ? 138 HIS A ND1 1 
ATOM 1060 C CE1 ? HIS A 1 138 ?  -4.740   9.713 -14.239 1.000 95.520 ? 138 HIS A CE1 1 
ATOM 1061 N NE2 ? HIS A 1 138 ?  -5.881   9.834 -13.583 1.000 95.520 ? 138 HIS A NE2 1 
ATOM 1062 N N   ? CYS A 1 139 ?  -4.309   3.834 -12.598 1.000 95.130 ? 139 CYS A N   1 
ATOM 1063 C CA  ? CYS A 1 139 ?  -3.635   2.542 -12.533 1.000 95.130 ? 139 CYS A CA  1 
ATOM 1064 C C   ? CYS A 1 139 ?  -2.465   2.489 -13.508 1.000 95.130 ? 139 CYS A C   1 
ATOM 1065 C CB  ? CYS A 1 139 ?  -4.615   1.410 -12.837 1.000 95.130 ? 139 CYS A CB  1 
ATOM 1066 O O   ? CYS A 1 139 ?  -2.500   3.125 -14.563 1.000 95.130 ? 139 CYS A O   1 
ATOM 1067 S SG  ? CYS A 1 139 ?  -5.976   1.289 -11.656 1.000 95.130 ? 139 CYS A SG  1 
ATOM 1068 N N   ? ALA A 1 140 ?  -1.511   1.714 -13.114 1.000 93.350 ? 140 ALA A N   1 
ATOM 1069 C CA  ? ALA A 1 140 ?  -0.363   1.469 -13.983 1.000 93.350 ? 140 ALA A CA  1 
ATOM 1070 C C   ? ALA A 1 140 ?   0.211   0.074 -13.754 1.000 93.350 ? 140 ALA A C   1 
ATOM 1071 C CB  ? ALA A 1 140 ?   0.712   2.528 -13.755 1.000 93.350 ? 140 ALA A CB  1 
ATOM 1072 O O   ? ALA A 1 140 ?   0.219  -0.423 -12.625 1.000 93.350 ? 140 ALA A O   1 
ATOM 1073 N N   ? ASN A 1 141 ?   0.655  -0.465 -14.854 1.000 93.250 ? 141 ASN A N   1 
ATOM 1074 C CA  ? ASN A 1 141 ?   1.353  -1.742 -14.749 1.000 93.250 ? 141 ASN A CA  1 
ATOM 1075 C C   ? ASN A 1 141 ?   2.825  -1.550 -14.397 1.000 93.250 ? 141 ASN A C   1 
ATOM 1076 C CB  ? ASN A 1 141 ?   1.218  -2.536 -16.051 1.000 93.250 ? 141 ASN A CB  1 
ATOM 1077 O O   ? ASN A 1 141 ?   3.495  -0.684 -14.961 1.000 93.250 ? 141 ASN A O   1 
ATOM 1078 C CG  ? ASN A 1 141 ?  -0.192  -3.043 -16.282 1.000 93.250 ? 141 ASN A CG  1 
ATOM 1079 N ND2 ? ASN A 1 141 ?  -0.594  -3.123 -17.545 1.000 93.250 ? 141 ASN A ND2 1 
ATOM 1080 O OD1 ? ASN A 1 141 ?  -0.914  -3.360 -15.333 1.000 93.250 ? 141 ASN A OD1 1 
ATOM 1081 N N   ? VAL A 1 142 ?   3.234  -2.387 -13.394 1.000 94.580 ? 142 VAL A N   1 
ATOM 1082 C CA  ? VAL A 1 142 ?   4.648  -2.407 -13.033 1.000 94.580 ? 142 VAL A CA  1 
ATOM 1083 C C   ? VAL A 1 142 ?   5.138  -3.850 -12.942 1.000 94.580 ? 142 VAL A C   1 
ATOM 1084 C CB  ? VAL A 1 142 ?   4.902  -1.673 -11.697 1.000 94.580 ? 142 VAL A CB  1 
ATOM 1085 O O   ? VAL A 1 142 ?   4.334  -4.783 -12.884 1.000 94.580 ? 142 VAL A O   1 
ATOM 1086 C CG1 ? VAL A 1 142 ?   4.525  -0.197 -11.812 1.000 94.580 ? 142 VAL A CG1 1 
ATOM 1087 C CG2 ? VAL A 1 142 ?   4.123  -2.340 -10.565 1.000 94.580 ? 142 VAL A CG2 1 
ATOM 1088 N N   ? THR A 1 143 ?   6.511  -3.969 -13.028 1.000 95.450 ? 143 THR A N   1 
ATOM 1089 C CA  ? THR A 1 143 ?   7.115  -5.296 -12.988 1.000 95.450 ? 143 THR A CA  1 
ATOM 1090 C C   ? THR A 1 143 ?   8.030  -5.437 -11.775 1.000 95.450 ? 143 THR A C   1 
ATOM 1091 C CB  ? THR A 1 143 ?   7.913  -5.586 -14.273 1.000 95.450 ? 143 THR A CB  1 
ATOM 1092 O O   ? THR A 1 143 ?   8.767  -4.510 -11.435 1.000 95.450 ? 143 THR A O   1 
ATOM 1093 C CG2 ? THR A 1 143 ?   8.489  -6.998 -14.255 1.000 95.450 ? 143 THR A CG2 1 
ATOM 1094 O OG1 ? THR A 1 143 ?   7.048  -5.448 -15.407 1.000 95.450 ? 143 THR A OG1 1 
ATOM 1095 N N   ? ILE A 1 144 ?   7.927  -6.597 -11.171 1.000 97.060 ? 144 ILE A N   1 
ATOM 1096 C CA  ? ILE A 1 144 ?   8.788  -6.894 -10.031 1.000 97.060 ? 144 ILE A CA  1 
ATOM 1097 C C   ? ILE A 1 144 ?  10.243  -6.968 -10.489 1.000 97.060 ? 144 ILE A C   1 
ATOM 1098 C CB  ? ILE A 1 144 ?   8.376  -8.213  -9.340 1.000 97.060 ? 144 ILE A CB  1 
ATOM 1099 O O   ? ILE A 1 144 ?  10.553  -7.621 -11.488 1.000 97.060 ? 144 ILE A O   1 
ATOM 1100 C CG1 ? ILE A 1 144 ?   6.942  -8.112  -8.807 1.000 97.060 ? 144 ILE A CG1 1 
ATOM 1101 C CG2 ? ILE A 1 144 ?   9.355  -8.563  -8.216 1.000 97.060 ? 144 ILE A CG2 1 
ATOM 1102 C CD1 ? ILE A 1 144 ?   6.745  -7.016  -7.767 1.000 97.060 ? 144 ILE A CD1 1 
ATOM 1103 N N   ? VAL A 1 145 ?  11.073  -6.254  -9.679 1.000 96.230 ? 145 VAL A N   1 
ATOM 1104 C CA  ? VAL A 1 145 ?  12.508  -6.225  -9.943 1.000 96.230 ? 145 VAL A CA  1 
ATOM 1105 C C   ? VAL A 1 145 ?  13.219  -7.237  -9.049 1.000 96.230 ? 145 VAL A C   1 
ATOM 1106 C CB  ? VAL A 1 145 ?  13.097  -4.813  -9.724 1.000 96.230 ? 145 VAL A CB  1 
ATOM 1107 O O   ? VAL A 1 145 ?  12.871  -7.392  -7.876 1.000 96.230 ? 145 VAL A O   1 
ATOM 1108 C CG1 ? VAL A 1 145 ?  14.603  -4.811  -9.976 1.000 96.230 ? 145 VAL A CG1 1 
ATOM 1109 C CG2 ? VAL A 1 145 ?  12.399  -3.798 -10.628 1.000 96.230 ? 145 VAL A CG2 1 
ATOM 1110 N N   ? ASP A 1 146 ?  14.235  -7.924  -9.678 1.000 95.480 ? 146 ASP A N   1 
ATOM 1111 C CA  ? ASP A 1 146 ?  15.054  -8.855  -8.908 1.000 95.480 ? 146 ASP A CA  1 
ATOM 1112 C C   ? ASP A 1 146 ?  15.641  -8.177  -7.672 1.000 95.480 ? 146 ASP A C   1 
ATOM 1113 C CB  ? ASP A 1 146 ?  16.176  -9.428  -9.777 1.000 95.480 ? 146 ASP A CB  1 
ATOM 1114 O O   ? ASP A 1 146 ?  16.104  -7.037  -7.744 1.000 95.480 ? 146 ASP A O   1 
ATOM 1115 C CG  ? ASP A 1 146 ?  16.968 -10.520  -9.079 1.000 95.480 ? 146 ASP A CG  1 
ATOM 1116 O OD1 ? ASP A 1 146 ?  18.005 -10.215  -8.451 1.000 95.480 ? 146 ASP A OD1 1 
ATOM 1117 O OD2 ? ASP A 1 146 ?  16.553 -11.696  -9.161 1.000 95.480 ? 146 ASP A OD2 1 
ATOM 1118 N N   ? GLN A 1 147 ?  15.589  -8.935  -6.541 1.000 94.210 ? 147 GLN A N   1 
ATOM 1119 C CA  ? GLN A 1 147 ?  16.028  -8.405  -5.254 1.000 94.210 ? 147 GLN A CA  1 
ATOM 1120 C C   ? GLN A 1 147 ?  17.485  -7.955  -5.313 1.000 94.210 ? 147 GLN A C   1 
ATOM 1121 C CB  ? GLN A 1 147 ?  15.845  -9.450  -4.152 1.000 94.210 ? 147 GLN A CB  1 
ATOM 1122 O O   ? GLN A 1 147 ?  17.841  -6.914  -4.757 1.000 94.210 ? 147 GLN A O   1 
ATOM 1123 C CG  ? GLN A 1 147 ?  16.148  -8.929  -2.754 1.000 94.210 ? 147 GLN A CG  1 
ATOM 1124 C CD  ? GLN A 1 147 ?  15.090  -7.969  -2.244 1.000 94.210 ? 147 GLN A CD  1 
ATOM 1125 N NE2 ? GLN A 1 147 ?  15.181  -7.610  -0.967 1.000 94.210 ? 147 GLN A NE2 1 
ATOM 1126 O OE1 ? GLN A 1 147 ?  14.198  -7.553  -2.990 1.000 94.210 ? 147 GLN A OE1 1 
ATOM 1127 N N   ? ASP A 1 148 ?  18.384  -8.693  -5.948 1.000 94.370 ? 148 ASP A N   1 
ATOM 1128 C CA  ? ASP A 1 148 ?  19.796  -8.340  -6.064 1.000 94.370 ? 148 ASP A CA  1 
ATOM 1129 C C   ? ASP A 1 148 ?  19.977  -7.053  -6.865 1.000 94.370 ? 148 ASP A C   1 
ATOM 1130 C CB  ? ASP A 1 148 ?  20.581  -9.481  -6.715 1.000 94.370 ? 148 ASP A CB  1 
ATOM 1131 O O   ? ASP A 1 148 ?  20.826  -6.224  -6.534 1.000 94.370 ? 148 ASP A O   1 
ATOM 1132 C CG  ? ASP A 1 148 ?  20.697 -10.705  -5.825 1.000 94.370 ? 148 ASP A CG  1 
ATOM 1133 O OD1 ? ASP A 1 148 ?  20.656 -10.563  -4.583 1.000 94.370 ? 148 ASP A OD1 1 
ATOM 1134 O OD2 ? ASP A 1 148 ?  20.834 -11.822  -6.369 1.000 94.370 ? 148 ASP A OD2 1 
ATOM 1135 N N   ? VAL A 1 149 ?  19.223  -6.983  -7.898 1.000 94.720 ? 149 VAL A N   1 
ATOM 1136 C CA  ? VAL A 1 149 ?  19.263  -5.771  -8.709 1.000 94.720 ? 149 VAL A CA  1 
ATOM 1137 C C   ? VAL A 1 149 ?  18.804  -4.577  -7.876 1.000 94.720 ? 149 VAL A C   1 
ATOM 1138 C CB  ? VAL A 1 149 ?  18.388  -5.906  -9.976 1.000 94.720 ? 149 VAL A CB  1 
ATOM 1139 O O   ? VAL A 1 149 ?  19.426  -3.512  -7.910 1.000 94.720 ? 149 VAL A O   1 
ATOM 1140 C CG1 ? VAL A 1 149 ?  18.317  -4.578 -10.727 1.000 94.720 ? 149 VAL A CG1 1 
ATOM 1141 C CG2 ? VAL A 1 149 ?  18.930  -7.009 -10.883 1.000 94.720 ? 149 VAL A CG2 1 
ATOM 1142 N N   ? CYS A 1 150 ?  17.708  -4.765  -7.162 1.000 94.540 ? 150 CYS A N   1 
ATOM 1143 C CA  ? CYS A 1 150 ?  17.171  -3.717  -6.302 1.000 94.540 ? 150 CYS A CA  1 
ATOM 1144 C C   ? CYS A 1 150 ?  18.210  -3.259  -5.286 1.000 94.540 ? 150 CYS A C   1 
ATOM 1145 C CB  ? CYS A 1 150 ?  15.917  -4.207  -5.579 1.000 94.540 ? 150 CYS A CB  1 
ATOM 1146 O O   ? CYS A 1 150 ?  18.415  -2.059  -5.098 1.000 94.540 ? 150 CYS A O   1 
ATOM 1147 S SG  ? CYS A 1 150 ?  14.971  -2.887  -4.786 1.000 94.540 ? 150 CYS A SG  1 
ATOM 1148 N N   ? ARG A 1 151 ?  18.944  -4.097  -4.682 1.000 95.010 ? 151 ARG A N   1 
ATOM 1149 C CA  ? ARG A 1 151 ?  19.978  -3.805  -3.694 1.000 95.010 ? 151 ARG A CA  1 
ATOM 1150 C C   ? ARG A 1 151 ?  21.146  -3.058  -4.329 1.000 95.010 ? 151 ARG A C   1 
ATOM 1151 C CB  ? ARG A 1 151 ?  20.475  -5.096  -3.039 1.000 95.010 ? 151 ARG A CB  1 
ATOM 1152 O O   ? ARG A 1 151 ?  21.784  -2.226  -3.680 1.000 95.010 ? 151 ARG A O   1 
ATOM 1153 C CG  ? ARG A 1 151 ?  19.509  -5.682  -2.022 1.000 95.010 ? 151 ARG A CG  1 
ATOM 1154 C CD  ? ARG A 1 151 ?  20.084  -6.918  -1.344 1.000 95.010 ? 151 ARG A CD  1 
ATOM 1155 N NE  ? ARG A 1 151 ?  19.100  -7.568  -0.484 1.000 95.010 ? 151 ARG A NE  1 
ATOM 1156 N NH1 ? ARG A 1 151 ?  19.539  -9.704  -1.247 1.000 95.010 ? 151 ARG A NH1 1 
ATOM 1157 N NH2 ? ARG A 1 151 ?  17.945  -9.362   0.366 1.000 95.010 ? 151 ARG A NH2 1 
ATOM 1158 C CZ  ? ARG A 1 151 ?  18.864  -8.877  -0.457 1.000 95.010 ? 151 ARG A CZ  1 
ATOM 1159 N N   ? SER A 1 152 ?  21.408  -3.472  -5.561 1.000 94.660 ? 152 SER A N   1 
ATOM 1160 C CA  ? SER A 1 152 ?  22.494  -2.806  -6.273 1.000 94.660 ? 152 SER A CA  1 
ATOM 1161 C C   ? SER A 1 152 ?  22.144  -1.355  -6.584 1.000 94.660 ? 152 SER A C   1 
ATOM 1162 C CB  ? SER A 1 152 ?  22.821  -3.549  -7.569 1.000 94.660 ? 152 SER A CB  1 
ATOM 1163 O O   ? SER A 1 152 ?  23.016  -0.484  -6.573 1.000 94.660 ? 152 SER A O   1 
ATOM 1164 O OG  ? SER A 1 152 ?  21.824  -3.315  -8.548 1.000 94.660 ? 152 SER A OG  1 
ATOM 1165 N N   ? ILE A 1 153 ?  20.924  -1.108  -6.796 1.000 93.230 ? 153 ILE A N   1 
ATOM 1166 C CA  ? ILE A 1 153 ?  20.446   0.226  -7.145 1.000 93.230 ? 153 ILE A CA  1 
ATOM 1167 C C   ? ILE A 1 153 ?  20.397   1.100  -5.894 1.000 93.230 ? 153 ILE A C   1 
ATOM 1168 C CB  ? ILE A 1 153 ?  19.055   0.170  -7.815 1.000 93.230 ? 153 ILE A CB  1 
ATOM 1169 O O   ? ILE A 1 153 ?  20.778   2.273  -5.933 1.000 93.230 ? 153 ILE A O   1 
ATOM 1170 C CG1 ? ILE A 1 153 ?  19.153  -0.488  -9.196 1.000 93.230 ? 153 ILE A CG1 1 
ATOM 1171 C CG2 ? ILE A 1 153 ?  18.449   1.573  -7.919 1.000 93.230 ? 153 ILE A CG2 1 
ATOM 1172 C CD1 ? ILE A 1 153 ?  17.805  -0.829  -9.817 1.000 93.230 ? 153 ILE A CD1 1 
ATOM 1173 N N   ? TYR A 1 154 ?  19.887   0.571  -4.774 1.000 93.050 ? 154 TYR A N   1 
ATOM 1174 C CA  ? TYR A 1 154 ?  19.784   1.257  -3.490 1.000 93.050 ? 154 TYR A CA  1 
ATOM 1175 C C   ? TYR A 1 154 ?  20.696   0.612  -2.453 1.000 93.050 ? 154 TYR A C   1 
ATOM 1176 C CB  ? TYR A 1 154 ?  18.336   1.247  -2.990 1.000 93.050 ? 154 TYR A CB  1 
ATOM 1177 O O   ? TYR A 1 154 ?  20.225  -0.086  -1.552 1.000 93.050 ? 154 TYR A O   1 
ATOM 1178 C CG  ? TYR A 1 154 ?  17.360   1.888  -3.946 1.000 93.050 ? 154 TYR A CG  1 
ATOM 1179 C CD1 ? TYR A 1 154 ?  17.390   3.260  -4.188 1.000 93.050 ? 154 TYR A CD1 1 
ATOM 1180 C CD2 ? TYR A 1 154 ?  16.405   1.125  -4.609 1.000 93.050 ? 154 TYR A CD2 1 
ATOM 1181 C CE1 ? TYR A 1 154 ?  16.491   3.856  -5.066 1.000 93.050 ? 154 TYR A CE1 1 
ATOM 1182 C CE2 ? TYR A 1 154 ?  15.501   1.710  -5.490 1.000 93.050 ? 154 TYR A CE2 1 
ATOM 1183 O OH  ? TYR A 1 154 ?  14.660   3.658  -6.583 1.000 93.050 ? 154 TYR A OH  1 
ATOM 1184 C CZ  ? TYR A 1 154 ?  15.552   3.073  -5.712 1.000 93.050 ? 154 TYR A CZ  1 
ATOM 1185 N N   ? PRO A 1 155 ?  22.001   0.845  -2.453 1.000 91.830 ? 155 PRO A N   1 
ATOM 1186 C CA  ? PRO A 1 155 ?  22.915   0.157  -1.538 1.000 91.830 ? 155 PRO A CA  1 
ATOM 1187 C C   ? PRO A 1 155 ?  22.660   0.508  -0.074 1.000 91.830 ? 155 PRO A C   1 
ATOM 1188 C CB  ? PRO A 1 155 ?  24.295   0.646  -1.985 1.000 91.830 ? 155 PRO A CB  1 
ATOM 1189 O O   ? PRO A 1 155 ?  22.473   1.681   0.259 1.000 91.830 ? 155 PRO A O   1 
ATOM 1190 C CG  ? PRO A 1 155 ?  24.036   1.949  -2.670 1.000 91.830 ? 155 PRO A CG  1 
ATOM 1191 C CD  ? PRO A 1 155 ?  22.658   1.907  -3.267 1.000 91.830 ? 155 PRO A CD  1 
ATOM 1192 N N   ? ASN A 1 156 ?  22.492  -0.564   0.832 1.000 90.060 ? 156 ASN A N   1 
ATOM 1193 C CA  ? ASN A 1 156 ?  22.388  -0.462   2.284 1.000 90.060 ? 156 ASN A CA  1 
ATOM 1194 C C   ? ASN A 1 156 ?  21.037   0.106   2.710 1.000 90.060 ? 156 ASN A C   1 
ATOM 1195 C CB  ? ASN A 1 156 ?  23.525   0.395   2.845 1.000 90.060 ? 156 ASN A CB  1 
ATOM 1196 O O   ? ASN A 1 156 ?  20.890   0.595   3.832 1.000 90.060 ? 156 ASN A O   1 
ATOM 1197 C CG  ? ASN A 1 156 ?  24.893  -0.194   2.564 1.000 90.060 ? 156 ASN A CG  1 
ATOM 1198 N ND2 ? ASN A 1 156 ?  25.828   0.651   2.147 1.000 90.060 ? 156 ASN A ND2 1 
ATOM 1199 O OD1 ? ASN A 1 156 ?  25.107  -1.399   2.720 1.000 90.060 ? 156 ASN A OD1 1 
ATOM 1200 N N   ? ARG A 1 157 ?  20.088   0.158   1.780 1.000 92.230 ? 157 ARG A N   1 
ATOM 1201 C CA  ? ARG A 1 157 ?  18.783   0.735   2.090 1.000 92.230 ? 157 ARG A CA  1 
ATOM 1202 C C   ? ARG A 1 157 ?  17.666  -0.273   1.843 1.000 92.230 ? 157 ARG A C   1 
ATOM 1203 C CB  ? ARG A 1 157 ?  18.542   1.997   1.259 1.000 92.230 ? 157 ARG A CB  1 
ATOM 1204 O O   ? ARG A 1 157 ?  16.534  -0.074   2.287 1.000 92.230 ? 157 ARG A O   1 
ATOM 1205 C CG  ? ARG A 1 157 ?  19.472   3.149   1.605 1.000 92.230 ? 157 ARG A CG  1 
ATOM 1206 C CD  ? ARG A 1 157 ?  19.011   4.456   0.974 1.000 92.230 ? 157 ARG A CD  1 
ATOM 1207 N NE  ? ARG A 1 157 ?  17.747   4.913   1.545 1.000 92.230 ? 157 ARG A NE  1 
ATOM 1208 N NH1 ? ARG A 1 157 ?  17.355   6.511  -0.077 1.000 92.230 ? 157 ARG A NH1 1 
ATOM 1209 N NH2 ? ARG A 1 157 ?  15.857   6.216   1.634 1.000 92.230 ? 157 ARG A NH2 1 
ATOM 1210 C CZ  ? ARG A 1 157 ?  16.989   5.879   1.033 1.000 92.230 ? 157 ARG A CZ  1 
ATOM 1211 N N   ? ILE A 1 158 ?  17.976  -1.404   1.030 1.000 95.150 ? 158 ILE A N   1 
ATOM 1212 C CA  ? ILE A 1 158 ?  16.996  -2.422   0.668 1.000 95.150 ? 158 ILE A CA  1 
ATOM 1213 C C   ? ILE A 1 158 ?  17.119  -3.616   1.613 1.000 95.150 ? 158 ILE A C   1 
ATOM 1214 C CB  ? ILE A 1 158 ?  17.169  -2.878  -0.798 1.000 95.150 ? 158 ILE A CB  1 
ATOM 1215 O O   ? ILE A 1 158 ?  18.171  -4.256   1.679 1.000 95.150 ? 158 ILE A O   1 
ATOM 1216 C CG1 ? ILE A 1 158 ?  16.974  -1.695  -1.752 1.000 95.150 ? 158 ILE A CG1 1 
ATOM 1217 C CG2 ? ILE A 1 158 ?  16.197  -4.015  -1.128 1.000 95.150 ? 158 ILE A CG2 1 
ATOM 1218 C CD1 ? ILE A 1 158 ?  15.601  -1.044  -1.658 1.000 95.150 ? 158 ILE A CD1 1 
ATOM 1219 N N   ? SER A 1 159 ?  16.036  -3.948   2.403 1.000 95.420 ? 159 SER A N   1 
ATOM 1220 C CA  ? SER A 1 159 ?  15.959  -5.111   3.282 1.000 95.420 ? 159 SER A CA  1 
ATOM 1221 C C   ? SER A 1 159 ?  15.099  -6.211   2.668 1.000 95.420 ? 159 SER A C   1 
ATOM 1222 C CB  ? SER A 1 159 ?  15.398  -4.715   4.648 1.000 95.420 ? 159 SER A CB  1 
ATOM 1223 O O   ? SER A 1 159 ?  14.506  -6.022   1.604 1.000 95.420 ? 159 SER A O   1 
ATOM 1224 O OG  ? SER A 1 159 ?  14.005  -4.465   4.566 1.000 95.420 ? 159 SER A OG  1 
ATOM 1225 N N   ? ASP A 1 160 ?  15.038  -7.398   3.366 1.000 95.600 ? 160 ASP A N   1 
ATOM 1226 C CA  ? ASP A 1 160 ?  14.222  -8.521   2.914 1.000 95.600 ? 160 ASP A CA  1 
ATOM 1227 C C   ? ASP A 1 160 ?  12.734  -8.214   3.065 1.000 95.600 ? 160 ASP A C   1 
ATOM 1228 C CB  ? ASP A 1 160 ?  14.578  -9.790   3.691 1.000 95.600 ? 160 ASP A CB  1 
ATOM 1229 O O   ? ASP A 1 160 ?  11.888  -8.948   2.550 1.000 95.600 ? 160 ASP A O   1 
ATOM 1230 C CG  ? ASP A 1 160 ?  15.931 -10.363   3.303 1.000 95.600 ? 160 ASP A CG  1 
ATOM 1231 O OD1 ? ASP A 1 160 ?  16.422 -10.068   2.192 1.000 95.600 ? 160 ASP A OD1 1 
ATOM 1232 O OD2 ? ASP A 1 160 ?  16.508 -11.117   4.115 1.000 95.600 ? 160 ASP A OD2 1 
ATOM 1233 N N   ? ASN A 1 161 ?  12.385  -7.138   3.743 1.000 97.410 ? 161 ASN A N   1 
ATOM 1234 C CA  ? ASN A 1 161 ?  10.999  -6.746   3.976 1.000 97.410 ? 161 ASN A CA  1 
ATOM 1235 C C   ? ASN A 1 161 ?  10.509  -5.764   2.916 1.000 97.410 ? 161 ASN A C   1 
ATOM 1236 C CB  ? ASN A 1 161 ?  10.839  -6.143   5.373 1.000 97.410 ? 161 ASN A CB  1 
ATOM 1237 O O   ? ASN A 1 161 ?   9.419  -5.202   3.040 1.000 97.410 ? 161 ASN A O   1 
ATOM 1238 C CG  ? ASN A 1 161 ?  11.115  -7.145   6.477 1.000 97.410 ? 161 ASN A CG  1 
ATOM 1239 N ND2 ? ASN A 1 161 ?  11.701  -6.675   7.571 1.000 97.410 ? 161 ASN A ND2 1 
ATOM 1240 O OD1 ? ASN A 1 161 ?  10.805  -8.332   6.346 1.000 97.410 ? 161 ASN A OD1 1 
ATOM 1241 N N   ? MET A 1 162 ?  11.347  -5.558   1.882 1.000 97.720 ? 162 MET A N   1 
ATOM 1242 C CA  ? MET A 1 162 ?  11.030  -4.625   0.805 1.000 97.720 ? 162 MET A CA  1 
ATOM 1243 C C   ? MET A 1 162 ?  11.105  -5.316  -0.553 1.000 97.720 ? 162 MET A C   1 
ATOM 1244 C CB  ? MET A 1 162 ?  11.981  -3.427   0.834 1.000 97.720 ? 162 MET A CB  1 
ATOM 1245 O O   ? MET A 1 162 ?  11.857  -6.277  -0.725 1.000 97.720 ? 162 MET A O   1 
ATOM 1246 C CG  ? MET A 1 162 ?  11.895  -2.608   2.112 1.000 97.720 ? 162 MET A CG  1 
ATOM 1247 S SD  ? MET A 1 162 ?  13.166  -1.286   2.186 1.000 97.720 ? 162 MET A SD  1 
ATOM 1248 C CE  ? MET A 1 162 ?  12.796  -0.578   3.815 1.000 97.720 ? 162 MET A CE  1 
ATOM 1249 N N   ? VAL A 1 163 ?  10.237  -4.776  -1.460 1.000 96.380 ? 163 VAL A N   1 
ATOM 1250 C CA  ? VAL A 1 163 ?  10.254  -5.239  -2.843 1.000 96.380 ? 163 VAL A CA  1 
ATOM 1251 C C   ? VAL A 1 163 ?  10.249  -4.041  -3.790 1.000 96.380 ? 163 VAL A C   1 
ATOM 1252 C CB  ? VAL A 1 163 ?   9.053  -6.163  -3.147 1.000 96.380 ? 163 VAL A CB  1 
ATOM 1253 O O   ? VAL A 1 163 ?   9.605  -3.026  -3.514 1.000 96.380 ? 163 VAL A O   1 
ATOM 1254 C CG1 ? VAL A 1 163 ?   7.734  -5.434  -2.898 1.000 96.380 ? 163 VAL A CG1 1 
ATOM 1255 C CG2 ? VAL A 1 163 ?   9.123  -6.673  -4.585 1.000 96.380 ? 163 VAL A CG2 1 
ATOM 1256 N N   ? CYS A 1 164 ?  11.061  -4.150  -4.922 1.000 96.040 ? 164 CYS A N   1 
ATOM 1257 C CA  ? CYS A 1 164 ?  11.121  -3.108  -5.942 1.000 96.040 ? 164 CYS A CA  1 
ATOM 1258 C C   ? CYS A 1 164 ?  10.255  -3.470  -7.143 1.000 96.040 ? 164 CYS A C   1 
ATOM 1259 C CB  ? CYS A 1 164 ?  12.563  -2.881  -6.392 1.000 96.040 ? 164 CYS A CB  1 
ATOM 1260 O O   ? CYS A 1 164 ?  10.227  -4.626  -7.568 1.000 96.040 ? 164 CYS A O   1 
ATOM 1261 S SG  ? CYS A 1 164 ?  13.642  -2.250  -5.088 1.000 96.040 ? 164 CYS A SG  1 
ATOM 1262 N N   ? ALA A 1 165 ?   9.570  -2.489  -7.632 1.000 95.140 ? 165 ALA A N   1 
ATOM 1263 C CA  ? ALA A 1 165 ?   8.760  -2.675  -8.833 1.000 95.140 ? 165 ALA A CA  1 
ATOM 1264 C C   ? ALA A 1 165 ?   8.740  -1.407  -9.683 1.000 95.140 ? 165 ALA A C   1 
ATOM 1265 C CB  ? ALA A 1 165 ?   7.337  -3.082  -8.457 1.000 95.140 ? 165 ALA A CB  1 
ATOM 1266 O O   ? ALA A 1 165 ?   8.786  -0.295  -9.152 1.000 95.140 ? 165 ALA A O   1 
ATOM 1267 N N   ? GLY A 1 166 ?   8.748  -1.554 -10.908 1.000 91.770 ? 166 GLY A N   1 
ATOM 1268 C CA  ? GLY A 1 166 ?   8.741  -0.468 -11.875 1.000 91.770 ? 166 GLY A CA  1 
ATOM 1269 C C   ? GLY A 1 166 ?   9.397  -0.837 -13.192 1.000 91.770 ? 166 GLY A C   1 
ATOM 1270 O O   ? GLY A 1 166 ?   9.836  -1.975 -13.376 1.000 91.770 ? 166 GLY A O   1 
ATOM 1271 N N   ? ALA A 1 167 ?   9.370   0.091 -14.135 1.000 86.850 ? 167 ALA A N   1 
ATOM 1272 C CA  ? ALA A 1 167 ?  10.027  -0.102 -15.425 1.000 86.850 ? 167 ALA A CA  1 
ATOM 1273 C C   ? ALA A 1 167 ?  11.494   0.314 -15.361 1.000 86.850 ? 167 ALA A C   1 
ATOM 1274 C CB  ? ALA A 1 167 ?   9.302   0.684 -16.515 1.000 86.850 ? 167 ALA A CB  1 
ATOM 1275 O O   ? ALA A 1 167 ?  11.808   1.455 -15.010 1.000 86.850 ? 167 ALA A O   1 
ATOM 1276 N N   ? MET A 1 168 ?  12.333  -0.698 -15.628 1.000 84.360 ? 168 MET A N   1 
ATOM 1277 C CA  ? MET A 1 168 ?  13.765  -0.421 -15.553 1.000 84.360 ? 168 MET A CA  1 
ATOM 1278 C C   ? MET A 1 168 ?  14.160   0.671 -16.541 1.000 84.360 ? 168 MET A C   1 
ATOM 1279 C CB  ? MET A 1 168 ?  14.574  -1.690 -15.824 1.000 84.360 ? 168 MET A CB  1 
ATOM 1280 O O   ? MET A 1 168 ?  15.121   1.406 -16.309 1.000 84.360 ? 168 MET A O   1 
ATOM 1281 C CG  ? MET A 1 168 ?  14.427  -2.753 -14.747 1.000 84.360 ? 168 MET A CG  1 
ATOM 1282 S SD  ? MET A 1 168 ?  14.721  -2.090 -13.061 1.000 84.360 ? 168 MET A SD  1 
ATOM 1283 C CE  ? MET A 1 168 ?  16.498  -1.736 -13.162 1.000 84.360 ? 168 MET A CE  1 
ATOM 1284 N N   ? GLU A 1 169 ?  13.489   0.775 -17.638 1.000 84.480 ? 169 GLU A N   1 
ATOM 1285 C CA  ? GLU A 1 169 ?  13.729   1.809 -18.641 1.000 84.480 ? 169 GLU A CA  1 
ATOM 1286 C C   ? GLU A 1 169 ?  13.108   3.138 -18.223 1.000 84.480 ? 169 GLU A C   1 
ATOM 1287 C CB  ? GLU A 1 169 ?  13.179   1.376 -20.002 1.000 84.480 ? 169 GLU A CB  1 
ATOM 1288 O O   ? GLU A 1 169 ?  13.379   4.175 -18.833 1.000 84.480 ? 169 GLU A O   1 
ATOM 1289 C CG  ? GLU A 1 169 ?  13.866   0.148 -20.581 1.000 84.480 ? 169 GLU A CG  1 
ATOM 1290 C CD  ? GLU A 1 169 ?  13.289  -1.162 -20.066 1.000 84.480 ? 169 GLU A CD  1 
ATOM 1291 O OE1 ? GLU A 1 169 ?  13.882  -2.232 -20.332 1.000 84.480 ? 169 GLU A OE1 1 
ATOM 1292 O OE2 ? GLU A 1 169 ?  12.236  -1.117 -19.393 1.000 84.480 ? 169 GLU A OE2 1 
ATOM 1293 N N   ? GLY A 1 170 ?  12.359   3.081 -17.154 1.000 81.790 ? 170 GLY A N   1 
ATOM 1294 C CA  ? GLY A 1 170 ?  11.659   4.274 -16.706 1.000 81.790 ? 170 GLY A CA  1 
ATOM 1295 C C   ? GLY A 1 170 ?  10.302   4.452 -17.360 1.000 81.790 ? 170 GLY A C   1 
ATOM 1296 O O   ? GLY A 1 170 ?   9.863   3.596 -18.132 1.000 81.790 ? 170 GLY A O   1 
ATOM 1297 N N   ? GLY A 1 171 ?   9.534   5.377 -16.870 1.000 79.530 ? 171 GLY A N   1 
ATOM 1298 C CA  ? GLY A 1 171 ?   8.307   5.649 -17.601 1.000 79.530 ? 171 GLY A CA  1 
ATOM 1299 C C   ? GLY A 1 171 ?   7.059   5.226 -16.850 1.000 79.530 ? 171 GLY A C   1 
ATOM 1300 O O   ? GLY A 1 171 ?   5.977   5.771 -17.075 1.000 79.530 ? 171 GLY A O   1 
ATOM 1301 N N   ? THR A 1 172 ?   7.180   4.308 -15.904 1.000 80.640 ? 172 THR A N   1 
ATOM 1302 C CA  ? THR A 1 172 ?   6.049   3.939 -15.061 1.000 80.640 ? 172 THR A CA  1 
ATOM 1303 C C   ? THR A 1 172 ?   6.486   3.783 -13.607 1.000 80.640 ? 172 THR A C   1 
ATOM 1304 C CB  ? THR A 1 172 ?   5.393   2.633 -15.546 1.000 80.640 ? 172 THR A CB  1 
ATOM 1305 O O   ? THR A 1 172 ?   7.449   3.070 -13.316 1.000 80.640 ? 172 THR A O   1 
ATOM 1306 C CG2 ? THR A 1 172 ?   4.133   2.320 -14.746 1.000 80.640 ? 172 THR A CG2 1 
ATOM 1307 O OG1 ? THR A 1 172 ?   5.046   2.765 -16.930 1.000 80.640 ? 172 THR A OG1 1 
ATOM 1308 N N   ? ASP A 1 173 ?   5.701   4.360 -12.570 1.000 80.800 ? 173 ASP A N   1 
ATOM 1309 C CA  ? ASP A 1 173 ?   6.069   4.319 -11.158 1.000 80.800 ? 173 ASP A CA  1 
ATOM 1310 C C   ? ASP A 1 173 ?   4.932   4.837 -10.279 1.000 80.800 ? 173 ASP A C   1 
ATOM 1311 C CB  ? ASP A 1 173 ?   7.339   5.135 -10.910 1.000 80.800 ? 173 ASP A CB  1 
ATOM 1312 O O   ? ASP A 1 173 ?   3.979   5.439 -10.779 1.000 80.800 ? 173 ASP A O   1 
ATOM 1313 C CG  ? ASP A 1 173 ?   8.102   4.684  -9.677 1.000 80.800 ? 173 ASP A CG  1 
ATOM 1314 O OD1 ? ASP A 1 173 ?   7.608   3.802  -8.942 1.000 80.800 ? 173 ASP A OD1 1 
ATOM 1315 O OD2 ? ASP A 1 173 ?   9.206   5.218  -9.436 1.000 80.800 ? 173 ASP A OD2 1 
ATOM 1316 N N   ? ALA A 1 174 ?   4.902   4.411  -8.992 1.000 79.220 ? 174 ALA A N   1 
ATOM 1317 C CA  ? ALA A 1 174 ?   4.081   5.104  -8.002 1.000 79.220 ? 174 ALA A CA  1 
ATOM 1318 C C   ? ALA A 1 174 ?   4.789   6.350  -7.478 1.000 79.220 ? 174 ALA A C   1 
ATOM 1319 C CB  ? ALA A 1 174 ?   3.735   4.167  -6.848 1.000 79.220 ? 174 ALA A CB  1 
ATOM 1320 O O   ? ALA A 1 174 ?   6.020   6.395  -7.421 1.000 79.220 ? 174 ALA A O   1 
ATOM 1321 N N   ? CYS A 1 175 ?   4.033   7.309  -7.174 1.000 82.820 ? 175 CYS A N   1 
ATOM 1322 C CA  ? CYS A 1 175 ?   4.629   8.574  -6.759 1.000 82.820 ? 175 CYS A CA  1 
ATOM 1323 C C   ? CYS A 1 175 ?   3.915   9.138  -5.537 1.000 82.820 ? 175 CYS A C   1 
ATOM 1324 C CB  ? CYS A 1 175 ?   4.583   9.588  -7.901 1.000 82.820 ? 175 CYS A CB  1 
ATOM 1325 O O   ? CYS A 1 175 ?   3.164   8.426  -4.868 1.000 82.820 ? 175 CYS A O   1 
ATOM 1326 S SG  ? CYS A 1 175 ?   5.880  10.843  -7.813 1.000 82.820 ? 175 CYS A SG  1 
ATOM 1327 N N   ? GLN A 1 176 ?   4.191  10.457  -5.239 1.000 80.770 ? 176 GLN A N   1 
ATOM 1328 C CA  ? GLN A 1 176 ?   3.694  11.114  -4.035 1.000 80.770 ? 176 GLN A CA  1 
ATOM 1329 C C   ? GLN A 1 176 ?   2.172  11.037  -3.954 1.000 80.770 ? 176 GLN A C   1 
ATOM 1330 C CB  ? GLN A 1 176 ?   4.149  12.574  -3.992 1.000 80.770 ? 176 GLN A CB  1 
ATOM 1331 O O   ? GLN A 1 176 ?   1.480  11.278  -4.944 1.000 80.770 ? 176 GLN A O   1 
ATOM 1332 C CG  ? GLN A 1 176 ?   5.649  12.745  -3.797 1.000 80.770 ? 176 GLN A CG  1 
ATOM 1333 C CD  ? GLN A 1 176 ?   6.435  12.539  -5.078 1.000 80.770 ? 176 GLN A CD  1 
ATOM 1334 N NE2 ? GLN A 1 176 ?   7.752  12.419  -4.953 1.000 80.770 ? 176 GLN A NE2 1 
ATOM 1335 O OE1 ? GLN A 1 176 ?   5.863  12.488  -6.172 1.000 80.770 ? 176 GLN A OE1 1 
ATOM 1336 N N   ? GLY A 1 177 ?   1.740  10.683  -2.647 1.000 78.470 ? 177 GLY A N   1 
ATOM 1337 C CA  ? GLY A 1 177 ?   0.299  10.626  -2.461 1.000 78.470 ? 177 GLY A CA  1 
ATOM 1338 C C   ? GLY A 1 177 ?  -0.267   9.226  -2.614 1.000 78.470 ? 177 GLY A C   1 
ATOM 1339 O O   ? GLY A 1 177 ?  -1.390   8.955  -2.185 1.000 78.470 ? 177 GLY A O   1 
ATOM 1340 N N   ? ASP A 1 178 ?   0.475   8.265  -3.100 1.000 89.920 ? 178 ASP A N   1 
ATOM 1341 C CA  ? ASP A 1 178 ?   0.035   6.884  -3.269 1.000 89.920 ? 178 ASP A CA  1 
ATOM 1342 C C   ? ASP A 1 178 ?   0.534   6.004  -2.125 1.000 89.920 ? 178 ASP A C   1 
ATOM 1343 C CB  ? ASP A 1 178 ?   0.517   6.326  -4.610 1.000 89.920 ? 178 ASP A CB  1 
ATOM 1344 O O   ? ASP A 1 178 ?   0.400   4.780  -2.172 1.000 89.920 ? 178 ASP A O   1 
ATOM 1345 C CG  ? ASP A 1 178 ?  -0.239   6.898  -5.796 1.000 89.920 ? 178 ASP A CG  1 
ATOM 1346 O OD1 ? ASP A 1 178 ?  -1.484   6.995  -5.737 1.000 89.920 ? 178 ASP A OD1 1 
ATOM 1347 O OD2 ? ASP A 1 178 ?   0.416   7.251  -6.801 1.000 89.920 ? 178 ASP A OD2 1 
ATOM 1348 N N   ? SER A 1 179 ?   1.266   6.698  -1.205 1.000 93.780 ? 179 SER A N   1 
ATOM 1349 C CA  ? SER A 1 179 ?   1.737   5.937  -0.052 1.000 93.780 ? 179 SER A CA  1 
ATOM 1350 C C   ? SER A 1 179 ?   0.624   5.072   0.531 1.000 93.780 ? 179 SER A C   1 
ATOM 1351 C CB  ? SER A 1 179 ?   2.281   6.876   1.025 1.000 93.780 ? 179 SER A CB  1 
ATOM 1352 O O   ? SER A 1 179 ?  -0.508   5.532   0.689 1.000 93.780 ? 179 SER A O   1 
ATOM 1353 O OG  ? SER A 1 179 ?   3.467   7.514   0.583 1.000 93.780 ? 179 SER A OG  1 
ATOM 1354 N N   ? GLY A 1 180 ?   1.057   3.767   0.705 1.000 95.340 ? 180 GLY A N   1 
ATOM 1355 C CA  ? GLY A 1 180 ?   0.082   2.878   1.316 1.000 95.340 ? 180 GLY A CA  1 
ATOM 1356 C C   ? GLY A 1 180 ?  -0.844   2.223   0.308 1.000 95.340 ? 180 GLY A C   1 
ATOM 1357 O O   ? GLY A 1 180 ?  -1.564   1.280   0.640 1.000 95.340 ? 180 GLY A O   1 
ATOM 1358 N N   ? GLY A 1 181 ?  -0.872   2.724  -0.867 1.000 95.290 ? 181 GLY A N   1 
ATOM 1359 C CA  ? GLY A 1 181 ?  -1.656   2.146  -1.948 1.000 95.290 ? 181 GLY A CA  1 
ATOM 1360 C C   ? GLY A 1 181 ?  -1.211   0.745  -2.324 1.000 95.290 ? 181 GLY A C   1 
ATOM 1361 O O   ? GLY A 1 181 ?  -0.056   0.375  -2.104 1.000 95.290 ? 181 GLY A O   1 
ATOM 1362 N N   ? PRO A 1 182 ?  -2.095  -0.025  -3.055 1.000 97.320 ? 182 PRO A N   1 
ATOM 1363 C CA  ? PRO A 1 182 ?  -1.879  -1.459  -3.259 1.000 97.320 ? 182 PRO A CA  1 
ATOM 1364 C C   ? PRO A 1 182 ?  -1.080  -1.760  -4.525 1.000 97.320 ? 182 PRO A C   1 
ATOM 1365 C CB  ? PRO A 1 182 ?  -3.300  -2.018  -3.365 1.000 97.320 ? 182 PRO A CB  1 
ATOM 1366 O O   ? PRO A 1 182 ?  -1.293  -1.124  -5.560 1.000 97.320 ? 182 PRO A O   1 
ATOM 1367 C CG  ? PRO A 1 182 ?  -4.104  -0.908  -3.961 1.000 97.320 ? 182 PRO A CG  1 
ATOM 1368 C CD  ? PRO A 1 182 ?  -3.588   0.396  -3.424 1.000 97.320 ? 182 PRO A CD  1 
ATOM 1369 N N   ? LEU A 1 183 ?  -0.109  -2.663  -4.429 1.000 97.430 ? 183 LEU A N   1 
ATOM 1370 C CA  ? LEU A 1 183 ?   0.515  -3.415  -5.512 1.000 97.430 ? 183 LEU A CA  1 
ATOM 1371 C C   ? LEU A 1 183 ?  -0.071  -4.821  -5.604 1.000 97.430 ? 183 LEU A C   1 
ATOM 1372 C CB  ? LEU A 1 183 ?   2.030  -3.493  -5.308 1.000 97.430 ? 183 LEU A CB  1 
ATOM 1373 O O   ? LEU A 1 183 ?   0.176  -5.659  -4.734 1.000 97.430 ? 183 LEU A O   1 
ATOM 1374 C CG  ? LEU A 1 183 ?   2.837  -4.112  -6.451 1.000 97.430 ? 183 LEU A CG  1 
ATOM 1375 C CD1 ? LEU A 1 183 ?   2.920  -3.144  -7.626 1.000 97.430 ? 183 LEU A CD1 1 
ATOM 1376 C CD2 ? LEU A 1 183 ?   4.231  -4.500  -5.971 1.000 97.430 ? 183 LEU A CD2 1 
ATOM 1377 N N   ? VAL A 1 184 ?  -0.833  -5.065  -6.719 1.000 97.960 ? 184 VAL A N   1 
ATOM 1378 C CA  ? VAL A 1 184 ?  -1.584  -6.309  -6.859 1.000 97.960 ? 184 VAL A CA  1 
ATOM 1379 C C   ? VAL A 1 184 ?  -0.999  -7.139  -8.000 1.000 97.960 ? 184 VAL A C   1 
ATOM 1380 C CB  ? VAL A 1 184 ?  -3.085  -6.041  -7.110 1.000 97.960 ? 184 VAL A CB  1 
ATOM 1381 O O   ? VAL A 1 184 ?  -0.900  -6.664  -9.134 1.000 97.960 ? 184 VAL A O   1 
ATOM 1382 C CG1 ? VAL A 1 184 ?  -3.844  -7.353  -7.295 1.000 97.960 ? 184 VAL A CG1 1 
ATOM 1383 C CG2 ? VAL A 1 184 ?  -3.681  -5.232  -5.959 1.000 97.960 ? 184 VAL A CG2 1 
ATOM 1384 N N   ? CYS A 1 185 ?  -0.632  -8.356  -7.659 1.000 97.320 ? 185 CYS A N   1 
ATOM 1385 C CA  ? CYS A 1 185 ?  -0.096  -9.330  -8.603 1.000 97.320 ? 185 CYS A CA  1 
ATOM 1386 C C   ? CYS A 1 185 ?  -0.923 -10.611  -8.593 1.000 97.320 ? 185 CYS A C   1 
ATOM 1387 C CB  ? CYS A 1 185 ?   1.361  -9.651  -8.274 1.000 97.320 ? 185 CYS A CB  1 
ATOM 1388 O O   ? CYS A 1 185 ?  -1.184 -11.177  -7.530 1.000 97.320 ? 185 CYS A O   1 
ATOM 1389 S SG  ? CYS A 1 185 ?   2.394  -8.187  -8.043 1.000 97.320 ? 185 CYS A SG  1 
ATOM 1390 N N   ? ASN A 1 186 ?  -1.387 -11.014  -9.810 1.000 95.000 ? 186 ASN A N   1 
ATOM 1391 C CA  ? ASN A 1 186 ?  -2.148 -12.253  -9.928 1.000 95.000 ? 186 ASN A CA  1 
ATOM 1392 C C   ? ASN A 1 186 ?  -3.317 -12.289  -8.948 1.000 95.000 ? 186 ASN A C   1 
ATOM 1393 C CB  ? ASN A 1 186 ?  -1.238 -13.465  -9.712 1.000 95.000 ? 186 ASN A CB  1 
ATOM 1394 O O   ? ASN A 1 186 ?  -3.544 -13.300  -8.281 1.000 95.000 ? 186 ASN A O   1 
ATOM 1395 C CG  ? ASN A 1 186 ?  -0.116 -13.540 -10.729 1.000 95.000 ? 186 ASN A CG  1 
ATOM 1396 N ND2 ? ASN A 1 186 ?   1.066 -13.943 -10.279 1.000 95.000 ? 186 ASN A ND2 1 
ATOM 1397 O OD1 ? ASN A 1 186 ?  -0.310 -13.237 -11.909 1.000 95.000 ? 186 ASN A OD1 1 
ATOM 1398 N N   ? GLY A 1 187 ?  -3.903 -11.139  -8.664 1.000 95.590 ? 187 GLY A N   1 
ATOM 1399 C CA  ? GLY A 1 187 ?  -5.127 -11.060  -7.883 1.000 95.590 ? 187 GLY A CA  1 
ATOM 1400 C C   ? GLY A 1 187 ?  -4.878 -11.015  -6.387 1.000 95.590 ? 187 GLY A C   1 
ATOM 1401 O O   ? GLY A 1 187 ?  -5.813 -11.136  -5.593 1.000 95.590 ? 187 GLY A O   1 
ATOM 1402 N N   ? LYS A 1 188 ?  -3.648 -10.895  -5.978 1.000 98.080 ? 188 LYS A N   1 
ATOM 1403 C CA  ? LYS A 1 188 ?  -3.299 -10.855  -4.561 1.000 98.080 ? 188 LYS A CA  1 
ATOM 1404 C C   ? LYS A 1 188 ?  -2.522  -9.586  -4.222 1.000 98.080 ? 188 LYS A C   1 
ATOM 1405 C CB  ? LYS A 1 188 ?  -2.482 -12.088  -4.173 1.000 98.080 ? 188 LYS A CB  1 
ATOM 1406 O O   ? LYS A 1 188 ?  -1.795  -9.053  -5.063 1.000 98.080 ? 188 LYS A O   1 
ATOM 1407 C CG  ? LYS A 1 188 ?  -3.176 -13.409  -4.471 1.000 98.080 ? 188 LYS A CG  1 
ATOM 1408 C CD  ? LYS A 1 188 ?  -4.339 -13.656  -3.519 1.000 98.080 ? 188 LYS A CD  1 
ATOM 1409 C CE  ? LYS A 1 188 ?  -4.918 -15.054  -3.692 1.000 98.080 ? 188 LYS A CE  1 
ATOM 1410 N NZ  ? LYS A 1 188 ?  -6.103 -15.276  -2.810 1.000 98.080 ? 188 LYS A NZ  1 
ATOM 1411 N N   ? LEU A 1 189 ?  -2.652  -9.190  -2.966 1.000 98.400 ? 189 LEU A N   1 
ATOM 1412 C CA  ? LEU A 1 189 ?  -1.918  -8.038  -2.454 1.000 98.400 ? 189 LEU A CA  1 
ATOM 1413 C C   ? LEU A 1 189 ?  -0.457  -8.394  -2.198 1.000 98.400 ? 189 LEU A C   1 
ATOM 1414 C CB  ? LEU A 1 189 ?  -2.563  -7.521  -1.165 1.000 98.400 ? 189 LEU A CB  1 
ATOM 1415 O O   ? LEU A 1 189 ?  -0.152  -9.155  -1.277 1.000 98.400 ? 189 LEU A O   1 
ATOM 1416 C CG  ? LEU A 1 189 ?  -1.895  -6.310  -0.512 1.000 98.400 ? 189 LEU A CG  1 
ATOM 1417 C CD1 ? LEU A 1 189 ?  -1.942  -5.108  -1.450 1.000 98.400 ? 189 LEU A CD1 1 
ATOM 1418 C CD2 ? LEU A 1 189 ?  -2.565  -5.982   0.818 1.000 98.400 ? 189 LEU A CD2 1 
ATOM 1419 N N   ? GLN A 1 190 ?   0.431  -7.803  -3.008 1.000 98.240 ? 190 GLN A N   1 
ATOM 1420 C CA  ? GLN A 1 190 ?   1.837  -8.186  -2.927 1.000 98.240 ? 190 GLN A CA  1 
ATOM 1421 C C   ? GLN A 1 190 ?   2.673  -7.078  -2.295 1.000 98.240 ? 190 GLN A C   1 
ATOM 1422 C CB  ? GLN A 1 190 ?   2.381  -8.528  -4.315 1.000 98.240 ? 190 GLN A CB  1 
ATOM 1423 O O   ? GLN A 1 190 ?   3.742  -7.340  -1.738 1.000 98.240 ? 190 GLN A O   1 
ATOM 1424 C CG  ? GLN A 1 190 ?   1.797  -9.803  -4.908 1.000 98.240 ? 190 GLN A CG  1 
ATOM 1425 C CD  ? GLN A 1 190 ?   2.329 -11.057  -4.241 1.000 98.240 ? 190 GLN A CD  1 
ATOM 1426 N NE2 ? GLN A 1 190 ?   1.615 -12.166  -4.407 1.000 98.240 ? 190 GLN A NE2 1 
ATOM 1427 O OE1 ? GLN A 1 190 ?   3.373 -11.031  -3.582 1.000 98.240 ? 190 GLN A OE1 1 
ATOM 1428 N N   ? GLY A 1 191 ?   2.224  -5.845  -2.320 1.000 97.690 ? 191 GLY A N   1 
ATOM 1429 C CA  ? GLY A 1 191 ?   3.010  -4.740  -1.796 1.000 97.690 ? 191 GLY A CA  1 
ATOM 1430 C C   ? GLY A 1 191 ?   2.175  -3.517  -1.467 1.000 97.690 ? 191 GLY A C   1 
ATOM 1431 O O   ? GLY A 1 191 ?   1.032  -3.400  -1.915 1.000 97.690 ? 191 GLY A O   1 
ATOM 1432 N N   ? LEU A 1 192 ?   2.746  -2.634  -0.636 1.000 98.110 ? 192 LEU A N   1 
ATOM 1433 C CA  ? LEU A 1 192 ?   2.231  -1.300  -0.346 1.000 98.110 ? 192 LEU A CA  1 
ATOM 1434 C C   ? LEU A 1 192 ?   3.242  -0.229  -0.741 1.000 98.110 ? 192 LEU A C   1 
ATOM 1435 C CB  ? LEU A 1 192 ?   1.885  -1.170   1.139 1.000 98.110 ? 192 LEU A CB  1 
ATOM 1436 O O   ? LEU A 1 192 ?   4.437  -0.368  -0.472 1.000 98.110 ? 192 LEU A O   1 
ATOM 1437 C CG  ? LEU A 1 192 ?   0.887  -2.187   1.695 1.000 98.110 ? 192 LEU A CG  1 
ATOM 1438 C CD1 ? LEU A 1 192 ?   0.839  -2.105   3.217 1.000 98.110 ? 192 LEU A CD1 1 
ATOM 1439 C CD2 ? LEU A 1 192 ?  -0.498  -1.959   1.098 1.000 98.110 ? 192 LEU A CD2 1 
ATOM 1440 N N   ? VAL A 1 193 ?   2.735   0.761  -1.432 1.000 96.810 ? 193 VAL A N   1 
ATOM 1441 C CA  ? VAL A 1 193 ?   3.622   1.855  -1.814 1.000 96.810 ? 193 VAL A CA  1 
ATOM 1442 C C   ? VAL A 1 193 ?   4.290   2.436  -0.570 1.000 96.810 ? 193 VAL A C   1 
ATOM 1443 C CB  ? VAL A 1 193 ?   2.862   2.962  -2.577 1.000 96.810 ? 193 VAL A CB  1 
ATOM 1444 O O   ? VAL A 1 193 ?   3.609   2.866   0.365 1.000 96.810 ? 193 VAL A O   1 
ATOM 1445 C CG1 ? VAL A 1 193 ?   3.809   4.094  -2.972 1.000 96.810 ? 193 VAL A CG1 1 
ATOM 1446 C CG2 ? VAL A 1 193 ?   2.174   2.382  -3.811 1.000 96.810 ? 193 VAL A CG2 1 
ATOM 1447 N N   ? SER A 1 194 ?   5.647   2.494  -0.563 1.000 95.770 ? 194 SER A N   1 
ATOM 1448 C CA  ? SER A 1 194 ?   6.386   2.914   0.624 1.000 95.770 ? 194 SER A CA  1 
ATOM 1449 C C   ? SER A 1 194 ?   7.263   4.126   0.329 1.000 95.770 ? 194 SER A C   1 
ATOM 1450 C CB  ? SER A 1 194 ?   7.248   1.767   1.153 1.000 95.770 ? 194 SER A CB  1 
ATOM 1451 O O   ? SER A 1 194 ?   7.009   5.221   0.837 1.000 95.770 ? 194 SER A O   1 
ATOM 1452 O OG  ? SER A 1 194 ?   7.805   2.097   2.414 1.000 95.770 ? 194 SER A OG  1 
ATOM 1453 N N   ? TRP A 1 195 ?   8.307   3.965  -0.480 1.000 93.760 ? 195 TRP A N   1 
ATOM 1454 C CA  ? TRP A 1 195 ?   9.215   5.072  -0.762 1.000 93.760 ? 195 TRP A CA  1 
ATOM 1455 C C   ? TRP A 1 195 ?   9.871   4.904  -2.128 1.000 93.760 ? 195 TRP A C   1 
ATOM 1456 C CB  ? TRP A 1 195 ?  10.290   5.176   0.325 1.000 93.760 ? 195 TRP A CB  1 
ATOM 1457 O O   ? TRP A 1 195 ?   9.713   3.866  -2.776 1.000 93.760 ? 195 TRP A O   1 
ATOM 1458 C CG  ? TRP A 1 195 ?  11.156   3.958   0.443 1.000 93.760 ? 195 TRP A CG  1 
ATOM 1459 C CD1 ? TRP A 1 195 ?  10.903   2.835   1.179 1.000 93.760 ? 195 TRP A CD1 1 
ATOM 1460 C CD2 ? TRP A 1 195 ?  12.420   3.745  -0.193 1.000 93.760 ? 195 TRP A CD2 1 
ATOM 1461 C CE2 ? TRP A 1 195 ?  12.877   2.468   0.203 1.000 93.760 ? 195 TRP A CE2 1 
ATOM 1462 C CE3 ? TRP A 1 195 ?  13.212   4.510  -1.060 1.000 93.760 ? 195 TRP A CE3 1 
ATOM 1463 N NE1 ? TRP A 1 195 ?  11.934   1.934   1.039 1.000 93.760 ? 195 TRP A NE1 1 
ATOM 1464 C CH2 ? TRP A 1 195 ?  14.846   2.708  -1.088 1.000 93.760 ? 195 TRP A CH2 1 
ATOM 1465 C CZ2 ? TRP A 1 195 ?  14.092   1.939  -0.240 1.000 93.760 ? 195 TRP A CZ2 1 
ATOM 1466 C CZ3 ? TRP A 1 195 ?  14.420   3.981  -1.500 1.000 93.760 ? 195 TRP A CZ3 1 
ATOM 1467 N N   ? GLY A 1 196 ?  10.474   5.831  -2.629 1.000 88.390 ? 196 GLY A N   1 
ATOM 1468 C CA  ? GLY A 1 196 ?  11.197   5.835  -3.891 1.000 88.390 ? 196 GLY A CA  1 
ATOM 1469 C C   ? GLY A 1 196 ?  11.932   7.136  -4.153 1.000 88.390 ? 196 GLY A C   1 
ATOM 1470 O O   ? GLY A 1 196 ?  12.014   7.996  -3.274 1.000 88.390 ? 196 GLY A O   1 
ATOM 1471 N N   ? PRO A 1 197 ?  12.577   7.190  -5.266 1.000 83.400 ? 197 PRO A N   1 
ATOM 1472 C CA  ? PRO A 1 197 ?  13.315   8.420  -5.560 1.000 83.400 ? 197 PRO A CA  1 
ATOM 1473 C C   ? PRO A 1 197 ?  12.434   9.666  -5.499 1.000 83.400 ? 197 PRO A C   1 
ATOM 1474 C CB  ? PRO A 1 197 ?  13.836   8.188  -6.981 1.000 83.400 ? 197 PRO A CB  1 
ATOM 1475 O O   ? PRO A 1 197 ?  11.211   9.568  -5.630 1.000 83.400 ? 197 PRO A O   1 
ATOM 1476 C CG  ? PRO A 1 197 ?  12.862   7.233  -7.593 1.000 83.400 ? 197 PRO A CG  1 
ATOM 1477 C CD  ? PRO A 1 197 ?  12.307   6.357  -6.507 1.000 83.400 ? 197 PRO A CD  1 
ATOM 1478 N N   ? GLN A 1 198 ?  13.085  10.854  -5.338 1.000 80.430 ? 198 GLN A N   1 
ATOM 1479 C CA  ? GLN A 1 198 ?  12.392  12.135  -5.265 1.000 80.430 ? 198 GLN A CA  1 
ATOM 1480 C C   ? GLN A 1 198 ?  11.683  12.454  -6.578 1.000 80.430 ? 198 GLN A C   1 
ATOM 1481 C CB  ? GLN A 1 198 ?  13.371  13.256  -4.912 1.000 80.430 ? 198 GLN A CB  1 
ATOM 1482 O O   ? GLN A 1 198 ?  10.561  12.966  -6.576 1.000 80.430 ? 198 GLN A O   1 
ATOM 1483 C CG  ? GLN A 1 198 ?  12.697  14.585  -4.598 1.000 80.430 ? 198 GLN A CG  1 
ATOM 1484 C CD  ? GLN A 1 198 ?  13.621  15.560  -3.893 1.000 80.430 ? 198 GLN A CD  1 
ATOM 1485 N NE2 ? GLN A 1 198 ?  13.108  16.746  -3.584 1.000 80.430 ? 198 GLN A NE2 1 
ATOM 1486 O OE1 ? GLN A 1 198 ?  14.787  15.249  -3.627 1.000 80.430 ? 198 GLN A OE1 1 
ATOM 1487 N N   ? ILE A 1 199 ?  12.413  12.061  -7.666 1.000 84.990 ? 199 ILE A N   1 
ATOM 1488 C CA  ? ILE A 1 199 ?  11.826  12.128  -8.999 1.000 84.990 ? 199 ILE A CA  1 
ATOM 1489 C C   ? ILE A 1 199 ?  11.380  10.734  -9.438 1.000 84.990 ? 199 ILE A C   1 
ATOM 1490 C CB  ? ILE A 1 199 ?  12.818  12.721 -10.025 1.000 84.990 ? 199 ILE A CB  1 
ATOM 1491 O O   ? ILE A 1 199 ?  12.197   9.814  -9.527 1.000 84.990 ? 199 ILE A O   1 
ATOM 1492 C CG1 ? ILE A 1 199 ?  13.258  14.124  -9.592 1.000 84.990 ? 199 ILE A CG1 1 
ATOM 1493 C CG2 ? ILE A 1 199 ?  12.196  12.749 -11.424 1.000 84.990 ? 199 ILE A CG2 1 
ATOM 1494 C CD1 ? ILE A 1 199 ?  14.348  14.728 -10.467 1.000 84.990 ? 199 ILE A CD1 1 
ATOM 1495 N N   ? CYS A 1 200 ?  10.068  10.584  -9.672 1.000 86.800 ? 200 CYS A N   1 
ATOM 1496 C CA  ? CYS A 1 200 ?   9.499   9.282 -10.000 1.000 86.800 ? 200 CYS A CA  1 
ATOM 1497 C C   ? CYS A 1 200 ?   9.785   8.910 -11.450 1.000 86.800 ? 200 CYS A C   1 
ATOM 1498 C CB  ? CYS A 1 200 ?   7.991   9.278  -9.751 1.000 86.800 ? 200 CYS A CB  1 
ATOM 1499 O O   ? CYS A 1 200 ?  10.095   9.777 -12.268 1.000 86.800 ? 200 CYS A O   1 
ATOM 1500 S SG  ? CYS A 1 200 ?   7.535   9.597  -8.033 1.000 86.800 ? 200 CYS A SG  1 
ATOM 1501 N N   ? ALA A 1 201 ?   9.689   7.573 -11.806 1.000 82.000 ? 201 ALA A N   1 
ATOM 1502 C CA  ? ALA A 1 201 ?   9.705   6.996 -13.148 1.000 82.000 ? 201 ALA A CA  1 
ATOM 1503 C C   ? ALA A 1 201 ?  11.049   7.233 -13.831 1.000 82.000 ? 201 ALA A C   1 
ATOM 1504 C CB  ? ALA A 1 201 ?   8.573   7.578 -13.991 1.000 82.000 ? 201 ALA A CB  1 
ATOM 1505 O O   ? ALA A 1 201 ?  11.108   7.435 -15.046 1.000 82.000 ? 201 ALA A O   1 
ATOM 1506 N N   ? GLN A 1 202 ?  12.084   7.380 -13.020 1.000 85.770 ? 202 GLN A N   1 
ATOM 1507 C CA  ? GLN A 1 202 ?  13.444   7.479 -13.539 1.000 85.770 ? 202 GLN A CA  1 
ATOM 1508 C C   ? GLN A 1 202 ?  13.966   6.114 -13.979 1.000 85.770 ? 202 GLN A C   1 
ATOM 1509 C CB  ? GLN A 1 202 ?  14.378   8.084 -12.490 1.000 85.770 ? 202 GLN A CB  1 
ATOM 1510 O O   ? GLN A 1 202 ?  13.632   5.092 -13.376 1.000 85.770 ? 202 GLN A O   1 
ATOM 1511 C CG  ? GLN A 1 202 ?  14.028   9.516 -12.109 1.000 85.770 ? 202 GLN A CG  1 
ATOM 1512 C CD  ? GLN A 1 202 ?  15.012  10.119 -11.125 1.000 85.770 ? 202 GLN A CD  1 
ATOM 1513 N NE2 ? GLN A 1 202 ?  14.807  11.387 -10.782 1.000 85.770 ? 202 GLN A NE2 1 
ATOM 1514 O OE1 ? GLN A 1 202 ?  15.949   9.451 -10.675 1.000 85.770 ? 202 GLN A OE1 1 
ATOM 1515 N N   ? PRO A 1 203 ?  14.697   6.187 -15.133 1.000 85.800 ? 203 PRO A N   1 
ATOM 1516 C CA  ? PRO A 1 203 ?  15.319   4.915 -15.510 1.000 85.800 ? 203 PRO A CA  1 
ATOM 1517 C C   ? PRO A 1 203 ?  16.182   4.327 -14.396 1.000 85.800 ? 203 PRO A C   1 
ATOM 1518 C CB  ? PRO A 1 203 ?  16.173   5.287 -16.725 1.000 85.800 ? 203 PRO A CB  1 
ATOM 1519 O O   ? PRO A 1 203 ?  16.872   5.066 -13.689 1.000 85.800 ? 203 PRO A O   1 
ATOM 1520 C CG  ? PRO A 1 203 ?  15.570   6.551 -17.244 1.000 85.800 ? 203 PRO A CG  1 
ATOM 1521 C CD  ? PRO A 1 203 ?  14.956   7.295 -16.092 1.000 85.800 ? 203 PRO A CD  1 
ATOM 1522 N N   ? ARG A 1 204 ?  16.021   2.989 -14.202 1.000 85.720 ? 204 ARG A N   1 
ATOM 1523 C CA  ? ARG A 1 204 ?  16.856   2.225 -13.280 1.000 85.720 ? 204 ARG A CA  1 
ATOM 1524 C C   ? ARG A 1 204 ?  16.614   2.657 -11.837 1.000 85.720 ? 204 ARG A C   1 
ATOM 1525 C CB  ? ARG A 1 204 ?  18.336   2.387 -13.634 1.000 85.720 ? 204 ARG A CB  1 
ATOM 1526 O O   ? ARG A 1 204 ?  17.509   2.556 -10.995 1.000 85.720 ? 204 ARG A O   1 
ATOM 1527 C CG  ? ARG A 1 204 ?  18.727   1.740 -14.953 1.000 85.720 ? 204 ARG A CG  1 
ATOM 1528 C CD  ? ARG A 1 204 ?  20.235   1.749 -15.160 1.000 85.720 ? 204 ARG A CD  1 
ATOM 1529 N NE  ? ARG A 1 204 ?  20.591   2.137 -16.522 1.000 85.720 ? 204 ARG A NE  1 
ATOM 1530 N NH1 ? ARG A 1 204 ?  22.704   1.205 -16.457 1.000 85.720 ? 204 ARG A NH1 1 
ATOM 1531 N NH2 ? ARG A 1 204 ?  21.973   2.269 -18.351 1.000 85.720 ? 204 ARG A NH2 1 
ATOM 1532 C CZ  ? ARG A 1 204 ?  21.755   1.869 -17.107 1.000 85.720 ? 204 ARG A CZ  1 
ATOM 1533 N N   ? ARG A 1 205 ?  15.455   3.268 -11.601 1.000 89.170 ? 205 ARG A N   1 
ATOM 1534 C CA  ? ARG A 1 205 ?  15.114   3.682 -10.244 1.000 89.170 ? 205 ARG A CA  1 
ATOM 1535 C C   ? ARG A 1 205 ?  13.676   3.306  -9.902 1.000 89.170 ? 205 ARG A C   1 
ATOM 1536 C CB  ? ARG A 1 205 ?  15.315   5.189 -10.074 1.000 89.170 ? 205 ARG A CB  1 
ATOM 1537 O O   ? ARG A 1 205 ?  12.776   4.146  -9.970 1.000 89.170 ? 205 ARG A O   1 
ATOM 1538 C CG  ? ARG A 1 205 ?  16.755   5.643 -10.259 1.000 89.170 ? 205 ARG A CG  1 
ATOM 1539 C CD  ? ARG A 1 205 ?  17.581   5.425  -9.000 1.000 89.170 ? 205 ARG A CD  1 
ATOM 1540 N NE  ? ARG A 1 205 ?  18.883   6.081  -9.089 1.000 89.170 ? 205 ARG A NE  1 
ATOM 1541 N NH1 ? ARG A 1 205 ?  19.432   5.751  -6.870 1.000 89.170 ? 205 ARG A NH1 1 
ATOM 1542 N NH2 ? ARG A 1 205 ?  20.890   6.835  -8.267 1.000 89.170 ? 205 ARG A NH2 1 
ATOM 1543 C CZ  ? ARG A 1 205 ?  19.732   6.221  -8.075 1.000 89.170 ? 205 ARG A CZ  1 
ATOM 1544 N N   ? PRO A 1 206 ?  13.412   2.034  -9.682 1.000 93.010 ? 206 PRO A N   1 
ATOM 1545 C CA  ? PRO A 1 206 ?  12.051   1.592  -9.368 1.000 93.010 ? 206 PRO A CA  1 
ATOM 1546 C C   ? PRO A 1 206 ?  11.568   2.089  -8.008 1.000 93.010 ? 206 PRO A C   1 
ATOM 1547 C CB  ? PRO A 1 206 ?  12.164   0.065  -9.382 1.000 93.010 ? 206 PRO A CB  1 
ATOM 1548 O O   ? PRO A 1 206 ?  12.379   2.491  -7.169 1.000 93.010 ? 206 PRO A O   1 
ATOM 1549 C CG  ? PRO A 1 206 ?  13.569  -0.218  -8.957 1.000 93.010 ? 206 PRO A CG  1 
ATOM 1550 C CD  ? PRO A 1 206 ?  14.462   0.850  -9.521 1.000 93.010 ? 206 PRO A CD  1 
ATOM 1551 N N   ? GLY A 1 207 ?  10.235   2.102  -7.826 1.000 94.010 ? 207 GLY A N   1 
ATOM 1552 C CA  ? GLY A 1 207 ?   9.672   2.353  -6.509 1.000 94.010 ? 207 GLY A CA  1 
ATOM 1553 C C   ? GLY A 1 207 ?   9.883   1.204  -5.542 1.000 94.010 ? 207 GLY A C   1 
ATOM 1554 O O   ? GLY A 1 207 ?  10.082   0.061  -5.960 1.000 94.010 ? 207 GLY A O   1 
ATOM 1555 N N   ? VAL A 1 208 ?   9.830   1.501  -4.254 1.000 96.160 ? 208 VAL A N   1 
ATOM 1556 C CA  ? VAL A 1 208 ?  10.003   0.500  -3.206 1.000 96.160 ? 208 VAL A CA  1 
ATOM 1557 C C   ? VAL A 1 208 ?   8.691   0.315  -2.447 1.000 96.160 ? 208 VAL A C   1 
ATOM 1558 C CB  ? VAL A 1 208 ?  11.133   0.892  -2.228 1.000 96.160 ? 208 VAL A CB  1 
ATOM 1559 O O   ? VAL A 1 208 ?   8.044   1.293  -2.065 1.000 96.160 ? 208 VAL A O   1 
ATOM 1560 C CG1 ? VAL A 1 208 ?  11.292  -0.165  -1.136 1.000 96.160 ? 208 VAL A CG1 1 
ATOM 1561 C CG2 ? VAL A 1 208 ?  12.447   1.086  -2.983 1.000 96.160 ? 208 VAL A CG2 1 
ATOM 1562 N N   ? TYR A 1 209 ?   8.333  -0.906  -2.260 1.000 97.670 ? 209 TYR A N   1 
ATOM 1563 C CA  ? TYR A 1 209 ?   7.077  -1.299  -1.631 1.000 97.670 ? 209 TYR A CA  1 
ATOM 1564 C C   ? TYR A 1 209 ?   7.330  -2.170  -0.406 1.000 97.670 ? 209 TYR A C   1 
ATOM 1565 C CB  ? TYR A 1 209 ?   6.186  -2.046  -2.628 1.000 97.670 ? 209 TYR A CB  1 
ATOM 1566 O O   ? TYR A 1 209 ?   8.377  -2.812  -0.298 1.000 97.670 ? 209 TYR A O   1 
ATOM 1567 C CG  ? TYR A 1 209 ?   5.882  -1.259  -3.879 1.000 97.670 ? 209 TYR A CG  1 
ATOM 1568 C CD1 ? TYR A 1 209 ?   4.628  -0.686  -4.077 1.000 97.670 ? 209 TYR A CD1 1 
ATOM 1569 C CD2 ? TYR A 1 209 ?   6.848  -1.087  -4.865 1.000 97.670 ? 209 TYR A CD2 1 
ATOM 1570 C CE1 ? TYR A 1 209 ?   4.343   0.039  -5.230 1.000 97.670 ? 209 TYR A CE1 1 
ATOM 1571 C CE2 ? TYR A 1 209 ?   6.573  -0.364  -6.022 1.000 97.670 ? 209 TYR A CE2 1 
ATOM 1572 O OH  ? TYR A 1 209 ?   5.043   0.911  -7.337 1.000 97.670 ? 209 TYR A OH  1 
ATOM 1573 C CZ  ? TYR A 1 209 ?   5.320   0.195  -6.194 1.000 97.670 ? 209 TYR A CZ  1 
ATOM 1574 N N   ? VAL A 1 210 ?   6.358  -2.074   0.524 1.000 98.050 ? 210 VAL A N   1 
ATOM 1575 C CA  ? VAL A 1 210 ?   6.360  -3.083   1.578 1.000 98.050 ? 210 VAL A CA  1 
ATOM 1576 C C   ? VAL A 1 210 ?   6.120  -4.464   0.972 1.000 98.050 ? 210 VAL A C   1 
ATOM 1577 C CB  ? VAL A 1 210 ?   5.293  -2.781   2.654 1.000 98.050 ? 210 VAL A CB  1 
ATOM 1578 O O   ? VAL A 1 210 ?   5.211  -4.642   0.158 1.000 98.050 ? 210 VAL A O   1 
ATOM 1579 C CG1 ? VAL A 1 210 ?   5.264  -3.884   3.710 1.000 98.050 ? 210 VAL A CG1 1 
ATOM 1580 C CG2 ? VAL A 1 210 ?   5.560  -1.423   3.303 1.000 98.050 ? 210 VAL A CG2 1 
ATOM 1581 N N   ? ASN A 1 211 ?   6.952  -5.499   1.287 1.000 97.850 ? 211 ASN A N   1 
ATOM 1582 C CA  ? ASN A 1 211 ?   6.753  -6.885   0.877 1.000 97.850 ? 211 ASN A CA  1 
ATOM 1583 C C   ? ASN A 1 211 ?   5.740  -7.594   1.771 1.000 97.850 ? 211 ASN A C   1 
ATOM 1584 C CB  ? ASN A 1 211 ?   8.083  -7.641   0.877 1.000 97.850 ? 211 ASN A CB  1 
ATOM 1585 O O   ? ASN A 1 211 ?   6.110  -8.182   2.790 1.000 97.850 ? 211 ASN A O   1 
ATOM 1586 C CG  ? ASN A 1 211 ?   7.996  -8.978   0.169 1.000 97.850 ? 211 ASN A CG  1 
ATOM 1587 N ND2 ? ASN A 1 211 ?   9.145  -9.598  -0.073 1.000 97.850 ? 211 ASN A ND2 1 
ATOM 1588 O OD1 ? ASN A 1 211 ?   6.904  -9.450  -0.160 1.000 97.850 ? 211 ASN A OD1 1 
ATOM 1589 N N   ? VAL A 1 212 ?   4.450  -7.517   1.418 1.000 98.400 ? 212 VAL A N   1 
ATOM 1590 C CA  ? VAL A 1 212 ?   3.327  -7.917   2.260 1.000 98.400 ? 212 VAL A CA  1 
ATOM 1591 C C   ? VAL A 1 212 ?   3.461  -9.392   2.634 1.000 98.400 ? 212 VAL A C   1 
ATOM 1592 C CB  ? VAL A 1 212 ?   1.974  -7.667   1.558 1.000 98.400 ? 212 VAL A CB  1 
ATOM 1593 O O   ? VAL A 1 212 ?   3.092  -9.794   3.740 1.000 98.400 ? 212 VAL A O   1 
ATOM 1594 C CG1 ? VAL A 1 212 ?   0.832  -8.316   2.338 1.000 98.400 ? 212 VAL A CG1 1 
ATOM 1595 C CG2 ? VAL A 1 212 ?   1.728  -6.168   1.393 1.000 98.400 ? 212 VAL A CG2 1 
ATOM 1596 N N   ? CYS A 1 213 ?   3.994 -10.262   1.754 1.000 98.060 ? 213 CYS A N   1 
ATOM 1597 C CA  ? CYS A 1 213 ?   4.115 -11.690   2.029 1.000 98.060 ? 213 CYS A CA  1 
ATOM 1598 C C   ? CYS A 1 213 ?   4.926 -11.934   3.296 1.000 98.060 ? 213 CYS A C   1 
ATOM 1599 C CB  ? CYS A 1 213 ?   4.766 -12.410   0.849 1.000 98.060 ? 213 CYS A CB  1 
ATOM 1600 O O   ? CYS A 1 213 ?   4.746 -12.952   3.967 1.000 98.060 ? 213 CYS A O   1 
ATOM 1601 S SG  ? CYS A 1 213 ?   6.555 -12.180   0.753 1.000 98.060 ? 213 CYS A SG  1 
ATOM 1602 N N   ? ARG A 1 214 ?   5.778 -10.950   3.674 1.000 97.970 ? 214 ARG A N   1 
ATOM 1603 C CA  ? ARG A 1 214 ?   6.643 -11.090   4.841 1.000 97.970 ? 214 ARG A CA  1 
ATOM 1604 C C   ? ARG A 1 214 ?   5.886 -10.768   6.125 1.000 97.970 ? 214 ARG A C   1 
ATOM 1605 C CB  ? ARG A 1 214 ?   7.868 -10.182   4.713 1.000 97.970 ? 214 ARG A CB  1 
ATOM 1606 O O   ? ARG A 1 214 ?   6.407 -10.966   7.225 1.000 97.970 ? 214 ARG A O   1 
ATOM 1607 C CG  ? ARG A 1 214 ?   8.785 -10.544   3.555 1.000 97.970 ? 214 ARG A CG  1 
ATOM 1608 C CD  ? ARG A 1 214 ?   9.529 -11.847   3.811 1.000 97.970 ? 214 ARG A CD  1 
ATOM 1609 N NE  ? ARG A 1 214 ?  10.560 -12.086   2.804 1.000 97.970 ? 214 ARG A NE  1 
ATOM 1610 N NH1 ? ARG A 1 214 ?  11.299 -14.068   3.733 1.000 97.970 ? 214 ARG A NH1 1 
ATOM 1611 N NH2 ? ARG A 1 214 ?  12.279 -13.254   1.827 1.000 97.970 ? 214 ARG A NH2 1 
ATOM 1612 C CZ  ? ARG A 1 214 ?  11.377 -13.135   2.790 1.000 97.970 ? 214 ARG A CZ  1 
ATOM 1613 N N   ? TYR A 1 215 ?   4.592 -10.255   5.979 1.000 98.420 ? 215 TYR A N   1 
ATOM 1614 C CA  ? TYR A 1 215 ?   3.899  -9.738   7.154 1.000 98.420 ? 215 TYR A CA  1 
ATOM 1615 C C   ? TYR A 1 215 ?   2.548 -10.421   7.334 1.000 98.420 ? 215 TYR A C   1 
ATOM 1616 C CB  ? TYR A 1 215 ?   3.707  -8.223   7.042 1.000 98.420 ? 215 TYR A CB  1 
ATOM 1617 O O   ? TYR A 1 215 ?   1.710  -9.956   8.110 1.000 98.420 ? 215 TYR A O   1 
ATOM 1618 C CG  ? TYR A 1 215 ?   5.000  -7.444   7.061 1.000 98.420 ? 215 TYR A CG  1 
ATOM 1619 C CD1 ? TYR A 1 215 ?   5.617  -7.110   8.265 1.000 98.420 ? 215 TYR A CD1 1 
ATOM 1620 C CD2 ? TYR A 1 215 ?   5.607  -7.040   5.877 1.000 98.420 ? 215 TYR A CD2 1 
ATOM 1621 C CE1 ? TYR A 1 215 ?   6.807  -6.391   8.288 1.000 98.420 ? 215 TYR A CE1 1 
ATOM 1622 C CE2 ? TYR A 1 215 ?   6.797  -6.320   5.888 1.000 98.420 ? 215 TYR A CE2 1 
ATOM 1623 O OH  ? TYR A 1 215 ?   8.568  -5.289   7.114 1.000 98.420 ? 215 TYR A OH  1 
ATOM 1624 C CZ  ? TYR A 1 215 ?   7.389  -6.002   7.097 1.000 98.420 ? 215 TYR A CZ  1 
ATOM 1625 N N   ? VAL A 1 216 ?   2.312 -11.476   6.599 1.000 98.410 ? 216 VAL A N   1 
ATOM 1626 C CA  ? VAL A 1 216 ?   1.003 -12.120   6.653 1.000 98.410 ? 216 VAL A CA  1 
ATOM 1627 C C   ? VAL A 1 216 ?   0.737 -12.632   8.066 1.000 98.410 ? 216 VAL A C   1 
ATOM 1628 C CB  ? VAL A 1 216 ?   0.899 -13.279   5.637 1.000 98.410 ? 216 VAL A CB  1 
ATOM 1629 O O   ? VAL A 1 216 ?  -0.362 -12.458   8.599 1.000 98.410 ? 216 VAL A O   1 
ATOM 1630 C CG1 ? VAL A 1 216 ?  -0.353 -14.115   5.898 1.000 98.410 ? 216 VAL A CG1 1 
ATOM 1631 C CG2 ? VAL A 1 216 ?   0.895 -12.738   4.208 1.000 98.410 ? 216 VAL A CG2 1 
ATOM 1632 N N   ? ASP A 1 217 ?   1.751 -13.246   8.701 1.000 97.990 ? 217 ASP A N   1 
ATOM 1633 C CA  ? ASP A 1 217 ?   1.582 -13.753  10.060 1.000 97.990 ? 217 ASP A CA  1 
ATOM 1634 C C   ? ASP A 1 217 ?   1.283 -12.617  11.036 1.000 97.990 ? 217 ASP A C   1 
ATOM 1635 C CB  ? ASP A 1 217 ?   2.831 -14.516  10.507 1.000 97.990 ? 217 ASP A CB  1 
ATOM 1636 O O   ? ASP A 1 217 ?   0.388 -12.733  11.876 1.000 97.990 ? 217 ASP A O   1 
ATOM 1637 C CG  ? ASP A 1 217 ?   2.984 -15.859   9.815 1.000 97.990 ? 217 ASP A CG  1 
ATOM 1638 O OD1 ? ASP A 1 217 ?   1.991 -16.376   9.260 1.000 97.990 ? 217 ASP A OD1 1 
ATOM 1639 O OD2 ? ASP A 1 217 ?   4.108 -16.406   9.828 1.000 97.990 ? 217 ASP A OD2 1 
ATOM 1640 N N   ? TRP A 1 218 ?   2.026 -11.566  10.906 1.000 98.320 ? 218 TRP A N   1 
ATOM 1641 C CA  ? TRP A 1 218 ?   1.805 -10.399  11.754 1.000 98.320 ? 218 TRP A CA  1 
ATOM 1642 C C   ? TRP A 1 218 ?   0.406  -9.830  11.545 1.000 98.320 ? 218 TRP A C   1 
ATOM 1643 C CB  ? TRP A 1 218 ?   2.855  -9.321  11.469 1.000 98.320 ? 218 TRP A CB  1 
ATOM 1644 O O   ? TRP A 1 218 ?  -0.286  -9.496  12.510 1.000 98.320 ? 218 TRP A O   1 
ATOM 1645 C CG  ? TRP A 1 218 ?   2.604  -8.024  12.178 1.000 98.320 ? 218 TRP A CG  1 
ATOM 1646 C CD1 ? TRP A 1 218 ?   2.916  -7.719  13.474 1.000 98.320 ? 218 TRP A CD1 1 
ATOM 1647 C CD2 ? TRP A 1 218 ?   1.983  -6.857  11.630 1.000 98.320 ? 218 TRP A CD2 1 
ATOM 1648 C CE2 ? TRP A 1 218 ?   1.952  -5.881  12.651 1.000 98.320 ? 218 TRP A CE2 1 
ATOM 1649 C CE3 ? TRP A 1 218 ?   1.449  -6.542  10.373 1.000 98.320 ? 218 TRP A CE3 1 
ATOM 1650 N NE1 ? TRP A 1 218 ?   2.527  -6.432  13.764 1.000 98.320 ? 218 TRP A NE1 1 
ATOM 1651 C CH2 ? TRP A 1 218 ?   0.892  -4.328  11.214 1.000 98.320 ? 218 TRP A CH2 1 
ATOM 1652 C CZ2 ? TRP A 1 218 ?   1.407  -4.610  12.452 1.000 98.320 ? 218 TRP A CZ2 1 
ATOM 1653 C CZ3 ? TRP A 1 218 ?   0.908  -5.276  10.178 1.000 98.320 ? 218 TRP A CZ3 1 
ATOM 1654 N N   ? ILE A 1 219 ?  -0.036  -9.735  10.342 1.000 98.490 ? 219 ILE A N   1 
ATOM 1655 C CA  ? ILE A 1 219 ?  -1.349  -9.204   9.992 1.000 98.490 ? 219 ILE A CA  1 
ATOM 1656 C C   ? ILE A 1 219 ?  -2.439 -10.046  10.653 1.000 98.490 ? 219 ILE A C   1 
ATOM 1657 C CB  ? ILE A 1 219 ?  -1.554  -9.168   8.461 1.000 98.490 ? 219 ILE A CB  1 
ATOM 1658 O O   ? ILE A 1 219 ?  -3.324  -9.510  11.323 1.000 98.490 ? 219 ILE A O   1 
ATOM 1659 C CG1 ? ILE A 1 219 ?  -0.600  -8.155   7.818 1.000 98.490 ? 219 ILE A CG1 1 
ATOM 1660 C CG2 ? ILE A 1 219 ?  -3.011  -8.842   8.119 1.000 98.490 ? 219 ILE A CG2 1 
ATOM 1661 C CD1 ? ILE A 1 219 ?  -0.488  -8.283   6.305 1.000 98.490 ? 219 ILE A CD1 1 
ATOM 1662 N N   ? ARG A 1 220 ?  -2.397 -11.275  10.484 1.000 98.170 ? 220 ARG A N   1 
ATOM 1663 C CA  ? ARG A 1 220 ?  -3.417 -12.187  10.994 1.000 98.170 ? 220 ARG A CA  1 
ATOM 1664 C C   ? ARG A 1 220 ?  -3.452 -12.172  12.518 1.000 98.170 ? 220 ARG A C   1 
ATOM 1665 C CB  ? ARG A 1 220 ?  -3.166 -13.609  10.489 1.000 98.170 ? 220 ARG A CB  1 
ATOM 1666 O O   ? ARG A 1 220 ?  -4.528 -12.154  13.119 1.000 98.170 ? 220 ARG A O   1 
ATOM 1667 C CG  ? ARG A 1 220 ?  -3.468 -13.801   9.011 1.000 98.170 ? 220 ARG A CG  1 
ATOM 1668 C CD  ? ARG A 1 220 ?  -3.216 -15.235   8.566 1.000 98.170 ? 220 ARG A CD  1 
ATOM 1669 N NE  ? ARG A 1 220 ?  -3.604 -15.443   7.174 1.000 98.170 ? 220 ARG A NE  1 
ATOM 1670 N NH1 ? ARG A 1 220 ?  -2.326 -17.346   6.886 1.000 98.170 ? 220 ARG A NH1 1 
ATOM 1671 N NH2 ? ARG A 1 220 ?  -3.590 -16.535   5.153 1.000 98.170 ? 220 ARG A NH2 1 
ATOM 1672 C CZ  ? ARG A 1 220 ?  -3.172 -16.440   6.407 1.000 98.170 ? 220 ARG A CZ  1 
ATOM 1673 N N   ? GLU A 1 221 ?  -2.258 -12.239  13.087 1.000 98.250 ? 221 GLU A N   1 
ATOM 1674 C CA  ? GLU A 1 221 ?  -2.156 -12.212  14.543 1.000 98.250 ? 221 GLU A CA  1 
ATOM 1675 C C   ? GLU A 1 221 ?  -2.706 -10.906  15.110 1.000 98.250 ? 221 GLU A C   1 
ATOM 1676 C CB  ? GLU A 1 221 ?  -0.703 -12.405  14.984 1.000 98.250 ? 221 GLU A CB  1 
ATOM 1677 O O   ? GLU A 1 221 ?  -3.407 -10.910  16.124 1.000 98.250 ? 221 GLU A O   1 
ATOM 1678 C CG  ? GLU A 1 221 ?  -0.527 -12.514  16.492 1.000 98.250 ? 221 GLU A CG  1 
ATOM 1679 C CD  ? GLU A 1 221 ?   0.898 -12.839  16.908 1.000 98.250 ? 221 GLU A CD  1 
ATOM 1680 O OE1 ? GLU A 1 221 ?   1.155 -12.997  18.124 1.000 98.250 ? 221 GLU A OE1 1 
ATOM 1681 O OE2 ? GLU A 1 221 ?   1.766 -12.935  16.012 1.000 98.250 ? 221 GLU A OE2 1 
ATOM 1682 N N   ? THR A 1 222 ?  -2.370  -9.831  14.529 1.000 97.950 ? 222 THR A N   1 
ATOM 1683 C CA  ? THR A 1 222 ?  -2.834  -8.523  14.978 1.000 97.950 ? 222 THR A CA  1 
ATOM 1684 C C   ? THR A 1 222 ?  -4.354  -8.427  14.887 1.000 97.950 ? 222 THR A C   1 
ATOM 1685 C CB  ? THR A 1 222 ?  -2.195  -7.391  14.153 1.000 97.950 ? 222 THR A CB  1 
ATOM 1686 O O   ? THR A 1 222 ?  -5.006  -7.932  15.808 1.000 97.950 ? 222 THR A O   1 
ATOM 1687 C CG2 ? THR A 1 222 ?  -2.658  -6.023  14.644 1.000 97.950 ? 222 THR A CG2 1 
ATOM 1688 O OG1 ? THR A 1 222 ?  -0.769  -7.469  14.267 1.000 97.950 ? 222 THR A OG1 1 
ATOM 1689 N N   ? ILE A 1 223 ?  -4.940  -8.894  13.786 1.000 97.840 ? 223 ILE A N   1 
ATOM 1690 C CA  ? ILE A 1 223 ?  -6.387  -8.884  13.599 1.000 97.840 ? 223 ILE A CA  1 
ATOM 1691 C C   ? ILE A 1 223 ?  -7.051  -9.759  14.660 1.000 97.840 ? 223 ILE A C   1 
ATOM 1692 C CB  ? ILE A 1 223 ?  -6.777  -9.367  12.184 1.000 97.840 ? 223 ILE A CB  1 
ATOM 1693 O O   ? ILE A 1 223 ?  -8.041  -9.356  15.275 1.000 97.840 ? 223 ILE A O   1 
ATOM 1694 C CG1 ? ILE A 1 223 ?  -6.417  -8.305  11.139 1.000 97.840 ? 223 ILE A CG1 1 
ATOM 1695 C CG2 ? ILE A 1 223 ?  -8.268  -9.712  12.123 1.000 97.840 ? 223 ILE A CG2 1 
ATOM 1696 C CD1 ? ILE A 1 223 ?  -6.611  -8.762   9.700 1.000 97.840 ? 223 ILE A CD1 1 
ATOM 1697 N N   ? ARG A 1 224 ?  -6.613 -10.941  14.928 1.000 97.380 ? 224 ARG A N   1 
ATOM 1698 C CA  ? ARG A 1 224 ?  -7.150 -11.888  15.900 1.000 97.380 ? 224 ARG A CA  1 
ATOM 1699 C C   ? ARG A 1 224 ?  -7.143 -11.295  17.305 1.000 97.380 ? 224 ARG A C   1 
ATOM 1700 C CB  ? ARG A 1 224 ?  -6.351 -13.193  15.878 1.000 97.380 ? 224 ARG A CB  1 
ATOM 1701 O O   ? ARG A 1 224 ?  -8.093 -11.480  18.068 1.000 97.380 ? 224 ARG A O   1 
ATOM 1702 C CG  ? ARG A 1 224 ?  -6.958 -14.301  16.723 1.000 97.380 ? 224 ARG A CG  1 
ATOM 1703 C CD  ? ARG A 1 224 ?  -6.132 -15.578  16.657 1.000 97.380 ? 224 ARG A CD  1 
ATOM 1704 N NE  ? ARG A 1 224 ?  -4.717 -15.317  16.904 1.000 97.380 ? 224 ARG A NE  1 
ATOM 1705 N NH1 ? ARG A 1 224 ?  -3.955 -16.704  15.221 1.000 97.380 ? 224 ARG A NH1 1 
ATOM 1706 N NH2 ? ARG A 1 224 ?  -2.464 -15.551  16.525 1.000 97.380 ? 224 ARG A NH2 1 
ATOM 1707 C CZ  ? ARG A 1 224 ?  -3.715 -15.858  16.216 1.000 97.380 ? 224 ARG A CZ  1 
ATOM 1708 N N   ? ASN A 1 225 ?  -6.122 -10.547  17.650 1.000 96.270 ? 225 ASN A N   1 
ATOM 1709 C CA  ? ASN A 1 225 ?  -5.946  -9.995  18.989 1.000 96.270 ? 225 ASN A CA  1 
ATOM 1710 C C   ? ASN A 1 225 ?  -6.796  -8.745  19.195 1.000 96.270 ? 225 ASN A C   1 
ATOM 1711 C CB  ? ASN A 1 225 ?  -4.471  -9.684  19.251 1.000 96.270 ? 225 ASN A CB  1 
ATOM 1712 O O   ? ASN A 1 225 ?  -6.900  -8.237  20.314 1.000 96.270 ? 225 ASN A O   1 
ATOM 1713 C CG  ? ASN A 1 225 ?  -3.634 -10.935  19.434 1.000 96.270 ? 225 ASN A CG  1 
ATOM 1714 N ND2 ? ASN A 1 225 ?  -2.337 -10.824  19.174 1.000 96.270 ? 225 ASN A ND2 1 
ATOM 1715 O OD1 ? ASN A 1 225 ?  -4.150 -11.993  19.804 1.000 96.270 ? 225 ASN A OD1 1 
ATOM 1716 N N   ? ASN A 1 226 ?  -7.511  -8.221  18.162 1.000 91.580 ? 226 ASN A N   1 
ATOM 1717 C CA  ? ASN A 1 226 ?  -8.292  -6.992  18.249 1.000 91.580 ? 226 ASN A CA  1 
ATOM 1718 C C   ? ASN A 1 226 ?  -9.719  -7.199  17.750 1.000 91.580 ? 226 ASN A C   1 
ATOM 1719 C CB  ? ASN A 1 226 ?  -7.613  -5.868  17.464 1.000 91.580 ? 226 ASN A CB  1 
ATOM 1720 O O   ? ASN A 1 226 ? -10.641  -6.507  18.186 1.000 91.580 ? 226 ASN A O   1 
ATOM 1721 C CG  ? ASN A 1 226 ?  -6.403  -5.303  18.182 1.000 91.580 ? 226 ASN A CG  1 
ATOM 1722 N ND2 ? ASN A 1 226 ?  -5.222  -5.805  17.840 1.000 91.580 ? 226 ASN A ND2 1 
ATOM 1723 O OD1 ? ASN A 1 226 ?  -6.529  -4.423  19.038 1.000 91.580 ? 226 ASN A OD1 1 
# 
loop_
_struct_sheet_range.sheet_id 
_struct_sheet_range.id 
_struct_sheet_range.beg_label_comp_id 
_struct_sheet_range.beg_label_asym_id 
_struct_sheet_range.beg_label_seq_id 
_struct_sheet_range.pdbx_beg_PDB_ins_code 
_struct_sheet_range.end_label_comp_id 
_struct_sheet_range.end_label_asym_id 
_struct_sheet_range.end_label_seq_id 
_struct_sheet_range.pdbx_end_PDB_ins_code 
_struct_sheet_range.beg_auth_comp_id 
_struct_sheet_range.beg_auth_asym_id 
_struct_sheet_range.beg_auth_seq_id 
_struct_sheet_range.end_auth_comp_id 
_struct_sheet_range.end_auth_asym_id 
_struct_sheet_range.end_auth_seq_id 
A A ILE A   2 ? ILE A   3 ? ILE A 2   ILE A 3   
A B ASP A 173 ? ALA A 174 ? ASP A 173 ALA A 174 
B C GLY A   6 ? PRO A   7 ? GLY A 6   PRO A 7   
B D ASP A 106 ? ASP A 106 ? ASP A 106 ASP A 106 
B E GLN A 117 ? GLY A 122 ? GLN A 117 GLY A 122 
B F HIS A 138 ? VAL A 145 ? HIS A 138 VAL A 145 
B G MET A 162 ? ALA A 165 ? MET A 162 ALA A 165 
B H PRO A 182 ? CYS A 185 ? PRO A 182 CYS A 185 
B I LYS A 188 ? TRP A 195 ? LYS A 188 TRP A 195 
B J GLY A 207 ? ASN A 211 ? GLY A 207 ASN A 211 
C K GLN A  16 ? SER A  21 ? GLN A 16  SER A 21  
C L ARG A  24 ? LEU A  31 ? ARG A 24  LEU A 31  
C M TRP A  36 ? THR A  39 ? TRP A 36  THR A 39  
C N PRO A  49 ? LEU A  52 ? PRO A 49  LEU A 52  
C O GLN A  65 ? VAL A  74 ? GLN A 65  VAL A 74  
C P MET A  88 ? LEU A  92 ? MET A 88  LEU A 92  
D Q ASN A  56 ? ASN A  56 ? ASN A 56  ASN A 56  
D R VAL A 136 ? VAL A 136 ? VAL A 136 VAL A 136 
E S GLN A 202 ? GLN A 202 ? GLN A 202 GLN A 202 
E T ARG A 205 ? ARG A 205 ? ARG A 205 ARG A 205 
# 
loop_
_struct_conf.id 
_struct_conf.conf_type_id 
_struct_conf.beg_label_comp_id 
_struct_conf.beg_label_asym_id 
_struct_conf.beg_label_seq_id 
_struct_conf.pdbx_beg_PDB_ins_code 
_struct_conf.end_label_comp_id 
_struct_conf.end_label_asym_id 
_struct_conf.end_label_seq_id 
_struct_conf.pdbx_end_PDB_ins_code 
_struct_conf.beg_auth_comp_id 
_struct_conf.beg_auth_asym_id 
_struct_conf.beg_auth_seq_id 
_struct_conf.end_auth_comp_id 
_struct_conf.end_auth_asym_id 
_struct_conf.end_auth_seq_id 
STRN1         STRN         ILE A   2 ? ILE A   3 ? ILE A 2   ILE A 3   
TURN_TY1_P1   TURN_TY1_P   GLY A   4 ? GLY A   4 ? GLY A 4   GLY A 4   
STRN2         STRN         GLY A   6 ? PRO A   7 ? GLY A 6   PRO A 7   
HELX_LH_PP_P1 HELX_LH_PP_P CYS A   8 ? ARG A   9 ? CYS A 8   ARG A 9   
TURN_TY1_P2   TURN_TY1_P   ILE A  10 ? ASN A  11 ? ILE A 10  ASN A 11  
BEND1         BEND         SER A  12 ? SER A  12 ? SER A 12  SER A 12  
TURN_TY1_P3   TURN_TY1_P   PRO A  14 ? TRP A  15 ? PRO A 14  TRP A 15  
STRN3         STRN         GLN A  16 ? SER A  21 ? GLN A 16  SER A 21  
TURN_TY1_P4   TURN_TY1_P   GLY A  22 ? PHE A  23 ? GLY A 22  PHE A 23  
STRN4         STRN         ARG A  24 ? LEU A  31 ? ARG A 24  LEU A 31  
BEND2         BEND         THR A  33 ? ARG A  35 ? THR A 33  ARG A 35  
STRN5         STRN         TRP A  36 ? THR A  39 ? TRP A 36  THR A 39  
HELX_RH_3T_P1 HELX_RH_3T_P ALA A  41 ? CYS A  43 ? ALA A 41  CYS A 43  
BEND3         BEND         GLY A  46 ? PRO A  47 ? GLY A 46  PRO A 47  
STRN6         STRN         PRO A  49 ? LEU A  52 ? PRO A 49  LEU A 52  
BEND4         BEND         GLY A  53 ? GLY A  53 ? GLY A 53  GLY A 53  
BEND5         BEND         HIS A  55 ? HIS A  55 ? HIS A 55  HIS A 55  
STRN7         STRN         ASN A  56 ? ASN A  56 ? ASN A 56  ASN A 56  
TURN_TY1_P5   TURN_TY1_P   LEU A  57 ? LYS A  58 ? LEU A 57  LYS A 58  
BEND6         BEND         HIS A  59 ? HIS A  59 ? HIS A 59  HIS A 59  
BEND7         BEND         TRP A  62 ? TRP A  62 ? TRP A 62  TRP A 62  
STRN8         STRN         GLN A  65 ? VAL A  74 ? GLN A 65  VAL A 74  
TURN_TY1_P6   TURN_TY1_P   PRO A  76 ? GLY A  77 ? PRO A 76  GLY A 77  
TURN_TY1_P7   TURN_TY1_P   SER A  80 ? THR A  82 ? SER A 80  THR A 82  
TURN_TY1_P8   TURN_TY1_P   ASN A  84 ? ASN A  85 ? ASN A 84  ASN A 85  
STRN9         STRN         MET A  88 ? LEU A  92 ? MET A 88  LEU A 92  
BEND8         BEND         LEU A  93 ? THR A  94 ? LEU A 93  THR A 94  
BEND9         BEND         ASN A  99 ? VAL A 102 ? ASN A 99  VAL A 102 
STRN10        STRN         ASP A 106 ? ASP A 106 ? ASP A 106 ASP A 106 
HELX_LH_PP_P2 HELX_LH_PP_P LEU A 107 ? PRO A 108 ? LEU A 107 PRO A 108 
BEND10        BEND         THR A 109 ? SER A 110 ? THR A 109 SER A 110 
HELX_LH_PP_P3 HELX_LH_PP_P CYS A 111 ? VAL A 113 ? CYS A 111 VAL A 113 
TURN_TY1_P9   TURN_TY1_P   ALA A 114 ? ARG A 115 ? ALA A 114 ARG A 115 
STRN11        STRN         GLN A 117 ? GLY A 122 ? GLN A 117 GLY A 122 
BEND11        BEND         TRP A 123 ? GLY A 124 ? TRP A 123 GLY A 124 
BEND12        BEND         THR A 126 ? GLN A 130 ? THR A 126 GLN A 130 
BEND13        BEND         SER A 135 ? SER A 135 ? SER A 135 SER A 135 
STRN12        STRN         VAL A 136 ? VAL A 136 ? VAL A 136 VAL A 136 
STRN13        STRN         HIS A 138 ? VAL A 145 ? HIS A 138 VAL A 145 
HELX_LH_PP_P4 HELX_LH_PP_P ASP A 146 ? ASP A 146 ? ASP A 146 ASP A 146 
HELX_RH_AL_P1 HELX_RH_AL_P GLN A 147 ? ILE A 153 ? GLN A 147 ILE A 153 
BEND14        BEND         TYR A 154 ? TYR A 154 ? TYR A 154 TYR A 154 
TURN_TY1_P10  TURN_TY1_P   PRO A 155 ? ARG A 157 ? PRO A 155 ARG A 157 
TURN_TY1_P11  TURN_TY1_P   ASP A 160 ? ASN A 161 ? ASP A 160 ASN A 161 
STRN14        STRN         MET A 162 ? ALA A 165 ? MET A 162 ALA A 165 
BEND15        BEND         GLY A 166 ? GLY A 166 ? GLY A 166 GLY A 166 
TURN_TY1_P12  TURN_TY1_P   MET A 168 ? GLU A 169 ? MET A 168 GLU A 169 
BEND16        BEND         GLY A 170 ? GLY A 171 ? GLY A 170 GLY A 171 
STRN15        STRN         ASP A 173 ? ALA A 174 ? ASP A 173 ALA A 174 
TURN_TY1_P13  TURN_TY1_P   GLN A 176 ? GLY A 177 ? GLN A 176 GLY A 177 
TURN_TY1_P14  TURN_TY1_P   SER A 179 ? GLY A 180 ? SER A 179 GLY A 180 
STRN16        STRN         PRO A 182 ? CYS A 185 ? PRO A 182 CYS A 185 
TURN_TY1_P15  TURN_TY1_P   ASN A 186 ? GLY A 187 ? ASN A 186 GLY A 187 
STRN17        STRN         LYS A 188 ? TRP A 195 ? LYS A 188 TRP A 195 
BEND17        BEND         GLN A 198 ? ALA A 201 ? GLN A 198 ALA A 201 
STRN18        STRN         GLN A 202 ? GLN A 202 ? GLN A 202 GLN A 202 
TURN_TY1_P16  TURN_TY1_P   PRO A 203 ? ARG A 204 ? PRO A 203 ARG A 204 
STRN19        STRN         ARG A 205 ? ARG A 205 ? ARG A 205 ARG A 205 
STRN20        STRN         GLY A 207 ? ASN A 211 ? GLY A 207 ASN A 211 
HELX_RH_3T_P2 HELX_RH_3T_P VAL A 212 ? TYR A 215 ? VAL A 212 TYR A 215 
HELX_RH_AL_P2 HELX_RH_AL_P VAL A 216 ? ARG A 224 ? VAL A 216 ARG A 224 
TURN_TY1_P17  TURN_TY1_P   ASN A 225 ? ASN A 225 ? ASN A 225 ASN A 225 
# 
