# Supplementary material for: FlatProt: 2D visualization eases protein structure comparison
Source: BMC Bioinformatics. 2025 Aug 13;26:210. doi: 10.1186/s12859-025-06233-x (PMC12344939; doi:10.1186/s12859-025-06233-x)
Supplement: Supplementary file 1 — Supplementary Material 1 [file 12859_2025_6233_MOESM1_ESM.zip › KLK/structures/Alligator_sinensis_GeneID=102372276.cif]

data_Alligator_sinensis_GeneID=102372276
# 
_entry.id   ? 
# 
_entity.id                         1      
_entity.type                       polymer 
_entity.pdbx_description           polymer-1 
_entity.formula_weight             24869.7 
_entity.pdbx_number_of_molecules        1 
# 
loop_
_struct_sheet.id 
_struct_sheet.number_strands 
A 2 
B 7 
C 6 
D 2 
E 2 
# 
loop_
_struct_conf_type.id 
_struct_conf_type.criteria 
STRN         DSSP 
TURN_TY1_P   DSSP 
HELX_LH_PP_P DSSP 
BEND         DSSP 
HELX_RH_3T_P DSSP 
HELX_RH_AL_P DSSP 
# 
_struct_asym.id          A 
_struct_asym.entity_id   1 
# 
_software.pdbx_ordinal     1 
_software.name             dssp 
_software.version          4.4.10 
_software.date             ? 
_software.classification   'model annotation' 
# 
_entity_poly.entity_id                      1 
_entity_poly.type                           polypeptide(L) 
_entity_poly.nstd_linkage                   n 
_entity_poly.nstd_monomer                   n 
_entity_poly.pdbx_seq_one_letter_code       
;EIIGGREAKKYSRPYMAYTIIEEELACGGFLIQEDVVVTAAHCNTDKMSVILGAHNIRKPEPNSQRIEVRHWIPHPQFNR
TAFYYDIMLLQLKHHARLNHQVQTIPLPAKCVKPGTMCSVAGWGGTCLSNETGSDVLLEVDLKVQDDDICKKTFFRYSPQ
VQMCVGDSSGEKSTFKGDSGGPLVCNGTAYGIVSYGPHGKTFPKVFAKVCSFIPWINEELKKL
;
_entity_poly.pdbx_seq_one_letter_code_can   
;EIIGGREAKKYSRPYMAYTIIEEELACGGFLIQEDVVVTAAHCNTDKMSVILGAHNIRKPEPNSQRIEVRHWIPHPQFNR
TAFYYDIMLLQLKHHARLNHQVQTIPLPAKCVKPGTMCSVAGWGGTCLSNETGSDVLLEVDLKVQDDDICKKTFFRYSPQ
VQMCVGDSSGEKSTFKGDSGGPLVCNGTAYGIVSYGPHGKTFPKVFAKVCSFIPWINEELKKL
;
_entity_poly.pdbx_strand_id                 A 
# 
loop_
_dssp_struct_summary.entry_id 
_dssp_struct_summary.label_comp_id 
_dssp_struct_summary.label_asym_id 
_dssp_struct_summary.label_seq_id 
_dssp_struct_summary.secondary_structure 
_dssp_struct_summary.ss_bridge 
_dssp_struct_summary.helix_3_10 
_dssp_struct_summary.helix_alpha 
_dssp_struct_summary.helix_pi 
_dssp_struct_summary.helix_pp 
_dssp_struct_summary.bend 
_dssp_struct_summary.chirality 
_dssp_struct_summary.sheet 
_dssp_struct_summary.strand 
_dssp_struct_summary.ladder_1 
_dssp_struct_summary.ladder_2 
_dssp_struct_summary.accessibility 
_dssp_struct_summary.TCO 
_dssp_struct_summary.kappa 
_dssp_struct_summary.alpha 
_dssp_struct_summary.phi 
_dssp_struct_summary.psi 
_dssp_struct_summary.x_ca 
_dssp_struct_summary.y_ca 
_dssp_struct_summary.z_ca 
Alligator_sinensis_GeneID=102372276 GLU A 1   . . . . . . . . . . . . ? .      .     .      .      136.3  0.5   -10.8 -8.6  
Alligator_sinensis_GeneID=102372276 ILE A 2   E . > . . . . - A A A . ? -0.955 .     -152.8 -96.8  83.2   3.4   -11.0 -6.3  
Alligator_sinensis_GeneID=102372276 ILE A 3   E . 3 . . . S + A A A . ? -0.645 78.4  6.4    -62.0  125.4  5.6   -12.5 -9.1  
Alligator_sinensis_GeneID=102372276 GLY A 4   T . 3 . . . S + . . . . ? 0.670  106.6 135.7  77.0   10.4   8.4   -14.7 -7.6  
Alligator_sinensis_GeneID=102372276 GLY A 5   . . < . . . . - . . . . ? -0.306 45.7  -136.6 -89.5  171.2  6.7   -14.2 -4.2  
Alligator_sinensis_GeneID=102372276 ARG A 6   E . . . . . . - B C B . ? -0.882 35.5  -81.7  -121.9 155.8  6.0   -16.7 -1.4  
Alligator_sinensis_GeneID=102372276 GLU A 7   E . . . . > . - B C B . ? -0.442 52.5  -117.8 -57.9  131.8  3.1   -17.3 0.8   
Alligator_sinensis_GeneID=102372276 ALA A 8   P . . . . P . - . . . . ? -0.446 32.3  -96.9  -69.7  141.9  3.1   -14.8 3.7   
Alligator_sinensis_GeneID=102372276 LYS A 9   P . > . . P . - . . . . ? -0.439 57.6  -88.6  -55.9  132.7  3.4   -16.2 7.2   
Alligator_sinensis_GeneID=102372276 LYS A 10  T . 3 . . < S - . . . . ? -0.241 107.1 -4.9   -50.0  123.4  -0.1  -16.4 8.5   
Alligator_sinensis_GeneID=102372276 TYR A 11  T . 3 . . . S + . . . . ? 0.624  93.5  124.3  72.3   9.3    -1.1  -13.0 10.3  
Alligator_sinensis_GeneID=102372276 SER A 12  S . < . . . S + . . . . ? 0.636  73.7  49.2   -75.2  -11.1  2.4   -11.6 9.7   
Alligator_sinensis_GeneID=102372276 ARG A 13  . . > . . . . + . . . . ? -0.576 64.5  163.8  -124.8 69.5   0.9   -8.6  7.9   
Alligator_sinensis_GeneID=102372276 PRO A 14  T . 3 . . . S + . . . . ? 0.639  73.5  58.0   -71.8  -8.8   -1.9  -7.5  10.3  
Alligator_sinensis_GeneID=102372276 TYR A 15  T . 3 . . . S + . . . . ? 0.541  78.9  117.5  -93.0  -16.0  -2.2  -4.0  8.5   
Alligator_sinensis_GeneID=102372276 MET A 16  E . < . . . . - C J I . ? -0.347 47.3  -162.3 -61.7  137.7  -3.0  -5.6  5.1   
Alligator_sinensis_GeneID=102372276 ALA A 17  E . . . . . . - C J I J ? -0.971 13.9  -149.7 -125.1 134.1  -6.3  -4.7  3.6   
Alligator_sinensis_GeneID=102372276 TYR A 18  E . . . . . . - C J I J ? -0.937 16.4  -156.3 -100.3 112.2  -8.3  -6.4  0.9   
Alligator_sinensis_GeneID=102372276 THR A 19  E . . . . . . - C J I J ? -0.837 3.9   -151.6 -95.6  112.7  -10.4 -3.8  -1.0  
Alligator_sinensis_GeneID=102372276 ILE A 20  E . . . . . . - C J I J ? -0.823 13.9  -174.6 -86.5  113.7  -13.3 -5.4  -2.7  
Alligator_sinensis_GeneID=102372276 ILE A 21  E . > > . . . - C J I J ? -0.955 57.8  -41.9  -111.4 102.1  -14.3 -3.3  -5.7  
Alligator_sinensis_GeneID=102372276 GLU A 22  G . > 4 . . S - . . . . ? 0.363  94.6  -57.9  49.6   151.9  -17.4 -4.5  -7.4  
Alligator_sinensis_GeneID=102372276 GLU A 23  G . 3 4 . . S + . . . . ? 0.646  137.0 25.7   -46.0  7.7    -18.1 -8.4  -7.9  
Alligator_sinensis_GeneID=102372276 GLU A 24  G . < 4 . . S + . . . . ? 0.674  102.0 76.6   -155.1 -7.2   -14.7 -8.7  -9.9  
Alligator_sinensis_GeneID=102372276 LEU A 25  E . < < . . . + C K I . ? -0.850 49.1  178.7  -118.7 132.5  -12.0 -6.0  -9.1  
Alligator_sinensis_GeneID=102372276 ALA A 26  E . . . . . . - C K I . ? -0.979 5.0   -178.0 -129.3 142.6  -9.8  -6.0  -6.0  
Alligator_sinensis_GeneID=102372276 CYS A 27  E . . . . . . - C K I . ? -0.852 24.1  -117.7 -123.4 166.6  -7.1  -3.7  -4.7  
Alligator_sinensis_GeneID=102372276 GLY A 28  E . . . . . . + C K I . ? -0.438 33.0  164.1  -94.2  174.2  -4.9  -3.8  -1.8  
Alligator_sinensis_GeneID=102372276 GLY A 29  E . . . . . . - C K I . ? -0.958 24.7  -125.9 -170.8 176.8  -4.6  -1.3  1.1   
Alligator_sinensis_GeneID=102372276 PHE A 30  E . . . . . . - C K I K ? -0.995 20.6  -118.6 -147.6 142.4  -3.3  -0.8  4.5   
Alligator_sinensis_GeneID=102372276 LEU A 31  E . . . . . . + C K . K ? -0.674 32.9  163.9  -81.3  120.1  -4.8  0.3   7.9   
Alligator_sinensis_GeneID=102372276 ILE A 32  E . . . . . S + C K . . ? 0.582  73.9  17.9   -113.1 -17.4  -3.1  3.5   9.3   
Alligator_sinensis_GeneID=102372276 GLN A 33  E . > . . . S - C K . K ? -0.909 92.9  -94.9  -140.1 165.0  -6.0  4.2   12.0  
Alligator_sinensis_GeneID=102372276 GLU A 34  T . 3 . . . S + . . . . ? 0.751  128.3 21.3   -58.7  -11.6  -8.9  2.1   13.5  
Alligator_sinensis_GeneID=102372276 ASP A 35  T . 3 . . . S + . . . . ? 0.126  108.8 86.0   -141.8 15.1   -11.1 3.5   10.7  
Alligator_sinensis_GeneID=102372276 VAL A 36  E . < . . . . - C L K L ? -0.979 47.2  -175.0 -129.1 125.8  -8.7  4.7   8.0   
Alligator_sinensis_GeneID=102372276 VAL A 37  E . . . . . . - C L K L ? -0.922 15.6  -144.5 -113.7 136.7  -7.2  2.6   5.1   
Alligator_sinensis_GeneID=102372276 VAL A 38  E . . . . . . + C L K L ? -0.892 33.7  149.3  -100.1 133.1  -4.7  3.9   2.6   
Alligator_sinensis_GeneID=102372276 THR A 39  E . . . . . . - C L . L ? -0.815 49.5  -69.9  -147.3 -179.6 -5.0  2.7   -1.0  
Alligator_sinensis_GeneID=102372276 ALA A 40  . . > . . . . - . . . . ? -0.682 31.6  -138.2 -82.1  139.9  -4.3  3.7   -4.6  
Alligator_sinensis_GeneID=102372276 ALA A 41  G . > . . . S + . . . . ? 0.792  103.4 64.4   -65.0  -30.5  -6.6  6.5   -6.1  
Alligator_sinensis_GeneID=102372276 HIS A 42  G . 3 . . . S + . . . . ? 0.626  90.1  69.2   -72.9  -3.4   -6.8  4.6   -9.4  
Alligator_sinensis_GeneID=102372276 CYS A 43  G . < . . . S + . . . . ? 0.383  74.1  135.4  -89.3  2.2    -8.6  1.9   -7.4  
Alligator_sinensis_GeneID=102372276 ASN A 44  . . < . . . . + . . . . ? -0.329 21.8  154.0  -65.2  130.1  -11.6 4.2   -7.0  
Alligator_sinensis_GeneID=102372276 THR A 45  . . . . . . . - . . . . ? -0.893 54.0  -106.0 -147.3 169.2  -15.2 2.8   -7.5  
Alligator_sinensis_GeneID=102372276 ASP A 46  S . . . . . S + . . . . ? 0.812  107.4 39.6   -71.8  -20.6  -18.9 3.5   -6.4  
Alligator_sinensis_GeneID=102372276 LYS A 47  S . . . . . S + . . . . ? -0.940 70.6  164.5  -139.9 110.3  -19.1 0.4   -4.0  
Alligator_sinensis_GeneID=102372276 MET A 48  E . . . . . . - C M J . ? -0.969 11.8  -179.6 -130.6 136.4  -16.1 -0.6  -1.8  
Alligator_sinensis_GeneID=102372276 SER A 49  E . . . . . . - C M J M ? -0.941 18.0  -141.2 -122.3 153.4  -15.7 -2.9  1.2   
Alligator_sinensis_GeneID=102372276 VAL A 50  E . . . . . . - C M J M ? -0.966 4.0   -156.0 -117.8 130.4  -12.6 -3.7  3.1   
Alligator_sinensis_GeneID=102372276 ILE A 51  E . . . . . . - C M J M ? -0.959 15.9  -171.6 -102.1 123.5  -11.6 -7.0  4.5   
Alligator_sinensis_GeneID=102372276 LEU A 52  E . . . . . . + C M J M ? -0.852 63.5  22.2   -112.4 142.2  -9.1  -6.9  7.5   
Alligator_sinensis_GeneID=102372276 GLY A 53  S . . . . . S + . . . . ? 0.702  83.3  141.0  84.5   18.3   -7.3  -9.8  9.1   
Alligator_sinensis_GeneID=102372276 ALA A 54  . . . . . . . + . . . . ? -0.857 25.7  167.8  -102.0 123.3  -7.6  -12.2 6.1   
Alligator_sinensis_GeneID=102372276 HIS A 55  S . . . . . S + . . . . ? 0.743  87.3  30.6   -87.1  -41.1  -4.8  -14.5 5.1   
Alligator_sinensis_GeneID=102372276 ASN A 56  B . > . . . S - D P O . ? -0.983 70.4  -159.6 -119.0 121.9  -7.1  -16.4 2.7   
Alligator_sinensis_GeneID=102372276 ILE A 57  T . 3 . . . S + . . . . ? 0.651  90.9  52.6   -83.3  -7.5   -9.9  -14.4 1.1   
Alligator_sinensis_GeneID=102372276 ARG A 58  T . 3 . . . S + . . . . ? 0.665  102.1 67.3   -101.1 -13.2  -12.1 -17.5 0.3   
Alligator_sinensis_GeneID=102372276 LYS A 59  S . < . . . S - . . . . ? -0.885 86.0  -119.2 -116.0 125.9  -12.0 -18.9 3.9   
Alligator_sinensis_GeneID=102372276 PRO A 60  . . . . . . . - . . . . ? -0.510 38.1  -166.2 -57.1  122.6  -13.6 -17.4 6.9   
Alligator_sinensis_GeneID=102372276 GLU A 61  . . > . . . . - . . . . ? -0.924 29.2  -90.5  -114.5 146.7  -10.8 -16.7 9.4   
Alligator_sinensis_GeneID=102372276 PRO A 62  T . 3 . . . S + . . . . ? -0.327 108.8 4.1    -56.7  128.5  -11.1 -15.9 13.0  
Alligator_sinensis_GeneID=102372276 ASN A 63  T . 3 . . . S + . . . . ? 0.564  88.6  146.1  79.2   -0.4   -11.3 -12.1 13.7  
Alligator_sinensis_GeneID=102372276 SER A 64  . . < . . . . - . . . . ? -0.599 33.9  -156.8 -63.2  140.2  -11.4 -11.2 10.0  
Alligator_sinensis_GeneID=102372276 GLN A 65  E . . . . . . - C N M . ? -0.994 16.5  -157.6 -129.4 122.5  -13.6 -8.2  9.5   
Alligator_sinensis_GeneID=102372276 ARG A 66  E . . . . . . - C N M . ? -0.950 22.8  -179.1 -95.8  118.8  -15.5 -7.0  6.5   
Alligator_sinensis_GeneID=102372276 ILE A 67  E . . . . . . - C N M . ? -0.974 23.5  -126.9 -125.3 131.0  -16.2 -3.3  6.8   
Alligator_sinensis_GeneID=102372276 GLU A 68  E . . . . . . - C N M . ? -0.399 28.8  -113.9 -70.3  149.1  -18.1 -1.0  4.4   
Alligator_sinensis_GeneID=102372276 VAL A 69  E . . . . . . - C N N . ? -0.762 27.5  -174.8 -87.0  123.2  -16.4 2.1   3.2   
Alligator_sinensis_GeneID=102372276 ARG A 70  E . . . . . S + C N . . ? 0.890  71.0  7.2    -77.4  -52.2  -18.1 5.3   4.4   
Alligator_sinensis_GeneID=102372276 HIS A 71  E . . . . . . - C N N . ? -0.987 58.0  -156.9 -135.5 139.3  -16.0 7.9   2.5   
Alligator_sinensis_GeneID=102372276 TRP A 72  E . . . . . . - C N N . ? -0.993 9.8   -170.4 -115.1 128.1  -13.3 7.7   -0.2  
Alligator_sinensis_GeneID=102372276 ILE A 73  E . . . . . . - C N N . ? -0.846 5.0   -167.6 -121.2 86.9   -11.0 10.7  -0.4  
Alligator_sinensis_GeneID=102372276 PRO A 74  E . . . . . . - C N N . ? -0.505 41.8  -90.4  -70.3  145.4  -8.7  10.6  -3.5  
Alligator_sinensis_GeneID=102372276 HIS A 75  . . > . . . . - . . . . ? -0.391 36.4  -130.0 -50.2  132.3  -5.8  13.1  -3.6  
Alligator_sinensis_GeneID=102372276 PRO A 76  T . 3 . . . S + . . . . ? 0.746  106.5 51.1   -61.4  -25.1  -7.3  16.2  -5.3  
Alligator_sinensis_GeneID=102372276 GLN A 77  T . 3 . . . S + . . . . ? 0.267  77.2  140.0  -97.9  9.7    -4.3  16.4  -7.7  
Alligator_sinensis_GeneID=102372276 PHE A 78  . . < . . . . - . . . . ? -0.385 39.5  -155.8 -57.4  126.8  -4.7  12.7  -8.8  
Alligator_sinensis_GeneID=102372276 ASN A 79  . . . > . . . - . . . . ? -0.941 6.1   -159.8 -106.6 113.8  -4.0  12.5  -12.5 
Alligator_sinensis_GeneID=102372276 ARG A 80  T . . 4 . . S + . . . . ? 0.714  91.4  43.5   -71.0  -21.8  -5.7  9.4   -14.1 
Alligator_sinensis_GeneID=102372276 THR A 81  T . . 4 . . S + . . . . ? 0.917  126.4 27.9   -89.2  -43.4  -3.5  9.5   -17.1 
Alligator_sinensis_GeneID=102372276 ALA A 82  T . . 4 . . S - . . . . ? 0.597  95.4  -134.4 -98.1  -8.4   -0.1  10.1  -15.5 
Alligator_sinensis_GeneID=102372276 PHE A 83  . . > < . . . + . . . . ? 0.774  45.9  162.6  57.0   26.3   -1.1  8.5   -12.2 
Alligator_sinensis_GeneID=102372276 TYR A 84  T . 3 . . . . + . . . . ? -0.601 66.2  13.2   -67.4  139.5  0.5   11.5  -10.4 
Alligator_sinensis_GeneID=102372276 TYR A 85  T . 3 . . . S + . . . . ? 0.897  80.6  176.1  62.6   35.2   -0.7  11.8  -6.7  
Alligator_sinensis_GeneID=102372276 ASP A 86  . . < . . . . + . . . . ? -0.551 34.2  113.5  -74.5  71.5   -2.1  8.1   -6.9  
Alligator_sinensis_GeneID=102372276 ILE A 87  . . . . . . . - . . . . ? -0.990 38.3  -179.4 -145.4 140.3  -3.2  7.9   -3.2  
Alligator_sinensis_GeneID=102372276 MET A 88  E . . . . . . - C O L N ? -0.998 18.7  -140.0 -145.3 137.9  -6.6  7.7   -1.6  
Alligator_sinensis_GeneID=102372276 LEU A 89  E . . . . . . - C O L N ? -0.874 13.2  -156.5 -97.2  132.5  -7.9  7.5   2.0   
Alligator_sinensis_GeneID=102372276 LEU A 90  E . . . . . . - C O L N ? -0.966 4.4   -152.5 -107.9 118.2  -10.8 5.2   2.8   
Alligator_sinensis_GeneID=102372276 GLN A 91  E . . . . . . - C O L N ? -0.857 20.0  -135.5 -87.0  120.9  -12.9 6.0   5.9   
Alligator_sinensis_GeneID=102372276 LEU A 92  E . . . . . . - C O . N ? -0.428 12.0  -126.1 -76.4  146.1  -14.4 2.8   7.2   
Alligator_sinensis_GeneID=102372276 LYS A 93  S . . . . . S + . . . . ? 0.845  96.3  17.0   -58.8  -36.1  -18.2 2.8   8.3   
Alligator_sinensis_GeneID=102372276 HIS A 94  S . . . . . S - . . . . ? -0.966 95.1  -89.9  -135.3 154.6  -17.0 1.4   11.8  
Alligator_sinensis_GeneID=102372276 HIS A 95  . . . . . . . - . . . . ? -0.343 46.3  -113.9 -59.6  137.2  -13.7 1.3   13.7  
Alligator_sinensis_GeneID=102372276 ALA A 96  . . . . . . . - . . . . ? -0.501 25.6  -118.5 -65.9  138.9  -11.7 -1.9  13.1  
Alligator_sinensis_GeneID=102372276 ARG A 97  . . . . . . . - . . . . ? -0.799 33.0  -138.8 -80.0  109.4  -11.4 -4.2  16.1  
Alligator_sinensis_GeneID=102372276 LEU A 98  . . . . . . . + . . . . ? -0.558 41.8  130.3  -77.1  140.6  -7.7  -4.3  16.7  
Alligator_sinensis_GeneID=102372276 ASN A 99  S . . . . . S - . . . . ? -0.848 74.8  -61.8  -162.9 -169.2 -6.0  -7.7  17.6  
Alligator_sinensis_GeneID=102372276 HIS A 100 S . . . . . S + . . . . ? 0.771  135.6 41.6   -62.8  -18.2  -3.1  -9.9  16.7  
Alligator_sinensis_GeneID=102372276 GLN A 101 S . . . . . S + . . . . ? 0.663  116.4 48.9   -102.2 -22.0  -4.6  -10.2 13.1  
Alligator_sinensis_GeneID=102372276 VAL A 102 S . . . . . S + . . . . ? -0.947 71.2  145.3  -128.7 108.5  -5.7  -6.6  12.6  
Alligator_sinensis_GeneID=102372276 GLN A 103 . . . . . . . - . . . . ? -0.927 43.0  -110.7 -136.1 160.7  -3.2  -3.8  13.4  
Alligator_sinensis_GeneID=102372276 THR A 104 . . . . . . . - . . . . ? -0.555 24.4  -139.7 -85.3  157.8  -2.2  -0.4  12.1  
Alligator_sinensis_GeneID=102372276 ILE A 105 . . . . . . . - . . . . ? -0.960 22.6  -115.2 -117.8 135.4  1.1   0.4   10.3  
Alligator_sinensis_GeneID=102372276 PRO A 106 P . . . . > . - . . . . ? -0.378 22.9  -123.6 -69.3  151.7  3.0   3.6   11.0  
Alligator_sinensis_GeneID=102372276 LEU A 107 P . . . . P . - . . . . ? -0.667 34.7  -101.9 -89.0  147.3  3.6   6.3   8.3   
Alligator_sinensis_GeneID=102372276 PRO A 108 P . . . . < . - . . . . ? -0.392 16.9  -157.2 -72.4  144.3  7.1   7.3   7.5   
Alligator_sinensis_GeneID=102372276 ALA A 109 S . . . . . S + . . . . ? 0.757  82.7  19.1   -81.9  -31.4  8.7   10.5  8.9   
Alligator_sinensis_GeneID=102372276 LYS A 110 S . . . . . S - . . . . ? -0.903 91.8  -88.6  -134.8 168.7  11.2  10.6  6.0   
Alligator_sinensis_GeneID=102372276 CYS A 111 P . . . . > . - . . . . ? -0.429 42.8  -113.6 -80.4  149.7  11.6  9.2   2.6   
Alligator_sinensis_GeneID=102372276 VAL A 112 P . . . . P . - . . . . ? -0.528 30.9  -121.6 -80.3  147.3  13.3  5.8   2.1   
Alligator_sinensis_GeneID=102372276 LYS A 113 P . > . . P . - . . . . ? -0.581 31.5  -92.7  -88.7  152.1  16.8  5.7   0.3   
Alligator_sinensis_GeneID=102372276 PRO A 114 T . 3 . . < S + . . . . ? -0.282 111.8 39.3   -56.7  142.1  17.6  3.8   -2.8  
Alligator_sinensis_GeneID=102372276 GLY A 115 T . 3 . . . S + . . . . ? 0.219  81.2  135.0  100.5  -14.4  19.0  0.3   -2.0  
Alligator_sinensis_GeneID=102372276 THR A 116 . . < . . . . - . . . . ? -0.523 53.8  -131.6 -69.0  130.4  16.6  -0.2  0.9   
Alligator_sinensis_GeneID=102372276 MET A 117 E . . . . . . + B D C . ? -0.741 34.0  174.1  -84.9  130.5  15.1  -3.7  1.0   
Alligator_sinensis_GeneID=102372276 CYS A 118 E . . . . . . - B D C . ? -0.874 24.0  -129.4 -134.9 159.0  11.3  -3.6  1.4   
Alligator_sinensis_GeneID=102372276 SER A 119 E . . . . . . - B D C D ? -0.896 14.3  -167.4 -113.5 143.2  8.4   -6.1  1.4   
Alligator_sinensis_GeneID=102372276 VAL A 120 E . . . . . . - B D C D ? -0.981 6.0   -165.0 -124.6 136.0  5.1   -5.9  -0.4  
Alligator_sinensis_GeneID=102372276 ALA A 121 E . . . . . . + B D C . ? -0.960 21.5  135.8  -122.3 143.8  2.2   -8.1  0.2   
Alligator_sinensis_GeneID=102372276 GLY A 122 E . . . . . . - B D C . ? -0.985 53.9  -123.5 -173.7 172.0  -0.9  -8.7  -1.9  
Alligator_sinensis_GeneID=102372276 TRP A 123 . . . . . . . + . . . . ? -0.069 68.4  126.0  -113.0 18.5   -3.5  -11.1 -3.4  
Alligator_sinensis_GeneID=102372276 GLY A 124 S . . . . . S - . . . . ? 0.047  70.1  -51.3  -72.0  -176.8 -2.8  -10.0 -7.1  
Alligator_sinensis_GeneID=102372276 GLY A 125 B . . . . . . - E R P . ? -0.254 38.5  -159.4 -56.6  147.0  -1.9  -12.2 -10.2 
Alligator_sinensis_GeneID=102372276 THR A 126 S . . . . . S + . . . . ? 0.343  72.3  43.9   -112.1 -2.5   1.0   -14.6 -9.8  
Alligator_sinensis_GeneID=102372276 CYS A 127 S . . . . . S - . . . . ? -0.988 70.5  -132.7 -143.5 156.4  1.7   -15.1 -13.5 
Alligator_sinensis_GeneID=102372276 LEU A 128 S . . . . . S + . . . . ? 0.753  109.3 44.8   -76.8  -22.2  2.0   -12.8 -16.6 
Alligator_sinensis_GeneID=102372276 SER A 129 S . . . . . S + . . . . ? 0.638  112.5 51.0   -102.4 -16.5  -0.2  -15.1 -18.7 
Alligator_sinensis_GeneID=102372276 ASN A 130 . . . . . . . - . . . . ? -0.985 60.2  -162.8 -133.4 121.5  -3.1  -15.8 -16.1 
Alligator_sinensis_GeneID=102372276 GLU A 131 . . . . . . . + . . . . ? 0.129  46.4  128.2  -94.2  16.3   -4.8  -12.9 -14.3 
Alligator_sinensis_GeneID=102372276 THR A 132 P . . . . > . - . . . . ? -0.645 55.1  -134.9 -81.5  123.0  -6.3  -15.0 -11.6 
Alligator_sinensis_GeneID=102372276 GLY A 133 B . . . . P . - E S P . ? -0.278 23.6  -99.4  -65.0  160.7  -5.5  -13.6 -8.2  
Alligator_sinensis_GeneID=102372276 SER A 134 P . . . . < . - . . . . ? -0.621 13.5  -147.0 -80.3  143.0  -4.3  -15.7 -5.2  
Alligator_sinensis_GeneID=102372276 ASP A 135 S . . . . . S + . . . . ? 0.697  85.7  59.5   -79.1  -21.2  -6.7  -16.8 -2.5  
Alligator_sinensis_GeneID=102372276 VAL A 136 B . . . . . S - D Q O . ? -0.779 98.1  -98.2  -109.4 150.2  -3.8  -16.6 -0.0  
Alligator_sinensis_GeneID=102372276 LEU A 137 . . . . . . . - . . . . ? -0.563 42.1  -166.7 -69.7  125.4  -1.7  -13.6 0.9   
Alligator_sinensis_GeneID=102372276 LEU A 138 E . . . . . . - B E B C ? -0.763 3.6   -163.9 -111.0 159.7  1.6   -13.5 -0.9  
Alligator_sinensis_GeneID=102372276 GLU A 139 E . . . . . . - B E B C ? -0.993 6.9   -177.1 -142.9 153.5  4.8   -11.4 -0.3  
Alligator_sinensis_GeneID=102372276 VAL A 140 E . . . . . . - B E . C ? -0.992 25.6  -121.8 -147.8 148.8  7.9   -10.5 -2.0  
Alligator_sinensis_GeneID=102372276 ASP A 141 E . . . . . . - B E . C ? -0.787 32.4  -178.4 -93.0  132.2  11.0  -8.5  -1.3  
Alligator_sinensis_GeneID=102372276 LEU A 142 E . . . . . . - B E . C ? -0.959 20.2  -129.5 -130.4 151.0  11.8  -5.6  -3.5  
Alligator_sinensis_GeneID=102372276 LYS A 143 E . . . . . . - B E . C ? -0.802 21.3  -120.9 -101.5 136.6  14.6  -3.1  -3.6  
Alligator_sinensis_GeneID=102372276 VAL A 144 B . . . . . . - B E E . ? -0.647 40.5  -153.6 -71.9  128.0  14.2  0.7   -3.8  
Alligator_sinensis_GeneID=102372276 GLN A 145 . . . . . . . - . . . . ? -0.541 20.3  -86.8  -105.9 168.3  15.9  1.8   -7.0  
Alligator_sinensis_GeneID=102372276 ASP A 146 . . > > . . . - . . . . ? -0.439 35.5  -125.0 -68.2  143.2  17.6  4.9   -8.3  
Alligator_sinensis_GeneID=102372276 ASP A 147 H . 3 > . . S + . . . . ? 0.765  105.9 71.7   -60.0  -28.0  15.2  7.3   -10.0 
Alligator_sinensis_GeneID=102372276 ASP A 148 H . 3 > . . S + . . . . ? 0.829  91.0  59.0   -60.5  -30.7  17.4  7.2   -13.1 
Alligator_sinensis_GeneID=102372276 ILE A 149 H . < > . . S + . . . . ? 0.946  110.7 39.7   -63.0  -48.2  16.1  3.7   -13.8 
Alligator_sinensis_GeneID=102372276 CYS A 150 H . . X . . S + . . . . ? 0.821  109.5 60.4   -75.4  -29.0  12.5  4.8   -14.0 
Alligator_sinensis_GeneID=102372276 LYS A 151 H . . < . . S + . . . . ? 0.820  103.5 52.8   -66.4  -28.5  13.2  8.0   -15.9 
Alligator_sinensis_GeneID=102372276 LYS A 152 H . . < . . S + . . . . ? 0.787  120.9 30.9   -76.3  -26.1  14.7  5.9   -18.7 
Alligator_sinensis_GeneID=102372276 THR A 153 H . . < . . S + . . . . ? 0.822  116.4 54.5   -101.8 -39.2  11.6  3.9   -18.9 
Alligator_sinensis_GeneID=102372276 PHE A 154 . . > < . . . - . . . . ? -0.893 56.6  -164.5 -112.4 115.7  8.7   6.2   -17.9 
Alligator_sinensis_GeneID=102372276 PHE A 155 T . 3 . . . S + . . . . ? 0.837  94.6  43.2   -66.1  -23.2  8.4   9.6   -19.8 
Alligator_sinensis_GeneID=102372276 ARG A 156 T . 3 . . . S + . . . . ? 0.089  81.3  137.5  -114.4 20.8   6.0   10.9  -17.0 
Alligator_sinensis_GeneID=102372276 TYR A 157 . . < . . . . - . . . . ? -0.532 32.1  -168.4 -71.9  130.3  8.0   9.7   -13.9 
Alligator_sinensis_GeneID=102372276 SER A 158 . . > > . . . - . . . . ? -0.945 17.7  -163.3 -124.6 116.2  8.2   12.2  -11.1 
Alligator_sinensis_GeneID=102372276 PRO A 159 T . 3 4 . . S + . . . . ? 0.675  86.7  71.5   -68.6  -14.2  10.6  11.5  -8.2  
Alligator_sinensis_GeneID=102372276 GLN A 160 T . 3 4 . . S + . . . . ? 0.835  121.3 8.1    -69.6  -29.4  8.7   14.1  -6.2  
Alligator_sinensis_GeneID=102372276 VAL A 161 T . < 4 . . S + . . . . ? 0.425  124.8 62.5   -136.0 -0.8   5.7   12.0  -5.7  
Alligator_sinensis_GeneID=102372276 GLN A 162 E . . < . . . - B F . F ? -0.890 57.5  -154.8 -130.2 158.3  6.8   8.6   -7.1  
Alligator_sinensis_GeneID=102372276 MET A 163 E . . . . . . - B F . F ? -0.971 16.0  -129.7 -133.9 149.9  9.4   5.9   -6.3  
Alligator_sinensis_GeneID=102372276 CYS A 164 E . . . . . . + B F . F ? -0.880 33.4  173.1  -101.8 120.1  11.1  3.2   -8.4  
Alligator_sinensis_GeneID=102372276 VAL A 165 E . . . . . . + B F E F ? -0.963 22.2  69.6   -132.0 144.2  11.0  -0.2  -6.9  
Alligator_sinensis_GeneID=102372276 GLY A 166 . . . . . . . - . . . . ? -0.819 69.9  -73.7  142.2  174.0  12.0  -3.7  -8.1  
Alligator_sinensis_GeneID=102372276 ASP A 167 . . > . . . . - . . . . ? -0.907 29.9  -133.4 -106.0 132.4  14.9  -6.0  -9.0  
Alligator_sinensis_GeneID=102372276 SER A 168 T . 3 . . . S + . . . . ? 0.730  106.5 66.3   -56.7  -20.3  16.9  -5.5  -12.2 
Alligator_sinensis_GeneID=102372276 SER A 169 T . 3 . . . S - . . . . ? 0.703  96.5  -142.5 -75.8  -18.2  16.5  -9.3  -12.8 
Alligator_sinensis_GeneID=102372276 GLY A 170 . . < . . . . + . . . . ? 0.678  66.2  121.7  67.4   15.6   12.8  -8.8  -13.2 
Alligator_sinensis_GeneID=102372276 GLU A 171 . . . . . . . + . . . . ? 0.684  68.2  44.6   -85.1  -17.6  12.2  -12.1 -11.3 
Alligator_sinensis_GeneID=102372276 LYS A 172 S . . . . . S + . . . . ? -0.977 71.1  130.9  -130.7 142.3  10.1  -10.5 -8.5  
Alligator_sinensis_GeneID=102372276 SER A 173 E . . . . . . - A B A . ? -0.993 49.7  -96.4  -173.5 164.2  7.3   -8.0  -8.7  
Alligator_sinensis_GeneID=102372276 THR A 174 E . . . . . . + A B A . ? -0.655 45.8  178.2  -84.0  157.8  3.8   -6.7  -7.9  
Alligator_sinensis_GeneID=102372276 PHE A 175 . . > . . . . - . . . . ? -0.822 37.2  -27.8  -150.3 -174.6 1.0   -7.4  -10.4 
Alligator_sinensis_GeneID=102372276 LYS A 176 T . 3 . . . S + . . . . ? -0.109 123.7 25.2   -49.3  127.7  -2.7  -7.1  -11.2 
Alligator_sinensis_GeneID=102372276 GLY A 177 T . 3 . . . S + . . . . ? 0.147  98.9  87.6   104.9  -14.5  -4.7  -6.9  -8.0  
Alligator_sinensis_GeneID=102372276 ASP A 178 . . X . . . . + . . . . ? 0.342  54.6  133.6  -97.8  -3.3   -2.0  -5.6  -5.7  
Alligator_sinensis_GeneID=102372276 SER A 179 T . 3 . . . S + . . . . ? -0.313 73.7  20.4   -47.0  132.0  -2.8  -2.0  -6.6  
Alligator_sinensis_GeneID=102372276 GLY A 180 T . 3 . . . S + . . . . ? 0.276  91.3  136.6  92.6   -15.7  -2.9  -0.0  -3.4  
Alligator_sinensis_GeneID=102372276 GLY A 181 . . < . . . . - . . . . ? -0.390 56.3  -105.0 -66.4  152.5  -0.9  -2.5  -1.4  
Alligator_sinensis_GeneID=102372276 PRO A 182 E . . . . . . - B G . G ? -0.544 11.7  -143.3 -90.2  133.7  1.9   -1.1  0.9   
Alligator_sinensis_GeneID=102372276 LEU A 183 E . . . . . . - B G D G ? -0.900 30.9  -161.0 -81.9  113.0  5.6   -1.2  0.4   
Alligator_sinensis_GeneID=102372276 VAL A 184 E . . . . . . - B G D G ? -0.885 16.3  -179.8 -112.5 126.3  6.9   -1.9  3.9   
Alligator_sinensis_GeneID=102372276 CYS A 185 E . > . . . S - B G . G ? -0.992 74.1  -17.3  -125.6 121.3  10.4  -1.2  5.1   
Alligator_sinensis_GeneID=102372276 ASN A 186 T . 3 . . . S - . . . . ? 0.892  130.4 -49.7  52.7   37.3   11.6  -1.9  8.6   
Alligator_sinensis_GeneID=102372276 GLY A 187 T . 3 . . . S + . . . . ? 0.600  118.5 107.3  84.2   11.4   7.9   -2.0  9.8   
Alligator_sinensis_GeneID=102372276 THR A 188 E . < . . . S - B H G . ? -0.968 71.0  -118.4 -127.6 144.6  6.9   1.3   8.1   
Alligator_sinensis_GeneID=102372276 ALA A 189 E . . . . . . + B H G . ? -0.690 40.1  157.8  -86.6  119.8  4.8   2.1   4.9   
Alligator_sinensis_GeneID=102372276 TYR A 190 E . . . . . . + B H . . ? 0.587  57.4  24.8   -119.0 -13.9  6.9   3.8   2.3   
Alligator_sinensis_GeneID=102372276 GLY A 191 E . . . . . . - B H G H ? -0.978 54.2  -140.9 -153.1 161.1  5.0   3.1   -0.9  
Alligator_sinensis_GeneID=102372276 ILE A 192 E . . . . . . - B H G H ? -0.994 37.6  -110.6 -124.2 125.8  1.7   2.2   -2.6  
Alligator_sinensis_GeneID=102372276 VAL A 193 E . . . . . . + B H . H ? -0.390 54.7  153.6  -53.5  123.9  1.6   -0.1  -5.5  
Alligator_sinensis_GeneID=102372276 SER A 194 E . . . . . . - B H . . ? 0.726  46.5  -35.6  -120.2 -73.0  0.7   2.2   -8.5  
Alligator_sinensis_GeneID=102372276 TYR A 195 E . . . . . . + B H . H ? -0.958 41.8  178.1  -156.7 167.0  1.7   1.2   -12.0 
Alligator_sinensis_GeneID=102372276 GLY A 196 . . . . . . . - . . . . ? -0.963 46.6  -66.6  -160.9 167.3  4.3   -0.5  -14.3 
Alligator_sinensis_GeneID=102372276 PRO A 197 . . > . . . . - . . . . ? -0.396 60.8  -98.9  -64.2  142.7  4.9   -1.4  -17.9 
Alligator_sinensis_GeneID=102372276 HIS A 198 T . 3 . . . S + . . . . ? -0.402 104.4 6.0    -59.4  127.0  2.6   -4.0  -19.3 
Alligator_sinensis_GeneID=102372276 GLY A 199 T . 3 . . . S + . . . . ? 0.612  107.2 108.6  81.5   3.6    4.2   -7.5  -19.4 
Alligator_sinensis_GeneID=102372276 LYS A 200 . . < . . . . - . . . . ? -0.960 55.1  -159.5 -117.4 146.4  7.3   -6.4  -17.5 
Alligator_sinensis_GeneID=102372276 THR A 201 . . . . . . . + . . . . ? 0.558  68.7  82.3   -99.6  -4.2   8.2   -7.3  -14.0 
Alligator_sinensis_GeneID=102372276 PHE A 202 S . . . . . S + . . . . ? -0.973 74.5  27.5   -159.4 143.7  10.7  -4.3  -13.7 
Alligator_sinensis_GeneID=102372276 PRO A 203 . . . . . . . - . . . . ? 0.548  70.0  -169.9 -76.0  156.4  10.7  -1.4  -13.1 
Alligator_sinensis_GeneID=102372276 LYS A 204 E . . . . . . - B I F . ? -0.920 12.2  -141.8 -113.6 144.5  7.7   -0.8  -10.9 
Alligator_sinensis_GeneID=102372276 VAL A 205 E . . . . . . - B I F H ? -0.914 18.1  -174.4 -109.6 126.7  6.3   2.6   -9.9  
Alligator_sinensis_GeneID=102372276 PHE A 206 E . . . . . . - B I F H ? -0.886 33.5  -109.1 -111.6 144.2  4.9   3.2   -6.4  
Alligator_sinensis_GeneID=102372276 ALA A 207 E . . . . . . - B I F H ? -0.683 39.6  -122.4 -67.2  128.8  3.2   6.3   -5.0  
Alligator_sinensis_GeneID=102372276 LYS A 208 E . > . . . . - B I . H ? -0.674 23.3  -164.0 -81.4  96.0   5.7   7.8   -2.6  
Alligator_sinensis_GeneID=102372276 VAL A 209 G . > . . . S + . . . . ? 0.857  85.3  60.0   -53.9  -44.7  3.9   7.9   0.8   
Alligator_sinensis_GeneID=102372276 CYS A 210 G . > . . . S + . . . . ? 0.838  99.5  58.6   -56.0  -30.2  6.3   10.3  2.5   
Alligator_sinensis_GeneID=102372276 SER A 211 G . < . . . S + . . . . ? 0.656  108.8 45.7   -72.9  -12.1  5.4   12.9  -0.3  
Alligator_sinensis_GeneID=102372276 PHE A 212 G . < > . . S + . . . . ? 0.346  79.8  102.7  -114.0 5.1    1.8   12.7  0.9   
Alligator_sinensis_GeneID=102372276 ILE A 213 H . < > . . S + . . . . ? 0.923  82.0  50.0   -61.5  -48.0  2.2   12.9  4.6   
Alligator_sinensis_GeneID=102372276 PRO A 214 H . . > . . S + . . . . ? 0.935  114.7 44.5   -56.0  -45.0  1.2   16.5  4.8   
Alligator_sinensis_GeneID=102372276 TRP A 215 H . . > . . S + . . . . ? 0.920  112.4 51.8   -63.3  -46.3  -1.9  15.8  2.8   
Alligator_sinensis_GeneID=102372276 ILE A 216 H . . X . . S + . . . . ? 0.932  110.8 48.6   -57.6  -45.0  -2.7  12.6  4.8   
Alligator_sinensis_GeneID=102372276 ASN A 217 H . . X . . S + . . . . ? 0.896  110.3 50.8   -64.0  -42.0  -2.5  14.5  8.1   
Alligator_sinensis_GeneID=102372276 GLU A 218 H . . X . . S + . . . . ? 0.910  111.9 46.5   -62.4  -45.1  -4.7  17.3  6.8   
Alligator_sinensis_GeneID=102372276 GLU A 219 H . . X . . S + . . . . ? 0.869  107.9 57.0   -66.1  -38.4  -7.4  14.8  5.7   
Alligator_sinensis_GeneID=102372276 LEU A 220 H . . < . . S + . . . . ? 0.872  102.0 55.7   -63.3  -34.7  -7.2  12.9  8.9   
Alligator_sinensis_GeneID=102372276 LYS A 221 H . . < . . S + . . . . ? 0.827  107.9 49.7   -65.0  -27.3  -8.0  16.1  10.9  
Alligator_sinensis_GeneID=102372276 LYS A 222 H . . < . . . . . . . . ? 0.691  .     .      -85.0  -25.7  -11.1 16.5  8.8   
Alligator_sinensis_GeneID=102372276 LEU A 223 . . . < . . . . . . . . ? -0.430 .     .      -77.5  .      -12.3 12.9  9.4   
# 
loop_
_dssp_struct_ladder.id 
_dssp_struct_ladder.sheet_id 
_dssp_struct_ladder.range_id_1 
_dssp_struct_ladder.range_id_2 
_dssp_struct_ladder.type 
_dssp_struct_ladder.beg_1_label_comp_id 
_dssp_struct_ladder.beg_1_label_asym_id 
_dssp_struct_ladder.beg_1_label_seq_id 
_dssp_struct_ladder.pdbx_beg_1_PDB_ins_code 
_dssp_struct_ladder.end_1_label_comp_id 
_dssp_struct_ladder.end_1_label_asym_id 
_dssp_struct_ladder.end_1_label_seq_id 
_dssp_struct_ladder.pdbx_end_1_PDB_ins_code 
_dssp_struct_ladder.beg_1_auth_comp_id 
_dssp_struct_ladder.beg_1_auth_asym_id 
_dssp_struct_ladder.beg_1_auth_seq_id 
_dssp_struct_ladder.end_1_auth_comp_id 
_dssp_struct_ladder.end_1_auth_asym_id 
_dssp_struct_ladder.end_1_auth_seq_id 
_dssp_struct_ladder.beg_2_label_comp_id 
_dssp_struct_ladder.beg_2_label_asym_id 
_dssp_struct_ladder.beg_2_label_seq_id 
_dssp_struct_ladder.pdbx_beg_2_PDB_ins_code 
_dssp_struct_ladder.end_2_label_comp_id 
_dssp_struct_ladder.end_2_label_asym_id 
_dssp_struct_ladder.end_2_label_seq_id 
_dssp_struct_ladder.pdbx_end_2_PDB_ins_code 
_dssp_struct_ladder.beg_2_auth_comp_id 
_dssp_struct_ladder.beg_2_auth_asym_id 
_dssp_struct_ladder.beg_2_auth_seq_id 
_dssp_struct_ladder.end_2_auth_comp_id 
_dssp_struct_ladder.end_2_auth_asym_id 
_dssp_struct_ladder.end_2_auth_seq_id 
A A A B anti-parallel ILE A 2   ? ILE A 3   ? ILE A 2   ILE A 3   THR A 174 ? SER A 173 ? THR A 174 SER A 173 
B B C E anti-parallel ARG A 6   ? GLU A 7   ? ARG A 6   GLU A 7   GLU A 139 ? LEU A 138 ? GLU A 139 LEU A 138 
C B D E anti-parallel MET A 117 ? GLY A 122 ? MET A 117 GLY A 122 LYS A 143 ? LEU A 138 ? LYS A 143 LEU A 138 
D B D G anti-parallel SER A 119 ? VAL A 120 ? SER A 119 VAL A 120 VAL A 184 ? LEU A 183 ? VAL A 184 LEU A 183 
E B E F anti-parallel VAL A 144 ? VAL A 144 ? VAL A 144 VAL A 144 VAL A 165 ? VAL A 165 ? VAL A 165 VAL A 165 
F B F I anti-parallel GLN A 162 ? VAL A 165 ? GLN A 162 VAL A 165 ALA A 207 ? LYS A 204 ? ALA A 207 LYS A 204 
G B G H anti-parallel PRO A 182 ? CYS A 185 ? PRO A 182 CYS A 185 ILE A 192 ? THR A 188 ? ILE A 192 THR A 188 
H B H I anti-parallel GLY A 191 ? TYR A 195 ? GLY A 191 TYR A 195 LYS A 208 ? VAL A 205 ? LYS A 208 VAL A 205 
I C J K anti-parallel MET A 16  ? ILE A 21  ? MET A 16  ILE A 21  PHE A 30  ? LEU A 25  ? PHE A 30  LEU A 25  
J C J M anti-parallel ALA A 17  ? ILE A 21  ? ALA A 17  ILE A 21  LEU A 52  ? MET A 48  ? LEU A 52  MET A 48  
K C K L anti-parallel PHE A 30  ? GLN A 33  ? PHE A 30  GLN A 33  VAL A 38  ? VAL A 36  ? VAL A 38  VAL A 36  
L C L O anti-parallel VAL A 36  ? THR A 39  ? VAL A 36  THR A 39  GLN A 91  ? MET A 88  ? GLN A 91  MET A 88  
M C M N anti-parallel SER A 49  ? LEU A 52  ? SER A 49  LEU A 52  GLU A 68  ? GLN A 65  ? GLU A 68  GLN A 65  
N C N O anti-parallel VAL A 69  ? PRO A 74  ? VAL A 69  PRO A 74  LEU A 92  ? MET A 88  ? LEU A 92  MET A 88  
O D P Q anti-parallel ASN A 56  ? ASN A 56  ? ASN A 56  ASN A 56  VAL A 136 ? VAL A 136 ? VAL A 136 VAL A 136 
P E R S anti-parallel GLY A 125 ? GLY A 125 ? GLY A 125 GLY A 125 GLY A 133 ? GLY A 133 ? GLY A 133 GLY A 133 
# 
loop_
_dssp_struct_bridge_pairs.id 
_dssp_struct_bridge_pairs.label_comp_id 
_dssp_struct_bridge_pairs.label_seq_id 
_dssp_struct_bridge_pairs.label_asym_id 
_dssp_struct_bridge_pairs.auth_seq_id 
_dssp_struct_bridge_pairs.auth_asym_id 
_dssp_struct_bridge_pairs.pdbx_PDB_ins_code 
_dssp_struct_bridge_pairs.acceptor_1_label_comp_id 
_dssp_struct_bridge_pairs.acceptor_1_label_seq_id 
_dssp_struct_bridge_pairs.acceptor_1_label_asym_id 
_dssp_struct_bridge_pairs.acceptor_1_auth_seq_id 
_dssp_struct_bridge_pairs.acceptor_1_auth_asym_id 
_dssp_struct_bridge_pairs.acceptor_1_pdbx_PDB_ins_code 
_dssp_struct_bridge_pairs.acceptor_1_energy 
_dssp_struct_bridge_pairs.acceptor_2_label_comp_id 
_dssp_struct_bridge_pairs.acceptor_2_label_seq_id 
_dssp_struct_bridge_pairs.acceptor_2_label_asym_id 
_dssp_struct_bridge_pairs.acceptor_2_auth_seq_id 
_dssp_struct_bridge_pairs.acceptor_2_auth_asym_id 
_dssp_struct_bridge_pairs.acceptor_2_pdbx_PDB_ins_code 
_dssp_struct_bridge_pairs.acceptor_2_energy 
_dssp_struct_bridge_pairs.donor_1_label_comp_id 
_dssp_struct_bridge_pairs.donor_1_label_seq_id 
_dssp_struct_bridge_pairs.donor_1_label_asym_id 
_dssp_struct_bridge_pairs.donor_1_auth_seq_id 
_dssp_struct_bridge_pairs.donor_1_auth_asym_id 
_dssp_struct_bridge_pairs.donor_1_pdbx_PDB_ins_code 
_dssp_struct_bridge_pairs.donor_1_energy 
_dssp_struct_bridge_pairs.donor_2_label_comp_id 
_dssp_struct_bridge_pairs.donor_2_label_seq_id 
_dssp_struct_bridge_pairs.donor_2_label_asym_id 
_dssp_struct_bridge_pairs.donor_2_auth_seq_id 
_dssp_struct_bridge_pairs.donor_2_auth_asym_id 
_dssp_struct_bridge_pairs.donor_2_pdbx_PDB_ins_code 
_dssp_struct_bridge_pairs.donor_2_energy 
1   GLU 1   A 1   A ? ?   ?   ? ?   ? ? ?    ?   ?   ? ?   ? ? ?    PHE 175 A 175 A ? -1.5 ILE 3   A 3   A ? -0.7 
2   ILE 2   A 2   A ? GLY 124 A 124 A ? -0.4 THR 174 A 174 A ? -0.3 GLY 5   A 5   A ? -1.8 GLY 4   A 4   A ? -0.3 
3   ILE 3   A 3   A ? SER 173 A 173 A ? -2.3 GLU 1   A 1   A ? -0.7 SER 173 A 173 A ? -2.1 ARG 6   A 6   A ? -0.1 
4   GLY 4   A 4   A ? THR 126 A 126 A ? -0.3 ILE 2   A 2   A ? -0.3 ILE 3   A 3   A ? -0.3 ARG 6   A 6   A ? -0.1 
5   GLY 5   A 5   A ? ILE 2   A 2   A ? -1.8 SER 173 A 173 A ? -0.1 GLU 7   A 7   A ? -0.3 VAL 140 A 140 A ? -0.2 
6   ARG 6   A 6   A ? GLU 139 A 139 A ? -2.6 GLY 4   A 4   A ? -0.1 GLU 139 A 139 A ? -2.8 ALA 8   A 8   A ? -0.1 
7   GLU 7   A 7   A ? GLY 5   A 5   A ? -0.3 LEU 138 A 138 A ? -0.2 LEU 138 A 138 A ? -0.3 LYS 9   A 9   A ? -0.1 
8   ALA 8   A 8   A ? LEU 137 A 137 A ? -2.7 ARG 6   A 6   A ? -0.1 LYS 10  A 10  A ? -0.1 LEU 137 A 137 A ? -0.1 
9   LYS 9   A 9   A ? LYS 10  A 10  A ? -0.1 GLU 7   A 7   A ? -0.1 SER 12  A 12  A ? -2.2 ARG 13  A 13  A ? -0.3 
10  LYS 10  A 10  A ? TYR 11  A 11  A ? -0.3 SER 12  A 12  A ? -0.1 LYS 9   A 9   A ? -0.1 HIS 55  A 55  A ? -0.0 
11  TYR 11  A 11  A ? ARG 13  A 13  A ? -0.1 SER 12  A 12  A ? -0.1 LYS 10  A 10  A ? -0.3 LYS 9   A 9   A ? -0.1 
12  SER 12  A 12  A ? LYS 9   A 9   A ? -2.2 ARG 13  A 13  A ? -0.2 LYS 10  A 10  A ? -0.1 TYR 11  A 11  A ? -0.1 
13  ARG 13  A 13  A ? LYS 9   A 9   A ? -0.3 PRO 14  A 14  A ? -0.1 MET 16  A 16  A ? -1.8 SER 12  A 12  A ? -0.2 
14  PRO 14  A 14  A ? ?   ?   ? ?   ? ? ?    ?   ?   ? ?   ? ? ?    GLN 103 A 103 A ? -1.7 GLY 53  A 53  A ? -0.2 
15  TYR 15  A 15  A ? VAL 102 A 102 A ? -0.2 SER 12  A 12  A ? -0.1 LEU 31  A 31  A ? -2.1 ILE 105 A 105 A ? -0.2 
16  MET 16  A 16  A ? ARG 13  A 13  A ? -1.8 PHE 30  A 30  A ? -0.2 GLY 53  A 53  A ? -0.7 TYR 18  A 18  A ? -0.4 
17  ALA 17  A 17  A ? GLY 29  A 29  A ? -2.7 LEU 52  A 52  A ? -0.1 GLY 29  A 29  A ? -1.2 THR 19  A 19  A ? -0.6 
18  TYR 18  A 18  A ? ILE 51  A 51  A ? -2.5 MET 16  A 16  A ? -0.4 ILE 51  A 51  A ? -2.9 ILE 20  A 20  A ? -0.7 
19  THR 19  A 19  A ? CYS 27  A 27  A ? -3.0 ALA 17  A 17  A ? -0.6 CYS 27  A 27  A ? -1.8 ILE 21  A 21  A ? -0.7 
20  ILE 20  A 20  A ? SER 49  A 49  A ? -3.1 TYR 18  A 18  A ? -0.7 SER 49  A 49  A ? -1.6 GLU 22  A 22  A ? -0.6 
21  ILE 21  A 21  A ? LEU 25  A 25  A ? -3.1 THR 19  A 19  A ? -0.7 LEU 25  A 25  A ? -2.0 GLU 24  A 24  A ? -0.5 
22  GLU 22  A 22  A ? LYS 47  A 47  A ? -1.4 ILE 20  A 20  A ? -0.6 LEU 25  A 25  A ? -0.8 ILE 21  A 21  A ? -0.4 
23  GLU 23  A 23  A ? GLU 24  A 24  A ? -0.2 ILE 20  A 20  A ? -0.1 GLU 22  A 22  A ? -0.2 ALA 26  A 26  A ? -0.0 
24  GLU 24  A 24  A ? ILE 21  A 21  A ? -0.5 LEU 25  A 25  A ? -0.1 ALA 26  A 26  A ? -0.4 GLU 23  A 23  A ? -0.2 
25  LEU 25  A 25  A ? ILE 21  A 21  A ? -2.0 GLU 22  A 22  A ? -0.8 ILE 21  A 21  A ? -3.1 CYS 27  A 27  A ? -0.4 
26  ALA 26  A 26  A ? GLU 24  A 24  A ? -0.4 ILE 20  A 20  A ? -0.2 GLY 28  A 28  A ? -0.3 SER 179 A 179 A ? -0.3 
27  CYS 27  A 27  A ? THR 19  A 19  A ? -1.8 LEU 25  A 25  A ? -0.4 THR 19  A 19  A ? -3.0 GLY 180 A 180 A ? -0.2 
28  GLY 28  A 28  A ? SER 179 A 179 A ? -4.7 ALA 26  A 26  A ? -0.3 ALA 40  A 40  A ? -0.5 PHE 30  A 30  A ? -0.3 
29  GLY 29  A 29  A ? ALA 17  A 17  A ? -1.2 CYS 27  A 27  A ? -0.2 ALA 17  A 17  A ? -2.7 LEU 31  A 31  A ? -0.3 
30  PHE 30  A 30  A ? VAL 38  A 38  A ? -2.0 GLY 28  A 28  A ? -0.3 VAL 38  A 38  A ? -3.1 ILE 32  A 32  A ? -0.5 
31  LEU 31  A 31  A ? TYR 15  A 15  A ? -2.1 GLY 29  A 29  A ? -0.3 ILE 105 A 105 A ? -2.1 VAL 37  A 37  A ? -0.2 
32  ILE 32  A 32  A ? VAL 36  A 36  A ? -2.3 PHE 30  A 30  A ? -0.5 GLU 34  A 34  A ? -0.2 VAL 37  A 37  A ? -0.2 
33  GLN 33  A 33  A ? VAL 36  A 36  A ? -1.4 GLN 103 A 103 A ? -0.1 VAL 36  A 36  A ? -1.4 ILE 32  A 32  A ? -0.2 
34  GLU 34  A 34  A ? ASP 35  A 35  A ? -0.3 ILE 32  A 32  A ? -0.2 ALA 96  A 96  A ? -4.7 HIS 94  A 94  A ? -0.1 
35  ASP 35  A 35  A ? HIS 95  A 95  A ? -0.2 VAL 36  A 36  A ? -0.1 LEU 92  A 92  A ? -2.5 VAL 37  A 37  A ? -0.4 
36  VAL 36  A 36  A ? GLN 33  A 33  A ? -1.4 GLN 91  A 91  A ? -0.2 ILE 32  A 32  A ? -2.3 GLN 33  A 33  A ? -1.4 
37  VAL 37  A 37  A ? LEU 90  A 90  A ? -2.5 ASP 35  A 35  A ? -0.4 LEU 90  A 90  A ? -3.4 THR 39  A 39  A ? -0.5 
38  VAL 38  A 38  A ? PHE 30  A 30  A ? -3.1 VAL 36  A 36  A ? -0.4 PHE 30  A 30  A ? -2.0 ALA 40  A 40  A ? -0.2 
39  THR 39  A 39  A ? MET 88  A 88  A ? -2.6 VAL 37  A 37  A ? -0.5 MET 88  A 88  A ? -2.4 ALA 41  A 41  A ? -0.3 
40  ALA 40  A 40  A ? GLY 28  A 28  A ? -0.5 VAL 38  A 38  A ? -0.2 CYS 43  A 43  A ? -1.7 ILE 87  A 87  A ? -0.2 
41  ALA 41  A 41  A ? THR 39  A 39  A ? -0.3 HIS 42  A 42  A ? -0.3 ASN 44  A 44  A ? -1.7 ALA 40  A 40  A ? -0.1 
42  HIS 42  A 42  A ? CYS 43  A 43  A ? -0.3 PHE 83  A 83  A ? -0.1 ALA 41  A 41  A ? -0.3 SER 179 A 179 A ? -0.0 
43  CYS 43  A 43  A ? ALA 40  A 40  A ? -1.7 GLY 28  A 28  A ? -0.1 HIS 42  A 42  A ? -0.3 ALA 41  A 41  A ? -0.2 
44  ASN 44  A 44  A ? ALA 41  A 41  A ? -1.7 ILE 21  A 21  A ? -0.0 ASP 46  A 46  A ? -0.2 ALA 41  A 41  A ? -0.0 
45  THR 45  A 45  A ? CYS 43  A 43  A ? -0.1 ASP 46  A 46  A ? -0.0 MET 48  A 48  A ? -0.1 CYS 43  A 43  A ? -0.0 
46  ASP 46  A 46  A ? ASN 44  A 44  A ? -0.2 LYS 47  A 47  A ? -0.2 MET 48  A 48  A ? -0.4 THR 45  A 45  A ? -0.0 
47  LYS 47  A 47  A ? SER 49  A 49  A ? -0.0 GLU 68  A 68  A ? -0.0 GLU 22  A 22  A ? -1.4 SER 49  A 49  A ? -0.4 
48  MET 48  A 48  A ? ASP 46  A 46  A ? -0.4 VAL 69  A 69  A ? -0.2 VAL 69  A 69  A ? -2.1 VAL 50  A 50  A ? -0.3 
49  SER 49  A 49  A ? ILE 20  A 20  A ? -1.6 LYS 47  A 47  A ? -0.4 ILE 20  A 20  A ? -3.1 ILE 51  A 51  A ? -0.5 
50  VAL 50  A 50  A ? ILE 67  A 67  A ? -3.0 MET 48  A 48  A ? -0.3 ILE 67  A 67  A ? -3.2 LEU 52  A 52  A ? -0.5 
51  ILE 51  A 51  A ? TYR 18  A 18  A ? -2.9 SER 49  A 49  A ? -0.5 TYR 18  A 18  A ? -2.5 GLY 53  A 53  A ? -0.3 
52  LEU 52  A 52  A ? GLN 65  A 65  A ? -2.8 VAL 50  A 50  A ? -0.5 GLN 65  A 65  A ? -2.3 ALA 17  A 17  A ? -0.1 
53  GLY 53  A 53  A ? MET 16  A 16  A ? -0.7 GLN 101 A 101 A ? -0.3 HIS 55  A 55  A ? -0.5 LEU 52  A 52  A ? -0.2 
54  ALA 54  A 54  A ? MET 16  A 16  A ? -0.3 ILE 51  A 51  A ? -0.2 GLY 53  A 53  A ? -0.2 ILE 57  A 57  A ? -0.2 
55  HIS 55  A 55  A ? GLY 53  A 53  A ? -0.5 ASN 56  A 56  A ? -0.3 LEU 137 A 137 A ? -2.3 ILE 57  A 57  A ? -0.4 
56  ASN 56  A 56  A ? LYS 59  A 59  A ? -0.3 VAL 136 A 136 A ? -0.2 LYS 59  A 59  A ? -0.7 HIS 55  A 55  A ? -0.3 
57  ILE 57  A 57  A ? ASP 135 A 135 A ? -2.2 HIS 55  A 55  A ? -0.4 VAL 136 A 136 A ? -0.1 ASN 56  A 56  A ? -0.1 
58  ARG 58  A 58  A ? ASP 135 A 135 A ? -0.4 PRO 60  A 60  A ? -0.1 ILE 57  A 57  A ? -0.2 VAL 136 A 136 A ? -0.1 
59  LYS 59  A 59  A ? ASN 56  A 56  A ? -0.7 ASP 135 A 135 A ? -0.2 ASN 56  A 56  A ? -0.3 GLU 61  A 61  A ? -0.2 
60  PRO 60  A 60  A ? ?   ?   ? ?   ? ? ?    ?   ?   ? ?   ? ? ?    ARG 58  A 58  A ? -0.1 ILE 57  A 57  A ? -0.1 
61  GLU 61  A 61  A ? LYS 59  A 59  A ? -0.2 ILE 57  A 57  A ? -0.1 SER 64  A 64  A ? -2.0 ALA 54  A 54  A ? -0.0 
62  PRO 62  A 62  A ? ?   ?   ? ?   ? ? ?    ?   ?   ? ?   ? ? ?    GLN 65  A 65  A ? -0.1 GLU 61  A 61  A ? -0.0 
63  ASN 63  A 63  A ? SER 64  A 64  A ? -0.3 ALA 54  A 54  A ? -0.0 GLN 65  A 65  A ? -0.2 ARG 97  A 97  A ? -0.1 
64  SER 64  A 64  A ? GLU 61  A 61  A ? -2.0 GLY 53  A 53  A ? -0.1 ARG 66  A 66  A ? -0.5 ASN 63  A 63  A ? -0.3 
65  GLN 65  A 65  A ? LEU 52  A 52  A ? -2.3 ASN 63  A 63  A ? -0.2 LEU 52  A 52  A ? -2.8 ILE 67  A 67  A ? -0.6 
66  ARG 66  A 66  A ? SER 64  A 64  A ? -0.5 ILE 51  A 51  A ? -0.2 GLU 68  A 68  A ? -0.4 ILE 51  A 51  A ? -0.2 
67  ILE 67  A 67  A ? VAL 50  A 50  A ? -3.2 GLN 65  A 65  A ? -0.6 VAL 50  A 50  A ? -3.0 VAL 69  A 69  A ? -0.1 
68  GLU 68  A 68  A ? ARG 66  A 66  A ? -0.4 SER 49  A 49  A ? -0.2 LYS 93  A 93  A ? -3.4 ARG 70  A 70  A ? -0.5 
69  VAL 69  A 69  A ? MET 48  A 48  A ? -2.1 LEU 92  A 92  A ? -0.2 MET 48  A 48  A ? -0.2 LEU 92  A 92  A ? -0.2 
70  ARG 70  A 70  A ? GLN 91  A 91  A ? -3.2 GLU 68  A 68  A ? -0.5 TRP 72  A 72  A ? -0.3 LEU 92  A 92  A ? -0.2 
71  HIS 71  A 71  A ? GLN 91  A 91  A ? -1.5 ILE 73  A 73  A ? -0.0 GLN 91  A 91  A ? -3.2 ILE 73  A 73  A ? -0.4 
72  TRP 72  A 72  A ? ARG 70  A 70  A ? -0.3 LEU 90  A 90  A ? -0.2 LEU 90  A 90  A ? -0.2 MET 88  A 88  A ? -0.0 
73  ILE 73  A 73  A ? LEU 89  A 89  A ? -3.0 HIS 71  A 71  A ? -0.4 LEU 89  A 89  A ? -2.0 HIS 75  A 75  A ? -0.1 
74  PRO 74  A 74  A ? ?   ?   ? ?   ? ? ?    ?   ?   ? ?   ? ? ?    MET 88  A 88  A ? -0.2 ASP 86  A 86  A ? -0.1 
75  HIS 75  A 75  A ? ILE 87  A 87  A ? -2.5 TYR 85  A 85  A ? -0.3 PHE 78  A 78  A ? -2.3 ILE 87  A 87  A ? -0.1 
76  PRO 76  A 76  A ? ?   ?   ? ?   ? ? ?    ?   ?   ? ?   ? ? ?    HIS 75  A 75  A ? -0.2 TYR 85  A 85  A ? -0.0 
77  GLN 77  A 77  A ? TYR 85  A 85  A ? -0.1 ASN 79  A 79  A ? -0.1 TYR 84  A 84  A ? -0.1 ASN 79  A 79  A ? -0.1 
78  PHE 78  A 78  A ? HIS 75  A 75  A ? -2.3 TYR 85  A 85  A ? -0.1 ARG 80  A 80  A ? -0.5 TYR 85  A 85  A ? -0.2 
79  ASN 79  A 79  A ? TYR 84  A 84  A ? -2.1 GLN 77  A 77  A ? -0.1 PHE 83  A 83  A ? -2.7 TYR 84  A 84  A ? -0.5 
80  ARG 80  A 80  A ? PHE 78  A 78  A ? -0.5 THR 81  A 81  A ? -0.2 ASN 79  A 79  A ? -0.1 PHE 78  A 78  A ? -0.0 
81  THR 81  A 81  A ? ALA 82  A 82  A ? -0.1 TYR 84  A 84  A ? -0.0 ARG 80  A 80  A ? -0.2 ASN 79  A 79  A ? -0.0 
82  ALA 82  A 82  A ? TYR 84  A 84  A ? -0.1 TYR 157 A 157 A ? -0.0 ARG 80  A 80  A ? -0.2 TYR 85  A 85  A ? -0.1 
83  PHE 83  A 83  A ? ASN 79  A 79  A ? -2.7 TYR 84  A 84  A ? -0.2 ASP 86  A 86  A ? -0.8 TYR 85  A 85  A ? -0.3 
84  TYR 84  A 84  A ? ASN 79  A 79  A ? -0.5 TYR 85  A 85  A ? -0.2 ASN 79  A 79  A ? -2.1 PHE 83  A 83  A ? -0.2 
85  TYR 85  A 85  A ? PHE 83  A 83  A ? -0.3 PHE 78  A 78  A ? -0.2 ILE 87  A 87  A ? -1.8 HIS 75  A 75  A ? -0.3 
86  ASP 86  A 86  A ? PHE 83  A 83  A ? -0.8 VAL 161 A 161 A ? -0.2 MET 88  A 88  A ? -0.3 TYR 85  A 85  A ? -0.2 
87  ILE 87  A 87  A ? TYR 85  A 85  A ? -1.8 ALA 40  A 40  A ? -0.2 HIS 75  A 75  A ? -2.5 LEU 89  A 89  A ? -0.3 
88  MET 88  A 88  A ? THR 39  A 39  A ? -2.4 ASP 86  A 86  A ? -0.3 THR 39  A 39  A ? -2.6 LEU 90  A 90  A ? -0.4 
89  LEU 89  A 89  A ? ILE 73  A 73  A ? -2.0 ILE 87  A 87  A ? -0.3 ILE 73  A 73  A ? -3.0 GLN 91  A 91  A ? -0.5 
90  LEU 90  A 90  A ? VAL 37  A 37  A ? -3.4 MET 88  A 88  A ? -0.4 VAL 37  A 37  A ? -2.5 LEU 92  A 92  A ? -0.6 
91  GLN 91  A 91  A ? HIS 71  A 71  A ? -3.2 LEU 89  A 89  A ? -0.5 ARG 70  A 70  A ? -3.2 HIS 71  A 71  A ? -1.5 
92  LEU 92  A 92  A ? ASP 35  A 35  A ? -2.5 LEU 90  A 90  A ? -0.6 VAL 69  A 69  A ? -0.2 GLU 68  A 68  A ? -0.1 
93  LYS 93  A 93  A ? GLU 68  A 68  A ? -3.4 GLN 91  A 91  A ? -0.1 HIS 95  A 95  A ? -0.3 LEU 92  A 92  A ? -0.1 
94  HIS 94  A 94  A ? GLU 68  A 68  A ? -0.3 GLU 34  A 34  A ? -0.1 LYS 93  A 93  A ? -0.1 ARG 70  A 70  A ? -0.1 
95  HIS 95  A 95  A ? LYS 93  A 93  A ? -0.3 ALA 96  A 96  A ? -0.1 ASP 35  A 35  A ? -0.2 ARG 97  A 97  A ? -0.2 
96  ALA 96  A 96  A ? GLU 34  A 34  A ? -4.7 GLN 33  A 33  A ? -0.1 LEU 98  A 98  A ? -0.8 HIS 95  A 95  A ? -0.1 
97  ARG 97  A 97  A ? HIS 95  A 95  A ? -0.2 ASN 63  A 63  A ? -0.1 ASN 99  A 99  A ? -0.2 VAL 102 A 102 A ? -0.1 
98  LEU 98  A 98  A ? ALA 96  A 96  A ? -0.8 GLN 101 A 101 A ? -0.1 HIS 100 A 100 A ? -0.2 GLN 103 A 103 A ? -0.2 
99  ASN 99  A 99  A ? VAL 102 A 102 A ? -2.1 ARG 97  A 97  A ? -0.2 VAL 102 A 102 A ? -0.3 GLY 53  A 53  A ? -0.0 
100 HIS 100 A 100 A ? LEU 98  A 98  A ? -0.2 GLN 101 A 101 A ? -0.2 GLN 103 A 103 A ? -0.1 LEU 98  A 98  A ? -0.0 
101 GLN 101 A 101 A ? VAL 102 A 102 A ? -0.2 ASN 63  A 63  A ? -0.1 GLN 103 A 103 A ? -0.5 GLY 53  A 53  A ? -0.3 
102 VAL 102 A 102 A ? ASN 99  A 99  A ? -0.3 LEU 52  A 52  A ? -0.1 ASN 99  A 99  A ? -2.1 THR 104 A 104 A ? -0.3 
103 GLN 103 A 103 A ? PRO 14  A 14  A ? -1.7 GLN 101 A 101 A ? -0.5 LEU 31  A 31  A ? -0.3 ILE 105 A 105 A ? -0.2 
104 THR 104 A 104 A ? VAL 102 A 102 A ? -0.3 ILE 32  A 32  A ? -0.1 ILE 32  A 32  A ? -0.2 TYR 15  A 15  A ? -0.1 
105 ILE 105 A 105 A ? LEU 31  A 31  A ? -2.1 GLN 103 A 103 A ? -0.2 THR 188 A 188 A ? -0.1 LEU 107 A 107 A ? -0.0 
106 PRO 106 A 106 A ? ?   ?   ? ?   ? ? ?    ?   ?   ? ?   ? ? ?    ALA 189 A 189 A ? -2.1 ILE 32  A 32  A ? -0.0 
107 LEU 107 A 107 A ? THR 188 A 188 A ? -0.2 ILE 32  A 32  A ? -0.1 TYR 190 A 190 A ? -0.1 ALA 109 A 109 A ? -0.1 
108 PRO 108 A 108 A ? ?   ?   ? ?   ? ? ?    ?   ?   ? ?   ? ? ?    CYS 111 A 111 A ? -0.1 LEU 107 A 107 A ? -0.1 
109 ALA 109 A 109 A ? LYS 110 A 110 A ? -0.2 LEU 107 A 107 A ? -0.1 CYS 111 A 111 A ? -0.3 ILE 213 A 213 A ? -0.0 
110 LYS 110 A 110 A ? SER 211 A 211 A ? -0.0 ?   ?   ? ?   ? ? ?    ALA 109 A 109 A ? -0.2 VAL 112 A 112 A ? -0.1 
111 CYS 111 A 111 A ? ALA 109 A 109 A ? -0.3 VAL 112 A 112 A ? -0.1 LYS 113 A 113 A ? -0.2 ALA 109 A 109 A ? -0.0 
112 VAL 112 A 112 A ? TYR 190 A 190 A ? -0.2 LYS 110 A 110 A ? -0.1 CYS 111 A 111 A ? -0.1 GLY 115 A 115 A ? -0.1 
113 LYS 113 A 113 A ? CYS 111 A 111 A ? -0.2 PRO 114 A 114 A ? -0.1 THR 116 A 116 A ? -1.6 VAL 144 A 144 A ? -0.2 
114 PRO 114 A 114 A ? ?   ?   ? ?   ? ? ?    ?   ?   ? ?   ? ? ?    GLN 145 A 145 A ? -0.2 LYS 113 A 113 A ? -0.1 
115 GLY 115 A 115 A ? VAL 144 A 144 A ? -3.6 THR 116 A 116 A ? -0.3 MET 117 A 117 A ? -0.3 GLN 145 A 145 A ? -0.1 
116 THR 116 A 116 A ? LYS 113 A 113 A ? -1.6 VAL 144 A 144 A ? -0.1 VAL 144 A 144 A ? -2.3 CYS 118 A 118 A ? -0.5 
117 MET 117 A 117 A ? GLY 115 A 115 A ? -0.3 LYS 143 A 143 A ? -0.2 ASN 186 A 186 A ? -0.3 SER 119 A 119 A ? -0.3 
118 CYS 118 A 118 A ? LEU 142 A 142 A ? -3.0 THR 116 A 116 A ? -0.5 LEU 142 A 142 A ? -3.2 VAL 120 A 120 A ? -0.4 
119 SER 119 A 119 A ? VAL 184 A 184 A ? -3.4 MET 117 A 117 A ? -0.3 VAL 184 A 184 A ? -3.6 ALA 121 A 121 A ? -0.4 
120 VAL 120 A 120 A ? VAL 140 A 140 A ? -2.4 CYS 118 A 118 A ? -0.4 VAL 140 A 140 A ? -2.1 GLY 122 A 122 A ? -0.4 
121 ALA 121 A 121 A ? PRO 182 A 182 A ? -0.8 SER 119 A 119 A ? -0.4 TRP 123 A 123 A ? -0.3 GLU 139 A 139 A ? -0.2 
122 GLY 122 A 122 A ? LEU 138 A 138 A ? -2.2 VAL 120 A 120 A ? -0.4 LEU 138 A 138 A ? -2.5 ILE 2   A 2   A ? -0.1 
123 TRP 123 A 123 A ? GLY 177 A 177 A ? -0.4 ALA 121 A 121 A ? -0.3 SER 134 A 134 A ? -0.7 THR 126 A 126 A ? -0.1 
124 GLY 124 A 124 A ? GLY 133 A 133 A ? -0.2 GLY 125 A 125 A ? -0.2 SER 134 A 134 A ? -1.0 ILE 2   A 2   A ? -0.4 
125 GLY 125 A 125 A ? LYS 176 A 176 A ? -3.3 GLU 1   A 1   A ? -0.3 GLY 133 A 133 A ? -0.2 GLY 124 A 124 A ? -0.2 
126 THR 126 A 126 A ? THR 132 A 132 A ? -0.7 ASN 130 A 130 A ? -0.3 GLY 4   A 4   A ? -0.3 LEU 128 A 128 A ? -0.3 
127 CYS 127 A 127 A ? ASN 130 A 130 A ? -0.8 THR 132 A 132 A ? -0.2 THR 126 A 126 A ? -0.1 ILE 3   A 3   A ? -0.0 
128 LEU 128 A 128 A ? THR 126 A 126 A ? -0.3 SER 129 A 129 A ? -0.2 GLY 199 A 199 A ? -0.1 CYS 127 A 127 A ? -0.1 
129 SER 129 A 129 A ? ASN 130 A 130 A ? -0.1 GLY 199 A 199 A ? -0.0 GLU 131 A 131 A ? -0.4 LEU 128 A 128 A ? -0.2 
130 ASN 130 A 130 A ? THR 132 A 132 A ? -0.1 GLU 131 A 131 A ? -0.1 CYS 127 A 127 A ? -0.8 THR 126 A 126 A ? -0.3 
131 GLU 131 A 131 A ? SER 129 A 129 A ? -0.4 GLY 125 A 125 A ? -0.1 GLY 133 A 133 A ? -0.5 GLY 125 A 125 A ? -0.1 
132 THR 132 A 132 A ? GLY 124 A 124 A ? -0.0 GLY 133 A 133 A ? -0.0 THR 126 A 126 A ? -0.7 CYS 127 A 127 A ? -0.2 
133 GLY 133 A 133 A ? GLU 131 A 131 A ? -0.5 GLY 125 A 125 A ? -0.2 ASP 135 A 135 A ? -0.2 GLY 124 A 124 A ? -0.2 
134 SER 134 A 134 A ? GLY 124 A 124 A ? -1.0 TRP 123 A 123 A ? -0.7 ILE 57  A 57  A ? -0.1 GLY 133 A 133 A ? -0.1 
135 ASP 135 A 135 A ? GLY 133 A 133 A ? -0.2 ASN 56  A 56  A ? -0.1 ILE 57  A 57  A ? -2.2 ARG 58  A 58  A ? -0.4 
136 VAL 136 A 136 A ? ASN 56  A 56  A ? -0.2 ILE 57  A 57  A ? -0.1 LEU 138 A 138 A ? -0.3 ASN 56  A 56  A ? -0.2 
137 LEU 137 A 137 A ? HIS 55  A 55  A ? -2.3 ASP 135 A 135 A ? -0.3 ALA 8   A 8   A ? -2.7 GLU 139 A 139 A ? -0.3 
138 LEU 138 A 138 A ? GLY 122 A 122 A ? -2.5 VAL 136 A 136 A ? -0.3 GLY 122 A 122 A ? -2.2 VAL 140 A 140 A ? -0.3 
139 GLU 139 A 139 A ? ARG 6   A 6   A ? -2.8 LEU 137 A 137 A ? -0.3 ARG 6   A 6   A ? -2.6 ASP 141 A 141 A ? -0.3 
140 VAL 140 A 140 A ? VAL 120 A 120 A ? -2.1 LEU 138 A 138 A ? -0.3 VAL 120 A 120 A ? -2.4 LEU 142 A 142 A ? -0.5 
141 ASP 141 A 141 A ? GLU 139 A 139 A ? -0.3 SER 119 A 119 A ? -0.2 LYS 143 A 143 A ? -0.3 SER 119 A 119 A ? -0.2 
142 LEU 142 A 142 A ? CYS 118 A 118 A ? -3.2 VAL 140 A 140 A ? -0.5 CYS 118 A 118 A ? -3.0 VAL 144 A 144 A ? -0.4 
143 LYS 143 A 143 A ? ASP 141 A 141 A ? -0.3 MET 117 A 117 A ? -0.2 GLY 166 A 166 A ? -2.8 GLN 145 A 145 A ? -0.4 
144 VAL 144 A 144 A ? THR 116 A 116 A ? -2.3 LEU 142 A 142 A ? -0.4 GLY 115 A 115 A ? -3.6 VAL 165 A 165 A ? -0.2 
145 GLN 145 A 145 A ? CYS 164 A 164 A ? -3.9 LYS 143 A 143 A ? -0.4 CYS 164 A 164 A ? -0.5 ASP 147 A 147 A ? -0.2 
146 ASP 146 A 146 A ? VAL 144 A 144 A ? -0.2 ASP 147 A 147 A ? -0.1 ILE 149 A 149 A ? -1.6 CYS 150 A 150 A ? -0.7 
147 ASP 147 A 147 A ? ASP 148 A 148 A ? -0.3 ILE 149 A 149 A ? -0.2 LYS 151 A 151 A ? -2.1 CYS 150 A 150 A ? -0.2 
148 ASP 148 A 148 A ? ILE 149 A 149 A ? -0.2 CYS 150 A 150 A ? -0.2 LYS 152 A 152 A ? -1.3 ASP 147 A 147 A ? -0.3 
149 ILE 149 A 149 A ? ASP 146 A 146 A ? -1.6 CYS 150 A 150 A ? -0.2 THR 153 A 153 A ? -0.7 LYS 152 A 152 A ? -0.3 
150 CYS 150 A 150 A ? ASP 146 A 146 A ? -0.7 ASP 147 A 147 A ? -0.2 PHE 154 A 154 A ? -3.7 THR 153 A 153 A ? -0.4 
151 LYS 151 A 151 A ? ASP 147 A 147 A ? -2.1 LYS 152 A 152 A ? -0.2 CYS 150 A 150 A ? -0.2 ILE 149 A 149 A ? -0.2 
152 LYS 152 A 152 A ? ASP 148 A 148 A ? -1.3 ILE 149 A 149 A ? -0.3 LYS 151 A 151 A ? -0.2 CYS 150 A 150 A ? -0.2 
153 THR 153 A 153 A ? ILE 149 A 149 A ? -0.7 CYS 150 A 150 A ? -0.4 PHE 155 A 155 A ? -0.6 LYS 151 A 151 A ? -0.2 
154 PHE 154 A 154 A ? CYS 150 A 150 A ? -3.7 PHE 155 A 155 A ? -0.2 TYR 157 A 157 A ? -1.3 THR 153 A 153 A ? -0.2 
155 PHE 155 A 155 A ? THR 153 A 153 A ? -0.6 ARG 156 A 156 A ? -0.3 PHE 154 A 154 A ? -0.2 LYS 151 A 151 A ? -0.0 
156 ARG 156 A 156 A ? SER 158 A 158 A ? -0.0 ALA 82  A 82  A ? -0.0 PHE 155 A 155 A ? -0.3 SER 158 A 158 A ? -0.2 
157 TYR 157 A 157 A ? PHE 154 A 154 A ? -1.3 CYS 150 A 150 A ? -0.2 GLN 160 A 160 A ? -0.0 TYR 84  A 84  A ? -0.0 
158 SER 158 A 158 A ? ARG 156 A 156 A ? -0.2 PRO 159 A 159 A ? -0.1 GLN 162 A 162 A ? -2.0 VAL 161 A 161 A ? -1.2 
159 PRO 159 A 159 A ? ?   ?   ? ?   ? ? ?    ?   ?   ? ?   ? ? ?    SER 158 A 158 A ? -0.1 CYS 164 A 164 A ? -0.0 
160 GLN 160 A 160 A ? VAL 161 A 161 A ? -0.2 TYR 157 A 157 A ? -0.0 MET 163 A 163 A ? -0.0 TYR 157 A 157 A ? -0.0 
161 VAL 161 A 161 A ? SER 158 A 158 A ? -1.2 CYS 210 A 210 A ? -0.0 LYS 208 A 208 A ? -2.3 MET 163 A 163 A ? -0.3 
162 GLN 162 A 162 A ? SER 158 A 158 A ? -2.0 ALA 207 A 207 A ? -0.2 CYS 164 A 164 A ? -0.3 ALA 207 A 207 A ? -0.2 
163 MET 163 A 163 A ? PHE 206 A 206 A ? -2.4 VAL 161 A 161 A ? -0.3 PHE 206 A 206 A ? -2.7 VAL 165 A 165 A ? -0.6 
164 CYS 164 A 164 A ? GLN 145 A 145 A ? -0.5 GLN 162 A 162 A ? -0.3 GLN 145 A 145 A ? -3.9 GLY 166 A 166 A ? -0.4 
165 VAL 165 A 165 A ? LYS 204 A 204 A ? -2.8 MET 163 A 163 A ? -0.6 LYS 204 A 204 A ? -1.9 ASP 167 A 167 A ? -0.3 
166 GLY 166 A 166 A ? LYS 143 A 143 A ? -2.8 CYS 164 A 164 A ? -0.4 SER 168 A 168 A ? -0.4 PHE 202 A 202 A ? -0.1 
167 ASP 167 A 167 A ? LYS 172 A 172 A ? -0.6 VAL 165 A 165 A ? -0.3 GLY 170 A 170 A ? -2.1 LYS 172 A 172 A ? -0.2 
168 SER 168 A 168 A ? GLY 166 A 166 A ? -0.4 SER 169 A 169 A ? -0.3 ASP 167 A 167 A ? -0.1 PHE 202 A 202 A ? -0.1 
169 SER 169 A 169 A ? THR 201 A 201 A ? -0.1 GLY 170 A 170 A ? -0.1 SER 168 A 168 A ? -0.3 PHE 202 A 202 A ? -0.1 
170 GLY 170 A 170 A ? ASP 167 A 167 A ? -2.1 LYS 172 A 172 A ? -0.2 THR 201 A 201 A ? -0.1 SER 168 A 168 A ? -0.1 
171 GLU 171 A 171 A ? LYS 172 A 172 A ? -0.1 GLY 4   A 4   A ? -0.1 SER 173 A 173 A ? -0.4 GLY 170 A 170 A ? -0.1 
172 LYS 172 A 172 A ? ASP 167 A 167 A ? -0.2 THR 201 A 201 A ? -0.1 ASP 167 A 167 A ? -0.6 THR 174 A 174 A ? -0.3 
173 SER 173 A 173 A ? ILE 3   A 3   A ? -2.1 GLU 171 A 171 A ? -0.4 ILE 3   A 3   A ? -2.3 PHE 175 A 175 A ? -0.3 
174 THR 174 A 174 A ? LYS 172 A 172 A ? -0.3 ILE 2   A 2   A ? -0.2 ILE 2   A 2   A ? -0.3 LYS 176 A 176 A ? -0.2 
175 PHE 175 A 175 A ? GLU 1   A 1   A ? -1.5 SER 173 A 173 A ? -0.3 ASP 178 A 178 A ? -2.3 SER 179 A 179 A ? -0.2 
176 LYS 176 A 176 A ? GLY 177 A 177 A ? -0.3 THR 174 A 174 A ? -0.2 GLY 125 A 125 A ? -3.3 PHE 175 A 175 A ? -0.1 
177 GLY 177 A 177 A ? GLY 124 A 124 A ? -0.3 ALA 26  A 26  A ? -0.1 TRP 123 A 123 A ? -0.4 LYS 176 A 176 A ? -0.3 
178 ASP 178 A 178 A ? PHE 175 A 175 A ? -2.3 CYS 27  A 27  A ? -0.2 GLY 181 A 181 A ? -2.5 VAL 193 A 193 A ? -0.3 
179 SER 179 A 179 A ? ALA 26  A 26  A ? -0.3 GLY 180 A 180 A ? -0.3 GLY 28  A 28  A ? -4.7 SER 194 A 194 A ? -0.2 
180 GLY 180 A 180 A ? VAL 193 A 193 A ? -2.6 GLY 181 A 181 A ? -0.3 SER 179 A 179 A ? -0.3 SER 194 A 194 A ? -0.1 
181 GLY 181 A 181 A ? ASP 178 A 178 A ? -2.5 GLY 28  A 28  A ? -0.1 VAL 193 A 193 A ? -2.6 GLY 180 A 180 A ? -0.3 
182 PRO 182 A 182 A ? ?   ?   ? ?   ? ? ?    ?   ?   ? ?   ? ? ?    ALA 121 A 121 A ? -0.8 VAL 184 A 184 A ? -0.7 
183 LEU 183 A 183 A ? GLY 191 A 191 A ? -2.8 GLY 181 A 181 A ? -0.3 TYR 190 A 190 A ? -3.5 GLY 191 A 191 A ? -1.2 
184 VAL 184 A 184 A ? SER 119 A 119 A ? -3.6 PRO 182 A 182 A ? -0.7 SER 119 A 119 A ? -3.4 ASN 186 A 186 A ? -0.4 
185 CYS 185 A 185 A ? THR 188 A 188 A ? -2.8 LEU 183 A 183 A ? -0.5 THR 188 A 188 A ? -1.5 CYS 118 A 118 A ? -0.1 
186 ASN 186 A 186 A ? VAL 184 A 184 A ? -0.4 MET 117 A 117 A ? -0.3 CYS 185 A 185 A ? -0.2 ALA 189 A 189 A ? -0.1 
187 GLY 187 A 187 A ? THR 188 A 188 A ? -0.2 VAL 184 A 184 A ? -0.1 ALA 189 A 189 A ? -0.3 ASN 186 A 186 A ? -0.3 
188 THR 188 A 188 A ? CYS 185 A 185 A ? -1.5 ILE 105 A 105 A ? -0.1 CYS 185 A 185 A ? -2.8 TYR 190 A 190 A ? -0.6 
189 ALA 189 A 189 A ? PRO 106 A 106 A ? -2.1 GLY 187 A 187 A ? -0.3 VAL 184 A 184 A ? -0.2 ILE 192 A 192 A ? -0.1 
190 TYR 190 A 190 A ? LEU 183 A 183 A ? -3.5 THR 188 A 188 A ? -0.6 VAL 209 A 209 A ? -1.2 CYS 210 A 210 A ? -0.5 
191 GLY 191 A 191 A ? LEU 183 A 183 A ? -1.2 LYS 208 A 208 A ? -0.2 LEU 183 A 183 A ? -2.8 VAL 193 A 193 A ? -0.4 
192 ILE 192 A 192 A ? ALA 207 A 207 A ? -1.5 TYR 190 A 190 A ? -0.3 ALA 207 A 207 A ? -2.5 SER 194 A 194 A ? -0.2 
193 VAL 193 A 193 A ? GLY 181 A 181 A ? -2.6 GLY 191 A 191 A ? -0.4 GLY 180 A 180 A ? -2.6 PHE 206 A 206 A ? -0.2 
194 SER 194 A 194 A ? VAL 205 A 205 A ? -1.6 TYR 195 A 195 A ? -0.3 GLY 196 A 196 A ? -0.3 PHE 206 A 206 A ? -0.2 
195 TYR 195 A 195 A ? VAL 205 A 205 A ? -1.9 PHE 83  A 83  A ? -0.1 VAL 205 A 205 A ? -3.2 SER 194 A 194 A ? -0.3 
196 GLY 196 A 196 A ? SER 194 A 194 A ? -0.3 LYS 204 A 204 A ? -0.2 LYS 204 A 204 A ? -0.1 GLY 199 A 199 A ? -0.1 
197 PRO 197 A 197 A ? ?   ?   ? ?   ? ? ?    ?   ?   ? ?   ? ? ?    LYS 200 A 200 A ? -1.6 GLY 199 A 199 A ? -0.1 
198 HIS 198 A 198 A ? GLY 199 A 199 A ? -0.2 GLY 196 A 196 A ? -0.1 THR 201 A 201 A ? -0.1 ?   ?   ? ?   ? ? ?    
199 GLY 199 A 199 A ? LYS 200 A 200 A ? -0.2 PRO 197 A 197 A ? -0.1 THR 201 A 201 A ? -0.4 HIS 198 A 198 A ? -0.2 
200 LYS 200 A 200 A ? PRO 197 A 197 A ? -1.6 PRO 203 A 203 A ? -0.1 GLY 199 A 199 A ? -0.2 GLY 170 A 170 A ? -0.1 
201 THR 201 A 201 A ? GLY 199 A 199 A ? -0.4 PHE 202 A 202 A ? -0.2 ASP 167 A 167 A ? -0.2 THR 174 A 174 A ? -0.2 
202 PHE 202 A 202 A ? PRO 203 A 203 A ? -0.2 GLY 166 A 166 A ? -0.1 THR 201 A 201 A ? -0.2 LYS 204 A 204 A ? -0.1 
203 PRO 203 A 203 A ? ?   ?   ? ?   ? ? ?    ?   ?   ? ?   ? ? ?    VAL 205 A 205 A ? -0.4 PHE 202 A 202 A ? -0.2 
204 LYS 204 A 204 A ? VAL 165 A 165 A ? -1.9 GLY 196 A 196 A ? -0.1 VAL 165 A 165 A ? -2.8 PHE 206 A 206 A ? -0.5 
205 VAL 205 A 205 A ? TYR 195 A 195 A ? -3.2 PRO 203 A 203 A ? -0.4 TYR 195 A 195 A ? -1.9 SER 194 A 194 A ? -1.6 
206 PHE 206 A 206 A ? MET 163 A 163 A ? -2.7 LYS 204 A 204 A ? -0.5 MET 163 A 163 A ? -2.4 LYS 208 A 208 A ? -0.4 
207 ALA 207 A 207 A ? ILE 192 A 192 A ? -2.5 VAL 205 A 205 A ? -0.3 ILE 192 A 192 A ? -1.5 VAL 209 A 209 A ? -1.0 
208 LYS 208 A 208 A ? VAL 161 A 161 A ? -2.3 PHE 206 A 206 A ? -0.4 SER 211 A 211 A ? -1.5 PHE 212 A 212 A ? -0.4 
209 VAL 209 A 209 A ? TYR 190 A 190 A ? -1.2 ALA 207 A 207 A ? -1.0 PHE 212 A 212 A ? -2.3 ILE 213 A 213 A ? -0.4 
210 CYS 210 A 210 A ? TYR 190 A 190 A ? -0.5 SER 211 A 211 A ? -0.3 ILE 213 A 213 A ? -0.9 VAL 209 A 209 A ? -0.3 
211 SER 211 A 211 A ? LYS 208 A 208 A ? -1.5 PHE 212 A 212 A ? -0.2 CYS 210 A 210 A ? -0.3 VAL 209 A 209 A ? -0.2 
212 PHE 212 A 212 A ? VAL 209 A 209 A ? -2.3 LYS 208 A 208 A ? -0.4 ILE 216 A 216 A ? -3.2 SER 211 A 211 A ? -0.2 
213 ILE 213 A 213 A ? CYS 210 A 210 A ? -0.9 VAL 209 A 209 A ? -0.4 ASN 217 A 217 A ? -2.9 GLU 218 A 218 A ? -0.3 
214 PRO 214 A 214 A ? ?   ?   ? ?   ? ? ?    ?   ?   ? ?   ? ? ?    GLU 218 A 218 A ? -2.0 ILE 213 A 213 A ? -0.2 
215 TRP 215 A 215 A ? ASN 217 A 217 A ? -0.2 SER 211 A 211 A ? -0.2 GLU 219 A 219 A ? -2.4 ILE 213 A 213 A ? -0.2 
216 ILE 216 A 216 A ? PHE 212 A 212 A ? -3.2 ASN 217 A 217 A ? -0.2 LEU 220 A 220 A ? -2.4 TRP 215 A 215 A ? -0.2 
217 ASN 217 A 217 A ? ILE 213 A 213 A ? -2.9 PHE 212 A 212 A ? -0.2 LYS 221 A 221 A ? -1.6 ILE 216 A 216 A ? -0.2 
218 GLU 218 A 218 A ? PRO 214 A 214 A ? -2.0 ILE 213 A 213 A ? -0.3 LYS 222 A 222 A ? -0.9 ASN 217 A 217 A ? -0.2 
219 GLU 219 A 219 A ? TRP 215 A 215 A ? -2.4 LEU 220 A 220 A ? -0.2 LEU 223 A 223 A ? -1.1 LYS 222 A 222 A ? -0.5 
220 LEU 220 A 220 A ? ILE 216 A 216 A ? -2.4 LYS 221 A 221 A ? -0.2 LEU 223 A 223 A ? -0.5 GLU 219 A 219 A ? -0.2 
221 LYS 221 A 221 A ? ASN 217 A 217 A ? -1.6 LYS 222 A 222 A ? -0.2 LEU 220 A 220 A ? -0.2 GLU 219 A 219 A ? -0.2 
222 LYS 222 A 222 A ? GLU 218 A 218 A ? -0.9 GLU 219 A 219 A ? -0.5 LYS 221 A 221 A ? -0.2 LEU 220 A 220 A ? -0.2 
223 LEU 223 A 223 A ? GLU 219 A 219 A ? -1.1 LEU 220 A 220 A ? -0.5 LEU 220 A 220 A ? -0.0 ?   ?   ? ?   ? ? ?    
# 
loop_
_dssp_statistics_histogram.entry_id 
_dssp_statistics_histogram.type 
_dssp_statistics_histogram.1 
_dssp_statistics_histogram.2 
_dssp_statistics_histogram.3 
_dssp_statistics_histogram.4 
_dssp_statistics_histogram.5 
_dssp_statistics_histogram.6 
_dssp_statistics_histogram.7 
_dssp_statistics_histogram.8 
_dssp_statistics_histogram.9 
_dssp_statistics_histogram.10 
_dssp_statistics_histogram.11 
_dssp_statistics_histogram.12 
_dssp_statistics_histogram.13 
_dssp_statistics_histogram.14 
_dssp_statistics_histogram.15 
_dssp_statistics_histogram.16 
_dssp_statistics_histogram.17 
_dssp_statistics_histogram.18 
_dssp_statistics_histogram.19 
_dssp_statistics_histogram.20 
_dssp_statistics_histogram.21 
_dssp_statistics_histogram.22 
_dssp_statistics_histogram.23 
_dssp_statistics_histogram.24 
_dssp_statistics_histogram.25 
_dssp_statistics_histogram.26 
_dssp_statistics_histogram.27 
_dssp_statistics_histogram.28 
_dssp_statistics_histogram.29 
_dssp_statistics_histogram.30 
Alligator_sinensis_GeneID=102372276 residues_per_alpha_helix        0 0 0 0 0 0 1 0 0 1 0 0 0 0 0 0 0 0 0 0 0 0 0 0 0 0 0 0 0 0 
Alligator_sinensis_GeneID=102372276 parallel_bridges_per_ladder     0 0 0 0 0 0 0 0 0 0 0 0 0 0 0 0 0 0 0 0 0 0 0 0 0 0 0 0 0 0 
Alligator_sinensis_GeneID=102372276 antiparallel_bridges_per_ladder 3 3 1 5 2 2 0 0 0 0 0 0 0 0 0 0 0 0 0 0 0 0 0 0 0 0 0 0 0 0 
Alligator_sinensis_GeneID=102372276 ladders_per_sheet               1 0 0 0 0 1 1 0 0 0 0 0 0 0 0 0 0 0 0 0 0 0 0 0 0 0 0 0 0 0 
# 
loop_
_dssp_statistics_hbond.entry_id 
_dssp_statistics_hbond.type 
_dssp_statistics_hbond.count 
_dssp_statistics_hbond.count_per_100 
Alligator_sinensis_GeneID=102372276 O(I)-->H-N(J)          142 63.7 
Alligator_sinensis_GeneID=102372276 'PARALLEL BRIDGES'     0   0.0  
Alligator_sinensis_GeneID=102372276 'ANTIPARALLEL BRIDGES' 73  32.7 
Alligator_sinensis_GeneID=102372276 O(I)-->H-N(I-5)        2   0.9  
Alligator_sinensis_GeneID=102372276 O(I)-->H-N(I-4)        2   0.9  
Alligator_sinensis_GeneID=102372276 O(I)-->H-N(I-3)        4   1.8  
Alligator_sinensis_GeneID=102372276 O(I)-->H-N(I-2)        0   0.0  
Alligator_sinensis_GeneID=102372276 O(I)-->H-N(I-1)        0   0.0  
Alligator_sinensis_GeneID=102372276 O(I)-->H-N(I+0)        0   0.0  
Alligator_sinensis_GeneID=102372276 O(I)-->H-N(I+1)        0   0.0  
Alligator_sinensis_GeneID=102372276 O(I)-->H-N(I+2)        18  8.1  
Alligator_sinensis_GeneID=102372276 O(I)-->H-N(I+3)        24  10.8 
Alligator_sinensis_GeneID=102372276 O(I)-->H-N(I+4)        16  7.2  
Alligator_sinensis_GeneID=102372276 O(I)-->H-N(I+5)        0   0.0  
# 
_dssp_statistics.entry_id                       Alligator_sinensis_GeneID=102372276 
_dssp_statistics.nr_of_residues                 223 
_dssp_statistics.nr_of_chains                   1 
_dssp_statistics.nr_of_ss_bridges_total         0 
_dssp_statistics.nr_of_ss_bridges_intra_chain   0 
_dssp_statistics.nr_of_ss_bridges_inter_chain   0 
# 
loop_
_chem_comp.id 
_chem_comp.type 
_chem_comp.mon_nstd_flag 
_chem_comp.name 
_chem_comp.formula 
_chem_comp.formula_weight 
ALA 'L-PEPTIDE LINKING' y ALANINE         'C3 H7 N O2'     89.093 
ARG 'L-PEPTIDE LINKING' y ARGININE        'C6 H15 N4 O2'  175.209 
ASN 'L-PEPTIDE LINKING' y ASPARAGINE      'C4 H8 N2 O3'   132.118 
ASP 'L-PEPTIDE LINKING' y 'ASPARTIC ACID' 'C4 H7 N O4'    133.103 
CYS 'L-PEPTIDE LINKING' y CYSTEINE        'C3 H7 N O2 S'  121.158 
GLN 'L-PEPTIDE LINKING' y GLUTAMINE       'C5 H10 N2 O3'  146.144 
GLU 'L-PEPTIDE LINKING' y 'GLUTAMIC ACID' 'C5 H9 N O4'    147.129 
GLY 'PEPTIDE LINKING'   y GLYCINE         'C2 H5 N O2'     75.067 
HIS 'L-PEPTIDE LINKING' y HISTIDINE       'C6 H10 N3 O2'  156.162 
ILE 'L-PEPTIDE LINKING' y ISOLEUCINE      'C6 H13 N O2'   131.173 
LEU 'L-PEPTIDE LINKING' y LEUCINE         'C6 H13 N O2'   131.173 
LYS 'L-PEPTIDE LINKING' y LYSINE          'C6 H15 N2 O2'  147.195 
MET 'L-PEPTIDE LINKING' y METHIONINE      'C5 H11 N O2 S' 149.211 
PHE 'L-PEPTIDE LINKING' y PHENYLALANINE   'C9 H11 N O2'   165.189 
PRO 'L-PEPTIDE LINKING' y PROLINE         'C5 H9 N O2'     115.13 
SER 'L-PEPTIDE LINKING' y SERINE          'C3 H7 N O3'    105.093 
THR 'L-PEPTIDE LINKING' y THREONINE       'C4 H9 N O3'    119.119 
TRP 'L-PEPTIDE LINKING' y TRYPTOPHAN      'C11 H12 N2 O2' 204.225 
TYR 'L-PEPTIDE LINKING' y TYROSINE        'C9 H11 N O3'   181.189 
VAL 'L-PEPTIDE LINKING' y VALINE          'C5 H11 N O2'   117.146 
# 
loop_
_atom_type.symbol 
N 
C 
O 
S 
# 
loop_
_entity_poly_seq.entity_id 
_entity_poly_seq.num 
_entity_poly_seq.mon_id 
_entity_poly_seq.hetero 
1   1 GLU n 
1   2 ILE n 
1   3 ILE n 
1   4 GLY n 
1   5 GLY n 
1   6 ARG n 
1   7 GLU n 
1   8 ALA n 
1   9 LYS n 
1  10 LYS n 
1  11 TYR n 
1  12 SER n 
1  13 ARG n 
1  14 PRO n 
1  15 TYR n 
1  16 MET n 
1  17 ALA n 
1  18 TYR n 
1  19 THR n 
1  20 ILE n 
1  21 ILE n 
1  22 GLU n 
1  23 GLU n 
1  24 GLU n 
1  25 LEU n 
1  26 ALA n 
1  27 CYS n 
1  28 GLY n 
1  29 GLY n 
1  30 PHE n 
1  31 LEU n 
1  32 ILE n 
1  33 GLN n 
1  34 GLU n 
1  35 ASP n 
1  36 VAL n 
1  37 VAL n 
1  38 VAL n 
1  39 THR n 
1  40 ALA n 
1  41 ALA n 
1  42 HIS n 
1  43 CYS n 
1  44 ASN n 
1  45 THR n 
1  46 ASP n 
1  47 LYS n 
1  48 MET n 
1  49 SER n 
1  50 VAL n 
1  51 ILE n 
1  52 LEU n 
1  53 GLY n 
1  54 ALA n 
1  55 HIS n 
1  56 ASN n 
1  57 ILE n 
1  58 ARG n 
1  59 LYS n 
1  60 PRO n 
1  61 GLU n 
1  62 PRO n 
1  63 ASN n 
1  64 SER n 
1  65 GLN n 
1  66 ARG n 
1  67 ILE n 
1  68 GLU n 
1  69 VAL n 
1  70 ARG n 
1  71 HIS n 
1  72 TRP n 
1  73 ILE n 
1  74 PRO n 
1  75 HIS n 
1  76 PRO n 
1  77 GLN n 
1  78 PHE n 
1  79 ASN n 
1  80 ARG n 
1  81 THR n 
1  82 ALA n 
1  83 PHE n 
1  84 TYR n 
1  85 TYR n 
1  86 ASP n 
1  87 ILE n 
1  88 MET n 
1  89 LEU n 
1  90 LEU n 
1  91 GLN n 
1  92 LEU n 
1  93 LYS n 
1  94 HIS n 
1  95 HIS n 
1  96 ALA n 
1  97 ARG n 
1  98 LEU n 
1  99 ASN n 
1 100 HIS n 
1 101 GLN n 
1 102 VAL n 
1 103 GLN n 
1 104 THR n 
1 105 ILE n 
1 106 PRO n 
1 107 LEU n 
1 108 PRO n 
1 109 ALA n 
1 110 LYS n 
1 111 CYS n 
1 112 VAL n 
1 113 LYS n 
1 114 PRO n 
1 115 GLY n 
1 116 THR n 
1 117 MET n 
1 118 CYS n 
1 119 SER n 
1 120 VAL n 
1 121 ALA n 
1 122 GLY n 
1 123 TRP n 
1 124 GLY n 
1 125 GLY n 
1 126 THR n 
1 127 CYS n 
1 128 LEU n 
1 129 SER n 
1 130 ASN n 
1 131 GLU n 
1 132 THR n 
1 133 GLY n 
1 134 SER n 
1 135 ASP n 
1 136 VAL n 
1 137 LEU n 
1 138 LEU n 
1 139 GLU n 
1 140 VAL n 
1 141 ASP n 
1 142 LEU n 
1 143 LYS n 
1 144 VAL n 
1 145 GLN n 
1 146 ASP n 
1 147 ASP n 
1 148 ASP n 
1 149 ILE n 
1 150 CYS n 
1 151 LYS n 
1 152 LYS n 
1 153 THR n 
1 154 PHE n 
1 155 PHE n 
1 156 ARG n 
1 157 TYR n 
1 158 SER n 
1 159 PRO n 
1 160 GLN n 
1 161 VAL n 
1 162 GLN n 
1 163 MET n 
1 164 CYS n 
1 165 VAL n 
1 166 GLY n 
1 167 ASP n 
1 168 SER n 
1 169 SER n 
1 170 GLY n 
1 171 GLU n 
1 172 LYS n 
1 173 SER n 
1 174 THR n 
1 175 PHE n 
1 176 LYS n 
1 177 GLY n 
1 178 ASP n 
1 179 SER n 
1 180 GLY n 
1 181 GLY n 
1 182 PRO n 
1 183 LEU n 
1 184 VAL n 
1 185 CYS n 
1 186 ASN n 
1 187 GLY n 
1 188 THR n 
1 189 ALA n 
1 190 TYR n 
1 191 GLY n 
1 192 ILE n 
1 193 VAL n 
1 194 SER n 
1 195 TYR n 
1 196 GLY n 
1 197 PRO n 
1 198 HIS n 
1 199 GLY n 
1 200 LYS n 
1 201 THR n 
1 202 PHE n 
1 203 PRO n 
1 204 LYS n 
1 205 VAL n 
1 206 PHE n 
1 207 ALA n 
1 208 LYS n 
1 209 VAL n 
1 210 CYS n 
1 211 SER n 
1 212 PHE n 
1 213 ILE n 
1 214 PRO n 
1 215 TRP n 
1 216 ILE n 
1 217 ASN n 
1 218 GLU n 
1 219 GLU n 
1 220 LEU n 
1 221 LYS n 
1 222 LYS n 
1 223 LEU n 
# 
loop_
_pdbx_poly_seq_scheme.asym_id 
_pdbx_poly_seq_scheme.entity_id 
_pdbx_poly_seq_scheme.seq_id 
_pdbx_poly_seq_scheme.mon_id 
_pdbx_poly_seq_scheme.ndb_seq_num 
_pdbx_poly_seq_scheme.pdb_seq_num 
_pdbx_poly_seq_scheme.auth_seq_num 
_pdbx_poly_seq_scheme.pdb_mon_id 
_pdbx_poly_seq_scheme.auth_mon_id 
_pdbx_poly_seq_scheme.pdb_strand_id 
_pdbx_poly_seq_scheme.pdb_ins_code 
_pdbx_poly_seq_scheme.hetero 
A 1   1 GLU   1 1   1   GLU GLU A ? n 
A 1   2 ILE   2 2   2   ILE ILE A ? n 
A 1   3 ILE   3 3   3   ILE ILE A ? n 
A 1   4 GLY   4 4   4   GLY GLY A ? n 
A 1   5 GLY   5 5   5   GLY GLY A ? n 
A 1   6 ARG   6 6   6   ARG ARG A ? n 
A 1   7 GLU   7 7   7   GLU GLU A ? n 
A 1   8 ALA   8 8   8   ALA ALA A ? n 
A 1   9 LYS   9 9   9   LYS LYS A ? n 
A 1  10 LYS  10 10  10  LYS LYS A ? n 
A 1  11 TYR  11 11  11  TYR TYR A ? n 
A 1  12 SER  12 12  12  SER SER A ? n 
A 1  13 ARG  13 13  13  ARG ARG A ? n 
A 1  14 PRO  14 14  14  PRO PRO A ? n 
A 1  15 TYR  15 15  15  TYR TYR A ? n 
A 1  16 MET  16 16  16  MET MET A ? n 
A 1  17 ALA  17 17  17  ALA ALA A ? n 
A 1  18 TYR  18 18  18  TYR TYR A ? n 
A 1  19 THR  19 19  19  THR THR A ? n 
A 1  20 ILE  20 20  20  ILE ILE A ? n 
A 1  21 ILE  21 21  21  ILE ILE A ? n 
A 1  22 GLU  22 22  22  GLU GLU A ? n 
A 1  23 GLU  23 23  23  GLU GLU A ? n 
A 1  24 GLU  24 24  24  GLU GLU A ? n 
A 1  25 LEU  25 25  25  LEU LEU A ? n 
A 1  26 ALA  26 26  26  ALA ALA A ? n 
A 1  27 CYS  27 27  27  CYS CYS A ? n 
A 1  28 GLY  28 28  28  GLY GLY A ? n 
A 1  29 GLY  29 29  29  GLY GLY A ? n 
A 1  30 PHE  30 30  30  PHE PHE A ? n 
A 1  31 LEU  31 31  31  LEU LEU A ? n 
A 1  32 ILE  32 32  32  ILE ILE A ? n 
A 1  33 GLN  33 33  33  GLN GLN A ? n 
A 1  34 GLU  34 34  34  GLU GLU A ? n 
A 1  35 ASP  35 35  35  ASP ASP A ? n 
A 1  36 VAL  36 36  36  VAL VAL A ? n 
A 1  37 VAL  37 37  37  VAL VAL A ? n 
A 1  38 VAL  38 38  38  VAL VAL A ? n 
A 1  39 THR  39 39  39  THR THR A ? n 
A 1  40 ALA  40 40  40  ALA ALA A ? n 
A 1  41 ALA  41 41  41  ALA ALA A ? n 
A 1  42 HIS  42 42  42  HIS HIS A ? n 
A 1  43 CYS  43 43  43  CYS CYS A ? n 
A 1  44 ASN  44 44  44  ASN ASN A ? n 
A 1  45 THR  45 45  45  THR THR A ? n 
A 1  46 ASP  46 46  46  ASP ASP A ? n 
A 1  47 LYS  47 47  47  LYS LYS A ? n 
A 1  48 MET  48 48  48  MET MET A ? n 
A 1  49 SER  49 49  49  SER SER A ? n 
A 1  50 VAL  50 50  50  VAL VAL A ? n 
A 1  51 ILE  51 51  51  ILE ILE A ? n 
A 1  52 LEU  52 52  52  LEU LEU A ? n 
A 1  53 GLY  53 53  53  GLY GLY A ? n 
A 1  54 ALA  54 54  54  ALA ALA A ? n 
A 1  55 HIS  55 55  55  HIS HIS A ? n 
A 1  56 ASN  56 56  56  ASN ASN A ? n 
A 1  57 ILE  57 57  57  ILE ILE A ? n 
A 1  58 ARG  58 58  58  ARG ARG A ? n 
A 1  59 LYS  59 59  59  LYS LYS A ? n 
A 1  60 PRO  60 60  60  PRO PRO A ? n 
A 1  61 GLU  61 61  61  GLU GLU A ? n 
A 1  62 PRO  62 62  62  PRO PRO A ? n 
A 1  63 ASN  63 63  63  ASN ASN A ? n 
A 1  64 SER  64 64  64  SER SER A ? n 
A 1  65 GLN  65 65  65  GLN GLN A ? n 
A 1  66 ARG  66 66  66  ARG ARG A ? n 
A 1  67 ILE  67 67  67  ILE ILE A ? n 
A 1  68 GLU  68 68  68  GLU GLU A ? n 
A 1  69 VAL  69 69  69  VAL VAL A ? n 
A 1  70 ARG  70 70  70  ARG ARG A ? n 
A 1  71 HIS  71 71  71  HIS HIS A ? n 
A 1  72 TRP  72 72  72  TRP TRP A ? n 
A 1  73 ILE  73 73  73  ILE ILE A ? n 
A 1  74 PRO  74 74  74  PRO PRO A ? n 
A 1  75 HIS  75 75  75  HIS HIS A ? n 
A 1  76 PRO  76 76  76  PRO PRO A ? n 
A 1  77 GLN  77 77  77  GLN GLN A ? n 
A 1  78 PHE  78 78  78  PHE PHE A ? n 
A 1  79 ASN  79 79  79  ASN ASN A ? n 
A 1  80 ARG  80 80  80  ARG ARG A ? n 
A 1  81 THR  81 81  81  THR THR A ? n 
A 1  82 ALA  82 82  82  ALA ALA A ? n 
A 1  83 PHE  83 83  83  PHE PHE A ? n 
A 1  84 TYR  84 84  84  TYR TYR A ? n 
A 1  85 TYR  85 85  85  TYR TYR A ? n 
A 1  86 ASP  86 86  86  ASP ASP A ? n 
A 1  87 ILE  87 87  87  ILE ILE A ? n 
A 1  88 MET  88 88  88  MET MET A ? n 
A 1  89 LEU  89 89  89  LEU LEU A ? n 
A 1  90 LEU  90 90  90  LEU LEU A ? n 
A 1  91 GLN  91 91  91  GLN GLN A ? n 
A 1  92 LEU  92 92  92  LEU LEU A ? n 
A 1  93 LYS  93 93  93  LYS LYS A ? n 
A 1  94 HIS  94 94  94  HIS HIS A ? n 
A 1  95 HIS  95 95  95  HIS HIS A ? n 
A 1  96 ALA  96 96  96  ALA ALA A ? n 
A 1  97 ARG  97 97  97  ARG ARG A ? n 
A 1  98 LEU  98 98  98  LEU LEU A ? n 
A 1  99 ASN  99 99  99  ASN ASN A ? n 
A 1 100 HIS 100 100 100 HIS HIS A ? n 
A 1 101 GLN 101 101 101 GLN GLN A ? n 
A 1 102 VAL 102 102 102 VAL VAL A ? n 
A 1 103 GLN 103 103 103 GLN GLN A ? n 
A 1 104 THR 104 104 104 THR THR A ? n 
A 1 105 ILE 105 105 105 ILE ILE A ? n 
A 1 106 PRO 106 106 106 PRO PRO A ? n 
A 1 107 LEU 107 107 107 LEU LEU A ? n 
A 1 108 PRO 108 108 108 PRO PRO A ? n 
A 1 109 ALA 109 109 109 ALA ALA A ? n 
A 1 110 LYS 110 110 110 LYS LYS A ? n 
A 1 111 CYS 111 111 111 CYS CYS A ? n 
A 1 112 VAL 112 112 112 VAL VAL A ? n 
A 1 113 LYS 113 113 113 LYS LYS A ? n 
A 1 114 PRO 114 114 114 PRO PRO A ? n 
A 1 115 GLY 115 115 115 GLY GLY A ? n 
A 1 116 THR 116 116 116 THR THR A ? n 
A 1 117 MET 117 117 117 MET MET A ? n 
A 1 118 CYS 118 118 118 CYS CYS A ? n 
A 1 119 SER 119 119 119 SER SER A ? n 
A 1 120 VAL 120 120 120 VAL VAL A ? n 
A 1 121 ALA 121 121 121 ALA ALA A ? n 
A 1 122 GLY 122 122 122 GLY GLY A ? n 
A 1 123 TRP 123 123 123 TRP TRP A ? n 
A 1 124 GLY 124 124 124 GLY GLY A ? n 
A 1 125 GLY 125 125 125 GLY GLY A ? n 
A 1 126 THR 126 126 126 THR THR A ? n 
A 1 127 CYS 127 127 127 CYS CYS A ? n 
A 1 128 LEU 128 128 128 LEU LEU A ? n 
A 1 129 SER 129 129 129 SER SER A ? n 
A 1 130 ASN 130 130 130 ASN ASN A ? n 
A 1 131 GLU 131 131 131 GLU GLU A ? n 
A 1 132 THR 132 132 132 THR THR A ? n 
A 1 133 GLY 133 133 133 GLY GLY A ? n 
A 1 134 SER 134 134 134 SER SER A ? n 
A 1 135 ASP 135 135 135 ASP ASP A ? n 
A 1 136 VAL 136 136 136 VAL VAL A ? n 
A 1 137 LEU 137 137 137 LEU LEU A ? n 
A 1 138 LEU 138 138 138 LEU LEU A ? n 
A 1 139 GLU 139 139 139 GLU GLU A ? n 
A 1 140 VAL 140 140 140 VAL VAL A ? n 
A 1 141 ASP 141 141 141 ASP ASP A ? n 
A 1 142 LEU 142 142 142 LEU LEU A ? n 
A 1 143 LYS 143 143 143 LYS LYS A ? n 
A 1 144 VAL 144 144 144 VAL VAL A ? n 
A 1 145 GLN 145 145 145 GLN GLN A ? n 
A 1 146 ASP 146 146 146 ASP ASP A ? n 
A 1 147 ASP 147 147 147 ASP ASP A ? n 
A 1 148 ASP 148 148 148 ASP ASP A ? n 
A 1 149 ILE 149 149 149 ILE ILE A ? n 
A 1 150 CYS 150 150 150 CYS CYS A ? n 
A 1 151 LYS 151 151 151 LYS LYS A ? n 
A 1 152 LYS 152 152 152 LYS LYS A ? n 
A 1 153 THR 153 153 153 THR THR A ? n 
A 1 154 PHE 154 154 154 PHE PHE A ? n 
A 1 155 PHE 155 155 155 PHE PHE A ? n 
A 1 156 ARG 156 156 156 ARG ARG A ? n 
A 1 157 TYR 157 157 157 TYR TYR A ? n 
A 1 158 SER 158 158 158 SER SER A ? n 
A 1 159 PRO 159 159 159 PRO PRO A ? n 
A 1 160 GLN 160 160 160 GLN GLN A ? n 
A 1 161 VAL 161 161 161 VAL VAL A ? n 
A 1 162 GLN 162 162 162 GLN GLN A ? n 
A 1 163 MET 163 163 163 MET MET A ? n 
A 1 164 CYS 164 164 164 CYS CYS A ? n 
A 1 165 VAL 165 165 165 VAL VAL A ? n 
A 1 166 GLY 166 166 166 GLY GLY A ? n 
A 1 167 ASP 167 167 167 ASP ASP A ? n 
A 1 168 SER 168 168 168 SER SER A ? n 
A 1 169 SER 169 169 169 SER SER A ? n 
A 1 170 GLY 170 170 170 GLY GLY A ? n 
A 1 171 GLU 171 171 171 GLU GLU A ? n 
A 1 172 LYS 172 172 172 LYS LYS A ? n 
A 1 173 SER 173 173 173 SER SER A ? n 
A 1 174 THR 174 174 174 THR THR A ? n 
A 1 175 PHE 175 175 175 PHE PHE A ? n 
A 1 176 LYS 176 176 176 LYS LYS A ? n 
A 1 177 GLY 177 177 177 GLY GLY A ? n 
A 1 178 ASP 178 178 178 ASP ASP A ? n 
A 1 179 SER 179 179 179 SER SER A ? n 
A 1 180 GLY 180 180 180 GLY GLY A ? n 
A 1 181 GLY 181 181 181 GLY GLY A ? n 
A 1 182 PRO 182 182 182 PRO PRO A ? n 
A 1 183 LEU 183 183 183 LEU LEU A ? n 
A 1 184 VAL 184 184 184 VAL VAL A ? n 
A 1 185 CYS 185 185 185 CYS CYS A ? n 
A 1 186 ASN 186 186 186 ASN ASN A ? n 
A 1 187 GLY 187 187 187 GLY GLY A ? n 
A 1 188 THR 188 188 188 THR THR A ? n 
A 1 189 ALA 189 189 189 ALA ALA A ? n 
A 1 190 TYR 190 190 190 TYR TYR A ? n 
A 1 191 GLY 191 191 191 GLY GLY A ? n 
A 1 192 ILE 192 192 192 ILE ILE A ? n 
A 1 193 VAL 193 193 193 VAL VAL A ? n 
A 1 194 SER 194 194 194 SER SER A ? n 
A 1 195 TYR 195 195 195 TYR TYR A ? n 
A 1 196 GLY 196 196 196 GLY GLY A ? n 
A 1 197 PRO 197 197 197 PRO PRO A ? n 
A 1 198 HIS 198 198 198 HIS HIS A ? n 
A 1 199 GLY 199 199 199 GLY GLY A ? n 
A 1 200 LYS 200 200 200 LYS LYS A ? n 
A 1 201 THR 201 201 201 THR THR A ? n 
A 1 202 PHE 202 202 202 PHE PHE A ? n 
A 1 203 PRO 203 203 203 PRO PRO A ? n 
A 1 204 LYS 204 204 204 LYS LYS A ? n 
A 1 205 VAL 205 205 205 VAL VAL A ? n 
A 1 206 PHE 206 206 206 PHE PHE A ? n 
A 1 207 ALA 207 207 207 ALA ALA A ? n 
A 1 208 LYS 208 208 208 LYS LYS A ? n 
A 1 209 VAL 209 209 209 VAL VAL A ? n 
A 1 210 CYS 210 210 210 CYS CYS A ? n 
A 1 211 SER 211 211 211 SER SER A ? n 
A 1 212 PHE 212 212 212 PHE PHE A ? n 
A 1 213 ILE 213 213 213 ILE ILE A ? n 
A 1 214 PRO 214 214 214 PRO PRO A ? n 
A 1 215 TRP 215 215 215 TRP TRP A ? n 
A 1 216 ILE 216 216 216 ILE ILE A ? n 
A 1 217 ASN 217 217 217 ASN ASN A ? n 
A 1 218 GLU 218 218 218 GLU GLU A ? n 
A 1 219 GLU 219 219 219 GLU GLU A ? n 
A 1 220 LEU 220 220 220 LEU LEU A ? n 
A 1 221 LYS 221 221 221 LYS LYS A ? n 
A 1 222 LYS 222 222 222 LYS LYS A ? n 
A 1 223 LEU 223 223 223 LEU LEU A ? n 
# 
loop_
_atom_site.group_PDB 
_atom_site.id 
_atom_site.type_symbol 
_atom_site.label_atom_id 
_atom_site.label_alt_id 
_atom_site.label_comp_id 
_atom_site.label_asym_id 
_atom_site.label_entity_id 
_atom_site.label_seq_id 
_atom_site.pdbx_PDB_ins_code 
_atom_site.Cartn_x 
_atom_site.Cartn_y 
_atom_site.Cartn_z 
_atom_site.occupancy 
_atom_site.B_iso_or_equiv 
_atom_site.pdbx_formal_charge 
_atom_site.auth_seq_id 
_atom_site.auth_comp_id 
_atom_site.auth_asym_id 
_atom_site.auth_atom_id 
_atom_site.pdbx_PDB_model_num 
ATOM 1    N N   ? GLU A 1   1 ?  -0.565  -9.813  -8.763 1.000 59.740 ? 1   GLU A N   1 
ATOM 2    C CA  ? GLU A 1   1 ?   0.480 -10.816  -8.584 1.000 59.740 ? 1   GLU A CA  1 
ATOM 3    C C   ? GLU A 1   1 ?   1.633 -10.268  -7.747 1.000 59.740 ? 1   GLU A C   1 
ATOM 4    C CB  ? GLU A 1   1 ?   1.000 -11.300  -9.940 1.000 59.740 ? 1   GLU A CB  1 
ATOM 5    O O   ? GLU A 1   1 ?   2.015  -9.105  -7.893 1.000 59.740 ? 1   GLU A O   1 
ATOM 6    C CG  ? GLU A 1   1 ?   1.907 -12.519  -9.852 1.000 59.740 ? 1   GLU A CG  1 
ATOM 7    C CD  ? GLU A 1   1 ?   2.398 -13.000 -11.208 1.000 59.740 ? 1   GLU A CD  1 
ATOM 8    O OE1 ? GLU A 1   1 ?   3.212 -13.951 -11.256 1.000 59.740 ? 1   GLU A OE1 1 
ATOM 9    O OE2 ? GLU A 1   1 ?   1.967 -12.422 -12.230 1.000 59.740 ? 1   GLU A OE2 1 
ATOM 10   N N   ? ILE A 1   2 ?   2.069 -11.141  -6.817 1.000 76.060 ? 2   ILE A N   1 
ATOM 11   C CA  ? ILE A 1   2 ?   3.439 -11.045  -6.326 1.000 76.060 ? 2   ILE A CA  1 
ATOM 12   C C   ? ILE A 1   2 ?   4.328 -12.029  -7.084 1.000 76.060 ? 2   ILE A C   1 
ATOM 13   C CB  ? ILE A 1   2 ?   3.516 -11.314  -4.807 1.000 76.060 ? 2   ILE A CB  1 
ATOM 14   O O   ? ILE A 1   2 ?   4.296 -13.234  -6.821 1.000 76.060 ? 2   ILE A O   1 
ATOM 15   C CG1 ? ILE A 1   2 ?   2.604 -10.345  -4.046 1.000 76.060 ? 2   ILE A CG1 1 
ATOM 16   C CG2 ? ILE A 1   2 ?   4.961 -11.208  -4.312 1.000 76.060 ? 2   ILE A CG2 1 
ATOM 17   C CD1 ? ILE A 1   2 ?   3.080  -8.899  -4.070 1.000 76.060 ? 2   ILE A CD1 1 
ATOM 18   N N   ? ILE A 1   3 ?   4.811 -11.669  -8.256 1.000 82.650 ? 3   ILE A N   1 
ATOM 19   C CA  ? ILE A 1   3 ?   5.645 -12.515  -9.103 1.000 82.650 ? 3   ILE A CA  1 
ATOM 20   C C   ? ILE A 1   3 ?   6.945 -12.852  -8.376 1.000 82.650 ? 3   ILE A C   1 
ATOM 21   C CB  ? ILE A 1   3 ?   5.949 -11.836 -10.457 1.000 82.650 ? 3   ILE A CB  1 
ATOM 22   O O   ? ILE A 1   3 ?   7.656 -11.955  -7.915 1.000 82.650 ? 3   ILE A O   1 
ATOM 23   C CG1 ? ILE A 1   3 ?   4.647 -11.537 -11.209 1.000 82.650 ? 3   ILE A CG1 1 
ATOM 24   C CG2 ? ILE A 1   3 ?   6.881 -12.708 -11.302 1.000 82.650 ? 3   ILE A CG2 1 
ATOM 25   C CD1 ? ILE A 1   3 ?   4.846 -10.780 -12.514 1.000 82.650 ? 3   ILE A CD1 1 
ATOM 26   N N   ? GLY A 1   4 ?   7.152 -14.227  -8.311 1.000 84.380 ? 4   GLY A N   1 
ATOM 27   C CA  ? GLY A 1   4 ?   8.372 -14.652  -7.643 1.000 84.380 ? 4   GLY A CA  1 
ATOM 28   C C   ? GLY A 1   4 ?   8.283 -14.570  -6.131 1.000 84.380 ? 4   GLY A C   1 
ATOM 29   O O   ? GLY A 1   4 ?   9.304 -14.597  -5.441 1.000 84.380 ? 4   GLY A O   1 
ATOM 30   N N   ? GLY A 1   5 ?   6.963 -14.320  -5.591 1.000 88.140 ? 5   GLY A N   1 
ATOM 31   C CA  ? GLY A 1   5 ?   6.724 -14.184  -4.163 1.000 88.140 ? 5   GLY A CA  1 
ATOM 32   C C   ? GLY A 1   5 ?   6.415 -15.504  -3.482 1.000 88.140 ? 5   GLY A C   1 
ATOM 33   O O   ? GLY A 1   5 ?   6.372 -16.549  -4.133 1.000 88.140 ? 5   GLY A O   1 
ATOM 34   N N   ? ARG A 1   6 ?   6.360 -15.528  -2.261 1.000 93.640 ? 6   ARG A N   1 
ATOM 35   C CA  ? ARG A 1   6 ?   6.033 -16.680  -1.427 1.000 93.640 ? 6   ARG A CA  1 
ATOM 36   C C   ? ARG A 1   6 ?   4.824 -16.392  -0.543 1.000 93.640 ? 6   ARG A C   1 
ATOM 37   C CB  ? ARG A 1   6 ?   7.232 -17.075  -0.562 1.000 93.640 ? 6   ARG A CB  1 
ATOM 38   O O   ? ARG A 1   6 ?   4.471 -15.231  -0.326 1.000 93.640 ? 6   ARG A O   1 
ATOM 39   C CG  ? ARG A 1   6 ?   7.658 -16.002   0.428 1.000 93.640 ? 6   ARG A CG  1 
ATOM 40   C CD  ? ARG A 1   6 ?   8.881 -16.426   1.228 1.000 93.640 ? 6   ARG A CD  1 
ATOM 41   N NE  ? ARG A 1   6 ?   9.324 -15.371   2.136 1.000 93.640 ? 6   ARG A NE  1 
ATOM 42   N NH1 ? ARG A 1   6 ?   8.786 -16.521   4.066 1.000 93.640 ? 6   ARG A NH1 1 
ATOM 43   N NH2 ? ARG A 1   6 ?   9.698 -14.422   4.194 1.000 93.640 ? 6   ARG A NH2 1 
ATOM 44   C CZ  ? ARG A 1   6 ?   9.268 -15.441   3.463 1.000 93.640 ? 6   ARG A CZ  1 
ATOM 45   N N   ? GLU A 1   7 ?   4.164 -17.464  -0.152 1.000 95.000 ? 7   GLU A N   1 
ATOM 46   C CA  ? GLU A 1   7 ?   3.058 -17.266   0.781 1.000 95.000 ? 7   GLU A CA  1 
ATOM 47   C C   ? GLU A 1   7 ?   3.530 -16.576   2.058 1.000 95.000 ? 7   GLU A C   1 
ATOM 48   C CB  ? GLU A 1   7 ?   2.395 -18.604   1.120 1.000 95.000 ? 7   GLU A CB  1 
ATOM 49   O O   ? GLU A 1   7 ?   4.557 -16.949   2.628 1.000 95.000 ? 7   GLU A O   1 
ATOM 50   C CG  ? GLU A 1   7 ?   1.167 -18.473   2.009 1.000 95.000 ? 7   GLU A CG  1 
ATOM 51   C CD  ? GLU A 1   7 ?   0.418 -19.784   2.193 1.000 95.000 ? 7   GLU A CD  1 
ATOM 52   O OE1 ? GLU A 1   7 ?  -0.470 -19.857   3.073 1.000 95.000 ? 7   GLU A OE1 1 
ATOM 53   O OE2 ? GLU A 1   7 ?   0.722 -20.745   1.453 1.000 95.000 ? 7   GLU A OE2 1 
ATOM 54   N N   ? ALA A 1   8 ?   2.803 -15.541   2.469 1.000 94.890 ? 8   ALA A N   1 
ATOM 55   C CA  ? ALA A 1   8 ?   3.102 -14.833   3.711 1.000 94.890 ? 8   ALA A CA  1 
ATOM 56   C C   ? ALA A 1   8 ?   2.790 -15.701   4.927 1.000 94.890 ? 8   ALA A C   1 
ATOM 57   C CB  ? ALA A 1   8 ?   2.317 -13.525   3.780 1.000 94.890 ? 8   ALA A CB  1 
ATOM 58   O O   ? ALA A 1   8 ?   1.854 -16.503   4.901 1.000 94.890 ? 8   ALA A O   1 
ATOM 59   N N   ? LYS A 1   9 ?   3.699 -15.537   5.902 1.000 94.560 ? 9   LYS A N   1 
ATOM 60   C CA  ? LYS A 1   9 ?   3.357 -16.190   7.163 1.000 94.560 ? 9   LYS A CA  1 
ATOM 61   C C   ? LYS A 1   9 ?   1.993 -15.728   7.668 1.000 94.560 ? 9   LYS A C   1 
ATOM 62   C CB  ? LYS A 1   9 ?   4.428 -15.914   8.219 1.000 94.560 ? 9   LYS A CB  1 
ATOM 63   O O   ? LYS A 1   9 ?   1.684 -14.535   7.635 1.000 94.560 ? 9   LYS A O   1 
ATOM 64   C CG  ? LYS A 1   9 ?   4.220 -16.670   9.523 1.000 94.560 ? 9   LYS A CG  1 
ATOM 65   C CD  ? LYS A 1   9 ?   5.318 -16.356  10.532 1.000 94.560 ? 9   LYS A CD  1 
ATOM 66   C CE  ? LYS A 1   9 ?   5.071 -17.053  11.863 1.000 94.560 ? 9   LYS A CE  1 
ATOM 67   N NZ  ? LYS A 1   9 ?   6.146 -16.749  12.855 1.000 94.560 ? 9   LYS A NZ  1 
ATOM 68   N N   ? LYS A 1  10 ?   1.197 -16.685   8.051 1.000 92.380 ? 10  LYS A N   1 
ATOM 69   C CA  ? LYS A 1  10 ?  -0.142 -16.361   8.536 1.000 92.380 ? 10  LYS A CA  1 
ATOM 70   C C   ? LYS A 1  10 ?  -0.091 -15.265   9.597 1.000 92.380 ? 10  LYS A C   1 
ATOM 71   C CB  ? LYS A 1  10 ?  -0.825 -17.607   9.102 1.000 92.380 ? 10  LYS A CB  1 
ATOM 72   O O   ? LYS A 1  10 ?   0.701 -15.341  10.538 1.000 92.380 ? 10  LYS A O   1 
ATOM 73   C CG  ? LYS A 1  10 ?  -2.329 -17.461   9.280 1.000 92.380 ? 10  LYS A CG  1 
ATOM 74   C CD  ? LYS A 1  10 ?  -2.978 -18.788   9.653 1.000 92.380 ? 10  LYS A CD  1 
ATOM 75   C CE  ? LYS A 1  10 ?  -4.484 -18.644   9.828 1.000 92.380 ? 10  LYS A CE  1 
ATOM 76   N NZ  ? LYS A 1  10 ?  -5.128 -19.946  10.174 1.000 92.380 ? 10  LYS A NZ  1 
ATOM 77   N N   ? TYR A 1  11 ?  -0.870 -14.106   9.323 1.000 90.930 ? 11  TYR A N   1 
ATOM 78   C CA  ? TYR A 1  11 ?  -1.101 -13.013  10.262 1.000 90.930 ? 11  TYR A CA  1 
ATOM 79   C C   ? TYR A 1  11 ?   0.160 -12.176  10.444 1.000 90.930 ? 11  TYR A C   1 
ATOM 80   C CB  ? TYR A 1  11 ?  -1.567 -13.556  11.616 1.000 90.930 ? 11  TYR A CB  1 
ATOM 81   O O   ? TYR A 1  11 ?   0.277 -11.423  11.414 1.000 90.930 ? 11  TYR A O   1 
ATOM 82   C CG  ? TYR A 1  11 ?  -2.758 -14.479  11.522 1.000 90.930 ? 11  TYR A CG  1 
ATOM 83   C CD1 ? TYR A 1  11 ?  -3.874 -14.132  10.765 1.000 90.930 ? 11  TYR A CD1 1 
ATOM 84   C CD2 ? TYR A 1  11 ?  -2.770 -15.698  12.191 1.000 90.930 ? 11  TYR A CD2 1 
ATOM 85   C CE1 ? TYR A 1  11 ?  -4.975 -14.978  10.677 1.000 90.930 ? 11  TYR A CE1 1 
ATOM 86   C CE2 ? TYR A 1  11 ?  -3.865 -16.552  12.111 1.000 90.930 ? 11  TYR A CE2 1 
ATOM 87   O OH  ? TYR A 1  11 ?  -6.048 -17.025  11.269 1.000 90.930 ? 11  TYR A OH  1 
ATOM 88   C CZ  ? TYR A 1  11 ?  -4.961 -16.184  11.352 1.000 90.930 ? 11  TYR A CZ  1 
ATOM 89   N N   ? SER A 1  12 ?   1.173 -12.359   9.687 1.000 94.900 ? 12  SER A N   1 
ATOM 90   C CA  ? SER A 1  12 ?   2.428 -11.615   9.744 1.000 94.900 ? 12  SER A CA  1 
ATOM 91   C C   ? SER A 1  12 ?   2.271 -10.220   9.148 1.000 94.900 ? 12  SER A C   1 
ATOM 92   C CB  ? SER A 1  12 ?   3.534 -12.372   9.008 1.000 94.900 ? 12  SER A CB  1 
ATOM 93   O O   ? SER A 1  12 ?   3.114  -9.348   9.366 1.000 94.900 ? 12  SER A O   1 
ATOM 94   O OG  ? SER A 1  12 ?   3.207 -12.534   7.638 1.000 94.900 ? 12  SER A OG  1 
ATOM 95   N N   ? ARG A 1  13 ?   1.218  -9.894   8.489 1.000 96.470 ? 13  ARG A N   1 
ATOM 96   C CA  ? ARG A 1  13 ?   0.879  -8.596   7.915 1.000 96.470 ? 13  ARG A CA  1 
ATOM 97   C C   ? ARG A 1  13 ?  -0.477  -8.112   8.416 1.000 96.470 ? 13  ARG A C   1 
ATOM 98   C CB  ? ARG A 1  13 ?   0.877  -8.669   6.386 1.000 96.470 ? 13  ARG A CB  1 
ATOM 99   O O   ? ARG A 1  13 ?  -1.428  -8.002   7.640 1.000 96.470 ? 13  ARG A O   1 
ATOM 100  C CG  ? ARG A 1  13 ?   2.176  -9.192   5.793 1.000 96.470 ? 13  ARG A CG  1 
ATOM 101  C CD  ? ARG A 1  13 ?   3.338  -8.243   6.053 1.000 96.470 ? 13  ARG A CD  1 
ATOM 102  N NE  ? ARG A 1  13 ?   4.569  -8.714   5.425 1.000 96.470 ? 13  ARG A NE  1 
ATOM 103  N NH1 ? ARG A 1  13 ?   5.161 -10.118   7.161 1.000 96.470 ? 13  ARG A NH1 1 
ATOM 104  N NH2 ? ARG A 1  13 ?   6.499  -9.952   5.307 1.000 96.470 ? 13  ARG A NH2 1 
ATOM 105  C CZ  ? ARG A 1  13 ?   5.407  -9.594   5.966 1.000 96.470 ? 13  ARG A CZ  1 
ATOM 106  N N   ? PRO A 1  14 ?  -0.593  -7.761   9.648 1.000 96.860 ? 14  PRO A N   1 
ATOM 107  C CA  ? PRO A 1  14 ?  -1.871  -7.467  10.301 1.000 96.860 ? 14  PRO A CA  1 
ATOM 108  C C   ? PRO A 1  14 ?  -2.483  -6.149   9.832 1.000 96.860 ? 14  PRO A C   1 
ATOM 109  C CB  ? PRO A 1  14 ?  -1.502  -7.400  11.785 1.000 96.860 ? 14  PRO A CB  1 
ATOM 110  O O   ? PRO A 1  14 ?  -3.667  -5.895  10.068 1.000 96.860 ? 14  PRO A O   1 
ATOM 111  C CG  ? PRO A 1  14 ?  -0.060  -7.005  11.802 1.000 96.860 ? 14  PRO A CG  1 
ATOM 112  C CD  ? PRO A 1  14 ?   0.628  -7.658  10.638 1.000 96.860 ? 14  PRO A CD  1 
ATOM 113  N N   ? TYR A 1  15 ?  -1.709  -5.331   9.031 1.000 97.940 ? 15  TYR A N   1 
ATOM 114  C CA  ? TYR A 1  15 ?  -2.150  -4.044   8.506 1.000 97.940 ? 15  TYR A CA  1 
ATOM 115  C C   ? TYR A 1  15 ?  -2.763  -4.202   7.119 1.000 97.940 ? 15  TYR A C   1 
ATOM 116  C CB  ? TYR A 1  15 ?  -0.981  -3.056   8.450 1.000 97.940 ? 15  TYR A CB  1 
ATOM 117  O O   ? TYR A 1  15 ?  -3.363  -3.265   6.589 1.000 97.940 ? 15  TYR A O   1 
ATOM 118  C CG  ? TYR A 1  15 ?   0.266  -3.626   7.819 1.000 97.940 ? 15  TYR A CG  1 
ATOM 119  C CD1 ? TYR A 1  15 ?   1.323  -4.080   8.604 1.000 97.940 ? 15  TYR A CD1 1 
ATOM 120  C CD2 ? TYR A 1  15 ?   0.390  -3.712   6.436 1.000 97.940 ? 15  TYR A CD2 1 
ATOM 121  C CE1 ? TYR A 1  15 ?   2.475  -4.604   8.027 1.000 97.940 ? 15  TYR A CE1 1 
ATOM 122  C CE2 ? TYR A 1  15 ?   1.537  -4.234   5.848 1.000 97.940 ? 15  TYR A CE2 1 
ATOM 123  O OH  ? TYR A 1  15 ?   3.710  -5.196   6.073 1.000 97.940 ? 15  TYR A OH  1 
ATOM 124  C CZ  ? TYR A 1  15 ?   2.572  -4.678   6.650 1.000 97.940 ? 15  TYR A CZ  1 
ATOM 125  N N   ? MET A 1  16 ?  -2.523  -5.346   6.462 1.000 97.250 ? 16  MET A N   1 
ATOM 126  C CA  ? MET A 1  16 ?  -2.951  -5.569   5.084 1.000 97.250 ? 16  MET A CA  1 
ATOM 127  C C   ? MET A 1  16 ?  -4.470  -5.499   4.968 1.000 97.250 ? 16  MET A C   1 
ATOM 128  C CB  ? MET A 1  16 ?  -2.450  -6.921   4.576 1.000 97.250 ? 16  MET A CB  1 
ATOM 129  O O   ? MET A 1  16 ?  -5.187  -6.045   5.809 1.000 97.250 ? 16  MET A O   1 
ATOM 130  C CG  ? MET A 1  16 ?  -1.026  -6.887   4.044 1.000 97.250 ? 16  MET A CG  1 
ATOM 131  S SD  ? MET A 1  16 ?  -0.789  -5.602   2.755 1.000 97.250 ? 16  MET A SD  1 
ATOM 132  C CE  ? MET A 1  16 ?  -1.229  -6.551   1.272 1.000 97.250 ? 16  MET A CE  1 
ATOM 133  N N   ? ALA A 1  17 ?  -4.910  -4.841   3.913 1.000 96.630 ? 17  ALA A N   1 
ATOM 134  C CA  ? ALA A 1  17 ?  -6.333  -4.695   3.619 1.000 96.630 ? 17  ALA A CA  1 
ATOM 135  C C   ? ALA A 1  17 ?  -6.656  -5.192   2.213 1.000 96.630 ? 17  ALA A C   1 
ATOM 136  C CB  ? ALA A 1  17 ?  -6.762  -3.239   3.777 1.000 96.630 ? 17  ALA A CB  1 
ATOM 137  O O   ? ALA A 1  17 ?  -5.915  -4.920   1.265 1.000 96.630 ? 17  ALA A O   1 
ATOM 138  N N   ? TYR A 1  18 ?  -7.696  -5.948   2.136 1.000 95.220 ? 18  TYR A N   1 
ATOM 139  C CA  ? TYR A 1  18 ?  -8.272  -6.372   0.865 1.000 95.220 ? 18  TYR A CA  1 
ATOM 140  C C   ? TYR A 1  18 ?  -9.490  -5.529   0.509 1.000 95.220 ? 18  TYR A C   1 
ATOM 141  C CB  ? TYR A 1  18 ?  -8.660  -7.853   0.919 1.000 95.220 ? 18  TYR A CB  1 
ATOM 142  O O   ? TYR A 1  18 ? -10.501  -5.557   1.216 1.000 95.220 ? 18  TYR A O   1 
ATOM 143  C CG  ? TYR A 1  18 ?  -9.114  -8.410  -0.409 1.000 95.220 ? 18  TYR A CG  1 
ATOM 144  C CD1 ? TYR A 1  18 ? -10.466  -8.624  -0.671 1.000 95.220 ? 18  TYR A CD1 1 
ATOM 145  C CD2 ? TYR A 1  18 ?  -8.194  -8.724  -1.403 1.000 95.220 ? 18  TYR A CD2 1 
ATOM 146  C CE1 ? TYR A 1  18 ? -10.889  -9.138  -1.892 1.000 95.220 ? 18  TYR A CE1 1 
ATOM 147  C CE2 ? TYR A 1  18 ?  -8.606  -9.240  -2.627 1.000 95.220 ? 18  TYR A CE2 1 
ATOM 148  O OH  ? TYR A 1  18 ? -10.366  -9.952  -4.073 1.000 95.220 ? 18  TYR A OH  1 
ATOM 149  C CZ  ? TYR A 1  18 ?  -9.953  -9.442  -2.862 1.000 95.220 ? 18  TYR A CZ  1 
ATOM 150  N N   ? THR A 1  19 ?  -9.343  -4.701  -0.583 1.000 93.160 ? 19  THR A N   1 
ATOM 151  C CA  ? THR A 1  19 ? -10.425  -3.816  -1.000 1.000 93.160 ? 19  THR A CA  1 
ATOM 152  C C   ? THR A 1  19 ? -11.259  -4.463  -2.103 1.000 93.160 ? 19  THR A C   1 
ATOM 153  C CB  ? THR A 1  19 ?  -9.881  -2.462  -1.492 1.000 93.160 ? 19  THR A CB  1 
ATOM 154  O O   ? THR A 1  19 ? -10.736  -4.796  -3.169 1.000 93.160 ? 19  THR A O   1 
ATOM 155  C CG2 ? THR A 1  19 ?  -9.088  -1.757  -0.396 1.000 93.160 ? 19  THR A CG2 1 
ATOM 156  O OG1 ? THR A 1  19 ?  -9.025  -2.679  -2.620 1.000 93.160 ? 19  THR A OG1 1 
ATOM 157  N N   ? ILE A 1  20 ? -12.407  -4.746  -1.762 1.000 87.760 ? 20  ILE A N   1 
ATOM 158  C CA  ? ILE A 1  20 ? -13.336  -5.352  -2.709 1.000 87.760 ? 20  ILE A CA  1 
ATOM 159  C C   ? ILE A 1  20 ? -14.043  -4.261  -3.509 1.000 87.760 ? 20  ILE A C   1 
ATOM 160  C CB  ? ILE A 1  20 ? -14.372  -6.247  -1.992 1.000 87.760 ? 20  ILE A CB  1 
ATOM 161  O O   ? ILE A 1  20 ? -14.740  -3.418  -2.940 1.000 87.760 ? 20  ILE A O   1 
ATOM 162  C CG1 ? ILE A 1  20 ? -13.664  -7.285  -1.114 1.000 87.760 ? 20  ILE A CG1 1 
ATOM 163  C CG2 ? ILE A 1  20 ? -15.293  -6.928  -3.009 1.000 87.760 ? 20  ILE A CG2 1 
ATOM 164  C CD1 ? ILE A 1  20 ? -14.591  -8.019  -0.154 1.000 87.760 ? 20  ILE A CD1 1 
ATOM 165  N N   ? ILE A 1  21 ? -13.726  -4.261  -4.831 1.000 79.330 ? 21  ILE A N   1 
ATOM 166  C CA  ? ILE A 1  21 ? -14.267  -3.263  -5.747 1.000 79.330 ? 21  ILE A CA  1 
ATOM 167  C C   ? ILE A 1  21 ? -15.240  -3.928  -6.719 1.000 79.330 ? 21  ILE A C   1 
ATOM 168  C CB  ? ILE A 1  21 ? -13.144  -2.540  -6.524 1.000 79.330 ? 21  ILE A CB  1 
ATOM 169  O O   ? ILE A 1  21 ? -14.852  -4.811  -7.487 1.000 79.330 ? 21  ILE A O   1 
ATOM 170  C CG1 ? ILE A 1  21 ? -12.084  -2.005  -5.554 1.000 79.330 ? 21  ILE A CG1 1 
ATOM 171  C CG2 ? ILE A 1  21 ? -13.722  -1.410  -7.382 1.000 79.330 ? 21  ILE A CG2 1 
ATOM 172  C CD1 ? ILE A 1  21 ? -10.811  -1.522  -6.235 1.000 79.330 ? 21  ILE A CD1 1 
ATOM 173  N N   ? GLU A 1  22 ? -16.459  -3.838  -6.579 1.000 69.980 ? 22  GLU A N   1 
ATOM 174  C CA  ? GLU A 1  22 ? -17.432  -4.495  -7.446 1.000 69.980 ? 22  GLU A CA  1 
ATOM 175  C C   ? GLU A 1  22 ? -17.103  -5.975  -7.623 1.000 69.980 ? 22  GLU A C   1 
ATOM 176  C CB  ? GLU A 1  22 ? -17.491  -3.802  -8.810 1.000 69.980 ? 22  GLU A CB  1 
ATOM 177  O O   ? GLU A 1  22 ? -16.006  -6.418  -7.278 1.000 69.980 ? 22  GLU A O   1 
ATOM 178  C CG  ? GLU A 1  22 ? -18.042  -2.385  -8.756 1.000 69.980 ? 22  GLU A CG  1 
ATOM 179  C CD  ? GLU A 1  22 ? -18.240  -1.766 -10.131 1.000 69.980 ? 22  GLU A CD  1 
ATOM 180  O OE1 ? GLU A 1  22 ? -18.778  -0.639 -10.217 1.000 69.980 ? 22  GLU A OE1 1 
ATOM 181  O OE2 ? GLU A 1  22 ? -17.854  -2.414 -11.130 1.000 69.980 ? 22  GLU A OE2 1 
ATOM 182  N N   ? GLU A 1  23 ? -18.007  -6.968  -7.879 1.000 64.100 ? 23  GLU A N   1 
ATOM 183  C CA  ? GLU A 1  23 ? -18.054  -8.426  -7.941 1.000 64.100 ? 23  GLU A CA  1 
ATOM 184  C C   ? GLU A 1  23 ? -16.869  -8.984  -8.723 1.000 64.100 ? 23  GLU A C   1 
ATOM 185  C CB  ? GLU A 1  23 ? -19.368  -8.895  -8.571 1.000 64.100 ? 23  GLU A CB  1 
ATOM 186  O O   ? GLU A 1  23 ? -16.497 -10.147  -8.552 1.000 64.100 ? 23  GLU A O   1 
ATOM 187  C CG  ? GLU A 1  23 ? -20.585  -8.687  -7.681 1.000 64.100 ? 23  GLU A CG  1 
ATOM 188  C CD  ? GLU A 1  23 ? -21.844  -9.346  -8.223 1.000 64.100 ? 23  GLU A CD  1 
ATOM 189  O OE1 ? GLU A 1  23 ? -22.891  -9.310  -7.538 1.000 64.100 ? 23  GLU A OE1 1 
ATOM 190  O OE2 ? GLU A 1  23 ? -21.782  -9.903  -9.342 1.000 64.100 ? 23  GLU A OE2 1 
ATOM 191  N N   ? GLU A 1  24 ? -15.734  -8.014  -9.160 1.000 67.330 ? 24  GLU A N   1 
ATOM 192  C CA  ? GLU A 1  24 ? -14.722  -8.712  -9.947 1.000 67.330 ? 24  GLU A CA  1 
ATOM 193  C C   ? GLU A 1  24 ? -13.373  -8.004  -9.864 1.000 67.330 ? 24  GLU A C   1 
ATOM 194  C CB  ? GLU A 1  24 ? -15.165  -8.830 -11.408 1.000 67.330 ? 24  GLU A CB  1 
ATOM 195  O O   ? GLU A 1  24 ? -12.336  -8.597 -10.167 1.000 67.330 ? 24  GLU A O   1 
ATOM 196  C CG  ? GLU A 1  24 ? -16.344  -9.769 -11.619 1.000 67.330 ? 24  GLU A CG  1 
ATOM 197  C CD  ? GLU A 1  24 ? -16.497 -10.224 -13.062 1.000 67.330 ? 24  GLU A CD  1 
ATOM 198  O OE1 ? GLU A 1  24 ? -17.285 -11.162 -13.322 1.000 67.330 ? 24  GLU A OE1 1 
ATOM 199  O OE2 ? GLU A 1  24 ? -15.824  -9.639 -13.939 1.000 67.330 ? 24  GLU A OE2 1 
ATOM 200  N N   ? LEU A 1  25 ? -13.324  -6.724  -9.195 1.000 75.360 ? 25  LEU A N   1 
ATOM 201  C CA  ? LEU A 1  25 ? -12.045  -6.025  -9.130 1.000 75.360 ? 25  LEU A CA  1 
ATOM 202  C C   ? LEU A 1  25 ? -11.608  -5.827  -7.682 1.000 75.360 ? 25  LEU A C   1 
ATOM 203  C CB  ? LEU A 1  25 ? -12.137  -4.671  -9.837 1.000 75.360 ? 25  LEU A CB  1 
ATOM 204  O O   ? LEU A 1  25 ? -12.434  -5.537  -6.814 1.000 75.360 ? 25  LEU A O   1 
ATOM 205  C CG  ? LEU A 1  25 ? -12.304  -4.710 -11.357 1.000 75.360 ? 25  LEU A CG  1 
ATOM 206  C CD1 ? LEU A 1  25 ? -12.604  -3.314 -11.894 1.000 75.360 ? 25  LEU A CD1 1 
ATOM 207  C CD2 ? LEU A 1  25 ? -11.055  -5.285 -12.018 1.000 75.360 ? 25  LEU A CD2 1 
ATOM 208  N N   ? ALA A 1  26 ? -10.385  -6.135  -7.387 1.000 88.050 ? 26  ALA A N   1 
ATOM 209  C CA  ? ALA A 1  26 ?  -9.834  -5.998  -6.041 1.000 88.050 ? 26  ALA A CA  1 
ATOM 210  C C   ? ALA A 1  26 ?  -8.517  -5.227  -6.064 1.000 88.050 ? 26  ALA A C   1 
ATOM 211  C CB  ? ALA A 1  26 ?  -9.633  -7.371  -5.406 1.000 88.050 ? 26  ALA A CB  1 
ATOM 212  O O   ? ALA A 1  26 ?  -7.764  -5.300  -7.038 1.000 88.050 ? 26  ALA A O   1 
ATOM 213  N N   ? CYS A 1  27 ?  -8.321  -4.406  -5.043 1.000 93.510 ? 27  CYS A N   1 
ATOM 214  C CA  ? CYS A 1  27 ?  -7.061  -3.733  -4.746 1.000 93.510 ? 27  CYS A CA  1 
ATOM 215  C C   ? CYS A 1  27 ?  -6.587  -4.061  -3.335 1.000 93.510 ? 27  CYS A C   1 
ATOM 216  C CB  ? CYS A 1  27 ?  -7.212  -2.220  -4.904 1.000 93.510 ? 27  CYS A CB  1 
ATOM 217  O O   ? CYS A 1  27 ?  -7.335  -4.634  -2.542 1.000 93.510 ? 27  CYS A O   1 
ATOM 218  S SG  ? CYS A 1  27 ?  -7.289  -1.671  -6.623 1.000 93.510 ? 27  CYS A SG  1 
ATOM 219  N N   ? GLY A 1  28 ?  -5.417  -3.723  -3.173 1.000 95.010 ? 28  GLY A N   1 
ATOM 220  C CA  ? GLY A 1  28 ?  -4.897  -3.787  -1.817 1.000 95.010 ? 28  GLY A CA  1 
ATOM 221  C C   ? GLY A 1  28 ?  -5.001  -2.468  -1.075 1.000 95.010 ? 28  GLY A C   1 
ATOM 222  O O   ? GLY A 1  28 ?  -5.466  -1.471  -1.632 1.000 95.010 ? 28  GLY A O   1 
ATOM 223  N N   ? GLY A 1  29 ?  -4.681  -2.426   0.156 1.000 96.920 ? 29  GLY A N   1 
ATOM 224  C CA  ? GLY A 1  29 ?  -4.598  -1.283   1.051 1.000 96.920 ? 29  GLY A CA  1 
ATOM 225  C C   ? GLY A 1  29 ?  -3.965  -1.618   2.389 1.000 96.920 ? 29  GLY A C   1 
ATOM 226  O O   ? GLY A 1  29 ?  -3.580  -2.764   2.630 1.000 96.920 ? 29  GLY A O   1 
ATOM 227  N N   ? PHE A 1  30 ?  -3.819  -0.566   3.198 1.000 98.340 ? 30  PHE A N   1 
ATOM 228  C CA  ? PHE A 1  30 ?  -3.273  -0.828   4.525 1.000 98.340 ? 30  PHE A CA  1 
ATOM 229  C C   ? PHE A 1  30 ?  -3.857   0.137   5.550 1.000 98.340 ? 30  PHE A C   1 
ATOM 230  C CB  ? PHE A 1  30 ?  -1.746  -0.718   4.510 1.000 98.340 ? 30  PHE A CB  1 
ATOM 231  O O   ? PHE A 1  30 ?  -4.141   1.293   5.231 1.000 98.340 ? 30  PHE A O   1 
ATOM 232  C CG  ? PHE A 1  30 ?  -1.237   0.598   3.986 1.000 98.340 ? 30  PHE A CG  1 
ATOM 233  C CD1 ? PHE A 1  30 ?  -1.108   0.816   2.620 1.000 98.340 ? 30  PHE A CD1 1 
ATOM 234  C CD2 ? PHE A 1  30 ?  -0.886   1.618   4.861 1.000 98.340 ? 30  PHE A CD2 1 
ATOM 235  C CE1 ? PHE A 1  30 ?  -0.638   2.033   2.132 1.000 98.340 ? 30  PHE A CE1 1 
ATOM 236  C CE2 ? PHE A 1  30 ?  -0.415   2.837   4.382 1.000 98.340 ? 30  PHE A CE2 1 
ATOM 237  C CZ  ? PHE A 1  30 ?  -0.291   3.042   3.017 1.000 98.340 ? 30  PHE A CZ  1 
ATOM 238  N N   ? LEU A 1  31 ?  -4.098  -0.398   6.748 1.000 98.490 ? 31  LEU A N   1 
ATOM 239  C CA  ? LEU A 1  31 ?  -4.753   0.274   7.864 1.000 98.490 ? 31  LEU A CA  1 
ATOM 240  C C   ? LEU A 1  31 ?  -3.769   1.163   8.617 1.000 98.490 ? 31  LEU A C   1 
ATOM 241  C CB  ? LEU A 1  31 ?  -5.370  -0.750   8.820 1.000 98.490 ? 31  LEU A CB  1 
ATOM 242  O O   ? LEU A 1  31 ?  -2.783   0.672   9.172 1.000 98.490 ? 31  LEU A O   1 
ATOM 243  C CG  ? LEU A 1  31 ?  -6.244  -0.189   9.943 1.000 98.490 ? 31  LEU A CG  1 
ATOM 244  C CD1 ? LEU A 1  31 ?  -7.492   0.468   9.364 1.000 98.490 ? 31  LEU A CD1 1 
ATOM 245  C CD2 ? LEU A 1  31 ?  -6.621  -1.290  10.928 1.000 98.490 ? 31  LEU A CD2 1 
ATOM 246  N N   ? ILE A 1  32 ?  -4.056   2.566   8.691 1.000 98.310 ? 32  ILE A N   1 
ATOM 247  C CA  ? ILE A 1  32 ?  -3.145   3.499   9.345 1.000 98.310 ? 32  ILE A CA  1 
ATOM 248  C C   ? ILE A 1  32 ?  -3.801   4.066  10.601 1.000 98.310 ? 32  ILE A C   1 
ATOM 249  C CB  ? ILE A 1  32 ?  -2.729   4.643   8.393 1.000 98.310 ? 32  ILE A CB  1 
ATOM 250  O O   ? ILE A 1  32 ?  -3.120   4.614  11.471 1.000 98.310 ? 32  ILE A O   1 
ATOM 251  C CG1 ? ILE A 1  32 ?  -3.964   5.411   7.909 1.000 98.310 ? 32  ILE A CG1 1 
ATOM 252  C CG2 ? ILE A 1  32 ?  -1.925   4.096   7.210 1.000 98.310 ? 32  ILE A CG2 1 
ATOM 253  C CD1 ? ILE A 1  32 ?  -3.644   6.743   7.246 1.000 98.310 ? 32  ILE A CD1 1 
ATOM 254  N N   ? GLN A 1  33 ?  -5.183   3.984  10.804 1.000 97.800 ? 33  GLN A N   1 
ATOM 255  C CA  ? GLN A 1  33 ?  -6.036   4.235  11.961 1.000 97.800 ? 33  GLN A CA  1 
ATOM 256  C C   ? GLN A 1  33 ?  -7.148   3.196  12.061 1.000 97.800 ? 33  GLN A C   1 
ATOM 257  C CB  ? GLN A 1  33 ?  -6.636   5.641  11.891 1.000 97.800 ? 33  GLN A CB  1 
ATOM 258  O O   ? GLN A 1  33 ?  -7.361   2.415  11.130 1.000 97.800 ? 33  GLN A O   1 
ATOM 259  C CG  ? GLN A 1  33 ?  -5.610   6.755  12.050 1.000 97.800 ? 33  GLN A CG  1 
ATOM 260  C CD  ? GLN A 1  33 ?  -6.244   8.132  12.106 1.000 97.800 ? 33  GLN A CD  1 
ATOM 261  N NE2 ? GLN A 1  33 ?  -5.420   9.169  12.005 1.000 97.800 ? 33  GLN A NE2 1 
ATOM 262  O OE1 ? GLN A 1  33 ?  -7.465   8.263  12.238 1.000 97.800 ? 33  GLN A OE1 1 
ATOM 263  N N   ? GLU A 1  34 ?  -7.854   3.075  13.229 1.000 97.690 ? 34  GLU A N   1 
ATOM 264  C CA  ? GLU A 1  34 ?  -8.879   2.063  13.467 1.000 97.690 ? 34  GLU A CA  1 
ATOM 265  C C   ? GLU A 1  34 ? -10.005   2.168  12.442 1.000 97.690 ? 34  GLU A C   1 
ATOM 266  C CB  ? GLU A 1  34 ?  -9.443   2.191  14.884 1.000 97.690 ? 34  GLU A CB  1 
ATOM 267  O O   ? GLU A 1  34 ? -10.720   1.194  12.196 1.000 97.690 ? 34  GLU A O   1 
ATOM 268  C CG  ? GLU A 1  34 ?  -8.460   1.793  15.975 1.000 97.690 ? 34  GLU A CG  1 
ATOM 269  C CD  ? GLU A 1  34 ?  -9.024   1.953  17.378 1.000 97.690 ? 34  GLU A CD  1 
ATOM 270  O OE1 ? GLU A 1  34 ?  -8.285   1.715  18.360 1.000 97.690 ? 34  GLU A OE1 1 
ATOM 271  O OE2 ? GLU A 1  34 ? -10.215   2.319  17.496 1.000 97.690 ? 34  GLU A OE2 1 
ATOM 272  N N   ? ASP A 1  35 ?  -9.962   3.338  11.668 1.000 97.850 ? 35  ASP A N   1 
ATOM 273  C CA  ? ASP A 1  35 ? -11.065   3.499  10.725 1.000 97.850 ? 35  ASP A CA  1 
ATOM 274  C C   ? ASP A 1  35 ? -10.581   4.108   9.412 1.000 97.850 ? 35  ASP A C   1 
ATOM 275  C CB  ? ASP A 1  35 ? -12.168   4.367  11.334 1.000 97.850 ? 35  ASP A CB  1 
ATOM 276  O O   ? ASP A 1  35 ? -11.371   4.682   8.659 1.000 97.850 ? 35  ASP A O   1 
ATOM 277  C CG  ? ASP A 1  35 ? -11.693   5.765  11.689 1.000 97.850 ? 35  ASP A CG  1 
ATOM 278  O OD1 ? ASP A 1  35 ? -10.466   6.001  11.729 1.000 97.850 ? 35  ASP A OD1 1 
ATOM 279  O OD2 ? ASP A 1  35 ? -12.554   6.638  11.935 1.000 97.850 ? 35  ASP A OD2 1 
ATOM 280  N N   ? VAL A 1  36 ?  -9.261   4.093   9.219 1.000 98.270 ? 36  VAL A N   1 
ATOM 281  C CA  ? VAL A 1  36 ?  -8.739   4.716   8.007 1.000 98.270 ? 36  VAL A CA  1 
ATOM 282  C C   ? VAL A 1  36 ?  -7.800   3.747   7.291 1.000 98.270 ? 36  VAL A C   1 
ATOM 283  C CB  ? VAL A 1  36 ?  -8.002   6.037   8.322 1.000 98.270 ? 36  VAL A CB  1 
ATOM 284  O O   ? VAL A 1  36 ?  -6.834   3.258   7.882 1.000 98.270 ? 36  VAL A O   1 
ATOM 285  C CG1 ? VAL A 1  36 ?  -7.413   6.643   7.049 1.000 98.270 ? 36  VAL A CG1 1 
ATOM 286  C CG2 ? VAL A 1  36 ?  -8.949   7.027   8.999 1.000 98.270 ? 36  VAL A CG2 1 
ATOM 287  N N   ? VAL A 1  37 ?  -8.056   3.469   5.979 1.000 98.310 ? 37  VAL A N   1 
ATOM 288  C CA  ? VAL A 1  37 ?  -7.249   2.648   5.082 1.000 98.310 ? 37  VAL A CA  1 
ATOM 289  C C   ? VAL A 1  37 ?  -6.655   3.520   3.978 1.000 98.310 ? 37  VAL A C   1 
ATOM 290  C CB  ? VAL A 1  37 ?  -8.076   1.498   4.466 1.000 98.310 ? 37  VAL A CB  1 
ATOM 291  O O   ? VAL A 1  37 ?  -7.333   4.399   3.440 1.000 98.310 ? 37  VAL A O   1 
ATOM 292  C CG1 ? VAL A 1  37 ?  -7.289   0.798   3.361 1.000 98.310 ? 37  VAL A CG1 1 
ATOM 293  C CG2 ? VAL A 1  37 ?  -8.489   0.501   5.547 1.000 98.310 ? 37  VAL A CG2 1 
ATOM 294  N N   ? VAL A 1  38 ?  -5.389   3.264   3.715 1.000 98.250 ? 38  VAL A N   1 
ATOM 295  C CA  ? VAL A 1  38 ?  -4.729   3.914   2.587 1.000 98.250 ? 38  VAL A CA  1 
ATOM 296  C C   ? VAL A 1  38 ?  -4.673   2.956   1.400 1.000 98.250 ? 38  VAL A C   1 
ATOM 297  C CB  ? VAL A 1  38 ?  -3.306   4.387   2.958 1.000 98.250 ? 38  VAL A CB  1 
ATOM 298  O O   ? VAL A 1  38 ?  -4.305   1.788   1.553 1.000 98.250 ? 38  VAL A O   1 
ATOM 299  C CG1 ? VAL A 1  38 ?  -2.626   5.046   1.759 1.000 98.250 ? 38  VAL A CG1 1 
ATOM 300  C CG2 ? VAL A 1  38 ?  -3.356   5.349   4.144 1.000 98.250 ? 38  VAL A CG2 1 
ATOM 301  N N   ? THR A 1  39 ?  -5.037   3.439   0.209 1.000 97.490 ? 39  THR A N   1 
ATOM 302  C CA  ? THR A 1  39 ?  -5.006   2.658  -1.022 1.000 97.490 ? 39  THR A CA  1 
ATOM 303  C C   ? THR A 1  39 ?  -4.680   3.548  -2.219 1.000 97.490 ? 39  THR A C   1 
ATOM 304  C CB  ? THR A 1  39 ?  -6.347   1.940  -1.263 1.000 97.490 ? 39  THR A CB  1 
ATOM 305  O O   ? THR A 1  39 ?  -4.369   4.729  -2.054 1.000 97.490 ? 39  THR A O   1 
ATOM 306  C CG2 ? THR A 1  39 ?  -7.440   2.932  -1.646 1.000 97.490 ? 39  THR A CG2 1 
ATOM 307  O OG1 ? THR A 1  39 ?  -6.189   0.987  -2.322 1.000 97.490 ? 39  THR A OG1 1 
ATOM 308  N N   ? ALA A 1  40 ?  -4.629   2.967  -3.394 1.000 96.850 ? 40  ALA A N   1 
ATOM 309  C CA  ? ALA A 1  40 ?  -4.333   3.738  -4.598 1.000 96.850 ? 40  ALA A CA  1 
ATOM 310  C C   ? ALA A 1  40 ?  -5.584   4.436  -5.125 1.000 96.850 ? 40  ALA A C   1 
ATOM 311  C CB  ? ALA A 1  40 ?  -3.738   2.835  -5.675 1.000 96.850 ? 40  ALA A CB  1 
ATOM 312  O O   ? ALA A 1  40 ?  -6.667   3.847  -5.147 1.000 96.850 ? 40  ALA A O   1 
ATOM 313  N N   ? ALA A 1  41 ?  -5.436   5.676  -5.584 1.000 96.090 ? 41  ALA A N   1 
ATOM 314  C CA  ? ALA A 1  41 ?  -6.550   6.464  -6.105 1.000 96.090 ? 41  ALA A CA  1 
ATOM 315  C C   ? ALA A 1  41 ?  -7.119   5.838  -7.375 1.000 96.090 ? 41  ALA A C   1 
ATOM 316  C CB  ? ALA A 1  41 ?  -6.106   7.899  -6.376 1.000 96.090 ? 41  ALA A CB  1 
ATOM 317  O O   ? ALA A 1  41 ?  -8.307   5.989  -7.671 1.000 96.090 ? 41  ALA A O   1 
ATOM 318  N N   ? HIS A 1  42 ?  -6.296   5.180  -8.127 1.000 93.800 ? 42  HIS A N   1 
ATOM 319  C CA  ? HIS A 1  42 ?  -6.750   4.586  -9.379 1.000 93.800 ? 42  HIS A CA  1 
ATOM 320  C C   ? HIS A 1  42 ?  -7.622   3.361  -9.124 1.000 93.800 ? 42  HIS A C   1 
ATOM 321  C CB  ? HIS A 1  42 ?  -5.556   4.207 -10.257 1.000 93.800 ? 42  HIS A CB  1 
ATOM 322  O O   ? HIS A 1  42 ?  -8.259   2.845 -10.044 1.000 93.800 ? 42  HIS A O   1 
ATOM 323  C CG  ? HIS A 1  42 ?  -4.843   2.975  -9.800 1.000 93.800 ? 42  HIS A CG  1 
ATOM 324  C CD2 ? HIS A 1  42 ?  -5.119   1.664  -9.996 1.000 93.800 ? 42  HIS A CD2 1 
ATOM 325  N ND1 ? HIS A 1  42 ?  -3.695   3.018  -9.039 1.000 93.800 ? 42  HIS A ND1 1 
ATOM 326  C CE1 ? HIS A 1  42 ?  -3.294   1.784  -8.787 1.000 93.800 ? 42  HIS A CE1 1 
ATOM 327  N NE2 ? HIS A 1  42 ?  -4.141   0.943  -9.356 1.000 93.800 ? 42  HIS A NE2 1 
ATOM 328  N N   ? CYS A 1  43 ?  -7.761   2.997  -7.787 1.000 91.870 ? 43  CYS A N   1 
ATOM 329  C CA  ? CYS A 1  43 ?  -8.590   1.867  -7.385 1.000 91.870 ? 43  CYS A CA  1 
ATOM 330  C C   ? CYS A 1  43 ? -10.027   2.307  -7.131 1.000 91.870 ? 43  CYS A C   1 
ATOM 331  C CB  ? CYS A 1  43 ?  -8.021   1.204  -6.131 1.000 91.870 ? 43  CYS A CB  1 
ATOM 332  O O   ? CYS A 1  43 ? -10.866   1.499  -6.729 1.000 91.870 ? 43  CYS A O   1 
ATOM 333  S SG  ? CYS A 1  43 ?  -6.495   0.282  -6.423 1.000 91.870 ? 43  CYS A SG  1 
ATOM 334  N N   ? ASN A 1  44 ? -10.349   3.597  -7.342 1.000 84.770 ? 44  ASN A N   1 
ATOM 335  C CA  ? ASN A 1  44 ? -11.617   4.218  -6.974 1.000 84.770 ? 44  ASN A CA  1 
ATOM 336  C C   ? ASN A 1  44 ? -12.781   3.628  -7.765 1.000 84.770 ? 44  ASN A C   1 
ATOM 337  C CB  ? ASN A 1  44 ? -11.551   5.734  -7.176 1.000 84.770 ? 44  ASN A CB  1 
ATOM 338  O O   ? ASN A 1  44 ? -12.750   3.601  -8.996 1.000 84.770 ? 44  ASN A O   1 
ATOM 339  C CG  ? ASN A 1  44 ? -12.788   6.445  -6.665 1.000 84.770 ? 44  ASN A CG  1 
ATOM 340  N ND2 ? ASN A 1  44 ? -13.070   7.618  -7.220 1.000 84.770 ? 44  ASN A ND2 1 
ATOM 341  O OD1 ? ASN A 1  44 ? -13.485   5.946  -5.777 1.000 84.770 ? 44  ASN A OD1 1 
ATOM 342  N N   ? THR A 1  45 ? -13.955   3.195  -6.978 1.000 81.050 ? 45  THR A N   1 
ATOM 343  C CA  ? THR A 1  45 ? -15.235   2.786  -7.546 1.000 81.050 ? 45  THR A CA  1 
ATOM 344  C C   ? THR A 1  45 ? -16.385   3.169  -6.619 1.000 81.050 ? 45  THR A C   1 
ATOM 345  C CB  ? THR A 1  45 ? -15.269   1.269  -7.811 1.000 81.050 ? 45  THR A CB  1 
ATOM 346  O O   ? THR A 1  45 ? -16.161   3.687  -5.523 1.000 81.050 ? 45  THR A O   1 
ATOM 347  C CG2 ? THR A 1  45 ? -13.998   0.805  -8.514 1.000 81.050 ? 45  THR A CG2 1 
ATOM 348  O OG1 ? THR A 1  45 ? -15.392   0.575  -6.563 1.000 81.050 ? 45  THR A OG1 1 
ATOM 349  N N   ? ASP A 1  46 ? -17.720   3.081  -7.055 1.000 76.840 ? 46  ASP A N   1 
ATOM 350  C CA  ? ASP A 1  46 ? -18.943   3.533  -6.399 1.000 76.840 ? 46  ASP A CA  1 
ATOM 351  C C   ? ASP A 1  46 ? -19.283   2.649  -5.201 1.000 76.840 ? 46  ASP A C   1 
ATOM 352  C CB  ? ASP A 1  46 ? -20.110   3.549  -7.389 1.000 76.840 ? 46  ASP A CB  1 
ATOM 353  O O   ? ASP A 1  46 ? -19.808   3.132  -4.196 1.000 76.840 ? 46  ASP A O   1 
ATOM 354  C CG  ? ASP A 1  46 ? -20.001   4.662  -8.416 1.000 76.840 ? 46  ASP A CG  1 
ATOM 355  O OD1 ? ASP A 1  46 ? -19.298   5.663  -8.159 1.000 76.840 ? 46  ASP A OD1 1 
ATOM 356  O OD2 ? ASP A 1  46 ? -20.627   4.538  -9.491 1.000 76.840 ? 46  ASP A OD2 1 
ATOM 357  N N   ? LYS A 1  47 ? -18.780   1.339  -5.040 1.000 83.590 ? 47  LYS A N   1 
ATOM 358  C CA  ? LYS A 1  47 ? -19.073   0.411  -3.952 1.000 83.590 ? 47  LYS A CA  1 
ATOM 359  C C   ? LYS A 1  47 ? -17.821  -0.350  -3.526 1.000 83.590 ? 47  LYS A C   1 
ATOM 360  C CB  ? LYS A 1  47 ? -20.168  -0.573  -4.366 1.000 83.590 ? 47  LYS A CB  1 
ATOM 361  O O   ? LYS A 1  47 ? -17.303  -1.177  -4.280 1.000 83.590 ? 47  LYS A O   1 
ATOM 362  C CG  ? LYS A 1  47 ? -21.529   0.071  -4.588 1.000 83.590 ? 47  LYS A CG  1 
ATOM 363  C CD  ? LYS A 1  47 ? -22.591  -0.967  -4.923 1.000 83.590 ? 47  LYS A CD  1 
ATOM 364  C CE  ? LYS A 1  47 ? -23.944  -0.319  -5.186 1.000 83.590 ? 47  LYS A CE  1 
ATOM 365  N NZ  ? LYS A 1  47 ? -24.989  -1.333  -5.518 1.000 83.590 ? 47  LYS A NZ  1 
ATOM 366  N N   ? MET A 1  48 ? -17.361   0.023  -2.263 1.000 90.130 ? 48  MET A N   1 
ATOM 367  C CA  ? MET A 1  48 ? -16.139  -0.626  -1.797 1.000 90.130 ? 48  MET A CA  1 
ATOM 368  C C   ? MET A 1  48 ? -16.319  -1.175  -0.385 1.000 90.130 ? 48  MET A C   1 
ATOM 369  C CB  ? MET A 1  48 ? -14.963   0.351  -1.831 1.000 90.130 ? 48  MET A CB  1 
ATOM 370  O O   ? MET A 1  48 ? -17.025  -0.580   0.431 1.000 90.130 ? 48  MET A O   1 
ATOM 371  C CG  ? MET A 1  48 ? -14.548   0.761  -3.235 1.000 90.130 ? 48  MET A CG  1 
ATOM 372  S SD  ? MET A 1  48 ? -13.090   1.875  -3.240 1.000 90.130 ? 48  MET A SD  1 
ATOM 373  C CE  ? MET A 1  48 ? -13.876   3.434  -2.749 1.000 90.130 ? 48  MET A CE  1 
ATOM 374  N N   ? SER A 1  49 ? -15.872  -2.339  -0.127 1.000 93.760 ? 49  SER A N   1 
ATOM 375  C CA  ? SER A 1  49 ? -15.692  -2.904   1.207 1.000 93.760 ? 49  SER A CA  1 
ATOM 376  C C   ? SER A 1  49 ? -14.245  -3.325   1.438 1.000 93.760 ? 49  SER A C   1 
ATOM 377  C CB  ? SER A 1  49 ? -16.620  -4.102   1.412 1.000 93.760 ? 49  SER A CB  1 
ATOM 378  O O   ? SER A 1  49 ? -13.491  -3.524   0.484 1.000 93.760 ? 49  SER A O   1 
ATOM 379  O OG  ? SER A 1  49 ? -16.329  -5.128   0.478 1.000 93.760 ? 49  SER A OG  1 
ATOM 380  N N   ? VAL A 1  50 ? -13.928  -3.296   2.726 1.000 95.740 ? 50  VAL A N   1 
ATOM 381  C CA  ? VAL A 1  50 ? -12.564  -3.658   3.094 1.000 95.740 ? 50  VAL A CA  1 
ATOM 382  C C   ? VAL A 1  50 ? -12.581  -4.899   3.984 1.000 95.740 ? 50  VAL A C   1 
ATOM 383  C CB  ? VAL A 1  50 ? -11.842  -2.496   3.813 1.000 95.740 ? 50  VAL A CB  1 
ATOM 384  O O   ? VAL A 1  50 ? -13.412  -5.010   4.888 1.000 95.740 ? 50  VAL A O   1 
ATOM 385  C CG1 ? VAL A 1  50 ? -10.480  -2.948   4.337 1.000 95.740 ? 50  VAL A CG1 1 
ATOM 386  C CG2 ? VAL A 1  50 ? -11.688  -1.302   2.874 1.000 95.740 ? 50  VAL A CG2 1 
ATOM 387  N N   ? ILE A 1  51 ? -11.776  -5.859   3.640 1.000 95.880 ? 51  ILE A N   1 
ATOM 388  C CA  ? ILE A 1  51 ? -11.562  -7.017   4.502 1.000 95.880 ? 51  ILE A CA  1 
ATOM 389  C C   ? ILE A 1  51 ? -10.230  -6.874   5.235 1.000 95.880 ? 51  ILE A C   1 
ATOM 390  C CB  ? ILE A 1  51 ? -11.591  -8.335   3.697 1.000 95.880 ? 51  ILE A CB  1 
ATOM 391  O O   ? ILE A 1  51 ?  -9.183  -6.701   4.606 1.000 95.880 ? 51  ILE A O   1 
ATOM 392  C CG1 ? ILE A 1  51 ? -12.926  -8.478   2.956 1.000 95.880 ? 51  ILE A CG1 1 
ATOM 393  C CG2 ? ILE A 1  51 ? -11.343  -9.535   4.615 1.000 95.880 ? 51  ILE A CG2 1 
ATOM 394  C CD1 ? ILE A 1  51 ? -13.000  -9.694   2.043 1.000 95.880 ? 51  ILE A CD1 1 
ATOM 395  N N   ? LEU A 1  52 ? -10.260  -6.925   6.605 1.000 97.010 ? 52  LEU A N   1 
ATOM 396  C CA  ? LEU A 1  52 ?  -9.083  -6.892   7.467 1.000 97.010 ? 52  LEU A CA  1 
ATOM 397  C C   ? LEU A 1  52 ?  -8.893  -8.227   8.179 1.000 97.010 ? 52  LEU A C   1 
ATOM 398  C CB  ? LEU A 1  52 ?  -9.205  -5.765   8.497 1.000 97.010 ? 52  LEU A CB  1 
ATOM 399  O O   ? LEU A 1  52 ?  -9.863  -8.947   8.428 1.000 97.010 ? 52  LEU A O   1 
ATOM 400  C CG  ? LEU A 1  52 ?  -9.285  -4.343   7.939 1.000 97.010 ? 52  LEU A CG  1 
ATOM 401  C CD1 ? LEU A 1  52 ?  -9.848  -3.392   8.990 1.000 97.010 ? 52  LEU A CD1 1 
ATOM 402  C CD2 ? LEU A 1  52 ?  -7.912  -3.875   7.468 1.000 97.010 ? 52  LEU A CD2 1 
ATOM 403  N N   ? GLY A 1  53 ?  -7.596  -8.608   8.306 1.000 95.130 ? 53  GLY A N   1 
ATOM 404  C CA  ? GLY A 1  53 ?  -7.291  -9.782   9.109 1.000 95.130 ? 53  GLY A CA  1 
ATOM 405  C C   ? GLY A 1  53 ?  -7.422 -11.082   8.338 1.000 95.130 ? 53  GLY A C   1 
ATOM 406  O O   ? GLY A 1  53 ?  -7.576 -12.151   8.934 1.000 95.130 ? 53  GLY A O   1 
ATOM 407  N N   ? ALA A 1  54 ?  -7.413 -10.973   6.936 1.000 94.050 ? 54  ALA A N   1 
ATOM 408  C CA  ? ALA A 1  54 ?  -7.585 -12.160   6.103 1.000 94.050 ? 54  ALA A CA  1 
ATOM 409  C C   ? ALA A 1  54 ?  -6.248 -12.634   5.540 1.000 94.050 ? 54  ALA A C   1 
ATOM 410  C CB  ? ALA A 1  54 ?  -8.566 -11.876   4.969 1.000 94.050 ? 54  ALA A CB  1 
ATOM 411  O O   ? ALA A 1  54 ?  -5.497 -11.845   4.962 1.000 94.050 ? 54  ALA A O   1 
ATOM 412  N N   ? HIS A 1  55 ?  -5.852 -13.838   5.767 1.000 94.820 ? 55  HIS A N   1 
ATOM 413  C CA  ? HIS A 1  55 ?  -4.750 -14.506   5.083 1.000 94.820 ? 55  HIS A CA  1 
ATOM 414  C C   ? HIS A 1  55 ?  -5.226 -15.182   3.802 1.000 94.820 ? 55  HIS A C   1 
ATOM 415  C CB  ? HIS A 1  55 ?  -4.091 -15.533   6.006 1.000 94.820 ? 55  HIS A CB  1 
ATOM 416  O O   ? HIS A 1  55 ?  -4.526 -15.160   2.787 1.000 94.820 ? 55  HIS A O   1 
ATOM 417  C CG  ? HIS A 1  55 ?  -2.912 -16.220   5.394 1.000 94.820 ? 55  HIS A CG  1 
ATOM 418  C CD2 ? HIS A 1  55 ?  -2.768 -17.474   4.904 1.000 94.820 ? 55  HIS A CD2 1 
ATOM 419  N ND1 ? HIS A 1  55 ?  -1.690 -15.602   5.237 1.000 94.820 ? 55  HIS A ND1 1 
ATOM 420  C CE1 ? HIS A 1  55 ?  -0.845 -16.448   4.674 1.000 94.820 ? 55  HIS A CE1 1 
ATOM 421  N NE2 ? HIS A 1  55 ?  -1.474 -17.591   4.462 1.000 94.820 ? 55  HIS A NE2 1 
ATOM 422  N N   ? ASN A 1  56 ?  -6.366 -15.806   3.842 1.000 93.880 ? 56  ASN A N   1 
ATOM 423  C CA  ? ASN A 1  56 ?  -7.095 -16.399   2.726 1.000 93.880 ? 56  ASN A CA  1 
ATOM 424  C C   ? ASN A 1  56 ?  -8.466 -15.756   2.546 1.000 93.880 ? 56  ASN A C   1 
ATOM 425  C CB  ? ASN A 1  56 ?  -7.238 -17.910   2.921 1.000 93.880 ? 56  ASN A CB  1 
ATOM 426  O O   ? ASN A 1  56 ?  -9.326 -15.861   3.423 1.000 93.880 ? 56  ASN A O   1 
ATOM 427  C CG  ? ASN A 1  56 ?  -7.790 -18.608   1.693 1.000 93.880 ? 56  ASN A CG  1 
ATOM 428  N ND2 ? ASN A 1  56 ?  -7.197 -19.742   1.338 1.000 93.880 ? 56  ASN A ND2 1 
ATOM 429  O OD1 ? ASN A 1  56 ?  -8.740 -18.131   1.067 1.000 93.880 ? 56  ASN A OD1 1 
ATOM 430  N N   ? ILE A 1  57 ?  -8.731 -15.193   1.358 1.000 91.410 ? 57  ILE A N   1 
ATOM 431  C CA  ? ILE A 1  57 ?  -9.917 -14.370   1.146 1.000 91.410 ? 57  ILE A CA  1 
ATOM 432  C C   ? ILE A 1  57 ? -11.117 -15.263   0.844 1.000 91.410 ? 57  ILE A C   1 
ATOM 433  C CB  ? ILE A 1  57 ?  -9.703 -13.354   0.002 1.000 91.410 ? 57  ILE A CB  1 
ATOM 434  O O   ? ILE A 1  57 ? -12.264 -14.813   0.902 1.000 91.410 ? 57  ILE A O   1 
ATOM 435  C CG1 ? ILE A 1  57 ?  -9.206 -14.069  -1.260 1.000 91.410 ? 57  ILE A CG1 1 
ATOM 436  C CG2 ? ILE A 1  57 ?  -8.725 -12.256   0.430 1.000 91.410 ? 57  ILE A CG2 1 
ATOM 437  C CD1 ? ILE A 1  57 ? -10.203 -14.057  -2.411 1.000 91.410 ? 57  ILE A CD1 1 
ATOM 438  N N   ? ARG A 1  58 ? -10.974 -16.553   0.660 1.000 88.770 ? 58  ARG A N   1 
ATOM 439  C CA  ? ARG A 1  58 ? -12.054 -17.478   0.332 1.000 88.770 ? 58  ARG A CA  1 
ATOM 440  C C   ? ARG A 1  58 ? -12.507 -18.251   1.566 1.000 88.770 ? 58  ARG A C   1 
ATOM 441  C CB  ? ARG A 1  58 ? -11.616 -18.451  -0.764 1.000 88.770 ? 58  ARG A CB  1 
ATOM 442  O O   ? ARG A 1  58 ? -13.606 -18.808   1.587 1.000 88.770 ? 58  ARG A O   1 
ATOM 443  C CG  ? ARG A 1  58 ? -11.500 -17.816  -2.141 1.000 88.770 ? 58  ARG A CG  1 
ATOM 444  C CD  ? ARG A 1  58 ? -11.318 -18.863  -3.231 1.000 88.770 ? 58  ARG A CD  1 
ATOM 445  N NE  ? ARG A 1  58 ? -11.404 -18.274  -4.564 1.000 88.770 ? 58  ARG A NE  1 
ATOM 446  N NH1 ? ARG A 1  58 ? -10.664 -20.162  -5.672 1.000 88.770 ? 58  ARG A NH1 1 
ATOM 447  N NH2 ? ARG A 1  58 ? -11.207 -18.274  -6.853 1.000 88.770 ? 58  ARG A NH2 1 
ATOM 448  C CZ  ? ARG A 1  58 ? -11.092 -18.905  -5.693 1.000 88.770 ? 58  ARG A CZ  1 
ATOM 449  N N   ? LYS A 1  59 ? -11.676 -18.174   2.663 1.000 89.730 ? 59  LYS A N   1 
ATOM 450  C CA  ? LYS A 1  59 ? -11.997 -18.928   3.871 1.000 89.730 ? 59  LYS A CA  1 
ATOM 451  C C   ? LYS A 1  59 ? -12.280 -17.994   5.044 1.000 89.730 ? 59  LYS A C   1 
ATOM 452  C CB  ? LYS A 1  59 ? -10.856 -19.884   4.225 1.000 89.730 ? 59  LYS A CB  1 
ATOM 453  O O   ? LYS A 1  59 ? -11.535 -17.040   5.278 1.000 89.730 ? 59  LYS A O   1 
ATOM 454  C CG  ? LYS A 1  59 ? -10.641 -20.995   3.208 1.000 89.730 ? 59  LYS A CG  1 
ATOM 455  C CD  ? LYS A 1  59 ?  -9.548 -21.958   3.655 1.000 89.730 ? 59  LYS A CD  1 
ATOM 456  C CE  ? LYS A 1  59 ?  -9.329 -23.068   2.636 1.000 89.730 ? 59  LYS A CE  1 
ATOM 457  N NZ  ? LYS A 1  59 ?  -8.252 -24.009   3.066 1.000 89.730 ? 59  LYS A NZ  1 
ATOM 458  N N   ? PRO A 1  60 ? -13.417 -18.187   5.637 1.000 85.530 ? 60  PRO A N   1 
ATOM 459  C CA  ? PRO A 1  60 ? -13.631 -17.425   6.870 1.000 85.530 ? 60  PRO A CA  1 
ATOM 460  C C   ? PRO A 1  60 ? -12.549 -17.681   7.917 1.000 85.530 ? 60  PRO A C   1 
ATOM 461  C CB  ? PRO A 1  60 ? -14.993 -17.923   7.360 1.000 85.530 ? 60  PRO A CB  1 
ATOM 462  O O   ? PRO A 1  60 ? -12.195 -18.834   8.175 1.000 85.530 ? 60  PRO A O   1 
ATOM 463  C CG  ? PRO A 1  60 ? -15.605 -18.592   6.171 1.000 85.530 ? 60  PRO A CG  1 
ATOM 464  C CD  ? PRO A 1  60 ? -14.502 -19.078   5.276 1.000 85.530 ? 60  PRO A CD  1 
ATOM 465  N N   ? GLU A 1  61 ? -11.869 -16.629   8.362 1.000 91.160 ? 61  GLU A N   1 
ATOM 466  C CA  ? GLU A 1  61 ? -10.822 -16.701   9.377 1.000 91.160 ? 61  GLU A CA  1 
ATOM 467  C C   ? GLU A 1  61 ? -11.233 -15.964  10.648 1.000 91.160 ? 61  GLU A C   1 
ATOM 468  C CB  ? GLU A 1  61 ?  -9.509 -16.128   8.837 1.000 91.160 ? 61  GLU A CB  1 
ATOM 469  O O   ? GLU A 1  61 ? -11.985 -14.989  10.590 1.000 91.160 ? 61  GLU A O   1 
ATOM 470  C CG  ? GLU A 1  61 ?  -8.920 -16.922   7.680 1.000 91.160 ? 61  GLU A CG  1 
ATOM 471  C CD  ? GLU A 1  61 ?  -7.602 -16.359   7.175 1.000 91.160 ? 61  GLU A CD  1 
ATOM 472  O OE1 ? GLU A 1  61 ?  -6.689 -17.151   6.849 1.000 91.160 ? 61  GLU A OE1 1 
ATOM 473  O OE2 ? GLU A 1  61 ?  -7.481 -15.115   7.105 1.000 91.160 ? 61  GLU A OE2 1 
ATOM 474  N N   ? PRO A 1  62 ? -10.752 -16.525  11.741 1.000 89.640 ? 62  PRO A N   1 
ATOM 475  C CA  ? PRO A 1  62 ? -11.069 -15.862  13.008 1.000 89.640 ? 62  PRO A CA  1 
ATOM 476  C C   ? PRO A 1  62 ? -10.617 -14.404  13.039 1.000 89.640 ? 62  PRO A C   1 
ATOM 477  C CB  ? PRO A 1  62 ? -10.306 -16.693  14.042 1.000 89.640 ? 62  PRO A CB  1 
ATOM 478  O O   ? PRO A 1  62 ?  -9.510 -14.087  12.595 1.000 89.640 ? 62  PRO A O   1 
ATOM 479  C CG  ? PRO A 1  62 ? -10.144 -18.037  13.407 1.000 89.640 ? 62  PRO A CG  1 
ATOM 480  C CD  ? PRO A 1  62 ? -10.002 -17.850  11.924 1.000 89.640 ? 62  PRO A CD  1 
ATOM 481  N N   ? ASN A 1  63 ? -11.629 -13.447  13.429 1.000 90.440 ? 63  ASN A N   1 
ATOM 482  C CA  ? ASN A 1  63 ? -11.308 -12.055  13.729 1.000 90.440 ? 63  ASN A CA  1 
ATOM 483  C C   ? ASN A 1  63 ? -11.128 -11.234  12.456 1.000 90.440 ? 63  ASN A C   1 
ATOM 484  C CB  ? ASN A 1  63 ? -10.051 -11.970  14.598 1.000 90.440 ? 63  ASN A CB  1 
ATOM 485  O O   ? ASN A 1  63 ? -10.659 -10.096  12.507 1.000 90.440 ? 63  ASN A O   1 
ATOM 486  C CG  ? ASN A 1  63 ? -10.249 -12.578  15.973 1.000 90.440 ? 63  ASN A CG  1 
ATOM 487  N ND2 ? ASN A 1  63 ?  -9.277 -13.364  16.419 1.000 90.440 ? 63  ASN A ND2 1 
ATOM 488  O OD1 ? ASN A 1  63 ? -11.268 -12.343  16.628 1.000 90.440 ? 63  ASN A OD1 1 
ATOM 489  N N   ? SER A 1  64 ? -11.298 -11.979  11.185 1.000 94.570 ? 64  SER A N   1 
ATOM 490  C CA  ? SER A 1  64 ? -11.422 -11.192   9.962 1.000 94.570 ? 64  SER A CA  1 
ATOM 491  C C   ? SER A 1  64 ? -12.674 -10.322   9.990 1.000 94.570 ? 64  SER A C   1 
ATOM 492  C CB  ? SER A 1  64 ? -11.453 -12.106   8.737 1.000 94.570 ? 64  SER A CB  1 
ATOM 493  O O   ? SER A 1  64 ? -13.702 -10.722  10.539 1.000 94.570 ? 64  SER A O   1 
ATOM 494  O OG  ? SER A 1  64 ? -12.673 -12.826   8.678 1.000 94.570 ? 64  SER A OG  1 
ATOM 495  N N   ? GLN A 1  65 ? -12.551  -9.115   9.501 1.000 96.070 ? 65  GLN A N   1 
ATOM 496  C CA  ? GLN A 1  65 ? -13.646  -8.152   9.524 1.000 96.070 ? 65  GLN A CA  1 
ATOM 497  C C   ? GLN A 1  65 ? -13.871  -7.542   8.143 1.000 96.070 ? 65  GLN A C   1 
ATOM 498  C CB  ? GLN A 1  65 ? -13.371  -7.048  10.546 1.000 96.070 ? 65  GLN A CB  1 
ATOM 499  O O   ? GLN A 1  65 ? -12.918  -7.124   7.481 1.000 96.070 ? 65  GLN A O   1 
ATOM 500  C CG  ? GLN A 1  65 ? -12.242  -7.374  11.514 1.000 96.070 ? 65  GLN A CG  1 
ATOM 501  C CD  ? GLN A 1  65 ? -11.915  -6.222  12.445 1.000 96.070 ? 65  GLN A CD  1 
ATOM 502  N NE2 ? GLN A 1  65 ? -10.675  -6.176  12.920 1.000 96.070 ? 65  GLN A NE2 1 
ATOM 503  O OE1 ? GLN A 1  65 ? -12.770  -5.379  12.734 1.000 96.070 ? 65  GLN A OE1 1 
ATOM 504  N N   ? ARG A 1  66 ? -15.084  -7.730   7.714 1.000 95.760 ? 66  ARG A N   1 
ATOM 505  C CA  ? ARG A 1  66 ? -15.501  -7.014   6.513 1.000 95.760 ? 66  ARG A CA  1 
ATOM 506  C C   ? ARG A 1  66 ? -16.238  -5.728   6.871 1.000 95.760 ? 66  ARG A C   1 
ATOM 507  C CB  ? ARG A 1  66 ? -16.390  -7.902   5.639 1.000 95.760 ? 66  ARG A CB  1 
ATOM 508  O O   ? ARG A 1  66 ? -17.277  -5.766   7.533 1.000 95.760 ? 66  ARG A O   1 
ATOM 509  C CG  ? ARG A 1  66 ? -16.834  -7.243   4.343 1.000 95.760 ? 66  ARG A CG  1 
ATOM 510  C CD  ? ARG A 1  66 ? -17.578  -8.218   3.441 1.000 95.760 ? 66  ARG A CD  1 
ATOM 511  N NE  ? ARG A 1  66 ? -17.888  -7.624   2.144 1.000 95.760 ? 66  ARG A NE  1 
ATOM 512  N NH1 ? ARG A 1  66 ? -18.705  -9.574   1.213 1.000 95.760 ? 66  ARG A NH1 1 
ATOM 513  N NH2 ? ARG A 1  66 ? -18.657  -7.642  -0.020 1.000 95.760 ? 66  ARG A NH2 1 
ATOM 514  C CZ  ? ARG A 1  66 ? -18.416  -8.281   1.115 1.000 95.760 ? 66  ARG A CZ  1 
ATOM 515  N N   ? ILE A 1  67 ? -15.658  -4.597   6.429 1.000 96.310 ? 67  ILE A N   1 
ATOM 516  C CA  ? ILE A 1  67 ? -16.205  -3.296   6.798 1.000 96.310 ? 67  ILE A CA  1 
ATOM 517  C C   ? ILE A 1  67 ? -16.488  -2.479   5.539 1.000 96.310 ? 67  ILE A C   1 
ATOM 518  C CB  ? ILE A 1  67 ? -15.246  -2.524   7.733 1.000 96.310 ? 67  ILE A CB  1 
ATOM 519  O O   ? ILE A 1  67 ? -15.619  -2.336   4.676 1.000 96.310 ? 67  ILE A O   1 
ATOM 520  C CG1 ? ILE A 1  67 ? -14.856  -3.395   8.933 1.000 96.310 ? 67  ILE A CG1 1 
ATOM 521  C CG2 ? ILE A 1  67 ? -15.883  -1.210   8.194 1.000 96.310 ? 67  ILE A CG2 1 
ATOM 522  C CD1 ? ILE A 1  67 ? -13.814  -2.761   9.844 1.000 96.310 ? 67  ILE A CD1 1 
ATOM 523  N N   ? GLU A 1  68 ? -17.738  -1.906   5.486 1.000 95.300 ? 68  GLU A N   1 
ATOM 524  C CA  ? GLU A 1  68 ? -18.067  -1.021   4.373 1.000 95.300 ? 68  GLU A CA  1 
ATOM 525  C C   ? GLU A 1  68 ? -17.303   0.296   4.470 1.000 95.300 ? 68  GLU A C   1 
ATOM 526  C CB  ? GLU A 1  68 ? -19.574  -0.754   4.325 1.000 95.300 ? 68  GLU A CB  1 
ATOM 527  O O   ? GLU A 1  68 ? -16.986   0.756   5.569 1.000 95.300 ? 68  GLU A O   1 
ATOM 528  C CG  ? GLU A 1  68 ? -20.407  -1.987   4.008 1.000 95.300 ? 68  GLU A CG  1 
ATOM 529  C CD  ? GLU A 1  68 ? -21.898  -1.698   3.924 1.000 95.300 ? 68  GLU A CD  1 
ATOM 530  O OE1 ? GLU A 1  68 ? -22.682  -2.633   3.646 1.000 95.300 ? 68  GLU A OE1 1 
ATOM 531  O OE2 ? GLU A 1  68 ? -22.284  -0.528   4.138 1.000 95.300 ? 68  GLU A OE2 1 
ATOM 532  N N   ? VAL A 1  69 ? -17.036   0.822   3.256 1.000 95.160 ? 69  VAL A N   1 
ATOM 533  C CA  ? VAL A 1  69 ? -16.384   2.124   3.175 1.000 95.160 ? 69  VAL A CA  1 
ATOM 534  C C   ? VAL A 1  69 ? -17.434   3.232   3.218 1.000 95.160 ? 69  VAL A C   1 
ATOM 535  C CB  ? VAL A 1  69 ? -15.527   2.252   1.895 1.000 95.160 ? 69  VAL A CB  1 
ATOM 536  O O   ? VAL A 1  69 ? -18.400   3.211   2.451 1.000 95.160 ? 69  VAL A O   1 
ATOM 537  C CG1 ? VAL A 1  69 ? -15.007   3.679   1.733 1.000 95.160 ? 69  VAL A CG1 1 
ATOM 538  C CG2 ? VAL A 1  69 ? -14.368   1.258   1.928 1.000 95.160 ? 69  VAL A CG2 1 
ATOM 539  N N   ? ARG A 1  70 ? -17.251   4.172   4.263 1.000 94.250 ? 70  ARG A N   1 
ATOM 540  C CA  ? ARG A 1  70 ? -18.150   5.311   4.419 1.000 94.250 ? 70  ARG A CA  1 
ATOM 541  C C   ? ARG A 1  70 ? -17.831   6.404   3.405 1.000 94.250 ? 70  ARG A C   1 
ATOM 542  C CB  ? ARG A 1  70 ? -18.065   5.873   5.839 1.000 94.250 ? 70  ARG A CB  1 
ATOM 543  O O   ? ARG A 1  70 ? -18.733   6.944   2.762 1.000 94.250 ? 70  ARG A O   1 
ATOM 544  C CG  ? ARG A 1  70 ? -18.942   7.093   6.073 1.000 94.250 ? 70  ARG A CG  1 
ATOM 545  C CD  ? ARG A 1  70 ? -18.818   7.612   7.498 1.000 94.250 ? 70  ARG A CD  1 
ATOM 546  N NE  ? ARG A 1  70 ? -19.610   8.822   7.702 1.000 94.250 ? 70  ARG A NE  1 
ATOM 547  N NH1 ? ARG A 1  70 ? -19.277   8.904   9.987 1.000 94.250 ? 70  ARG A NH1 1 
ATOM 548  N NH2 ? ARG A 1  70 ? -20.548  10.506   8.950 1.000 94.250 ? 70  ARG A NH2 1 
ATOM 549  C CZ  ? ARG A 1  70 ? -19.810   9.408   8.879 1.000 94.250 ? 70  ARG A CZ  1 
ATOM 550  N N   ? HIS A 1  71 ? -16.538   6.800   3.370 1.000 93.630 ? 71  HIS A N   1 
ATOM 551  C CA  ? HIS A 1  71 ? -16.046   7.868   2.506 1.000 93.630 ? 71  HIS A CA  1 
ATOM 552  C C   ? HIS A 1  71 ? -14.739   7.470   1.828 1.000 93.630 ? 71  HIS A C   1 
ATOM 553  C CB  ? HIS A 1  71 ? -15.851   9.157   3.306 1.000 93.630 ? 71  HIS A CB  1 
ATOM 554  O O   ? HIS A 1  71 ? -13.920   6.761   2.416 1.000 93.630 ? 71  HIS A O   1 
ATOM 555  C CG  ? HIS A 1  71 ? -17.115   9.692   3.899 1.000 93.630 ? 71  HIS A CG  1 
ATOM 556  C CD2 ? HIS A 1  71 ? -17.543   9.746   5.182 1.000 93.630 ? 71  HIS A CD2 1 
ATOM 557  N ND1 ? HIS A 1  71 ? -18.114  10.257   3.135 1.000 93.630 ? 71  HIS A ND1 1 
ATOM 558  C CE1 ? HIS A 1  71 ? -19.104  10.636   3.927 1.000 93.630 ? 71  HIS A CE1 1 
ATOM 559  N NE2 ? HIS A 1  71 ? -18.782  10.337   5.173 1.000 93.630 ? 71  HIS A NE2 1 
ATOM 560  N N   ? TRP A 1  72 ? -14.603   7.830   0.511 1.000 93.770 ? 72  TRP A N   1 
ATOM 561  C CA  ? TRP A 1  72 ? -13.319   7.713  -0.172 1.000 93.770 ? 72  TRP A CA  1 
ATOM 562  C C   ? TRP A 1  72 ? -12.789   9.085  -0.574 1.000 93.770 ? 72  TRP A C   1 
ATOM 563  C CB  ? TRP A 1  72 ? -13.447   6.819  -1.409 1.000 93.770 ? 72  TRP A CB  1 
ATOM 564  O O   ? TRP A 1  72 ? -13.524   9.903  -1.131 1.000 93.770 ? 72  TRP A O   1 
ATOM 565  C CG  ? TRP A 1  72 ? -14.480   7.283  -2.391 1.000 93.770 ? 72  TRP A CG  1 
ATOM 566  C CD1 ? TRP A 1  72 ? -14.289   8.123  -3.453 1.000 93.770 ? 72  TRP A CD1 1 
ATOM 567  C CD2 ? TRP A 1  72 ? -15.868   6.936  -2.399 1.000 93.770 ? 72  TRP A CD2 1 
ATOM 568  C CE2 ? TRP A 1  72 ? -16.459   7.602  -3.496 1.000 93.770 ? 72  TRP A CE2 1 
ATOM 569  C CE3 ? TRP A 1  72 ? -16.670   6.125  -1.585 1.000 93.770 ? 72  TRP A CE3 1 
ATOM 570  N NE1 ? TRP A 1  72 ? -15.475   8.319  -4.121 1.000 93.770 ? 72  TRP A NE1 1 
ATOM 571  C CH2 ? TRP A 1  72 ? -18.579   6.682  -2.987 1.000 93.770 ? 72  TRP A CH2 1 
ATOM 572  C CZ2 ? TRP A 1  72 ? -17.817   7.481  -3.799 1.000 93.770 ? 72  TRP A CZ2 1 
ATOM 573  C CZ3 ? TRP A 1  72 ? -18.022   6.006  -1.889 1.000 93.770 ? 72  TRP A CZ3 1 
ATOM 574  N N   ? ILE A 1  73 ? -11.564   9.410  -0.228 1.000 96.140 ? 73  ILE A N   1 
ATOM 575  C CA  ? ILE A 1  73 ? -10.959  10.721  -0.433 1.000 96.140 ? 73  ILE A CA  1 
ATOM 576  C C   ? ILE A 1  73 ?  -9.707  10.583  -1.296 1.000 96.140 ? 73  ILE A C   1 
ATOM 577  C CB  ? ILE A 1  73 ? -10.611  11.399   0.912 1.000 96.140 ? 73  ILE A CB  1 
ATOM 578  O O   ? ILE A 1  73 ?  -8.612  10.346  -0.779 1.000 96.140 ? 73  ILE A O   1 
ATOM 579  C CG1 ? ILE A 1  73 ? -11.816  11.359   1.858 1.000 96.140 ? 73  ILE A CG1 1 
ATOM 580  C CG2 ? ILE A 1  73 ? -10.140  12.839   0.685 1.000 96.140 ? 73  ILE A CG2 1 
ATOM 581  C CD1 ? ILE A 1  73 ? -11.478  11.686   3.306 1.000 96.140 ? 73  ILE A CD1 1 
ATOM 582  N N   ? PRO A 1  74 ?  -9.888  10.618  -2.710 1.000 96.660 ? 74  PRO A N   1 
ATOM 583  C CA  ? PRO A 1  74 ?  -8.685  10.617  -3.546 1.000 96.660 ? 74  PRO A CA  1 
ATOM 584  C C   ? PRO A 1  74 ?  -7.908  11.929  -3.463 1.000 96.660 ? 74  PRO A C   1 
ATOM 585  C CB  ? PRO A 1  74 ?  -9.238  10.398  -4.957 1.000 96.660 ? 74  PRO A CB  1 
ATOM 586  O O   ? PRO A 1  74 ?  -8.496  12.985  -3.219 1.000 96.660 ? 74  PRO A O   1 
ATOM 587  C CG  ? PRO A 1  74 ? -10.625  10.953  -4.914 1.000 96.660 ? 74  PRO A CG  1 
ATOM 588  C CD  ? PRO A 1  74 ? -11.181  10.742  -3.535 1.000 96.660 ? 74  PRO A CD  1 
ATOM 589  N N   ? HIS A 1  75 ?  -6.595  11.812  -3.545 1.000 97.660 ? 75  HIS A N   1 
ATOM 590  C CA  ? HIS A 1  75 ?  -5.836  13.055  -3.619 1.000 97.660 ? 75  HIS A CA  1 
ATOM 591  C C   ? HIS A 1  75 ?  -6.395  13.978  -4.698 1.000 97.660 ? 75  HIS A C   1 
ATOM 592  C CB  ? HIS A 1  75 ?  -4.358  12.767  -3.889 1.000 97.660 ? 75  HIS A CB  1 
ATOM 593  O O   ? HIS A 1  75 ?  -6.627  13.547  -5.830 1.000 97.660 ? 75  HIS A O   1 
ATOM 594  C CG  ? HIS A 1  75 ?  -3.455  13.916  -3.572 1.000 97.660 ? 75  HIS A CG  1 
ATOM 595  C CD2 ? HIS A 1  75 ?  -2.569  14.098  -2.565 1.000 97.660 ? 75  HIS A CD2 1 
ATOM 596  N ND1 ? HIS A 1  75 ?  -3.405  15.057  -4.343 1.000 97.660 ? 75  HIS A ND1 1 
ATOM 597  C CE1 ? HIS A 1  75 ?  -2.523  15.894  -3.822 1.000 97.660 ? 75  HIS A CE1 1 
ATOM 598  N NE2 ? HIS A 1  75 ?  -2.002  15.336  -2.742 1.000 97.660 ? 75  HIS A NE2 1 
ATOM 599  N N   ? PRO A 1  76 ?  -6.618  15.270  -4.413 1.000 96.330 ? 76  PRO A N   1 
ATOM 600  C CA  ? PRO A 1  76 ?  -7.252  16.204  -5.346 1.000 96.330 ? 76  PRO A CA  1 
ATOM 601  C C   ? PRO A 1  76 ?  -6.456  16.380  -6.637 1.000 96.330 ? 76  PRO A C   1 
ATOM 602  C CB  ? PRO A 1  76 ?  -7.304  17.513  -4.554 1.000 96.330 ? 76  PRO A CB  1 
ATOM 603  O O   ? PRO A 1  76 ?  -7.020  16.756  -7.668 1.000 96.330 ? 76  PRO A O   1 
ATOM 604  C CG  ? PRO A 1  76 ?  -6.292  17.343  -3.467 1.000 96.330 ? 76  PRO A CG  1 
ATOM 605  C CD  ? PRO A 1  76 ?  -6.210  15.885  -3.117 1.000 96.330 ? 76  PRO A CD  1 
ATOM 606  N N   ? GLN A 1  77 ?  -5.169  16.137  -6.555 1.000 96.570 ? 77  GLN A N   1 
ATOM 607  C CA  ? GLN A 1  77 ?  -4.326  16.362  -7.724 1.000 96.570 ? 77  GLN A CA  1 
ATOM 608  C C   ? GLN A 1  77 ?  -4.075  15.061  -8.480 1.000 96.570 ? 77  GLN A C   1 
ATOM 609  C CB  ? GLN A 1  77 ?  -2.995  16.995  -7.313 1.000 96.570 ? 77  GLN A CB  1 
ATOM 610  O O   ? GLN A 1  77 ?  -3.217  15.005  -9.363 1.000 96.570 ? 77  GLN A O   1 
ATOM 611  C CG  ? GLN A 1  77 ?  -3.130  18.411  -6.768 1.000 96.570 ? 77  GLN A CG  1 
ATOM 612  C CD  ? GLN A 1  77 ?  -1.794  19.029  -6.403 1.000 96.570 ? 77  GLN A CD  1 
ATOM 613  N NE2 ? GLN A 1  77 ?  -1.369  20.023  -7.176 1.000 96.570 ? 77  GLN A NE2 1 
ATOM 614  O OE1 ? GLN A 1  77 ?  -1.149  18.618  -5.433 1.000 96.570 ? 77  GLN A OE1 1 
ATOM 615  N N   ? PHE A 1  78 ?  -4.841  14.002  -8.054 1.000 96.180 ? 78  PHE A N   1 
ATOM 616  C CA  ? PHE A 1  78 ?  -4.661  12.746  -8.773 1.000 96.180 ? 78  PHE A CA  1 
ATOM 617  C C   ? PHE A 1  78 ?  -4.935  12.928 -10.260 1.000 96.180 ? 78  PHE A C   1 
ATOM 618  C CB  ? PHE A 1  78 ?  -5.578  11.661  -8.199 1.000 96.180 ? 78  PHE A CB  1 
ATOM 619  O O   ? PHE A 1  78 ?  -5.977  13.466 -10.644 1.000 96.180 ? 78  PHE A O   1 
ATOM 620  C CG  ? PHE A 1  78 ?  -5.570  10.380  -8.988 1.000 96.180 ? 78  PHE A CG  1 
ATOM 621  C CD1 ? PHE A 1  78 ?  -6.743   9.881  -9.541 1.000 96.180 ? 78  PHE A CD1 1 
ATOM 622  C CD2 ? PHE A 1  78 ?  -4.389   9.674  -9.178 1.000 96.180 ? 78  PHE A CD2 1 
ATOM 623  C CE1 ? PHE A 1  78 ?  -6.739   8.695 -10.272 1.000 96.180 ? 78  PHE A CE1 1 
ATOM 624  C CE2 ? PHE A 1  78 ?  -4.377   8.489  -9.907 1.000 96.180 ? 78  PHE A CE2 1 
ATOM 625  C CZ  ? PHE A 1  78 ?  -5.553   8.000 -10.452 1.000 96.180 ? 78  PHE A CZ  1 
ATOM 626  N N   ? ASN A 1  79 ?  -3.968  12.517 -11.090 1.000 92.060 ? 79  ASN A N   1 
ATOM 627  C CA  ? ASN A 1  79 ?  -4.027  12.504 -12.548 1.000 92.060 ? 79  ASN A CA  1 
ATOM 628  C C   ? ASN A 1  79 ?  -4.182  11.086 -13.090 1.000 92.060 ? 79  ASN A C   1 
ATOM 629  C CB  ? ASN A 1  79 ?  -2.783  13.167 -13.142 1.000 92.060 ? 79  ASN A CB  1 
ATOM 630  O O   ? ASN A 1  79 ?  -3.249  10.284 -13.017 1.000 92.060 ? 79  ASN A O   1 
ATOM 631  C CG  ? ASN A 1  79 ?  -2.854  13.298 -14.650 1.000 92.060 ? 79  ASN A CG  1 
ATOM 632  N ND2 ? ASN A 1  79 ?  -2.606  14.501 -15.154 1.000 92.060 ? 79  ASN A ND2 1 
ATOM 633  O OD1 ? ASN A 1  79 ?  -3.131  12.325 -15.357 1.000 92.060 ? 79  ASN A OD1 1 
ATOM 634  N N   ? ARG A 1  80 ?  -5.322  10.729 -13.730 1.000 89.620 ? 80  ARG A N   1 
ATOM 635  C CA  ? ARG A 1  80 ?  -5.710   9.379 -14.126 1.000 89.620 ? 80  ARG A CA  1 
ATOM 636  C C   ? ARG A 1  80 ?  -4.850   8.879 -15.282 1.000 89.620 ? 80  ARG A C   1 
ATOM 637  C CB  ? ARG A 1  80 ?  -7.189   9.337 -14.516 1.000 89.620 ? 80  ARG A CB  1 
ATOM 638  O O   ? ARG A 1  80 ?  -4.710   7.671 -15.481 1.000 89.620 ? 80  ARG A O   1 
ATOM 639  C CG  ? ARG A 1  80 ?  -7.771   7.933 -14.574 1.000 89.620 ? 80  ARG A CG  1 
ATOM 640  C CD  ? ARG A 1  80 ?  -9.290   7.956 -14.667 1.000 89.620 ? 80  ARG A CD  1 
ATOM 641  N NE  ? ARG A 1  80 ?  -9.844   6.609 -14.763 1.000 89.620 ? 80  ARG A NE  1 
ATOM 642  N NH1 ? ARG A 1  80 ? -11.934   7.188 -13.966 1.000 89.620 ? 80  ARG A NH1 1 
ATOM 643  N NH2 ? ARG A 1  80 ? -11.488   5.018 -14.556 1.000 89.620 ? 80  ARG A NH2 1 
ATOM 644  C CZ  ? ARG A 1  80 ? -11.087   6.275 -14.428 1.000 89.620 ? 80  ARG A CZ  1 
ATOM 645  N N   ? THR A 1  81 ?  -4.269   9.835 -15.997 1.000 88.170 ? 81  THR A N   1 
ATOM 646  C CA  ? THR A 1  81 ?  -3.450   9.463 -17.145 1.000 88.170 ? 81  THR A CA  1 
ATOM 647  C C   ? THR A 1  81 ?  -2.000   9.238 -16.726 1.000 88.170 ? 81  THR A C   1 
ATOM 648  C CB  ? THR A 1  81 ?  -3.508  10.539 -18.245 1.000 88.170 ? 81  THR A CB  1 
ATOM 649  O O   ? THR A 1  81 ?  -1.407   8.207 -17.051 1.000 88.170 ? 81  THR A O   1 
ATOM 650  C CG2 ? THR A 1  81 ?  -2.727  10.105 -19.481 1.000 88.170 ? 81  THR A CG2 1 
ATOM 651  O OG1 ? THR A 1  81 ?  -4.875  10.765 -18.613 1.000 88.170 ? 81  THR A OG1 1 
ATOM 652  N N   ? ALA A 1  82 ?  -1.547  10.153 -15.892 1.000 88.480 ? 82  ALA A N   1 
ATOM 653  C CA  ? ALA A 1  82 ?  -0.132  10.136 -15.530 1.000 88.480 ? 82  ALA A CA  1 
ATOM 654  C C   ? ALA A 1  82 ?   0.082   9.441 -14.189 1.000 88.480 ? 82  ALA A C   1 
ATOM 655  C CB  ? ALA A 1  82 ?   0.422  11.558 -15.483 1.000 88.480 ? 82  ALA A CB  1 
ATOM 656  O O   ? ALA A 1  82 ?   1.213   9.099 -13.834 1.000 88.480 ? 82  ALA A O   1 
ATOM 657  N N   ? PHE A 1  83 ?  -1.034   9.149 -13.532 1.000 92.690 ? 83  PHE A N   1 
ATOM 658  C CA  ? PHE A 1  83 ?  -1.058   8.488 -12.233 1.000 92.690 ? 83  PHE A CA  1 
ATOM 659  C C   ? PHE A 1  83 ?  -0.250   9.276 -11.209 1.000 92.690 ? 83  PHE A C   1 
ATOM 660  C CB  ? PHE A 1  83 ?  -0.513   7.060 -12.345 1.000 92.690 ? 83  PHE A CB  1 
ATOM 661  O O   ? PHE A 1  83 ?   0.326   8.697 -10.286 1.000 92.690 ? 83  PHE A O   1 
ATOM 662  C CG  ? PHE A 1  83 ?  -1.422   6.121 -13.090 1.000 92.690 ? 83  PHE A CG  1 
ATOM 663  C CD1 ? PHE A 1  83 ?  -2.495   5.514 -12.448 1.000 92.690 ? 83  PHE A CD1 1 
ATOM 664  C CD2 ? PHE A 1  83 ?  -1.204   5.844 -14.433 1.000 92.690 ? 83  PHE A CD2 1 
ATOM 665  C CE1 ? PHE A 1  83 ?  -3.338   4.643 -13.135 1.000 92.690 ? 83  PHE A CE1 1 
ATOM 666  C CE2 ? PHE A 1  83 ?  -2.042   4.975 -15.127 1.000 92.690 ? 83  PHE A CE2 1 
ATOM 667  C CZ  ? PHE A 1  83 ?  -3.108   4.375 -14.475 1.000 92.690 ? 83  PHE A CZ  1 
ATOM 668  N N   ? TYR A 1  84 ?  -0.100  10.610 -11.381 1.000 95.200 ? 84  TYR A N   1 
ATOM 669  C CA  ? TYR A 1  84 ?   0.454  11.495 -10.363 1.000 95.200 ? 84  TYR A CA  1 
ATOM 670  C C   ? TYR A 1  84 ?  -0.478  11.597  -9.162 1.000 95.200 ? 84  TYR A C   1 
ATOM 671  C CB  ? TYR A 1  84 ?   0.711  12.889 -10.945 1.000 95.200 ? 84  TYR A CB  1 
ATOM 672  O O   ? TYR A 1  84 ?  -1.696  11.707  -9.322 1.000 95.200 ? 84  TYR A O   1 
ATOM 673  C CG  ? TYR A 1  84 ?   1.881  12.943 -11.898 1.000 95.200 ? 84  TYR A CG  1 
ATOM 674  C CD1 ? TYR A 1  84 ?   2.937  12.042 -11.786 1.000 95.200 ? 84  TYR A CD1 1 
ATOM 675  C CD2 ? TYR A 1  84 ?   1.932  13.895 -12.910 1.000 95.200 ? 84  TYR A CD2 1 
ATOM 676  C CE1 ? TYR A 1  84 ?   4.018  12.090 -12.660 1.000 95.200 ? 84  TYR A CE1 1 
ATOM 677  C CE2 ? TYR A 1  84 ?   3.008  13.952 -13.790 1.000 95.200 ? 84  TYR A CE2 1 
ATOM 678  O OH  ? TYR A 1  84 ?   5.112  13.098 -14.526 1.000 95.200 ? 84  TYR A OH  1 
ATOM 679  C CZ  ? TYR A 1  84 ?   4.044  13.046 -13.658 1.000 95.200 ? 84  TYR A CZ  1 
ATOM 680  N N   ? TYR A 1  85 ?   0.108  11.599  -7.969 1.000 97.100 ? 85  TYR A N   1 
ATOM 681  C CA  ? TYR A 1  85 ?  -0.666  11.755  -6.743 1.000 97.100 ? 85  TYR A CA  1 
ATOM 682  C C   ? TYR A 1  85 ?  -1.646  10.601  -6.566 1.000 97.100 ? 85  TYR A C   1 
ATOM 683  C CB  ? TYR A 1  85 ?  -1.423  13.086  -6.749 1.000 97.100 ? 85  TYR A CB  1 
ATOM 684  O O   ? TYR A 1  85 ?  -2.798  10.810  -6.178 1.000 97.100 ? 85  TYR A O   1 
ATOM 685  C CG  ? TYR A 1  85 ?  -0.524  14.296  -6.829 1.000 97.100 ? 85  TYR A CG  1 
ATOM 686  C CD1 ? TYR A 1  85 ?   0.019  14.861  -5.678 1.000 97.100 ? 85  TYR A CD1 1 
ATOM 687  C CD2 ? TYR A 1  85 ?  -0.216  14.875  -8.055 1.000 97.100 ? 85  TYR A CD2 1 
ATOM 688  C CE1 ? TYR A 1  85 ?   0.847  15.977  -5.746 1.000 97.100 ? 85  TYR A CE1 1 
ATOM 689  C CE2 ? TYR A 1  85 ?   0.611  15.991  -8.135 1.000 97.100 ? 85  TYR A CE2 1 
ATOM 690  O OH  ? TYR A 1  85 ?   1.956  17.638  -7.051 1.000 97.100 ? 85  TYR A OH  1 
ATOM 691  C CZ  ? TYR A 1  85 ?   1.137  16.534  -6.977 1.000 97.100 ? 85  TYR A CZ  1 
ATOM 692  N N   ? ASP A 1  86 ?  -1.293   9.373  -6.967 1.000 97.340 ? 86  ASP A N   1 
ATOM 693  C CA  ? ASP A 1  86 ?  -2.084   8.148  -6.916 1.000 97.340 ? 86  ASP A CA  1 
ATOM 694  C C   ? ASP A 1  86 ?  -2.176   7.613  -5.488 1.000 97.340 ? 86  ASP A C   1 
ATOM 695  C CB  ? ASP A 1  86 ?  -1.487   7.084  -7.839 1.000 97.340 ? 86  ASP A CB  1 
ATOM 696  O O   ? ASP A 1  86 ?  -1.510   6.634  -5.143 1.000 97.340 ? 86  ASP A O   1 
ATOM 697  C CG  ? ASP A 1  86 ?  -2.417   5.905  -8.065 1.000 97.340 ? 86  ASP A CG  1 
ATOM 698  O OD1 ? ASP A 1  86 ?  -3.631   6.025  -7.792 1.000 97.340 ? 86  ASP A OD1 1 
ATOM 699  O OD2 ? ASP A 1  86 ?  -1.932   4.846  -8.518 1.000 97.340 ? 86  ASP A OD2 1 
ATOM 700  N N   ? ILE A 1  87 ?  -2.926   8.255  -4.570 1.000 97.880 ? 87  ILE A N   1 
ATOM 701  C CA  ? ILE A 1  87 ?  -3.152   7.915  -3.170 1.000 97.880 ? 87  ILE A CA  1 
ATOM 702  C C   ? ILE A 1  87 ?  -4.577   8.292  -2.771 1.000 97.880 ? 87  ILE A C   1 
ATOM 703  C CB  ? ILE A 1  87 ?  -2.133   8.619  -2.246 1.000 97.880 ? 87  ILE A CB  1 
ATOM 704  O O   ? ILE A 1  87 ?  -5.103   9.315  -3.217 1.000 97.880 ? 87  ILE A O   1 
ATOM 705  C CG1 ? ILE A 1  87 ?  -2.330   8.169  -0.794 1.000 97.880 ? 87  ILE A CG1 1 
ATOM 706  C CG2 ? ILE A 1  87 ?  -2.253  10.141  -2.369 1.000 97.880 ? 87  ILE A CG2 1 
ATOM 707  C CD1 ? ILE A 1  87 ?  -1.195   8.570   0.138 1.000 97.880 ? 87  ILE A CD1 1 
ATOM 708  N N   ? MET A 1  88 ?  -5.198   7.464  -1.997 1.000 97.470 ? 88  MET A N   1 
ATOM 709  C CA  ? MET A 1  88 ?  -6.579   7.663  -1.568 1.000 97.470 ? 88  MET A CA  1 
ATOM 710  C C   ? MET A 1  88 ?  -6.787   7.152  -0.146 1.000 97.470 ? 88  MET A C   1 
ATOM 711  C CB  ? MET A 1  88 ?  -7.546   6.960  -2.523 1.000 97.470 ? 88  MET A CB  1 
ATOM 712  O O   ? MET A 1  88 ?  -6.242   6.114   0.230 1.000 97.470 ? 88  MET A O   1 
ATOM 713  C CG  ? MET A 1  88 ?  -9.009   7.129  -2.148 1.000 97.470 ? 88  MET A CG  1 
ATOM 714  S SD  ? MET A 1  88 ? -10.141   6.340  -3.358 1.000 97.470 ? 88  MET A SD  1 
ATOM 715  C CE  ? MET A 1  88 ?  -9.826   4.590  -2.996 1.000 97.470 ? 88  MET A CE  1 
ATOM 716  N N   ? LEU A 1  89 ?  -7.517   7.885   0.684 1.000 97.940 ? 89  LEU A N   1 
ATOM 717  C CA  ? LEU A 1  89 ?  -7.941   7.451   2.011 1.000 97.940 ? 89  LEU A CA  1 
ATOM 718  C C   ? LEU A 1  89 ?  -9.362   6.899   1.974 1.000 97.940 ? 89  LEU A C   1 
ATOM 719  C CB  ? LEU A 1  89 ?  -7.858   8.612   3.006 1.000 97.940 ? 89  LEU A CB  1 
ATOM 720  O O   ? LEU A 1  89 ? -10.244   7.485   1.344 1.000 97.940 ? 89  LEU A O   1 
ATOM 721  C CG  ? LEU A 1  89 ?  -6.478   9.244   3.198 1.000 97.940 ? 89  LEU A CG  1 
ATOM 722  C CD1 ? LEU A 1  89 ?  -6.551  10.378   4.214 1.000 97.940 ? 89  LEU A CD1 1 
ATOM 723  C CD2 ? LEU A 1  89 ?  -5.464   8.192   3.634 1.000 97.940 ? 89  LEU A CD2 1 
ATOM 724  N N   ? LEU A 1  90 ?  -9.486   5.753   2.598 1.000 97.280 ? 90  LEU A N   1 
ATOM 725  C CA  ? LEU A 1  90 ? -10.810   5.177   2.804 1.000 97.280 ? 90  LEU A CA  1 
ATOM 726  C C   ? LEU A 1  90 ? -11.224   5.276   4.268 1.000 97.280 ? 90  LEU A C   1 
ATOM 727  C CB  ? LEU A 1  90 ? -10.836   3.715   2.352 1.000 97.280 ? 90  LEU A CB  1 
ATOM 728  O O   ? LEU A 1  90 ? -10.522   4.778   5.151 1.000 97.280 ? 90  LEU A O   1 
ATOM 729  C CG  ? LEU A 1  90 ? -10.365   3.438   0.923 1.000 97.280 ? 90  LEU A CG  1 
ATOM 730  C CD1 ? LEU A 1  90 ? -10.381   1.940   0.641 1.000 97.280 ? 90  LEU A CD1 1 
ATOM 731  C CD2 ? LEU A 1  90 ? -11.235   4.186  -0.081 1.000 97.280 ? 90  LEU A CD2 1 
ATOM 732  N N   ? GLN A 1  91 ? -12.331   6.012   4.533 1.000 97.230 ? 91  GLN A N   1 
ATOM 733  C CA  ? GLN A 1  91 ? -12.917   5.994   5.869 1.000 97.230 ? 91  GLN A CA  1 
ATOM 734  C C   ? GLN A 1  91 ? -13.906   4.842   6.022 1.000 97.230 ? 91  GLN A C   1 
ATOM 735  C CB  ? GLN A 1  91 ? -13.610   7.324   6.170 1.000 97.230 ? 91  GLN A CB  1 
ATOM 736  O O   ? GLN A 1  91 ? -14.896   4.766   5.291 1.000 97.230 ? 91  GLN A O   1 
ATOM 737  C CG  ? GLN A 1  91 ? -14.127   7.440   7.597 1.000 97.230 ? 91  GLN A CG  1 
ATOM 738  C CD  ? GLN A 1  91 ? -14.798   8.772   7.873 1.000 97.230 ? 91  GLN A CD  1 
ATOM 739  N NE2 ? GLN A 1  91 ? -14.800   9.186   9.135 1.000 97.230 ? 91  GLN A NE2 1 
ATOM 740  O OE1 ? GLN A 1  91 ? -15.311   9.425   6.958 1.000 97.230 ? 91  GLN A OE1 1 
ATOM 741  N N   ? LEU A 1  92 ? -13.597   3.981   7.001 1.000 97.340 ? 92  LEU A N   1 
ATOM 742  C CA  ? LEU A 1  92 ? -14.444   2.817   7.237 1.000 97.340 ? 92  LEU A CA  1 
ATOM 743  C C   ? LEU A 1  92 ? -15.725   3.215   7.963 1.000 97.340 ? 92  LEU A C   1 
ATOM 744  C CB  ? LEU A 1  92 ? -13.691   1.761   8.049 1.000 97.340 ? 92  LEU A CB  1 
ATOM 745  O O   ? LEU A 1  92 ? -15.726   4.159   8.756 1.000 97.340 ? 92  LEU A O   1 
ATOM 746  C CG  ? LEU A 1  92 ? -12.355   1.289   7.473 1.000 97.340 ? 92  LEU A CG  1 
ATOM 747  C CD1 ? LEU A 1  92 ? -11.707   0.269   8.404 1.000 97.340 ? 92  LEU A CD1 1 
ATOM 748  C CD2 ? LEU A 1  92 ? -12.551   0.700   6.080 1.000 97.340 ? 92  LEU A CD2 1 
ATOM 749  N N   ? LYS A 1  93 ? -16.880   2.517   7.661 1.000 96.850 ? 93  LYS A N   1 
ATOM 750  C CA  ? LYS A 1  93 ? -18.170   2.792   8.287 1.000 96.850 ? 93  LYS A CA  1 
ATOM 751  C C   ? LYS A 1  93 ? -18.092   2.629   9.803 1.000 96.850 ? 93  LYS A C   1 
ATOM 752  C CB  ? LYS A 1  93 ? -19.250   1.872   7.717 1.000 96.850 ? 93  LYS A CB  1 
ATOM 753  O O   ? LYS A 1  93 ? -18.745   3.363  10.546 1.000 96.850 ? 93  LYS A O   1 
ATOM 754  C CG  ? LYS A 1  93 ? -20.664   2.235   8.148 1.000 96.850 ? 93  LYS A CG  1 
ATOM 755  C CD  ? LYS A 1  93 ? -21.705   1.421   7.391 1.000 96.850 ? 93  LYS A CD  1 
ATOM 756  C CE  ? LYS A 1  93 ? -23.121   1.808   7.796 1.000 96.850 ? 93  LYS A CE  1 
ATOM 757  N NZ  ? LYS A 1  93 ? -24.147   1.045   7.023 1.000 96.850 ? 93  LYS A NZ  1 
ATOM 758  N N   ? HIS A 1  94 ? -17.292   1.633  10.366 1.000 97.020 ? 94  HIS A N   1 
ATOM 759  C CA  ? HIS A 1  94 ? -17.024   1.438  11.787 1.000 97.020 ? 94  HIS A CA  1 
ATOM 760  C C   ? HIS A 1  94 ? -15.543   1.170  12.036 1.000 97.020 ? 94  HIS A C   1 
ATOM 761  C CB  ? HIS A 1  94 ? -17.866   0.286  12.338 1.000 97.020 ? 94  HIS A CB  1 
ATOM 762  O O   ? HIS A 1  94 ? -14.831   0.714  11.139 1.000 97.020 ? 94  HIS A O   1 
ATOM 763  C CG  ? HIS A 1  94 ? -19.331   0.434  12.075 1.000 97.020 ? 94  HIS A CG  1 
ATOM 764  C CD2 ? HIS A 1  94 ? -20.150  -0.220  11.219 1.000 97.020 ? 94  HIS A CD2 1 
ATOM 765  N ND1 ? HIS A 1  94 ? -20.116   1.353  12.736 1.000 97.020 ? 94  HIS A ND1 1 
ATOM 766  C CE1 ? HIS A 1  94 ? -21.360   1.256  12.298 1.000 97.020 ? 94  HIS A CE1 1 
ATOM 767  N NE2 ? HIS A 1  94 ? -21.408   0.310  11.376 1.000 97.020 ? 94  HIS A NE2 1 
ATOM 768  N N   ? HIS A 1  95 ? -15.121   1.533  13.345 1.000 97.840 ? 95  HIS A N   1 
ATOM 769  C CA  ? HIS A 1  95 ? -13.742   1.261  13.733 1.000 97.840 ? 95  HIS A CA  1 
ATOM 770  C C   ? HIS A 1  95 ? -13.427  -0.229  13.644 1.000 97.840 ? 95  HIS A C   1 
ATOM 771  C CB  ? HIS A 1  95 ? -13.474   1.770  15.151 1.000 97.840 ? 95  HIS A CB  1 
ATOM 772  O O   ? HIS A 1  95 ? -14.266  -1.066  13.985 1.000 97.840 ? 95  HIS A O   1 
ATOM 773  C CG  ? HIS A 1  95 ? -13.631   3.250  15.297 1.000 97.840 ? 95  HIS A CG  1 
ATOM 774  C CD2 ? HIS A 1  95 ? -14.470   3.984  16.065 1.000 97.840 ? 95  HIS A CD2 1 
ATOM 775  N ND1 ? HIS A 1  95 ? -12.864   4.153  14.593 1.000 97.840 ? 95  HIS A ND1 1 
ATOM 776  C CE1 ? HIS A 1  95 ? -13.225   5.381  14.923 1.000 97.840 ? 95  HIS A CE1 1 
ATOM 777  N NE2 ? HIS A 1  95 ? -14.198   5.306  15.815 1.000 97.840 ? 95  HIS A NE2 1 
ATOM 778  N N   ? ALA A 1  96 ? -12.216  -0.530  13.092 1.000 97.710 ? 96  ALA A N   1 
ATOM 779  C CA  ? ALA A 1  96 ? -11.714  -1.901  13.115 1.000 97.710 ? 96  ALA A CA  1 
ATOM 780  C C   ? ALA A 1  96 ? -11.428  -2.357  14.543 1.000 97.710 ? 96  ALA A C   1 
ATOM 781  C CB  ? ALA A 1  96 ? -10.456  -2.021  12.259 1.000 97.710 ? 96  ALA A CB  1 
ATOM 782  O O   ? ALA A 1  96 ? -10.970  -1.568  15.373 1.000 97.710 ? 96  ALA A O   1 
ATOM 783  N N   ? ARG A 1  97 ? -11.784  -3.581  14.829 1.000 97.630 ? 97  ARG A N   1 
ATOM 784  C CA  ? ARG A 1  97 ? -11.373  -4.178  16.096 1.000 97.630 ? 97  ARG A CA  1 
ATOM 785  C C   ? ARG A 1  97 ?  -9.933  -4.674  16.026 1.000 97.630 ? 97  ARG A C   1 
ATOM 786  C CB  ? ARG A 1  97 ? -12.306  -5.330  16.476 1.000 97.630 ? 97  ARG A CB  1 
ATOM 787  O O   ? ARG A 1  97 ?  -9.631  -5.619  15.294 1.000 97.630 ? 97  ARG A O   1 
ATOM 788  C CG  ? ARG A 1  97 ? -13.736  -4.897  16.757 1.000 97.630 ? 97  ARG A CG  1 
ATOM 789  C CD  ? ARG A 1  97 ? -14.608  -6.070  17.182 1.000 97.630 ? 97  ARG A CD  1 
ATOM 790  N NE  ? ARG A 1  97 ? -15.550  -6.451  16.133 1.000 97.630 ? 97  ARG A NE  1 
ATOM 791  N NH1 ? ARG A 1  97 ? -17.405  -6.443  17.510 1.000 97.630 ? 97  ARG A NH1 1 
ATOM 792  N NH2 ? ARG A 1  97 ? -17.622  -6.965  15.289 1.000 97.630 ? 97  ARG A NH2 1 
ATOM 793  C CZ  ? ARG A 1  97 ? -16.857  -6.619  16.313 1.000 97.630 ? 97  ARG A CZ  1 
ATOM 794  N N   ? LEU A 1  98 ?  -9.074  -3.915  16.775 1.000 97.610 ? 98  LEU A N   1 
ATOM 795  C CA  ? LEU A 1  98 ?  -7.662  -4.278  16.718 1.000 97.610 ? 98  LEU A CA  1 
ATOM 796  C C   ? LEU A 1  98 ?  -7.383  -5.510  17.571 1.000 97.610 ? 98  LEU A C   1 
ATOM 797  C CB  ? LEU A 1  98 ?  -6.789  -3.110  17.185 1.000 97.610 ? 98  LEU A CB  1 
ATOM 798  O O   ? LEU A 1  98 ?  -7.916  -5.639  18.676 1.000 97.610 ? 98  LEU A O   1 
ATOM 799  C CG  ? LEU A 1  98 ?  -6.966  -1.789  16.435 1.000 97.610 ? 98  LEU A CG  1 
ATOM 800  C CD1 ? LEU A 1  98 ?  -5.934  -0.770  16.906 1.000 97.610 ? 98  LEU A CD1 1 
ATOM 801  C CD2 ? LEU A 1  98 ?  -6.859  -2.010  14.930 1.000 97.610 ? 98  LEU A CD2 1 
ATOM 802  N N   ? ASN A 1  99 ?  -6.466  -6.444  17.027 1.000 96.450 ? 99  ASN A N   1 
ATOM 803  C CA  ? ASN A 1  99 ?  -5.960  -7.663  17.650 1.000 96.450 ? 99  ASN A CA  1 
ATOM 804  C C   ? ASN A 1  99 ?  -4.703  -8.171  16.949 1.000 96.450 ? 99  ASN A C   1 
ATOM 805  C CB  ? ASN A 1  99 ?  -7.039  -8.749  17.658 1.000 96.450 ? 99  ASN A CB  1 
ATOM 806  O O   ? ASN A 1  99 ?  -4.092  -7.447  16.161 1.000 96.450 ? 99  ASN A O   1 
ATOM 807  C CG  ? ASN A 1  99 ?  -7.522  -9.103  16.265 1.000 96.450 ? 99  ASN A CG  1 
ATOM 808  N ND2 ? ASN A 1  99 ?  -8.807  -9.416  16.145 1.000 96.450 ? 99  ASN A ND2 1 
ATOM 809  O OD1 ? ASN A 1  99 ?  -6.746  -9.097  15.306 1.000 96.450 ? 99  ASN A OD1 1 
ATOM 810  N N   ? HIS A 1 100 ?  -4.310  -9.355  17.291 1.000 95.510 ? 100 HIS A N   1 
ATOM 811  C CA  ? HIS A 1 100 ?  -3.067  -9.869  16.727 1.000 95.510 ? 100 HIS A CA  1 
ATOM 812  C C   ? HIS A 1 100 ?  -3.164 -10.005  15.211 1.000 95.510 ? 100 HIS A C   1 
ATOM 813  C CB  ? HIS A 1 100 ?  -2.712 -11.219  17.354 1.000 95.510 ? 100 HIS A CB  1 
ATOM 814  O O   ? HIS A 1 100 ?  -2.144 -10.003  14.517 1.000 95.510 ? 100 HIS A O   1 
ATOM 815  C CG  ? HIS A 1 100 ?  -3.648 -12.321  16.973 1.000 95.510 ? 100 HIS A CG  1 
ATOM 816  C CD2 ? HIS A 1 100 ?  -3.519 -13.327  16.076 1.000 95.510 ? 100 HIS A CD2 1 
ATOM 817  N ND1 ? HIS A 1 100 ?  -4.894 -12.470  17.543 1.000 95.510 ? 100 HIS A ND1 1 
ATOM 818  C CE1 ? HIS A 1 100 ?  -5.492 -13.523  17.011 1.000 95.510 ? 100 HIS A CE1 1 
ATOM 819  N NE2 ? HIS A 1 100 ?  -4.679 -14.061  16.119 1.000 95.510 ? 100 HIS A NE2 1 
ATOM 820  N N   ? GLN A 1 101 ?  -4.378 -10.030  14.553 1.000 95.130 ? 101 GLN A N   1 
ATOM 821  C CA  ? GLN A 1 101 ?  -4.599 -10.244  13.127 1.000 95.130 ? 101 GLN A CA  1 
ATOM 822  C C   ? GLN A 1 101 ?  -4.887  -8.927  12.411 1.000 95.130 ? 101 GLN A C   1 
ATOM 823  C CB  ? GLN A 1 101 ?  -5.750 -11.226  12.902 1.000 95.130 ? 101 GLN A CB  1 
ATOM 824  O O   ? GLN A 1 101 ?  -4.727  -8.829  11.192 1.000 95.130 ? 101 GLN A O   1 
ATOM 825  C CG  ? GLN A 1 101 ?  -5.455 -12.640  13.385 1.000 95.130 ? 101 GLN A CG  1 
ATOM 826  C CD  ? GLN A 1 101 ?  -6.683 -13.531  13.377 1.000 95.130 ? 101 GLN A CD  1 
ATOM 827  N NE2 ? GLN A 1 101 ?  -6.674 -14.543  12.515 1.000 95.130 ? 101 GLN A NE2 1 
ATOM 828  O OE1 ? GLN A 1 101 ?  -7.630 -13.313  14.138 1.000 95.130 ? 101 GLN A OE1 1 
ATOM 829  N N   ? VAL A 1 102 ?  -5.347  -7.917  13.205 1.000 97.790 ? 102 VAL A N   1 
ATOM 830  C CA  ? VAL A 1 102 ?  -5.666  -6.610  12.642 1.000 97.790 ? 102 VAL A CA  1 
ATOM 831  C C   ? VAL A 1 102 ?  -4.961  -5.516  13.441 1.000 97.790 ? 102 VAL A C   1 
ATOM 832  C CB  ? VAL A 1 102 ?  -7.191  -6.357  12.623 1.000 97.790 ? 102 VAL A CB  1 
ATOM 833  O O   ? VAL A 1 102 ?  -5.305  -5.264  14.598 1.000 97.790 ? 102 VAL A O   1 
ATOM 834  C CG1 ? VAL A 1 102 ?  -7.506  -5.009  11.977 1.000 97.790 ? 102 VAL A CG1 1 
ATOM 835  C CG2 ? VAL A 1 102 ?  -7.909  -7.487  11.889 1.000 97.790 ? 102 VAL A CG2 1 
ATOM 836  N N   ? GLN A 1 103 ?  -3.912  -4.909  12.779 1.000 97.990 ? 103 GLN A N   1 
ATOM 837  C CA  ? GLN A 1 103 ?  -3.164  -3.812  13.384 1.000 97.990 ? 103 GLN A CA  1 
ATOM 838  C C   ? GLN A 1 103 ?  -2.919  -2.692  12.376 1.000 97.990 ? 103 GLN A C   1 
ATOM 839  C CB  ? GLN A 1 103 ?  -1.833  -4.314  13.944 1.000 97.990 ? 103 GLN A CB  1 
ATOM 840  O O   ? GLN A 1 103 ?  -3.042  -2.900  11.167 1.000 97.990 ? 103 GLN A O   1 
ATOM 841  C CG  ? GLN A 1 103 ?  -1.982  -5.296  15.098 1.000 97.990 ? 103 GLN A CG  1 
ATOM 842  C CD  ? GLN A 1 103 ?  -0.658  -5.634  15.757 1.000 97.990 ? 103 GLN A CD  1 
ATOM 843  N NE2 ? GLN A 1 103 ?  -0.499  -6.891  16.159 1.000 97.990 ? 103 GLN A NE2 1 
ATOM 844  O OE1 ? GLN A 1 103 ?   0.215  -4.773  15.903 1.000 97.990 ? 103 GLN A OE1 1 
ATOM 845  N N   ? THR A 1 104 ?  -2.609  -1.488  12.964 1.000 98.350 ? 104 THR A N   1 
ATOM 846  C CA  ? THR A 1 104 ?  -2.207  -0.371  12.117 1.000 98.350 ? 104 THR A CA  1 
ATOM 847  C C   ? THR A 1 104 ?  -0.711  -0.429  11.819 1.000 98.350 ? 104 THR A C   1 
ATOM 848  C CB  ? THR A 1 104 ?  -2.550   0.979  12.774 1.000 98.350 ? 104 THR A CB  1 
ATOM 849  O O   ? THR A 1 104 ?   0.049  -1.068  12.550 1.000 98.350 ? 104 THR A O   1 
ATOM 850  C CG2 ? THR A 1 104 ?  -4.029   1.054  13.136 1.000 98.350 ? 104 THR A CG2 1 
ATOM 851  O OG1 ? THR A 1 104 ?  -1.769   1.137  13.965 1.000 98.350 ? 104 THR A OG1 1 
ATOM 852  N N   ? ILE A 1 105 ?  -0.348   0.260  10.684 1.000 98.440 ? 105 ILE A N   1 
ATOM 853  C CA  ? ILE A 1 105 ?   1.055   0.402  10.310 1.000 98.440 ? 105 ILE A CA  1 
ATOM 854  C C   ? ILE A 1 105 ?   1.442   1.880  10.311 1.000 98.440 ? 105 ILE A C   1 
ATOM 855  C CB  ? ILE A 1 105 ?   1.338  -0.225   8.927 1.000 98.440 ? 105 ILE A CB  1 
ATOM 856  O O   ? ILE A 1 105 ?   0.670   2.730   9.860 1.000 98.440 ? 105 ILE A O   1 
ATOM 857  C CG1 ? ILE A 1 105 ?   2.848  -0.288   8.667 1.000 98.440 ? 105 ILE A CG1 1 
ATOM 858  C CG2 ? ILE A 1 105 ?   0.624   0.559   7.822 1.000 98.440 ? 105 ILE A CG2 1 
ATOM 859  C CD1 ? ILE A 1 105 ?   3.239  -1.194   7.508 1.000 98.440 ? 105 ILE A CD1 1 
ATOM 860  N N   ? PRO A 1 106 ?   2.630   2.166  10.902 1.000 97.930 ? 106 PRO A N   1 
ATOM 861  C CA  ? PRO A 1 106 ?   3.023   3.576  10.968 1.000 97.930 ? 106 PRO A CA  1 
ATOM 862  C C   ? PRO A 1 106 ?   3.366   4.158   9.599 1.000 97.930 ? 106 PRO A C   1 
ATOM 863  C CB  ? PRO A 1 106 ?   4.254   3.556  11.878 1.000 97.930 ? 106 PRO A CB  1 
ATOM 864  O O   ? PRO A 1 106 ?   3.829   3.433   8.715 1.000 97.930 ? 106 PRO A O   1 
ATOM 865  C CG  ? PRO A 1 106 ?   4.846   2.197  11.690 1.000 97.930 ? 106 PRO A CG  1 
ATOM 866  C CD  ? PRO A 1 106 ?   3.732   1.222  11.437 1.000 97.930 ? 106 PRO A CD  1 
ATOM 867  N N   ? LEU A 1 107 ?   3.135   5.548   9.488 1.000 97.730 ? 107 LEU A N   1 
ATOM 868  C CA  ? LEU A 1 107 ?   3.567   6.303   8.317 1.000 97.730 ? 107 LEU A CA  1 
ATOM 869  C C   ? LEU A 1 107 ?   4.989   6.821   8.498 1.000 97.730 ? 107 LEU A C   1 
ATOM 870  C CB  ? LEU A 1 107 ?   2.615   7.473   8.053 1.000 97.730 ? 107 LEU A CB  1 
ATOM 871  O O   ? LEU A 1 107 ?   5.407   7.122   9.619 1.000 97.730 ? 107 LEU A O   1 
ATOM 872  C CG  ? LEU A 1 107 ?   1.170   7.107   7.707 1.000 97.730 ? 107 LEU A CG  1 
ATOM 873  C CD1 ? LEU A 1 107 ?   0.309   8.363   7.630 1.000 97.730 ? 107 LEU A CD1 1 
ATOM 874  C CD2 ? LEU A 1 107 ?   1.114   6.333   6.394 1.000 97.730 ? 107 LEU A CD2 1 
ATOM 875  N N   ? PRO A 1 108 ?   5.722   6.897   7.353 1.000 97.200 ? 108 PRO A N   1 
ATOM 876  C CA  ? PRO A 1 108 ?   7.125   7.307   7.452 1.000 97.200 ? 108 PRO A CA  1 
ATOM 877  C C   ? PRO A 1 108 ?   7.285   8.792   7.767 1.000 97.200 ? 108 PRO A C   1 
ATOM 878  C CB  ? PRO A 1 108 ?   7.687   6.979   6.067 1.000 97.200 ? 108 PRO A CB  1 
ATOM 879  O O   ? PRO A 1 108 ?   6.484   9.613   7.313 1.000 97.200 ? 108 PRO A O   1 
ATOM 880  C CG  ? PRO A 1 108 ?   6.522   7.118   5.140 1.000 97.200 ? 108 PRO A CG  1 
ATOM 881  C CD  ? PRO A 1 108 ?   5.286   6.650   5.853 1.000 97.200 ? 108 PRO A CD  1 
ATOM 882  N N   ? ALA A 1 109 ?   8.317   9.146   8.570 1.000 94.940 ? 109 ALA A N   1 
ATOM 883  C CA  ? ALA A 1 109 ?   8.669  10.534   8.855 1.000 94.940 ? 109 ALA A CA  1 
ATOM 884  C C   ? ALA A 1 109 ?   9.514  11.127   7.732 1.000 94.940 ? 109 ALA A C   1 
ATOM 885  C CB  ? ALA A 1 109 ?   9.412  10.632  10.185 1.000 94.940 ? 109 ALA A CB  1 
ATOM 886  O O   ? ALA A 1 109 ?   9.458  12.332   7.474 1.000 94.940 ? 109 ALA A O   1 
ATOM 887  N N   ? LYS A 1 110 ?  10.300  10.220   7.116 1.000 94.880 ? 110 LYS A N   1 
ATOM 888  C CA  ? LYS A 1 110 ?  11.153  10.588   5.989 1.000 94.880 ? 110 LYS A CA  1 
ATOM 889  C C   ? LYS A 1 110 ?  11.049   9.563   4.863 1.000 94.880 ? 110 LYS A C   1 
ATOM 890  C CB  ? LYS A 1 110 ?  12.608  10.725   6.439 1.000 94.880 ? 110 LYS A CB  1 
ATOM 891  O O   ? LYS A 1 110 ?  10.570   8.447   5.075 1.000 94.880 ? 110 LYS A O   1 
ATOM 892  C CG  ? LYS A 1 110 ?  13.199   9.450   7.022 1.000 94.880 ? 110 LYS A CG  1 
ATOM 893  C CD  ? LYS A 1 110 ?  14.620   9.671   7.525 1.000 94.880 ? 110 LYS A CD  1 
ATOM 894  C CE  ? LYS A 1 110 ?  15.228   8.385   8.069 1.000 94.880 ? 110 LYS A CE  1 
ATOM 895  N NZ  ? LYS A 1 110 ?  16.628   8.592   8.546 1.000 94.880 ? 110 LYS A NZ  1 
ATOM 896  N N   ? CYS A 1 111 ?  11.654  10.064   3.746 1.000 95.600 ? 111 CYS A N   1 
ATOM 897  C CA  ? CYS A 1 111 ?  11.626   9.171   2.593 1.000 95.600 ? 111 CYS A CA  1 
ATOM 898  C C   ? CYS A 1 111 ?  12.716   8.112   2.696 1.000 95.600 ? 111 CYS A C   1 
ATOM 899  C CB  ? CYS A 1 111 ?  11.793   9.964   1.297 1.000 95.600 ? 111 CYS A CB  1 
ATOM 900  O O   ? CYS A 1 111 ?  13.771   8.355   3.285 1.000 95.600 ? 111 CYS A O   1 
ATOM 901  S SG  ? CYS A 1 111 ?  10.405  11.060   0.929 1.000 95.600 ? 111 CYS A SG  1 
ATOM 902  N N   ? VAL A 1 112 ?  12.392   6.965   2.110 1.000 95.270 ? 112 VAL A N   1 
ATOM 903  C CA  ? VAL A 1 112 ?  13.331   5.848   2.118 1.000 95.270 ? 112 VAL A CA  1 
ATOM 904  C C   ? VAL A 1 112 ?  14.383   6.050   1.029 1.000 95.270 ? 112 VAL A C   1 
ATOM 905  C CB  ? VAL A 1 112 ?  12.608   4.497   1.916 1.000 95.270 ? 112 VAL A CB  1 
ATOM 906  O O   ? VAL A 1 112 ?  14.088   6.602  -0.033 1.000 95.270 ? 112 VAL A O   1 
ATOM 907  C CG1 ? VAL A 1 112 ?  12.026   4.401   0.507 1.000 95.270 ? 112 VAL A CG1 1 
ATOM 908  C CG2 ? VAL A 1 112 ?  13.565   3.336   2.183 1.000 95.270 ? 112 VAL A CG2 1 
ATOM 909  N N   ? LYS A 1 113 ?  15.701   5.566   1.261 1.000 94.510 ? 113 LYS A N   1 
ATOM 910  C CA  ? LYS A 1 113 ?  16.796   5.719   0.307 1.000 94.510 ? 113 LYS A CA  1 
ATOM 911  C C   ? LYS A 1 113 ?  16.838   4.551  -0.673 1.000 94.510 ? 113 LYS A C   1 
ATOM 912  C CB  ? LYS A 1 113 ?  18.133   5.838   1.040 1.000 94.510 ? 113 LYS A CB  1 
ATOM 913  O O   ? LYS A 1 113 ?  16.472   3.427  -0.324 1.000 94.510 ? 113 LYS A O   1 
ATOM 914  C CG  ? LYS A 1 113 ?  18.254   7.079   1.911 1.000 94.510 ? 113 LYS A CG  1 
ATOM 915  C CD  ? LYS A 1 113 ?  19.617   7.158   2.586 1.000 94.510 ? 113 LYS A CD  1 
ATOM 916  C CE  ? LYS A 1 113 ?  19.736   8.396   3.465 1.000 94.510 ? 113 LYS A CE  1 
ATOM 917  N NZ  ? LYS A 1 113 ?  21.061   8.463   4.151 1.000 94.510 ? 113 LYS A NZ  1 
ATOM 918  N N   ? PRO A 1 114 ?  17.378   4.895  -1.884 1.000 96.280 ? 114 PRO A N   1 
ATOM 919  C CA  ? PRO A 1 114 ?  17.627   3.785  -2.806 1.000 96.280 ? 114 PRO A CA  1 
ATOM 920  C C   ? PRO A 1 114 ?  18.534   2.712  -2.207 1.000 96.280 ? 114 PRO A C   1 
ATOM 921  C CB  ? PRO A 1 114 ?  18.302   4.464  -4.001 1.000 96.280 ? 114 PRO A CB  1 
ATOM 922  O O   ? PRO A 1 114 ?  19.454   3.029  -1.449 1.000 96.280 ? 114 PRO A O   1 
ATOM 923  C CG  ? PRO A 1 114 ?  17.806   5.874  -3.969 1.000 96.280 ? 114 PRO A CG  1 
ATOM 924  C CD  ? PRO A 1 114 ?  17.656   6.294  -2.535 1.000 96.280 ? 114 PRO A CD  1 
ATOM 925  N N   ? GLY A 1 115 ?  18.268   1.438  -2.487 1.000 95.680 ? 115 GLY A N   1 
ATOM 926  C CA  ? GLY A 1 115 ?  19.036   0.314  -1.976 1.000 95.680 ? 115 GLY A CA  1 
ATOM 927  C C   ? GLY A 1 115 ?  18.373  -0.375  -0.798 1.000 95.680 ? 115 GLY A C   1 
ATOM 928  O O   ? GLY A 1 115 ?  18.783  -1.467  -0.400 1.000 95.680 ? 115 GLY A O   1 
ATOM 929  N N   ? THR A 1 116 ?  17.384   0.297  -0.225 1.000 96.740 ? 116 THR A N   1 
ATOM 930  C CA  ? THR A 1 116 ?  16.643  -0.248   0.907 1.000 96.740 ? 116 THR A CA  1 
ATOM 931  C C   ? THR A 1 116 ?  15.787  -1.435   0.472 1.000 96.740 ? 116 THR A C   1 
ATOM 932  C CB  ? THR A 1 116 ?  15.748   0.823   1.557 1.000 96.740 ? 116 THR A CB  1 
ATOM 933  O O   ? THR A 1 116 ?  15.042  -1.344  -0.506 1.000 96.740 ? 116 THR A O   1 
ATOM 934  C CG2 ? THR A 1 116 ?  15.010   0.262   2.769 1.000 96.740 ? 116 THR A CG2 1 
ATOM 935  O OG1 ? THR A 1 116 ?  16.560   1.927   1.976 1.000 96.740 ? 116 THR A OG1 1 
ATOM 936  N N   ? MET A 1 117 ?  15.893  -2.542   1.216 1.000 96.510 ? 117 MET A N   1 
ATOM 937  C CA  ? MET A 1 117 ?  15.051  -3.707   0.963 1.000 96.510 ? 117 MET A CA  1 
ATOM 938  C C   ? MET A 1 117 ?  13.707  -3.571   1.671 1.000 96.510 ? 117 MET A C   1 
ATOM 939  C CB  ? MET A 1 117 ?  15.753  -4.988   1.417 1.000 96.510 ? 117 MET A CB  1 
ATOM 940  O O   ? MET A 1 117 ?  13.658  -3.342   2.881 1.000 96.510 ? 117 MET A O   1 
ATOM 941  C CG  ? MET A 1 117 ?  16.999  -5.322   0.614 1.000 96.510 ? 117 MET A CG  1 
ATOM 942  S SD  ? MET A 1 117 ?  16.656  -5.481  -1.182 1.000 96.510 ? 117 MET A SD  1 
ATOM 943  C CE  ? MET A 1 117 ?  15.484  -6.867  -1.162 1.000 96.510 ? 117 MET A CE  1 
ATOM 944  N N   ? CYS A 1 118 ?  12.644  -3.798   0.931 1.000 97.010 ? 118 CYS A N   1 
ATOM 945  C CA  ? CYS A 1 118 ?  11.285  -3.645   1.438 1.000 97.010 ? 118 CYS A CA  1 
ATOM 946  C C   ? CYS A 1 118 ?  10.413  -4.825   1.027 1.000 97.010 ? 118 CYS A C   1 
ATOM 947  C CB  ? CYS A 1 118 ?  10.668  -2.342   0.931 1.000 97.010 ? 118 CYS A CB  1 
ATOM 948  O O   ? CYS A 1 118 ?  10.738  -5.542   0.079 1.000 97.010 ? 118 CYS A O   1 
ATOM 949  S SG  ? CYS A 1 118 ?  11.636  -0.872   1.336 1.000 97.010 ? 118 CYS A SG  1 
ATOM 950  N N   ? SER A 1 119 ?   9.355  -4.995   1.760 1.000 96.110 ? 119 SER A N   1 
ATOM 951  C CA  ? SER A 1 119 ?   8.424  -6.071   1.436 1.000 96.110 ? 119 SER A CA  1 
ATOM 952  C C   ? SER A 1 119 ?   7.078  -5.519   0.978 1.000 96.110 ? 119 SER A C   1 
ATOM 953  C CB  ? SER A 1 119 ?   8.224  -6.988   2.644 1.000 96.110 ? 119 SER A CB  1 
ATOM 954  O O   ? SER A 1 119 ?   6.622  -4.488   1.477 1.000 96.110 ? 119 SER A O   1 
ATOM 955  O OG  ? SER A 1 119 ?   7.486  -6.330   3.659 1.000 96.110 ? 119 SER A OG  1 
ATOM 956  N N   ? VAL A 1 120 ?   6.496  -6.187   0.037 1.000 95.880 ? 120 VAL A N   1 
ATOM 957  C CA  ? VAL A 1 120 ?   5.147  -5.899  -0.438 1.000 95.880 ? 120 VAL A CA  1 
ATOM 958  C C   ? VAL A 1 120 ?   4.285  -7.156  -0.340 1.000 95.880 ? 120 VAL A C   1 
ATOM 959  C CB  ? VAL A 1 120 ?   5.157  -5.372  -1.891 1.000 95.880 ? 120 VAL A CB  1 
ATOM 960  O O   ? VAL A 1 120 ?   4.756  -8.262  -0.612 1.000 95.880 ? 120 VAL A O   1 
ATOM 961  C CG1 ? VAL A 1 120 ?   5.668  -6.445  -2.851 1.000 95.880 ? 120 VAL A CG1 1 
ATOM 962  C CG2 ? VAL A 1 120 ?   3.760  -4.907  -2.299 1.000 95.880 ? 120 VAL A CG2 1 
ATOM 963  N N   ? ALA A 1 121 ?   3.133  -6.995   0.122 1.000 95.030 ? 121 ALA A N   1 
ATOM 964  C CA  ? ALA A 1 121 ?   2.189  -8.103   0.240 1.000 95.030 ? 121 ALA A CA  1 
ATOM 965  C C   ? ALA A 1 121 ?   0.904  -7.812  -0.530 1.000 95.030 ? 121 ALA A C   1 
ATOM 966  C CB  ? ALA A 1 121 ?   1.874  -8.380   1.708 1.000 95.030 ? 121 ALA A CB  1 
ATOM 967  O O   ? ALA A 1 121 ?   0.463  -6.662  -0.603 1.000 95.030 ? 121 ALA A O   1 
ATOM 968  N N   ? GLY A 1 122 ?   0.339  -8.888  -1.134 1.000 94.320 ? 122 GLY A N   1 
ATOM 969  C CA  ? GLY A 1 122 ?  -0.892  -8.716  -1.888 1.000 94.320 ? 122 GLY A CA  1 
ATOM 970  C C   ? GLY A 1 122 ?  -1.482 -10.026  -2.375 1.000 94.320 ? 122 GLY A C   1 
ATOM 971  O O   ? GLY A 1 122 ?  -0.902 -11.092  -2.159 1.000 94.320 ? 122 GLY A O   1 
ATOM 972  N N   ? TRP A 1 123 ?  -2.746  -9.933  -2.950 1.000 92.280 ? 123 TRP A N   1 
ATOM 973  C CA  ? TRP A 1 123 ?  -3.494 -11.088  -3.437 1.000 92.280 ? 123 TRP A CA  1 
ATOM 974  C C   ? TRP A 1 123 ?  -3.642 -11.040  -4.954 1.000 92.280 ? 123 TRP A C   1 
ATOM 975  C CB  ? TRP A 1 123 ?  -4.874 -11.151  -2.778 1.000 92.280 ? 123 TRP A CB  1 
ATOM 976  O O   ? TRP A 1 123 ?  -4.604 -11.577  -5.507 1.000 92.280 ? 123 TRP A O   1 
ATOM 977  C CG  ? TRP A 1 123 ?  -4.838 -11.496  -1.319 1.000 92.280 ? 123 TRP A CG  1 
ATOM 978  C CD1 ? TRP A 1 123 ?  -4.930 -12.742  -0.765 1.000 92.280 ? 123 TRP A CD1 1 
ATOM 979  C CD2 ? TRP A 1 123 ?  -4.704 -10.580  -0.228 1.000 92.280 ? 123 TRP A CD2 1 
ATOM 980  C CE2 ? TRP A 1 123 ?  -4.722 -11.341   0.961 1.000 92.280 ? 123 TRP A CE2 1 
ATOM 981  C CE3 ? TRP A 1 123 ?  -4.570  -9.188  -0.141 1.000 92.280 ? 123 TRP A CE3 1 
ATOM 982  N NE1 ? TRP A 1 123 ?  -4.860 -12.656   0.607 1.000 92.280 ? 123 TRP A NE1 1 
ATOM 983  C CH2 ? TRP A 1 123 ?  -4.480  -9.392   2.281 1.000 92.280 ? 123 TRP A CH2 1 
ATOM 984  C CZ2 ? TRP A 1 123 ?  -4.610 -10.756   2.224 1.000 92.280 ? 123 TRP A CZ2 1 
ATOM 985  C CZ3 ? TRP A 1 123 ?  -4.459  -8.607   1.117 1.000 92.280 ? 123 TRP A CZ3 1 
ATOM 986  N N   ? GLY A 1 124 ?  -2.747 -10.197  -5.623 1.000 83.070 ? 124 GLY A N   1 
ATOM 987  C CA  ? GLY A 1 124 ?  -2.827  -9.989  -7.060 1.000 83.070 ? 124 GLY A CA  1 
ATOM 988  C C   ? GLY A 1 124 ?  -2.379 -11.195  -7.864 1.000 83.070 ? 124 GLY A C   1 
ATOM 989  O O   ? GLY A 1 124 ?  -2.170 -12.276  -7.307 1.000 83.070 ? 124 GLY A O   1 
ATOM 990  N N   ? GLY A 1 125 ?  -2.340 -11.111  -9.254 1.000 79.040 ? 125 GLY A N   1 
ATOM 991  C CA  ? GLY A 1 125 ?  -1.924 -12.170 -10.160 1.000 79.040 ? 125 GLY A CA  1 
ATOM 992  C C   ? GLY A 1 125 ?  -0.524 -12.682  -9.878 1.000 79.040 ? 125 GLY A C   1 
ATOM 993  O O   ? GLY A 1 125 ?   0.339 -11.926  -9.428 1.000 79.040 ? 125 GLY A O   1 
ATOM 994  N N   ? THR A 1 126 ?  -0.296 -13.983 -10.119 1.000 76.700 ? 126 THR A N   1 
ATOM 995  C CA  ? THR A 1 126 ?   0.978 -14.618  -9.799 1.000 76.700 ? 126 THR A CA  1 
ATOM 996  C C   ? THR A 1 126 ?   1.718 -15.018 -11.072 1.000 76.700 ? 126 THR A C   1 
ATOM 997  C CB  ? THR A 1 126 ?   0.775 -15.858  -8.909 1.000 76.700 ? 126 THR A CB  1 
ATOM 998  O O   ? THR A 1 126 ?   2.801 -15.603 -11.009 1.000 76.700 ? 126 THR A O   1 
ATOM 999  C CG2 ? THR A 1 126 ?   0.209 -15.471  -7.547 1.000 76.700 ? 126 THR A CG2 1 
ATOM 1000 O OG1 ? THR A 1 126 ?  -0.136 -16.758  -9.554 1.000 76.700 ? 126 THR A OG1 1 
ATOM 1001 N N   ? CYS A 1 127 ?   1.084 -14.782 -12.224 1.000 70.220 ? 127 CYS A N   1 
ATOM 1002 C CA  ? CYS A 1 127 ?   1.727 -15.052 -13.505 1.000 70.220 ? 127 CYS A CA  1 
ATOM 1003 C C   ? CYS A 1 127 ?   1.342 -14.002 -14.540 1.000 70.220 ? 127 CYS A C   1 
ATOM 1004 C CB  ? CYS A 1 127 ?   1.351 -16.443 -14.012 1.000 70.220 ? 127 CYS A CB  1 
ATOM 1005 O O   ? CYS A 1 127 ?   0.296 -13.362 -14.421 1.000 70.220 ? 127 CYS A O   1 
ATOM 1006 S SG  ? CYS A 1 127 ?  -0.415 -16.648 -14.332 1.000 70.220 ? 127 CYS A SG  1 
ATOM 1007 N N   ? LEU A 1 128 ?   2.207 -13.837 -15.568 1.000 69.680 ? 128 LEU A N   1 
ATOM 1008 C CA  ? LEU A 1 128 ?   2.045 -12.799 -16.580 1.000 69.680 ? 128 LEU A CA  1 
ATOM 1009 C C   ? LEU A 1 128 ?   0.961 -13.180 -17.582 1.000 69.680 ? 128 LEU A C   1 
ATOM 1010 C CB  ? LEU A 1 128 ?   3.367 -12.551 -17.310 1.000 69.680 ? 128 LEU A CB  1 
ATOM 1011 O O   ? LEU A 1 128 ?   0.333 -12.308 -18.186 1.000 69.680 ? 128 LEU A O   1 
ATOM 1012 C CG  ? LEU A 1 128 ?   4.470 -11.865 -16.502 1.000 69.680 ? 128 LEU A CG  1 
ATOM 1013 C CD1 ? LEU A 1 128 ?   5.776 -11.856 -17.289 1.000 69.680 ? 128 LEU A CD1 1 
ATOM 1014 C CD2 ? LEU A 1 128 ?   4.055 -10.446 -16.128 1.000 69.680 ? 128 LEU A CD2 1 
ATOM 1015 N N   ? SER A 1 129 ?   0.662 -14.498 -17.700 1.000 68.930 ? 129 SER A N   1 
ATOM 1016 C CA  ? SER A 1 129 ?  -0.178 -15.083 -18.740 1.000 68.930 ? 129 SER A CA  1 
ATOM 1017 C C   ? SER A 1 129 ?  -1.573 -15.399 -18.210 1.000 68.930 ? 129 SER A C   1 
ATOM 1018 C CB  ? SER A 1 129 ?   0.464 -16.354 -19.297 1.000 68.930 ? 129 SER A CB  1 
ATOM 1019 O O   ? SER A 1 129 ?  -2.526 -15.510 -18.984 1.000 68.930 ? 129 SER A O   1 
ATOM 1020 O OG  ? SER A 1 129 ?   0.652 -17.314 -18.271 1.000 68.930 ? 129 SER A OG  1 
ATOM 1021 N N   ? ASN A 1 130 ?  -1.828 -15.459 -16.816 1.000 67.620 ? 130 ASN A N   1 
ATOM 1022 C CA  ? ASN A 1 130 ?  -3.080 -15.762 -16.130 1.000 67.620 ? 130 ASN A CA  1 
ATOM 1023 C C   ? ASN A 1 130 ?  -3.358 -14.766 -15.008 1.000 67.620 ? 130 ASN A C   1 
ATOM 1024 C CB  ? ASN A 1 130 ?  -3.059 -17.189 -15.579 1.000 67.620 ? 130 ASN A CB  1 
ATOM 1025 O O   ? ASN A 1 130 ?  -2.469 -14.452 -14.215 1.000 67.620 ? 130 ASN A O   1 
ATOM 1026 C CG  ? ASN A 1 130 ?  -4.438 -17.687 -15.195 1.000 67.620 ? 130 ASN A CG  1 
ATOM 1027 N ND2 ? ASN A 1 130 ?  -4.531 -18.964 -14.843 1.000 67.620 ? 130 ASN A ND2 1 
ATOM 1028 O OD1 ? ASN A 1 130 ?  -5.412 -16.930 -15.214 1.000 67.620 ? 130 ASN A OD1 1 
ATOM 1029 N N   ? GLU A 1 131 ?  -4.476 -14.113 -15.114 1.000 68.660 ? 131 GLU A N   1 
ATOM 1030 C CA  ? GLU A 1 131 ?  -4.823 -12.945 -14.310 1.000 68.660 ? 131 GLU A CA  1 
ATOM 1031 C C   ? GLU A 1 131 ?  -5.633 -13.343 -13.080 1.000 68.660 ? 131 GLU A C   1 
ATOM 1032 C CB  ? GLU A 1 131 ?  -5.603 -11.928 -15.147 1.000 68.660 ? 131 GLU A CB  1 
ATOM 1033 O O   ? GLU A 1 131 ?  -6.273 -12.497 -12.451 1.000 68.660 ? 131 GLU A O   1 
ATOM 1034 C CG  ? GLU A 1 131 ?  -4.787 -11.296 -16.265 1.000 68.660 ? 131 GLU A CG  1 
ATOM 1035 C CD  ? GLU A 1 131 ?  -5.536 -10.203 -17.011 1.000 68.660 ? 131 GLU A CD  1 
ATOM 1036 O OE1 ? GLU A 1 131 ?  -4.936  -9.552 -17.896 1.000 68.660 ? 131 GLU A OE1 1 
ATOM 1037 O OE2 ? GLU A 1 131 ?  -6.732  -9.997 -16.708 1.000 68.660 ? 131 GLU A OE2 1 
ATOM 1038 N N   ? THR A 1 132 ?  -5.568 -14.710 -12.778 1.000 76.750 ? 132 THR A N   1 
ATOM 1039 C CA  ? THR A 1 132 ?  -6.336 -15.047 -11.585 1.000 76.750 ? 132 THR A CA  1 
ATOM 1040 C C   ? THR A 1 132 ?  -5.537 -14.739 -10.322 1.000 76.750 ? 132 THR A C   1 
ATOM 1041 C CB  ? THR A 1 132 ?  -6.749 -16.530 -11.586 1.000 76.750 ? 132 THR A CB  1 
ATOM 1042 O O   ? THR A 1 132 ?  -4.350 -15.062 -10.238 1.000 76.750 ? 132 THR A O   1 
ATOM 1043 C CG2 ? THR A 1 132 ?  -7.826 -16.803 -10.541 1.000 76.750 ? 132 THR A CG2 1 
ATOM 1044 O OG1 ? THR A 1 132 ?  -7.255 -16.879 -12.880 1.000 76.750 ? 132 THR A OG1 1 
ATOM 1045 N N   ? GLY A 1 133 ?  -6.114 -13.908  -9.465 1.000 82.230 ? 133 GLY A N   1 
ATOM 1046 C CA  ? GLY A 1 133 ?  -5.484 -13.564  -8.200 1.000 82.230 ? 133 GLY A CA  1 
ATOM 1047 C C   ? GLY A 1 133 ?  -5.351 -14.746  -7.259 1.000 82.230 ? 133 GLY A C   1 
ATOM 1048 O O   ? GLY A 1 133 ?  -5.975 -15.788  -7.470 1.000 82.230 ? 133 GLY A O   1 
ATOM 1049 N N   ? SER A 1 134 ?  -4.476 -14.687  -6.261 1.000 88.890 ? 134 SER A N   1 
ATOM 1050 C CA  ? SER A 1 134 ?  -4.271 -15.708  -5.239 1.000 88.890 ? 134 SER A CA  1 
ATOM 1051 C C   ? SER A 1 134 ?  -5.327 -15.615  -4.143 1.000 88.890 ? 134 SER A C   1 
ATOM 1052 C CB  ? SER A 1 134 ?  -2.875 -15.581  -4.626 1.000 88.890 ? 134 SER A CB  1 
ATOM 1053 O O   ? SER A 1 134 ?  -5.765 -14.518  -3.788 1.000 88.890 ? 134 SER A O   1 
ATOM 1054 O OG  ? SER A 1 134 ?  -2.698 -16.520  -3.580 1.000 88.890 ? 134 SER A OG  1 
ATOM 1055 N N   ? ASP A 1 135 ?  -5.734 -16.735  -3.660 1.000 90.810 ? 135 ASP A N   1 
ATOM 1056 C CA  ? ASP A 1 135 ?  -6.650 -16.753  -2.523 1.000 90.810 ? 135 ASP A CA  1 
ATOM 1057 C C   ? ASP A 1 135 ?  -5.904 -16.509  -1.213 1.000 90.810 ? 135 ASP A C   1 
ATOM 1058 C CB  ? ASP A 1 135 ?  -7.402 -18.084  -2.461 1.000 90.810 ? 135 ASP A CB  1 
ATOM 1059 O O   ? ASP A 1 135 ?  -6.506 -16.106  -0.216 1.000 90.810 ? 135 ASP A O   1 
ATOM 1060 C CG  ? ASP A 1 135 ?  -8.327 -18.299  -3.646 1.000 90.810 ? 135 ASP A CG  1 
ATOM 1061 O OD1 ? ASP A 1 135 ?  -8.818 -17.306  -4.224 1.000 90.810 ? 135 ASP A OD1 1 
ATOM 1062 O OD2 ? ASP A 1 135 ?  -8.568 -19.472  -4.004 1.000 90.810 ? 135 ASP A OD2 1 
ATOM 1063 N N   ? VAL A 1 136 ?  -4.644 -16.741  -1.205 1.000 93.810 ? 136 VAL A N   1 
ATOM 1064 C CA  ? VAL A 1 136 ?  -3.822 -16.567  -0.012 1.000 93.810 ? 136 VAL A CA  1 
ATOM 1065 C C   ? VAL A 1 136 ?  -2.906 -15.358  -0.188 1.000 93.810 ? 136 VAL A C   1 
ATOM 1066 C CB  ? VAL A 1 136 ?  -2.986 -17.830   0.291 1.000 93.810 ? 136 VAL A CB  1 
ATOM 1067 O O   ? VAL A 1 136 ?  -2.559 -14.993  -1.314 1.000 93.810 ? 136 VAL A O   1 
ATOM 1068 C CG1 ? VAL A 1 136 ?  -3.895 -19.014   0.616 1.000 93.810 ? 136 VAL A CG1 1 
ATOM 1069 C CG2 ? VAL A 1 136 ?  -2.074 -18.161  -0.889 1.000 93.810 ? 136 VAL A CG2 1 
ATOM 1070 N N   ? LEU A 1 137 ?  -2.570 -14.707   0.895 1.000 94.970 ? 137 LEU A N   1 
ATOM 1071 C CA  ? LEU A 1 137 ?  -1.679 -13.552   0.894 1.000 94.970 ? 137 LEU A CA  1 
ATOM 1072 C C   ? LEU A 1 137 ?  -0.250 -13.968   0.563 1.000 94.970 ? 137 LEU A C   1 
ATOM 1073 C CB  ? LEU A 1 137 ?  -1.716 -12.845   2.251 1.000 94.970 ? 137 LEU A CB  1 
ATOM 1074 O O   ? LEU A 1 137 ?   0.305 -14.863   1.205 1.000 94.970 ? 137 LEU A O   1 
ATOM 1075 C CG  ? LEU A 1 137 ?  -1.048 -11.471   2.319 1.000 94.970 ? 137 LEU A CG  1 
ATOM 1076 C CD1 ? LEU A 1 137 ?  -1.794 -10.475   1.436 1.000 94.970 ? 137 LEU A CD1 1 
ATOM 1077 C CD2 ? LEU A 1 137 ?  -0.989 -10.975   3.760 1.000 94.970 ? 137 LEU A CD2 1 
ATOM 1078 N N   ? LEU A 1 138 ?   0.253 -13.276  -0.476 1.000 95.420 ? 138 LEU A N   1 
ATOM 1079 C CA  ? LEU A 1 138 ?   1.632 -13.514  -0.888 1.000 95.420 ? 138 LEU A CA  1 
ATOM 1080 C C   ? LEU A 1 138 ?   2.509 -12.305  -0.580 1.000 95.420 ? 138 LEU A C   1 
ATOM 1081 C CB  ? LEU A 1 138 ?   1.696 -13.839  -2.383 1.000 95.420 ? 138 LEU A CB  1 
ATOM 1082 O O   ? LEU A 1 138 ?   2.002 -11.195  -0.401 1.000 95.420 ? 138 LEU A O   1 
ATOM 1083 C CG  ? LEU A 1 138 ?   0.870 -15.037  -2.852 1.000 95.420 ? 138 LEU A CG  1 
ATOM 1084 C CD1 ? LEU A 1 138 ?   0.974 -15.193  -4.366 1.000 95.420 ? 138 LEU A CD1 1 
ATOM 1085 C CD2 ? LEU A 1 138 ?   1.323 -16.310  -2.146 1.000 95.420 ? 138 LEU A CD2 1 
ATOM 1086 N N   ? GLU A 1 139 ?   3.813 -12.511  -0.510 1.000 95.270 ? 139 GLU A N   1 
ATOM 1087 C CA  ? GLU A 1 139 ?   4.751 -11.419  -0.264 1.000 95.270 ? 139 GLU A CA  1 
ATOM 1088 C C   ? GLU A 1 139 ?   6.037 -11.606  -1.064 1.000 95.270 ? 139 GLU A C   1 
ATOM 1089 C CB  ? GLU A 1 139 ?   5.072 -11.313   1.229 1.000 95.270 ? 139 GLU A CB  1 
ATOM 1090 O O   ? GLU A 1 139 ?   6.441 -12.736  -1.345 1.000 95.270 ? 139 GLU A O   1 
ATOM 1091 C CG  ? GLU A 1 139 ?   5.871 -12.489   1.772 1.000 95.270 ? 139 GLU A CG  1 
ATOM 1092 C CD  ? GLU A 1 139 ?   6.186 -12.367   3.255 1.000 95.270 ? 139 GLU A CD  1 
ATOM 1093 O OE1 ? GLU A 1 139 ?   6.827 -13.283   3.816 1.000 95.270 ? 139 GLU A OE1 1 
ATOM 1094 O OE2 ? GLU A 1 139 ?   5.786 -11.347   3.860 1.000 95.270 ? 139 GLU A OE2 1 
ATOM 1095 N N   ? VAL A 1 140 ?   6.647 -10.460  -1.326 1.000 94.650 ? 140 VAL A N   1 
ATOM 1096 C CA  ? VAL A 1 140 ?   7.923 -10.461  -2.034 1.000 94.650 ? 140 VAL A CA  1 
ATOM 1097 C C   ? VAL A 1 140 ?   8.781  -9.293  -1.554 1.000 94.650 ? 140 VAL A C   1 
ATOM 1098 C CB  ? VAL A 1 140 ?   7.723 -10.383  -3.564 1.000 94.650 ? 140 VAL A CB  1 
ATOM 1099 O O   ? VAL A 1 140 ?   8.258  -8.233  -1.201 1.000 94.650 ? 140 VAL A O   1 
ATOM 1100 C CG1 ? VAL A 1 140 ?   7.106  -9.042  -3.960 1.000 94.650 ? 140 VAL A CG1 1 
ATOM 1101 C CG2 ? VAL A 1 140 ?   9.052 -10.597  -4.287 1.000 94.650 ? 140 VAL A CG2 1 
ATOM 1102 N N   ? ASP A 1 141 ?  10.071  -9.547  -1.597 1.000 94.970 ? 141 ASP A N   1 
ATOM 1103 C CA  ? ASP A 1 141 ?  11.010  -8.478  -1.272 1.000 94.970 ? 141 ASP A CA  1 
ATOM 1104 C C   ? ASP A 1 141 ?  11.452  -7.733  -2.530 1.000 94.970 ? 141 ASP A C   1 
ATOM 1105 C CB  ? ASP A 1 141 ?  12.229  -9.039  -0.537 1.000 94.970 ? 141 ASP A CB  1 
ATOM 1106 O O   ? ASP A 1 141 ?  11.803  -8.355  -3.535 1.000 94.970 ? 141 ASP A O   1 
ATOM 1107 C CG  ? ASP A 1 141 ?  11.894  -9.580   0.841 1.000 94.970 ? 141 ASP A CG  1 
ATOM 1108 O OD1 ? ASP A 1 141 ?  10.906  -9.120   1.454 1.000 94.970 ? 141 ASP A OD1 1 
ATOM 1109 O OD2 ? ASP A 1 141 ?  12.626 -10.473   1.321 1.000 94.970 ? 141 ASP A OD2 1 
ATOM 1110 N N   ? LEU A 1 142 ?  11.389  -6.406  -2.414 1.000 95.330 ? 142 LEU A N   1 
ATOM 1111 C CA  ? LEU A 1 142 ?  11.807  -5.553  -3.521 1.000 95.330 ? 142 LEU A CA  1 
ATOM 1112 C C   ? LEU A 1 142 ?  12.771  -4.473  -3.041 1.000 95.330 ? 142 LEU A C   1 
ATOM 1113 C CB  ? LEU A 1 142 ?  10.591  -4.908  -4.190 1.000 95.330 ? 142 LEU A CB  1 
ATOM 1114 O O   ? LEU A 1 142 ?  12.690  -4.028  -1.894 1.000 95.330 ? 142 LEU A O   1 
ATOM 1115 C CG  ? LEU A 1 142 ?   9.548  -5.866  -4.769 1.000 95.330 ? 142 LEU A CG  1 
ATOM 1116 C CD1 ? LEU A 1 142 ?   8.311  -5.094  -5.218 1.000 95.330 ? 142 LEU A CD1 1 
ATOM 1117 C CD2 ? LEU A 1 142 ?  10.138  -6.662  -5.928 1.000 95.330 ? 142 LEU A CD2 1 
ATOM 1118 N N   ? LYS A 1 143 ?  13.615  -4.089  -3.961 1.000 95.920 ? 143 LYS A N   1 
ATOM 1119 C CA  ? LYS A 1 143 ?  14.610  -3.069  -3.646 1.000 95.920 ? 143 LYS A CA  1 
ATOM 1120 C C   ? LYS A 1 143 ?  14.195  -1.707  -4.196 1.000 95.920 ? 143 LYS A C   1 
ATOM 1121 C CB  ? LYS A 1 143 ?  15.979  -3.463  -4.203 1.000 95.920 ? 143 LYS A CB  1 
ATOM 1122 O O   ? LYS A 1 143 ?  13.724  -1.608  -5.331 1.000 95.920 ? 143 LYS A O   1 
ATOM 1123 C CG  ? LYS A 1 143 ?  17.117  -2.565  -3.744 1.000 95.920 ? 143 LYS A CG  1 
ATOM 1124 C CD  ? LYS A 1 143 ?  18.459  -3.040  -4.286 1.000 95.920 ? 143 LYS A CD  1 
ATOM 1125 C CE  ? LYS A 1 143 ?  19.613  -2.227  -3.716 1.000 95.920 ? 143 LYS A CE  1 
ATOM 1126 N NZ  ? LYS A 1 143 ?  20.937  -2.775  -4.136 1.000 95.920 ? 143 LYS A NZ  1 
ATOM 1127 N N   ? VAL A 1 144 ?  14.386  -0.691  -3.351 1.000 96.730 ? 144 VAL A N   1 
ATOM 1128 C CA  ? VAL A 1 144 ?  14.198   0.675  -3.828 1.000 96.730 ? 144 VAL A CA  1 
ATOM 1129 C C   ? VAL A 1 144 ?  15.341   1.058  -4.765 1.000 96.730 ? 144 VAL A C   1 
ATOM 1130 C CB  ? VAL A 1 144 ?  14.110   1.678  -2.657 1.000 96.730 ? 144 VAL A CB  1 
ATOM 1131 O O   ? VAL A 1 144 ?  16.513   0.971  -4.392 1.000 96.730 ? 144 VAL A O   1 
ATOM 1132 C CG1 ? VAL A 1 144 ?  13.939   3.104  -3.178 1.000 96.730 ? 144 VAL A CG1 1 
ATOM 1133 C CG2 ? VAL A 1 144 ?  12.961   1.307  -1.721 1.000 96.730 ? 144 VAL A CG2 1 
ATOM 1134 N N   ? GLN A 1 145 ?  14.932   1.558  -5.981 1.000 96.230 ? 145 GLN A N   1 
ATOM 1135 C CA  ? GLN A 1 145 ?  15.933   1.811  -7.012 1.000 96.230 ? 145 GLN A CA  1 
ATOM 1136 C C   ? GLN A 1 145 ?  16.193   3.306  -7.171 1.000 96.230 ? 145 GLN A C   1 
ATOM 1137 C CB  ? GLN A 1 145 ?  15.492   1.210  -8.348 1.000 96.230 ? 145 GLN A CB  1 
ATOM 1138 O O   ? GLN A 1 145 ?  15.404   4.132  -6.706 1.000 96.230 ? 145 GLN A O   1 
ATOM 1139 C CG  ? GLN A 1 145 ?  15.236  -0.290  -8.293 1.000 96.230 ? 145 GLN A CG  1 
ATOM 1140 C CD  ? GLN A 1 145 ?  16.501  -1.093  -8.049 1.000 96.230 ? 145 GLN A CD  1 
ATOM 1141 N NE2 ? GLN A 1 145 ?  16.408  -2.096  -7.182 1.000 96.230 ? 145 GLN A NE2 1 
ATOM 1142 O OE1 ? GLN A 1 145 ?  17.551  -0.814  -8.635 1.000 96.230 ? 145 GLN A OE1 1 
ATOM 1143 N N   ? ASP A 1 146 ?  17.300   3.521  -7.940 1.000 95.550 ? 146 ASP A N   1 
ATOM 1144 C CA  ? ASP A 1 146 ?  17.593   4.896  -8.332 1.000 95.550 ? 146 ASP A CA  1 
ATOM 1145 C C   ? ASP A 1 146 ?  16.546   5.423  -9.311 1.000 95.550 ? 146 ASP A C   1 
ATOM 1146 C CB  ? ASP A 1 146 ?  18.988   4.992  -8.953 1.000 95.550 ? 146 ASP A CB  1 
ATOM 1147 O O   ? ASP A 1 146 ?  16.107   4.701 -10.208 1.000 95.550 ? 146 ASP A O   1 
ATOM 1148 C CG  ? ASP A 1 146 ?  20.102   4.891  -7.925 1.000 95.550 ? 146 ASP A CG  1 
ATOM 1149 O OD1 ? ASP A 1 146 ?  20.174   5.747  -7.017 1.000 95.550 ? 146 ASP A OD1 1 
ATOM 1150 O OD2 ? ASP A 1 146 ?  20.918   3.949  -8.027 1.000 95.550 ? 146 ASP A OD2 1 
ATOM 1151 N N   ? ASP A 1 147 ?  16.235   6.711  -9.147 1.000 95.720 ? 147 ASP A N   1 
ATOM 1152 C CA  ? ASP A 1 147 ?  15.201   7.334  -9.967 1.000 95.720 ? 147 ASP A CA  1 
ATOM 1153 C C   ? ASP A 1 147 ?  15.559   7.263 -11.450 1.000 95.720 ? 147 ASP A C   1 
ATOM 1154 C CB  ? ASP A 1 147 ?  14.986   8.789  -9.547 1.000 95.720 ? 147 ASP A CB  1 
ATOM 1155 O O   ? ASP A 1 147 ?  14.674   7.257 -12.308 1.000 95.720 ? 147 ASP A O   1 
ATOM 1156 C CG  ? ASP A 1 147 ?  14.351   8.923  -8.174 1.000 95.720 ? 147 ASP A CG  1 
ATOM 1157 O OD1 ? ASP A 1 147 ?  13.490   8.091  -7.816 1.000 95.720 ? 147 ASP A OD1 1 
ATOM 1158 O OD2 ? ASP A 1 147 ?  14.714   9.870  -7.444 1.000 95.720 ? 147 ASP A OD2 1 
ATOM 1159 N N   ? ASP A 1 148 ?  16.881   7.226 -11.755 1.000 94.970 ? 148 ASP A N   1 
ATOM 1160 C CA  ? ASP A 1 148 ?  17.350   7.240 -13.137 1.000 94.970 ? 148 ASP A CA  1 
ATOM 1161 C C   ? ASP A 1 148 ?  16.821   6.033 -13.909 1.000 94.970 ? 148 ASP A C   1 
ATOM 1162 C CB  ? ASP A 1 148 ?  18.879   7.266 -13.185 1.000 94.970 ? 148 ASP A CB  1 
ATOM 1163 O O   ? ASP A 1 148 ?  16.561   6.124 -15.111 1.000 94.970 ? 148 ASP A O   1 
ATOM 1164 C CG  ? ASP A 1 148 ?  19.462   8.617 -12.809 1.000 94.970 ? 148 ASP A CG  1 
ATOM 1165 O OD1 ? ASP A 1 148 ?  18.750   9.639 -12.916 1.000 94.970 ? 148 ASP A OD1 1 
ATOM 1166 O OD2 ? ASP A 1 148 ?  20.644   8.661 -12.405 1.000 94.970 ? 148 ASP A OD2 1 
ATOM 1167 N N   ? ILE A 1 149 ?  16.613   4.918 -13.223 1.000 93.290 ? 149 ILE A N   1 
ATOM 1168 C CA  ? ILE A 1 149 ?  16.123   3.694 -13.846 1.000 93.290 ? 149 ILE A CA  1 
ATOM 1169 C C   ? ILE A 1 149 ?  14.725   3.928 -14.416 1.000 93.290 ? 149 ILE A C   1 
ATOM 1170 C CB  ? ILE A 1 149 ?  16.102   2.518 -12.844 1.000 93.290 ? 149 ILE A CB  1 
ATOM 1171 O O   ? ILE A 1 149 ?  14.463   3.617 -15.580 1.000 93.290 ? 149 ILE A O   1 
ATOM 1172 C CG1 ? ILE A 1 149 ?  17.528   2.171 -12.399 1.000 93.290 ? 149 ILE A CG1 1 
ATOM 1173 C CG2 ? ILE A 1 149 ?  15.407   1.298 -13.456 1.000 93.290 ? 149 ILE A CG2 1 
ATOM 1174 C CD1 ? ILE A 1 149 ?  17.594   1.129 -11.290 1.000 93.290 ? 149 ILE A CD1 1 
ATOM 1175 N N   ? CYS A 1 150 ?  13.837   4.531 -13.592 1.000 94.900 ? 150 CYS A N   1 
ATOM 1176 C CA  ? CYS A 1 150 ?  12.453   4.769 -13.989 1.000 94.900 ? 150 CYS A CA  1 
ATOM 1177 C C   ? CYS A 1 150 ?  12.360   5.933 -14.968 1.000 94.900 ? 150 CYS A C   1 
ATOM 1178 C CB  ? CYS A 1 150 ?  11.585   5.050 -12.763 1.000 94.900 ? 150 CYS A CB  1 
ATOM 1179 O O   ? CYS A 1 150 ?  11.497   5.942 -15.848 1.000 94.900 ? 150 CYS A O   1 
ATOM 1180 S SG  ? CYS A 1 150 ?  11.200   3.577 -11.791 1.000 94.900 ? 150 CYS A SG  1 
ATOM 1181 N N   ? LYS A 1 151 ?  13.219   6.884 -14.932 1.000 95.170 ? 151 LYS A N   1 
ATOM 1182 C CA  ? LYS A 1 151 ?  13.227   8.017 -15.853 1.000 95.170 ? 151 LYS A CA  1 
ATOM 1183 C C   ? LYS A 1 151 ?  13.543   7.567 -17.276 1.000 95.170 ? 151 LYS A C   1 
ATOM 1184 C CB  ? LYS A 1 151 ?  14.239   9.070 -15.400 1.000 95.170 ? 151 LYS A CB  1 
ATOM 1185 O O   ? LYS A 1 151 ?  13.092   8.185 -18.243 1.000 95.170 ? 151 LYS A O   1 
ATOM 1186 C CG  ? LYS A 1 151 ?  13.782   9.895 -14.206 1.000 95.170 ? 151 LYS A CG  1 
ATOM 1187 C CD  ? LYS A 1 151 ?  14.839  10.911 -13.791 1.000 95.170 ? 151 LYS A CD  1 
ATOM 1188 C CE  ? LYS A 1 151 ?  14.385  11.732 -12.591 1.000 95.170 ? 151 LYS A CE  1 
ATOM 1189 N NZ  ? LYS A 1 151 ?  15.453  12.665 -12.123 1.000 95.170 ? 151 LYS A NZ  1 
ATOM 1190 N N   ? LYS A 1 152 ?  14.302   6.474 -17.349 1.000 93.380 ? 152 LYS A N   1 
ATOM 1191 C CA  ? LYS A 1 152 ?  14.678   5.942 -18.656 1.000 93.380 ? 152 LYS A CA  1 
ATOM 1192 C C   ? LYS A 1 152 ?  13.512   5.202 -19.305 1.000 93.380 ? 152 LYS A C   1 
ATOM 1193 C CB  ? LYS A 1 152 ?  15.885   5.011 -18.530 1.000 93.380 ? 152 LYS A CB  1 
ATOM 1194 O O   ? LYS A 1 152 ?  13.412   5.144 -20.532 1.000 93.380 ? 152 LYS A O   1 
ATOM 1195 C CG  ? LYS A 1 152 ?  17.186   5.725 -18.197 1.000 93.380 ? 152 LYS A CG  1 
ATOM 1196 C CD  ? LYS A 1 152 ?  18.338   4.742 -18.034 1.000 93.380 ? 152 LYS A CD  1 
ATOM 1197 C CE  ? LYS A 1 152 ?  19.619   5.446 -17.605 1.000 93.380 ? 152 LYS A CE  1 
ATOM 1198 N NZ  ? LYS A 1 152 ?  20.718   4.474 -17.327 1.000 93.380 ? 152 LYS A NZ  1 
ATOM 1199 N N   ? THR A 1 153 ?  12.658   4.720 -18.469 1.000 92.800 ? 153 THR A N   1 
ATOM 1200 C CA  ? THR A 1 153 ?  11.578   3.854 -18.929 1.000 92.800 ? 153 THR A CA  1 
ATOM 1201 C C   ? THR A 1 153 ?  10.265   4.627 -19.015 1.000 92.800 ? 153 THR A C   1 
ATOM 1202 C CB  ? THR A 1 153 ?  11.401   2.640 -17.999 1.000 92.800 ? 153 THR A CB  1 
ATOM 1203 O O   ? THR A 1 153 ?   9.495   4.449 -19.961 1.000 92.800 ? 153 THR A O   1 
ATOM 1204 C CG2 ? THR A 1 153 ?  10.327   1.695 -18.527 1.000 92.800 ? 153 THR A CG2 1 
ATOM 1205 O OG1 ? THR A 1 153 ?  12.643   1.930 -17.907 1.000 92.800 ? 153 THR A OG1 1 
ATOM 1206 N N   ? PHE A 1 154 ?  10.006   5.536 -18.023 1.000 92.880 ? 154 PHE A N   1 
ATOM 1207 C CA  ? PHE A 1 154 ?   8.732   6.238 -17.916 1.000 92.880 ? 154 PHE A CA  1 
ATOM 1208 C C   ? PHE A 1 154 ?   8.908   7.725 -18.198 1.000 92.880 ? 154 PHE A C   1 
ATOM 1209 C CB  ? PHE A 1 154 ?   8.121   6.036 -16.526 1.000 92.880 ? 154 PHE A CB  1 
ATOM 1210 O O   ? PHE A 1 154 ?   9.580   8.431 -17.444 1.000 92.880 ? 154 PHE A O   1 
ATOM 1211 C CG  ? PHE A 1 154 ?   7.917   4.592 -16.155 1.000 92.880 ? 154 PHE A CG  1 
ATOM 1212 C CD1 ? PHE A 1 154 ?   6.848   3.871 -16.673 1.000 92.880 ? 154 PHE A CD1 1 
ATOM 1213 C CD2 ? PHE A 1 154 ?   8.796   3.955 -15.289 1.000 92.880 ? 154 PHE A CD2 1 
ATOM 1214 C CE1 ? PHE A 1 154 ?   6.658   2.534 -16.333 1.000 92.880 ? 154 PHE A CE1 1 
ATOM 1215 C CE2 ? PHE A 1 154 ?   8.612   2.619 -14.944 1.000 92.880 ? 154 PHE A CE2 1 
ATOM 1216 C CZ  ? PHE A 1 154 ?   7.542   1.911 -15.466 1.000 92.880 ? 154 PHE A CZ  1 
ATOM 1217 N N   ? PHE A 1 155 ?   8.251   8.186 -19.318 1.000 89.760 ? 155 PHE A N   1 
ATOM 1218 C CA  ? PHE A 1 155 ?   8.364   9.574 -19.751 1.000 89.760 ? 155 PHE A CA  1 
ATOM 1219 C C   ? PHE A 1 155 ?   7.726  10.512 -18.733 1.000 89.760 ? 155 PHE A C   1 
ATOM 1220 C CB  ? PHE A 1 155 ?   7.711   9.765 -21.123 1.000 89.760 ? 155 PHE A CB  1 
ATOM 1221 O O   ? PHE A 1 155 ?   8.209  11.626 -18.521 1.000 89.760 ? 155 PHE A O   1 
ATOM 1222 C CG  ? PHE A 1 155 ?   7.719  11.190 -21.606 1.000 89.760 ? 155 PHE A CG  1 
ATOM 1223 C CD1 ? PHE A 1 155 ?   6.569  11.968 -21.538 1.000 89.760 ? 155 PHE A CD1 1 
ATOM 1224 C CD2 ? PHE A 1 155 ?   8.876  11.753 -22.128 1.000 89.760 ? 155 PHE A CD2 1 
ATOM 1225 C CE1 ? PHE A 1 155 ?   6.574  13.288 -21.983 1.000 89.760 ? 155 PHE A CE1 1 
ATOM 1226 C CE2 ? PHE A 1 155 ?   8.888  13.071 -22.576 1.000 89.760 ? 155 PHE A CE2 1 
ATOM 1227 C CZ  ? PHE A 1 155 ?   7.736  13.836 -22.503 1.000 89.760 ? 155 PHE A CZ  1 
ATOM 1228 N N   ? ARG A 1 156 ?   6.814  10.086 -17.911 1.000 90.280 ? 156 ARG A N   1 
ATOM 1229 C CA  ? ARG A 1 156 ?   6.037  10.918 -16.998 1.000 90.280 ? 156 ARG A CA  1 
ATOM 1230 C C   ? ARG A 1 156 ?   6.364  10.590 -15.545 1.000 90.280 ? 156 ARG A C   1 
ATOM 1231 C CB  ? ARG A 1 156 ?   4.538  10.739 -17.252 1.000 90.280 ? 156 ARG A CB  1 
ATOM 1232 O O   ? ARG A 1 156 ?   5.574  10.882 -14.645 1.000 90.280 ? 156 ARG A O   1 
ATOM 1233 C CG  ? ARG A 1 156 ?   4.079  11.241 -18.611 1.000 90.280 ? 156 ARG A CG  1 
ATOM 1234 C CD  ? ARG A 1 156 ?   2.574  11.097 -18.787 1.000 90.280 ? 156 ARG A CD  1 
ATOM 1235 N NE  ? ARG A 1 156 ?   2.124  11.649 -20.062 1.000 90.280 ? 156 ARG A NE  1 
ATOM 1236 N NH1 ? ARG A 1 156 ?  -0.059  10.928 -19.840 1.000 90.280 ? 156 ARG A NH1 1 
ATOM 1237 N NH2 ? ARG A 1 156 ?   0.584  12.095 -21.705 1.000 90.280 ? 156 ARG A NH2 1 
ATOM 1238 C CZ  ? ARG A 1 156 ?   0.884  11.556 -20.533 1.000 90.280 ? 156 ARG A CZ  1 
ATOM 1239 N N   ? TYR A 1 157 ?   7.521   9.980 -15.287 1.000 95.240 ? 157 TYR A N   1 
ATOM 1240 C CA  ? TYR A 1 157 ?   7.980   9.658 -13.940 1.000 95.240 ? 157 TYR A CA  1 
ATOM 1241 C C   ? TYR A 1 157 ?   8.399  10.918 -13.192 1.000 95.240 ? 157 TYR A C   1 
ATOM 1242 C CB  ? TYR A 1 157 ?   9.147   8.668 -13.992 1.000 95.240 ? 157 TYR A CB  1 
ATOM 1243 O O   ? TYR A 1 157 ?   9.114  11.763 -13.737 1.000 95.240 ? 157 TYR A O   1 
ATOM 1244 C CG  ? TYR A 1 157 ?   9.684   8.292 -12.632 1.000 95.240 ? 157 TYR A CG  1 
ATOM 1245 C CD1 ? TYR A 1 157 ?  10.827   8.901 -12.120 1.000 95.240 ? 157 TYR A CD1 1 
ATOM 1246 C CD2 ? TYR A 1 157 ?   9.051   7.326 -11.858 1.000 95.240 ? 157 TYR A CD2 1 
ATOM 1247 C CE1 ? TYR A 1 157 ?  11.327   8.556 -10.869 1.000 95.240 ? 157 TYR A CE1 1 
ATOM 1248 C CE2 ? TYR A 1 157 ?   9.542   6.973 -10.605 1.000 95.240 ? 157 TYR A CE2 1 
ATOM 1249 O OH  ? TYR A 1 157 ?  11.169   7.247  -8.880 1.000 95.240 ? 157 TYR A OH  1 
ATOM 1250 C CZ  ? TYR A 1 157 ?  10.678   7.593 -10.120 1.000 95.240 ? 157 TYR A CZ  1 
ATOM 1251 N N   ? SER A 1 158 ?   7.859  11.053 -11.939 1.000 96.160 ? 158 SER A N   1 
ATOM 1252 C CA  ? SER A 1 158 ?   8.242  12.168 -11.079 1.000 96.160 ? 158 SER A CA  1 
ATOM 1253 C C   ? SER A 1 158 ?   8.762  11.674  -9.733 1.000 96.160 ? 158 SER A C   1 
ATOM 1254 C CB  ? SER A 1 158 ?   7.058  13.111 -10.863 1.000 96.160 ? 158 SER A CB  1 
ATOM 1255 O O   ? SER A 1 158 ?   8.000  11.139  -8.926 1.000 96.160 ? 158 SER A O   1 
ATOM 1256 O OG  ? SER A 1 158 ?   7.398  14.145  -9.956 1.000 96.160 ? 158 SER A OG  1 
ATOM 1257 N N   ? PRO A 1 159 ?  10.049  11.960  -9.479 1.000 95.820 ? 159 PRO A N   1 
ATOM 1258 C CA  ? PRO A 1 159 ?  10.627  11.506  -8.212 1.000 95.820 ? 159 PRO A CA  1 
ATOM 1259 C C   ? PRO A 1 159 ?  10.046  12.237  -7.004 1.000 95.820 ? 159 PRO A C   1 
ATOM 1260 C CB  ? PRO A 1 159 ?  12.117  11.817  -8.374 1.000 95.820 ? 159 PRO A CB  1 
ATOM 1261 O O   ? PRO A 1 159 ?  10.218  11.790  -5.867 1.000 95.820 ? 159 PRO A O   1 
ATOM 1262 C CG  ? PRO A 1 159 ?  12.177  12.861  -9.442 1.000 95.820 ? 159 PRO A CG  1 
ATOM 1263 C CD  ? PRO A 1 159 ?  11.001  12.674 -10.357 1.000 95.820 ? 159 PRO A CD  1 
ATOM 1264 N N   ? GLN A 1 160 ?   9.336  13.366  -7.258 1.000 95.970 ? 160 GLN A N   1 
ATOM 1265 C CA  ? GLN A 1 160 ?   8.731  14.140  -6.179 1.000 95.970 ? 160 GLN A CA  1 
ATOM 1266 C C   ? GLN A 1 160 ?   7.566  13.385  -5.545 1.000 95.970 ? 160 GLN A C   1 
ATOM 1267 C CB  ? GLN A 1 160 ?   8.256  15.500  -6.694 1.000 95.970 ? 160 GLN A CB  1 
ATOM 1268 O O   ? GLN A 1 160 ?   7.320  13.507  -4.343 1.000 95.970 ? 160 GLN A O   1 
ATOM 1269 C CG  ? GLN A 1 160 ?   9.389  16.432  -7.104 1.000 95.970 ? 160 GLN A CG  1 
ATOM 1270 C CD  ? GLN A 1 160 ?   9.891  16.162  -8.509 1.000 95.970 ? 160 GLN A CD  1 
ATOM 1271 N NE2 ? GLN A 1 160 ?  11.022  16.765  -8.861 1.000 95.970 ? 160 GLN A NE2 1 
ATOM 1272 O OE1 ? GLN A 1 160 ?   9.269  15.416  -9.273 1.000 95.970 ? 160 GLN A OE1 1 
ATOM 1273 N N   ? VAL A 1 161 ?   6.895  12.578  -6.240 1.000 96.500 ? 161 VAL A N   1 
ATOM 1274 C CA  ? VAL A 1 161 ?   5.667  11.990  -5.713 1.000 96.500 ? 161 VAL A CA  1 
ATOM 1275 C C   ? VAL A 1 161 ?   5.631  10.498  -6.034 1.000 96.500 ? 161 VAL A C   1 
ATOM 1276 C CB  ? VAL A 1 161 ?   4.413  12.689  -6.285 1.000 96.500 ? 161 VAL A CB  1 
ATOM 1277 O O   ? VAL A 1 161 ?   4.714   9.788  -5.611 1.000 96.500 ? 161 VAL A O   1 
ATOM 1278 C CG1 ? VAL A 1 161 ?   4.335  14.136  -5.803 1.000 96.500 ? 161 VAL A CG1 1 
ATOM 1279 C CG2 ? VAL A 1 161 ?   4.419  12.630  -7.811 1.000 96.500 ? 161 VAL A CG2 1 
ATOM 1280 N N   ? GLN A 1 162 ?   6.693   9.967  -6.747 1.000 97.570 ? 162 GLN A N   1 
ATOM 1281 C CA  ? GLN A 1 162 ?   6.765   8.554  -7.104 1.000 97.570 ? 162 GLN A CA  1 
ATOM 1282 C C   ? GLN A 1 162 ?   8.118   7.959  -6.726 1.000 97.570 ? 162 GLN A C   1 
ATOM 1283 C CB  ? GLN A 1 162 ?   6.507   8.363  -8.600 1.000 97.570 ? 162 GLN A CB  1 
ATOM 1284 O O   ? GLN A 1 162 ?   9.102   8.687  -6.575 1.000 97.570 ? 162 GLN A O   1 
ATOM 1285 C CG  ? GLN A 1 162 ?   5.130   8.830  -9.051 1.000 97.570 ? 162 GLN A CG  1 
ATOM 1286 C CD  ? GLN A 1 162 ?   4.988   8.866 -10.561 1.000 97.570 ? 162 GLN A CD  1 
ATOM 1287 N NE2 ? GLN A 1 162 ?   3.762   8.699 -11.045 1.000 97.570 ? 162 GLN A NE2 1 
ATOM 1288 O OE1 ? GLN A 1 162 ?   5.971   9.043 -11.286 1.000 97.570 ? 162 GLN A OE1 1 
ATOM 1289 N N   ? MET A 1 163 ?   8.125   6.606  -6.585 1.000 96.890 ? 163 MET A N   1 
ATOM 1290 C CA  ? MET A 1 163 ?   9.362   5.876  -6.320 1.000 96.890 ? 163 MET A CA  1 
ATOM 1291 C C   ? MET A 1 163 ?   9.474   4.650  -7.220 1.000 96.890 ? 163 MET A C   1 
ATOM 1292 C CB  ? MET A 1 163 ?   9.434   5.456  -4.851 1.000 96.890 ? 163 MET A CB  1 
ATOM 1293 O O   ? MET A 1 163 ?   8.461   4.075  -7.622 1.000 96.890 ? 163 MET A O   1 
ATOM 1294 C CG  ? MET A 1 163 ?   8.362   4.457  -4.446 1.000 96.890 ? 163 MET A CG  1 
ATOM 1295 S SD  ? MET A 1 163 ?   8.404   4.068  -2.653 1.000 96.890 ? 163 MET A SD  1 
ATOM 1296 C CE  ? MET A 1 163 ?  10.190   4.159  -2.348 1.000 96.890 ? 163 MET A CE  1 
ATOM 1297 N N   ? CYS A 1 164 ?  10.751   4.344  -7.495 1.000 96.030 ? 164 CYS A N   1 
ATOM 1298 C CA  ? CYS A 1 164 ?  11.085   3.217  -8.359 1.000 96.030 ? 164 CYS A CA  1 
ATOM 1299 C C   ? CYS A 1 164 ?  11.530   2.013  -7.537 1.000 96.030 ? 164 CYS A C   1 
ATOM 1300 C CB  ? CYS A 1 164 ?  12.185   3.606  -9.347 1.000 96.030 ? 164 CYS A CB  1 
ATOM 1301 O O   ? CYS A 1 164 ?  12.512   2.090  -6.797 1.000 96.030 ? 164 CYS A O   1 
ATOM 1302 S SG  ? CYS A 1 164 ?  12.391   2.434 -10.705 1.000 96.030 ? 164 CYS A SG  1 
ATOM 1303 N N   ? VAL A 1 165 ?  10.747   0.923  -7.724 1.000 95.510 ? 165 VAL A N   1 
ATOM 1304 C CA  ? VAL A 1 165 ?  11.007  -0.243  -6.886 1.000 95.510 ? 165 VAL A CA  1 
ATOM 1305 C C   ? VAL A 1 165 ?  11.073  -1.498  -7.752 1.000 95.510 ? 165 VAL A C   1 
ATOM 1306 C CB  ? VAL A 1 165 ?   9.929  -0.406  -5.791 1.000 95.510 ? 165 VAL A CB  1 
ATOM 1307 O O   ? VAL A 1 165 ?  10.327  -1.628  -8.726 1.000 95.510 ? 165 VAL A O   1 
ATOM 1308 C CG1 ? VAL A 1 165 ?  10.235  -1.615  -4.908 1.000 95.510 ? 165 VAL A CG1 1 
ATOM 1309 C CG2 ? VAL A 1 165 ?   9.829   0.863  -4.948 1.000 95.510 ? 165 VAL A CG2 1 
ATOM 1310 N N   ? GLY A 1 166 ?  11.933  -2.382  -7.372 1.000 91.610 ? 166 GLY A N   1 
ATOM 1311 C CA  ? GLY A 1 166 ?  12.041  -3.651  -8.074 1.000 91.610 ? 166 GLY A CA  1 
ATOM 1312 C C   ? GLY A 1 166 ?  13.470  -4.143  -8.201 1.000 91.610 ? 166 GLY A C   1 
ATOM 1313 O O   ? GLY A 1 166 ?  14.401  -3.492  -7.721 1.000 91.610 ? 166 GLY A O   1 
ATOM 1314 N N   ? ASP A 1 167 ?  13.631  -5.339  -8.715 1.000 82.350 ? 167 ASP A N   1 
ATOM 1315 C CA  ? ASP A 1 167 ?  14.928  -5.962  -8.958 1.000 82.350 ? 167 ASP A CA  1 
ATOM 1316 C C   ? ASP A 1 167 ?  15.262  -5.973 -10.448 1.000 82.350 ? 167 ASP A C   1 
ATOM 1317 C CB  ? ASP A 1 167 ?  14.952  -7.387  -8.403 1.000 82.350 ? 167 ASP A CB  1 
ATOM 1318 O O   ? ASP A 1 167 ?  14.392  -6.231 -11.282 1.000 82.350 ? 167 ASP A O   1 
ATOM 1319 C CG  ? ASP A 1 167 ?  16.279  -8.090  -8.629 1.000 82.350 ? 167 ASP A CG  1 
ATOM 1320 O OD1 ? ASP A 1 167 ?  17.303  -7.406  -8.843 1.000 82.350 ? 167 ASP A OD1 1 
ATOM 1321 O OD2 ? ASP A 1 167 ?  16.301  -9.339  -8.594 1.000 82.350 ? 167 ASP A OD2 1 
ATOM 1322 N N   ? SER A 1 168 ?  16.465  -5.569 -10.838 1.000 78.510 ? 168 SER A N   1 
ATOM 1323 C CA  ? SER A 1 168 ?  16.913  -5.454 -12.222 1.000 78.510 ? 168 SER A CA  1 
ATOM 1324 C C   ? SER A 1 168 ?  16.773  -6.781 -12.961 1.000 78.510 ? 168 SER A C   1 
ATOM 1325 C CB  ? SER A 1 168 ?  18.367  -4.982 -12.278 1.000 78.510 ? 168 SER A CB  1 
ATOM 1326 O O   ? SER A 1 168 ?  16.684  -6.808 -14.190 1.000 78.510 ? 168 SER A O   1 
ATOM 1327 O OG  ? SER A 1 168 ?  19.197  -5.815 -11.487 1.000 78.510 ? 168 SER A OG  1 
ATOM 1328 N N   ? SER A 1 169 ?  16.685  -7.982 -12.157 1.000 83.130 ? 169 SER A N   1 
ATOM 1329 C CA  ? SER A 1 169 ?  16.538  -9.305 -12.756 1.000 83.130 ? 169 SER A CA  1 
ATOM 1330 C C   ? SER A 1 169 ?  15.114  -9.531 -13.254 1.000 83.130 ? 169 SER A C   1 
ATOM 1331 C CB  ? SER A 1 169 ?  16.914 -10.394 -11.751 1.000 83.130 ? 169 SER A CB  1 
ATOM 1332 O O   ? SER A 1 169 ?  14.875 -10.408 -14.087 1.000 83.130 ? 169 SER A O   1 
ATOM 1333 O OG  ? SER A 1 169 ?  15.945 -10.485 -10.721 1.000 83.130 ? 169 SER A OG  1 
ATOM 1334 N N   ? GLY A 1 170 ?  14.156  -8.714 -12.759 1.000 83.350 ? 170 GLY A N   1 
ATOM 1335 C CA  ? GLY A 1 170 ?  12.763  -8.813 -13.165 1.000 83.350 ? 170 GLY A CA  1 
ATOM 1336 C C   ? GLY A 1 170 ?  12.097 -10.095 -12.702 1.000 83.350 ? 170 GLY A C   1 
ATOM 1337 O O   ? GLY A 1 170 ?  11.053 -10.484 -13.230 1.000 83.350 ? 170 GLY A O   1 
ATOM 1338 N N   ? GLU A 1 171 ?  12.710 -10.771 -11.770 1.000 85.250 ? 171 GLU A N   1 
ATOM 1339 C CA  ? GLU A 1 171 ?  12.242 -12.072 -11.301 1.000 85.250 ? 171 GLU A CA  1 
ATOM 1340 C C   ? GLU A 1 171 ?  11.180 -11.917 -10.217 1.000 85.250 ? 171 GLU A C   1 
ATOM 1341 C CB  ? GLU A 1 171 ?  13.413 -12.907 -10.776 1.000 85.250 ? 171 GLU A CB  1 
ATOM 1342 O O   ? GLU A 1 171 ?  10.402 -12.840  -9.967 1.000 85.250 ? 171 GLU A O   1 
ATOM 1343 C CG  ? GLU A 1 171 ?  14.388 -13.347 -11.857 1.000 85.250 ? 171 GLU A CG  1 
ATOM 1344 C CD  ? GLU A 1 171 ?  15.514 -14.223 -11.330 1.000 85.250 ? 171 GLU A CD  1 
ATOM 1345 O OE1 ? GLU A 1 171 ?  16.212 -14.870 -12.143 1.000 85.250 ? 171 GLU A OE1 1 
ATOM 1346 O OE2 ? GLU A 1 171 ?  15.698 -14.264 -10.093 1.000 85.250 ? 171 GLU A OE2 1 
ATOM 1347 N N   ? LYS A 1 172 ?  11.088 -10.766  -9.618 1.000 88.060 ? 172 LYS A N   1 
ATOM 1348 C CA  ? LYS A 1 172 ?  10.135 -10.486  -8.548 1.000 88.060 ? 172 LYS A CA  1 
ATOM 1349 C C   ? LYS A 1 172 ?   9.375  -9.190  -8.815 1.000 88.060 ? 172 LYS A C   1 
ATOM 1350 C CB  ? LYS A 1 172 ?  10.851 -10.406  -7.199 1.000 88.060 ? 172 LYS A CB  1 
ATOM 1351 O O   ? LYS A 1 172 ?   9.965  -8.194  -9.238 1.000 88.060 ? 172 LYS A O   1 
ATOM 1352 C CG  ? LYS A 1 172 ?  11.598 -11.676  -6.818 1.000 88.060 ? 172 LYS A CG  1 
ATOM 1353 C CD  ? LYS A 1 172 ?  12.357 -11.506  -5.509 1.000 88.060 ? 172 LYS A CD  1 
ATOM 1354 C CE  ? LYS A 1 172 ?  13.131 -12.766  -5.143 1.000 88.060 ? 172 LYS A CE  1 
ATOM 1355 N NZ  ? LYS A 1 172 ?  13.893 -12.598  -3.869 1.000 88.060 ? 172 LYS A NZ  1 
ATOM 1356 N N   ? SER A 1 173 ?   8.012  -9.174  -8.452 1.000 89.580 ? 173 SER A N   1 
ATOM 1357 C CA  ? SER A 1 173 ?   7.267  -7.953  -8.742 1.000 89.580 ? 173 SER A CA  1 
ATOM 1358 C C   ? SER A 1 173 ?   5.859  -8.012  -8.158 1.000 89.580 ? 173 SER A C   1 
ATOM 1359 C CB  ? SER A 1 173 ?   7.192  -7.716 -10.251 1.000 89.580 ? 173 SER A CB  1 
ATOM 1360 O O   ? SER A 1 173 ?   5.403  -9.075  -7.732 1.000 89.580 ? 173 SER A O   1 
ATOM 1361 O OG  ? SER A 1 173 ?   6.569  -6.476 -10.536 1.000 89.580 ? 173 SER A OG  1 
ATOM 1362 N N   ? THR A 1 174 ?   5.223  -6.795  -8.087 1.000 89.530 ? 174 THR A N   1 
ATOM 1363 C CA  ? THR A 1 174 ?   3.781  -6.697  -7.892 1.000 89.530 ? 174 THR A CA  1 
ATOM 1364 C C   ? THR A 1 174 ?   3.044  -6.828  -9.222 1.000 89.530 ? 174 THR A C   1 
ATOM 1365 C CB  ? THR A 1 174 ?   3.398  -5.365  -7.219 1.000 89.530 ? 174 THR A CB  1 
ATOM 1366 O O   ? THR A 1 174 ?   3.614  -6.561 -10.282 1.000 89.530 ? 174 THR A O   1 
ATOM 1367 C CG2 ? THR A 1 174 ?   4.095  -5.209  -5.872 1.000 89.530 ? 174 THR A CG2 1 
ATOM 1368 O OG1 ? THR A 1 174 ?   3.781  -4.279  -8.072 1.000 89.530 ? 174 THR A OG1 1 
ATOM 1369 N N   ? PHE A 1 175 ?   1.790  -7.204  -9.157 1.000 86.170 ? 175 PHE A N   1 
ATOM 1370 C CA  ? PHE A 1 175 ?   1.029  -7.413 -10.383 1.000 86.170 ? 175 PHE A CA  1 
ATOM 1371 C C   ? PHE A 1 175 ?  -0.450  -7.121 -10.159 1.000 86.170 ? 175 PHE A C   1 
ATOM 1372 C CB  ? PHE A 1 175 ?   1.210  -8.847 -10.892 1.000 86.170 ? 175 PHE A CB  1 
ATOM 1373 O O   ? PHE A 1 175 ?  -0.843  -6.675  -9.079 1.000 86.170 ? 175 PHE A O   1 
ATOM 1374 C CG  ? PHE A 1 175 ?   0.950  -9.005 -12.366 1.000 86.170 ? 175 PHE A CG  1 
ATOM 1375 C CD1 ? PHE A 1 175 ?  -0.042  -9.863 -12.822 1.000 86.170 ? 175 PHE A CD1 1 
ATOM 1376 C CD2 ? PHE A 1 175 ?   1.699  -8.294 -13.295 1.000 86.170 ? 175 PHE A CD2 1 
ATOM 1377 C CE1 ? PHE A 1 175 ?  -0.285 -10.012 -14.186 1.000 86.170 ? 175 PHE A CE1 1 
ATOM 1378 C CE2 ? PHE A 1 175 ?   1.463  -8.438 -14.659 1.000 86.170 ? 175 PHE A CE2 1 
ATOM 1379 C CZ  ? PHE A 1 175 ?   0.471  -9.297 -15.103 1.000 86.170 ? 175 PHE A CZ  1 
ATOM 1380 N N   ? LYS A 1 176 ?  -1.273  -7.394 -11.207 1.000 84.410 ? 176 LYS A N   1 
ATOM 1381 C CA  ? LYS A 1 176 ?  -2.695  -7.064 -11.167 1.000 84.410 ? 176 LYS A CA  1 
ATOM 1382 C C   ? LYS A 1 176 ?  -3.339  -7.564  -9.877 1.000 84.410 ? 176 LYS A C   1 
ATOM 1383 C CB  ? LYS A 1 176 ?  -3.418  -7.657 -12.378 1.000 84.410 ? 176 LYS A CB  1 
ATOM 1384 O O   ? LYS A 1 176 ?  -3.137  -8.714  -9.482 1.000 84.410 ? 176 LYS A O   1 
ATOM 1385 C CG  ? LYS A 1 176 ?  -3.056  -6.997 -13.700 1.000 84.410 ? 176 LYS A CG  1 
ATOM 1386 C CD  ? LYS A 1 176 ?  -3.933  -7.504 -14.837 1.000 84.410 ? 176 LYS A CD  1 
ATOM 1387 C CE  ? LYS A 1 176 ?  -3.564  -6.852 -16.163 1.000 84.410 ? 176 LYS A CE  1 
ATOM 1388 N NZ  ? LYS A 1 176 ?  -4.394  -7.377 -17.288 1.000 84.410 ? 176 LYS A NZ  1 
ATOM 1389 N N   ? GLY A 1 177 ?  -4.049  -6.541  -9.200 1.000 84.100 ? 177 GLY A N   1 
ATOM 1390 C CA  ? GLY A 1 177 ?  -4.744  -6.912  -7.977 1.000 84.100 ? 177 GLY A CA  1 
ATOM 1391 C C   ? GLY A 1 177 ?  -4.039  -6.433  -6.722 1.000 84.100 ? 177 GLY A C   1 
ATOM 1392 O O   ? GLY A 1 177 ?  -4.646  -6.366  -5.651 1.000 84.100 ? 177 GLY A O   1 
ATOM 1393 N N   ? ASP A 1 178 ?  -2.774  -6.024  -6.874 1.000 90.880 ? 178 ASP A N   1 
ATOM 1394 C CA  ? ASP A 1 178 ?  -1.994  -5.578  -5.724 1.000 90.880 ? 178 ASP A CA  1 
ATOM 1395 C C   ? ASP A 1 178 ?  -2.000  -4.055  -5.613 1.000 90.880 ? 178 ASP A C   1 
ATOM 1396 C CB  ? ASP A 1 178 ?  -0.557  -6.094  -5.817 1.000 90.880 ? 178 ASP A CB  1 
ATOM 1397 O O   ? ASP A 1 178 ?  -1.304  -3.486  -4.769 1.000 90.880 ? 178 ASP A O   1 
ATOM 1398 C CG  ? ASP A 1 178 ?  -0.450  -7.595  -5.613 1.000 90.880 ? 178 ASP A CG  1 
ATOM 1399 O OD1 ? ASP A 1 178 ?  -1.190  -8.150  -4.772 1.000 90.880 ? 178 ASP A OD1 1 
ATOM 1400 O OD2 ? ASP A 1 178 ?   0.383  -8.228  -6.296 1.000 90.880 ? 178 ASP A OD2 1 
ATOM 1401 N N   ? SER A 1 179 ?  -2.690  -3.438  -6.682 1.000 93.660 ? 179 SER A N   1 
ATOM 1402 C CA  ? SER A 1 179 ?  -2.824  -1.988  -6.591 1.000 93.660 ? 179 SER A CA  1 
ATOM 1403 C C   ? SER A 1 179 ?  -3.289  -1.563  -5.202 1.000 93.660 ? 179 SER A C   1 
ATOM 1404 C CB  ? SER A 1 179 ?  -3.804  -1.473  -7.646 1.000 93.660 ? 179 SER A CB  1 
ATOM 1405 O O   ? SER A 1 179 ?  -4.167  -2.197  -4.614 1.000 93.660 ? 179 SER A O   1 
ATOM 1406 O OG  ? SER A 1 179 ?  -3.285  -1.665  -8.951 1.000 93.660 ? 179 SER A OG  1 
ATOM 1407 N N   ? GLY A 1 180 ?  -2.495  -0.517  -4.711 1.000 95.390 ? 180 GLY A N   1 
ATOM 1408 C CA  ? GLY A 1 180 ?  -2.945  -0.004  -3.427 1.000 95.390 ? 180 GLY A CA  1 
ATOM 1409 C C   ? GLY A 1 180 ?  -2.269  -0.675  -2.246 1.000 95.390 ? 180 GLY A C   1 
ATOM 1410 O O   ? GLY A 1 180 ?  -2.346  -0.183  -1.119 1.000 95.390 ? 180 GLY A O   1 
ATOM 1411 N N   ? GLY A 1 181 ?  -1.644  -1.779  -2.445 1.000 96.010 ? 181 GLY A N   1 
ATOM 1412 C CA  ? GLY A 1 181 ?  -0.889  -2.475  -1.416 1.000 96.010 ? 181 GLY A CA  1 
ATOM 1413 C C   ? GLY A 1 181 ?   0.337  -1.710  -0.954 1.000 96.010 ? 181 GLY A C   1 
ATOM 1414 O O   ? GLY A 1 181 ?   0.969  -1.005  -1.744 1.000 96.010 ? 181 GLY A O   1 
ATOM 1415 N N   ? PRO A 1 182 ?   0.773  -1.933   0.315 1.000 97.180 ? 182 PRO A N   1 
ATOM 1416 C CA  ? PRO A 1 182 ?   1.851  -1.138   0.908 1.000 97.180 ? 182 PRO A CA  1 
ATOM 1417 C C   ? PRO A 1 182 ?   3.232  -1.741   0.663 1.000 97.180 ? 182 PRO A C   1 
ATOM 1418 C CB  ? PRO A 1 182 ?   1.511  -1.139   2.400 1.000 97.180 ? 182 PRO A CB  1 
ATOM 1419 O O   ? PRO A 1 182 ?   3.404  -2.959   0.761 1.000 97.180 ? 182 PRO A O   1 
ATOM 1420 C CG  ? PRO A 1 182 ?   0.843  -2.455   2.638 1.000 97.180 ? 182 PRO A CG  1 
ATOM 1421 C CD  ? PRO A 1 182 ?   0.015  -2.795   1.433 1.000 97.180 ? 182 PRO A CD  1 
ATOM 1422 N N   ? LEU A 1 183 ?   4.202  -0.928   0.253 1.000 97.540 ? 183 LEU A N   1 
ATOM 1423 C CA  ? LEU A 1 183 ?   5.627  -1.223   0.352 1.000 97.540 ? 183 LEU A CA  1 
ATOM 1424 C C   ? LEU A 1 183 ?   6.151  -0.910   1.749 1.000 97.540 ? 183 LEU A C   1 
ATOM 1425 C CB  ? LEU A 1 183 ?   6.413  -0.425  -0.692 1.000 97.540 ? 183 LEU A CB  1 
ATOM 1426 O O   ? LEU A 1 183 ?   6.203   0.255   2.151 1.000 97.540 ? 183 LEU A O   1 
ATOM 1427 C CG  ? LEU A 1 183 ?   7.879  -0.817  -0.881 1.000 97.540 ? 183 LEU A CG  1 
ATOM 1428 C CD1 ? LEU A 1 183 ?   7.984  -2.089  -1.715 1.000 97.540 ? 183 LEU A CD1 1 
ATOM 1429 C CD2 ? LEU A 1 183 ?   8.658   0.321  -1.533 1.000 97.540 ? 183 LEU A CD2 1 
ATOM 1430 N N   ? VAL A 1 184 ?   6.550  -1.986   2.477 1.000 98.010 ? 184 VAL A N   1 
ATOM 1431 C CA  ? VAL A 1 184 ?   6.887  -1.850   3.890 1.000 98.010 ? 184 VAL A CA  1 
ATOM 1432 C C   ? VAL A 1 184 ?   8.381  -2.091   4.091 1.000 98.010 ? 184 VAL A C   1 
ATOM 1433 C CB  ? VAL A 1 184 ?   6.068  -2.825   4.766 1.000 98.010 ? 184 VAL A CB  1 
ATOM 1434 O O   ? VAL A 1 184 ?   8.907  -3.135   3.697 1.000 98.010 ? 184 VAL A O   1 
ATOM 1435 C CG1 ? VAL A 1 184 ?   6.446  -2.676   6.238 1.000 98.010 ? 184 VAL A CG1 1 
ATOM 1436 C CG2 ? VAL A 1 184 ?   4.572  -2.590   4.568 1.000 98.010 ? 184 VAL A CG2 1 
ATOM 1437 N N   ? CYS A 1 185 ?   9.026  -1.131   4.730 1.000 97.000 ? 185 CYS A N   1 
ATOM 1438 C CA  ? CYS A 1 185 ?  10.440  -1.174   5.087 1.000 97.000 ? 185 CYS A CA  1 
ATOM 1439 C C   ? CYS A 1 185 ?  10.634  -0.932   6.579 1.000 97.000 ? 185 CYS A C   1 
ATOM 1440 C CB  ? CYS A 1 185 ?  11.226  -0.135   4.287 1.000 97.000 ? 185 CYS A CB  1 
ATOM 1441 O O   ? CYS A 1 185 ?  10.170   0.076   7.115 1.000 97.000 ? 185 CYS A O   1 
ATOM 1442 S SG  ? CYS A 1 185 ?  10.853  -0.142   2.520 1.000 97.000 ? 185 CYS A SG  1 
ATOM 1443 N N   ? ASN A 1 186 ?  11.280  -1.979   7.214 1.000 94.930 ? 186 ASN A N   1 
ATOM 1444 C CA  ? ASN A 1 186 ?  11.560  -1.856   8.641 1.000 94.930 ? 186 ASN A CA  1 
ATOM 1445 C C   ? ASN A 1 186 ?  10.303  -1.503   9.430 1.000 94.930 ? 186 ASN A C   1 
ATOM 1446 C CB  ? ASN A 1 186 ?  12.652  -0.812   8.886 1.000 94.930 ? 186 ASN A CB  1 
ATOM 1447 O O   ? ASN A 1 186 ?  10.321  -0.590  10.258 1.000 94.930 ? 186 ASN A O   1 
ATOM 1448 C CG  ? ASN A 1 186 ?  13.974  -1.189   8.247 1.000 94.930 ? 186 ASN A CG  1 
ATOM 1449 N ND2 ? ASN A 1 186 ?  14.715  -0.189   7.784 1.000 94.930 ? 186 ASN A ND2 1 
ATOM 1450 O OD1 ? ASN A 1 186 ?  14.326  -2.369   8.168 1.000 94.930 ? 186 ASN A OD1 1 
ATOM 1451 N N   ? GLY A 1 187 ?   9.145  -2.095   8.993 1.000 96.020 ? 187 GLY A N   1 
ATOM 1452 C CA  ? GLY A 1 187 ?   7.915  -1.986   9.761 1.000 96.020 ? 187 GLY A CA  1 
ATOM 1453 C C   ? GLY A 1 187 ?   7.148  -0.707   9.480 1.000 96.020 ? 187 GLY A C   1 
ATOM 1454 O O   ? GLY A 1 187 ?   6.223  -0.357  10.216 1.000 96.020 ? 187 GLY A O   1 
ATOM 1455 N N   ? THR A 1 188 ?   7.534   0.041   8.426 1.000 98.010 ? 188 THR A N   1 
ATOM 1456 C CA  ? THR A 1 188 ?   6.923   1.317   8.070 1.000 98.010 ? 188 THR A CA  1 
ATOM 1457 C C   ? THR A 1 188 ?   6.495   1.322   6.605 1.000 98.010 ? 188 THR A C   1 
ATOM 1458 C CB  ? THR A 1 188 ?   7.885   2.490   8.331 1.000 98.010 ? 188 THR A CB  1 
ATOM 1459 O O   ? THR A 1 188 ?   7.200   0.789   5.746 1.000 98.010 ? 188 THR A O   1 
ATOM 1460 C CG2 ? THR A 1 188 ?   7.221   3.826   8.017 1.000 98.010 ? 188 THR A CG2 1 
ATOM 1461 O OG1 ? THR A 1 188 ?   8.282   2.478   9.708 1.000 98.010 ? 188 THR A OG1 1 
ATOM 1462 N N   ? ALA A 1 189 ?   5.353   1.997   6.296 1.000 97.680 ? 189 ALA A N   1 
ATOM 1463 C CA  ? ALA A 1 189 ?   4.809   2.057   4.942 1.000 97.680 ? 189 ALA A CA  1 
ATOM 1464 C C   ? ALA A 1 189 ?   5.431   3.204   4.151 1.000 97.680 ? 189 ALA A C   1 
ATOM 1465 C CB  ? ALA A 1 189 ?   3.290   2.207   4.985 1.000 97.680 ? 189 ALA A CB  1 
ATOM 1466 O O   ? ALA A 1 189 ?   5.248   4.374   4.495 1.000 97.680 ? 189 ALA A O   1 
ATOM 1467 N N   ? TYR A 1 190 ?   6.097   2.835   3.030 1.000 97.970 ? 190 TYR A N   1 
ATOM 1468 C CA  ? TYR A 1 190 ?   6.855   3.836   2.288 1.000 97.970 ? 190 TYR A CA  1 
ATOM 1469 C C   ? TYR A 1 190 ?   6.317   3.985   0.869 1.000 97.970 ? 190 TYR A C   1 
ATOM 1470 C CB  ? TYR A 1 190 ?   8.340   3.465   2.247 1.000 97.970 ? 190 TYR A CB  1 
ATOM 1471 O O   ? TYR A 1 190 ?   6.584   4.986   0.200 1.000 97.970 ? 190 TYR A O   1 
ATOM 1472 C CG  ? TYR A 1 190 ?   9.111   3.911   3.466 1.000 97.970 ? 190 TYR A CG  1 
ATOM 1473 C CD1 ? TYR A 1 190 ?   9.757   5.145   3.492 1.000 97.970 ? 190 TYR A CD1 1 
ATOM 1474 C CD2 ? TYR A 1 190 ?   9.195   3.100   4.592 1.000 97.970 ? 190 TYR A CD2 1 
ATOM 1475 C CE1 ? TYR A 1 190 ?  10.470   5.560   4.612 1.000 97.970 ? 190 TYR A CE1 1 
ATOM 1476 C CE2 ? TYR A 1 190 ?   9.905   3.504   5.718 1.000 97.970 ? 190 TYR A CE2 1 
ATOM 1477 O OH  ? TYR A 1 190 ?  11.243   5.139   6.830 1.000 97.970 ? 190 TYR A OH  1 
ATOM 1478 C CZ  ? TYR A 1 190 ?  10.538   4.734   5.719 1.000 97.970 ? 190 TYR A CZ  1 
ATOM 1479 N N   ? GLY A 1 191 ?   5.490   3.042   0.433 1.000 97.420 ? 191 GLY A N   1 
ATOM 1480 C CA  ? GLY A 1 191 ?   4.979   3.112  -0.926 1.000 97.420 ? 191 GLY A CA  1 
ATOM 1481 C C   ? GLY A 1 191 ?   3.634   2.430  -1.094 1.000 97.420 ? 191 GLY A C   1 
ATOM 1482 O O   ? GLY A 1 191 ?   3.248   1.597  -0.272 1.000 97.420 ? 191 GLY A O   1 
ATOM 1483 N N   ? ILE A 1 192 ?   2.973   2.840  -2.226 1.000 97.850 ? 192 ILE A N   1 
ATOM 1484 C CA  ? ILE A 1 192 ?   1.716   2.229  -2.643 1.000 97.850 ? 192 ILE A CA  1 
ATOM 1485 C C   ? ILE A 1 192 ?   1.845   1.706  -4.072 1.000 97.850 ? 192 ILE A C   1 
ATOM 1486 C CB  ? ILE A 1 192 ?   0.541   3.228  -2.543 1.000 97.850 ? 192 ILE A CB  1 
ATOM 1487 O O   ? ILE A 1 192 ?   2.279   2.432  -4.969 1.000 97.850 ? 192 ILE A O   1 
ATOM 1488 C CG1 ? ILE A 1 192 ?   0.396   3.739  -1.104 1.000 97.850 ? 192 ILE A CG1 1 
ATOM 1489 C CG2 ? ILE A 1 192 ?  -0.760   2.583  -3.029 1.000 97.850 ? 192 ILE A CG2 1 
ATOM 1490 C CD1 ? ILE A 1 192 ?  -0.527   4.942  -0.965 1.000 97.850 ? 192 ILE A CD1 1 
ATOM 1491 N N   ? VAL A 1 193 ?   1.520   0.421  -4.180 1.000 96.690 ? 193 VAL A N   1 
ATOM 1492 C CA  ? VAL A 1 193 ?   1.563  -0.132  -5.529 1.000 96.690 ? 193 VAL A CA  1 
ATOM 1493 C C   ? VAL A 1 193 ?   0.715   0.725  -6.466 1.000 96.690 ? 193 VAL A C   1 
ATOM 1494 C CB  ? VAL A 1 193 ?   1.074  -1.597  -5.558 1.000 96.690 ? 193 VAL A CB  1 
ATOM 1495 O O   ? VAL A 1 193 ?  -0.483   0.909  -6.236 1.000 96.690 ? 193 VAL A O   1 
ATOM 1496 C CG1 ? VAL A 1 193 ?   1.119  -2.153  -6.980 1.000 96.690 ? 193 VAL A CG1 1 
ATOM 1497 C CG2 ? VAL A 1 193 ?   1.914  -2.458  -4.617 1.000 96.690 ? 193 VAL A CG2 1 
ATOM 1498 N N   ? SER A 1 194 ?   1.341   1.244  -7.594 1.000 95.320 ? 194 SER A N   1 
ATOM 1499 C CA  ? SER A 1 194 ?   0.659   2.176  -8.486 1.000 95.320 ? 194 SER A CA  1 
ATOM 1500 C C   ? SER A 1 194 ?   0.567   1.617  -9.902 1.000 95.320 ? 194 SER A C   1 
ATOM 1501 C CB  ? SER A 1 194 ?   1.381   3.524  -8.507 1.000 95.320 ? 194 SER A CB  1 
ATOM 1502 O O   ? SER A 1 194 ?  -0.504   1.188 -10.337 1.000 95.320 ? 194 SER A O   1 
ATOM 1503 O OG  ? SER A 1 194 ?   0.589   4.508  -9.151 1.000 95.320 ? 194 SER A OG  1 
ATOM 1504 N N   ? TYR A 1 195 ?   1.786   1.610 -10.625 1.000 94.070 ? 195 TYR A N   1 
ATOM 1505 C CA  ? TYR A 1 195 ?   1.710   1.152 -12.008 1.000 94.070 ? 195 TYR A CA  1 
ATOM 1506 C C   ? TYR A 1 195 ?   3.064   0.648 -12.491 1.000 94.070 ? 195 TYR A C   1 
ATOM 1507 C CB  ? TYR A 1 195 ?   1.216   2.278 -12.921 1.000 94.070 ? 195 TYR A CB  1 
ATOM 1508 O O   ? TYR A 1 195 ?   4.078   0.822 -11.810 1.000 94.070 ? 195 TYR A O   1 
ATOM 1509 C CG  ? TYR A 1 195 ?   2.188   3.426 -13.049 1.000 94.070 ? 195 TYR A CG  1 
ATOM 1510 C CD1 ? TYR A 1 195 ?   2.255   4.419 -12.075 1.000 94.070 ? 195 TYR A CD1 1 
ATOM 1511 C CD2 ? TYR A 1 195 ?   3.040   3.520 -14.144 1.000 94.070 ? 195 TYR A CD2 1 
ATOM 1512 C CE1 ? TYR A 1 195 ?   3.147   5.480 -12.189 1.000 94.070 ? 195 TYR A CE1 1 
ATOM 1513 C CE2 ? TYR A 1 195 ?   3.936   4.577 -14.269 1.000 94.070 ? 195 TYR A CE2 1 
ATOM 1514 O OH  ? TYR A 1 195 ?   4.868   6.598 -13.407 1.000 94.070 ? 195 TYR A OH  1 
ATOM 1515 C CZ  ? TYR A 1 195 ?   3.983   5.550 -13.288 1.000 94.070 ? 195 TYR A CZ  1 
ATOM 1516 N N   ? GLY A 1 196 ?   3.174  -0.034 -13.596 1.000 92.110 ? 196 GLY A N   1 
ATOM 1517 C CA  ? GLY A 1 196 ?   4.344  -0.533 -14.300 1.000 92.110 ? 196 GLY A CA  1 
ATOM 1518 C C   ? GLY A 1 196 ?   4.068  -0.869 -15.753 1.000 92.110 ? 196 GLY A C   1 
ATOM 1519 O O   ? GLY A 1 196 ?   2.916  -0.857 -16.191 1.000 92.110 ? 196 GLY A O   1 
ATOM 1520 N N   ? PRO A 1 197 ?   5.157  -1.072 -16.490 1.000 86.770 ? 197 PRO A N   1 
ATOM 1521 C CA  ? PRO A 1 197 ?   4.920  -1.409 -17.896 1.000 86.770 ? 197 PRO A CA  1 
ATOM 1522 C C   ? PRO A 1 197 ?   4.193  -2.740 -18.069 1.000 86.770 ? 197 PRO A C   1 
ATOM 1523 C CB  ? PRO A 1 197 ?   6.332  -1.477 -18.484 1.000 86.770 ? 197 PRO A CB  1 
ATOM 1524 O O   ? PRO A 1 197 ?   4.410  -3.673 -17.291 1.000 86.770 ? 197 PRO A O   1 
ATOM 1525 C CG  ? PRO A 1 197 ?   7.223  -1.729 -17.311 1.000 86.770 ? 197 PRO A CG  1 
ATOM 1526 C CD  ? PRO A 1 197 ?   6.546  -1.206 -16.077 1.000 86.770 ? 197 PRO A CD  1 
ATOM 1527 N N   ? HIS A 1 198 ?   3.333  -2.778 -19.025 1.000 80.820 ? 198 HIS A N   1 
ATOM 1528 C CA  ? HIS A 1 198 ?   2.613  -4.008 -19.338 1.000 80.820 ? 198 HIS A CA  1 
ATOM 1529 C C   ? HIS A 1 198 ?   3.576  -5.131 -19.706 1.000 80.820 ? 198 HIS A C   1 
ATOM 1530 C CB  ? HIS A 1 198 ?   1.621  -3.771 -20.478 1.000 80.820 ? 198 HIS A CB  1 
ATOM 1531 O O   ? HIS A 1 198 ?   4.490  -4.933 -20.511 1.000 80.820 ? 198 HIS A O   1 
ATOM 1532 C CG  ? HIS A 1 198 ?   0.612  -4.865 -20.632 1.000 80.820 ? 198 HIS A CG  1 
ATOM 1533 C CD2 ? HIS A 1 198 ?   0.333  -5.677 -21.678 1.000 80.820 ? 198 HIS A CD2 1 
ATOM 1534 N ND1 ? HIS A 1 198 ?  -0.257  -5.222 -19.623 1.000 80.820 ? 198 HIS A ND1 1 
ATOM 1535 C CE1 ? HIS A 1 198 ?  -1.028  -6.210 -20.045 1.000 80.820 ? 198 HIS A CE1 1 
ATOM 1536 N NE2 ? HIS A 1 198 ?  -0.690  -6.505 -21.288 1.000 80.820 ? 198 HIS A NE2 1 
ATOM 1537 N N   ? GLY A 1 199 ?   3.423  -6.294 -19.003 1.000 77.800 ? 199 GLY A N   1 
ATOM 1538 C CA  ? GLY A 1 199 ?   4.151  -7.480 -19.426 1.000 77.800 ? 199 GLY A CA  1 
ATOM 1539 C C   ? GLY A 1 199 ?   5.587  -7.504 -18.938 1.000 77.800 ? 199 GLY A C   1 
ATOM 1540 O O   ? GLY A 1 199 ?   6.388  -8.327 -19.387 1.000 77.800 ? 199 GLY A O   1 
ATOM 1541 N N   ? LYS A 1 200 ?   5.919  -6.472 -18.140 1.000 83.570 ? 200 LYS A N   1 
ATOM 1542 C CA  ? LYS A 1 200 ?   7.251  -6.410 -17.545 1.000 83.570 ? 200 LYS A CA  1 
ATOM 1543 C C   ? LYS A 1 200 ?   7.176  -6.465 -16.022 1.000 83.570 ? 200 LYS A C   1 
ATOM 1544 C CB  ? LYS A 1 200 ?   7.980  -5.141 -17.989 1.000 83.570 ? 200 LYS A CB  1 
ATOM 1545 O O   ? LYS A 1 200 ?   6.245  -5.925 -15.421 1.000 83.570 ? 200 LYS A O   1 
ATOM 1546 C CG  ? LYS A 1 200 ?   8.311  -5.104 -19.473 1.000 83.570 ? 200 LYS A CG  1 
ATOM 1547 C CD  ? LYS A 1 200 ?   9.231  -3.938 -19.812 1.000 83.570 ? 200 LYS A CD  1 
ATOM 1548 C CE  ? LYS A 1 200 ?   9.567  -3.903 -21.297 1.000 83.570 ? 200 LYS A CE  1 
ATOM 1549 N NZ  ? LYS A 1 200 ?  10.507  -2.790 -21.626 1.000 83.570 ? 200 LYS A NZ  1 
ATOM 1550 N N   ? THR A 1 201 ?   8.182  -7.088 -15.424 1.000 85.470 ? 201 THR A N   1 
ATOM 1551 C CA  ? THR A 1 201 ?   8.217  -7.276 -13.978 1.000 85.470 ? 201 THR A CA  1 
ATOM 1552 C C   ? THR A 1 201 ?   9.113  -6.231 -13.318 1.000 85.470 ? 201 THR A C   1 
ATOM 1553 C CB  ? THR A 1 201 ?   8.712  -8.687 -13.609 1.000 85.470 ? 201 THR A CB  1 
ATOM 1554 O O   ? THR A 1 201 ?   9.087  -6.066 -12.097 1.000 85.470 ? 201 THR A O   1 
ATOM 1555 C CG2 ? THR A 1 201 ?   7.727  -9.754 -14.075 1.000 85.470 ? 201 THR A CG2 1 
ATOM 1556 O OG1 ? THR A 1 201 ?   9.981  -8.919 -14.233 1.000 85.470 ? 201 THR A OG1 1 
ATOM 1557 N N   ? PHE A 1 202 ?   9.807  -5.355 -14.115 1.000 89.900 ? 202 PHE A N   1 
ATOM 1558 C CA  ? PHE A 1 202 ?  10.679  -4.265 -13.695 1.000 89.900 ? 202 PHE A CA  1 
ATOM 1559 C C   ? PHE A 1 202 ?  10.846  -3.243 -14.813 1.000 89.900 ? 202 PHE A C   1 
ATOM 1560 C CB  ? PHE A 1 202 ?  12.048  -4.805 -13.269 1.000 89.900 ? 202 PHE A CB  1 
ATOM 1561 O O   ? PHE A 1 202 ?  11.067  -3.610 -15.969 1.000 89.900 ? 202 PHE A O   1 
ATOM 1562 C CG  ? PHE A 1 202 ?  13.026  -3.732 -12.871 1.000 89.900 ? 202 PHE A CG  1 
ATOM 1563 C CD1 ? PHE A 1 202 ?  14.011  -3.308 -13.755 1.000 89.900 ? 202 PHE A CD1 1 
ATOM 1564 C CD2 ? PHE A 1 202 ?  12.960  -3.148 -11.613 1.000 89.900 ? 202 PHE A CD2 1 
ATOM 1565 C CE1 ? PHE A 1 202 ?  14.918  -2.316 -13.389 1.000 89.900 ? 202 PHE A CE1 1 
ATOM 1566 C CE2 ? PHE A 1 202 ?  13.863  -2.155 -11.241 1.000 89.900 ? 202 PHE A CE2 1 
ATOM 1567 C CZ  ? PHE A 1 202 ?  14.842  -1.742 -12.130 1.000 89.900 ? 202 PHE A CZ  1 
ATOM 1568 N N   ? PRO A 1 203 ?  10.919  -2.031 -14.419 1.000 91.270 ? 203 PRO A N   1 
ATOM 1569 C CA  ? PRO A 1 203 ?  10.726  -1.355 -13.134 1.000 91.270 ? 203 PRO A CA  1 
ATOM 1570 C C   ? PRO A 1 203 ?   9.253  -1.208 -12.761 1.000 91.270 ? 203 PRO A C   1 
ATOM 1571 C CB  ? PRO A 1 203 ?  11.373   0.015 -13.356 1.000 91.270 ? 203 PRO A CB  1 
ATOM 1572 O O   ? PRO A 1 203 ?   8.383  -1.252 -13.635 1.000 91.270 ? 203 PRO A O   1 
ATOM 1573 C CG  ? PRO A 1 203 ?  11.126   0.325 -14.797 1.000 91.270 ? 203 PRO A CG  1 
ATOM 1574 C CD  ? PRO A 1 203 ?  11.205  -0.953 -15.581 1.000 91.270 ? 203 PRO A CD  1 
ATOM 1575 N N   ? LYS A 1 204 ?   9.005  -1.067 -11.406 1.000 94.110 ? 204 LYS A N   1 
ATOM 1576 C CA  ? LYS A 1 204 ?   7.676  -0.762 -10.884 1.000 94.110 ? 204 LYS A CA  1 
ATOM 1577 C C   ? LYS A 1 204 ?   7.641   0.621 -10.242 1.000 94.110 ? 204 LYS A C   1 
ATOM 1578 C CB  ? LYS A 1 204 ?   7.241  -1.822  -9.870 1.000 94.110 ? 204 LYS A CB  1 
ATOM 1579 O O   ? LYS A 1 204 ?   8.626   1.058  -9.641 1.000 94.110 ? 204 LYS A O   1 
ATOM 1580 C CG  ? LYS A 1 204 ?   7.158  -3.229 -10.443 1.000 94.110 ? 204 LYS A CG  1 
ATOM 1581 C CD  ? LYS A 1 204 ?   6.085  -3.332 -11.520 1.000 94.110 ? 204 LYS A CD  1 
ATOM 1582 C CE  ? LYS A 1 204 ?   5.950  -4.756 -12.041 1.000 94.110 ? 204 LYS A CE  1 
ATOM 1583 N NZ  ? LYS A 1 204 ?   4.936  -4.852 -13.133 1.000 94.110 ? 204 LYS A NZ  1 
ATOM 1584 N N   ? VAL A 1 205 ?   6.444   1.278 -10.433 1.000 96.020 ? 205 VAL A N   1 
ATOM 1585 C CA  ? VAL A 1 205 ?   6.273   2.617  -9.879 1.000 96.020 ? 205 VAL A CA  1 
ATOM 1586 C C   ? VAL A 1 205 ?   5.287   2.572  -8.714 1.000 96.020 ? 205 VAL A C   1 
ATOM 1587 C CB  ? VAL A 1 205 ?   5.786   3.617 -10.952 1.000 96.020 ? 205 VAL A CB  1 
ATOM 1588 O O   ? VAL A 1 205 ?   4.204   1.995  -8.832 1.000 96.020 ? 205 VAL A O   1 
ATOM 1589 C CG1 ? VAL A 1 205 ?   5.434   4.961 -10.317 1.000 96.020 ? 205 VAL A CG1 1 
ATOM 1590 C CG2 ? VAL A 1 205 ?   6.848   3.796 -12.035 1.000 96.020 ? 205 VAL A CG2 1 
ATOM 1591 N N   ? PHE A 1 206 ?   5.731   3.092  -7.623 1.000 97.340 ? 206 PHE A N   1 
ATOM 1592 C CA  ? PHE A 1 206 ?   4.923   3.239  -6.418 1.000 97.340 ? 206 PHE A CA  1 
ATOM 1593 C C   ? PHE A 1 206 ?   4.636   4.709  -6.134 1.000 97.340 ? 206 PHE A C   1 
ATOM 1594 C CB  ? PHE A 1 206 ?   5.626   2.600  -5.216 1.000 97.340 ? 206 PHE A CB  1 
ATOM 1595 O O   ? PHE A 1 206 ?   5.451   5.578  -6.451 1.000 97.340 ? 206 PHE A O   1 
ATOM 1596 C CG  ? PHE A 1 206 ?   5.600   1.095  -5.228 1.000 97.340 ? 206 PHE A CG  1 
ATOM 1597 C CD1 ? PHE A 1 206 ?   5.003   0.388  -4.191 1.000 97.340 ? 206 PHE A CD1 1 
ATOM 1598 C CD2 ? PHE A 1 206 ?   6.174   0.387  -6.276 1.000 97.340 ? 206 PHE A CD2 1 
ATOM 1599 C CE1 ? PHE A 1 206 ?   4.977  -1.005  -4.199 1.000 97.340 ? 206 PHE A CE1 1 
ATOM 1600 C CE2 ? PHE A 1 206 ?   6.152  -1.005  -6.291 1.000 97.340 ? 206 PHE A CE2 1 
ATOM 1601 C CZ  ? PHE A 1 206 ?   5.554  -1.698  -5.251 1.000 97.340 ? 206 PHE A CZ  1 
ATOM 1602 N N   ? ALA A 1 207 ?   3.360   4.973  -5.592 1.000 97.630 ? 207 ALA A N   1 
ATOM 1603 C CA  ? ALA A 1 207 ?   3.172   6.288  -4.984 1.000 97.630 ? 207 ALA A CA  1 
ATOM 1604 C C   ? ALA A 1 207 ?   4.015   6.435  -3.721 1.000 97.630 ? 207 ALA A C   1 
ATOM 1605 C CB  ? ALA A 1 207 ?   1.697   6.521  -4.666 1.000 97.630 ? 207 ALA A CB  1 
ATOM 1606 O O   ? ALA A 1 207 ?   4.022   5.546  -2.866 1.000 97.630 ? 207 ALA A O   1 
ATOM 1607 N N   ? LYS A 1 208 ?   4.784   7.524  -3.644 1.000 97.430 ? 208 LYS A N   1 
ATOM 1608 C CA  ? LYS A 1 208 ?   5.745   7.809  -2.582 1.000 97.430 ? 208 LYS A CA  1 
ATOM 1609 C C   ? LYS A 1 208 ?   5.051   8.391  -1.355 1.000 97.430 ? 208 LYS A C   1 
ATOM 1610 C CB  ? LYS A 1 208 ?   6.825   8.771  -3.080 1.000 97.430 ? 208 LYS A CB  1 
ATOM 1611 O O   ? LYS A 1 208 ?   4.768   9.590  -1.305 1.000 97.430 ? 208 LYS A O   1 
ATOM 1612 C CG  ? LYS A 1 208 ?   7.989   8.947  -2.116 1.000 97.430 ? 208 LYS A CG  1 
ATOM 1613 C CD  ? LYS A 1 208 ?   9.077   9.832  -2.709 1.000 97.430 ? 208 LYS A CD  1 
ATOM 1614 C CE  ? LYS A 1 208 ?   8.664  10.398  -4.061 1.000 97.430 ? 208 LYS A CE  1 
ATOM 1615 N NZ  ? LYS A 1 208 ?   9.671  11.367  -4.588 1.000 97.430 ? 208 LYS A NZ  1 
ATOM 1616 N N   ? VAL A 1 209 ?   4.709   7.518  -0.325 1.000 97.970 ? 209 VAL A N   1 
ATOM 1617 C CA  ? VAL A 1 209 ?   3.879   7.857   0.826 1.000 97.970 ? 209 VAL A CA  1 
ATOM 1618 C C   ? VAL A 1 209 ?   4.447   9.088   1.528 1.000 97.970 ? 209 VAL A C   1 
ATOM 1619 C CB  ? VAL A 1 209 ?   3.775   6.678   1.818 1.000 97.970 ? 209 VAL A CB  1 
ATOM 1620 O O   ? VAL A 1 209 ?   3.699   9.981   1.933 1.000 97.970 ? 209 VAL A O   1 
ATOM 1621 C CG1 ? VAL A 1 209 ?   3.067   7.112   3.101 1.000 97.970 ? 209 VAL A CG1 1 
ATOM 1622 C CG2 ? VAL A 1 209 ?   3.044   5.501   1.174 1.000 97.970 ? 209 VAL A CG2 1 
ATOM 1623 N N   ? CYS A 1 210 ?   5.737   9.218   1.769 1.000 97.490 ? 210 CYS A N   1 
ATOM 1624 C CA  ? CYS A 1 210 ?   6.347  10.336   2.479 1.000 97.490 ? 210 CYS A CA  1 
ATOM 1625 C C   ? CYS A 1 210 ?   5.991  11.662   1.817 1.000 97.490 ? 210 CYS A C   1 
ATOM 1626 C CB  ? CYS A 1 210 ?   7.865  10.174   2.531 1.000 97.490 ? 210 CYS A CB  1 
ATOM 1627 O O   ? CYS A 1 210 ?   5.878  12.687   2.492 1.000 97.490 ? 210 CYS A O   1 
ATOM 1628 S SG  ? CYS A 1 210 ?   8.657  10.199   0.908 1.000 97.490 ? 210 CYS A SG  1 
ATOM 1629 N N   ? SER A 1 211 ?   5.771  11.676   0.471 1.000 97.460 ? 211 SER A N   1 
ATOM 1630 C CA  ? SER A 1 211 ?   5.428  12.890  -0.262 1.000 97.460 ? 211 SER A CA  1 
ATOM 1631 C C   ? SER A 1 211 ?   3.995  13.324   0.029 1.000 97.460 ? 211 SER A C   1 
ATOM 1632 C CB  ? SER A 1 211 ?   5.610  12.679  -1.765 1.000 97.460 ? 211 SER A CB  1 
ATOM 1633 O O   ? SER A 1 211 ?   3.609  14.455  -0.276 1.000 97.460 ? 211 SER A O   1 
ATOM 1634 O OG  ? SER A 1 211 ?   6.974  12.458  -2.080 1.000 97.460 ? 211 SER A OG  1 
ATOM 1635 N N   ? PHE A 1 212 ?   3.217  12.425   0.675 1.000 97.910 ? 212 PHE A N   1 
ATOM 1636 C CA  ? PHE A 1 212 ?   1.792  12.681   0.850 1.000 97.910 ? 212 PHE A CA  1 
ATOM 1637 C C   ? PHE A 1 212 ?   1.453  12.871   2.324 1.000 97.910 ? 212 PHE A C   1 
ATOM 1638 C CB  ? PHE A 1 212 ?   0.963  11.535   0.264 1.000 97.910 ? 212 PHE A CB  1 
ATOM 1639 O O   ? PHE A 1 212 ?   0.285  13.034   2.681 1.000 97.910 ? 212 PHE A O   1 
ATOM 1640 C CG  ? PHE A 1 212 ?   1.168  11.330  -1.213 1.000 97.910 ? 212 PHE A CG  1 
ATOM 1641 C CD1 ? PHE A 1 212 ?   0.566  12.176  -2.136 1.000 97.910 ? 212 PHE A CD1 1 
ATOM 1642 C CD2 ? PHE A 1 212 ?   1.965  10.292  -1.678 1.000 97.910 ? 212 PHE A CD2 1 
ATOM 1643 C CE1 ? PHE A 1 212 ?   0.754  11.989  -3.504 1.000 97.910 ? 212 PHE A CE1 1 
ATOM 1644 C CE2 ? PHE A 1 212 ?   2.158  10.099  -3.043 1.000 97.910 ? 212 PHE A CE2 1 
ATOM 1645 C CZ  ? PHE A 1 212 ?   1.551  10.948  -3.954 1.000 97.910 ? 212 PHE A CZ  1 
ATOM 1646 N N   ? ILE A 1 213 ?   2.442  12.888   3.202 1.000 97.890 ? 213 ILE A N   1 
ATOM 1647 C CA  ? ILE A 1 213 ?   2.219  12.919   4.643 1.000 97.890 ? 213 ILE A CA  1 
ATOM 1648 C C   ? ILE A 1 213 ?   1.465  14.192   5.021 1.000 97.890 ? 213 ILE A C   1 
ATOM 1649 C CB  ? ILE A 1 213 ?   3.550  12.833   5.423 1.000 97.890 ? 213 ILE A CB  1 
ATOM 1650 O O   ? ILE A 1 213 ?   0.485  14.142   5.769 1.000 97.890 ? 213 ILE A O   1 
ATOM 1651 C CG1 ? ILE A 1 213 ?   4.136  11.420   5.324 1.000 97.890 ? 213 ILE A CG1 1 
ATOM 1652 C CG2 ? ILE A 1 213 ?   3.346  13.240   6.885 1.000 97.890 ? 213 ILE A CG2 1 
ATOM 1653 C CD1 ? ILE A 1 213 ?   3.275  10.345   5.973 1.000 97.890 ? 213 ILE A CD1 1 
ATOM 1654 N N   ? PRO A 1 214 ?   1.925  15.310   4.518 1.000 97.500 ? 214 PRO A N   1 
ATOM 1655 C CA  ? PRO A 1 214 ?   1.169  16.521   4.846 1.000 97.500 ? 214 PRO A CA  1 
ATOM 1656 C C   ? PRO A 1 214 ?  -0.303  16.424   4.451 1.000 97.500 ? 214 PRO A C   1 
ATOM 1657 C CB  ? PRO A 1 214 ?   1.880  17.610   4.039 1.000 97.500 ? 214 PRO A CB  1 
ATOM 1658 O O   ? PRO A 1 214 ?  -1.181  16.806   5.228 1.000 97.500 ? 214 PRO A O   1 
ATOM 1659 C CG  ? PRO A 1 214 ?   3.304  17.163   3.966 1.000 97.500 ? 214 PRO A CG  1 
ATOM 1660 C CD  ? PRO A 1 214 ?   3.328  15.669   3.812 1.000 97.500 ? 214 PRO A CD  1 
ATOM 1661 N N   ? TRP A 1 215 ?  -0.548  15.946   3.286 1.000 98.060 ? 215 TRP A N   1 
ATOM 1662 C CA  ? TRP A 1 215 ?  -1.917  15.782   2.809 1.000 98.060 ? 215 TRP A CA  1 
ATOM 1663 C C   ? TRP A 1 215 ?  -2.679  14.782   3.672 1.000 98.060 ? 215 TRP A C   1 
ATOM 1664 C CB  ? TRP A 1 215 ?  -1.927  15.326   1.347 1.000 98.060 ? 215 TRP A CB  1 
ATOM 1665 O O   ? TRP A 1 215 ?  -3.824  15.030   4.057 1.000 98.060 ? 215 TRP A O   1 
ATOM 1666 C CG  ? TRP A 1 215 ?  -3.283  14.937   0.840 1.000 98.060 ? 215 TRP A CG  1 
ATOM 1667 C CD1 ? TRP A 1 215 ?  -4.273  15.776   0.408 1.000 98.060 ? 215 TRP A CD1 1 
ATOM 1668 C CD2 ? TRP A 1 215 ?  -3.800  13.609   0.716 1.000 98.060 ? 215 TRP A CD2 1 
ATOM 1669 C CE2 ? TRP A 1 215 ?  -5.111  13.717   0.201 1.000 98.060 ? 215 TRP A CE2 1 
ATOM 1670 C CE3 ? TRP A 1 215 ?  -3.281  12.336   0.989 1.000 98.060 ? 215 TRP A CE3 1 
ATOM 1671 N NE1 ? TRP A 1 215 ?  -5.375  15.048   0.022 1.000 98.060 ? 215 TRP A NE1 1 
ATOM 1672 C CH2 ? TRP A 1 215 ?  -5.379  11.366   0.230 1.000 98.060 ? 215 TRP A CH2 1 
ATOM 1673 C CZ2 ? TRP A 1 215 ?  -5.911  12.599  -0.046 1.000 98.060 ? 215 TRP A CZ2 1 
ATOM 1674 C CZ3 ? TRP A 1 215 ?  -4.079  11.224   0.742 1.000 98.060 ? 215 TRP A CZ3 1 
ATOM 1675 N N   ? ILE A 1 216 ?  -2.075  13.625   3.981 1.000 98.050 ? 216 ILE A N   1 
ATOM 1676 C CA  ? ILE A 1 216 ?  -2.693  12.592   4.806 1.000 98.050 ? 216 ILE A CA  1 
ATOM 1677 C C   ? ILE A 1 216 ?  -3.069  13.175   6.166 1.000 98.050 ? 216 ILE A C   1 
ATOM 1678 C CB  ? ILE A 1 216 ?  -1.757  11.376   4.984 1.000 98.050 ? 216 ILE A CB  1 
ATOM 1679 O O   ? ILE A 1 216 ?  -4.188  12.979   6.645 1.000 98.050 ? 216 ILE A O   1 
ATOM 1680 C CG1 ? ILE A 1 216 ?  -1.615  10.613   3.662 1.000 98.050 ? 216 ILE A CG1 1 
ATOM 1681 C CG2 ? ILE A 1 216 ?  -2.272  10.456   6.095 1.000 98.050 ? 216 ILE A CG2 1 
ATOM 1682 C CD1 ? ILE A 1 216 ?  -0.540   9.534   3.683 1.000 98.050 ? 216 ILE A CD1 1 
ATOM 1683 N N   ? ASN A 1 217 ?  -2.210  13.915   6.767 1.000 97.820 ? 217 ASN A N   1 
ATOM 1684 C CA  ? ASN A 1 217 ?  -2.450  14.511   8.077 1.000 97.820 ? 217 ASN A CA  1 
ATOM 1685 C C   ? ASN A 1 217 ?  -3.603  15.510   8.036 1.000 97.820 ? 217 ASN A C   1 
ATOM 1686 C CB  ? ASN A 1 217 ?  -1.181  15.187   8.600 1.000 97.820 ? 217 ASN A CB  1 
ATOM 1687 O O   ? ASN A 1 217 ?  -4.437  15.539   8.943 1.000 97.820 ? 217 ASN A O   1 
ATOM 1688 C CG  ? ASN A 1 217 ?  -0.138  14.190   9.066 1.000 97.820 ? 217 ASN A CG  1 
ATOM 1689 N ND2 ? ASN A 1 217 ?   1.120  14.615   9.089 1.000 97.820 ? 217 ASN A ND2 1 
ATOM 1690 O OD1 ? ASN A 1 217 ?  -0.460  13.048   9.402 1.000 97.820 ? 217 ASN A OD1 1 
ATOM 1691 N N   ? GLU A 1 218 ?  -3.626  16.298   6.997 1.000 97.830 ? 218 GLU A N   1 
ATOM 1692 C CA  ? GLU A 1 218 ?  -4.697  17.274   6.824 1.000 97.830 ? 218 GLU A CA  1 
ATOM 1693 C C   ? GLU A 1 218 ?  -6.053  16.587   6.690 1.000 97.830 ? 218 GLU A C   1 
ATOM 1694 C CB  ? GLU A 1 218 ?  -4.430  18.154   5.600 1.000 97.830 ? 218 GLU A CB  1 
ATOM 1695 O O   ? GLU A 1 218 ?  -7.036  17.018   7.297 1.000 97.830 ? 218 GLU A O   1 
ATOM 1696 C CG  ? GLU A 1 218 ?  -3.402  19.250   5.843 1.000 97.830 ? 218 GLU A CG  1 
ATOM 1697 C CD  ? GLU A 1 218 ?  -3.148  20.116   4.619 1.000 97.830 ? 218 GLU A CD  1 
ATOM 1698 O OE1 ? GLU A 1 218 ?  -2.276  21.012   4.681 1.000 97.830 ? 218 GLU A OE1 1 
ATOM 1699 O OE2 ? GLU A 1 218 ?  -3.827  19.897   3.592 1.000 97.830 ? 218 GLU A OE2 1 
ATOM 1700 N N   ? GLU A 1 219 ?  -6.128  15.553   5.901 1.000 97.770 ? 219 GLU A N   1 
ATOM 1701 C CA  ? GLU A 1 219 ?  -7.375  14.825   5.684 1.000 97.770 ? 219 GLU A CA  1 
ATOM 1702 C C   ? GLU A 1 219 ?  -7.834  14.126   6.960 1.000 97.770 ? 219 GLU A C   1 
ATOM 1703 C CB  ? GLU A 1 219 ?  -7.213  13.805   4.554 1.000 97.770 ? 219 GLU A CB  1 
ATOM 1704 O O   ? GLU A 1 219 ?  -9.033  14.060   7.241 1.000 97.770 ? 219 GLU A O   1 
ATOM 1705 C CG  ? GLU A 1 219 ?  -7.032  14.434   3.180 1.000 97.770 ? 219 GLU A CG  1 
ATOM 1706 C CD  ? GLU A 1 219 ?  -8.162  15.377   2.799 1.000 97.770 ? 219 GLU A CD  1 
ATOM 1707 O OE1 ? GLU A 1 219 ?  -7.888  16.438   2.192 1.000 97.770 ? 219 GLU A OE1 1 
ATOM 1708 O OE2 ? GLU A 1 219 ?  -9.330  15.054   3.110 1.000 97.770 ? 219 GLU A OE2 1 
ATOM 1709 N N   ? LEU A 1 220 ?  -6.841  13.595   7.692 1.000 96.900 ? 220 LEU A N   1 
ATOM 1710 C CA  ? LEU A 1 220 ?  -7.179  12.922   8.941 1.000 96.900 ? 220 LEU A CA  1 
ATOM 1711 C C   ? LEU A 1 220 ?  -7.799  13.899   9.935 1.000 96.900 ? 220 LEU A C   1 
ATOM 1712 C CB  ? LEU A 1 220 ?  -5.936  12.272   9.554 1.000 96.900 ? 220 LEU A CB  1 
ATOM 1713 O O   ? LEU A 1 220 ?  -8.710  13.537  10.682 1.000 96.900 ? 220 LEU A O   1 
ATOM 1714 C CG  ? LEU A 1 220 ?  -5.384  11.045   8.827 1.000 96.900 ? 220 LEU A CG  1 
ATOM 1715 C CD1 ? LEU A 1 220 ?  -4.143  10.520   9.540 1.000 96.900 ? 220 LEU A CD1 1 
ATOM 1716 C CD2 ? LEU A 1 220 ?  -6.449   9.958   8.726 1.000 96.900 ? 220 LEU A CD2 1 
ATOM 1717 N N   ? LYS A 1 221 ?  -7.435  15.107  10.002 1.000 96.600 ? 221 LYS A N   1 
ATOM 1718 C CA  ? LYS A 1 221 ?  -7.975  16.136  10.886 1.000 96.600 ? 221 LYS A CA  1 
ATOM 1719 C C   ? LYS A 1 221 ?  -9.434  16.435  10.553 1.000 96.600 ? 221 LYS A C   1 
ATOM 1720 C CB  ? LYS A 1 221 ?  -7.143  17.416  10.791 1.000 96.600 ? 221 LYS A CB  1 
ATOM 1721 O O   ? LYS A 1 221 ? -10.221  16.774  11.439 1.000 96.600 ? 221 LYS A O   1 
ATOM 1722 C CG  ? LYS A 1 221 ?  -5.774  17.314  11.446 1.000 96.600 ? 221 LYS A CG  1 
ATOM 1723 C CD  ? LYS A 1 221 ?  -4.979  18.603  11.285 1.000 96.600 ? 221 LYS A CD  1 
ATOM 1724 C CE  ? LYS A 1 221 ?  -3.567  18.464  11.837 1.000 96.600 ? 221 LYS A CE  1 
ATOM 1725 N NZ  ? LYS A 1 221 ?  -2.754  19.693  11.596 1.000 96.600 ? 221 LYS A NZ  1 
ATOM 1726 N N   ? LYS A 1 222 ?  -9.799  16.214   9.292 1.000 94.790 ? 222 LYS A N   1 
ATOM 1727 C CA  ? LYS A 1 222 ? -11.145  16.520   8.816 1.000 94.790 ? 222 LYS A CA  1 
ATOM 1728 C C   ? LYS A 1 222 ? -12.104  15.368   9.101 1.000 94.790 ? 222 LYS A C   1 
ATOM 1729 C CB  ? LYS A 1 222 ? -11.127  16.829   7.318 1.000 94.790 ? 222 LYS A CB  1 
ATOM 1730 O O   ? LYS A 1 222 ? -13.321  15.559   9.132 1.000 94.790 ? 222 LYS A O   1 
ATOM 1731 C CG  ? LYS A 1 222 ? -10.310  18.058   6.949 1.000 94.790 ? 222 LYS A CG  1 
ATOM 1732 C CD  ? LYS A 1 222 ? -10.217  18.235   5.439 1.000 94.790 ? 222 LYS A CD  1 
ATOM 1733 C CE  ? LYS A 1 222 ?  -9.297  19.390   5.066 1.000 94.790 ? 222 LYS A CE  1 
ATOM 1734 N NZ  ? LYS A 1 222 ?  -9.106  19.491   3.588 1.000 94.790 ? 222 LYS A NZ  1 
ATOM 1735 N N   ? LEU A 1 223 ? -11.516  14.122   9.205 1.000 89.270 ? 223 LEU A N   1 
ATOM 1736 C CA  ? LEU A 1 223 ? -12.306  12.913   9.410 1.000 89.270 ? 223 LEU A CA  1 
ATOM 1737 C C   ? LEU A 1 223 ? -12.753  12.797  10.864 1.000 89.270 ? 223 LEU A C   1 
ATOM 1738 C CB  ? LEU A 1 223 ? -11.503  11.673   9.010 1.000 89.270 ? 223 LEU A CB  1 
ATOM 1739 O O   ? LEU A 1 223 ? -12.108  13.342  11.762 1.000 89.270 ? 223 LEU A O   1 
ATOM 1740 C CG  ? LEU A 1 223 ? -11.131  11.554   7.531 1.000 89.270 ? 223 LEU A CG  1 
ATOM 1741 C CD1 ? LEU A 1 223 ? -10.211  10.358   7.311 1.000 89.270 ? 223 LEU A CD1 1 
ATOM 1742 C CD2 ? LEU A 1 223 ? -12.386  11.436   6.672 1.000 89.270 ? 223 LEU A CD2 1 
# 
loop_
_struct_sheet_range.sheet_id 
_struct_sheet_range.id 
_struct_sheet_range.beg_label_comp_id 
_struct_sheet_range.beg_label_asym_id 
_struct_sheet_range.beg_label_seq_id 
_struct_sheet_range.pdbx_beg_PDB_ins_code 
_struct_sheet_range.end_label_comp_id 
_struct_sheet_range.end_label_asym_id 
_struct_sheet_range.end_label_seq_id 
_struct_sheet_range.pdbx_end_PDB_ins_code 
_struct_sheet_range.beg_auth_comp_id 
_struct_sheet_range.beg_auth_asym_id 
_struct_sheet_range.beg_auth_seq_id 
_struct_sheet_range.end_auth_comp_id 
_struct_sheet_range.end_auth_asym_id 
_struct_sheet_range.end_auth_seq_id 
A A ILE A   2 ? ILE A   3 ? ILE A 2   ILE A 3   
A B SER A 173 ? THR A 174 ? SER A 173 THR A 174 
B C ARG A   6 ? GLU A   7 ? ARG A 6   GLU A 7   
B D MET A 117 ? GLY A 122 ? MET A 117 GLY A 122 
B E LEU A 138 ? VAL A 144 ? LEU A 138 VAL A 144 
B F GLN A 162 ? VAL A 165 ? GLN A 162 VAL A 165 
B G PRO A 182 ? CYS A 185 ? PRO A 182 CYS A 185 
B H THR A 188 ? TYR A 195 ? THR A 188 TYR A 195 
B I LYS A 204 ? LYS A 208 ? LYS A 204 LYS A 208 
C J MET A  16 ? ILE A  21 ? MET A 16  ILE A 21  
C K LEU A  25 ? GLN A  33 ? LEU A 25  GLN A 33  
C L VAL A  36 ? THR A  39 ? VAL A 36  THR A 39  
C M MET A  48 ? LEU A  52 ? MET A 48  LEU A 52  
C N GLN A  65 ? PRO A  74 ? GLN A 65  PRO A 74  
C O MET A  88 ? LEU A  92 ? MET A 88  LEU A 92  
D P ASN A  56 ? ASN A  56 ? ASN A 56  ASN A 56  
D Q VAL A 136 ? VAL A 136 ? VAL A 136 VAL A 136 
E R GLY A 125 ? GLY A 125 ? GLY A 125 GLY A 125 
E S GLY A 133 ? GLY A 133 ? GLY A 133 GLY A 133 
# 
loop_
_struct_conf.id 
_struct_conf.conf_type_id 
_struct_conf.beg_label_comp_id 
_struct_conf.beg_label_asym_id 
_struct_conf.beg_label_seq_id 
_struct_conf.pdbx_beg_PDB_ins_code 
_struct_conf.end_label_comp_id 
_struct_conf.end_label_asym_id 
_struct_conf.end_label_seq_id 
_struct_conf.pdbx_end_PDB_ins_code 
_struct_conf.beg_auth_comp_id 
_struct_conf.beg_auth_asym_id 
_struct_conf.beg_auth_seq_id 
_struct_conf.end_auth_comp_id 
_struct_conf.end_auth_asym_id 
_struct_conf.end_auth_seq_id 
STRN1         STRN         ILE A   2 ? ILE A   3 ? ILE A 2   ILE A 3   
TURN_TY1_P1   TURN_TY1_P   GLY A   4 ? GLY A   4 ? GLY A 4   GLY A 4   
STRN2         STRN         ARG A   6 ? GLU A   7 ? ARG A 6   GLU A 7   
HELX_LH_PP_P1 HELX_LH_PP_P ALA A   8 ? LYS A   9 ? ALA A 8   LYS A 9   
TURN_TY1_P2   TURN_TY1_P   LYS A  10 ? TYR A  11 ? LYS A 10  TYR A 11  
BEND1         BEND         SER A  12 ? SER A  12 ? SER A 12  SER A 12  
TURN_TY1_P3   TURN_TY1_P   PRO A  14 ? TYR A  15 ? PRO A 14  TYR A 15  
STRN3         STRN         MET A  16 ? ILE A  21 ? MET A 16  ILE A 21  
HELX_RH_3T_P1 HELX_RH_3T_P GLU A  22 ? GLU A  24 ? GLU A 22  GLU A 24  
STRN4         STRN         LEU A  25 ? GLN A  33 ? LEU A 25  GLN A 33  
TURN_TY1_P4   TURN_TY1_P   GLU A  34 ? ASP A  35 ? GLU A 34  ASP A 35  
STRN5         STRN         VAL A  36 ? THR A  39 ? VAL A 36  THR A 39  
HELX_RH_3T_P2 HELX_RH_3T_P ALA A  41 ? CYS A  43 ? ALA A 41  CYS A 43  
BEND2         BEND         ASP A  46 ? LYS A  47 ? ASP A 46  LYS A 47  
STRN6         STRN         MET A  48 ? LEU A  52 ? MET A 48  LEU A 52  
BEND3         BEND         GLY A  53 ? GLY A  53 ? GLY A 53  GLY A 53  
BEND4         BEND         HIS A  55 ? HIS A  55 ? HIS A 55  HIS A 55  
STRN7         STRN         ASN A  56 ? ASN A  56 ? ASN A 56  ASN A 56  
TURN_TY1_P5   TURN_TY1_P   ILE A  57 ? ARG A  58 ? ILE A 57  ARG A 58  
BEND5         BEND         LYS A  59 ? LYS A  59 ? LYS A 59  LYS A 59  
TURN_TY1_P6   TURN_TY1_P   PRO A  62 ? ASN A  63 ? PRO A 62  ASN A 63  
STRN8         STRN         GLN A  65 ? PRO A  74 ? GLN A 65  PRO A 74  
TURN_TY1_P7   TURN_TY1_P   PRO A  76 ? GLN A  77 ? PRO A 76  GLN A 77  
TURN_TY1_P8   TURN_TY1_P   ARG A  80 ? ALA A  82 ? ARG A 80  ALA A 82  
TURN_TY1_P9   TURN_TY1_P   TYR A  84 ? TYR A  85 ? TYR A 84  TYR A 85  
STRN9         STRN         MET A  88 ? LEU A  92 ? MET A 88  LEU A 92  
BEND6         BEND         LYS A  93 ? HIS A  94 ? LYS A 93  HIS A 94  
BEND7         BEND         ASN A  99 ? VAL A 102 ? ASN A 99  VAL A 102 
HELX_LH_PP_P2 HELX_LH_PP_P PRO A 106 ? PRO A 108 ? PRO A 106 PRO A 108 
BEND8         BEND         ALA A 109 ? LYS A 110 ? ALA A 109 LYS A 110 
HELX_LH_PP_P3 HELX_LH_PP_P CYS A 111 ? LYS A 113 ? CYS A 111 LYS A 113 
TURN_TY1_P10  TURN_TY1_P   PRO A 114 ? GLY A 115 ? PRO A 114 GLY A 115 
STRN10        STRN         MET A 117 ? GLY A 122 ? MET A 117 GLY A 122 
BEND9         BEND         GLY A 124 ? GLY A 124 ? GLY A 124 GLY A 124 
STRN11        STRN         GLY A 125 ? GLY A 125 ? GLY A 125 GLY A 125 
BEND10        BEND         THR A 126 ? SER A 129 ? THR A 126 SER A 129 
HELX_LH_PP_P4 HELX_LH_PP_P THR A 132 ? THR A 132 ? THR A 132 THR A 132 
STRN12        STRN         GLY A 133 ? GLY A 133 ? GLY A 133 GLY A 133 
HELX_LH_PP_P5 HELX_LH_PP_P SER A 134 ? SER A 134 ? SER A 134 SER A 134 
BEND11        BEND         ASP A 135 ? ASP A 135 ? ASP A 135 ASP A 135 
STRN13        STRN         VAL A 136 ? VAL A 136 ? VAL A 136 VAL A 136 
STRN14        STRN         LEU A 138 ? LYS A 143 ? LEU A 138 LYS A 143 
STRN15        STRN         VAL A 144 ? VAL A 144 ? VAL A 144 VAL A 144 
HELX_RH_AL_P1 HELX_RH_AL_P ASP A 147 ? THR A 153 ? ASP A 147 THR A 153 
TURN_TY1_P11  TURN_TY1_P   PHE A 155 ? ARG A 156 ? PHE A 155 ARG A 156 
TURN_TY1_P12  TURN_TY1_P   PRO A 159 ? VAL A 161 ? PRO A 159 VAL A 161 
STRN16        STRN         GLN A 162 ? VAL A 165 ? GLN A 162 VAL A 165 
TURN_TY1_P13  TURN_TY1_P   SER A 168 ? SER A 169 ? SER A 168 SER A 169 
BEND12        BEND         LYS A 172 ? LYS A 172 ? LYS A 172 LYS A 172 
STRN17        STRN         SER A 173 ? THR A 174 ? SER A 173 THR A 174 
TURN_TY1_P14  TURN_TY1_P   LYS A 176 ? GLY A 177 ? LYS A 176 GLY A 177 
TURN_TY1_P15  TURN_TY1_P   SER A 179 ? GLY A 180 ? SER A 179 GLY A 180 
STRN18        STRN         PRO A 182 ? CYS A 185 ? PRO A 182 CYS A 185 
TURN_TY1_P16  TURN_TY1_P   ASN A 186 ? GLY A 187 ? ASN A 186 GLY A 187 
STRN19        STRN         THR A 188 ? TYR A 195 ? THR A 188 TYR A 195 
TURN_TY1_P17  TURN_TY1_P   HIS A 198 ? GLY A 199 ? HIS A 198 GLY A 199 
BEND13        BEND         PHE A 202 ? PHE A 202 ? PHE A 202 PHE A 202 
STRN20        STRN         LYS A 204 ? LYS A 208 ? LYS A 204 LYS A 208 
HELX_RH_3T_P3 HELX_RH_3T_P VAL A 209 ? PHE A 212 ? VAL A 209 PHE A 212 
HELX_RH_AL_P2 HELX_RH_AL_P ILE A 213 ? LYS A 222 ? ILE A 213 LYS A 222 
# 
