# Supplementary material for: FlatProt: 2D visualization eases protein structure comparison
Source: BMC Bioinformatics. 2025 Aug 13;26:210. doi: 10.1186/s12859-025-06233-x (PMC12344939; doi:10.1186/s12859-025-06233-x)
Supplement: Supplementary file 1 — Supplementary Material 1 [file 12859_2025_6233_MOESM1_ESM.zip › KLK/structures/Pesi_A_04.cif]

data_Pesi_A_04
# 
_entry.id   Pesi_A_04 
# 
_entity.id                         1      
_entity.type                       polymer 
_entity.pdbx_description           polymer-1 
_entity.formula_weight             25141.9 
_entity.pdbx_number_of_molecules        1 
# 
loop_
_struct_sheet.id 
_struct_sheet.number_strands 
A 2 
B 8 
C 6 
D 2 
# 
loop_
_struct_conf_type.id 
_struct_conf_type.criteria 
STRN         DSSP 
TURN_TY1_P   DSSP 
HELX_LH_PP_P DSSP 
BEND         DSSP 
HELX_RH_3T_P DSSP 
HELX_RH_AL_P DSSP 
# 
_struct_asym.id          A 
_struct_asym.entity_id   1 
# 
_software.pdbx_ordinal     1 
_software.name             dssp 
_software.version          4.4.10 
_software.date             ? 
_software.classification   'model annotation' 
# 
_entity_poly.entity_id                      1 
_entity_poly.type                           polypeptide(L) 
_entity_poly.nstd_linkage                   n 
_entity_poly.nstd_monomer                   n 
_entity_poly.pdbx_seq_one_letter_code       
;RVIGGKPCLFGLRPYQVALVKDNRIYCGGSLIDRKWVLTAAHCSKDSVQLNLGDYNLRVSEPTEQTRRICNFFVHPRYKS
RPHDYDFMLLELDEPVQLNNFVHTISLATRCPTPGMRCSVSGWGTIKSPQERLPALLQCADLYIVSQEKCQQNYPGRITE
NMFCAGVKQGGVDTCQGDSGGPLVCNGILQGIVSWGTSVCALRGRPGVYANVCTAVQWVRDTIRGR
;
_entity_poly.pdbx_seq_one_letter_code_can   
;RVIGGKPCLFGLRPYQVALVKDNRIYCGGSLIDRKWVLTAAHCSKDSVQLNLGDYNLRVSEPTEQTRRICNFFVHPRYKS
RPHDYDFMLLELDEPVQLNNFVHTISLATRCPTPGMRCSVSGWGTIKSPQERLPALLQCADLYIVSQEKCQQNYPGRITE
NMFCAGVKQGGVDTCQGDSGGPLVCNGILQGIVSWGTSVCALRGRPGVYANVCTAVQWVRDTIRGR
;
_entity_poly.pdbx_strand_id                 A 
# 
loop_
_dssp_struct_summary.entry_id 
_dssp_struct_summary.label_comp_id 
_dssp_struct_summary.label_asym_id 
_dssp_struct_summary.label_seq_id 
_dssp_struct_summary.secondary_structure 
_dssp_struct_summary.ss_bridge 
_dssp_struct_summary.helix_3_10 
_dssp_struct_summary.helix_alpha 
_dssp_struct_summary.helix_pi 
_dssp_struct_summary.helix_pp 
_dssp_struct_summary.bend 
_dssp_struct_summary.chirality 
_dssp_struct_summary.sheet 
_dssp_struct_summary.strand 
_dssp_struct_summary.ladder_1 
_dssp_struct_summary.ladder_2 
_dssp_struct_summary.accessibility 
_dssp_struct_summary.TCO 
_dssp_struct_summary.kappa 
_dssp_struct_summary.alpha 
_dssp_struct_summary.phi 
_dssp_struct_summary.psi 
_dssp_struct_summary.x_ca 
_dssp_struct_summary.y_ca 
_dssp_struct_summary.z_ca 
Pesi_A_04 ARG A 1   . . . . . . . . . . . . ? .      .     .      .      125.7  3.7   9.3   -7.2  
Pesi_A_04 VAL A 2   . . > . . . . - . . . . ? -0.945 .     -158.9 -104.5 72.7   3.3   7.7   -10.6 
Pesi_A_04 ILE A 3   B . 3 . . . S + A A A . ? -0.770 86.6  20.9   -43.6  117.1  5.9   10.1  -12.2 
Pesi_A_04 GLY A 4   T . 3 . . . S + . . . . ? 0.609  101.6 137.6  89.4   6.7    5.0   9.8   -15.8 
Pesi_A_04 GLY A 5   . . < . . . . - . . . . ? -0.396 41.7  -146.0 -85.0  154.8  1.5   8.6   -14.8 
Pesi_A_04 LYS A 6   E . . . . . . - B C B . ? -0.893 38.5  -75.7  -114.2 149.8  -1.8  9.7   -16.5 
Pesi_A_04 PRO A 7   E . . . . . . - B C B . ? -0.327 57.1  -115.7 -46.0  132.5  -5.2  10.3  -15.0 
Pesi_A_04 CYS A 8   P . . . . > . - . . . . ? -0.405 34.1  -94.7  -63.8  150.6  -6.7  6.9   -14.4 
Pesi_A_04 LEU A 9   P . > . . P . - . . . . ? -0.552 55.2  -93.3  -64.8  131.3  -9.8  6.0   -16.3 
Pesi_A_04 PHE A 10  T . 3 . . < S + . . . . ? -0.257 108.3 6.6    -49.6  122.2  -12.9 6.9   -14.1 
Pesi_A_04 GLY A 11  T . 3 . . . S + . . . . ? 0.462  95.2  112.4  89.5   1.7    -14.0 3.8   -12.1 
Pesi_A_04 LEU A 12  S . < . . . S + . . . . ? 0.687  78.2  44.6   -90.0  -11.4  -11.0 1.5   -13.2 
Pesi_A_04 ARG A 13  . . > . . . . + . . . . ? -0.496 61.8  155.6  -130.9 65.2   -9.5  1.3   -9.7  
Pesi_A_04 PRO A 14  T . 3 . . . S + . . . . ? 0.544  72.4  59.8   -75.9  1.3    -12.4 0.7   -7.4  
Pesi_A_04 TYR A 15  T . 3 . . . S + . . . . ? 0.488  76.9  112.7  -102.0 -12.5  -10.0 -0.9  -4.8  
Pesi_A_04 GLN A 16  E . < . . . . - C K J . ? -0.526 50.2  -162.5 -67.7  131.3  -7.8  2.2   -4.3  
Pesi_A_04 VAL A 17  E . . . . . . - C K J K ? -0.942 8.6   -147.5 -120.4 132.1  -8.1  3.8   -0.9  
Pesi_A_04 ALA A 18  E . . . . . . - C K J K ? -0.880 6.6   -151.0 -97.9  123.0  -7.0  7.3   0.1   
Pesi_A_04 LEU A 19  E . . . . . . - C K J K ? -0.885 20.8  -164.8 -90.8  120.1  -5.8  7.8   3.6   
Pesi_A_04 VAL A 20  E . . . . . . + C K J K ? -0.907 15.2  178.3  -117.6 128.6  -6.6  11.4  4.5   
Pesi_A_04 LYS A 21  E . > . . . S - C K J . ? -0.998 76.1  -11.8  -128.4 127.2  -5.2  13.4  7.4   
Pesi_A_04 ASP A 22  T . 3 . . . S - . . . . ? 0.898  129.4 -55.8  51.4   36.2   -6.2  17.1  8.1   
Pesi_A_04 ASN A 23  T . 3 . . . S + . . . . ? 0.717  119.4 110.1  74.6   16.6   -7.8  17.2  4.6   
Pesi_A_04 ARG A 24  E . < . . . S - C L J . ? -0.993 77.7  -109.1 -124.6 138.2  -4.6  16.1  3.0   
Pesi_A_04 ILE A 25  E . . . . . . + C L J . ? -0.504 38.9  171.7  -63.9  127.1  -3.8  12.8  1.3   
Pesi_A_04 TYR A 26  E . . . . . . - C L . . ? 0.817  57.2  -22.5  -103.3 -50.4  -1.3  11.0  3.6   
Pesi_A_04 CYS A 27  E . . . . . . - C L J . ? -0.915 59.5  -116.3 -152.1 170.1  -1.0  7.5   2.1   
Pesi_A_04 GLY A 28  E . . . . . . - C L J . ? -0.583 26.6  -179.2 -108.9 175.6  -2.8  5.0   -0.0  
Pesi_A_04 GLY A 29  E . . . . . . - C L J . ? -0.953 24.3  -113.0 -160.4 176.2  -4.2  1.6   0.5   
Pesi_A_04 SER A 30  E . . . . . . - C L J L ? -0.995 20.8  -133.7 -125.9 124.0  -6.0  -1.4  -1.0  
Pesi_A_04 LEU A 31  E . . . . . . + C L . L ? -0.692 34.1  164.8  -71.6  114.5  -9.5  -2.6  -0.1  
Pesi_A_04 ILE A 32  E . . . . . . + C L . . ? 0.549  66.6  5.6    -113.5 -10.2  -9.0  -6.3  0.3   
Pesi_A_04 ASP A 33  E . > . . . S - C L . L ? -0.940 87.4  -89.9  -160.3 170.0  -12.3 -7.0  2.1   
Pesi_A_04 ARG A 34  T . 3 . . . S + . . . . ? 0.770  129.3 22.2   -61.3  -21.6  -15.6 -5.1  3.1   
Pesi_A_04 LYS A 35  T . 3 . . . S + . . . . ? 0.218  113.2 83.3   -126.0 8.6    -14.0 -4.1  6.4   
Pesi_A_04 TRP A 36  E . < . . . . - C M L M ? -0.976 45.4  -175.8 -132.8 131.1  -10.3 -4.4  5.6   
Pesi_A_04 VAL A 37  E . . . . . . - C M L M ? -0.971 15.3  -149.1 -118.9 129.4  -7.7  -2.2  4.0   
Pesi_A_04 LEU A 38  E . . . . . . + C M L M ? -0.894 32.6  150.3  -96.1  127.9  -4.1  -3.2  3.4   
Pesi_A_04 THR A 39  E . . . . . . - C M . M ? -0.812 48.6  -71.1  -145.4 178.8  -1.5  -0.4  3.5   
Pesi_A_04 ALA A 40  . . > . . . . - . . . . ? -0.648 30.7  -139.3 -80.7  140.1  2.2   0.3   4.3   
Pesi_A_04 ALA A 41  G . > . . . S + . . . . ? 0.783  102.7 62.9   -66.5  -29.2  3.2   0.1   8.0   
Pesi_A_04 HIS A 42  G . 3 . . . S + . . . . ? 0.606  87.6  76.1   -75.4  -5.9   5.5   3.2   7.5   
Pesi_A_04 CYS A 43  G . < . . . S + . . . . ? 0.709  71.9  114.0  -78.1  -9.2   2.3   5.2   6.7   
Pesi_A_04 SER A 44  . . < . . . . + . . . . ? -0.489 14.7  136.8  -93.7  128.9  1.1   5.4   10.4  
Pesi_A_04 LYS A 45  . . . . . . . - . . . . ? -0.872 68.5  -90.4  -142.8 94.1   0.9   8.6   12.6  
Pesi_A_04 ASP A 46  S . . . . . S + . . . . ? 0.073  97.9  45.7   7.8    120.7  -2.6  8.5   14.6  
Pesi_A_04 SER A 47  . . . . . . . + . . . . ? 0.938  63.4  156.5  103.0  66.7   -6.0  10.0  13.2  
Pesi_A_04 VAL A 48  . . . . . . . - . . . . ? -0.895 27.4  -150.9 -116.7 131.1  -6.5  9.0   9.5   
Pesi_A_04 GLN A 49  E . . . . . . - C N K N ? -0.848 16.4  -132.3 -89.7  146.0  -9.9  8.9   7.6   
Pesi_A_04 LEU A 50  E . . . . . . - C N K N ? -0.912 15.7  -164.9 -104.8 124.4  -10.3 6.5   4.7   
Pesi_A_04 ASN A 51  E . . . . . . - C N K N ? -0.965 10.8  -177.0 -107.1 117.2  -11.8 7.8   1.5   
Pesi_A_04 LEU A 52  E . . . . . . + C N K N ? -0.841 64.5  21.9   -109.3 148.7  -13.1 5.1   -1.0  
Pesi_A_04 GLY A 53  S . . . . . S + . . . . ? 0.627  83.3  147.4  77.7   8.2    -14.5 5.6   -4.5  
Pesi_A_04 ASP A 54  . . . . . . . + . . . . ? -0.656 16.6  161.7  -80.7  132.9  -12.8 9.0   -4.7  
Pesi_A_04 TYR A 55  S . . . . . S + . . . . ? 0.625  71.6  36.7   -116.8 -37.0  -11.7 10.0  -8.3  
Pesi_A_04 ASN A 56  B . > . . . . - D Q P . ? -0.961 61.6  -161.3 -126.2 114.5  -11.3 13.8  -7.8  
Pesi_A_04 LEU A 57  T . 3 . . . S + . . . . ? 0.607  90.5  57.9   -73.5  -4.7   -9.9  15.1  -4.5  
Pesi_A_04 ARG A 58  T . 3 . . . S + . . . . ? 0.612  103.9 54.6   -100.4 -13.8  -11.3 18.6  -5.3  
Pesi_A_04 VAL A 59  S . < . . . S - . . . . ? -0.945 79.5  -123.3 -129.6 140.3  -14.9 17.6  -5.7  
Pesi_A_04 SER A 60  . . . . . . . - . . . . ? -0.781 37.5  -166.9 -74.6  114.1  -17.4 15.7  -3.5  
Pesi_A_04 GLU A 61  . . > . . . . - . . . . ? -0.779 30.0  -128.7 -105.7 146.9  -18.6 12.8  -5.7  
Pesi_A_04 PRO A 62  T . 3 . . . S + . . . . ? 0.709  107.1 66.7   -64.9  -14.2  -21.6 10.6  -5.0  
Pesi_A_04 THR A 63  T . 3 . . . S + . . . . ? 0.596  80.3  108.9  -81.6  -11.3  -19.3 7.6   -5.5  
Pesi_A_04 GLU A 64  . . < . . . . - . . . . ? -0.453 45.8  -171.4 -82.5  134.1  -17.3 8.5   -2.2  
Pesi_A_04 GLN A 65  E . . . . . . - C O N . ? -0.995 8.2   -156.8 -121.9 120.7  -17.5 6.4   0.9   
Pesi_A_04 THR A 66  E . . . . . . + C O N . ? -0.875 16.2  179.2  -99.7  131.3  -15.8 7.8   4.1   
Pesi_A_04 ARG A 67  E . . . . . . - C O N . ? -0.946 20.5  -133.5 -128.9 152.5  -14.9 5.3   6.8   
Pesi_A_04 ARG A 68  E . . . . . . - C O N . ? -0.751 22.2  -122.1 -99.3  151.9  -13.2 5.5   10.2  
Pesi_A_04 ILE A 69  E . . . . . . + C O O . ? -0.784 29.0  173.3  -91.5  128.7  -10.5 3.2   11.4  
Pesi_A_04 CYS A 70  E . . . . . . + C O . . ? 0.697  69.8  13.0   -104.9 -24.8  -11.3 1.3   14.6  
Pesi_A_04 ASN A 71  E . . . . . . - C O O . ? -0.988 59.1  -160.7 -148.0 149.0  -8.2  -1.0  14.7  
Pesi_A_04 PHE A 72  E . . . . . . - C O O . ? -0.994 4.6   -161.2 -131.8 146.4  -4.8  -1.2  13.1  
Pesi_A_04 PHE A 73  E . . . . . . - C O O . ? -0.955 5.0   -157.5 -132.0 111.3  -2.4  -4.2  12.8  
Pesi_A_04 VAL A 74  E . . . . . . - C O O . ? -0.684 36.1  -101.7 -88.2  134.2  1.3   -3.9  12.0  
Pesi_A_04 HIS A 75  . . > . . . . - . . . . ? -0.339 30.1  -132.7 -49.4  132.9  3.0   -6.9  10.6  
Pesi_A_04 PRO A 76  T . 3 . . . S + . . . . ? 0.740  104.9 50.9   -65.3  -23.3  4.9   -8.5  13.6  
Pesi_A_04 ARG A 77  T . 3 . . . S + . . . . ? 0.241  80.4  135.9  -99.6  11.0   8.1   -8.9  11.5  
Pesi_A_04 TYR A 78  . . < . . . . - . . . . ? -0.442 34.7  -166.8 -63.2  130.1  8.1   -5.2  10.3  
Pesi_A_04 LYS A 79  . . . . . . . - . . . . ? -0.980 19.5  -146.0 -117.1 133.4  11.5  -3.5  10.5  
Pesi_A_04 SER A 80  S . . . . . S + . . . . ? 0.760  82.5  70.5   -75.2  -19.8  11.8  0.3   10.1  
Pesi_A_04 ARG A 81  S . . . . . S + . . . . ? -0.974 119.4 3.4    -139.6 114.5  15.1  -0.1  8.3   
Pesi_A_04 PRO A 82  S . . . . . S - . . . . ? -0.795 105.6 -114.8 -90.6  31.6   15.2  -1.3  5.4   
Pesi_A_04 HIS A 83  . . > . . . . - . . . . ? 0.886  49.0  -179.0 60.9   46.3   11.3  -1.2  5.9   
Pesi_A_04 ASP A 84  T . 3 . . . . + . . . . ? -0.489 65.9  10.5   -75.2  137.0  11.1  -5.1  5.7   
Pesi_A_04 TYR A 85  T . 3 . . . S - . . . . ? 0.889  81.4  -177.2 58.3   39.8   7.6   -6.7  6.0   
Pesi_A_04 ASP A 86  . . < . . . . + . . . . ? -0.439 29.3  131.7  -70.9  69.8   6.2   -3.1  5.6   
Pesi_A_04 PHE A 87  . . . . . . . + . . . . ? -0.981 29.7  176.2  -129.5 139.5  2.5   -4.2  6.0   
Pesi_A_04 MET A 88  E . . . . . . - C P M O ? -0.991 17.0  -147.0 -141.8 134.3  -0.4  -2.8  8.0   
Pesi_A_04 LEU A 89  E . . . . . . - C P M O ? -0.886 9.9   -155.9 -101.2 132.3  -4.1  -3.9  8.2   
Pesi_A_04 LEU A 90  E . . . . . . - C P M O ? -0.954 3.3   -153.0 -108.6 123.8  -6.7  -1.4  8.9   
Pesi_A_04 GLU A 91  E . . . . . . - C P M O ? -0.882 17.3  -137.5 -94.2  124.2  -10.0 -2.5  10.3  
Pesi_A_04 LEU A 92  E . . . . . . - C P . O ? -0.475 12.5  -129.8 -80.6  148.4  -12.9 -0.2  9.4   
Pesi_A_04 ASP A 93  S . . . . . S + . . . . ? 0.793  96.4  16.9   -66.3  -27.4  -15.5 0.8   12.0  
Pesi_A_04 GLU A 94  S . . . . . S - . . . . ? -0.992 90.9  -98.9  -143.5 148.6  -18.3 -0.3  9.4   
Pesi_A_04 PRO A 95  . . . . . . . - . . . . ? -0.311 40.1  -119.7 -65.2  147.1  -18.3 -2.4  6.2   
Pesi_A_04 VAL A 96  . . . . . . . - . . . . ? -0.475 22.6  -113.9 -78.4  153.8  -18.1 -0.5  2.9   
Pesi_A_04 GLN A 97  . . . . . . . - . . . . ? -0.847 32.3  -134.5 -87.2  114.3  -20.9 -0.8  0.3   
Pesi_A_04 LEU A 98  . . . . . . . + . . . . ? -0.555 44.6  132.5  -74.6  136.9  -19.5 -2.5  -2.8  
Pesi_A_04 ASN A 99  S . . . . . S - . . . . ? -0.804 71.9  -59.3  -158.4 -164.9 -20.4 -1.0  -6.2  
Pesi_A_04 ASN A 100 S . . . . . S + . . . . ? 0.687  135.8 36.0   -68.6  -4.7   -18.9 0.1   -9.6  
Pesi_A_04 PHE A 101 S . . . . . S + . . . . ? 0.511  116.8 50.8   -128.7 -10.8  -16.6 2.5   -7.7  
Pesi_A_04 VAL A 102 S . . . . . S + . . . . ? -0.950 70.6  144.9  -132.3 108.9  -15.8 0.6   -4.5  
Pesi_A_04 HIS A 103 . . . . . . . - . . . . ? -0.956 42.5  -111.1 -144.1 156.4  -14.6 -2.9  -5.0  
Pesi_A_04 THR A 104 . . . . . . . - . . . . ? -0.595 22.9  -145.2 -87.0  155.9  -12.2 -5.5  -3.3  
Pesi_A_04 ILE A 105 . . . . . . . - . . . . ? -0.943 19.4  -116.9 -118.6 144.2  -8.9  -6.8  -4.9  
Pesi_A_04 SER A 106 E . . . . > . - B D C . ? -0.502 26.1  -118.8 -79.2  149.5  -7.5  -10.3 -4.5  
Pesi_A_04 LEU A 107 E . . . . P . - B D C . ? -0.603 27.9  -113.3 -84.9  140.5  -4.1  -10.9 -2.8  
Pesi_A_04 ALA A 108 P . . . . < . - . . . . ? -0.562 24.7  -172.3 -69.7  130.3  -1.3  -12.6 -4.7  
Pesi_A_04 THR A 109 S . . . . . S + . . . . ? 0.507  74.3  54.3   -100.1 -9.7   -0.5  -16.1 -3.4  
Pesi_A_04 ARG A 110 S . . . . . S - . . . . ? -0.973 92.0  -108.7 -125.1 148.9  2.5   -16.3 -5.7  
Pesi_A_04 CYS A 111 . . . . . . . - . . . . ? -0.360 41.1  -101.2 -76.5  147.1  5.4   -13.9 -6.0  
Pesi_A_04 PRO A 112 . . . . . . . - . . . . ? -0.281 32.2  -133.6 -64.4  151.3  5.7   -11.7 -9.1  
Pesi_A_04 THR A 113 . . > . . . . - . . . . ? -0.808 31.6  -90.3  -106.0 146.1  8.1   -12.7 -11.9 
Pesi_A_04 PRO A 114 T . 3 . . . S + . . . . ? -0.278 111.9 25.0   -54.7  135.6  10.5  -10.3 -13.6 
Pesi_A_04 GLY A 115 T . 3 . . . S + . . . . ? 0.287  83.3  144.1  96.6   -14.5  9.0   -8.7  -16.7 
Pesi_A_04 MET A 116 . . < . . . . - . . . . ? -0.399 52.6  -120.2 -57.3  135.1  5.4   -9.0  -15.5 
Pesi_A_04 ARG A 117 E . . . . . . + B E D . ? -0.705 41.1  171.2  -81.2  132.8  3.3   -6.0  -16.5 
Pesi_A_04 CYS A 118 E . . . . . . - B E D . ? -0.853 24.9  -141.8 -139.2 163.1  1.7   -4.1  -13.7 
Pesi_A_04 SER A 119 E . . . . . . - B E D E ? -0.998 10.2  -161.6 -129.5 139.6  -0.2  -1.0  -12.9 
Pesi_A_04 VAL A 120 E . . . . . . - B E D E ? -0.900 8.5   -171.1 -117.1 144.9  0.1   1.4   -9.9  
Pesi_A_04 SER A 121 E . . . . . . + B E D . ? -0.974 21.6  112.5  -136.3 149.5  -2.5  3.9   -8.7  
Pesi_A_04 GLY A 122 E . . . . . . - B E D . ? -0.986 61.4  -101.1 170.6  -177.4 -2.5  6.7   -6.2  
Pesi_A_04 TRP A 123 . . . . . . . + . . . . ? -0.051 68.6  131.1  -118.4 17.5   -2.7  10.5  -5.3  
Pesi_A_04 GLY A 124 . . . . . . . - . . . . ? -0.087 69.6  -60.7  -68.5  172.8  1.0   11.0  -4.6  
Pesi_A_04 THR A 125 . . . . . . . - . . . . ? -0.283 36.1  -159.6 -59.8  142.5  3.2   13.9  -6.0  
Pesi_A_04 ILE A 126 S . . . . . S + . . . . ? 0.366  75.6  55.2   -106.6 -0.8   3.5   14.1  -9.9  
Pesi_A_04 LYS A 127 S . . . . . S - . . . . ? -0.995 78.7  -129.3 -133.0 138.7  6.7   16.2  -9.9  
Pesi_A_04 SER A 128 S . . . . . S + . . . . ? -0.998 89.4  5.7    -131.7 129.7  10.1  15.6  -8.1  
Pesi_A_04 PRO A 129 S . . . . . S + . . . . ? -0.995 127.8 66.8   -87.0  -8.1   11.8  17.2  -6.4  
Pesi_A_04 GLN A 130 S . . . . . S - . . . . ? -0.579 82.8  -130.9 -79.3  127.4  8.8   19.8  -6.5  
Pesi_A_04 GLU A 131 . . . . . . . + . . . . ? -0.687 33.9  166.2  -82.1  112.2  5.6   18.5  -4.8  
Pesi_A_04 ARG A 132 . . . . . . . - . . . . ? -0.938 22.4  -151.5 -123.4 118.3  2.5   18.8  -6.9  
Pesi_A_04 LEU A 133 . . . . . . . - . . . . ? -0.773 17.3  -131.9 -90.1  124.4  -0.6  16.8  -5.8  
Pesi_A_04 PRO A 134 . . . . . . . - . . . . ? -0.436 2.9   -147.0 -72.7  146.0  -3.0  15.8  -8.6  
Pesi_A_04 ALA A 135 S . . . . . S + . . . . ? 0.844  85.4  59.9   -73.9  -34.0  -6.7  16.5  -8.3  
Pesi_A_04 LEU A 136 B . . . . . S - D R P . ? -0.666 100.8 -95.2  -98.4  145.6  -7.4  13.3  -10.3 
Pesi_A_04 LEU A 137 . . . . . . . - . . . . ? -0.371 46.1  -141.7 -52.9  132.8  -6.4  9.7   -9.4  
Pesi_A_04 GLN A 138 E . . . . . . - B F B D ? -0.773 17.6  -169.6 -107.6 149.0  -3.2  8.9   -11.2 
Pesi_A_04 CYS A 139 E . . . . . . - B F B D ? -0.971 3.9   -178.6 -135.1 149.7  -2.1  5.6   -12.9 
Pesi_A_04 ALA A 140 E . . . . . . - B F . D ? -0.994 23.6  -127.0 -147.4 145.0  1.1   4.3   -14.3 
Pesi_A_04 ASP A 141 E . . . . . . + B F . D ? -0.797 34.6  172.8  -93.0  136.3  2.3   1.2   -15.9 
Pesi_A_04 LEU A 142 E . . . . . . - B F . D ? -0.845 23.1  -134.9 -134.6 168.0  5.4   -0.6  -14.6 
Pesi_A_04 TYR A 143 E . . . . . . - B F F D ? -0.979 29.2  -107.7 -126.0 146.1  7.4   -3.8  -14.9 
Pesi_A_04 ILE A 144 E . . . . > . - B F F . ? -0.468 32.9  -143.6 -69.6  134.8  8.7   -6.1  -12.4 
Pesi_A_04 VAL A 145 E . . . . P . - B F F . ? -0.783 25.1  -102.0 -99.0  140.2  12.5  -5.9  -12.0 
Pesi_A_04 SER A 146 P . . > . < . - . . . . ? -0.250 27.1  -119.4 -58.1  151.7  14.6  -8.9  -11.3 
Pesi_A_04 GLN A 147 H . . > . . S + . . . . ? 0.873  112.9 53.6   -58.6  -42.5  15.7  -9.4  -7.7  
Pesi_A_04 GLU A 148 H . . > . . S + . . . . ? 0.933  110.8 45.1   -57.4  -50.2  19.4  -9.3  -8.7  
Pesi_A_04 LYS A 149 H . . > . . S + . . . . ? 0.865  110.9 54.0   -64.9  -40.2  18.9  -6.0  -10.5 
Pesi_A_04 CYS A 150 H . . X . . S + . . . . ? 0.935  110.5 46.7   -59.2  -43.8  17.0  -4.6  -7.6  
Pesi_A_04 GLN A 151 H . . < . . S + . . . . ? 0.861  107.6 56.2   -66.1  -40.9  19.7  -5.5  -5.2  
Pesi_A_04 GLN A 152 H . . < . . S + . . . . ? 0.858  109.9 47.1   -59.8  -33.4  22.4  -4.1  -7.5  
Pesi_A_04 ASN A 153 H . . < . . S + . . . . ? 0.778  127.3 26.0   -81.5  -26.8  20.5  -0.8  -7.4  
Pesi_A_04 TYR A 154 S . > X . . S - . . . . ? -0.559 84.0  -160.6 -132.9 69.3   20.1  -0.9  -3.7  
Pesi_A_04 PRO A 155 T . 3 4 . . S + . . . . ? -0.288 76.1  1.1    -62.5  123.9  23.0  -3.0  -2.2  
Pesi_A_04 GLY A 156 T . 3 4 . . S + . . . . ? 0.442  120.2 77.6   85.7   3.9    22.4  -4.3  1.4   
Pesi_A_04 ARG A 157 T . < 4 . . . + . . . . ? 0.537  69.4  86.5   -121.7 -17.7  18.9  -2.8  1.5   
Pesi_A_04 ILE A 158 . . . < . . . - . . . . ? -0.817 57.7  -170.6 -91.4  122.4  16.8  -5.2  -0.6  
Pesi_A_04 THR A 159 . . > . . . . - . . . . ? -0.544 40.4  -102.1 -103.0 171.8  15.3  -8.2  1.4   
Pesi_A_04 GLU A 160 T . 3 . . . S + . . . . ? 0.647  121.4 60.7   -66.7  -13.2  13.6  -11.4 0.1   
Pesi_A_04 ASN A 161 T . 3 . . . S + . . . . ? 0.161  99.9  70.5   -100.7 11.2   10.3  -9.7  1.2   
Pesi_A_04 MET A 162 E . < . . . . - B G . G ? -0.934 56.8  -178.0 -126.2 151.9  10.8  -6.8  -1.2  
Pesi_A_04 PHE A 163 E . . . . . . - B G . G ? -0.965 19.3  -125.9 -144.9 162.9  10.7  -6.3  -4.9  
Pesi_A_04 CYS A 164 E . . . . . . - B G F G ? -0.842 20.6  -179.8 -111.1 145.3  11.3  -3.5  -7.4  
Pesi_A_04 ALA A 165 E . . . . . . + B G F G ? -0.993 23.3  112.5  -140.6 140.2  9.1   -2.2  -10.2 
Pesi_A_04 GLY A 166 E . . . . . . - B G F . ? -0.976 61.7  -73.3  -179.1 -177.3 9.7   0.5   -12.7 
Pesi_A_04 VAL A 167 . . > . . . . - . . . . ? -0.897 33.7  -135.0 -103.1 127.2  10.3  1.4   -16.4 
Pesi_A_04 LYS A 168 T . 3 . . . S + . . . . ? 0.866  106.4 50.8   -47.6  -39.1  13.6  0.6   -17.8 
Pesi_A_04 GLN A 169 T . 3 . . . S - . . . . ? 0.560  107.2 -134.9 -83.7  -1.3   13.9  4.0   -19.5 
Pesi_A_04 GLY A 170 . . < . . . . + . . . . ? -0.253 69.8  107.9  66.7   169.1  13.0  5.8   -16.3 
Pesi_A_04 GLY A 171 S . . . . . S + . . . . ? 0.379  70.3  74.8   105.7  -7.8   10.5  8.6   -16.2 
Pesi_A_04 VAL A 172 . . . . . . . + . . . . ? -0.984 57.9  133.5  -139.1 114.3  7.7   6.7   -14.4 
Pesi_A_04 ASP A 173 B . . . . . . - A B A . ? -0.975 55.9  -96.1  -154.2 157.9  7.9   5.9   -10.6 
Pesi_A_04 THR A 174 . . . . . . . - . . . . ? -0.743 48.5  -176.1 -79.7  129.4  5.8   6.0   -7.3  
Pesi_A_04 CYS A 175 . . > . . . . - . . . . ? -0.605 36.6  -40.0  -119.0 -174.9 6.5   9.1   -5.4  
Pesi_A_04 GLN A 176 T . 3 . . . S + . . . . ? -0.191 121.5 30.8   -52.1  134.6  5.6   10.7  -2.0  
Pesi_A_04 GLY A 177 T . 3 . . . S + . . . . ? 0.225  98.3  83.7   100.3  -7.0   1.9   10.2  -1.0  
Pesi_A_04 ASP A 178 . . X . . . . + . . . . ? 0.325  56.8  135.8  -105.0 -3.3   1.4   6.9   -2.7  
Pesi_A_04 SER A 179 T . 3 . . . S + . . . . ? -0.309 74.9  17.0   -47.2  131.4  2.9   5.0   0.2   
Pesi_A_04 GLY A 180 T . 3 . . . S + . . . . ? 0.303  96.4  135.8  89.4   -12.2  0.7   2.0   0.9   
Pesi_A_04 GLY A 181 . . < . . . . - . . . . ? -0.226 57.9  -88.3  -69.7  166.9  -0.9  2.2   -2.5  
Pesi_A_04 PRO A 182 E . . . . . . - B H . H ? -0.539 23.2  -164.4 -91.5  131.9  -1.6  -0.9  -4.8  
Pesi_A_04 LEU A 183 E . . . . . . - B H E H ? -0.976 24.3  -167.4 -101.3 114.8  0.7   -2.4  -7.4  
Pesi_A_04 VAL A 184 E . . . . . . - B H E H ? -0.886 14.7  -174.3 -116.6 128.3  -1.6  -4.7  -9.5  
Pesi_A_04 CYS A 185 E . > . . . S - B H . H ? -0.989 76.2  -16.3  -122.6 121.9  -0.6  -7.3  -12.0 
Pesi_A_04 ASN A 186 T . 3 . . . S - . . . . ? 0.887  129.5 -52.4  55.0   32.4   -3.1  -9.1  -14.1 
Pesi_A_04 GLY A 187 T . 3 . . . S + . . . . ? 0.590  117.1 107.7  87.6   8.8    -5.8  -8.0  -11.7 
Pesi_A_04 ILE A 188 E . < . . . S - B I C H ? -0.963 75.6  -111.5 -123.8 140.3  -4.2  -9.2  -8.5  
Pesi_A_04 LEU A 189 E . . . . . . + B I C H ? -0.570 42.7  163.3  -71.6  112.6  -2.5  -7.2  -5.8  
Pesi_A_04 GLN A 190 E . . . . . . + B I . . ? 0.722  57.0  8.6    -103.2 -29.5  1.2   -8.0  -6.0  
Pesi_A_04 GLY A 191 E . . . . . . - B I I H ? -0.985 53.3  -134.3 -154.1 159.4  2.8   -5.2  -4.0  
Pesi_A_04 ILE A 192 E . . . . . . - B I I H ? -0.965 41.5  -106.7 -115.0 132.7  2.4   -2.3  -1.7  
Pesi_A_04 VAL A 193 E . . . . . . + B I I . ? -0.448 53.1  160.0  -58.0  121.8  4.3   0.9   -2.3  
Pesi_A_04 SER A 194 E . . . . . . - B I . . ? 0.824  47.5  -35.5  -116.0 -62.9  7.0   0.9   0.4   
Pesi_A_04 TRP A 195 E . . . . . . + B I I . ? -0.961 49.1  162.1  -159.8 167.5  10.0  3.1   -0.2  
Pesi_A_04 GLY A 196 . . . . . . . - . . . . ? -0.946 51.0  -46.4  -171.5 -174.9 12.3  4.5   -2.8  
Pesi_A_04 THR A 197 . . . . . . . - . . . . ? -0.334 52.7  -110.8 -68.4  157.0  14.8  7.2   -3.3  
Pesi_A_04 SER A 198 S . . . . . S + . . . . ? 0.809  112.6 59.3   -61.1  -25.5  14.0  10.9  -2.3  
Pesi_A_04 VAL A 199 S . . . . . S - . . . . ? -0.907 85.9  -150.8 -106.7 116.3  14.0  11.6  -6.1  
Pesi_A_04 CYS A 200 . . . . . . . + . . . . ? -0.453 68.1  27.0   -84.5  153.6  11.3  9.5   -7.8  
Pesi_A_04 ALA A 201 S . . . . . S + . . . . ? 0.780  74.9  161.5  76.5   21.8   11.4  8.3   -11.5 
Pesi_A_04 LEU A 202 . . > . . . . - . . . . ? -0.651 50.3  -101.1 -72.5  131.1  15.2  8.3   -11.8 
Pesi_A_04 ARG A 203 T . 3 . . . S + . . . . ? -0.398 108.5 10.9   -48.5  127.0  16.5  6.2   -14.7 
Pesi_A_04 GLY A 204 T . 3 . . . S + . . . . ? 0.566  105.3 101.3  82.2   4.6    17.7  2.9   -13.3 
Pesi_A_04 ARG A 205 . . < . . . . - . . . . ? -0.788 55.1  -171.0 -125.5 79.7   16.2  3.5   -9.8  
Pesi_A_04 PRO A 206 . . . . . . . - . . . . ? -0.277 28.5  -98.6  -66.6  158.3  12.9  1.5   -9.5  
Pesi_A_04 GLY A 207 E . . . . . . - B J G . ? -0.479 34.8  -124.2 -69.8  152.9  10.4  1.9   -6.7  
Pesi_A_04 VAL A 208 E . . . . . . - B J G I ? -0.877 27.0  -168.7 -106.4 134.8  10.5  -0.7  -3.8  
Pesi_A_04 TYR A 209 E . . . . . . - B J G I ? -0.895 27.9  -115.5 -122.1 142.6  7.4   -2.6  -2.9  
Pesi_A_04 ALA A 210 E . . . . . . - B J G I ? -0.697 41.0  -118.8 -72.0  125.5  6.4   -4.8  -0.0  
Pesi_A_04 ASN A 211 E . > . . . . - B J . I ? -0.616 22.6  -162.4 -74.1  107.7  5.9   -8.3  -1.5  
Pesi_A_04 VAL A 212 G . > > . . S + . . . . ? 0.833  84.4  65.7   -62.9  -37.9  2.2   -9.3  -0.9  
Pesi_A_04 CYS A 213 G . 3 4 . . S + . . . . ? 0.799  98.1  56.9   -59.7  -20.4  2.8   -13.0 -1.5  
Pesi_A_04 THR A 214 G . < 4 . . S + . . . . ? 0.640  111.7 40.0   -85.3  -12.6  5.0   -13.1 1.6   
Pesi_A_04 ALA A 215 T . < > . . S + . . . . ? 0.299  81.2  104.4  -120.2 8.9    2.3   -11.7 3.9   
Pesi_A_04 VAL A 216 H . . X . . S + . . . . ? 0.918  83.8  47.2   -62.9  -44.2  -0.8  -13.6 2.7   
Pesi_A_04 GLN A 217 H . . > . . S + . . . . ? 0.902  111.8 50.2   -65.1  -42.6  -0.9  -15.9 5.6   
Pesi_A_04 TRP A 218 H . . > . . S + . . . . ? 0.921  110.2 51.0   -59.5  -44.3  -0.5  -13.2 8.0   
Pesi_A_04 VAL A 219 H . . X . . S + . . . . ? 0.947  111.7 46.4   -61.1  -48.9  -3.3  -11.2 6.4   
Pesi_A_04 ARG A 220 H . . X . . S + . . . . ? 0.911  112.9 49.2   -61.4  -46.8  -5.7  -14.2 6.5   
Pesi_A_04 ASP A 221 H . . X . . S + . . . . ? 0.871  111.0 49.9   -62.5  -42.0  -4.8  -15.1 10.1  
Pesi_A_04 THR A 222 H . . < . . S + . . . . ? 0.921  113.3 45.4   -64.4  -43.9  -5.3  -11.5 11.3  
Pesi_A_04 ILE A 223 H . > < . . S + . . . . ? 0.913  114.4 47.9   -68.8  -44.9  -8.7  -11.2 9.6   
Pesi_A_04 ARG A 224 H . 3 < . . S + . . . . ? 0.836  103.6 61.7   -63.3  -39.9  -10.0 -14.6 10.8  
Pesi_A_04 GLY A 225 T . 3 < . . . . . . . . ? 0.549  .     .      -70.3  3.5    -8.9  -13.9 14.4  
Pesi_A_04 ARG A 226 . . < . . . . . . . . . ? 0.622  .     .      -133.6 .      -11.3 -11.0 14.4  
# 
loop_
_dssp_struct_ladder.id 
_dssp_struct_ladder.sheet_id 
_dssp_struct_ladder.range_id_1 
_dssp_struct_ladder.range_id_2 
_dssp_struct_ladder.type 
_dssp_struct_ladder.beg_1_label_comp_id 
_dssp_struct_ladder.beg_1_label_asym_id 
_dssp_struct_ladder.beg_1_label_seq_id 
_dssp_struct_ladder.pdbx_beg_1_PDB_ins_code 
_dssp_struct_ladder.end_1_label_comp_id 
_dssp_struct_ladder.end_1_label_asym_id 
_dssp_struct_ladder.end_1_label_seq_id 
_dssp_struct_ladder.pdbx_end_1_PDB_ins_code 
_dssp_struct_ladder.beg_1_auth_comp_id 
_dssp_struct_ladder.beg_1_auth_asym_id 
_dssp_struct_ladder.beg_1_auth_seq_id 
_dssp_struct_ladder.end_1_auth_comp_id 
_dssp_struct_ladder.end_1_auth_asym_id 
_dssp_struct_ladder.end_1_auth_seq_id 
_dssp_struct_ladder.beg_2_label_comp_id 
_dssp_struct_ladder.beg_2_label_asym_id 
_dssp_struct_ladder.beg_2_label_seq_id 
_dssp_struct_ladder.pdbx_beg_2_PDB_ins_code 
_dssp_struct_ladder.end_2_label_comp_id 
_dssp_struct_ladder.end_2_label_asym_id 
_dssp_struct_ladder.end_2_label_seq_id 
_dssp_struct_ladder.pdbx_end_2_PDB_ins_code 
_dssp_struct_ladder.beg_2_auth_comp_id 
_dssp_struct_ladder.beg_2_auth_asym_id 
_dssp_struct_ladder.beg_2_auth_seq_id 
_dssp_struct_ladder.end_2_auth_comp_id 
_dssp_struct_ladder.end_2_auth_asym_id 
_dssp_struct_ladder.end_2_auth_seq_id 
A A A B anti-parallel ILE A 3   ? ILE A 3   ? ILE A 3   ILE A 3   ASP A 173 ? ASP A 173 ? ASP A 173 ASP A 173 
B B C F anti-parallel LYS A 6   ? PRO A 7   ? LYS A 6   PRO A 7   CYS A 139 ? GLN A 138 ? CYS A 139 GLN A 138 
C B D I parallel      SER A 106 ? LEU A 107 ? SER A 106 LEU A 107 ILE A 188 ? LEU A 189 ? ILE A 188 LEU A 189 
D B E F anti-parallel ARG A 117 ? GLY A 122 ? ARG A 117 GLY A 122 TYR A 143 ? GLN A 138 ? TYR A 143 GLN A 138 
E B E H anti-parallel SER A 119 ? VAL A 120 ? SER A 119 VAL A 120 VAL A 184 ? LEU A 183 ? VAL A 184 LEU A 183 
F B F G anti-parallel TYR A 143 ? VAL A 145 ? TYR A 143 VAL A 145 GLY A 166 ? CYS A 164 ? GLY A 166 CYS A 164 
G B G J anti-parallel MET A 162 ? ALA A 165 ? MET A 162 ALA A 165 ALA A 210 ? GLY A 207 ? ALA A 210 GLY A 207 
H B H I anti-parallel PRO A 182 ? CYS A 185 ? PRO A 182 CYS A 185 ILE A 192 ? ILE A 188 ? ILE A 192 ILE A 188 
I B I J anti-parallel GLY A 191 ? TRP A 195 ? GLY A 191 TRP A 195 ASN A 211 ? VAL A 208 ? ASN A 211 VAL A 208 
J C K L anti-parallel GLN A 16  ? LYS A 21  ? GLN A 16  LYS A 21  SER A 30  ? ARG A 24  ? SER A 30  ARG A 24  
K C K N anti-parallel VAL A 17  ? VAL A 20  ? VAL A 17  VAL A 20  LEU A 52  ? GLN A 49  ? LEU A 52  GLN A 49  
L C L M anti-parallel SER A 30  ? ASP A 33  ? SER A 30  ASP A 33  LEU A 38  ? TRP A 36  ? LEU A 38  TRP A 36  
M C M P anti-parallel TRP A 36  ? THR A 39  ? TRP A 36  THR A 39  GLU A 91  ? MET A 88  ? GLU A 91  MET A 88  
N C N O anti-parallel GLN A 49  ? LEU A 52  ? GLN A 49  LEU A 52  ARG A 68  ? GLN A 65  ? ARG A 68  GLN A 65  
O C O P anti-parallel ILE A 69  ? VAL A 74  ? ILE A 69  VAL A 74  LEU A 92  ? MET A 88  ? LEU A 92  MET A 88  
P D Q R anti-parallel ASN A 56  ? ASN A 56  ? ASN A 56  ASN A 56  LEU A 136 ? LEU A 136 ? LEU A 136 LEU A 136 
# 
loop_
_dssp_struct_bridge_pairs.id 
_dssp_struct_bridge_pairs.label_comp_id 
_dssp_struct_bridge_pairs.label_seq_id 
_dssp_struct_bridge_pairs.label_asym_id 
_dssp_struct_bridge_pairs.auth_seq_id 
_dssp_struct_bridge_pairs.auth_asym_id 
_dssp_struct_bridge_pairs.pdbx_PDB_ins_code 
_dssp_struct_bridge_pairs.acceptor_1_label_comp_id 
_dssp_struct_bridge_pairs.acceptor_1_label_seq_id 
_dssp_struct_bridge_pairs.acceptor_1_label_asym_id 
_dssp_struct_bridge_pairs.acceptor_1_auth_seq_id 
_dssp_struct_bridge_pairs.acceptor_1_auth_asym_id 
_dssp_struct_bridge_pairs.acceptor_1_pdbx_PDB_ins_code 
_dssp_struct_bridge_pairs.acceptor_1_energy 
_dssp_struct_bridge_pairs.acceptor_2_label_comp_id 
_dssp_struct_bridge_pairs.acceptor_2_label_seq_id 
_dssp_struct_bridge_pairs.acceptor_2_label_asym_id 
_dssp_struct_bridge_pairs.acceptor_2_auth_seq_id 
_dssp_struct_bridge_pairs.acceptor_2_auth_asym_id 
_dssp_struct_bridge_pairs.acceptor_2_pdbx_PDB_ins_code 
_dssp_struct_bridge_pairs.acceptor_2_energy 
_dssp_struct_bridge_pairs.donor_1_label_comp_id 
_dssp_struct_bridge_pairs.donor_1_label_seq_id 
_dssp_struct_bridge_pairs.donor_1_label_asym_id 
_dssp_struct_bridge_pairs.donor_1_auth_seq_id 
_dssp_struct_bridge_pairs.donor_1_auth_asym_id 
_dssp_struct_bridge_pairs.donor_1_pdbx_PDB_ins_code 
_dssp_struct_bridge_pairs.donor_1_energy 
_dssp_struct_bridge_pairs.donor_2_label_comp_id 
_dssp_struct_bridge_pairs.donor_2_label_seq_id 
_dssp_struct_bridge_pairs.donor_2_label_asym_id 
_dssp_struct_bridge_pairs.donor_2_auth_seq_id 
_dssp_struct_bridge_pairs.donor_2_auth_asym_id 
_dssp_struct_bridge_pairs.donor_2_pdbx_PDB_ins_code 
_dssp_struct_bridge_pairs.donor_2_energy 
1   ARG 1   A 1   A ? ?   ?   ? ?   ? ? ?    ?   ?   ? ?   ? ? ?    ILE 3   A 3   A ? -0.5 ILE 126 A 126 A ? -0.2 
2   VAL 2   A 2   A ? GLY 124 A 124 A ? -0.2 THR 174 A 174 A ? -0.2 GLY 5   A 5   A ? -2.4 GLY 4   A 4   A ? -0.4 
3   ILE 3   A 3   A ? ASP 173 A 173 A ? -3.7 ARG 1   A 1   A ? -0.5 ASP 173 A 173 A ? -0.9 LYS 127 A 127 A ? -0.1 
4   GLY 4   A 4   A ? VAL 2   A 2   A ? -0.4 ILE 126 A 126 A ? -0.4 ILE 3   A 3   A ? -0.2 LYS 6   A 6   A ? -0.1 
5   GLY 5   A 5   A ? VAL 2   A 2   A ? -2.4 ASP 173 A 173 A ? -0.2 GLY 4   A 4   A ? -0.3 ALA 140 A 140 A ? -0.2 
6   LYS 6   A 6   A ? CYS 139 A 139 A ? -2.4 GLY 4   A 4   A ? -0.1 CYS 139 A 139 A ? -2.8 LEU 9   A 9   A ? -0.1 
7   PRO 7   A 7   A ? ?   ?   ? ?   ? ? ?    ?   ?   ? ?   ? ? ?    GLN 138 A 138 A ? -0.3 LEU 9   A 9   A ? -0.1 
8   CYS 8   A 8   A ? LEU 137 A 137 A ? -2.8 TYR 55  A 55  A ? -0.1 PHE 10  A 10  A ? -0.2 LEU 137 A 137 A ? -0.1 
9   LEU 9   A 9   A ? PHE 10  A 10  A ? -0.1 PRO 7   A 7   A ? -0.1 LEU 12  A 12  A ? -2.0 ARG 13  A 13  A ? -0.3 
10  PHE 10  A 10  A ? GLY 11  A 11  A ? -0.3 CYS 8   A 8   A ? -0.2 LEU 9   A 9   A ? -0.1 TYR 55  A 55  A ? -0.0 
11  GLY 11  A 11  A ? ARG 13  A 13  A ? -0.1 PHE 101 A 101 A ? -0.1 PHE 10  A 10  A ? -0.3 LEU 9   A 9   A ? -0.1 
12  LEU 12  A 12  A ? LEU 9   A 9   A ? -2.0 ARG 13  A 13  A ? -0.2 PHE 10  A 10  A ? -0.1 TYR 15  A 15  A ? -0.1 
13  ARG 13  A 13  A ? LEU 9   A 9   A ? -0.3 PRO 14  A 14  A ? -0.1 GLN 16  A 16  A ? -1.6 LEU 12  A 12  A ? -0.2 
14  PRO 14  A 14  A ? ?   ?   ? ?   ? ? ?    ?   ?   ? ?   ? ? ?    HIS 103 A 103 A ? -2.3 GLY 53  A 53  A ? -0.2 
15  TYR 15  A 15  A ? VAL 102 A 102 A ? -0.2 LEU 12  A 12  A ? -0.1 LEU 31  A 31  A ? -2.5 VAL 17  A 17  A ? -0.3 
16  GLN 16  A 16  A ? ARG 13  A 13  A ? -1.6 SER 30  A 30  A ? -0.2 GLY 53  A 53  A ? -0.7 ALA 18  A 18  A ? -0.4 
17  VAL 17  A 17  A ? GLY 29  A 29  A ? -2.4 TYR 15  A 15  A ? -0.3 GLY 29  A 29  A ? -1.4 LEU 19  A 19  A ? -0.6 
18  ALA 18  A 18  A ? ASN 51  A 51  A ? -2.8 GLN 16  A 16  A ? -0.4 ASN 51  A 51  A ? -3.1 VAL 20  A 20  A ? -0.7 
19  LEU 19  A 19  A ? CYS 27  A 27  A ? -3.2 VAL 17  A 17  A ? -0.6 TYR 26  A 26  A ? -3.9 CYS 27  A 27  A ? -1.1 
20  VAL 20  A 20  A ? GLN 49  A 49  A ? -3.6 ALA 18  A 18  A ? -0.7 GLN 49  A 49  A ? -2.7 ASP 22  A 22  A ? -0.4 
21  LYS 21  A 21  A ? ARG 24  A 24  A ? -3.2 LEU 19  A 19  A ? -0.5 ARG 24  A 24  A ? -1.5 VAL 48  A 48  A ? -0.1 
22  ASP 22  A 22  A ? VAL 20  A 20  A ? -0.4 SER 47  A 47  A ? -0.3 LYS 21  A 21  A ? -0.1 ILE 25  A 25  A ? -0.1 
23  ASN 23  A 23  A ? ARG 24  A 24  A ? -0.2 VAL 20  A 20  A ? -0.0 ILE 25  A 25  A ? -0.4 ASP 22  A 22  A ? -0.2 
24  ARG 24  A 24  A ? LYS 21  A 21  A ? -1.5 ?   ?   ? ?   ? ? ?    LYS 21  A 21  A ? -3.2 TYR 26  A 26  A ? -0.3 
25  ILE 25  A 25  A ? ASN 23  A 23  A ? -0.4 VAL 20  A 20  A ? -0.2 VAL 20  A 20  A ? -0.2 GLY 28  A 28  A ? -0.1 
26  TYR 26  A 26  A ? LEU 19  A 19  A ? -3.9 CYS 27  A 27  A ? -0.4 GLY 28  A 28  A ? -0.3 SER 179 A 179 A ? -0.3 
27  CYS 27  A 27  A ? LEU 19  A 19  A ? -1.1 ASP 178 A 178 A ? -0.1 LEU 19  A 19  A ? -3.2 TYR 26  A 26  A ? -0.4 
28  GLY 28  A 28  A ? SER 179 A 179 A ? -4.1 TYR 26  A 26  A ? -0.3 ALA 40  A 40  A ? -0.5 SER 30  A 30  A ? -0.3 
29  GLY 29  A 29  A ? VAL 17  A 17  A ? -1.4 CYS 27  A 27  A ? -0.2 VAL 17  A 17  A ? -2.4 LEU 31  A 31  A ? -0.4 
30  SER 30  A 30  A ? LEU 38  A 38  A ? -2.4 GLY 28  A 28  A ? -0.3 LEU 38  A 38  A ? -3.1 ILE 32  A 32  A ? -0.7 
31  LEU 31  A 31  A ? TYR 15  A 15  A ? -2.5 GLY 29  A 29  A ? -0.4 ILE 105 A 105 A ? -1.9 VAL 37  A 37  A ? -0.2 
32  ILE 32  A 32  A ? TRP 36  A 36  A ? -2.2 SER 30  A 30  A ? -0.7 ARG 34  A 34  A ? -0.2 VAL 37  A 37  A ? -0.2 
33  ASP 33  A 33  A ? TRP 36  A 36  A ? -1.5 SER 30  A 30  A ? -0.1 TRP 36  A 36  A ? -1.2 ILE 32  A 32  A ? -0.3 
34  ARG 34  A 34  A ? LYS 35  A 35  A ? -0.3 ILE 32  A 32  A ? -0.2 VAL 96  A 96  A ? -2.6 GLU 94  A 94  A ? -0.1 
35  LYS 35  A 35  A ? PRO 95  A 95  A ? -0.2 TRP 36  A 36  A ? -0.1 LEU 92  A 92  A ? -2.3 VAL 37  A 37  A ? -0.4 
36  TRP 36  A 36  A ? ASP 33  A 33  A ? -1.2 GLU 91  A 91  A ? -0.2 ILE 32  A 32  A ? -2.2 ASP 33  A 33  A ? -1.5 
37  VAL 37  A 37  A ? LEU 90  A 90  A ? -2.2 LYS 35  A 35  A ? -0.4 LEU 90  A 90  A ? -3.0 THR 39  A 39  A ? -0.5 
38  LEU 38  A 38  A ? SER 30  A 30  A ? -3.1 TRP 36  A 36  A ? -0.4 SER 30  A 30  A ? -2.4 ALA 40  A 40  A ? -0.2 
39  THR 39  A 39  A ? MET 88  A 88  A ? -2.7 VAL 37  A 37  A ? -0.5 MET 88  A 88  A ? -2.3 ALA 41  A 41  A ? -0.3 
40  ALA 40  A 40  A ? GLY 28  A 28  A ? -0.5 LEU 38  A 38  A ? -0.2 CYS 43  A 43  A ? -1.4 PHE 87  A 87  A ? -0.2 
41  ALA 41  A 41  A ? THR 39  A 39  A ? -0.3 HIS 42  A 42  A ? -0.3 SER 44  A 44  A ? -1.2 ALA 40  A 40  A ? -0.1 
42  HIS 42  A 42  A ? CYS 43  A 43  A ? -0.2 HIS 83  A 83  A ? -0.1 ALA 41  A 41  A ? -0.3 SER 179 A 179 A ? -0.1 
43  CYS 43  A 43  A ? ALA 40  A 40  A ? -1.4 GLY 28  A 28  A ? -0.1 LYS 45  A 45  A ? -0.3 HIS 42  A 42  A ? -0.2 
44  SER 44  A 44  A ? ALA 41  A 41  A ? -1.2 ALA 40  A 40  A ? -0.2 ASP 46  A 46  A ? -0.2 SER 47  A 47  A ? -0.0 
45  LYS 45  A 45  A ? CYS 43  A 43  A ? -0.3 ASP 46  A 46  A ? -0.0 HIS 42  A 42  A ? -0.0 CYS 43  A 43  A ? -0.0 
46  ASP 46  A 46  A ? SER 44  A 44  A ? -0.2 SER 47  A 47  A ? -0.1 LYS 45  A 45  A ? -0.0 ?   ?   ? ?   ? ? ?    
47  SER 47  A 47  A ? VAL 48  A 48  A ? -0.2 ILE 69  A 69  A ? -0.1 GLN 49  A 49  A ? -0.4 ASP 22  A 22  A ? -0.3 
48  VAL 48  A 48  A ? LYS 21  A 21  A ? -0.1 ILE 69  A 69  A ? -0.1 ILE 69  A 69  A ? -0.6 LEU 50  A 50  A ? -0.3 
49  GLN 49  A 49  A ? VAL 20  A 20  A ? -2.7 SER 47  A 47  A ? -0.4 VAL 20  A 20  A ? -3.6 ASN 51  A 51  A ? -0.5 
50  LEU 50  A 50  A ? ARG 67  A 67  A ? -2.9 VAL 48  A 48  A ? -0.3 ARG 67  A 67  A ? -2.4 LEU 52  A 52  A ? -0.6 
51  ASN 51  A 51  A ? ALA 18  A 18  A ? -3.1 GLN 49  A 49  A ? -0.5 ALA 18  A 18  A ? -2.8 GLY 53  A 53  A ? -0.3 
52  LEU 52  A 52  A ? GLN 65  A 65  A ? -3.0 LEU 50  A 50  A ? -0.6 GLN 65  A 65  A ? -2.6 VAL 17  A 17  A ? -0.1 
53  GLY 53  A 53  A ? GLN 16  A 16  A ? -0.7 ASN 51  A 51  A ? -0.3 TYR 55  A 55  A ? -0.3 LEU 52  A 52  A ? -0.2 
54  ASP 54  A 54  A ? GLN 16  A 16  A ? -0.3 ASN 51  A 51  A ? -0.2 GLY 53  A 53  A ? -0.3 LEU 57  A 57  A ? -0.1 
55  TYR 55  A 55  A ? GLY 53  A 53  A ? -0.3 ASN 56  A 56  A ? -0.3 LEU 137 A 137 A ? -2.1 LEU 57  A 57  A ? -0.4 
56  ASN 56  A 56  A ? VAL 59  A 59  A ? -0.3 LEU 136 A 136 A ? -0.2 VAL 59  A 59  A ? -1.3 TYR 55  A 55  A ? -0.3 
57  LEU 57  A 57  A ? ALA 135 A 135 A ? -3.1 TYR 55  A 55  A ? -0.4 LEU 136 A 136 A ? -0.1 ASN 56  A 56  A ? -0.1 
58  ARG 58  A 58  A ? ALA 135 A 135 A ? -0.3 VAL 59  A 59  A ? -0.1 SER 60  A 60  A ? -0.4 LEU 57  A 57  A ? -0.3 
59  VAL 59  A 59  A ? ASN 56  A 56  A ? -1.3 ALA 135 A 135 A ? -0.2 GLU 61  A 61  A ? -0.7 ASN 56  A 56  A ? -0.3 
60  SER 60  A 60  A ? ARG 58  A 58  A ? -0.4 ASP 54  A 54  A ? -0.1 LEU 57  A 57  A ? -0.1 ASP 54  A 54  A ? -0.0 
61  GLU 61  A 61  A ? VAL 59  A 59  A ? -0.7 ASN 56  A 56  A ? -0.1 GLU 64  A 64  A ? -1.7 VAL 59  A 59  A ? -0.0 
62  PRO 62  A 62  A ? ?   ?   ? ?   ? ? ?    ?   ?   ? ?   ? ? ?    GLU 61  A 61  A ? -0.1 ASP 54  A 54  A ? -0.1 
63  THR 63  A 63  A ? GLY 53  A 53  A ? -0.1 GLN 65  A 65  A ? -0.0 GLN 65  A 65  A ? -0.2 ASP 54  A 54  A ? -0.1 
64  GLU 64  A 64  A ? GLU 61  A 61  A ? -1.7 ASN 51  A 51  A ? -0.0 THR 66  A 66  A ? -0.4 GLY 53  A 53  A ? -0.2 
65  GLN 65  A 65  A ? LEU 52  A 52  A ? -2.6 THR 63  A 63  A ? -0.2 LEU 52  A 52  A ? -3.0 ARG 67  A 67  A ? -0.5 
66  THR 66  A 66  A ? GLU 64  A 64  A ? -0.4 ASN 51  A 51  A ? -0.2 ARG 68  A 68  A ? -0.3 ASN 51  A 51  A ? -0.2 
67  ARG 67  A 67  A ? LEU 50  A 50  A ? -2.4 GLN 65  A 65  A ? -0.5 LEU 50  A 50  A ? -2.9 ILE 69  A 69  A ? -0.3 
68  ARG 68  A 68  A ? THR 66  A 66  A ? -0.3 GLN 49  A 49  A ? -0.2 ASP 93  A 93  A ? -2.9 CYS 70  A 70  A ? -0.5 
69  ILE 69  A 69  A ? VAL 48  A 48  A ? -0.6 ARG 67  A 67  A ? -0.3 LEU 92  A 92  A ? -0.2 PHE 72  A 72  A ? -0.1 
70  CYS 70  A 70  A ? GLU 91  A 91  A ? -2.9 ARG 68  A 68  A ? -0.5 PHE 72  A 72  A ? -0.3 LEU 92  A 92  A ? -0.2 
71  ASN 71  A 71  A ? GLU 91  A 91  A ? -1.5 PHE 73  A 73  A ? -0.0 GLU 91  A 91  A ? -3.0 CYS 70  A 70  A ? -0.3 
72  PHE 72  A 72  A ? CYS 70  A 70  A ? -0.3 LEU 90  A 90  A ? -0.2 VAL 74  A 74  A ? -0.4 LEU 90  A 90  A ? -0.2 
73  PHE 73  A 73  A ? LEU 89  A 89  A ? -2.7 ASN 71  A 71  A ? -0.3 LEU 89  A 89  A ? -2.8 HIS 75  A 75  A ? -0.3 
74  VAL 74  A 74  A ? PHE 72  A 72  A ? -0.4 MET 88  A 88  A ? -0.2 MET 88  A 88  A ? -0.2 ASP 86  A 86  A ? -0.1 
75  HIS 75  A 75  A ? PHE 87  A 87  A ? -2.7 PHE 73  A 73  A ? -0.3 TYR 78  A 78  A ? -2.1 VAL 74  A 74  A ? -0.1 
76  PRO 76  A 76  A ? ?   ?   ? ?   ? ? ?    ?   ?   ? ?   ? ? ?    HIS 75  A 75  A ? -0.1 VAL 74  A 74  A ? -0.0 
77  ARG 77  A 77  A ? TYR 85  A 85  A ? -0.1 LYS 79  A 79  A ? -0.1 LYS 79  A 79  A ? -0.2 HIS 75  A 75  A ? -0.1 
78  TYR 78  A 78  A ? HIS 75  A 75  A ? -2.1 PHE 87  A 87  A ? -0.1 SER 80  A 80  A ? -0.4 TYR 85  A 85  A ? -0.2 
79  LYS 79  A 79  A ? ASP 84  A 84  A ? -2.4 ARG 77  A 77  A ? -0.2 ASP 84  A 84  A ? -0.5 HIS 83  A 83  A ? -0.4 
80  SER 80  A 80  A ? TYR 78  A 78  A ? -0.4 ARG 81  A 81  A ? -0.2 LYS 79  A 79  A ? -0.1 TYR 78  A 78  A ? -0.0 
81  ARG 81  A 81  A ? PRO 82  A 82  A ? -0.3 HIS 83  A 83  A ? -0.1 SER 80  A 80  A ? -0.2 ARG 157 A 157 A ? -0.0 
82  PRO 82  A 82  A ? ?   ?   ? ?   ? ? ?    ?   ?   ? ?   ? ? ?    ARG 81  A 81  A ? -0.3 SER 80  A 80  A ? -0.1 
83  HIS 83  A 83  A ? LYS 79  A 79  A ? -0.4 ASP 84  A 84  A ? -0.2 ASP 86  A 86  A ? -0.8 SER 80  A 80  A ? -0.2 
84  ASP 84  A 84  A ? LYS 79  A 79  A ? -0.5 TYR 85  A 85  A ? -0.2 LYS 79  A 79  A ? -2.4 PHE 87  A 87  A ? -0.2 
85  TYR 85  A 85  A ? TYR 78  A 78  A ? -0.2 ASN 161 A 161 A ? -0.2 PHE 87  A 87  A ? -2.2 ASP 84  A 84  A ? -0.2 
86  ASP 86  A 86  A ? HIS 83  A 83  A ? -0.8 ASN 161 A 161 A ? -0.2 MET 88  A 88  A ? -0.4 TYR 85  A 85  A ? -0.2 
87  PHE 87  A 87  A ? TYR 85  A 85  A ? -2.2 ALA 40  A 40  A ? -0.2 HIS 75  A 75  A ? -2.7 LEU 89  A 89  A ? -0.3 
88  MET 88  A 88  A ? THR 39  A 39  A ? -2.3 ASP 86  A 86  A ? -0.4 THR 39  A 39  A ? -2.7 LEU 90  A 90  A ? -0.5 
89  LEU 89  A 89  A ? PHE 73  A 73  A ? -2.8 PHE 87  A 87  A ? -0.3 PHE 73  A 73  A ? -2.7 GLU 91  A 91  A ? -0.5 
90  LEU 90  A 90  A ? VAL 37  A 37  A ? -3.0 MET 88  A 88  A ? -0.5 VAL 37  A 37  A ? -2.2 LEU 92  A 92  A ? -0.6 
91  GLU 91  A 91  A ? ASN 71  A 71  A ? -3.0 LEU 89  A 89  A ? -0.5 CYS 70  A 70  A ? -2.9 ASN 71  A 71  A ? -1.5 
92  LEU 92  A 92  A ? LYS 35  A 35  A ? -2.3 LEU 90  A 90  A ? -0.6 ILE 69  A 69  A ? -0.2 PHE 72  A 72  A ? -0.0 
93  ASP 93  A 93  A ? ARG 68  A 68  A ? -2.9 GLU 94  A 94  A ? -0.2 LEU 92  A 92  A ? -0.1 ILE 69  A 69  A ? -0.1 
94  GLU 94  A 94  A ? ARG 68  A 68  A ? -0.3 ARG 34  A 34  A ? -0.1 ASP 93  A 93  A ? -0.2 ARG 68  A 68  A ? -0.0 
95  PRO 95  A 95  A ? ?   ?   ? ?   ? ? ?    ?   ?   ? ?   ? ? ?    LYS 35  A 35  A ? -0.2 GLN 97  A 97  A ? -0.1 
96  VAL 96  A 96  A ? ARG 34  A 34  A ? -2.6 ASP 33  A 33  A ? -0.1 LEU 98  A 98  A ? -0.7 ARG 67  A 67  A ? -0.0 
97  GLN 97  A 97  A ? PRO 95  A 95  A ? -0.1 HIS 103 A 103 A ? -0.0 ASN 99  A 99  A ? -0.2 VAL 102 A 102 A ? -0.1 
98  LEU 98  A 98  A ? VAL 96  A 96  A ? -0.7 PHE 101 A 101 A ? -0.1 ASN 100 A 100 A ? -0.2 HIS 103 A 103 A ? -0.2 
99  ASN 99  A 99  A ? VAL 102 A 102 A ? -2.5 GLN 97  A 97  A ? -0.2 VAL 102 A 102 A ? -0.4 GLY 53  A 53  A ? -0.0 
100 ASN 100 A 100 A ? PHE 101 A 101 A ? -0.2 LEU 98  A 98  A ? -0.2 HIS 103 A 103 A ? -0.1 LEU 98  A 98  A ? -0.1 
101 PHE 101 A 101 A ? VAL 102 A 102 A ? -0.3 PRO 14  A 14  A ? -0.1 HIS 103 A 103 A ? -0.4 GLY 53  A 53  A ? -0.3 
102 VAL 102 A 102 A ? ASN 99  A 99  A ? -0.4 LEU 52  A 52  A ? -0.1 ASN 99  A 99  A ? -2.5 THR 104 A 104 A ? -0.3 
103 HIS 103 A 103 A ? PRO 14  A 14  A ? -2.3 PHE 101 A 101 A ? -0.4 LEU 31  A 31  A ? -0.3 ILE 105 A 105 A ? -0.2 
104 THR 104 A 104 A ? VAL 102 A 102 A ? -0.3 ILE 32  A 32  A ? -0.1 SER 106 A 106 A ? -0.4 ILE 32  A 32  A ? -0.2 
105 ILE 105 A 105 A ? LEU 31  A 31  A ? -1.9 HIS 103 A 103 A ? -0.2 LEU 107 A 107 A ? -0.2 ILE 188 A 188 A ? -0.1 
106 SER 106 A 106 A ? GLY 187 A 187 A ? -0.5 THR 104 A 104 A ? -0.4 LEU 189 A 189 A ? -2.9 ALA 108 A 108 A ? -0.3 
107 LEU 107 A 107 A ? ILE 188 A 188 A ? -0.2 ILE 105 A 105 A ? -0.2 THR 109 A 109 A ? -0.3 GLN 190 A 190 A ? -0.1 
108 ALA 108 A 108 A ? LEU 189 A 189 A ? -1.9 SER 106 A 106 A ? -0.3 VAL 216 A 216 A ? -0.2 LEU 107 A 107 A ? -0.1 
109 THR 109 A 109 A ? LEU 107 A 107 A ? -0.3 ARG 110 A 110 A ? -0.1 CYS 111 A 111 A ? -0.3 ALA 108 A 108 A ? -0.1 
110 ARG 110 A 110 A ? LEU 107 A 107 A ? -0.0 THR 214 A 214 A ? -0.0 CYS 213 A 213 A ? -0.2 THR 109 A 109 A ? -0.1 
111 CYS 111 A 111 A ? THR 109 A 109 A ? -0.3 PRO 112 A 112 A ? -0.1 THR 109 A 109 A ? -0.1 GLN 190 A 190 A ? -0.0 
112 PRO 112 A 112 A ? ?   ?   ? ?   ? ? ?    ?   ?   ? ?   ? ? ?    CYS 111 A 111 A ? -0.1 GLY 115 A 115 A ? -0.0 
113 THR 113 A 113 A ? PRO 114 A 114 A ? -0.1 SER 146 A 146 A ? -0.1 MET 116 A 116 A ? -1.9 ILE 144 A 144 A ? -0.3 
114 PRO 114 A 114 A ? ?   ?   ? ?   ? ? ?    ?   ?   ? ?   ? ? ?    VAL 145 A 145 A ? -0.2 ARG 117 A 117 A ? -0.1 
115 GLY 115 A 115 A ? ILE 144 A 144 A ? -2.5 MET 116 A 116 A ? -0.3 VAL 145 A 145 A ? -0.1 ARG 117 A 117 A ? -0.1 
116 MET 116 A 116 A ? THR 113 A 113 A ? -1.9 ARG 117 A 117 A ? -0.1 ILE 144 A 144 A ? -1.9 CYS 118 A 118 A ? -0.4 
117 ARG 117 A 117 A ? TYR 143 A 143 A ? -0.2 PRO 114 A 114 A ? -0.1 ASN 186 A 186 A ? -0.5 SER 119 A 119 A ? -0.3 
118 CYS 118 A 118 A ? LEU 142 A 142 A ? -3.1 MET 116 A 116 A ? -0.4 LEU 142 A 142 A ? -2.5 VAL 120 A 120 A ? -0.4 
119 SER 119 A 119 A ? VAL 184 A 184 A ? -3.0 ARG 117 A 117 A ? -0.3 VAL 184 A 184 A ? -3.1 SER 121 A 121 A ? -0.4 
120 VAL 120 A 120 A ? ALA 140 A 140 A ? -2.8 CYS 118 A 118 A ? -0.4 ALA 140 A 140 A ? -2.0 GLY 122 A 122 A ? -0.3 
121 SER 121 A 121 A ? PRO 182 A 182 A ? -1.3 SER 119 A 119 A ? -0.4 TRP 123 A 123 A ? -0.3 CYS 139 A 139 A ? -0.2 
122 GLY 122 A 122 A ? GLN 138 A 138 A ? -2.0 VAL 120 A 120 A ? -0.3 GLN 138 A 138 A ? -2.4 ASP 178 A 178 A ? -0.1 
123 TRP 123 A 123 A ? GLY 177 A 177 A ? -0.5 SER 121 A 121 A ? -0.3 ILE 25  A 25  A ? -0.1 ASP 178 A 178 A ? -0.1 
124 GLY 124 A 124 A ? THR 125 A 125 A ? -0.2 GLN 138 A 138 A ? -0.1 GLY 177 A 177 A ? -0.3 VAL 2   A 2   A ? -0.2 
125 THR 125 A 125 A ? GLN 176 A 176 A ? -2.8 LEU 133 A 133 A ? -0.2 CYS 175 A 175 A ? -0.2 LEU 133 A 133 A ? -0.2 
126 ILE 126 A 126 A ? ARG 132 A 132 A ? -2.4 ARG 1   A 1   A ? -0.2 GLY 4   A 4   A ? -0.4 SER 128 A 128 A ? -0.3 
127 LYS 127 A 127 A ? ARG 132 A 132 A ? -0.3 GLN 130 A 130 A ? -0.3 ARG 132 A 132 A ? -0.4 ILE 126 A 126 A ? -0.1 
128 SER 128 A 128 A ? ILE 126 A 126 A ? -0.3 PRO 129 A 129 A ? -0.2 VAL 199 A 199 A ? -0.1 GLU 131 A 131 A ? -0.1 
129 PRO 129 A 129 A ? ?   ?   ? ?   ? ? ?    ?   ?   ? ?   ? ? ?    GLU 131 A 131 A ? -0.3 SER 128 A 128 A ? -0.2 
130 GLN 130 A 130 A ? GLU 131 A 131 A ? -0.1 ILE 126 A 126 A ? -0.1 ARG 132 A 132 A ? -0.6 LYS 127 A 127 A ? -0.3 
131 GLU 131 A 131 A ? PRO 129 A 129 A ? -0.3 ILE 126 A 126 A ? -0.1 LEU 133 A 133 A ? -0.4 SER 128 A 128 A ? -0.1 
132 ARG 132 A 132 A ? GLN 130 A 130 A ? -0.6 LYS 127 A 127 A ? -0.4 ILE 126 A 126 A ? -2.4 LYS 127 A 127 A ? -0.3 
133 LEU 133 A 133 A ? GLU 131 A 131 A ? -0.4 THR 125 A 125 A ? -0.2 THR 125 A 125 A ? -0.2 GLY 124 A 124 A ? -0.1 
134 PRO 134 A 134 A ? ?   ?   ? ?   ? ? ?    ?   ?   ? ?   ? ? ?    LEU 57  A 57  A ? -0.2 GLN 138 A 138 A ? -0.1 
135 ALA 135 A 135 A ? LEU 133 A 133 A ? -0.1 ASN 56  A 56  A ? -0.1 LEU 57  A 57  A ? -3.1 ARG 58  A 58  A ? -0.3 
136 LEU 136 A 136 A ? ASN 56  A 56  A ? -0.2 LEU 57  A 57  A ? -0.1 ASN 56  A 56  A ? -0.2 GLN 138 A 138 A ? -0.1 
137 LEU 137 A 137 A ? TYR 55  A 55  A ? -2.1 ALA 135 A 135 A ? -0.3 CYS 8   A 8   A ? -2.8 CYS 139 A 139 A ? -0.3 
138 GLN 138 A 138 A ? GLY 122 A 122 A ? -2.4 PRO 7   A 7   A ? -0.3 GLY 122 A 122 A ? -2.0 ALA 140 A 140 A ? -0.3 
139 CYS 139 A 139 A ? LYS 6   A 6   A ? -2.8 LEU 137 A 137 A ? -0.3 LYS 6   A 6   A ? -2.4 ASP 141 A 141 A ? -0.3 
140 ALA 140 A 140 A ? VAL 120 A 120 A ? -2.0 GLN 138 A 138 A ? -0.3 VAL 120 A 120 A ? -2.8 LEU 142 A 142 A ? -0.4 
141 ASP 141 A 141 A ? CYS 139 A 139 A ? -0.3 SER 119 A 119 A ? -0.2 TYR 143 A 143 A ? -0.3 SER 119 A 119 A ? -0.2 
142 LEU 142 A 142 A ? CYS 118 A 118 A ? -2.5 ALA 140 A 140 A ? -0.4 CYS 118 A 118 A ? -3.1 ILE 144 A 144 A ? -0.4 
143 TYR 143 A 143 A ? GLY 166 A 166 A ? -1.6 ASP 141 A 141 A ? -0.3 GLY 166 A 166 A ? -2.2 VAL 145 A 145 A ? -0.2 
144 ILE 144 A 144 A ? MET 116 A 116 A ? -1.9 LEU 142 A 142 A ? -0.4 GLY 115 A 115 A ? -2.5 SER 146 A 146 A ? -0.3 
145 VAL 145 A 145 A ? CYS 164 A 164 A ? -3.1 TYR 143 A 143 A ? -0.2 CYS 164 A 164 A ? -0.6 ILE 144 A 144 A ? -0.0 
146 SER 146 A 146 A ? ILE 144 A 144 A ? -0.3 GLN 147 A 147 A ? -0.1 CYS 150 A 150 A ? -2.4 GLN 151 A 151 A ? -0.2 
147 GLN 147 A 147 A ? GLU 148 A 148 A ? -0.2 LYS 149 A 149 A ? -0.2 GLN 151 A 151 A ? -2.4 GLN 152 A 152 A ? -0.2 
148 GLU 148 A 148 A ? LYS 149 A 149 A ? -0.2 CYS 150 A 150 A ? -0.2 GLN 152 A 152 A ? -2.2 GLN 147 A 147 A ? -0.2 
149 LYS 149 A 149 A ? GLN 151 A 151 A ? -0.2 CYS 150 A 150 A ? -0.2 ASN 153 A 153 A ? -1.7 GLU 148 A 148 A ? -0.2 
150 CYS 150 A 150 A ? SER 146 A 146 A ? -2.4 GLN 151 A 151 A ? -0.2 TYR 154 A 154 A ? -1.5 GLU 148 A 148 A ? -0.2 
151 GLN 151 A 151 A ? GLN 147 A 147 A ? -2.4 GLN 152 A 152 A ? -0.2 LYS 149 A 149 A ? -0.2 CYS 150 A 150 A ? -0.2 
152 GLN 152 A 152 A ? GLU 148 A 148 A ? -2.2 ASN 153 A 153 A ? -0.2 GLN 151 A 151 A ? -0.2 CYS 150 A 150 A ? -0.2 
153 ASN 153 A 153 A ? LYS 149 A 149 A ? -1.7 TYR 154 A 154 A ? -0.3 GLN 152 A 152 A ? -0.2 GLN 151 A 151 A ? -0.2 
154 TYR 154 A 154 A ? CYS 150 A 150 A ? -1.5 LYS 149 A 149 A ? -0.2 ARG 157 A 157 A ? -1.9 ILE 158 A 158 A ? -0.9 
155 PRO 155 A 155 A ? ?   ?   ? ?   ? ? ?    ?   ?   ? ?   ? ? ?    GLN 152 A 152 A ? -0.1 GLN 151 A 151 A ? -0.1 
156 GLY 156 A 156 A ? ILE 158 A 158 A ? -0.2 ARG 157 A 157 A ? -0.1 GLN 152 A 152 A ? -0.1 GLN 151 A 151 A ? -0.1 
157 ARG 157 A 157 A ? TYR 154 A 154 A ? -1.9 GLN 151 A 151 A ? -0.2 THR 159 A 159 A ? -0.5 GLY 156 A 156 A ? -0.1 
158 ILE 158 A 158 A ? TYR 154 A 154 A ? -0.9 GLN 151 A 151 A ? -0.1 GLY 156 A 156 A ? -0.2 GLU 160 A 160 A ? -0.2 
159 THR 159 A 159 A ? ARG 157 A 157 A ? -0.5 PRO 82  A 82  A ? -0.1 MET 162 A 162 A ? -1.6 ARG 157 A 157 A ? -0.0 
160 GLU 160 A 160 A ? ASN 161 A 161 A ? -0.3 ILE 158 A 158 A ? -0.2 THR 159 A 159 A ? -0.0 THR 214 A 214 A ? -0.0 
161 ASN 161 A 161 A ? THR 214 A 214 A ? -0.0 CYS 213 A 213 A ? -0.0 ASN 211 A 211 A ? -2.2 PHE 163 A 163 A ? -0.3 
162 MET 162 A 162 A ? THR 159 A 159 A ? -1.6 ALA 210 A 210 A ? -0.2 CYS 164 A 164 A ? -0.3 ALA 210 A 210 A ? -0.2 
163 PHE 163 A 163 A ? TYR 209 A 209 A ? -2.0 ASN 161 A 161 A ? -0.3 TYR 209 A 209 A ? -3.1 ALA 165 A 165 A ? -0.3 
164 CYS 164 A 164 A ? VAL 145 A 145 A ? -0.6 MET 162 A 162 A ? -0.3 VAL 145 A 145 A ? -3.1 GLY 166 A 166 A ? -0.4 
165 ALA 165 A 165 A ? GLY 207 A 207 A ? -1.9 PHE 163 A 163 A ? -0.3 GLY 207 A 207 A ? -1.9 VAL 167 A 167 A ? -0.3 
166 GLY 166 A 166 A ? TYR 143 A 143 A ? -2.2 CYS 164 A 164 A ? -0.4 TYR 143 A 143 A ? -1.6 LYS 168 A 168 A ? -0.5 
167 VAL 167 A 167 A ? VAL 172 A 172 A ? -0.7 ALA 165 A 165 A ? -0.3 GLY 170 A 170 A ? -2.0 GLY 204 A 204 A ? -0.4 
168 LYS 168 A 168 A ? GLY 166 A 166 A ? -0.5 GLN 169 A 169 A ? -0.3 GLY 204 A 204 A ? -0.4 VAL 167 A 167 A ? -0.1 
169 GLN 169 A 169 A ? GLY 170 A 170 A ? -0.2 ARG 203 A 203 A ? -0.1 LYS 168 A 168 A ? -0.3 ARG 203 A 203 A ? -0.1 
170 GLY 170 A 170 A ? VAL 167 A 167 A ? -2.0 LEU 202 A 202 A ? -0.1 GLN 169 A 169 A ? -0.2 LEU 202 A 202 A ? -0.2 
171 GLY 171 A 171 A ? ALA 201 A 201 A ? -1.3 LYS 168 A 168 A ? -0.1 ASP 173 A 173 A ? -0.4 LEU 202 A 202 A ? -0.1 
172 VAL 172 A 172 A ? VAL 167 A 167 A ? -0.2 LEU 202 A 202 A ? -0.1 VAL 167 A 167 A ? -0.7 THR 174 A 174 A ? -0.3 
173 ASP 173 A 173 A ? ILE 3   A 3   A ? -0.9 GLY 171 A 171 A ? -0.4 ILE 3   A 3   A ? -3.7 CYS 175 A 175 A ? -0.4 
174 THR 174 A 174 A ? VAL 172 A 172 A ? -0.3 VAL 2   A 2   A ? -0.3 VAL 2   A 2   A ? -0.2 ALA 201 A 201 A ? -0.2 
175 CYS 175 A 175 A ? ASP 173 A 173 A ? -0.4 THR 125 A 125 A ? -0.2 ASP 178 A 178 A ? -1.6 SER 179 A 179 A ? -0.1 
176 GLN 176 A 176 A ? GLY 177 A 177 A ? -0.2 THR 174 A 174 A ? -0.2 THR 125 A 125 A ? -2.8 CYS 175 A 175 A ? -0.2 
177 GLY 177 A 177 A ? GLY 124 A 124 A ? -0.3 TYR 26  A 26  A ? -0.2 TRP 123 A 123 A ? -0.5 GLN 176 A 176 A ? -0.2 
178 ASP 178 A 178 A ? CYS 175 A 175 A ? -1.6 GLY 122 A 122 A ? -0.1 GLY 181 A 181 A ? -2.7 VAL 193 A 193 A ? -0.3 
179 SER 179 A 179 A ? GLY 180 A 180 A ? -0.3 TYR 26  A 26  A ? -0.3 GLY 28  A 28  A ? -4.1 SER 194 A 194 A ? -0.2 
180 GLY 180 A 180 A ? VAL 193 A 193 A ? -3.0 GLY 181 A 181 A ? -0.3 SER 179 A 179 A ? -0.3 SER 194 A 194 A ? -0.1 
181 GLY 181 A 181 A ? ASP 178 A 178 A ? -2.7 PRO 182 A 182 A ? -0.1 VAL 193 A 193 A ? -2.4 GLY 180 A 180 A ? -0.3 
182 PRO 182 A 182 A ? ?   ?   ? ?   ? ? ?    ?   ?   ? ?   ? ? ?    SER 121 A 121 A ? -1.3 VAL 184 A 184 A ? -0.5 
183 LEU 183 A 183 A ? GLY 191 A 191 A ? -2.4 GLY 181 A 181 A ? -0.3 GLN 190 A 190 A ? -2.6 GLY 191 A 191 A ? -1.6 
184 VAL 184 A 184 A ? SER 119 A 119 A ? -3.1 PRO 182 A 182 A ? -0.5 SER 119 A 119 A ? -3.0 ASN 186 A 186 A ? -0.5 
185 CYS 185 A 185 A ? ILE 188 A 188 A ? -2.5 LEU 183 A 183 A ? -0.5 ILE 188 A 188 A ? -1.5 CYS 118 A 118 A ? -0.2 
186 ASN 186 A 186 A ? ARG 117 A 117 A ? -0.5 VAL 184 A 184 A ? -0.5 CYS 185 A 185 A ? -0.2 LEU 189 A 189 A ? -0.1 
187 GLY 187 A 187 A ? ILE 188 A 188 A ? -0.2 VAL 184 A 184 A ? -0.1 SER 106 A 106 A ? -0.5 LEU 189 A 189 A ? -0.4 
188 ILE 188 A 188 A ? CYS 185 A 185 A ? -1.5 ILE 105 A 105 A ? -0.1 CYS 185 A 185 A ? -2.5 GLN 190 A 190 A ? -0.7 
189 LEU 189 A 189 A ? SER 106 A 106 A ? -2.9 GLY 187 A 187 A ? -0.4 ALA 108 A 108 A ? -1.9 VAL 184 A 184 A ? -0.2 
190 GLN 190 A 190 A ? LEU 183 A 183 A ? -2.6 ILE 188 A 188 A ? -0.7 VAL 212 A 212 A ? -1.7 CYS 213 A 213 A ? -0.5 
191 GLY 191 A 191 A ? LEU 183 A 183 A ? -1.6 ASN 211 A 211 A ? -0.2 LEU 183 A 183 A ? -2.4 VAL 193 A 193 A ? -0.4 
192 ILE 192 A 192 A ? ALA 210 A 210 A ? -1.5 GLN 190 A 190 A ? -0.3 ALA 210 A 210 A ? -2.7 SER 194 A 194 A ? -0.3 
193 VAL 193 A 193 A ? GLY 181 A 181 A ? -2.4 GLY 191 A 191 A ? -0.4 GLY 180 A 180 A ? -3.0 TYR 209 A 209 A ? -0.2 
194 SER 194 A 194 A ? VAL 208 A 208 A ? -2.2 TRP 195 A 195 A ? -0.4 GLY 196 A 196 A ? -0.3 TYR 209 A 209 A ? -0.2 
195 TRP 195 A 195 A ? VAL 208 A 208 A ? -1.5 SER 179 A 179 A ? -0.0 VAL 208 A 208 A ? -2.6 SER 194 A 194 A ? -0.4 
196 GLY 196 A 196 A ? SER 194 A 194 A ? -0.3 GLY 207 A 207 A ? -0.2 GLY 207 A 207 A ? -0.1 CYS 200 A 200 A ? -0.1 
197 THR 197 A 197 A ? TRP 195 A 195 A ? -0.3 VAL 199 A 199 A ? -0.2 ALA 201 A 201 A ? -0.1 LEU 202 A 202 A ? -0.0 
198 SER 198 A 198 A ? VAL 199 A 199 A ? -0.1 CYS 200 A 200 A ? -0.1 CYS 200 A 200 A ? -0.5 GLN 176 A 176 A ? -0.2 
199 VAL 199 A 199 A ? SER 128 A 128 A ? -0.1 CYS 175 A 175 A ? -0.1 LEU 202 A 202 A ? -0.5 THR 197 A 197 A ? -0.2 
200 CYS 200 A 200 A ? SER 198 A 198 A ? -0.5 ALA 201 A 201 A ? -0.2 CYS 175 A 175 A ? -0.1 SER 128 A 128 A ? -0.1 
201 ALA 201 A 201 A ? ARG 205 A 205 A ? -0.3 THR 174 A 174 A ? -0.2 GLY 171 A 171 A ? -1.3 ARG 203 A 203 A ? -0.3 
202 LEU 202 A 202 A ? ARG 205 A 205 A ? -0.5 VAL 199 A 199 A ? -0.5 ARG 205 A 205 A ? -2.3 ALA 201 A 201 A ? -0.2 
203 ARG 203 A 203 A ? ALA 201 A 201 A ? -0.3 GLY 204 A 204 A ? -0.3 GLN 169 A 169 A ? -0.1 LYS 168 A 168 A ? -0.1 
204 GLY 204 A 204 A ? VAL 167 A 167 A ? -0.4 LYS 168 A 168 A ? -0.4 ARG 203 A 203 A ? -0.3 LYS 168 A 168 A ? -0.1 
205 ARG 205 A 205 A ? LEU 202 A 202 A ? -2.3 LYS 168 A 168 A ? -0.0 LEU 202 A 202 A ? -0.5 ALA 201 A 201 A ? -0.3 
206 PRO 206 A 206 A ? ?   ?   ? ?   ? ? ?    ?   ?   ? ?   ? ? ?    GLY 166 A 166 A ? -0.2 THR 197 A 197 A ? -0.2 
207 GLY 207 A 207 A ? ALA 165 A 165 A ? -1.9 GLY 196 A 196 A ? -0.1 ALA 165 A 165 A ? -1.9 TYR 209 A 209 A ? -0.4 
208 VAL 208 A 208 A ? TRP 195 A 195 A ? -2.6 CYS 164 A 164 A ? -0.2 SER 194 A 194 A ? -2.2 TRP 195 A 195 A ? -1.5 
209 TYR 209 A 209 A ? PHE 163 A 163 A ? -3.1 GLY 207 A 207 A ? -0.4 PHE 163 A 163 A ? -2.0 ASN 211 A 211 A ? -0.4 
210 ALA 210 A 210 A ? ILE 192 A 192 A ? -2.7 VAL 208 A 208 A ? -0.3 ILE 192 A 192 A ? -1.5 VAL 212 A 212 A ? -0.8 
211 ASN 211 A 211 A ? ASN 161 A 161 A ? -2.2 TYR 209 A 209 A ? -0.4 THR 214 A 214 A ? -1.6 ALA 215 A 215 A ? -0.3 
212 VAL 212 A 212 A ? GLN 190 A 190 A ? -1.7 ALA 210 A 210 A ? -0.8 ALA 215 A 215 A ? -2.1 VAL 216 A 216 A ? -0.5 
213 CYS 213 A 213 A ? GLN 190 A 190 A ? -0.5 THR 214 A 214 A ? -0.3 VAL 216 A 216 A ? -0.4 GLN 217 A 217 A ? -0.3 
214 THR 214 A 214 A ? ASN 211 A 211 A ? -1.6 ALA 215 A 215 A ? -0.2 CYS 213 A 213 A ? -0.3 VAL 212 A 212 A ? -0.2 
215 ALA 215 A 215 A ? VAL 212 A 212 A ? -2.1 ASN 211 A 211 A ? -0.3 VAL 219 A 219 A ? -2.6 THR 214 A 214 A ? -0.2 
216 VAL 216 A 216 A ? VAL 212 A 212 A ? -0.5 CYS 213 A 213 A ? -0.4 ARG 220 A 220 A ? -2.4 ASP 221 A 221 A ? -0.2 
217 GLN 217 A 217 A ? CYS 213 A 213 A ? -0.3 TRP 218 A 218 A ? -0.2 ASP 221 A 221 A ? -2.4 VAL 216 A 216 A ? -0.2 
218 TRP 218 A 218 A ? ARG 220 A 220 A ? -0.2 VAL 219 A 219 A ? -0.2 THR 222 A 222 A ? -2.2 GLN 217 A 217 A ? -0.2 
219 VAL 219 A 219 A ? ALA 215 A 215 A ? -2.6 ARG 220 A 220 A ? -0.2 ILE 223 A 223 A ? -2.2 GLN 217 A 217 A ? -0.2 
220 ARG 220 A 220 A ? VAL 216 A 216 A ? -2.4 ASP 221 A 221 A ? -0.2 ARG 224 A 224 A ? -2.4 GLY 225 A 225 A ? -0.2 
221 ASP 221 A 221 A ? GLN 217 A 217 A ? -2.4 THR 222 A 222 A ? -0.2 GLY 225 A 225 A ? -1.7 ARG 220 A 220 A ? -0.2 
222 THR 222 A 222 A ? TRP 218 A 218 A ? -2.2 GLN 217 A 217 A ? -0.2 ARG 220 A 220 A ? -0.2 ASP 221 A 221 A ? -0.2 
223 ILE 223 A 223 A ? VAL 219 A 219 A ? -2.2 ARG 224 A 224 A ? -0.2 ARG 226 A 226 A ? -1.3 ASP 221 A 221 A ? -0.2 
224 ARG 224 A 224 A ? ARG 220 A 220 A ? -2.4 GLY 225 A 225 A ? -0.3 ILE 223 A 223 A ? -0.2 THR 222 A 222 A ? -0.2 
225 GLY 225 A 225 A ? ASP 221 A 221 A ? -1.7 ARG 220 A 220 A ? -0.2 ARG 224 A 224 A ? -0.3 ILE 223 A 223 A ? -0.2 
226 ARG 226 A 226 A ? ILE 223 A 223 A ? -1.3 THR 222 A 222 A ? -0.2 ARG 224 A 224 A ? -0.2 GLY 225 A 225 A ? -0.2 
# 
loop_
_dssp_statistics_histogram.entry_id 
_dssp_statistics_histogram.type 
_dssp_statistics_histogram.1 
_dssp_statistics_histogram.2 
_dssp_statistics_histogram.3 
_dssp_statistics_histogram.4 
_dssp_statistics_histogram.5 
_dssp_statistics_histogram.6 
_dssp_statistics_histogram.7 
_dssp_statistics_histogram.8 
_dssp_statistics_histogram.9 
_dssp_statistics_histogram.10 
_dssp_statistics_histogram.11 
_dssp_statistics_histogram.12 
_dssp_statistics_histogram.13 
_dssp_statistics_histogram.14 
_dssp_statistics_histogram.15 
_dssp_statistics_histogram.16 
_dssp_statistics_histogram.17 
_dssp_statistics_histogram.18 
_dssp_statistics_histogram.19 
_dssp_statistics_histogram.20 
_dssp_statistics_histogram.21 
_dssp_statistics_histogram.22 
_dssp_statistics_histogram.23 
_dssp_statistics_histogram.24 
_dssp_statistics_histogram.25 
_dssp_statistics_histogram.26 
_dssp_statistics_histogram.27 
_dssp_statistics_histogram.28 
_dssp_statistics_histogram.29 
_dssp_statistics_histogram.30 
Pesi_A_04 residues_per_alpha_helix        0 0 0 0 0 0 1 0 1 0 0 0 0 0 0 0 0 0 0 0 0 0 0 0 0 0 0 0 0 0 
Pesi_A_04 parallel_bridges_per_ladder     0 1 0 0 0 0 0 0 0 0 0 0 0 0 0 0 0 0 0 0 0 0 0 0 0 0 0 0 0 0 
Pesi_A_04 antiparallel_bridges_per_ladder 2 2 2 6 1 2 0 0 0 0 0 0 0 0 0 0 0 0 0 0 0 0 0 0 0 0 0 0 0 0 
Pesi_A_04 ladders_per_sheet               0 0 0 0 0 1 0 1 0 0 0 0 0 0 0 0 0 0 0 0 0 0 0 0 0 0 0 0 0 0 
# 
loop_
_dssp_statistics_hbond.entry_id 
_dssp_statistics_hbond.type 
_dssp_statistics_hbond.count 
_dssp_statistics_hbond.count_per_100 
Pesi_A_04 O(I)-->H-N(J)          138 61.1 
Pesi_A_04 'PARALLEL BRIDGES'     3   1.3  
Pesi_A_04 'ANTIPARALLEL BRIDGES' 71  31.4 
Pesi_A_04 O(I)-->H-N(I-5)        2   0.9  
Pesi_A_04 O(I)-->H-N(I-4)        1   0.4  
Pesi_A_04 O(I)-->H-N(I-3)        4   1.8  
Pesi_A_04 O(I)-->H-N(I-2)        0   0.0  
Pesi_A_04 O(I)-->H-N(I-1)        0   0.0  
Pesi_A_04 O(I)-->H-N(I+0)        0   0.0  
Pesi_A_04 O(I)-->H-N(I+1)        0   0.0  
Pesi_A_04 O(I)-->H-N(I+2)        17  7.5  
Pesi_A_04 O(I)-->H-N(I+3)        22  9.7  
Pesi_A_04 O(I)-->H-N(I+4)        14  6.2  
Pesi_A_04 O(I)-->H-N(I+5)        0   0.0  
# 
_dssp_statistics.entry_id                       Pesi_A_04 
_dssp_statistics.nr_of_residues                 226 
_dssp_statistics.nr_of_chains                   1 
_dssp_statistics.nr_of_ss_bridges_total         0 
_dssp_statistics.nr_of_ss_bridges_intra_chain   0 
_dssp_statistics.nr_of_ss_bridges_inter_chain   0 
# 
loop_
_chem_comp.id 
_chem_comp.type 
_chem_comp.mon_nstd_flag 
_chem_comp.name 
_chem_comp.formula 
_chem_comp.formula_weight 
ALA 'L-PEPTIDE LINKING' y ALANINE         'C3 H7 N O2'     89.093 
ARG 'L-PEPTIDE LINKING' y ARGININE        'C6 H15 N4 O2'  175.209 
ASN 'L-PEPTIDE LINKING' y ASPARAGINE      'C4 H8 N2 O3'   132.118 
ASP 'L-PEPTIDE LINKING' y 'ASPARTIC ACID' 'C4 H7 N O4'    133.103 
CYS 'L-PEPTIDE LINKING' y CYSTEINE        'C3 H7 N O2 S'  121.158 
GLN 'L-PEPTIDE LINKING' y GLUTAMINE       'C5 H10 N2 O3'  146.144 
GLU 'L-PEPTIDE LINKING' y 'GLUTAMIC ACID' 'C5 H9 N O4'    147.129 
GLY 'PEPTIDE LINKING'   y GLYCINE         'C2 H5 N O2'     75.067 
HIS 'L-PEPTIDE LINKING' y HISTIDINE       'C6 H10 N3 O2'  156.162 
ILE 'L-PEPTIDE LINKING' y ISOLEUCINE      'C6 H13 N O2'   131.173 
LEU 'L-PEPTIDE LINKING' y LEUCINE         'C6 H13 N O2'   131.173 
LYS 'L-PEPTIDE LINKING' y LYSINE          'C6 H15 N2 O2'  147.195 
MET 'L-PEPTIDE LINKING' y METHIONINE      'C5 H11 N O2 S' 149.211 
PHE 'L-PEPTIDE LINKING' y PHENYLALANINE   'C9 H11 N O2'   165.189 
PRO 'L-PEPTIDE LINKING' y PROLINE         'C5 H9 N O2'     115.13 
SER 'L-PEPTIDE LINKING' y SERINE          'C3 H7 N O3'    105.093 
THR 'L-PEPTIDE LINKING' y THREONINE       'C4 H9 N O3'    119.119 
TRP 'L-PEPTIDE LINKING' y TRYPTOPHAN      'C11 H12 N2 O2' 204.225 
TYR 'L-PEPTIDE LINKING' y TYROSINE        'C9 H11 N O3'   181.189 
VAL 'L-PEPTIDE LINKING' y VALINE          'C5 H11 N O2'   117.146 
# 
loop_
_atom_type.symbol 
N 
C 
O 
S 
# 
loop_
_entity_poly_seq.entity_id 
_entity_poly_seq.num 
_entity_poly_seq.mon_id 
_entity_poly_seq.hetero 
1   1 ARG n 
1   2 VAL n 
1   3 ILE n 
1   4 GLY n 
1   5 GLY n 
1   6 LYS n 
1   7 PRO n 
1   8 CYS n 
1   9 LEU n 
1  10 PHE n 
1  11 GLY n 
1  12 LEU n 
1  13 ARG n 
1  14 PRO n 
1  15 TYR n 
1  16 GLN n 
1  17 VAL n 
1  18 ALA n 
1  19 LEU n 
1  20 VAL n 
1  21 LYS n 
1  22 ASP n 
1  23 ASN n 
1  24 ARG n 
1  25 ILE n 
1  26 TYR n 
1  27 CYS n 
1  28 GLY n 
1  29 GLY n 
1  30 SER n 
1  31 LEU n 
1  32 ILE n 
1  33 ASP n 
1  34 ARG n 
1  35 LYS n 
1  36 TRP n 
1  37 VAL n 
1  38 LEU n 
1  39 THR n 
1  40 ALA n 
1  41 ALA n 
1  42 HIS n 
1  43 CYS n 
1  44 SER n 
1  45 LYS n 
1  46 ASP n 
1  47 SER n 
1  48 VAL n 
1  49 GLN n 
1  50 LEU n 
1  51 ASN n 
1  52 LEU n 
1  53 GLY n 
1  54 ASP n 
1  55 TYR n 
1  56 ASN n 
1  57 LEU n 
1  58 ARG n 
1  59 VAL n 
1  60 SER n 
1  61 GLU n 
1  62 PRO n 
1  63 THR n 
1  64 GLU n 
1  65 GLN n 
1  66 THR n 
1  67 ARG n 
1  68 ARG n 
1  69 ILE n 
1  70 CYS n 
1  71 ASN n 
1  72 PHE n 
1  73 PHE n 
1  74 VAL n 
1  75 HIS n 
1  76 PRO n 
1  77 ARG n 
1  78 TYR n 
1  79 LYS n 
1  80 SER n 
1  81 ARG n 
1  82 PRO n 
1  83 HIS n 
1  84 ASP n 
1  85 TYR n 
1  86 ASP n 
1  87 PHE n 
1  88 MET n 
1  89 LEU n 
1  90 LEU n 
1  91 GLU n 
1  92 LEU n 
1  93 ASP n 
1  94 GLU n 
1  95 PRO n 
1  96 VAL n 
1  97 GLN n 
1  98 LEU n 
1  99 ASN n 
1 100 ASN n 
1 101 PHE n 
1 102 VAL n 
1 103 HIS n 
1 104 THR n 
1 105 ILE n 
1 106 SER n 
1 107 LEU n 
1 108 ALA n 
1 109 THR n 
1 110 ARG n 
1 111 CYS n 
1 112 PRO n 
1 113 THR n 
1 114 PRO n 
1 115 GLY n 
1 116 MET n 
1 117 ARG n 
1 118 CYS n 
1 119 SER n 
1 120 VAL n 
1 121 SER n 
1 122 GLY n 
1 123 TRP n 
1 124 GLY n 
1 125 THR n 
1 126 ILE n 
1 127 LYS n 
1 128 SER n 
1 129 PRO n 
1 130 GLN n 
1 131 GLU n 
1 132 ARG n 
1 133 LEU n 
1 134 PRO n 
1 135 ALA n 
1 136 LEU n 
1 137 LEU n 
1 138 GLN n 
1 139 CYS n 
1 140 ALA n 
1 141 ASP n 
1 142 LEU n 
1 143 TYR n 
1 144 ILE n 
1 145 VAL n 
1 146 SER n 
1 147 GLN n 
1 148 GLU n 
1 149 LYS n 
1 150 CYS n 
1 151 GLN n 
1 152 GLN n 
1 153 ASN n 
1 154 TYR n 
1 155 PRO n 
1 156 GLY n 
1 157 ARG n 
1 158 ILE n 
1 159 THR n 
1 160 GLU n 
1 161 ASN n 
1 162 MET n 
1 163 PHE n 
1 164 CYS n 
1 165 ALA n 
1 166 GLY n 
1 167 VAL n 
1 168 LYS n 
1 169 GLN n 
1 170 GLY n 
1 171 GLY n 
1 172 VAL n 
1 173 ASP n 
1 174 THR n 
1 175 CYS n 
1 176 GLN n 
1 177 GLY n 
1 178 ASP n 
1 179 SER n 
1 180 GLY n 
1 181 GLY n 
1 182 PRO n 
1 183 LEU n 
1 184 VAL n 
1 185 CYS n 
1 186 ASN n 
1 187 GLY n 
1 188 ILE n 
1 189 LEU n 
1 190 GLN n 
1 191 GLY n 
1 192 ILE n 
1 193 VAL n 
1 194 SER n 
1 195 TRP n 
1 196 GLY n 
1 197 THR n 
1 198 SER n 
1 199 VAL n 
1 200 CYS n 
1 201 ALA n 
1 202 LEU n 
1 203 ARG n 
1 204 GLY n 
1 205 ARG n 
1 206 PRO n 
1 207 GLY n 
1 208 VAL n 
1 209 TYR n 
1 210 ALA n 
1 211 ASN n 
1 212 VAL n 
1 213 CYS n 
1 214 THR n 
1 215 ALA n 
1 216 VAL n 
1 217 GLN n 
1 218 TRP n 
1 219 VAL n 
1 220 ARG n 
1 221 ASP n 
1 222 THR n 
1 223 ILE n 
1 224 ARG n 
1 225 GLY n 
1 226 ARG n 
# 
loop_
_pdbx_poly_seq_scheme.asym_id 
_pdbx_poly_seq_scheme.entity_id 
_pdbx_poly_seq_scheme.seq_id 
_pdbx_poly_seq_scheme.mon_id 
_pdbx_poly_seq_scheme.ndb_seq_num 
_pdbx_poly_seq_scheme.pdb_seq_num 
_pdbx_poly_seq_scheme.auth_seq_num 
_pdbx_poly_seq_scheme.pdb_mon_id 
_pdbx_poly_seq_scheme.auth_mon_id 
_pdbx_poly_seq_scheme.pdb_strand_id 
_pdbx_poly_seq_scheme.pdb_ins_code 
_pdbx_poly_seq_scheme.hetero 
A 1   1 ARG   1 1   1   ARG ARG A ? n 
A 1   2 VAL   2 2   2   VAL VAL A ? n 
A 1   3 ILE   3 3   3   ILE ILE A ? n 
A 1   4 GLY   4 4   4   GLY GLY A ? n 
A 1   5 GLY   5 5   5   GLY GLY A ? n 
A 1   6 LYS   6 6   6   LYS LYS A ? n 
A 1   7 PRO   7 7   7   PRO PRO A ? n 
A 1   8 CYS   8 8   8   CYS CYS A ? n 
A 1   9 LEU   9 9   9   LEU LEU A ? n 
A 1  10 PHE  10 10  10  PHE PHE A ? n 
A 1  11 GLY  11 11  11  GLY GLY A ? n 
A 1  12 LEU  12 12  12  LEU LEU A ? n 
A 1  13 ARG  13 13  13  ARG ARG A ? n 
A 1  14 PRO  14 14  14  PRO PRO A ? n 
A 1  15 TYR  15 15  15  TYR TYR A ? n 
A 1  16 GLN  16 16  16  GLN GLN A ? n 
A 1  17 VAL  17 17  17  VAL VAL A ? n 
A 1  18 ALA  18 18  18  ALA ALA A ? n 
A 1  19 LEU  19 19  19  LEU LEU A ? n 
A 1  20 VAL  20 20  20  VAL VAL A ? n 
A 1  21 LYS  21 21  21  LYS LYS A ? n 
A 1  22 ASP  22 22  22  ASP ASP A ? n 
A 1  23 ASN  23 23  23  ASN ASN A ? n 
A 1  24 ARG  24 24  24  ARG ARG A ? n 
A 1  25 ILE  25 25  25  ILE ILE A ? n 
A 1  26 TYR  26 26  26  TYR TYR A ? n 
A 1  27 CYS  27 27  27  CYS CYS A ? n 
A 1  28 GLY  28 28  28  GLY GLY A ? n 
A 1  29 GLY  29 29  29  GLY GLY A ? n 
A 1  30 SER  30 30  30  SER SER A ? n 
A 1  31 LEU  31 31  31  LEU LEU A ? n 
A 1  32 ILE  32 32  32  ILE ILE A ? n 
A 1  33 ASP  33 33  33  ASP ASP A ? n 
A 1  34 ARG  34 34  34  ARG ARG A ? n 
A 1  35 LYS  35 35  35  LYS LYS A ? n 
A 1  36 TRP  36 36  36  TRP TRP A ? n 
A 1  37 VAL  37 37  37  VAL VAL A ? n 
A 1  38 LEU  38 38  38  LEU LEU A ? n 
A 1  39 THR  39 39  39  THR THR A ? n 
A 1  40 ALA  40 40  40  ALA ALA A ? n 
A 1  41 ALA  41 41  41  ALA ALA A ? n 
A 1  42 HIS  42 42  42  HIS HIS A ? n 
A 1  43 CYS  43 43  43  CYS CYS A ? n 
A 1  44 SER  44 44  44  SER SER A ? n 
A 1  45 LYS  45 45  45  LYS LYS A ? n 
A 1  46 ASP  46 46  46  ASP ASP A ? n 
A 1  47 SER  47 47  47  SER SER A ? n 
A 1  48 VAL  48 48  48  VAL VAL A ? n 
A 1  49 GLN  49 49  49  GLN GLN A ? n 
A 1  50 LEU  50 50  50  LEU LEU A ? n 
A 1  51 ASN  51 51  51  ASN ASN A ? n 
A 1  52 LEU  52 52  52  LEU LEU A ? n 
A 1  53 GLY  53 53  53  GLY GLY A ? n 
A 1  54 ASP  54 54  54  ASP ASP A ? n 
A 1  55 TYR  55 55  55  TYR TYR A ? n 
A 1  56 ASN  56 56  56  ASN ASN A ? n 
A 1  57 LEU  57 57  57  LEU LEU A ? n 
A 1  58 ARG  58 58  58  ARG ARG A ? n 
A 1  59 VAL  59 59  59  VAL VAL A ? n 
A 1  60 SER  60 60  60  SER SER A ? n 
A 1  61 GLU  61 61  61  GLU GLU A ? n 
A 1  62 PRO  62 62  62  PRO PRO A ? n 
A 1  63 THR  63 63  63  THR THR A ? n 
A 1  64 GLU  64 64  64  GLU GLU A ? n 
A 1  65 GLN  65 65  65  GLN GLN A ? n 
A 1  66 THR  66 66  66  THR THR A ? n 
A 1  67 ARG  67 67  67  ARG ARG A ? n 
A 1  68 ARG  68 68  68  ARG ARG A ? n 
A 1  69 ILE  69 69  69  ILE ILE A ? n 
A 1  70 CYS  70 70  70  CYS CYS A ? n 
A 1  71 ASN  71 71  71  ASN ASN A ? n 
A 1  72 PHE  72 72  72  PHE PHE A ? n 
A 1  73 PHE  73 73  73  PHE PHE A ? n 
A 1  74 VAL  74 74  74  VAL VAL A ? n 
A 1  75 HIS  75 75  75  HIS HIS A ? n 
A 1  76 PRO  76 76  76  PRO PRO A ? n 
A 1  77 ARG  77 77  77  ARG ARG A ? n 
A 1  78 TYR  78 78  78  TYR TYR A ? n 
A 1  79 LYS  79 79  79  LYS LYS A ? n 
A 1  80 SER  80 80  80  SER SER A ? n 
A 1  81 ARG  81 81  81  ARG ARG A ? n 
A 1  82 PRO  82 82  82  PRO PRO A ? n 
A 1  83 HIS  83 83  83  HIS HIS A ? n 
A 1  84 ASP  84 84  84  ASP ASP A ? n 
A 1  85 TYR  85 85  85  TYR TYR A ? n 
A 1  86 ASP  86 86  86  ASP ASP A ? n 
A 1  87 PHE  87 87  87  PHE PHE A ? n 
A 1  88 MET  88 88  88  MET MET A ? n 
A 1  89 LEU  89 89  89  LEU LEU A ? n 
A 1  90 LEU  90 90  90  LEU LEU A ? n 
A 1  91 GLU  91 91  91  GLU GLU A ? n 
A 1  92 LEU  92 92  92  LEU LEU A ? n 
A 1  93 ASP  93 93  93  ASP ASP A ? n 
A 1  94 GLU  94 94  94  GLU GLU A ? n 
A 1  95 PRO  95 95  95  PRO PRO A ? n 
A 1  96 VAL  96 96  96  VAL VAL A ? n 
A 1  97 GLN  97 97  97  GLN GLN A ? n 
A 1  98 LEU  98 98  98  LEU LEU A ? n 
A 1  99 ASN  99 99  99  ASN ASN A ? n 
A 1 100 ASN 100 100 100 ASN ASN A ? n 
A 1 101 PHE 101 101 101 PHE PHE A ? n 
A 1 102 VAL 102 102 102 VAL VAL A ? n 
A 1 103 HIS 103 103 103 HIS HIS A ? n 
A 1 104 THR 104 104 104 THR THR A ? n 
A 1 105 ILE 105 105 105 ILE ILE A ? n 
A 1 106 SER 106 106 106 SER SER A ? n 
A 1 107 LEU 107 107 107 LEU LEU A ? n 
A 1 108 ALA 108 108 108 ALA ALA A ? n 
A 1 109 THR 109 109 109 THR THR A ? n 
A 1 110 ARG 110 110 110 ARG ARG A ? n 
A 1 111 CYS 111 111 111 CYS CYS A ? n 
A 1 112 PRO 112 112 112 PRO PRO A ? n 
A 1 113 THR 113 113 113 THR THR A ? n 
A 1 114 PRO 114 114 114 PRO PRO A ? n 
A 1 115 GLY 115 115 115 GLY GLY A ? n 
A 1 116 MET 116 116 116 MET MET A ? n 
A 1 117 ARG 117 117 117 ARG ARG A ? n 
A 1 118 CYS 118 118 118 CYS CYS A ? n 
A 1 119 SER 119 119 119 SER SER A ? n 
A 1 120 VAL 120 120 120 VAL VAL A ? n 
A 1 121 SER 121 121 121 SER SER A ? n 
A 1 122 GLY 122 122 122 GLY GLY A ? n 
A 1 123 TRP 123 123 123 TRP TRP A ? n 
A 1 124 GLY 124 124 124 GLY GLY A ? n 
A 1 125 THR 125 125 125 THR THR A ? n 
A 1 126 ILE 126 126 126 ILE ILE A ? n 
A 1 127 LYS 127 127 127 LYS LYS A ? n 
A 1 128 SER 128 128 128 SER SER A ? n 
A 1 129 PRO 129 129 129 PRO PRO A ? n 
A 1 130 GLN 130 130 130 GLN GLN A ? n 
A 1 131 GLU 131 131 131 GLU GLU A ? n 
A 1 132 ARG 132 132 132 ARG ARG A ? n 
A 1 133 LEU 133 133 133 LEU LEU A ? n 
A 1 134 PRO 134 134 134 PRO PRO A ? n 
A 1 135 ALA 135 135 135 ALA ALA A ? n 
A 1 136 LEU 136 136 136 LEU LEU A ? n 
A 1 137 LEU 137 137 137 LEU LEU A ? n 
A 1 138 GLN 138 138 138 GLN GLN A ? n 
A 1 139 CYS 139 139 139 CYS CYS A ? n 
A 1 140 ALA 140 140 140 ALA ALA A ? n 
A 1 141 ASP 141 141 141 ASP ASP A ? n 
A 1 142 LEU 142 142 142 LEU LEU A ? n 
A 1 143 TYR 143 143 143 TYR TYR A ? n 
A 1 144 ILE 144 144 144 ILE ILE A ? n 
A 1 145 VAL 145 145 145 VAL VAL A ? n 
A 1 146 SER 146 146 146 SER SER A ? n 
A 1 147 GLN 147 147 147 GLN GLN A ? n 
A 1 148 GLU 148 148 148 GLU GLU A ? n 
A 1 149 LYS 149 149 149 LYS LYS A ? n 
A 1 150 CYS 150 150 150 CYS CYS A ? n 
A 1 151 GLN 151 151 151 GLN GLN A ? n 
A 1 152 GLN 152 152 152 GLN GLN A ? n 
A 1 153 ASN 153 153 153 ASN ASN A ? n 
A 1 154 TYR 154 154 154 TYR TYR A ? n 
A 1 155 PRO 155 155 155 PRO PRO A ? n 
A 1 156 GLY 156 156 156 GLY GLY A ? n 
A 1 157 ARG 157 157 157 ARG ARG A ? n 
A 1 158 ILE 158 158 158 ILE ILE A ? n 
A 1 159 THR 159 159 159 THR THR A ? n 
A 1 160 GLU 160 160 160 GLU GLU A ? n 
A 1 161 ASN 161 161 161 ASN ASN A ? n 
A 1 162 MET 162 162 162 MET MET A ? n 
A 1 163 PHE 163 163 163 PHE PHE A ? n 
A 1 164 CYS 164 164 164 CYS CYS A ? n 
A 1 165 ALA 165 165 165 ALA ALA A ? n 
A 1 166 GLY 166 166 166 GLY GLY A ? n 
A 1 167 VAL 167 167 167 VAL VAL A ? n 
A 1 168 LYS 168 168 168 LYS LYS A ? n 
A 1 169 GLN 169 169 169 GLN GLN A ? n 
A 1 170 GLY 170 170 170 GLY GLY A ? n 
A 1 171 GLY 171 171 171 GLY GLY A ? n 
A 1 172 VAL 172 172 172 VAL VAL A ? n 
A 1 173 ASP 173 173 173 ASP ASP A ? n 
A 1 174 THR 174 174 174 THR THR A ? n 
A 1 175 CYS 175 175 175 CYS CYS A ? n 
A 1 176 GLN 176 176 176 GLN GLN A ? n 
A 1 177 GLY 177 177 177 GLY GLY A ? n 
A 1 178 ASP 178 178 178 ASP ASP A ? n 
A 1 179 SER 179 179 179 SER SER A ? n 
A 1 180 GLY 180 180 180 GLY GLY A ? n 
A 1 181 GLY 181 181 181 GLY GLY A ? n 
A 1 182 PRO 182 182 182 PRO PRO A ? n 
A 1 183 LEU 183 183 183 LEU LEU A ? n 
A 1 184 VAL 184 184 184 VAL VAL A ? n 
A 1 185 CYS 185 185 185 CYS CYS A ? n 
A 1 186 ASN 186 186 186 ASN ASN A ? n 
A 1 187 GLY 187 187 187 GLY GLY A ? n 
A 1 188 ILE 188 188 188 ILE ILE A ? n 
A 1 189 LEU 189 189 189 LEU LEU A ? n 
A 1 190 GLN 190 190 190 GLN GLN A ? n 
A 1 191 GLY 191 191 191 GLY GLY A ? n 
A 1 192 ILE 192 192 192 ILE ILE A ? n 
A 1 193 VAL 193 193 193 VAL VAL A ? n 
A 1 194 SER 194 194 194 SER SER A ? n 
A 1 195 TRP 195 195 195 TRP TRP A ? n 
A 1 196 GLY 196 196 196 GLY GLY A ? n 
A 1 197 THR 197 197 197 THR THR A ? n 
A 1 198 SER 198 198 198 SER SER A ? n 
A 1 199 VAL 199 199 199 VAL VAL A ? n 
A 1 200 CYS 200 200 200 CYS CYS A ? n 
A 1 201 ALA 201 201 201 ALA ALA A ? n 
A 1 202 LEU 202 202 202 LEU LEU A ? n 
A 1 203 ARG 203 203 203 ARG ARG A ? n 
A 1 204 GLY 204 204 204 GLY GLY A ? n 
A 1 205 ARG 205 205 205 ARG ARG A ? n 
A 1 206 PRO 206 206 206 PRO PRO A ? n 
A 1 207 GLY 207 207 207 GLY GLY A ? n 
A 1 208 VAL 208 208 208 VAL VAL A ? n 
A 1 209 TYR 209 209 209 TYR TYR A ? n 
A 1 210 ALA 210 210 210 ALA ALA A ? n 
A 1 211 ASN 211 211 211 ASN ASN A ? n 
A 1 212 VAL 212 212 212 VAL VAL A ? n 
A 1 213 CYS 213 213 213 CYS CYS A ? n 
A 1 214 THR 214 214 214 THR THR A ? n 
A 1 215 ALA 215 215 215 ALA ALA A ? n 
A 1 216 VAL 216 216 216 VAL VAL A ? n 
A 1 217 GLN 217 217 217 GLN GLN A ? n 
A 1 218 TRP 218 218 218 TRP TRP A ? n 
A 1 219 VAL 219 219 219 VAL VAL A ? n 
A 1 220 ARG 220 220 220 ARG ARG A ? n 
A 1 221 ASP 221 221 221 ASP ASP A ? n 
A 1 222 THR 222 222 222 THR THR A ? n 
A 1 223 ILE 223 223 223 ILE ILE A ? n 
A 1 224 ARG 224 224 224 ARG ARG A ? n 
A 1 225 GLY 225 225 225 GLY GLY A ? n 
A 1 226 ARG 226 226 226 ARG ARG A ? n 
# 
loop_
_atom_site.group_PDB 
_atom_site.id 
_atom_site.type_symbol 
_atom_site.label_atom_id 
_atom_site.label_alt_id 
_atom_site.label_comp_id 
_atom_site.label_asym_id 
_atom_site.label_entity_id 
_atom_site.label_seq_id 
_atom_site.pdbx_PDB_ins_code 
_atom_site.Cartn_x 
_atom_site.Cartn_y 
_atom_site.Cartn_z 
_atom_site.occupancy 
_atom_site.B_iso_or_equiv 
_atom_site.pdbx_formal_charge 
_atom_site.auth_seq_id 
_atom_site.auth_comp_id 
_atom_site.auth_asym_id 
_atom_site.auth_atom_id 
_atom_site.pdbx_PDB_model_num 
ATOM 1    N N   ? ARG A 1   1 ?   3.317   8.753  -5.868 1.000 45.200 ? 1   ARG A N   1 
ATOM 2    C CA  ? ARG A 1   1 ?   3.673   9.289  -7.178 1.000 45.200 ? 1   ARG A CA  1 
ATOM 3    C C   ? ARG A 1   1 ?   3.638   8.199  -8.244 1.000 45.200 ? 1   ARG A C   1 
ATOM 4    C CB  ? ARG A 1   1 ?   5.059   9.937  -7.136 1.000 45.200 ? 1   ARG A CB  1 
ATOM 5    O O   ? ARG A 1   1 ?   4.208   7.122  -8.057 1.000 45.200 ? 1   ARG A O   1 
ATOM 6    C CG  ? ARG A 1   1 ?   5.221  11.107  -8.093 1.000 45.200 ? 1   ARG A CG  1 
ATOM 7    C CD  ? ARG A 1   1 ?   6.564  11.800  -7.913 1.000 45.200 ? 1   ARG A CD  1 
ATOM 8    N NE  ? ARG A 1   1 ?   6.815  12.772  -8.974 1.000 45.200 ? 1   ARG A NE  1 
ATOM 9    N NH1 ? ARG A 1   1 ?   8.590  13.792  -7.903 1.000 45.200 ? 1   ARG A NH1 1 
ATOM 10   N NH2 ? ARG A 1   1 ?   7.912  14.531  -9.964 1.000 45.200 ? 1   ARG A NH2 1 
ATOM 11   C CZ  ? ARG A 1   1 ?   7.772  13.696  -8.944 1.000 45.200 ? 1   ARG A CZ  1 
ATOM 12   N N   ? VAL A 1   2 ?   2.867   8.403  -9.367 1.000 52.130 ? 2   VAL A N   1 
ATOM 13   C CA  ? VAL A 1   2 ?   3.332   7.725 -10.572 1.000 52.130 ? 2   VAL A CA  1 
ATOM 14   C C   ? VAL A 1   2 ?   3.991   8.733 -11.511 1.000 52.130 ? 2   VAL A C   1 
ATOM 15   C CB  ? VAL A 1   2 ?   2.177   6.998 -11.296 1.000 52.130 ? 2   VAL A CB  1 
ATOM 16   O O   ? VAL A 1   2 ?   3.323   9.621 -12.046 1.000 52.130 ? 2   VAL A O   1 
ATOM 17   C CG1 ? VAL A 1   2 ?   2.693   6.259 -12.530 1.000 52.130 ? 2   VAL A CG1 1 
ATOM 18   C CG2 ? VAL A 1   2 ?   1.476   6.030 -10.344 1.000 52.130 ? 2   VAL A CG2 1 
ATOM 19   N N   ? ILE A 1   3 ?   5.181   9.247 -11.238 1.000 56.420 ? 3   ILE A N   1 
ATOM 20   C CA  ? ILE A 1   3 ?   5.944  10.053 -12.185 1.000 56.420 ? 3   ILE A CA  1 
ATOM 21   C C   ? ILE A 1   3 ?   5.888   9.413 -13.570 1.000 56.420 ? 3   ILE A C   1 
ATOM 22   C CB  ? ILE A 1   3 ?   7.411  10.221 -11.730 1.000 56.420 ? 3   ILE A CB  1 
ATOM 23   O O   ? ILE A 1   3 ?   6.189   8.227 -13.725 1.000 56.420 ? 3   ILE A O   1 
ATOM 24   C CG1 ? ILE A 1   3 ?   7.471  10.935 -10.375 1.000 56.420 ? 3   ILE A CG1 1 
ATOM 25   C CG2 ? ILE A 1   3 ?   8.219  10.981 -12.786 1.000 56.420 ? 3   ILE A CG2 1 
ATOM 26   C CD1 ? ILE A 1   3 ?   8.883  11.118  -9.834 1.000 56.420 ? 3   ILE A CD1 1 
ATOM 27   N N   ? GLY A 1   4 ?   5.219  10.320 -14.505 1.000 55.340 ? 4   GLY A N   1 
ATOM 28   C CA  ? GLY A 1   4 ?   4.997   9.778 -15.836 1.000 55.340 ? 4   GLY A CA  1 
ATOM 29   C C   ? GLY A 1   4 ?   3.674   9.049 -15.970 1.000 55.340 ? 4   GLY A C   1 
ATOM 30   O O   ? GLY A 1   4 ?   3.447   8.339 -16.952 1.000 55.340 ? 4   GLY A O   1 
ATOM 31   N N   ? GLY A 1   5 ?   2.787   9.141 -14.811 1.000 65.930 ? 5   GLY A N   1 
ATOM 32   C CA  ? GLY A 1   5 ?   1.451   8.566 -14.807 1.000 65.930 ? 5   GLY A CA  1 
ATOM 33   C C   ? GLY A 1   5 ?   0.405   9.484 -15.409 1.000 65.930 ? 5   GLY A C   1 
ATOM 34   O O   ? GLY A 1   5 ?   0.687  10.647 -15.703 1.000 65.930 ? 5   GLY A O   1 
ATOM 35   N N   ? LYS A 1   6 ?  -0.635   9.053 -15.906 1.000 82.120 ? 6   LYS A N   1 
ATOM 36   C CA  ? LYS A 1   6 ?  -1.798   9.741 -16.460 1.000 82.120 ? 6   LYS A CA  1 
ATOM 37   C C   ? LYS A 1   6 ?  -3.043   9.483 -15.615 1.000 82.120 ? 6   LYS A C   1 
ATOM 38   C CB  ? LYS A 1   6 ?  -2.045   9.301 -17.904 1.000 82.120 ? 6   LYS A CB  1 
ATOM 39   O O   ? LYS A 1   6 ?  -3.088   8.523 -14.843 1.000 82.120 ? 6   LYS A O   1 
ATOM 40   C CG  ? LYS A 1   6 ?  -2.291   7.808 -18.062 1.000 82.120 ? 6   LYS A CG  1 
ATOM 41   C CD  ? LYS A 1   6 ?  -2.425   7.416 -19.528 1.000 82.120 ? 6   LYS A CD  1 
ATOM 42   C CE  ? LYS A 1   6 ?  -2.687   5.924 -19.688 1.000 82.120 ? 6   LYS A CE  1 
ATOM 43   N NZ  ? LYS A 1   6 ?  -2.778   5.528 -21.125 1.000 82.120 ? 6   LYS A NZ  1 
ATOM 44   N N   ? PRO A 1   7 ?  -3.907  10.569 -15.681 1.000 86.260 ? 7   PRO A N   1 
ATOM 45   C CA  ? PRO A 1   7 ?  -5.151  10.273 -14.966 1.000 86.260 ? 7   PRO A CA  1 
ATOM 46   C C   ? PRO A 1   7 ?  -5.712   8.893 -15.305 1.000 86.260 ? 7   PRO A C   1 
ATOM 47   C CB  ? PRO A 1   7 ?  -6.099  11.378 -15.435 1.000 86.260 ? 7   PRO A CB  1 
ATOM 48   O O   ? PRO A 1   7 ?  -5.676   8.476 -16.465 1.000 86.260 ? 7   PRO A O   1 
ATOM 49   C CG  ? PRO A 1   7 ?  -5.203  12.500 -15.849 1.000 86.260 ? 7   PRO A CG  1 
ATOM 50   C CD  ? PRO A 1   7 ?  -3.945  11.918 -16.428 1.000 86.260 ? 7   PRO A CD  1 
ATOM 51   N N   ? CYS A 1   8 ?  -6.079   8.160 -14.204 1.000 88.980 ? 8   CYS A N   1 
ATOM 52   C CA  ? CYS A 1   8 ?  -6.744   6.877 -14.400 1.000 88.980 ? 8   CYS A CA  1 
ATOM 53   C C   ? CYS A 1   8 ?  -8.094   7.061 -15.083 1.000 88.980 ? 8   CYS A C   1 
ATOM 54   C CB  ? CYS A 1   8 ?  -6.932   6.160 -13.064 1.000 88.980 ? 8   CYS A CB  1 
ATOM 55   O O   ? CYS A 1   8 ?  -8.724   8.112 -14.950 1.000 88.980 ? 8   CYS A O   1 
ATOM 56   S SG  ? CYS A 1   8 ?  -5.385   5.819 -12.196 1.000 88.980 ? 8   CYS A SG  1 
ATOM 57   N N   ? LEU A 1   9 ?  -8.473   6.018 -15.835 1.000 88.080 ? 9   LEU A N   1 
ATOM 58   C CA  ? LEU A 1   9 ?  -9.849   6.022 -16.318 1.000 88.080 ? 9   LEU A CA  1 
ATOM 59   C C   ? LEU A 1   9 ? -10.833   5.924 -15.157 1.000 88.080 ? 9   LEU A C   1 
ATOM 60   C CB  ? LEU A 1   9 ? -10.078   4.866 -17.295 1.000 88.080 ? 9   LEU A CB  1 
ATOM 61   O O   ? LEU A 1   9 ? -10.636   5.127 -14.237 1.000 88.080 ? 9   LEU A O   1 
ATOM 62   C CG  ? LEU A 1   9 ?  -9.321   4.940 -18.622 1.000 88.080 ? 9   LEU A CG  1 
ATOM 63   C CD1 ? LEU A 1   9 ?  -9.567   3.679 -19.443 1.000 88.080 ? 9   LEU A CD1 1 
ATOM 64   C CD2 ? LEU A 1   9 ?  -9.732   6.182 -19.404 1.000 88.080 ? 9   LEU A CD2 1 
ATOM 65   N N   ? PHE A 1  10 ? -11.866   6.839 -15.166 1.000 88.120 ? 10  PHE A N   1 
ATOM 66   C CA  ? PHE A 1  10 ? -12.877   6.888 -14.116 1.000 88.120 ? 10  PHE A CA  1 
ATOM 67   C C   ? PHE A 1  10 ? -13.455   5.502 -13.855 1.000 88.120 ? 10  PHE A C   1 
ATOM 68   C CB  ? PHE A 1  10 ? -13.998   7.862 -14.493 1.000 88.120 ? 10  PHE A CB  1 
ATOM 69   O O   ? PHE A 1  10 ? -13.874   4.813 -14.787 1.000 88.120 ? 10  PHE A O   1 
ATOM 70   C CG  ? PHE A 1  10 ? -15.011   8.074 -13.400 1.000 88.120 ? 10  PHE A CG  1 
ATOM 71   C CD1 ? PHE A 1  10 ? -16.309   7.595 -13.533 1.000 88.120 ? 10  PHE A CD1 1 
ATOM 72   C CD2 ? PHE A 1  10 ? -14.664   8.752 -12.238 1.000 88.120 ? 10  PHE A CD2 1 
ATOM 73   C CE1 ? PHE A 1  10 ? -17.248   7.790 -12.523 1.000 88.120 ? 10  PHE A CE1 1 
ATOM 74   C CE2 ? PHE A 1  10 ? -15.597   8.950 -11.224 1.000 88.120 ? 10  PHE A CE2 1 
ATOM 75   C CZ  ? PHE A 1  10 ? -16.889   8.470 -11.369 1.000 88.120 ? 10  PHE A CZ  1 
ATOM 76   N N   ? GLY A 1  11 ? -13.328   5.010 -12.489 1.000 86.850 ? 11  GLY A N   1 
ATOM 77   C CA  ? GLY A 1  11 ? -13.995   3.775 -12.110 1.000 86.850 ? 11  GLY A CA  1 
ATOM 78   C C   ? GLY A 1  11 ? -13.140   2.542 -12.332 1.000 86.850 ? 11  GLY A C   1 
ATOM 79   O O   ? GLY A 1  11 ? -13.575   1.421 -12.061 1.000 86.850 ? 11  GLY A O   1 
ATOM 80   N N   ? LEU A 1  12 ? -11.896   2.613 -12.794 1.000 89.320 ? 12  LEU A N   1 
ATOM 81   C CA  ? LEU A 1  12 ? -11.031   1.502 -13.178 1.000 89.320 ? 12  LEU A CA  1 
ATOM 82   C C   ? LEU A 1  12 ? -10.211   1.016 -11.988 1.000 89.320 ? 12  LEU A C   1 
ATOM 83   C CB  ? LEU A 1  12 ? -10.100   1.919 -14.319 1.000 89.320 ? 12  LEU A CB  1 
ATOM 84   O O   ? LEU A 1  12 ?  -9.711  -0.111 -11.993 1.000 89.320 ? 12  LEU A O   1 
ATOM 85   C CG  ? LEU A 1  12 ? -10.729   2.007 -15.710 1.000 89.320 ? 12  LEU A CG  1 
ATOM 86   C CD1 ? LEU A 1  12 ?  -9.659   2.292 -16.759 1.000 89.320 ? 12  LEU A CD1 1 
ATOM 87   C CD2 ? LEU A 1  12 ? -11.479   0.721 -16.040 1.000 89.320 ? 12  LEU A CD2 1 
ATOM 88   N N   ? ARG A 1  13 ? -10.191   1.735 -10.907 1.000 93.960 ? 13  ARG A N   1 
ATOM 89   C CA  ? ARG A 1  13 ?  -9.457   1.339  -9.710 1.000 93.960 ? 13  ARG A CA  1 
ATOM 90   C C   ? ARG A 1  13 ? -10.335   1.447  -8.468 1.000 93.960 ? 13  ARG A C   1 
ATOM 91   C CB  ? ARG A 1  13 ?  -8.202   2.197  -9.541 1.000 93.960 ? 13  ARG A CB  1 
ATOM 92   O O   ? ARG A 1  13 ? -10.050   2.239  -7.567 1.000 93.960 ? 13  ARG A O   1 
ATOM 93   C CG  ? ARG A 1  13 ?  -7.262   2.158 -10.736 1.000 93.960 ? 13  ARG A CG  1 
ATOM 94   C CD  ? ARG A 1  13 ?  -6.646   0.778 -10.923 1.000 93.960 ? 13  ARG A CD  1 
ATOM 95   N NE  ? ARG A 1  13 ?  -5.707   0.755 -12.041 1.000 93.960 ? 13  ARG A NE  1 
ATOM 96   N NH1 ? ARG A 1  13 ?  -7.299   0.252 -13.637 1.000 93.960 ? 13  ARG A NH1 1 
ATOM 97   N NH2 ? ARG A 1  13 ?  -5.103   0.509 -14.243 1.000 93.960 ? 13  ARG A NH2 1 
ATOM 98   C CZ  ? ARG A 1  13 ?  -6.038   0.505 -13.304 1.000 93.960 ? 13  ARG A CZ  1 
ATOM 99   N N   ? PRO A 1  14 ? -11.383   0.616  -8.420 1.000 95.170 ? 14  PRO A N   1 
ATOM 100  C CA  ? PRO A 1  14 ? -12.394   0.731  -7.367 1.000 95.170 ? 14  PRO A CA  1 
ATOM 101  C C   ? PRO A 1  14 ? -11.913   0.182  -6.025 1.000 95.170 ? 14  PRO A C   1 
ATOM 102  C CB  ? PRO A 1  14 ? -13.563  -0.097  -7.908 1.000 95.170 ? 14  PRO A CB  1 
ATOM 103  O O   ? PRO A 1  14 ? -12.604   0.325  -5.013 1.000 95.170 ? 14  PRO A O   1 
ATOM 104  C CG  ? PRO A 1  14 ? -12.926  -1.137  -8.772 1.000 95.170 ? 14  PRO A CG  1 
ATOM 105  C CD  ? PRO A 1  14 ? -11.723  -0.534  -9.438 1.000 95.170 ? 14  PRO A CD  1 
ATOM 106  N N   ? TYR A 1  15 ? -10.620  -0.308  -5.979 1.000 97.110 ? 15  TYR A N   1 
ATOM 107  C CA  ? TYR A 1  15 ? -10.029  -0.859  -4.765 1.000 97.110 ? 15  TYR A CA  1 
ATOM 108  C C   ? TYR A 1  15 ?  -9.090   0.147  -4.110 1.000 97.110 ? 15  TYR A C   1 
ATOM 109  C CB  ? TYR A 1  15 ?  -9.272  -2.154  -5.075 1.000 97.110 ? 15  TYR A CB  1 
ATOM 110  O O   ? TYR A 1  15 ?  -8.594  -0.086  -3.005 1.000 97.110 ? 15  TYR A O   1 
ATOM 111  C CG  ? TYR A 1  15 ?  -8.395  -2.066  -6.300 1.000 97.110 ? 15  TYR A CG  1 
ATOM 112  C CD1 ? TYR A 1  15 ?  -8.805  -2.611  -7.515 1.000 97.110 ? 15  TYR A CD1 1 
ATOM 113  C CD2 ? TYR A 1  15 ?  -7.154  -1.440  -6.245 1.000 97.110 ? 15  TYR A CD2 1 
ATOM 114  C CE1 ? TYR A 1  15 ?  -7.999  -2.533  -8.646 1.000 97.110 ? 15  TYR A CE1 1 
ATOM 115  C CE2 ? TYR A 1  15 ?  -6.340  -1.356  -7.370 1.000 97.110 ? 15  TYR A CE2 1 
ATOM 116  O OH  ? TYR A 1  15 ?  -5.969  -1.826  -9.681 1.000 97.110 ? 15  TYR A OH  1 
ATOM 117  C CZ  ? TYR A 1  15 ?  -6.771  -1.905  -8.564 1.000 97.110 ? 15  TYR A CZ  1 
ATOM 118  N N   ? GLN A 1  16 ?  -8.731   1.233  -4.810 1.000 96.220 ? 16  GLN A N   1 
ATOM 119  C CA  ? GLN A 1  16 ?  -7.814   2.250  -4.306 1.000 96.220 ? 16  GLN A CA  1 
ATOM 120  C C   ? GLN A 1  16 ?  -8.433   3.023  -3.145 1.000 96.220 ? 16  GLN A C   1 
ATOM 121  C CB  ? GLN A 1  16 ?  -7.415   3.214  -5.425 1.000 96.220 ? 16  GLN A CB  1 
ATOM 122  O O   ? GLN A 1  16 ?  -9.546   3.540  -3.260 1.000 96.220 ? 16  GLN A O   1 
ATOM 123  C CG  ? GLN A 1  16 ?  -6.495   4.339  -4.968 1.000 96.220 ? 16  GLN A CG  1 
ATOM 124  C CD  ? GLN A 1  16 ?  -5.102   3.851  -4.615 1.000 96.220 ? 16  GLN A CD  1 
ATOM 125  N NE2 ? GLN A 1  16 ?  -4.394   4.622  -3.796 1.000 96.220 ? 16  GLN A NE2 1 
ATOM 126  O OE1 ? GLN A 1  16 ?  -4.666   2.791  -5.075 1.000 96.220 ? 16  GLN A OE1 1 
ATOM 127  N N   ? VAL A 1  17 ?  -7.647   3.149  -2.060 1.000 95.620 ? 17  VAL A N   1 
ATOM 128  C CA  ? VAL A 1  17 ?  -8.102   3.841  -0.859 1.000 95.620 ? 17  VAL A CA  1 
ATOM 129  C C   ? VAL A 1  17 ?  -7.179   5.020  -0.560 1.000 95.620 ? 17  VAL A C   1 
ATOM 130  C CB  ? VAL A 1  17 ?  -8.160   2.889   0.357 1.000 95.620 ? 17  VAL A CB  1 
ATOM 131  O O   ? VAL A 1  17 ?  -5.954   4.881  -0.589 1.000 95.620 ? 17  VAL A O   1 
ATOM 132  C CG1 ? VAL A 1  17 ?  -8.626   3.635   1.606 1.000 95.620 ? 17  VAL A CG1 1 
ATOM 133  C CG2 ? VAL A 1  17 ?  -9.080   1.705   0.063 1.000 95.620 ? 17  VAL A CG2 1 
ATOM 134  N N   ? ALA A 1  18 ?  -7.808   6.152  -0.306 1.000 93.780 ? 18  ALA A N   1 
ATOM 135  C CA  ? ALA A 1  18 ?  -7.046   7.320   0.127 1.000 93.780 ? 18  ALA A CA  1 
ATOM 136  C C   ? ALA A 1  18 ?  -7.087   7.470   1.645 1.000 93.780 ? 18  ALA A C   1 
ATOM 137  C CB  ? ALA A 1  18 ?  -7.581   8.583  -0.544 1.000 93.780 ? 18  ALA A CB  1 
ATOM 138  O O   ? ALA A 1  18 ?  -8.164   7.480   2.245 1.000 93.780 ? 18  ALA A O   1 
ATOM 139  N N   ? LEU A 1  19 ?  -5.914   7.487   2.177 1.000 93.240 ? 19  LEU A N   1 
ATOM 140  C CA  ? LEU A 1  19 ?  -5.802   7.839   3.588 1.000 93.240 ? 19  LEU A CA  1 
ATOM 141  C C   ? LEU A 1  19 ?  -5.601   9.341   3.760 1.000 93.240 ? 19  LEU A C   1 
ATOM 142  C CB  ? LEU A 1  19 ?  -4.643   7.080   4.239 1.000 93.240 ? 19  LEU A CB  1 
ATOM 143  O O   ? LEU A 1  19 ?  -4.633   9.905   3.245 1.000 93.240 ? 19  LEU A O   1 
ATOM 144  C CG  ? LEU A 1  19 ?  -4.909   5.618   4.603 1.000 93.240 ? 19  LEU A CG  1 
ATOM 145  C CD1 ? LEU A 1  19 ?  -5.202   4.804   3.346 1.000 93.240 ? 19  LEU A CD1 1 
ATOM 146  C CD2 ? LEU A 1  19 ?  -3.724   5.031   5.362 1.000 93.240 ? 19  LEU A CD2 1 
ATOM 147  N N   ? VAL A 1  20 ?  -6.555   9.941   4.478 1.000 90.140 ? 20  VAL A N   1 
ATOM 148  C CA  ? VAL A 1  20 ?  -6.614  11.398   4.546 1.000 90.140 ? 20  VAL A CA  1 
ATOM 149  C C   ? VAL A 1  20 ?  -6.411  11.856   5.989 1.000 90.140 ? 20  VAL A C   1 
ATOM 150  C CB  ? VAL A 1  20 ?  -7.954  11.938   3.999 1.000 90.140 ? 20  VAL A CB  1 
ATOM 151  O O   ? VAL A 1  20 ?  -7.038  11.327   6.909 1.000 90.140 ? 20  VAL A O   1 
ATOM 152  C CG1 ? VAL A 1  20 ?  -8.005  13.461   4.102 1.000 90.140 ? 20  VAL A CG1 1 
ATOM 153  C CG2 ? VAL A 1  20 ?  -8.159  11.489   2.553 1.000 90.140 ? 20  VAL A CG2 1 
ATOM 154  N N   ? LYS A 1  21 ?  -5.500  12.762   6.154 1.000 87.210 ? 21  LYS A N   1 
ATOM 155  C CA  ? LYS A 1  21 ?  -5.226  13.407   7.434 1.000 87.210 ? 21  LYS A CA  1 
ATOM 156  C C   ? LYS A 1  21 ?  -5.233  14.927   7.297 1.000 87.210 ? 21  LYS A C   1 
ATOM 157  C CB  ? LYS A 1  21 ?  -3.883  12.938   7.996 1.000 87.210 ? 21  LYS A CB  1 
ATOM 158  O O   ? LYS A 1  21 ?  -4.551  15.480   6.431 1.000 87.210 ? 21  LYS A O   1 
ATOM 159  C CG  ? LYS A 1  21 ?  -3.593  13.435   9.404 1.000 87.210 ? 21  LYS A CG  1 
ATOM 160  C CD  ? LYS A 1  21 ?  -2.275  12.883   9.932 1.000 87.210 ? 21  LYS A CD  1 
ATOM 161  C CE  ? LYS A 1  21 ?  -1.985  13.379  11.342 1.000 87.210 ? 21  LYS A CE  1 
ATOM 162  N NZ  ? LYS A 1  21 ?  -0.704  12.823  11.872 1.000 87.210 ? 21  LYS A NZ  1 
ATOM 163  N N   ? ASP A 1  22 ?  -6.067  15.665   8.187 1.000 85.440 ? 22  ASP A N   1 
ATOM 164  C CA  ? ASP A 1  22 ?  -6.182  17.119   8.131 1.000 85.440 ? 22  ASP A CA  1 
ATOM 165  C C   ? ASP A 1  22 ?  -6.500  17.591   6.714 1.000 85.440 ? 22  ASP A C   1 
ATOM 166  C CB  ? ASP A 1  22 ?  -4.894  17.778   8.629 1.000 85.440 ? 22  ASP A CB  1 
ATOM 167  O O   ? ASP A 1  22 ?  -5.897  18.547   6.223 1.000 85.440 ? 22  ASP A O   1 
ATOM 168  C CG  ? ASP A 1  22 ?  -4.585  17.456  10.080 1.000 85.440 ? 22  ASP A CG  1 
ATOM 169  O OD1 ? ASP A 1  22 ?  -5.525  17.374  10.900 1.000 85.440 ? 22  ASP A OD1 1 
ATOM 170  O OD2 ? ASP A 1  22 ?  -3.390  17.286  10.408 1.000 85.440 ? 22  ASP A OD2 1 
ATOM 171  N N   ? ASN A 1  23 ?  -7.306  16.858   5.937 1.000 81.520 ? 23  ASN A N   1 
ATOM 172  C CA  ? ASN A 1  23 ?  -7.833  17.205   4.621 1.000 81.520 ? 23  ASN A CA  1 
ATOM 173  C C   ? ASN A 1  23 ?  -6.762  17.093   3.540 1.000 81.520 ? 23  ASN A C   1 
ATOM 174  C CB  ? ASN A 1  23 ?  -8.428  18.615   4.636 1.000 81.520 ? 23  ASN A CB  1 
ATOM 175  O O   ? ASN A 1  23 ?  -6.849  17.754   2.503 1.000 81.520 ? 23  ASN A O   1 
ATOM 176  C CG  ? ASN A 1  23 ?  -9.710  18.700   5.440 1.000 81.520 ? 23  ASN A CG  1 
ATOM 177  N ND2 ? ASN A 1  23 ?  -9.981  19.872   6.002 1.000 81.520 ? 23  ASN A ND2 1 
ATOM 178  O OD1 ? ASN A 1  23 ? -10.450  17.720   5.557 1.000 81.520 ? 23  ASN A OD1 1 
ATOM 179  N N   ? ARG A 1  24 ?  -5.687  16.372   3.942 1.000 84.060 ? 24  ARG A N   1 
ATOM 180  C CA  ? ARG A 1  24 ?  -4.608  16.117   2.993 1.000 84.060 ? 24  ARG A CA  1 
ATOM 181  C C   ? ARG A 1  24 ?  -4.336  14.622   2.863 1.000 84.060 ? 24  ARG A C   1 
ATOM 182  C CB  ? ARG A 1  24 ?  -3.333  16.847   3.419 1.000 84.060 ? 24  ARG A CB  1 
ATOM 183  O O   ? ARG A 1  24 ?  -4.372  13.891   3.855 1.000 84.060 ? 24  ARG A O   1 
ATOM 184  C CG  ? ARG A 1  24 ?  -3.458  18.362   3.408 1.000 84.060 ? 24  ARG A CG  1 
ATOM 185  C CD  ? ARG A 1  24 ?  -2.142  19.039   3.766 1.000 84.060 ? 24  ARG A CD  1 
ATOM 186  N NE  ? ARG A 1  24 ?  -2.235  20.492   3.652 1.000 84.060 ? 24  ARG A NE  1 
ATOM 187  N NH1 ? ARG A 1  24 ?  -0.128  20.901   4.508 1.000 84.060 ? 24  ARG A NH1 1 
ATOM 188  N NH2 ? ARG A 1  24 ?  -1.466  22.646   3.859 1.000 84.060 ? 24  ARG A NH2 1 
ATOM 189  C CZ  ? ARG A 1  24 ?  -1.276  21.343   4.006 1.000 84.060 ? 24  ARG A CZ  1 
ATOM 190  N N   ? ILE A 1  25 ?  -4.116  14.192   1.574 1.000 85.540 ? 25  ILE A N   1 
ATOM 191  C CA  ? ILE A 1  25 ?  -3.781  12.790   1.344 1.000 85.540 ? 25  ILE A CA  1 
ATOM 192  C C   ? ILE A 1  25 ?  -2.444  12.464   2.005 1.000 85.540 ? 25  ILE A C   1 
ATOM 193  C CB  ? ILE A 1  25 ?  -3.727  12.462  -0.165 1.000 85.540 ? 25  ILE A CB  1 
ATOM 194  O O   ? ILE A 1  25 ?  -1.446  13.152   1.775 1.000 85.540 ? 25  ILE A O   1 
ATOM 195  C CG1 ? ILE A 1  25 ?  -5.110  12.645  -0.801 1.000 85.540 ? 25  ILE A CG1 1 
ATOM 196  C CG2 ? ILE A 1  25 ?  -3.205  11.040  -0.390 1.000 85.540 ? 25  ILE A CG2 1 
ATOM 197  C CD1 ? ILE A 1  25 ?  -6.175  11.708  -0.247 1.000 85.540 ? 25  ILE A CD1 1 
ATOM 198  N N   ? TYR A 1  26 ?  -2.496  11.402   2.822 1.000 85.770 ? 26  TYR A N   1 
ATOM 199  C CA  ? TYR A 1  26 ?  -1.342  10.982   3.609 1.000 85.770 ? 26  TYR A CA  1 
ATOM 200  C C   ? TYR A 1  26 ?  -0.676   9.759   2.990 1.000 85.770 ? 26  TYR A C   1 
ATOM 201  C CB  ? TYR A 1  26 ?  -1.758  10.676   5.051 1.000 85.770 ? 26  TYR A CB  1 
ATOM 202  O O   ? TYR A 1  26 ?   0.542   9.735   2.803 1.000 85.770 ? 26  TYR A O   1 
ATOM 203  C CG  ? TYR A 1  26 ?  -0.660  10.055   5.880 1.000 85.770 ? 26  TYR A CG  1 
ATOM 204  C CD1 ? TYR A 1  26 ?  -0.683   8.700   6.199 1.000 85.770 ? 26  TYR A CD1 1 
ATOM 205  C CD2 ? TYR A 1  26 ?   0.401  10.823   6.348 1.000 85.770 ? 26  TYR A CD2 1 
ATOM 206  C CE1 ? TYR A 1  26 ?   0.326   8.124   6.965 1.000 85.770 ? 26  TYR A CE1 1 
ATOM 207  C CE2 ? TYR A 1  26 ?   1.415  10.258   7.114 1.000 85.770 ? 26  TYR A CE2 1 
ATOM 208  O OH  ? TYR A 1  26 ?   2.370   8.345   8.175 1.000 85.770 ? 26  TYR A OH  1 
ATOM 209  C CZ  ? TYR A 1  26 ?   1.369   8.910   7.417 1.000 85.770 ? 26  TYR A CZ  1 
ATOM 210  N N   ? CYS A 1  27 ?  -1.408   8.772   2.697 1.000 92.300 ? 27  CYS A N   1 
ATOM 211  C CA  ? CYS A 1  27 ?  -1.017   7.490   2.122 1.000 92.300 ? 27  CYS A CA  1 
ATOM 212  C C   ? CYS A 1  27 ?  -2.159   6.882   1.317 1.000 92.300 ? 27  CYS A C   1 
ATOM 213  C CB  ? CYS A 1  27 ?  -0.584   6.520   3.221 1.000 92.300 ? 27  CYS A CB  1 
ATOM 214  O O   ? CYS A 1  27 ?  -3.285   7.382   1.353 1.000 92.300 ? 27  CYS A O   1 
ATOM 215  S SG  ? CYS A 1  27 ?   1.117   6.764   3.779 1.000 92.300 ? 27  CYS A SG  1 
ATOM 216  N N   ? GLY A 1  28 ?  -1.770   5.852   0.634 1.000 93.160 ? 28  GLY A N   1 
ATOM 217  C CA  ? GLY A 1  28 ?  -2.773   5.047  -0.045 1.000 93.160 ? 28  GLY A CA  1 
ATOM 218  C C   ? GLY A 1  28 ?  -2.979   3.686   0.593 1.000 93.160 ? 28  GLY A C   1 
ATOM 219  O O   ? GLY A 1  28 ?  -2.311   3.347   1.572 1.000 93.160 ? 28  GLY A O   1 
ATOM 220  N N   ? GLY A 1  29 ?  -3.946   2.926   0.083 1.000 95.660 ? 29  GLY A N   1 
ATOM 221  C CA  ? GLY A 1  29 ?  -4.242   1.566   0.503 1.000 95.660 ? 29  GLY A CA  1 
ATOM 222  C C   ? GLY A 1  29 ?  -5.041   0.785  -0.523 1.000 95.660 ? 29  GLY A C   1 
ATOM 223  O O   ? GLY A 1  29 ?  -5.390   1.315  -1.580 1.000 95.660 ? 29  GLY A O   1 
ATOM 224  N N   ? SER A 1  30 ?  -5.234  -0.521  -0.137 1.000 97.650 ? 30  SER A N   1 
ATOM 225  C CA  ? SER A 1  30 ?  -6.022  -1.417  -0.978 1.000 97.650 ? 30  SER A CA  1 
ATOM 226  C C   ? SER A 1  30 ?  -7.152  -2.067  -0.186 1.000 97.650 ? 30  SER A C   1 
ATOM 227  C CB  ? SER A 1  30 ?  -5.132  -2.498  -1.592 1.000 97.650 ? 30  SER A CB  1 
ATOM 228  O O   ? SER A 1  30 ?  -6.920  -2.640   0.880 1.000 97.650 ? 30  SER A O   1 
ATOM 229  O OG  ? SER A 1  30 ?  -4.037  -1.917  -2.280 1.000 97.650 ? 30  SER A OG  1 
ATOM 230  N N   ? LEU A 1  31 ?  -8.360  -1.856  -0.722 1.000 98.110 ? 31  LEU A N   1 
ATOM 231  C CA  ? LEU A 1  31 ?  -9.494  -2.557  -0.131 1.000 98.110 ? 31  LEU A CA  1 
ATOM 232  C C   ? LEU A 1  31 ?  -9.447  -4.045  -0.461 1.000 98.110 ? 31  LEU A C   1 
ATOM 233  C CB  ? LEU A 1  31 ? -10.813  -1.955  -0.624 1.000 98.110 ? 31  LEU A CB  1 
ATOM 234  O O   ? LEU A 1  31 ?  -9.607  -4.433  -1.621 1.000 98.110 ? 31  LEU A O   1 
ATOM 235  C CG  ? LEU A 1  31 ? -12.088  -2.488   0.030 1.000 98.110 ? 31  LEU A CG  1 
ATOM 236  C CD1 ? LEU A 1  31 ? -12.105  -2.148   1.516 1.000 98.110 ? 31  LEU A CD1 1 
ATOM 237  C CD2 ? LEU A 1  31 ? -13.322  -1.924  -0.667 1.000 98.110 ? 31  LEU A CD2 1 
ATOM 238  N N   ? ILE A 1  32 ?  -9.257  -4.934   0.611 1.000 97.910 ? 32  ILE A N   1 
ATOM 239  C CA  ? ILE A 1  32 ?  -9.013  -6.347   0.343 1.000 97.910 ? 32  ILE A CA  1 
ATOM 240  C C   ? ILE A 1  32 ? -10.189  -7.178   0.850 1.000 97.910 ? 32  ILE A C   1 
ATOM 241  C CB  ? ILE A 1  32 ?  -7.697  -6.827   0.995 1.000 97.910 ? 32  ILE A CB  1 
ATOM 242  O O   ? ILE A 1  32 ? -10.295  -8.368   0.542 1.000 97.910 ? 32  ILE A O   1 
ATOM 243  C CG1 ? ILE A 1  32 ?  -7.710  -6.538   2.500 1.000 97.910 ? 32  ILE A CG1 1 
ATOM 244  C CG2 ? ILE A 1  32 ?  -6.489  -6.167   0.322 1.000 97.910 ? 32  ILE A CG2 1 
ATOM 245  C CD1 ? ILE A 1  32 ?  -6.589  -7.222   3.271 1.000 97.910 ? 32  ILE A CD1 1 
ATOM 246  N N   ? ASP A 1  33 ? -11.076  -6.512   1.606 1.000 97.160 ? 33  ASP A N   1 
ATOM 247  C CA  ? ASP A 1  33 ? -12.347  -7.011   2.121 1.000 97.160 ? 33  ASP A CA  1 
ATOM 248  C C   ? ASP A 1  33 ? -13.273  -5.860   2.507 1.000 97.160 ? 33  ASP A C   1 
ATOM 249  C CB  ? ASP A 1  33 ? -12.116  -7.926   3.325 1.000 97.160 ? 33  ASP A CB  1 
ATOM 250  O O   ? ASP A 1  33 ? -12.854  -4.700   2.528 1.000 97.160 ? 33  ASP A O   1 
ATOM 251  C CG  ? ASP A 1  33 ? -13.304  -8.824   3.625 1.000 97.160 ? 33  ASP A CG  1 
ATOM 252  O OD1 ? ASP A 1  33 ? -14.211  -8.405   4.376 1.000 97.160 ? 33  ASP A OD1 1 
ATOM 253  O OD2 ? ASP A 1  33 ? -13.332  -9.961   3.107 1.000 97.160 ? 33  ASP A OD2 1 
ATOM 254  N N   ? ARG A 1  34 ? -14.630  -6.119   2.828 1.000 96.900 ? 34  ARG A N   1 
ATOM 255  C CA  ? ARG A 1  34 ? -15.613  -5.073   3.091 1.000 96.900 ? 34  ARG A CA  1 
ATOM 256  C C   ? ARG A 1  34 ? -15.210  -4.235   4.300 1.000 96.900 ? 34  ARG A C   1 
ATOM 257  C CB  ? ARG A 1  34 ? -16.999  -5.681   3.314 1.000 96.900 ? 34  ARG A CB  1 
ATOM 258  O O   ? ARG A 1  34 ? -15.621  -3.079   4.425 1.000 96.900 ? 34  ARG A O   1 
ATOM 259  C CG  ? ARG A 1  34 ? -17.632  -6.250   2.055 1.000 96.900 ? 34  ARG A CG  1 
ATOM 260  C CD  ? ARG A 1  34 ? -19.009  -6.838   2.331 1.000 96.900 ? 34  ARG A CD  1 
ATOM 261  N NE  ? ARG A 1  34 ? -19.995  -5.796   2.602 1.000 96.900 ? 34  ARG A NE  1 
ATOM 262  N NH1 ? ARG A 1  34 ? -21.699  -7.260   3.142 1.000 96.900 ? 34  ARG A NH1 1 
ATOM 263  N NH2 ? ARG A 1  34 ? -22.064  -4.997   3.200 1.000 96.900 ? 34  ARG A NH2 1 
ATOM 264  C CZ  ? ARG A 1  34 ? -21.251  -6.020   2.980 1.000 96.900 ? 34  ARG A CZ  1 
ATOM 265  N N   ? LYS A 1  35 ? -14.376  -4.808   5.130 1.000 97.210 ? 35  LYS A N   1 
ATOM 266  C CA  ? LYS A 1  35 ? -14.028  -4.103   6.360 1.000 97.210 ? 35  LYS A CA  1 
ATOM 267  C C   ? LYS A 1  35 ? -12.515  -3.968   6.506 1.000 97.210 ? 35  LYS A C   1 
ATOM 268  C CB  ? LYS A 1  35 ? -14.609  -4.826   7.576 1.000 97.210 ? 35  LYS A CB  1 
ATOM 269  O O   ? LYS A 1  35 ? -12.018  -3.621   7.580 1.000 97.210 ? 35  LYS A O   1 
ATOM 270  C CG  ? LYS A 1  35 ? -16.117  -4.684   7.718 1.000 97.210 ? 35  LYS A CG  1 
ATOM 271  C CD  ? LYS A 1  35 ? -16.618  -5.312   9.013 1.000 97.210 ? 35  LYS A CD  1 
ATOM 272  C CE  ? LYS A 1  35 ? -16.280  -4.449  10.221 1.000 97.210 ? 35  LYS A CE  1 
ATOM 273  N NZ  ? LYS A 1  35 ? -16.777  -5.056  11.492 1.000 97.210 ? 35  LYS A NZ  1 
ATOM 274  N N   ? TRP A 1  36 ? -11.771  -4.344   5.415 1.000 97.760 ? 36  TRP A N   1 
ATOM 275  C CA  ? TRP A 1  36 ? -10.329  -4.428   5.621 1.000 97.760 ? 36  TRP A CA  1 
ATOM 276  C C   ? TRP A 1  36 ?  -9.577  -3.724   4.497 1.000 97.760 ? 36  TRP A C   1 
ATOM 277  C CB  ? TRP A 1  36 ?  -9.883  -5.890   5.713 1.000 97.760 ? 36  TRP A CB  1 
ATOM 278  O O   ? TRP A 1  36 ?  -9.859  -3.947   3.317 1.000 97.760 ? 36  TRP A O   1 
ATOM 279  C CG  ? TRP A 1  36 ? -10.391  -6.607   6.928 1.000 97.760 ? 36  TRP A CG  1 
ATOM 280  C CD1 ? TRP A 1  36 ? -11.531  -7.355   7.027 1.000 97.760 ? 36  TRP A CD1 1 
ATOM 281  C CD2 ? TRP A 1  36 ?  -9.777  -6.638   8.220 1.000 97.760 ? 36  TRP A CD2 1 
ATOM 282  C CE2 ? TRP A 1  36 ? -10.600  -7.426   9.055 1.000 97.760 ? 36  TRP A CE2 1 
ATOM 283  C CE3 ? TRP A 1  36 ?  -8.608  -6.077   8.753 1.000 97.760 ? 36  TRP A CE3 1 
ATOM 284  N NE1 ? TRP A 1  36 ? -11.662  -7.850   8.304 1.000 97.760 ? 36  TRP A NE1 1 
ATOM 285  C CH2 ? TRP A 1  36 ?  -9.142  -7.105  10.892 1.000 97.760 ? 36  TRP A CH2 1 
ATOM 286  C CZ2 ? TRP A 1  36 ? -10.291  -7.666  10.396 1.000 97.760 ? 36  TRP A CZ2 1 
ATOM 287  C CZ3 ? TRP A 1  36 ?  -8.303  -6.317  10.088 1.000 97.760 ? 36  TRP A CZ3 1 
ATOM 288  N N   ? VAL A 1  37 ?  -8.625  -2.869   4.910 1.000 97.750 ? 37  VAL A N   1 
ATOM 289  C CA  ? VAL A 1  37 ?  -7.726  -2.163   4.003 1.000 97.750 ? 37  VAL A CA  1 
ATOM 290  C C   ? VAL A 1  37 ?  -6.280  -2.555   4.298 1.000 97.750 ? 37  VAL A C   1 
ATOM 291  C CB  ? VAL A 1  37 ?  -7.896  -0.631   4.115 1.000 97.750 ? 37  VAL A CB  1 
ATOM 292  O O   ? VAL A 1  37 ?  -5.865  -2.595   5.458 1.000 97.750 ? 37  VAL A O   1 
ATOM 293  C CG1 ? VAL A 1  37 ?  -6.827   0.092   3.297 1.000 97.750 ? 37  VAL A CG1 1 
ATOM 294  C CG2 ? VAL A 1  37 ?  -9.294  -0.215   3.661 1.000 97.750 ? 37  VAL A CG2 1 
ATOM 295  N N   ? LEU A 1  38 ?  -5.567  -2.932   3.271 1.000 97.690 ? 38  LEU A N   1 
ATOM 296  C CA  ? LEU A 1  38 ?  -4.138  -3.216   3.352 1.000 97.690 ? 38  LEU A CA  1 
ATOM 297  C C   ? LEU A 1  38 ?  -3.318  -2.000   2.936 1.000 97.690 ? 38  LEU A C   1 
ATOM 298  C CB  ? LEU A 1  38 ?  -3.779  -4.414   2.470 1.000 97.690 ? 38  LEU A CB  1 
ATOM 299  O O   ? LEU A 1  38 ?  -3.536  -1.436   1.862 1.000 97.690 ? 38  LEU A O   1 
ATOM 300  C CG  ? LEU A 1  38 ?  -2.331  -4.900   2.543 1.000 97.690 ? 38  LEU A CG  1 
ATOM 301  C CD1 ? LEU A 1  38 ?  -2.003  -5.379   3.953 1.000 97.690 ? 38  LEU A CD1 1 
ATOM 302  C CD2 ? LEU A 1  38 ?  -2.086  -6.009   1.526 1.000 97.690 ? 38  LEU A CD2 1 
ATOM 303  N N   ? THR A 1  39 ?  -2.325  -1.540   3.770 1.000 96.690 ? 39  THR A N   1 
ATOM 304  C CA  ? THR A 1  39 ?  -1.487  -0.378   3.497 1.000 96.690 ? 39  THR A CA  1 
ATOM 305  C C   ? THR A 1  39 ?  -0.075  -0.590   4.035 1.000 96.690 ? 39  THR A C   1 
ATOM 306  C CB  ? THR A 1  39 ?  -2.087   0.900   4.113 1.000 96.690 ? 39  THR A CB  1 
ATOM 307  O O   ? THR A 1  39 ?   0.241  -1.661   4.558 1.000 96.690 ? 39  THR A O   1 
ATOM 308  C CG2 ? THR A 1  39 ?  -1.995   0.872   5.635 1.000 96.690 ? 39  THR A CG2 1 
ATOM 309  O OG1 ? THR A 1  39 ?  -1.372   2.041   3.623 1.000 96.690 ? 39  THR A OG1 1 
ATOM 310  N N   ? ALA A 1  40 ?   0.788   0.386   3.826 1.000 95.710 ? 40  ALA A N   1 
ATOM 311  C CA  ? ALA A 1  40 ?   2.162   0.287   4.314 1.000 95.710 ? 40  ALA A CA  1 
ATOM 312  C C   ? ALA A 1  40 ?   2.245   0.644   5.795 1.000 95.710 ? 40  ALA A C   1 
ATOM 313  C CB  ? ALA A 1  40 ?   3.082   1.193   3.499 1.000 95.710 ? 40  ALA A CB  1 
ATOM 314  O O   ? ALA A 1  40 ?   1.604   1.596   6.248 1.000 95.710 ? 40  ALA A O   1 
ATOM 315  N N   ? ALA A 1  41 ?   3.051  -0.086   6.541 1.000 94.940 ? 41  ALA A N   1 
ATOM 316  C CA  ? ALA A 1  41 ?   3.232   0.122   7.975 1.000 94.940 ? 41  ALA A CA  1 
ATOM 317  C C   ? ALA A 1  41 ?   3.907   1.461   8.255 1.000 94.940 ? 41  ALA A C   1 
ATOM 318  C CB  ? ALA A 1  41 ?   4.048  -1.018   8.579 1.000 94.940 ? 41  ALA A CB  1 
ATOM 319  O O   ? ALA A 1  41 ?   3.690   2.066   9.308 1.000 94.940 ? 41  ALA A O   1 
ATOM 320  N N   ? HIS A 1  42 ?   4.734   1.930   7.318 1.000 91.970 ? 42  HIS A N   1 
ATOM 321  C CA  ? HIS A 1  42 ?   5.462   3.178   7.524 1.000 91.970 ? 42  HIS A CA  1 
ATOM 322  C C   ? HIS A 1  42 ?   4.544   4.384   7.358 1.000 91.970 ? 42  HIS A C   1 
ATOM 323  C CB  ? HIS A 1  42 ?   6.640   3.277   6.553 1.000 91.970 ? 42  HIS A CB  1 
ATOM 324  O O   ? HIS A 1  42 ?   4.934   5.513   7.665 1.000 91.970 ? 42  HIS A O   1 
ATOM 325  C CG  ? HIS A 1  42 ?   6.242   3.663   5.164 1.000 91.970 ? 42  HIS A CG  1 
ATOM 326  C CD2 ? HIS A 1  42 ?   6.074   4.879   4.593 1.000 91.970 ? 42  HIS A CD2 1 
ATOM 327  N ND1 ? HIS A 1  42 ?   5.964   2.734   4.185 1.000 91.970 ? 42  HIS A ND1 1 
ATOM 328  C CE1 ? HIS A 1  42 ?   5.642   3.365   3.068 1.000 91.970 ? 42  HIS A CE1 1 
ATOM 329  N NE2 ? HIS A 1  42 ?   5.701   4.667   3.289 1.000 91.970 ? 42  HIS A NE2 1 
ATOM 330  N N   ? CYS A 1  43 ?   3.279   4.163   6.941 1.000 89.160 ? 43  CYS A N   1 
ATOM 331  C CA  ? CYS A 1  43 ?   2.272   5.194   6.716 1.000 89.160 ? 43  CYS A CA  1 
ATOM 332  C C   ? CYS A 1  43 ?   1.673   5.668   8.035 1.000 89.160 ? 43  CYS A C   1 
ATOM 333  C CB  ? CYS A 1  43 ?   1.166   4.673   5.800 1.000 89.160 ? 43  CYS A CB  1 
ATOM 334  O O   ? CYS A 1  43 ?   1.150   6.780   8.120 1.000 89.160 ? 43  CYS A O   1 
ATOM 335  S SG  ? CYS A 1  43 ?   1.649   4.563   4.064 1.000 89.160 ? 43  CYS A SG  1 
ATOM 336  N N   ? SER A 1  44 ?   1.916   5.059   9.196 1.000 77.210 ? 44  SER A N   1 
ATOM 337  C CA  ? SER A 1  44 ?   1.125   5.409  10.371 1.000 77.210 ? 44  SER A CA  1 
ATOM 338  C C   ? SER A 1  44 ?   1.812   6.490  11.198 1.000 77.210 ? 44  SER A C   1 
ATOM 339  C CB  ? SER A 1  44 ?   0.878   4.173  11.238 1.000 77.210 ? 44  SER A CB  1 
ATOM 340  O O   ? SER A 1  44 ?   2.969   6.336  11.593 1.000 77.210 ? 44  SER A O   1 
ATOM 341  O OG  ? SER A 1  44 ?   0.250   4.531  12.457 1.000 77.210 ? 44  SER A OG  1 
ATOM 342  N N   ? LYS A 1  45 ?   0.970   7.639  11.529 1.000 62.930 ? 45  LYS A N   1 
ATOM 343  C CA  ? LYS A 1  45 ?   0.856   8.648  12.578 1.000 62.930 ? 45  LYS A CA  1 
ATOM 344  C C   ? LYS A 1  45 ?  -0.606   8.971  12.874 1.000 62.930 ? 45  LYS A C   1 
ATOM 345  C CB  ? LYS A 1  45 ?   1.604   9.922  12.181 1.000 62.930 ? 45  LYS A CB  1 
ATOM 346  O O   ? LYS A 1  45 ?  -1.430   9.036  11.960 1.000 62.930 ? 45  LYS A O   1 
ATOM 347  C CG  ? LYS A 1  45 ?   3.112   9.747  12.078 1.000 62.930 ? 45  LYS A CG  1 
ATOM 348  C CD  ? LYS A 1  45 ?   3.822  11.087  11.935 1.000 62.930 ? 45  LYS A CD  1 
ATOM 349  C CE  ? LYS A 1  45 ?   5.328  10.911  11.792 1.000 62.930 ? 45  LYS A CE  1 
ATOM 350  N NZ  ? LYS A 1  45 ?   6.021  12.217  11.580 1.000 62.930 ? 45  LYS A NZ  1 
ATOM 351  N N   ? ASP A 1  46 ?  -1.378   8.326  13.928 1.000 68.570 ? 46  ASP A N   1 
ATOM 352  C CA  ? ASP A 1  46 ?  -2.638   8.469  14.650 1.000 68.570 ? 46  ASP A CA  1 
ATOM 353  C C   ? ASP A 1  46 ?  -3.505   9.563  14.031 1.000 68.570 ? 46  ASP A C   1 
ATOM 354  C CB  ? ASP A 1  46 ?  -2.378   8.777  16.126 1.000 68.570 ? 46  ASP A CB  1 
ATOM 355  O O   ? ASP A 1  46 ?  -2.987  10.555  13.514 1.000 68.570 ? 46  ASP A O   1 
ATOM 356  C CG  ? ASP A 1  46 ?  -1.798   7.597  16.885 1.000 68.570 ? 46  ASP A CG  1 
ATOM 357  O OD1 ? ASP A 1  46 ?  -2.030   6.437  16.480 1.000 68.570 ? 46  ASP A OD1 1 
ATOM 358  O OD2 ? ASP A 1  46 ?  -1.104   7.828  17.899 1.000 68.570 ? 46  ASP A OD2 1 
ATOM 359  N N   ? SER A 1  47 ?  -4.803   9.245  13.534 1.000 69.740 ? 47  SER A N   1 
ATOM 360  C CA  ? SER A 1  47 ?  -5.996  10.001  13.169 1.000 69.740 ? 47  SER A CA  1 
ATOM 361  C C   ? SER A 1  47 ?  -6.127  10.130  11.655 1.000 69.740 ? 47  SER A C   1 
ATOM 362  C CB  ? SER A 1  47 ?  -5.966  11.391  13.806 1.000 69.740 ? 47  SER A CB  1 
ATOM 363  O O   ? SER A 1  47 ?  -6.028  11.232  11.109 1.000 69.740 ? 47  SER A O   1 
ATOM 364  O OG  ? SER A 1  47 ?  -5.958  11.296  15.220 1.000 69.740 ? 47  SER A OG  1 
ATOM 365  N N   ? VAL A 1  48 ?  -6.360   9.021  10.950 1.000 84.410 ? 48  VAL A N   1 
ATOM 366  C CA  ? VAL A 1  48 ?  -6.509   9.025   9.499 1.000 84.410 ? 48  VAL A CA  1 
ATOM 367  C C   ? VAL A 1  48 ?  -7.917   8.570   9.122 1.000 84.410 ? 48  VAL A C   1 
ATOM 368  C CB  ? VAL A 1  48 ?  -5.457   8.121   8.817 1.000 84.410 ? 48  VAL A CB  1 
ATOM 369  O O   ? VAL A 1  48 ?  -8.504   7.722   9.798 1.000 84.410 ? 48  VAL A O   1 
ATOM 370  C CG1 ? VAL A 1  48 ?  -5.610   8.166   7.298 1.000 84.410 ? 48  VAL A CG1 1 
ATOM 371  C CG2 ? VAL A 1  48 ?  -4.047   8.541   9.228 1.000 84.410 ? 48  VAL A CG2 1 
ATOM 372  N N   ? GLN A 1  49 ?  -8.632   9.291   8.246 1.000 91.010 ? 49  GLN A N   1 
ATOM 373  C CA  ? GLN A 1  49 ?  -9.856   8.888   7.561 1.000 91.010 ? 49  GLN A CA  1 
ATOM 374  C C   ? GLN A 1  49 ?  -9.544   8.198   6.237 1.000 91.010 ? 49  GLN A C   1 
ATOM 375  C CB  ? GLN A 1  49 ? -10.761  10.098   7.323 1.000 91.010 ? 49  GLN A CB  1 
ATOM 376  O O   ? GLN A 1  49 ?  -8.541   8.509   5.590 1.000 91.010 ? 49  GLN A O   1 
ATOM 377  C CG  ? GLN A 1  49 ? -11.289  10.734   8.602 1.000 91.010 ? 49  GLN A CG  1 
ATOM 378  C CD  ? GLN A 1  49 ? -12.224  11.898   8.336 1.000 91.010 ? 49  GLN A CD  1 
ATOM 379  N NE2 ? GLN A 1  49 ? -12.758  12.485   9.402 1.000 91.010 ? 49  GLN A NE2 1 
ATOM 380  O OE1 ? GLN A 1  49 ? -12.464  12.268   7.183 1.000 91.010 ? 49  GLN A OE1 1 
ATOM 381  N N   ? LEU A 1  50 ? -10.501   7.174   5.961 1.000 93.700 ? 50  LEU A N   1 
ATOM 382  C CA  ? LEU A 1  50 ? -10.349   6.488   4.683 1.000 93.700 ? 50  LEU A CA  1 
ATOM 383  C C   ? LEU A 1  50 ? -11.404   6.956   3.686 1.000 93.700 ? 50  LEU A C   1 
ATOM 384  C CB  ? LEU A 1  50 ? -10.447   4.972   4.873 1.000 93.700 ? 50  LEU A CB  1 
ATOM 385  O O   ? LEU A 1  50 ? -12.592   7.007   4.011 1.000 93.700 ? 50  LEU A O   1 
ATOM 386  C CG  ? LEU A 1  50 ?  -9.250   4.294   5.540 1.000 93.700 ? 50  LEU A CG  1 
ATOM 387  C CD1 ? LEU A 1  50 ?  -9.246   4.578   7.038 1.000 93.700 ? 50  LEU A CD1 1 
ATOM 388  C CD2 ? LEU A 1  50 ?  -9.270   2.792   5.276 1.000 93.700 ? 50  LEU A CD2 1 
ATOM 389  N N   ? ASN A 1  51 ? -10.922   7.410   2.572 1.000 94.190 ? 51  ASN A N   1 
ATOM 390  C CA  ? ASN A 1  51 ? -11.818   7.762   1.476 1.000 94.190 ? 51  ASN A CA  1 
ATOM 391  C C   ? ASN A 1  51 ? -11.746   6.742   0.343 1.000 94.190 ? 51  ASN A C   1 
ATOM 392  C CB  ? ASN A 1  51 ? -11.499   9.163   0.950 1.000 94.190 ? 51  ASN A CB  1 
ATOM 393  O O   ? ASN A 1  51 ? -10.679   6.523  -0.233 1.000 94.190 ? 51  ASN A O   1 
ATOM 394  C CG  ? ASN A 1  51 ? -11.984  10.260   1.878 1.000 94.190 ? 51  ASN A CG  1 
ATOM 395  N ND2 ? ASN A 1  51 ? -11.682  11.506   1.532 1.000 94.190 ? 51  ASN A ND2 1 
ATOM 396  O OD1 ? ASN A 1  51 ? -12.623   9.989   2.898 1.000 94.190 ? 51  ASN A OD1 1 
ATOM 397  N N   ? LEU A 1  52 ? -12.949   6.035   0.075 1.000 95.260 ? 52  LEU A N   1 
ATOM 398  C CA  ? LEU A 1  52 ? -13.084   5.068  -1.008 1.000 95.260 ? 52  LEU A CA  1 
ATOM 399  C C   ? LEU A 1  52 ? -13.975   5.616  -2.118 1.000 95.260 ? 52  LEU A C   1 
ATOM 400  C CB  ? LEU A 1  52 ? -13.656   3.749  -0.482 1.000 95.260 ? 52  LEU A CB  1 
ATOM 401  O O   ? LEU A 1  52 ? -14.867   6.427  -1.860 1.000 95.260 ? 52  LEU A O   1 
ATOM 402  C CG  ? LEU A 1  52 ? -12.875   3.074   0.647 1.000 95.260 ? 52  LEU A CG  1 
ATOM 403  C CD1 ? LEU A 1  52 ? -13.374   3.562   2.002 1.000 95.260 ? 52  LEU A CD1 1 
ATOM 404  C CD2 ? LEU A 1  52 ? -12.990   1.557   0.543 1.000 95.260 ? 52  LEU A CD2 1 
ATOM 405  N N   ? GLY A 1  53 ? -13.649   5.168  -3.358 1.000 93.700 ? 53  GLY A N   1 
ATOM 406  C CA  ? GLY A 1  53 ? -14.522   5.553  -4.455 1.000 93.700 ? 53  GLY A CA  1 
ATOM 407  C C   ? GLY A 1  53 ? -14.300   6.979  -4.922 1.000 93.700 ? 53  GLY A C   1 
ATOM 408  O O   ? GLY A 1  53 ? -15.100   7.519  -5.689 1.000 93.700 ? 53  GLY A O   1 
ATOM 409  N N   ? ASP A 1  54 ? -13.213   7.603  -4.367 1.000 91.850 ? 54  ASP A N   1 
ATOM 410  C CA  ? ASP A 1  54 ? -12.837   8.963  -4.737 1.000 91.850 ? 54  ASP A CA  1 
ATOM 411  C C   ? ASP A 1  54 ? -12.058   8.980  -6.050 1.000 91.850 ? 54  ASP A C   1 
ATOM 412  C CB  ? ASP A 1  54 ? -12.010   9.613  -3.626 1.000 91.850 ? 54  ASP A CB  1 
ATOM 413  O O   ? ASP A 1  54 ? -11.169   8.152  -6.261 1.000 91.850 ? 54  ASP A O   1 
ATOM 414  C CG  ? ASP A 1  54 ? -12.150  11.125  -3.589 1.000 91.850 ? 54  ASP A CG  1 
ATOM 415  O OD1 ? ASP A 1  54 ? -12.687  11.711  -4.553 1.000 91.850 ? 54  ASP A OD1 1 
ATOM 416  O OD2 ? ASP A 1  54 ? -11.716  11.735  -2.588 1.000 91.850 ? 54  ASP A OD2 1 
ATOM 417  N N   ? TYR A 1  55 ? -12.384   9.845  -6.986 1.000 91.270 ? 55  TYR A N   1 
ATOM 418  C CA  ? TYR A 1  55 ? -11.715  10.007  -8.272 1.000 91.270 ? 55  TYR A CA  1 
ATOM 419  C C   ? TYR A 1  55 ? -11.088  11.391  -8.391 1.000 91.270 ? 55  TYR A C   1 
ATOM 420  C CB  ? TYR A 1  55 ? -12.700   9.779  -9.423 1.000 91.270 ? 55  TYR A CB  1 
ATOM 421  O O   ? TYR A 1  55 ? -10.016  11.545  -8.981 1.000 91.270 ? 55  TYR A O   1 
ATOM 422  C CG  ? TYR A 1  55 ? -12.086   9.955 -10.790 1.000 91.270 ? 55  TYR A CG  1 
ATOM 423  C CD1 ? TYR A 1  55 ? -12.430  11.038 -11.596 1.000 91.270 ? 55  TYR A CD1 1 
ATOM 424  C CD2 ? TYR A 1  55 ? -11.162   9.038 -11.281 1.000 91.270 ? 55  TYR A CD2 1 
ATOM 425  C CE1 ? TYR A 1  55 ? -11.869  11.203 -12.858 1.000 91.270 ? 55  TYR A CE1 1 
ATOM 426  C CE2 ? TYR A 1  55 ? -10.594   9.193 -12.541 1.000 91.270 ? 55  TYR A CE2 1 
ATOM 427  O OH  ? TYR A 1  55 ? -10.394  10.436 -14.569 1.000 91.270 ? 55  TYR A OH  1 
ATOM 428  C CZ  ? TYR A 1  55 ? -10.953  10.277 -13.321 1.000 91.270 ? 55  TYR A CZ  1 
ATOM 429  N N   ? ASN A 1  56 ? -11.730  12.426  -7.870 1.000 91.070 ? 56  ASN A N   1 
ATOM 430  C CA  ? ASN A 1  56 ? -11.298  13.819  -7.834 1.000 91.070 ? 56  ASN A CA  1 
ATOM 431  C C   ? ASN A 1  56 ? -11.323  14.377  -6.414 1.000 91.070 ? 56  ASN A C   1 
ATOM 432  C CB  ? ASN A 1  56 ? -12.169  14.674  -8.757 1.000 91.070 ? 56  ASN A CB  1 
ATOM 433  O O   ? ASN A 1  56 ? -12.394  14.566  -5.835 1.000 91.070 ? 56  ASN A O   1 
ATOM 434  C CG  ? ASN A 1  56 ? -11.631  16.081  -8.929 1.000 91.070 ? 56  ASN A CG  1 
ATOM 435  N ND2 ? ASN A 1  56 ? -11.942  16.700 -10.062 1.000 91.070 ? 56  ASN A ND2 1 
ATOM 436  O OD1 ? ASN A 1  56 ? -10.940  16.606  -8.052 1.000 91.070 ? 56  ASN A OD1 1 
ATOM 437  N N   ? LEU A 1  57 ? -10.071  14.698  -5.933 1.000 87.230 ? 57  LEU A N   1 
ATOM 438  C CA  ? LEU A 1  57 ?  -9.934  15.103  -4.538 1.000 87.230 ? 57  LEU A CA  1 
ATOM 439  C C   ? LEU A 1  57 ? -10.477  16.512  -4.325 1.000 87.230 ? 57  LEU A C   1 
ATOM 440  C CB  ? LEU A 1  57 ?  -8.467  15.037  -4.102 1.000 87.230 ? 57  LEU A CB  1 
ATOM 441  O O   ? LEU A 1  57 ? -10.644  16.952  -3.186 1.000 87.230 ? 57  LEU A O   1 
ATOM 442  C CG  ? LEU A 1  57 ?  -7.839  13.644  -4.046 1.000 87.230 ? 57  LEU A CG  1 
ATOM 443  C CD1 ? LEU A 1  57 ?  -6.371  13.741  -3.643 1.000 87.230 ? 57  LEU A CD1 1 
ATOM 444  C CD2 ? LEU A 1  57 ?  -8.606  12.750  -3.078 1.000 87.230 ? 57  LEU A CD2 1 
ATOM 445  N N   ? ARG A 1  58 ? -10.906  17.236  -5.377 1.000 87.050 ? 58  ARG A N   1 
ATOM 446  C CA  ? ARG A 1  58 ? -11.332  18.629  -5.293 1.000 87.050 ? 58  ARG A CA  1 
ATOM 447  C C   ? ARG A 1  58 ? -12.853  18.736  -5.266 1.000 87.050 ? 58  ARG A C   1 
ATOM 448  C CB  ? ARG A 1  58 ? -10.770  19.435  -6.466 1.000 87.050 ? 58  ARG A CB  1 
ATOM 449  O O   ? ARG A 1  58 ? -13.401  19.790  -4.937 1.000 87.050 ? 58  ARG A O   1 
ATOM 450  C CG  ? ARG A 1  58 ?  -9.260  19.605  -6.430 1.000 87.050 ? 58  ARG A CG  1 
ATOM 451  C CD  ? ARG A 1  58 ?  -8.764  20.482  -7.571 1.000 87.050 ? 58  ARG A CD  1 
ATOM 452  N NE  ? ARG A 1  58 ?  -7.322  20.702  -7.494 1.000 87.050 ? 58  ARG A NE  1 
ATOM 453  N NH1 ? ARG A 1  58 ?  -7.149  21.666  -9.587 1.000 87.050 ? 58  ARG A NH1 1 
ATOM 454  N NH2 ? ARG A 1  58 ?  -5.284  21.411  -8.279 1.000 87.050 ? 58  ARG A NH2 1 
ATOM 455  C CZ  ? ARG A 1  58 ?  -6.588  21.259  -8.453 1.000 87.050 ? 58  ARG A CZ  1 
ATOM 456  N N   ? VAL A 1  59 ? -13.477  17.572  -5.623 1.000 89.120 ? 59  VAL A N   1 
ATOM 457  C CA  ? VAL A 1  59 ? -14.934  17.624  -5.685 1.000 89.120 ? 59  VAL A CA  1 
ATOM 458  C C   ? VAL A 1  59 ? -15.528  16.464  -4.890 1.000 89.120 ? 59  VAL A C   1 
ATOM 459  C CB  ? VAL A 1  59 ? -15.441  17.585  -7.144 1.000 89.120 ? 59  VAL A CB  1 
ATOM 460  O O   ? VAL A 1  59 ? -14.933  15.386  -4.814 1.000 89.120 ? 59  VAL A O   1 
ATOM 461  C CG1 ? VAL A 1  59 ? -14.903  18.776  -7.935 1.000 89.120 ? 59  VAL A CG1 1 
ATOM 462  C CG2 ? VAL A 1  59 ? -15.041  16.271  -7.813 1.000 89.120 ? 59  VAL A CG2 1 
ATOM 463  N N   ? SER A 1  60 ? -16.655  16.788  -4.156 1.000 88.910 ? 60  SER A N   1 
ATOM 464  C CA  ? SER A 1  60 ? -17.443  15.742  -3.512 1.000 88.910 ? 60  SER A CA  1 
ATOM 465  C C   ? SER A 1  60 ? -18.274  14.969  -4.531 1.000 88.910 ? 60  SER A C   1 
ATOM 466  C CB  ? SER A 1  60 ? -18.358  16.341  -2.443 1.000 88.910 ? 60  SER A CB  1 
ATOM 467  O O   ? SER A 1  60 ? -19.163  15.535  -5.171 1.000 88.910 ? 60  SER A O   1 
ATOM 468  O OG  ? SER A 1  60 ? -19.026  15.319  -1.723 1.000 88.910 ? 60  SER A OG  1 
ATOM 469  N N   ? GLU A 1  61 ? -17.929  13.688  -4.682 1.000 90.250 ? 61  GLU A N   1 
ATOM 470  C CA  ? GLU A 1  61 ? -18.607  12.845  -5.663 1.000 90.250 ? 61  GLU A CA  1 
ATOM 471  C C   ? GLU A 1  61 ? -19.564  11.870  -4.984 1.000 90.250 ? 61  GLU A C   1 
ATOM 472  C CB  ? GLU A 1  61 ? -17.587  12.078  -6.509 1.000 90.250 ? 61  GLU A CB  1 
ATOM 473  O O   ? GLU A 1  61 ? -19.321  11.437  -3.856 1.000 90.250 ? 61  GLU A O   1 
ATOM 474  C CG  ? GLU A 1  61 ? -16.655  12.975  -7.311 1.000 90.250 ? 61  GLU A CG  1 
ATOM 475  C CD  ? GLU A 1  61 ? -15.519  12.216  -7.978 1.000 90.250 ? 61  GLU A CD  1 
ATOM 476  O OE1 ? GLU A 1  61 ? -15.470  12.173  -9.228 1.000 90.250 ? 61  GLU A OE1 1 
ATOM 477  O OE2 ? GLU A 1  61 ? -14.672  11.658  -7.245 1.000 90.250 ? 61  GLU A OE2 1 
ATOM 478  N N   ? PRO A 1  62 ? -20.655  11.533  -5.596 1.000 90.770 ? 62  PRO A N   1 
ATOM 479  C CA  ? PRO A 1  62 ? -21.600  10.584  -5.002 1.000 90.770 ? 62  PRO A CA  1 
ATOM 480  C C   ? PRO A 1  62 ? -21.012   9.183  -4.849 1.000 90.770 ? 62  PRO A C   1 
ATOM 481  C CB  ? PRO A 1  62 ? -22.766  10.580  -5.994 1.000 90.770 ? 62  PRO A CB  1 
ATOM 482  O O   ? PRO A 1  62 ? -21.543   8.366  -4.092 1.000 90.770 ? 62  PRO A O   1 
ATOM 483  C CG  ? PRO A 1  62 ? -22.184  11.094  -7.271 1.000 90.770 ? 62  PRO A CG  1 
ATOM 484  C CD  ? PRO A 1  62 ? -21.025  11.991  -6.940 1.000 90.770 ? 62  PRO A CD  1 
ATOM 485  N N   ? THR A 1  63 ? -19.959   8.892  -5.448 1.000 91.420 ? 63  THR A N   1 
ATOM 486  C CA  ? THR A 1  63 ? -19.305   7.588  -5.464 1.000 91.420 ? 63  THR A CA  1 
ATOM 487  C C   ? THR A 1  63 ? -18.465   7.389  -4.207 1.000 91.420 ? 63  THR A C   1 
ATOM 488  C CB  ? THR A 1  63 ? -18.416   7.424  -6.711 1.000 91.420 ? 63  THR A CB  1 
ATOM 489  O O   ? THR A 1  63 ? -18.034   6.272  -3.912 1.000 91.420 ? 63  THR A O   1 
ATOM 490  C CG2 ? THR A 1  63 ? -19.236   7.546  -7.991 1.000 91.420 ? 63  THR A CG2 1 
ATOM 491  O OG1 ? THR A 1  63 ? -17.405   8.439  -6.706 1.000 91.420 ? 63  THR A OG1 1 
ATOM 492  N N   ? GLU A 1  64 ? -18.228   8.480  -3.373 1.000 93.840 ? 64  GLU A N   1 
ATOM 493  C CA  ? GLU A 1  64 ? -17.297   8.464  -2.249 1.000 93.840 ? 64  GLU A CA  1 
ATOM 494  C C   ? GLU A 1  64 ? -17.941   7.854  -1.008 1.000 93.840 ? 64  GLU A C   1 
ATOM 495  C CB  ? GLU A 1  64 ? -16.800   9.879  -1.943 1.000 93.840 ? 64  GLU A CB  1 
ATOM 496  O O   ? GLU A 1  64 ? -19.121   8.087  -0.736 1.000 93.840 ? 64  GLU A O   1 
ATOM 497  C CG  ? GLU A 1  64 ? -16.064  10.537  -3.101 1.000 93.840 ? 64  GLU A CG  1 
ATOM 498  C CD  ? GLU A 1  64 ? -15.616  11.957  -2.798 1.000 93.840 ? 64  GLU A CD  1 
ATOM 499  O OE1 ? GLU A 1  64 ? -15.112  12.644  -3.716 1.000 93.840 ? 64  GLU A OE1 1 
ATOM 500  O OE2 ? GLU A 1  64 ? -15.769  12.387  -1.633 1.000 93.840 ? 64  GLU A OE2 1 
ATOM 501  N N   ? GLN A 1  65 ? -17.171   6.987  -0.403 1.000 95.600 ? 65  GLN A N   1 
ATOM 502  C CA  ? GLN A 1  65 ? -17.498   6.443   0.910 1.000 95.600 ? 65  GLN A CA  1 
ATOM 503  C C   ? GLN A 1  65 ? -16.388   6.730   1.917 1.000 95.600 ? 65  GLN A C   1 
ATOM 504  C CB  ? GLN A 1  65 ? -17.749   4.937   0.821 1.000 95.600 ? 65  GLN A CB  1 
ATOM 505  O O   ? GLN A 1  65 ? -15.227   6.385   1.684 1.000 95.600 ? 65  GLN A O   1 
ATOM 506  C CG  ? GLN A 1  65 ? -18.871   4.556  -0.136 1.000 95.600 ? 65  GLN A CG  1 
ATOM 507  C CD  ? GLN A 1  65 ? -19.144   3.064  -0.157 1.000 95.600 ? 65  GLN A CD  1 
ATOM 508  N NE2 ? GLN A 1  65 ? -19.275   2.502  -1.353 1.000 95.600 ? 65  GLN A NE2 1 
ATOM 509  O OE1 ? GLN A 1  65 ? -19.234   2.421   0.894 1.000 95.600 ? 65  GLN A OE1 1 
ATOM 510  N N   ? THR A 1  66 ? -16.799   7.467   3.014 1.000 94.670 ? 66  THR A N   1 
ATOM 511  C CA  ? THR A 1  66 ? -15.836   7.760   4.070 1.000 94.670 ? 66  THR A CA  1 
ATOM 512  C C   ? THR A 1  66 ? -16.012   6.801   5.243 1.000 94.670 ? 66  THR A C   1 
ATOM 513  C CB  ? THR A 1  66 ? -15.974   9.212   4.565 1.000 94.670 ? 66  THR A CB  1 
ATOM 514  O O   ? THR A 1  66 ? -17.132   6.575   5.705 1.000 94.670 ? 66  THR A O   1 
ATOM 515  C CG2 ? THR A 1  66 ? -14.943   9.526   5.643 1.000 94.670 ? 66  THR A CG2 1 
ATOM 516  O OG1 ? THR A 1  66 ? -15.784  10.107   3.462 1.000 94.670 ? 66  THR A OG1 1 
ATOM 517  N N   ? ARG A 1  67 ? -14.841   6.231   5.675 1.000 95.010 ? 67  ARG A N   1 
ATOM 518  C CA  ? ARG A 1  67 ? -14.851   5.310   6.807 1.000 95.010 ? 67  ARG A CA  1 
ATOM 519  C C   ? ARG A 1  67 ? -13.812   5.710   7.848 1.000 95.010 ? 67  ARG A C   1 
ATOM 520  C CB  ? ARG A 1  67 ? -14.596   3.877   6.335 1.000 95.010 ? 67  ARG A CB  1 
ATOM 521  O O   ? ARG A 1  67 ? -12.788   6.309   7.512 1.000 95.010 ? 67  ARG A O   1 
ATOM 522  C CG  ? ARG A 1  67 ? -15.711   3.304   5.474 1.000 95.010 ? 67  ARG A CG  1 
ATOM 523  C CD  ? ARG A 1  67 ? -17.000   3.127   6.264 1.000 95.010 ? 67  ARG A CD  1 
ATOM 524  N NE  ? ARG A 1  67 ? -18.048   2.512   5.454 1.000 95.010 ? 67  ARG A NE  1 
ATOM 525  N NH1 ? ARG A 1  67 ? -18.850   4.506   4.606 1.000 95.010 ? 67  ARG A NH1 1 
ATOM 526  N NH2 ? ARG A 1  67 ? -19.817   2.521   3.990 1.000 95.010 ? 67  ARG A NH2 1 
ATOM 527  C CZ  ? ARG A 1  67 ? -18.903   3.181   4.685 1.000 95.010 ? 67  ARG A CZ  1 
ATOM 528  N N   ? ARG A 1  68 ? -14.145   5.312   9.130 1.000 93.910 ? 68  ARG A N   1 
ATOM 529  C CA  ? ARG A 1  68 ? -13.181   5.462  10.216 1.000 93.910 ? 68  ARG A CA  1 
ATOM 530  C C   ? ARG A 1  68 ? -12.470   4.144  10.502 1.000 93.910 ? 68  ARG A C   1 
ATOM 531  C CB  ? ARG A 1  68 ? -13.873   5.970  11.482 1.000 93.910 ? 68  ARG A CB  1 
ATOM 532  O O   ? ARG A 1  68 ? -13.030   3.068  10.278 1.000 93.910 ? 68  ARG A O   1 
ATOM 533  C CG  ? ARG A 1  68 ? -14.470   7.361  11.343 1.000 93.910 ? 68  ARG A CG  1 
ATOM 534  C CD  ? ARG A 1  68 ? -15.010   7.879  12.669 1.000 93.910 ? 68  ARG A CD  1 
ATOM 535  N NE  ? ARG A 1  68 ? -16.114   7.059  13.158 1.000 93.910 ? 68  ARG A NE  1 
ATOM 536  N NH1 ? ARG A 1  68 ? -17.073   8.737  14.423 1.000 93.910 ? 68  ARG A NH1 1 
ATOM 537  N NH2 ? ARG A 1  68 ? -18.027   6.654  14.363 1.000 93.910 ? 68  ARG A NH2 1 
ATOM 538  C CZ  ? ARG A 1  68 ? -17.069   7.485  13.980 1.000 93.910 ? 68  ARG A CZ  1 
ATOM 539  N N   ? ILE A 1  69 ? -11.263   4.399  10.995 1.000 93.050 ? 69  ILE A N   1 
ATOM 540  C CA  ? ILE A 1  69 ? -10.486   3.230  11.392 1.000 93.050 ? 69  ILE A CA  1 
ATOM 541  C C   ? ILE A 1  69 ? -10.740   2.917  12.864 1.000 93.050 ? 69  ILE A C   1 
ATOM 542  C CB  ? ILE A 1  69 ?  -8.976   3.443  11.141 1.000 93.050 ? 69  ILE A CB  1 
ATOM 543  O O   ? ILE A 1  69 ? -10.653   3.804  13.718 1.000 93.050 ? 69  ILE A O   1 
ATOM 544  C CG1 ? ILE A 1  69 ?  -8.718   3.752   9.662 1.000 93.050 ? 69  ILE A CG1 1 
ATOM 545  C CG2 ? ILE A 1  69 ?  -8.176   2.217  11.593 1.000 93.050 ? 69  ILE A CG2 1 
ATOM 546  C CD1 ? ILE A 1  69 ?  -7.329   4.307   9.379 1.000 93.050 ? 69  ILE A CD1 1 
ATOM 547  N N   ? CYS A 1  70 ? -11.099   1.623  13.219 1.000 91.920 ? 70  CYS A N   1 
ATOM 548  C CA  ? CYS A 1  70 ? -11.336   1.285  14.619 1.000 91.920 ? 70  CYS A CA  1 
ATOM 549  C C   ? CYS A 1  70 ? -10.172   0.485  15.191 1.000 91.920 ? 70  CYS A C   1 
ATOM 550  C CB  ? CYS A 1  70 ? -12.634   0.492  14.767 1.000 91.920 ? 70  CYS A CB  1 
ATOM 551  O O   ? CYS A 1  70 ?  -9.944   0.492  16.402 1.000 91.920 ? 70  CYS A O   1 
ATOM 552  S SG  ? CYS A 1  70 ? -12.642  -1.067  13.854 1.000 91.920 ? 70  CYS A SG  1 
ATOM 553  N N   ? ASN A 1  71 ?  -9.406  -0.225  14.311 1.000 93.620 ? 71  ASN A N   1 
ATOM 554  C CA  ? ASN A 1  71 ?  -8.212  -0.964  14.708 1.000 93.620 ? 71  ASN A CA  1 
ATOM 555  C C   ? ASN A 1  71 ?  -7.170  -0.986  13.594 1.000 93.620 ? 71  ASN A C   1 
ATOM 556  C CB  ? ASN A 1  71 ?  -8.576  -2.391  15.122 1.000 93.620 ? 71  ASN A CB  1 
ATOM 557  O O   ? ASN A 1  71 ?  -7.508  -0.836  12.418 1.000 93.620 ? 71  ASN A O   1 
ATOM 558  C CG  ? ASN A 1  71 ?  -9.361  -2.441  16.419 1.000 93.620 ? 71  ASN A CG  1 
ATOM 559  N ND2 ? ASN A 1  71 ? -10.439  -3.215  16.430 1.000 93.620 ? 71  ASN A ND2 1 
ATOM 560  O OD1 ? ASN A 1  71 ?  -9.001  -1.788  17.402 1.000 93.620 ? 71  ASN A OD1 1 
ATOM 561  N N   ? PHE A 1  72 ?  -5.850  -1.029  14.017 1.000 93.020 ? 72  PHE A N   1 
ATOM 562  C CA  ? PHE A 1  72 ?  -4.780  -1.247  13.051 1.000 93.020 ? 72  PHE A CA  1 
ATOM 563  C C   ? PHE A 1  72 ?  -3.824  -2.329  13.538 1.000 93.020 ? 72  PHE A C   1 
ATOM 564  C CB  ? PHE A 1  72 ?  -4.012   0.054  12.793 1.000 93.020 ? 72  PHE A CB  1 
ATOM 565  O O   ? PHE A 1  72 ?  -3.621  -2.489  14.743 1.000 93.020 ? 72  PHE A O   1 
ATOM 566  C CG  ? PHE A 1  72 ?  -3.362   0.628  14.023 1.000 93.020 ? 72  PHE A CG  1 
ATOM 567  C CD1 ? PHE A 1  72 ?  -4.031   1.557  14.811 1.000 93.020 ? 72  PHE A CD1 1 
ATOM 568  C CD2 ? PHE A 1  72 ?  -2.080   0.240  14.390 1.000 93.020 ? 72  PHE A CD2 1 
ATOM 569  C CE1 ? PHE A 1  72 ?  -3.432   2.090  15.949 1.000 93.020 ? 72  PHE A CE1 1 
ATOM 570  C CE2 ? PHE A 1  72 ?  -1.475   0.769  15.526 1.000 93.020 ? 72  PHE A CE2 1 
ATOM 571  C CZ  ? PHE A 1  72 ?  -2.152   1.695  16.304 1.000 93.020 ? 72  PHE A CZ  1 
ATOM 572  N N   ? PHE A 1  73 ?  -3.284  -3.098  12.530 1.000 95.520 ? 73  PHE A N   1 
ATOM 573  C CA  ? PHE A 1  73 ?  -2.424  -4.242  12.810 1.000 95.520 ? 73  PHE A CA  1 
ATOM 574  C C   ? PHE A 1  73 ?  -1.166  -4.196  11.952 1.000 95.520 ? 73  PHE A C   1 
ATOM 575  C CB  ? PHE A 1  73 ?  -3.178  -5.554  12.569 1.000 95.520 ? 73  PHE A CB  1 
ATOM 576  O O   ? PHE A 1  73 ?  -1.232  -4.377  10.735 1.000 95.520 ? 73  PHE A O   1 
ATOM 577  C CG  ? PHE A 1  73 ?  -4.470  -5.662  13.333 1.000 95.520 ? 73  PHE A CG  1 
ATOM 578  C CD1 ? PHE A 1  73 ?  -4.521  -6.333  14.548 1.000 95.520 ? 73  PHE A CD1 1 
ATOM 579  C CD2 ? PHE A 1  73 ?  -5.634  -5.091  12.835 1.000 95.520 ? 73  PHE A CD2 1 
ATOM 580  C CE1 ? PHE A 1  73 ?  -5.715  -6.434  15.257 1.000 95.520 ? 73  PHE A CE1 1 
ATOM 581  C CE2 ? PHE A 1  73 ?  -6.831  -5.188  13.538 1.000 95.520 ? 73  PHE A CE2 1 
ATOM 582  C CZ  ? PHE A 1  73 ?  -6.870  -5.861  14.748 1.000 95.520 ? 73  PHE A CZ  1 
ATOM 583  N N   ? VAL A 1  74 ?  -0.016  -3.946  12.714 1.000 96.100 ? 74  VAL A N   1 
ATOM 584  C CA  ? VAL A 1  74 ?   1.268  -3.920  12.022 1.000 96.100 ? 74  VAL A CA  1 
ATOM 585  C C   ? VAL A 1  74 ?   1.855  -5.329  11.968 1.000 96.100 ? 74  VAL A C   1 
ATOM 586  C CB  ? VAL A 1  74 ?   2.262  -2.954  12.705 1.000 96.100 ? 74  VAL A CB  1 
ATOM 587  O O   ? VAL A 1  74 ?   1.762  -6.084  12.939 1.000 96.100 ? 74  VAL A O   1 
ATOM 588  C CG1 ? VAL A 1  74 ?   3.635  -3.031  12.039 1.000 96.100 ? 74  VAL A CG1 1 
ATOM 589  C CG2 ? VAL A 1  74 ?   1.726  -1.524  12.668 1.000 96.100 ? 74  VAL A CG2 1 
ATOM 590  N N   ? HIS A 1  75 ?   2.334  -5.642  10.726 1.000 97.050 ? 75  HIS A N   1 
ATOM 591  C CA  ? HIS A 1  75 ?   2.989  -6.940  10.608 1.000 97.050 ? 75  HIS A CA  1 
ATOM 592  C C   ? HIS A 1  75 ?   4.024  -7.136  11.711 1.000 97.050 ? 75  HIS A C   1 
ATOM 593  C CB  ? HIS A 1  75 ?   3.650  -7.083   9.236 1.000 97.050 ? 75  HIS A CB  1 
ATOM 594  O O   ? HIS A 1  75 ?   4.869  -6.267  11.937 1.000 97.050 ? 75  HIS A O   1 
ATOM 595  C CG  ? HIS A 1  75 ?   3.994  -8.495   8.881 1.000 97.050 ? 75  HIS A CG  1 
ATOM 596  C CD2 ? HIS A 1  75 ?   3.474  -9.329   7.949 1.000 97.050 ? 75  HIS A CD2 1 
ATOM 597  N ND1 ? HIS A 1  75 ?   4.985  -9.204   9.524 1.000 97.050 ? 75  HIS A ND1 1 
ATOM 598  C CE1 ? HIS A 1  75 ?   5.060 -10.417   9.001 1.000 97.050 ? 75  HIS A CE1 1 
ATOM 599  N NE2 ? HIS A 1  75 ?   4.154 -10.518   8.044 1.000 97.050 ? 75  HIS A NE2 1 
ATOM 600  N N   ? PRO A 1  76 ?   4.072  -8.287  12.423 1.000 96.250 ? 76  PRO A N   1 
ATOM 601  C CA  ? PRO A 1  76 ?   4.946  -8.515  13.576 1.000 96.250 ? 76  PRO A CA  1 
ATOM 602  C C   ? PRO A 1  76 ?   6.427  -8.506  13.204 1.000 96.250 ? 76  PRO A C   1 
ATOM 603  C CB  ? PRO A 1  76 ?   4.517  -9.896  14.076 1.000 96.250 ? 76  PRO A CB  1 
ATOM 604  O O   ? PRO A 1  76 ?   7.281  -8.263  14.061 1.000 96.250 ? 76  PRO A O   1 
ATOM 605  C CG  ? PRO A 1  76 ?   3.815 -10.523  12.915 1.000 96.250 ? 76  PRO A CG  1 
ATOM 606  C CD  ? PRO A 1  76 ?   3.188  -9.434  12.093 1.000 96.250 ? 76  PRO A CD  1 
ATOM 607  N N   ? ARG A 1  77 ?   6.690  -8.780  11.940 1.000 96.880 ? 77  ARG A N   1 
ATOM 608  C CA  ? ARG A 1  77 ?   8.086  -8.876  11.526 1.000 96.880 ? 77  ARG A CA  1 
ATOM 609  C C   ? ARG A 1  77 ?   8.548  -7.588  10.852 1.000 96.880 ? 77  ARG A C   1 
ATOM 610  C CB  ? ARG A 1  77 ?   8.287 -10.063  10.581 1.000 96.880 ? 77  ARG A CB  1 
ATOM 611  O O   ? ARG A 1  77 ?   9.604  -7.558  10.218 1.000 96.880 ? 77  ARG A O   1 
ATOM 612  C CG  ? ARG A 1  77 ?   8.074 -11.417  11.239 1.000 96.880 ? 77  ARG A CG  1 
ATOM 613  C CD  ? ARG A 1  77 ?   8.240 -12.559  10.246 1.000 96.880 ? 77  ARG A CD  1 
ATOM 614  N NE  ? ARG A 1  77 ?   9.622 -12.681   9.791 1.000 96.880 ? 77  ARG A NE  1 
ATOM 615  N NH1 ? ARG A 1  77 ?   9.206 -14.426   8.336 1.000 96.880 ? 77  ARG A NH1 1 
ATOM 616  N NH2 ? ARG A 1  77 ?  11.329 -13.590   8.553 1.000 96.880 ? 77  ARG A NH2 1 
ATOM 617  C CZ  ? ARG A 1  77 ?  10.049 -13.566   8.894 1.000 96.880 ? 77  ARG A CZ  1 
ATOM 618  N N   ? TYR A 1  78 ?   7.703  -6.485  10.945 1.000 96.210 ? 78  TYR A N   1 
ATOM 619  C CA  ? TYR A 1  78 ?   8.066  -5.214  10.329 1.000 96.210 ? 78  TYR A CA  1 
ATOM 620  C C   ? TYR A 1  78 ?   9.330  -4.643  10.962 1.000 96.210 ? 78  TYR A C   1 
ATOM 621  C CB  ? TYR A 1  78 ?   6.919  -4.207  10.457 1.000 96.210 ? 78  TYR A CB  1 
ATOM 622  O O   ? TYR A 1  78 ?   9.427  -4.541  12.187 1.000 96.210 ? 78  TYR A O   1 
ATOM 623  C CG  ? TYR A 1  78 ?   7.288  -2.808  10.026 1.000 96.210 ? 78  TYR A CG  1 
ATOM 624  C CD1 ? TYR A 1  78 ?   7.236  -1.745  10.925 1.000 96.210 ? 78  TYR A CD1 1 
ATOM 625  C CD2 ? TYR A 1  78 ?   7.688  -2.547   8.720 1.000 96.210 ? 78  TYR A CD2 1 
ATOM 626  C CE1 ? TYR A 1  78 ?   7.573  -0.454  10.532 1.000 96.210 ? 78  TYR A CE1 1 
ATOM 627  C CE2 ? TYR A 1  78 ?   8.027  -1.259   8.316 1.000 96.210 ? 78  TYR A CE2 1 
ATOM 628  O OH  ? TYR A 1  78 ?   8.302   1.055   8.834 1.000 96.210 ? 78  TYR A OH  1 
ATOM 629  C CZ  ? TYR A 1  78 ?   7.967  -0.222   9.228 1.000 96.210 ? 78  TYR A CZ  1 
ATOM 630  N N   ? LYS A 1  79 ?  10.246  -4.277  10.120 1.000 94.470 ? 79  LYS A N   1 
ATOM 631  C CA  ? LYS A 1  79 ?  11.460  -3.546  10.469 1.000 94.470 ? 79  LYS A CA  1 
ATOM 632  C C   ? LYS A 1  79 ?  11.492  -2.178   9.793 1.000 94.470 ? 79  LYS A C   1 
ATOM 633  C CB  ? LYS A 1  79 ?  12.702  -4.350  10.083 1.000 94.470 ? 79  LYS A CB  1 
ATOM 634  O O   ? LYS A 1  79 ?  11.266  -2.071   8.586 1.000 94.470 ? 79  LYS A O   1 
ATOM 635  C CG  ? LYS A 1  79 ?  12.820  -5.688  10.799 1.000 94.470 ? 79  LYS A CG  1 
ATOM 636  C CD  ? LYS A 1  79 ?  14.079  -6.436  10.380 1.000 94.470 ? 79  LYS A CD  1 
ATOM 637  C CE  ? LYS A 1  79 ?  14.180  -7.791  11.069 1.000 94.470 ? 79  LYS A CE  1 
ATOM 638  N NZ  ? LYS A 1  79 ?  15.408  -8.533  10.654 1.000 94.470 ? 79  LYS A NZ  1 
ATOM 639  N N   ? SER A 1  80 ?  11.838  -1.088  10.593 1.000 90.540 ? 80  SER A N   1 
ATOM 640  C CA  ? SER A 1  80 ?  11.772   0.284  10.101 1.000 90.540 ? 80  SER A CA  1 
ATOM 641  C C   ? SER A 1  80 ?  12.931   0.589   9.157 1.000 90.540 ? 80  SER A C   1 
ATOM 642  C CB  ? SER A 1  80 ?  11.780   1.273  11.267 1.000 90.540 ? 80  SER A CB  1 
ATOM 643  O O   ? SER A 1  80 ?  12.824   1.467   8.299 1.000 90.540 ? 80  SER A O   1 
ATOM 644  O OG  ? SER A 1  80 ?  12.953   1.120  12.049 1.000 90.540 ? 80  SER A OG  1 
ATOM 645  N N   ? ARG A 1  81 ?  13.975  -0.179   9.219 1.000 89.340 ? 81  ARG A N   1 
ATOM 646  C CA  ? ARG A 1  81 ?  15.105  -0.100   8.299 1.000 89.340 ? 81  ARG A CA  1 
ATOM 647  C C   ? ARG A 1  81 ?  15.602  -1.491   7.920 1.000 89.340 ? 81  ARG A C   1 
ATOM 648  C CB  ? ARG A 1  81 ?  16.244   0.714   8.915 1.000 89.340 ? 81  ARG A CB  1 
ATOM 649  O O   ? ARG A 1  81 ?  15.977  -2.280   8.790 1.000 89.340 ? 81  ARG A O   1 
ATOM 650  C CG  ? ARG A 1  81 ?  15.930   2.193   9.074 1.000 89.340 ? 81  ARG A CG  1 
ATOM 651  C CD  ? ARG A 1  81 ?  17.127   2.971   9.602 1.000 89.340 ? 81  ARG A CD  1 
ATOM 652  N NE  ? ARG A 1  81 ?  16.793   4.371   9.849 1.000 89.340 ? 81  ARG A NE  1 
ATOM 653  N NH1 ? ARG A 1  81 ?  18.975   5.043  10.205 1.000 89.340 ? 81  ARG A NH1 1 
ATOM 654  N NH2 ? ARG A 1  81 ?  17.266   6.565  10.337 1.000 89.340 ? 81  ARG A NH2 1 
ATOM 655  C CZ  ? ARG A 1  81 ?  17.679   5.323  10.129 1.000 89.340 ? 81  ARG A CZ  1 
ATOM 656  N N   ? PRO A 1  82 ?  15.466  -1.789   6.772 1.000 89.920 ? 82  PRO A N   1 
ATOM 657  C CA  ? PRO A 1  82 ?  15.165  -1.260   5.439 1.000 89.920 ? 82  PRO A CA  1 
ATOM 658  C C   ? PRO A 1  82 ?  13.673  -1.285   5.118 1.000 89.920 ? 82  PRO A C   1 
ATOM 659  C CB  ? PRO A 1  82 ?  15.941  -2.193   4.506 1.000 89.920 ? 82  PRO A CB  1 
ATOM 660  O O   ? PRO A 1  82 ?  13.289  -1.226   3.947 1.000 89.920 ? 82  PRO A O   1 
ATOM 661  C CG  ? PRO A 1  82 ?  15.904  -3.526   5.182 1.000 89.920 ? 82  PRO A CG  1 
ATOM 662  C CD  ? PRO A 1  82 ?  15.939  -3.308   6.668 1.000 89.920 ? 82  PRO A CD  1 
ATOM 663  N N   ? HIS A 1  83 ?  12.772  -1.147   5.989 1.000 92.540 ? 83  HIS A N   1 
ATOM 664  C CA  ? HIS A 1  83 ?  11.322  -1.245   5.867 1.000 92.540 ? 83  HIS A CA  1 
ATOM 665  C C   ? HIS A 1  83 ?  10.901  -2.635   5.402 1.000 92.540 ? 83  HIS A C   1 
ATOM 666  C CB  ? HIS A 1  83 ?  10.793  -0.185   4.898 1.000 92.540 ? 83  HIS A CB  1 
ATOM 667  O O   ? HIS A 1  83 ?  10.045  -2.768   4.524 1.000 92.540 ? 83  HIS A O   1 
ATOM 668  C CG  ? HIS A 1  83 ?  11.024   1.218   5.360 1.000 92.540 ? 83  HIS A CG  1 
ATOM 669  C CD2 ? HIS A 1  83 ?  11.706   2.240   4.792 1.000 92.540 ? 83  HIS A CD2 1 
ATOM 670  N ND1 ? HIS A 1  83 ?  10.522   1.702   6.549 1.000 92.540 ? 83  HIS A ND1 1 
ATOM 671  C CE1 ? HIS A 1  83 ?  10.887   2.966   6.692 1.000 92.540 ? 83  HIS A CE1 1 
ATOM 672  N NE2 ? HIS A 1  83 ?  11.606   3.316   5.640 1.000 92.540 ? 83  HIS A NE2 1 
ATOM 673  N N   ? ASP A 1  84 ?  11.441  -3.719   5.981 1.000 95.730 ? 84  ASP A N   1 
ATOM 674  C CA  ? ASP A 1  84 ?  11.133  -5.120   5.712 1.000 95.730 ? 84  ASP A CA  1 
ATOM 675  C C   ? ASP A 1  84 ?   9.794  -5.516   6.330 1.000 95.730 ? 84  ASP A C   1 
ATOM 676  C CB  ? ASP A 1  84 ?  12.246  -6.026   6.243 1.000 95.730 ? 84  ASP A CB  1 
ATOM 677  O O   ? ASP A 1  84 ?   9.462  -5.082   7.435 1.000 95.730 ? 84  ASP A O   1 
ATOM 678  C CG  ? ASP A 1  84 ?  12.260  -7.395   5.586 1.000 95.730 ? 84  ASP A CG  1 
ATOM 679  O OD1 ? ASP A 1  84 ?  11.677  -7.552   4.492 1.000 95.730 ? 84  ASP A OD1 1 
ATOM 680  O OD2 ? ASP A 1  84 ?  12.858  -8.325   6.169 1.000 95.730 ? 84  ASP A OD2 1 
ATOM 681  N N   ? TYR A 1  85 ?   8.938  -6.298   5.560 1.000 96.430 ? 85  TYR A N   1 
ATOM 682  C CA  ? TYR A 1  85 ?   7.590  -6.666   5.976 1.000 96.430 ? 85  TYR A CA  1 
ATOM 683  C C   ? TYR A 1  85 ?   6.743  -5.427   6.240 1.000 96.430 ? 85  TYR A C   1 
ATOM 684  C CB  ? TYR A 1  85 ?   7.635  -7.545   7.230 1.000 96.430 ? 85  TYR A CB  1 
ATOM 685  O O   ? TYR A 1  85 ?   5.994  -5.377   7.219 1.000 96.430 ? 85  TYR A O   1 
ATOM 686  C CG  ? TYR A 1  85 ?   8.120  -8.951   6.969 1.000 96.430 ? 85  TYR A CG  1 
ATOM 687  C CD1 ? TYR A 1  85 ?   7.262  -9.921   6.455 1.000 96.430 ? 85  TYR A CD1 1 
ATOM 688  C CD2 ? TYR A 1  85 ?   9.436  -9.312   7.236 1.000 96.430 ? 85  TYR A CD2 1 
ATOM 689  C CE1 ? TYR A 1  85 ?   7.704 -11.217   6.215 1.000 96.430 ? 85  TYR A CE1 1 
ATOM 690  C CE2 ? TYR A 1  85 ?   9.889 -10.605   7.000 1.000 96.430 ? 85  TYR A CE2 1 
ATOM 691  O OH  ? TYR A 1  85 ?   9.460 -12.832   6.254 1.000 96.430 ? 85  TYR A OH  1 
ATOM 692  C CZ  ? TYR A 1  85 ?   9.017 -11.550   6.490 1.000 96.430 ? 85  TYR A CZ  1 
ATOM 693  N N   ? ASP A 1  86 ?   6.845  -4.408   5.461 1.000 96.790 ? 86  ASP A N   1 
ATOM 694  C CA  ? ASP A 1  86 ?   6.171  -3.117   5.566 1.000 96.790 ? 86  ASP A CA  1 
ATOM 695  C C   ? ASP A 1  86 ?   4.684  -3.246   5.244 1.000 96.790 ? 86  ASP A C   1 
ATOM 696  C CB  ? ASP A 1  86 ?   6.824  -2.094   4.635 1.000 96.790 ? 86  ASP A CB  1 
ATOM 697  O O   ? ASP A 1  86 ?   4.230  -2.792   4.192 1.000 96.790 ? 86  ASP A O   1 
ATOM 698  C CG  ? ASP A 1  86 ?   6.380  -0.669   4.915 1.000 96.790 ? 86  ASP A CG  1 
ATOM 699  O OD1 ? ASP A 1  86 ?   5.776  -0.416   5.980 1.000 96.790 ? 86  ASP A OD1 1 
ATOM 700  O OD2 ? ASP A 1  86 ?   6.632   0.209   4.061 1.000 96.790 ? 86  ASP A OD2 1 
ATOM 701  N N   ? PHE A 1  87 ?   3.876  -3.913   6.132 1.000 97.350 ? 87  PHE A N   1 
ATOM 702  C CA  ? PHE A 1  87 ?   2.451  -4.169   5.963 1.000 97.350 ? 87  PHE A CA  1 
ATOM 703  C C   ? PHE A 1  87 ?   1.674  -3.743   7.203 1.000 97.350 ? 87  PHE A C   1 
ATOM 704  C CB  ? PHE A 1  87 ?   2.201  -5.652   5.670 1.000 97.350 ? 87  PHE A CB  1 
ATOM 705  O O   ? PHE A 1  87 ?   2.121  -3.968   8.330 1.000 97.350 ? 87  PHE A O   1 
ATOM 706  C CG  ? PHE A 1  87 ?   2.794  -6.122   4.370 1.000 97.350 ? 87  PHE A CG  1 
ATOM 707  C CD1 ? PHE A 1  87 ?   2.173  -5.832   3.161 1.000 97.350 ? 87  PHE A CD1 1 
ATOM 708  C CD2 ? PHE A 1  87 ?   3.974  -6.855   4.357 1.000 97.350 ? 87  PHE A CD2 1 
ATOM 709  C CE1 ? PHE A 1  87 ?   2.720  -6.267   1.956 1.000 97.350 ? 87  PHE A CE1 1 
ATOM 710  C CE2 ? PHE A 1  87 ?   4.526  -7.292   3.156 1.000 97.350 ? 87  PHE A CE2 1 
ATOM 711  C CZ  ? PHE A 1  87 ?   3.897  -6.998   1.957 1.000 97.350 ? 87  PHE A CZ  1 
ATOM 712  N N   ? MET A 1  88 ?   0.562  -3.165   6.993 1.000 96.510 ? 88  MET A N   1 
ATOM 713  C CA  ? MET A 1  88 ?  -0.392  -2.831   8.047 1.000 96.510 ? 88  MET A CA  1 
ATOM 714  C C   ? MET A 1  88 ?  -1.825  -3.050   7.573 1.000 96.510 ? 88  MET A C   1 
ATOM 715  C CB  ? MET A 1  88 ?  -0.207  -1.383   8.502 1.000 96.510 ? 88  MET A CB  1 
ATOM 716  O O   ? MET A 1  88 ?  -2.173  -2.689   6.448 1.000 96.510 ? 88  MET A O   1 
ATOM 717  C CG  ? MET A 1  88 ?  -1.150  -0.965   9.618 1.000 96.510 ? 88  MET A CG  1 
ATOM 718  S SD  ? MET A 1  88 ?  -0.828   0.742  10.209 1.000 96.510 ? 88  MET A SD  1 
ATOM 719  C CE  ? MET A 1  88 ?  -1.376   1.691   8.763 1.000 96.510 ? 88  MET A CE  1 
ATOM 720  N N   ? LEU A 1  89 ?  -2.624  -3.696   8.432 1.000 97.060 ? 89  LEU A N   1 
ATOM 721  C CA  ? LEU A 1  89 ?  -4.050  -3.869   8.177 1.000 97.060 ? 89  LEU A CA  1 
ATOM 722  C C   ? LEU A 1  89 ?  -4.872  -2.868   8.981 1.000 97.060 ? 89  LEU A C   1 
ATOM 723  C CB  ? LEU A 1  89 ?  -4.486  -5.297   8.519 1.000 97.060 ? 89  LEU A CB  1 
ATOM 724  O O   ? LEU A 1  89 ?  -4.606  -2.649  10.165 1.000 97.060 ? 89  LEU A O   1 
ATOM 725  C CG  ? LEU A 1  89 ?  -4.085  -6.385   7.522 1.000 97.060 ? 89  LEU A CG  1 
ATOM 726  C CD1 ? LEU A 1  89 ?  -4.352  -7.767   8.110 1.000 97.060 ? 89  LEU A CD1 1 
ATOM 727  C CD2 ? LEU A 1  89 ?  -4.832  -6.206   6.204 1.000 97.060 ? 89  LEU A CD2 1 
ATOM 728  N N   ? LEU A 1  90 ?  -5.778  -2.271   8.223 1.000 96.150 ? 90  LEU A N   1 
ATOM 729  C CA  ? LEU A 1  90 ?  -6.722  -1.360   8.860 1.000 96.150 ? 90  LEU A CA  1 
ATOM 730  C C   ? LEU A 1  90 ?  -8.120  -1.969   8.903 1.000 96.150 ? 90  LEU A C   1 
ATOM 731  C CB  ? LEU A 1  90 ?  -6.759  -0.021   8.118 1.000 96.150 ? 90  LEU A CB  1 
ATOM 732  O O   ? LEU A 1  90 ?  -8.642  -2.408   7.877 1.000 96.150 ? 90  LEU A O   1 
ATOM 733  C CG  ? LEU A 1  90 ?  -5.412   0.665   7.890 1.000 96.150 ? 90  LEU A CG  1 
ATOM 734  C CD1 ? LEU A 1  90 ?  -5.594   1.924   7.049 1.000 96.150 ? 90  LEU A CD1 1 
ATOM 735  C CD2 ? LEU A 1  90 ?  -4.749   0.998   9.223 1.000 96.150 ? 90  LEU A CD2 1 
ATOM 736  N N   ? GLU A 1  91 ?  -8.655  -2.046  10.154 1.000 96.210 ? 91  GLU A N   1 
ATOM 737  C CA  ? GLU A 1  91 ? -10.041  -2.476  10.312 1.000 96.210 ? 91  GLU A CA  1 
ATOM 738  C C   ? GLU A 1  91 ? -10.986  -1.280  10.375 1.000 96.210 ? 91  GLU A C   1 
ATOM 739  C CB  ? GLU A 1  91 ? -10.196  -3.337  11.569 1.000 96.210 ? 91  GLU A CB  1 
ATOM 740  O O   ? GLU A 1  91 ? -10.825  -0.398  11.221 1.000 96.210 ? 91  GLU A O   1 
ATOM 741  C CG  ? GLU A 1  91 ? -11.571  -3.975  11.710 1.000 96.210 ? 91  GLU A CG  1 
ATOM 742  C CD  ? GLU A 1  91 ? -11.706  -4.839  12.954 1.000 96.210 ? 91  GLU A CD  1 
ATOM 743  O OE1 ? GLU A 1  91 ? -12.734  -5.538  13.099 1.000 96.210 ? 91  GLU A OE1 1 
ATOM 744  O OE2 ? GLU A 1  91 ? -10.776  -4.816  13.791 1.000 96.210 ? 91  GLU A OE2 1 
ATOM 745  N N   ? LEU A 1  92 ? -11.950  -1.306   9.477 1.000 95.920 ? 92  LEU A N   1 
ATOM 746  C CA  ? LEU A 1  92 ? -12.907  -0.207   9.408 1.000 95.920 ? 92  LEU A CA  1 
ATOM 747  C C   ? LEU A 1  92 ? -13.988  -0.361  10.473 1.000 95.920 ? 92  LEU A C   1 
ATOM 748  C CB  ? LEU A 1  92 ? -13.549  -0.141   8.020 1.000 95.920 ? 92  LEU A CB  1 
ATOM 749  O O   ? LEU A 1  92 ? -14.337  -1.481  10.853 1.000 95.920 ? 92  LEU A O   1 
ATOM 750  C CG  ? LEU A 1  92 ? -12.588  -0.128   6.829 1.000 95.920 ? 92  LEU A CG  1 
ATOM 751  C CD1 ? LEU A 1  92 ? -13.368  -0.060   5.520 1.000 95.920 ? 92  LEU A CD1 1 
ATOM 752  C CD2 ? LEU A 1  92 ? -11.616   1.041   6.940 1.000 95.920 ? 92  LEU A CD2 1 
ATOM 753  N N   ? ASP A 1  93 ? -14.513   0.805  10.982 1.000 94.820 ? 93  ASP A N   1 
ATOM 754  C CA  ? ASP A 1  93 ? -15.542   0.790  12.017 1.000 94.820 ? 93  ASP A CA  1 
ATOM 755  C C   ? ASP A 1  93 ? -16.845   0.197  11.487 1.000 94.820 ? 93  ASP A C   1 
ATOM 756  C CB  ? ASP A 1  93 ? -15.786   2.203  12.552 1.000 94.820 ? 93  ASP A CB  1 
ATOM 757  O O   ? ASP A 1  93 ? -17.627  -0.377  12.248 1.000 94.820 ? 93  ASP A O   1 
ATOM 758  C CG  ? ASP A 1  93 ? -16.212   3.180  11.471 1.000 94.820 ? 93  ASP A CG  1 
ATOM 759  O OD1 ? ASP A 1  93 ? -16.066   2.864  10.270 1.000 94.820 ? 93  ASP A OD1 1 
ATOM 760  O OD2 ? ASP A 1  93 ? -16.696   4.278  11.823 1.000 94.820 ? 93  ASP A OD2 1 
ATOM 761  N N   ? GLU A 1  94 ? -17.122   0.302  10.112 1.000 95.800 ? 94  GLU A N   1 
ATOM 762  C CA  ? GLU A 1  94 ? -18.251  -0.283   9.395 1.000 95.800 ? 94  GLU A CA  1 
ATOM 763  C C   ? GLU A 1  94 ? -17.838  -0.751   8.003 1.000 95.800 ? 94  GLU A C   1 
ATOM 764  C CB  ? GLU A 1  94 ? -19.401   0.722   9.292 1.000 95.800 ? 94  GLU A CB  1 
ATOM 765  O O   ? GLU A 1  94 ? -16.978  -0.139   7.366 1.000 95.800 ? 94  GLU A O   1 
ATOM 766  C CG  ? GLU A 1  94 ? -19.965   1.153  10.639 1.000 95.800 ? 94  GLU A CG  1 
ATOM 767  C CD  ? GLU A 1  94 ? -20.848   0.097  11.285 1.000 95.800 ? 94  GLU A CD  1 
ATOM 768  O OE1 ? GLU A 1  94 ? -20.920   0.048  12.534 1.000 95.800 ? 94  GLU A OE1 1 
ATOM 769  O OE2 ? GLU A 1  94 ? -21.472  -0.687  10.536 1.000 95.800 ? 94  GLU A OE2 1 
ATOM 770  N N   ? PRO A 1  95 ? -18.597  -1.920   7.539 1.000 96.920 ? 95  PRO A N   1 
ATOM 771  C CA  ? PRO A 1  95 ? -18.275  -2.391   6.190 1.000 96.920 ? 95  PRO A CA  1 
ATOM 772  C C   ? PRO A 1  95 ? -18.640  -1.378   5.108 1.000 96.920 ? 95  PRO A C   1 
ATOM 773  C CB  ? PRO A 1  95 ? -19.115  -3.664   6.052 1.000 96.920 ? 95  PRO A CB  1 
ATOM 774  O O   ? PRO A 1  95 ? -19.610  -0.630   5.259 1.000 96.920 ? 95  PRO A O   1 
ATOM 775  C CG  ? PRO A 1  95 ? -19.502  -4.020   7.451 1.000 96.920 ? 95  PRO A CG  1 
ATOM 776  C CD  ? PRO A 1  95 ? -19.529  -2.763   8.273 1.000 96.920 ? 95  PRO A CD  1 
ATOM 777  N N   ? VAL A 1  96 ? -17.838  -1.358   4.030 1.000 97.280 ? 96  VAL A N   1 
ATOM 778  C CA  ? VAL A 1  96 ? -18.135  -0.507   2.884 1.000 97.280 ? 96  VAL A CA  1 
ATOM 779  C C   ? VAL A 1  96 ? -19.229  -1.148   2.033 1.000 97.280 ? 96  VAL A C   1 
ATOM 780  C CB  ? VAL A 1  96 ? -16.875  -0.248   2.027 1.000 97.280 ? 96  VAL A CB  1 
ATOM 781  O O   ? VAL A 1  96 ? -19.418  -2.366   2.069 1.000 97.280 ? 96  VAL A O   1 
ATOM 782  C CG1 ? VAL A 1  96 ? -15.816   0.498   2.836 1.000 97.280 ? 96  VAL A CG1 1 
ATOM 783  C CG2 ? VAL A 1  96 ? -16.315  -1.565   1.493 1.000 97.280 ? 96  VAL A CG2 1 
ATOM 784  N N   ? GLN A 1  97 ? -19.995  -0.328   1.290 1.000 96.920 ? 97  GLN A N   1 
ATOM 785  C CA  ? GLN A 1  97 ? -20.941  -0.806   0.287 1.000 96.920 ? 97  GLN A CA  1 
ATOM 786  C C   ? GLN A 1  97 ? -20.260  -0.994  -1.066 1.000 96.920 ? 97  GLN A C   1 
ATOM 787  C CB  ? GLN A 1  97 ? -22.117   0.162   0.154 1.000 96.920 ? 97  GLN A CB  1 
ATOM 788  O O   ? GLN A 1  97 ? -19.776  -0.029  -1.662 1.000 96.920 ? 97  GLN A O   1 
ATOM 789  C CG  ? GLN A 1  97 ? -22.983   0.254   1.403 1.000 96.920 ? 97  GLN A CG  1 
ATOM 790  C CD  ? GLN A 1  97 ? -24.081   1.293   1.281 1.000 96.920 ? 97  GLN A CD  1 
ATOM 791  N NE2 ? GLN A 1  97 ? -24.487   1.863   2.410 1.000 96.920 ? 97  GLN A NE2 1 
ATOM 792  O OE1 ? GLN A 1  97 ? -24.561   1.582   0.180 1.000 96.920 ? 97  GLN A OE1 1 
ATOM 793  N N   ? LEU A 1  98 ? -20.195  -2.263  -1.500 1.000 96.900 ? 98  LEU A N   1 
ATOM 794  C CA  ? LEU A 1  98 ? -19.550  -2.529  -2.781 1.000 96.900 ? 98  LEU A CA  1 
ATOM 795  C C   ? LEU A 1  98 ? -20.445  -2.101  -3.940 1.000 96.900 ? 98  LEU A C   1 
ATOM 796  C CB  ? LEU A 1  98 ? -19.206  -4.015  -2.910 1.000 96.900 ? 98  LEU A CB  1 
ATOM 797  O O   ? LEU A 1  98 ? -21.650  -2.366  -3.930 1.000 96.900 ? 98  LEU A O   1 
ATOM 798  C CG  ? LEU A 1  98 ? -18.304  -4.599  -1.821 1.000 96.900 ? 98  LEU A CG  1 
ATOM 799  C CD1 ? LEU A 1  98 ? -18.007  -6.067  -2.109 1.000 96.900 ? 98  LEU A CD1 1 
ATOM 800  C CD2 ? LEU A 1  98 ? -17.011  -3.798  -1.711 1.000 96.900 ? 98  LEU A CD2 1 
ATOM 801  N N   ? ASN A 1  99 ? -19.809  -1.427  -4.980 1.000 94.990 ? 99  ASN A N   1 
ATOM 802  C CA  ? ASN A 1  99 ? -20.431  -0.972  -6.219 1.000 94.990 ? 99  ASN A CA  1 
ATOM 803  C C   ? ASN A 1  99 ? -19.397  -0.764  -7.322 1.000 94.990 ? 99  ASN A C   1 
ATOM 804  C CB  ? ASN A 1  99 ? -21.220   0.317  -5.982 1.000 94.990 ? 99  ASN A CB  1 
ATOM 805  O O   ? ASN A 1  99 ? -18.273  -1.260  -7.226 1.000 94.990 ? 99  ASN A O   1 
ATOM 806  C CG  ? ASN A 1  99 ? -20.349   1.452  -5.480 1.000 94.990 ? 99  ASN A CG  1 
ATOM 807  N ND2 ? ASN A 1  99 ? -20.875   2.236  -4.546 1.000 94.990 ? 99  ASN A ND2 1 
ATOM 808  O OD1 ? ASN A 1  99 ? -19.212   1.623  -5.928 1.000 94.990 ? 99  ASN A OD1 1 
ATOM 809  N N   ? ASN A 1 100 ? -19.796  -0.057  -8.394 1.000 94.030 ? 100 ASN A N   1 
ATOM 810  C CA  ? ASN A 1 100 ? -18.926   0.116  -9.553 1.000 94.030 ? 100 ASN A CA  1 
ATOM 811  C C   ? ASN A 1 100 ? -17.725   0.999  -9.226 1.000 94.030 ? 100 ASN A C   1 
ATOM 812  C CB  ? ASN A 1 100 ? -19.711   0.700 -10.730 1.000 94.030 ? 100 ASN A CB  1 
ATOM 813  O O   ? ASN A 1 100 ? -16.734   1.001  -9.958 1.000 94.030 ? 100 ASN A O   1 
ATOM 814  C CG  ? ASN A 1 100 ? -20.695  -0.288 -11.323 1.000 94.030 ? 100 ASN A CG  1 
ATOM 815  N ND2 ? ASN A 1 100 ? -21.753   0.226 -11.939 1.000 94.030 ? 100 ASN A ND2 1 
ATOM 816  O OD1 ? ASN A 1 100 ? -20.507  -1.504 -11.229 1.000 94.030 ? 100 ASN A OD1 1 
ATOM 817  N N   ? PHE A 1 101 ? -17.673   1.561  -8.004 1.000 94.470 ? 101 PHE A N   1 
ATOM 818  C CA  ? PHE A 1 101 ? -16.640   2.539  -7.682 1.000 94.470 ? 101 PHE A CA  1 
ATOM 819  C C   ? PHE A 1 101 ? -15.922   2.162  -6.392 1.000 94.470 ? 101 PHE A C   1 
ATOM 820  C CB  ? PHE A 1 101 ? -17.245   3.940  -7.556 1.000 94.470 ? 101 PHE A CB  1 
ATOM 821  O O   ? PHE A 1 101 ? -14.891   2.748  -6.055 1.000 94.470 ? 101 PHE A O   1 
ATOM 822  C CG  ? PHE A 1 101 ? -17.877   4.445  -8.825 1.000 94.470 ? 101 PHE A CG  1 
ATOM 823  C CD1 ? PHE A 1 101 ? -17.100   5.019  -9.824 1.000 94.470 ? 101 PHE A CD1 1 
ATOM 824  C CD2 ? PHE A 1 101 ? -19.248   4.345  -9.019 1.000 94.470 ? 101 PHE A CD2 1 
ATOM 825  C CE1 ? PHE A 1 101 ? -17.682   5.488 -11.000 1.000 94.470 ? 101 PHE A CE1 1 
ATOM 826  C CE2 ? PHE A 1 101 ? -19.837   4.811 -10.191 1.000 94.470 ? 101 PHE A CE2 1 
ATOM 827  C CZ  ? PHE A 1 101 ? -19.053   5.382 -11.180 1.000 94.470 ? 101 PHE A CZ  1 
ATOM 828  N N   ? VAL A 1 102 ? -16.452   1.201  -5.678 1.000 97.030 ? 102 VAL A N   1 
ATOM 829  C CA  ? VAL A 1 102 ? -15.848   0.598  -4.495 1.000 97.030 ? 102 VAL A CA  1 
ATOM 830  C C   ? VAL A 1 102 ? -15.916  -0.924  -4.598 1.000 97.030 ? 102 VAL A C   1 
ATOM 831  C CB  ? VAL A 1 102 ? -16.539   1.076  -3.198 1.000 97.030 ? 102 VAL A CB  1 
ATOM 832  O O   ? VAL A 1 102 ? -17.001  -1.507  -4.547 1.000 97.030 ? 102 VAL A O   1 
ATOM 833  C CG1 ? VAL A 1 102 ? -15.868   0.463  -1.971 1.000 97.030 ? 102 VAL A CG1 1 
ATOM 834  C CG2 ? VAL A 1 102 ? -16.520   2.602  -3.115 1.000 97.030 ? 102 VAL A CG2 1 
ATOM 835  N N   ? HIS A 1 103 ? -14.713  -1.493  -4.816 1.000 96.650 ? 103 HIS A N   1 
ATOM 836  C CA  ? HIS A 1 103 ? -14.625  -2.942  -4.959 1.000 96.650 ? 103 HIS A CA  1 
ATOM 837  C C   ? HIS A 1 103 ? -13.340  -3.480  -4.340 1.000 96.650 ? 103 HIS A C   1 
ATOM 838  C CB  ? HIS A 1 103 ? -14.704  -3.340  -6.434 1.000 96.650 ? 103 HIS A CB  1 
ATOM 839  O O   ? HIS A 1 103 ? -12.397  -2.722  -4.101 1.000 96.650 ? 103 HIS A O   1 
ATOM 840  C CG  ? HIS A 1 103 ? -15.125  -4.758  -6.651 1.000 96.650 ? 103 HIS A CG  1 
ATOM 841  C CD2 ? HIS A 1 103 ? -14.448  -5.820  -7.149 1.000 96.650 ? 103 HIS A CD2 1 
ATOM 842  N ND1 ? HIS A 1 103 ? -16.388  -5.215  -6.343 1.000 96.650 ? 103 HIS A ND1 1 
ATOM 843  C CE1 ? HIS A 1 103 ? -16.470  -6.501  -6.642 1.000 96.650 ? 103 HIS A CE1 1 
ATOM 844  N NE2 ? HIS A 1 103 ? -15.306  -6.892  -7.133 1.000 96.650 ? 103 HIS A NE2 1 
ATOM 845  N N   ? THR A 1 104 ? -13.334  -4.866  -3.932 1.000 97.740 ? 104 THR A N   1 
ATOM 846  C CA  ? THR A 1 104 ? -12.152  -5.487  -3.344 1.000 97.740 ? 104 THR A CA  1 
ATOM 847  C C   ? THR A 1 104 ? -11.231  -6.034  -4.431 1.000 97.740 ? 104 THR A C   1 
ATOM 848  C CB  ? THR A 1 104 ? -12.541  -6.622  -2.378 1.000 97.740 ? 104 THR A CB  1 
ATOM 849  O O   ? THR A 1 104 ? -11.678  -6.322  -5.544 1.000 97.740 ? 104 THR A O   1 
ATOM 850  C CG2 ? THR A 1 104 ? -13.501  -6.123  -1.302 1.000 97.740 ? 104 THR A CG2 1 
ATOM 851  O OG1 ? THR A 1 104 ? -13.173  -7.675  -3.116 1.000 97.740 ? 104 THR A OG1 1 
ATOM 852  N N   ? ILE A 1 105 ?  -9.893  -6.148  -4.024 1.000 98.130 ? 105 ILE A N   1 
ATOM 853  C CA  ? ILE A 1 105 ?  -8.891  -6.773  -4.882 1.000 98.130 ? 105 ILE A CA  1 
ATOM 854  C C   ? ILE A 1 105 ?  -8.310  -8.001  -4.186 1.000 98.130 ? 105 ILE A C   1 
ATOM 855  C CB  ? ILE A 1 105 ?  -7.765  -5.781  -5.250 1.000 98.130 ? 105 ILE A CB  1 
ATOM 856  O O   ? ILE A 1 105 ?  -8.136  -8.007  -2.965 1.000 98.130 ? 105 ILE A O   1 
ATOM 857  C CG1 ? ILE A 1 105 ?  -6.874  -6.370  -6.350 1.000 98.130 ? 105 ILE A CG1 1 
ATOM 858  C CG2 ? ILE A 1 105 ?  -6.939  -5.419  -4.012 1.000 98.130 ? 105 ILE A CG2 1 
ATOM 859  C CD1 ? ILE A 1 105 ?  -7.491  -6.316  -7.741 1.000 98.130 ? 105 ILE A CD1 1 
ATOM 860  N N   ? SER A 1 106 ?  -8.020  -9.022  -5.020 1.000 97.730 ? 106 SER A N   1 
ATOM 861  C CA  ? SER A 1 106 ?  -7.472 -10.260  -4.476 1.000 97.730 ? 106 SER A CA  1 
ATOM 862  C C   ? SER A 1 106 ?  -5.981 -10.125  -4.188 1.000 97.730 ? 106 SER A C   1 
ATOM 863  C CB  ? SER A 1 106 ?  -7.711 -11.422  -5.441 1.000 97.730 ? 106 SER A CB  1 
ATOM 864  O O   ? SER A 1 106 ?  -5.264  -9.431  -4.911 1.000 97.730 ? 106 SER A O   1 
ATOM 865  O OG  ? SER A 1 106 ?  -9.098 -11.646  -5.626 1.000 97.730 ? 106 SER A OG  1 
ATOM 866  N N   ? LEU A 1 107 ?  -5.529 -10.912  -3.118 1.000 98.160 ? 107 LEU A N   1 
ATOM 867  C CA  ? LEU A 1 107 ?  -4.117 -10.938  -2.750 1.000 98.160 ? 107 LEU A CA  1 
ATOM 868  C C   ? LEU A 1 107 ?  -3.354 -11.952  -3.596 1.000 98.160 ? 107 LEU A C   1 
ATOM 869  C CB  ? LEU A 1 107 ?  -3.956 -11.271  -1.264 1.000 98.160 ? 107 LEU A CB  1 
ATOM 870  O O   ? LEU A 1 107 ?  -3.861 -13.040  -3.876 1.000 98.160 ? 107 LEU A O   1 
ATOM 871  C CG  ? LEU A 1 107 ?  -4.642 -10.324  -0.279 1.000 98.160 ? 107 LEU A CG  1 
ATOM 872  C CD1 ? LEU A 1 107 ?  -4.429 -10.803   1.153 1.000 98.160 ? 107 LEU A CD1 1 
ATOM 873  C CD2 ? LEU A 1 107 ?  -4.124  -8.901  -0.455 1.000 98.160 ? 107 LEU A CD2 1 
ATOM 874  N N   ? ALA A 1 108 ?  -2.198 -11.620  -3.981 1.000 97.620 ? 108 ALA A N   1 
ATOM 875  C CA  ? ALA A 1 108 ?  -1.332 -12.558  -4.691 1.000 97.620 ? 108 ALA A CA  1 
ATOM 876  C C   ? ALA A 1 108 ?  -0.852 -13.671  -3.764 1.000 97.620 ? 108 ALA A C   1 
ATOM 877  C CB  ? ALA A 1 108 ?  -0.140 -11.825  -5.300 1.000 97.620 ? 108 ALA A CB  1 
ATOM 878  O O   ? ALA A 1 108 ?  -0.347 -13.402  -2.671 1.000 97.620 ? 108 ALA A O   1 
ATOM 879  N N   ? THR A 1 109 ?  -0.971 -14.928  -4.158 1.000 97.150 ? 109 THR A N   1 
ATOM 880  C CA  ? THR A 1 109 ?  -0.501 -16.072  -3.384 1.000 97.150 ? 109 THR A CA  1 
ATOM 881  C C   ? THR A 1 109 ?   0.841 -16.570  -3.914 1.000 97.150 ? 109 THR A C   1 
ATOM 882  C CB  ? THR A 1 109 ?  -1.525 -17.222  -3.411 1.000 97.150 ? 109 THR A CB  1 
ATOM 883  O O   ? THR A 1 109 ?   1.481 -17.421  -3.295 1.000 97.150 ? 109 THR A O   1 
ATOM 884  C CG2 ? THR A 1 109 ?  -2.824 -16.818  -2.723 1.000 97.150 ? 109 THR A CG2 1 
ATOM 885  O OG1 ? THR A 1 109 ?  -1.806 -17.572  -4.772 1.000 97.150 ? 109 THR A OG1 1 
ATOM 886  N N   ? ARG A 1 110 ?   1.189 -16.009  -5.064 1.000 96.870 ? 110 ARG A N   1 
ATOM 887  C CA  ? ARG A 1 110 ?   2.503 -16.256  -5.650 1.000 96.870 ? 110 ARG A CA  1 
ATOM 888  C C   ? ARG A 1 110 ?   3.235 -14.946  -5.924 1.000 96.870 ? 110 ARG A C   1 
ATOM 889  C CB  ? ARG A 1 110 ?   2.372 -17.063  -6.943 1.000 96.870 ? 110 ARG A CB  1 
ATOM 890  O O   ? ARG A 1 110 ?   2.614 -13.948  -6.297 1.000 96.870 ? 110 ARG A O   1 
ATOM 891  C CG  ? ARG A 1 110 ?   1.763 -18.443  -6.748 1.000 96.870 ? 110 ARG A CG  1 
ATOM 892  C CD  ? ARG A 1 110 ?   1.685 -19.214  -8.058 1.000 96.870 ? 110 ARG A CD  1 
ATOM 893  N NE  ? ARG A 1 110 ?   0.852 -20.407  -7.932 1.000 96.870 ? 110 ARG A NE  1 
ATOM 894  N NH1 ? ARG A 1 110 ?   1.588 -21.380  -9.894 1.000 96.870 ? 110 ARG A NH1 1 
ATOM 895  N NH2 ? ARG A 1 110 ?   0.031 -22.447  -8.594 1.000 96.870 ? 110 ARG A NH2 1 
ATOM 896  C CZ  ? ARG A 1 110 ?   0.826 -21.409  -8.807 1.000 96.870 ? 110 ARG A CZ  1 
ATOM 897  N N   ? CYS A 1 111 ?   4.614 -15.068  -5.811 1.000 96.300 ? 111 CYS A N   1 
ATOM 898  C CA  ? CYS A 1 111 ?   5.414 -13.860  -5.983 1.000 96.300 ? 111 CYS A CA  1 
ATOM 899  C C   ? CYS A 1 111 ?   5.525 -13.485  -7.456 1.000 96.300 ? 111 CYS A C   1 
ATOM 900  C CB  ? CYS A 1 111 ?   6.809 -14.053  -5.390 1.000 96.300 ? 111 CYS A CB  1 
ATOM 901  O O   ? CYS A 1 111 ?   5.524 -14.359  -8.326 1.000 96.300 ? 111 CYS A O   1 
ATOM 902  S SG  ? CYS A 1 111 ?   6.812 -14.282  -3.598 1.000 96.300 ? 111 CYS A SG  1 
ATOM 903  N N   ? PRO A 1 112 ?   5.591 -12.185  -7.696 1.000 95.560 ? 112 PRO A N   1 
ATOM 904  C CA  ? PRO A 1 112 ?   5.696 -11.723  -9.082 1.000 95.560 ? 112 PRO A CA  1 
ATOM 905  C C   ? PRO A 1 112 ?   6.994 -12.162  -9.754 1.000 95.560 ? 112 PRO A C   1 
ATOM 906  C CB  ? PRO A 1 112 ?   5.638 -10.199  -8.950 1.000 95.560 ? 112 PRO A CB  1 
ATOM 907  O O   ? PRO A 1 112 ?   8.012 -12.344  -9.080 1.000 95.560 ? 112 PRO A O   1 
ATOM 908  C CG  ? PRO A 1 112 ?   6.201  -9.911  -7.596 1.000 95.560 ? 112 PRO A CG  1 
ATOM 909  C CD  ? PRO A 1 112 ?   5.811 -11.027  -6.670 1.000 95.560 ? 112 PRO A CD  1 
ATOM 910  N N   ? THR A 1 113 ?   6.937 -12.324 -11.060 1.000 95.450 ? 113 THR A N   1 
ATOM 911  C CA  ? THR A 1 113 ?   8.103 -12.673 -11.865 1.000 95.450 ? 113 THR A CA  1 
ATOM 912  C C   ? THR A 1 113 ?   8.589 -11.468 -12.665 1.000 95.450 ? 113 THR A C   1 
ATOM 913  C CB  ? THR A 1 113 ?   7.791 -13.837 -12.824 1.000 95.450 ? 113 THR A CB  1 
ATOM 914  O O   ? THR A 1 113 ?   7.791 -10.612 -13.054 1.000 95.450 ? 113 THR A O   1 
ATOM 915  C CG2 ? THR A 1 113 ?   7.392 -15.092 -12.055 1.000 95.450 ? 113 THR A CG2 1 
ATOM 916  O OG1 ? THR A 1 113 ?   6.714 -13.459 -13.691 1.000 95.450 ? 113 THR A OG1 1 
ATOM 917  N N   ? PRO A 1 114 ?   9.963 -11.428 -12.834 1.000 95.440 ? 114 PRO A N   1 
ATOM 918  C CA  ? PRO A 1 114 ?  10.503 -10.313 -13.615 1.000 95.440 ? 114 PRO A CA  1 
ATOM 919  C C   ? PRO A 1 114 ?   9.867 -10.201 -14.999 1.000 95.440 ? 114 PRO A C   1 
ATOM 920  C CB  ? PRO A 1 114 ?  11.992 -10.648 -13.725 1.000 95.440 ? 114 PRO A CB  1 
ATOM 921  O O   ? PRO A 1 114 ?   9.629 -11.216 -15.658 1.000 95.440 ? 114 PRO A O   1 
ATOM 922  C CG  ? PRO A 1 114 ?  12.286 -11.483 -12.520 1.000 95.440 ? 114 PRO A CG  1 
ATOM 923  C CD  ? PRO A 1 114 ?  11.087 -12.340 -12.231 1.000 95.440 ? 114 PRO A CD  1 
ATOM 924  N N   ? GLY A 1 115 ?   9.516  -8.917 -15.387 1.000 93.720 ? 115 GLY A N   1 
ATOM 925  C CA  ? GLY A 1 115 ?   8.967  -8.657 -16.709 1.000 93.720 ? 115 GLY A CA  1 
ATOM 926  C C   ? GLY A 1 115 ?   7.451  -8.595 -16.724 1.000 93.720 ? 115 GLY A C   1 
ATOM 927  O O   ? GLY A 1 115 ?   6.850  -8.227 -17.735 1.000 93.720 ? 115 GLY A O   1 
ATOM 928  N N   ? MET A 1 116 ?   6.864  -9.073 -15.640 1.000 94.950 ? 116 MET A N   1 
ATOM 929  C CA  ? MET A 1 116 ?   5.412  -9.004 -15.503 1.000 94.950 ? 116 MET A CA  1 
ATOM 930  C C   ? MET A 1 116 ?   4.922  -7.564 -15.612 1.000 94.950 ? 116 MET A C   1 
ATOM 931  C CB  ? MET A 1 116 ?   4.968  -9.609 -14.171 1.000 94.950 ? 116 MET A CB  1 
ATOM 932  O O   ? MET A 1 116 ?   5.526  -6.654 -15.040 1.000 94.950 ? 116 MET A O   1 
ATOM 933  C CG  ? MET A 1 116 ?   5.025 -11.128 -14.137 1.000 94.950 ? 116 MET A CG  1 
ATOM 934  S SD  ? MET A 1 116 ?   4.529 -11.814 -12.509 1.000 94.950 ? 116 MET A SD  1 
ATOM 935  C CE  ? MET A 1 116 ?   2.800 -11.267 -12.445 1.000 94.950 ? 116 MET A CE  1 
ATOM 936  N N   ? ARG A 1 117 ?   3.871  -7.333 -16.361 1.000 93.960 ? 117 ARG A N   1 
ATOM 937  C CA  ? ARG A 1 117 ?   3.253  -6.020 -16.510 1.000 93.960 ? 117 ARG A CA  1 
ATOM 938  C C   ? ARG A 1 117 ?   2.330  -5.713 -15.336 1.000 93.960 ? 117 ARG A C   1 
ATOM 939  C CB  ? ARG A 1 117 ?   2.474  -5.938 -17.825 1.000 93.960 ? 117 ARG A CB  1 
ATOM 940  O O   ? ARG A 1 117 ?   1.445  -6.508 -15.010 1.000 93.960 ? 117 ARG A O   1 
ATOM 941  C CG  ? ARG A 1 117 ?   1.975  -4.541 -18.160 1.000 93.960 ? 117 ARG A CG  1 
ATOM 942  C CD  ? ARG A 1 117 ?   1.200  -4.518 -19.469 1.000 93.960 ? 117 ARG A CD  1 
ATOM 943  N NE  ? ARG A 1 117 ?   2.070  -4.767 -20.615 1.000 93.960 ? 117 ARG A NE  1 
ATOM 944  N NH1 ? ARG A 1 117 ?   0.419  -4.451 -22.200 1.000 93.960 ? 117 ARG A NH1 1 
ATOM 945  N NH2 ? ARG A 1 117 ?   2.554  -4.972 -22.851 1.000 93.960 ? 117 ARG A NH2 1 
ATOM 946  C CZ  ? ARG A 1 117 ?   1.679  -4.730 -21.886 1.000 93.960 ? 117 ARG A CZ  1 
ATOM 947  N N   ? CYS A 1 118 ?   2.490  -4.542 -14.828 1.000 94.340 ? 118 CYS A N   1 
ATOM 948  C CA  ? CYS A 1 118 ?   1.726  -4.137 -13.653 1.000 94.340 ? 118 CYS A CA  1 
ATOM 949  C C   ? CYS A 1 118 ?   1.255  -2.693 -13.780 1.000 94.340 ? 118 CYS A C   1 
ATOM 950  C CB  ? CYS A 1 118 ?   2.565  -4.301 -12.386 1.000 94.340 ? 118 CYS A CB  1 
ATOM 951  O O   ? CYS A 1 118 ?   1.738  -1.951 -14.637 1.000 94.340 ? 118 CYS A O   1 
ATOM 952  S SG  ? CYS A 1 118 ?   3.214  -5.970 -12.153 1.000 94.340 ? 118 CYS A SG  1 
ATOM 953  N N   ? SER A 1 119 ?   0.287  -2.364 -12.954 1.000 92.740 ? 119 SER A N   1 
ATOM 954  C CA  ? SER A 1 119 ?  -0.196  -0.989 -12.873 1.000 92.740 ? 119 SER A CA  1 
ATOM 955  C C   ? SER A 1 119 ?  -0.237  -0.502 -11.428 1.000 92.740 ? 119 SER A C   1 
ATOM 956  C CB  ? SER A 1 119 ?  -1.586  -0.871 -13.499 1.000 92.740 ? 119 SER A CB  1 
ATOM 957  O O   ? SER A 1 119 ?  -0.661  -1.235 -10.533 1.000 92.740 ? 119 SER A O   1 
ATOM 958  O OG  ? SER A 1 119 ?  -2.099   0.441 -13.341 1.000 92.740 ? 119 SER A OG  1 
ATOM 959  N N   ? VAL A 1 120 ?   0.151   0.728 -11.210 1.000 92.990 ? 120 VAL A N   1 
ATOM 960  C CA  ? VAL A 1 120 ?   0.107   1.352  -9.891 1.000 92.990 ? 120 VAL A CA  1 
ATOM 961  C C   ? VAL A 1 120 ?  -0.851   2.541  -9.914 1.000 92.990 ? 120 VAL A C   1 
ATOM 962  C CB  ? VAL A 1 120 ?   1.511   1.808  -9.432 1.000 92.990 ? 120 VAL A CB  1 
ATOM 963  O O   ? VAL A 1 120 ?  -0.964   3.236 -10.926 1.000 92.990 ? 120 VAL A O   1 
ATOM 964  C CG1 ? VAL A 1 120 ?   2.058   2.889 -10.362 1.000 92.990 ? 120 VAL A CG1 1 
ATOM 965  C CG2 ? VAL A 1 120 ?   1.462   2.312  -7.991 1.000 92.990 ? 120 VAL A CG2 1 
ATOM 966  N N   ? SER A 1 121 ?  -1.560   2.788  -8.832 1.000 92.510 ? 121 SER A N   1 
ATOM 967  C CA  ? SER A 1 121 ?  -2.489   3.908  -8.725 1.000 92.510 ? 121 SER A CA  1 
ATOM 968  C C   ? SER A 1 121 ?  -2.350   4.615  -7.381 1.000 92.510 ? 121 SER A C   1 
ATOM 969  C CB  ? SER A 1 121 ?  -3.929   3.431  -8.913 1.000 92.510 ? 121 SER A CB  1 
ATOM 970  O O   ? SER A 1 121 ?  -1.968   3.997  -6.385 1.000 92.510 ? 121 SER A O   1 
ATOM 971  O OG  ? SER A 1 121 ?  -4.271   2.465  -7.933 1.000 92.510 ? 121 SER A OG  1 
ATOM 972  N N   ? GLY A 1 122 ?  -2.634   5.954  -7.413 1.000 90.560 ? 122 GLY A N   1 
ATOM 973  C CA  ? GLY A 1 122 ?  -2.543   6.700  -6.168 1.000 90.560 ? 122 GLY A CA  1 
ATOM 974  C C   ? GLY A 1 122 ?  -2.656   8.200  -6.361 1.000 90.560 ? 122 GLY A C   1 
ATOM 975  O O   ? GLY A 1 122 ?  -2.939   8.670  -7.466 1.000 90.560 ? 122 GLY A O   1 
ATOM 976  N N   ? TRP A 1 123 ?  -2.531   9.017  -5.272 1.000 85.220 ? 123 TRP A N   1 
ATOM 977  C CA  ? TRP A 1 123 ?  -2.714  10.464  -5.260 1.000 85.220 ? 123 TRP A CA  1 
ATOM 978  C C   ? TRP A 1 123 ?  -1.428  11.173  -4.850 1.000 85.220 ? 123 TRP A C   1 
ATOM 979  C CB  ? TRP A 1 123 ?  -3.851  10.855  -4.311 1.000 85.220 ? 123 TRP A CB  1 
ATOM 980  O O   ? TRP A 1 123 ?  -1.467  12.276  -4.300 1.000 85.220 ? 123 TRP A O   1 
ATOM 981  C CG  ? TRP A 1 123 ?  -5.202  10.371  -4.748 1.000 85.220 ? 123 TRP A CG  1 
ATOM 982  C CD1 ? TRP A 1 123 ?  -6.079  11.014  -5.576 1.000 85.220 ? 123 TRP A CD1 1 
ATOM 983  C CD2 ? TRP A 1 123 ?  -5.831   9.142  -4.373 1.000 85.220 ? 123 TRP A CD2 1 
ATOM 984  C CE2 ? TRP A 1 123 ?  -7.089   9.105  -5.013 1.000 85.220 ? 123 TRP A CE2 1 
ATOM 985  C CE3 ? TRP A 1 123 ?  -5.451   8.066  -3.559 1.000 85.220 ? 123 TRP A CE3 1 
ATOM 986  N NE1 ? TRP A 1 123 ?  -7.216  10.258  -5.740 1.000 85.220 ? 123 TRP A NE1 1 
ATOM 987  C CH2 ? TRP A 1 123 ?  -7.576   6.993  -4.061 1.000 85.220 ? 123 TRP A CH2 1 
ATOM 988  C CZ2 ? TRP A 1 123 ?  -7.972   8.032  -4.863 1.000 85.220 ? 123 TRP A CZ2 1 
ATOM 989  C CZ3 ? TRP A 1 123 ?  -6.331   7.000  -3.411 1.000 85.220 ? 123 TRP A CZ3 1 
ATOM 990  N N   ? GLY A 1 124 ?  -0.298  10.448  -4.930 1.000 73.070 ? 124 GLY A N   1 
ATOM 991  C CA  ? GLY A 1 124 ?   1.001  10.997  -4.575 1.000 73.070 ? 124 GLY A CA  1 
ATOM 992  C C   ? GLY A 1 124 ?   1.481  12.065  -5.540 1.000 73.070 ? 124 GLY A C   1 
ATOM 993  O O   ? GLY A 1 124 ?   0.785  12.399  -6.501 1.000 73.070 ? 124 GLY A O   1 
ATOM 994  N N   ? THR A 1 125 ?   2.631  12.796  -5.263 1.000 66.160 ? 125 THR A N   1 
ATOM 995  C CA  ? THR A 1 125 ?   3.175  13.906  -6.038 1.000 66.160 ? 125 THR A CA  1 
ATOM 996  C C   ? THR A 1 125 ?   3.500  13.464  -7.462 1.000 66.160 ? 125 THR A C   1 
ATOM 997  C CB  ? THR A 1 125 ?   4.440  14.483  -5.376 1.000 66.160 ? 125 THR A CB  1 
ATOM 998  O O   ? THR A 1 125 ?   3.880  12.314  -7.689 1.000 66.160 ? 125 THR A O   1 
ATOM 999  C CG2 ? THR A 1 125 ?   4.133  15.027  -3.984 1.000 66.160 ? 125 THR A CG2 1 
ATOM 1000 O OG1 ? THR A 1 125 ?   5.428  13.452  -5.266 1.000 66.160 ? 125 THR A OG1 1 
ATOM 1001 N N   ? ILE A 1 126 ?   3.264  14.344  -8.486 1.000 65.200 ? 126 ILE A N   1 
ATOM 1002 C CA  ? ILE A 1 126 ?   3.453  14.054  -9.903 1.000 65.200 ? 126 ILE A CA  1 
ATOM 1003 C C   ? ILE A 1 126 ?   4.696  14.776 -10.416 1.000 65.200 ? 126 ILE A C   1 
ATOM 1004 C CB  ? ILE A 1 126 ?   2.215  14.461 -10.733 1.000 65.200 ? 126 ILE A CB  1 
ATOM 1005 O O   ? ILE A 1 126 ?   5.060  14.644 -11.587 1.000 65.200 ? 126 ILE A O   1 
ATOM 1006 C CG1 ? ILE A 1 126 ?   1.884  15.941 -10.507 1.000 65.200 ? 126 ILE A CG1 1 
ATOM 1007 C CG2 ? ILE A 1 126 ?   1.017  13.573 -10.387 1.000 65.200 ? 126 ILE A CG2 1 
ATOM 1008 C CD1 ? ILE A 1 126 ?   0.813  16.485 -11.442 1.000 65.200 ? 126 ILE A CD1 1 
ATOM 1009 N N   ? LYS A 1 127 ?   5.396  15.544  -9.560 1.000 59.040 ? 127 LYS A N   1 
ATOM 1010 C CA  ? LYS A 1 127 ?   6.665  16.197  -9.869 1.000 59.040 ? 127 LYS A CA  1 
ATOM 1011 C C   ? LYS A 1 127 ?   7.683  15.974  -8.754 1.000 59.040 ? 127 LYS A C   1 
ATOM 1012 C CB  ? LYS A 1 127 ?   6.457  17.695 -10.097 1.000 59.040 ? 127 LYS A CB  1 
ATOM 1013 O O   ? LYS A 1 127 ?   7.331  15.985  -7.573 1.000 59.040 ? 127 LYS A O   1 
ATOM 1014 C CG  ? LYS A 1 127 ?   5.705  18.027 -11.377 1.000 59.040 ? 127 LYS A CG  1 
ATOM 1015 C CD  ? LYS A 1 127 ?   5.750  19.519 -11.681 1.000 59.040 ? 127 LYS A CD  1 
ATOM 1016 C CE  ? LYS A 1 127 ?   5.019  19.850 -12.975 1.000 59.040 ? 127 LYS A CE  1 
ATOM 1017 N NZ  ? LYS A 1 127 ?   5.083  21.309 -13.290 1.000 59.040 ? 127 LYS A NZ  1 
ATOM 1018 N N   ? SER A 1 128 ?   8.971  15.704  -9.075 1.000 64.780 ? 128 SER A N   1 
ATOM 1019 C CA  ? SER A 1 128 ?  10.090  15.590  -8.146 1.000 64.780 ? 128 SER A CA  1 
ATOM 1020 C C   ? SER A 1 128 ?  11.288  16.405  -8.622 1.000 64.780 ? 128 SER A C   1 
ATOM 1021 C CB  ? SER A 1 128 ?  10.497  14.127  -7.971 1.000 64.780 ? 128 SER A CB  1 
ATOM 1022 O O   ? SER A 1 128 ?  11.675  16.326  -9.790 1.000 64.780 ? 128 SER A O   1 
ATOM 1023 O OG  ? SER A 1 128 ?  11.644  14.018  -7.146 1.000 64.780 ? 128 SER A OG  1 
ATOM 1024 N N   ? PRO A 1 129 ?  11.899  17.230  -7.854 1.000 63.570 ? 129 PRO A N   1 
ATOM 1025 C CA  ? PRO A 1 129 ?  11.791  17.247  -6.393 1.000 63.570 ? 129 PRO A CA  1 
ATOM 1026 C C   ? PRO A 1 129 ?  10.615  18.086  -5.898 1.000 63.570 ? 129 PRO A C   1 
ATOM 1027 C CB  ? PRO A 1 129 ?  13.123  17.856  -5.948 1.000 63.570 ? 129 PRO A CB  1 
ATOM 1028 O O   ? PRO A 1 129 ?  10.294  18.063  -4.707 1.000 63.570 ? 129 PRO A O   1 
ATOM 1029 C CG  ? PRO A 1 129 ?  13.512  18.776  -7.060 1.000 63.570 ? 129 PRO A CG  1 
ATOM 1030 C CD  ? PRO A 1 129 ?  12.979  18.220  -8.349 1.000 63.570 ? 129 PRO A CD  1 
ATOM 1031 N N   ? GLN A 1 130 ?   9.878  18.890  -6.865 1.000 65.670 ? 130 GLN A N   1 
ATOM 1032 C CA  ? GLN A 1 130 ?   8.751  19.756  -6.534 1.000 65.670 ? 130 GLN A CA  1 
ATOM 1033 C C   ? GLN A 1 130 ?   7.467  18.947  -6.368 1.000 65.670 ? 130 GLN A C   1 
ATOM 1034 C CB  ? GLN A 1 130 ?   8.562  20.827  -7.609 1.000 65.670 ? 130 GLN A CB  1 
ATOM 1035 O O   ? GLN A 1 130 ?   7.142  18.109  -7.211 1.000 65.670 ? 130 GLN A O   1 
ATOM 1036 C CG  ? GLN A 1 130 ?   9.694  21.843  -7.671 1.000 65.670 ? 130 GLN A CG  1 
ATOM 1037 C CD  ? GLN A 1 130 ?  10.883  21.348  -8.474 1.000 65.670 ? 130 GLN A CD  1 
ATOM 1038 N NE2 ? GLN A 1 130 ?  12.033  21.987  -8.284 1.000 65.670 ? 130 GLN A NE2 1 
ATOM 1039 O OE1 ? GLN A 1 130 ?  10.769  20.400  -9.256 1.000 65.670 ? 130 GLN A OE1 1 
ATOM 1040 N N   ? GLU A 1 131 ?   6.818  19.195  -5.161 1.000 69.650 ? 131 GLU A N   1 
ATOM 1041 C CA  ? GLU A 1 131 ?   5.600  18.461  -4.830 1.000 69.650 ? 131 GLU A CA  1 
ATOM 1042 C C   ? GLU A 1 131 ?   4.379  19.090  -5.496 1.000 69.650 ? 131 GLU A C   1 
ATOM 1043 C CB  ? GLU A 1 131 ?   5.401  18.404  -3.313 1.000 69.650 ? 131 GLU A CB  1 
ATOM 1044 O O   ? GLU A 1 131 ?   4.142  20.292  -5.361 1.000 69.650 ? 131 GLU A O   1 
ATOM 1045 C CG  ? GLU A 1 131 ?   6.447  17.571  -2.587 1.000 69.650 ? 131 GLU A CG  1 
ATOM 1046 C CD  ? GLU A 1 131 ?   6.202  17.472  -1.090 1.000 69.650 ? 131 GLU A CD  1 
ATOM 1047 O OE1 ? GLU A 1 131 ?   7.040  16.876  -0.376 1.000 69.650 ? 131 GLU A OE1 1 
ATOM 1048 O OE2 ? GLU A 1 131 ?   5.163  17.994  -0.628 1.000 69.650 ? 131 GLU A OE2 1 
ATOM 1049 N N   ? ARG A 1 132 ?   3.823  18.437  -6.384 1.000 74.150 ? 132 ARG A N   1 
ATOM 1050 C CA  ? ARG A 1 132 ?   2.511  18.785  -6.918 1.000 74.150 ? 132 ARG A CA  1 
ATOM 1051 C C   ? ARG A 1 132 ?   1.537  17.619  -6.780 1.000 74.150 ? 132 ARG A C   1 
ATOM 1052 C CB  ? ARG A 1 132 ?   2.621  19.205  -8.385 1.000 74.150 ? 132 ARG A CB  1 
ATOM 1053 O O   ? ARG A 1 132 ?   1.769  16.541  -7.331 1.000 74.150 ? 132 ARG A O   1 
ATOM 1054 C CG  ? ARG A 1 132 ?   1.333  19.772  -8.962 1.000 74.150 ? 132 ARG A CG  1 
ATOM 1055 C CD  ? ARG A 1 132 ?   1.509  20.211 -10.409 1.000 74.150 ? 132 ARG A CD  1 
ATOM 1056 N NE  ? ARG A 1 132 ?   1.421  19.081 -11.330 1.000 74.150 ? 132 ARG A NE  1 
ATOM 1057 N NH1 ? ARG A 1 132 ?   1.677  20.352 -13.241 1.000 74.150 ? 132 ARG A NH1 1 
ATOM 1058 N NH2 ? ARG A 1 132 ?   1.410  18.081 -13.397 1.000 74.150 ? 132 ARG A NH2 1 
ATOM 1059 C CZ  ? ARG A 1 132 ?   1.503  19.174 -12.654 1.000 74.150 ? 132 ARG A CZ  1 
ATOM 1060 N N   ? LEU A 1 133 ?   0.422  17.879  -5.980 1.000 78.560 ? 133 LEU A N   1 
ATOM 1061 C CA  ? LEU A 1 133 ?  -0.592  16.848  -5.782 1.000 78.560 ? 133 LEU A CA  1 
ATOM 1062 C C   ? LEU A 1 133 ?  -1.678  16.942  -6.848 1.000 78.560 ? 133 LEU A C   1 
ATOM 1063 C CB  ? LEU A 1 133 ?  -1.215  16.970  -4.389 1.000 78.560 ? 133 LEU A CB  1 
ATOM 1064 O O   ? LEU A 1 133 ?  -2.269  18.006  -7.046 1.000 78.560 ? 133 LEU A O   1 
ATOM 1065 C CG  ? LEU A 1 133 ?  -0.295  16.668  -3.205 1.000 78.560 ? 133 LEU A CG  1 
ATOM 1066 C CD1 ? LEU A 1 133 ?  -0.957  17.089  -1.898 1.000 78.560 ? 133 LEU A CD1 1 
ATOM 1067 C CD2 ? LEU A 1 133 ?   0.068  15.188  -3.174 1.000 78.560 ? 133 LEU A CD2 1 
ATOM 1068 N N   ? PRO A 1 134 ?  -1.923  15.804  -7.593 1.000 82.750 ? 134 PRO A N   1 
ATOM 1069 C CA  ? PRO A 1 134 ?  -2.980  15.830  -8.606 1.000 82.750 ? 134 PRO A CA  1 
ATOM 1070 C C   ? PRO A 1 134 ?  -4.381  15.829  -7.998 1.000 82.750 ? 134 PRO A C   1 
ATOM 1071 C CB  ? PRO A 1 134 ?  -2.731  14.549  -9.407 1.000 82.750 ? 134 PRO A CB  1 
ATOM 1072 O O   ? PRO A 1 134 ?  -4.582  15.298  -6.903 1.000 82.750 ? 134 PRO A O   1 
ATOM 1073 C CG  ? PRO A 1 134 ?  -2.162  13.584  -8.418 1.000 82.750 ? 134 PRO A CG  1 
ATOM 1074 C CD  ? PRO A 1 134 ?  -1.306  14.345  -7.447 1.000 82.750 ? 134 PRO A CD  1 
ATOM 1075 N N   ? ALA A 1 135 ?  -5.302  16.526  -8.678 1.000 86.670 ? 135 ALA A N   1 
ATOM 1076 C CA  ? ALA A 1 135 ?  -6.700  16.483  -8.257 1.000 86.670 ? 135 ALA A CA  1 
ATOM 1077 C C   ? ALA A 1 135 ?  -7.341  15.146  -8.619 1.000 86.670 ? 135 ALA A C   1 
ATOM 1078 C CB  ? ALA A 1 135 ?  -7.482  17.632  -8.888 1.000 86.670 ? 135 ALA A CB  1 
ATOM 1079 O O   ? ALA A 1 135 ?  -8.146  14.609  -7.855 1.000 86.670 ? 135 ALA A O   1 
ATOM 1080 N N   ? LEU A 1 136 ?  -6.897  14.581  -9.771 1.000 90.520 ? 136 LEU A N   1 
ATOM 1081 C CA  ? LEU A 1 136 ?  -7.444  13.320 -10.261 1.000 90.520 ? 136 LEU A CA  1 
ATOM 1082 C C   ? LEU A 1 136 ?  -6.541  12.152  -9.883 1.000 90.520 ? 136 LEU A C   1 
ATOM 1083 C CB  ? LEU A 1 136 ?  -7.626  13.369 -11.780 1.000 90.520 ? 136 LEU A CB  1 
ATOM 1084 O O   ? LEU A 1 136 ?  -5.319  12.302  -9.816 1.000 90.520 ? 136 LEU A O   1 
ATOM 1085 C CG  ? LEU A 1 136 ?  -8.568  14.449 -12.316 1.000 90.520 ? 136 LEU A CG  1 
ATOM 1086 C CD1 ? LEU A 1 136 ?  -8.596  14.419 -13.841 1.000 90.520 ? 136 LEU A CD1 1 
ATOM 1087 C CD2 ? LEU A 1 136 ?  -9.971  14.265 -11.747 1.000 90.520 ? 136 LEU A CD2 1 
ATOM 1088 N N   ? LEU A 1 137 ?  -7.170  10.960  -9.598 1.000 90.950 ? 137 LEU A N   1 
ATOM 1089 C CA  ? LEU A 1 137 ?  -6.432   9.720  -9.387 1.000 90.950 ? 137 LEU A CA  1 
ATOM 1090 C C   ? LEU A 1 137 ?  -5.485   9.447 -10.551 1.000 90.950 ? 137 LEU A C   1 
ATOM 1091 C CB  ? LEU A 1 137 ?  -7.396   8.544  -9.211 1.000 90.950 ? 137 LEU A CB  1 
ATOM 1092 O O   ? LEU A 1 137 ?  -5.891   9.508 -11.714 1.000 90.950 ? 137 LEU A O   1 
ATOM 1093 C CG  ? LEU A 1 137 ?  -6.763   7.190  -8.886 1.000 90.950 ? 137 LEU A CG  1 
ATOM 1094 C CD1 ? LEU A 1 137 ?  -6.037   7.253  -7.547 1.000 90.950 ? 137 LEU A CD1 1 
ATOM 1095 C CD2 ? LEU A 1 137 ?  -7.822   6.093  -8.875 1.000 90.950 ? 137 LEU A CD2 1 
ATOM 1096 N N   ? GLN A 1 138 ?  -4.259   9.111 -10.154 1.000 91.350 ? 138 GLN A N   1 
ATOM 1097 C CA  ? GLN A 1 138 ?  -3.228   8.895 -11.164 1.000 91.350 ? 138 GLN A CA  1 
ATOM 1098 C C   ? GLN A 1 138 ?  -2.892   7.413 -11.299 1.000 91.350 ? 138 GLN A C   1 
ATOM 1099 C CB  ? GLN A 1 138 ?  -1.968   9.691 -10.823 1.000 91.350 ? 138 GLN A CB  1 
ATOM 1100 O O   ? GLN A 1 138 ?  -2.927   6.671 -10.315 1.000 91.350 ? 138 GLN A O   1 
ATOM 1101 C CG  ? GLN A 1 138 ?  -2.194  11.195 -10.738 1.000 91.350 ? 138 GLN A CG  1 
ATOM 1102 C CD  ? GLN A 1 138 ?  -2.566  11.809 -12.074 1.000 91.350 ? 138 GLN A CD  1 
ATOM 1103 N NE2 ? GLN A 1 138 ?  -3.606  12.635 -12.078 1.000 91.350 ? 138 GLN A NE2 1 
ATOM 1104 O OE1 ? GLN A 1 138 ?  -1.922  11.544 -13.095 1.000 91.350 ? 138 GLN A OE1 1 
ATOM 1105 N N   ? CYS A 1 139 ?  -2.478   6.948 -12.584 1.000 89.960 ? 139 CYS A N   1 
ATOM 1106 C CA  ? CYS A 1 139 ?  -2.059   5.580 -12.868 1.000 89.960 ? 139 CYS A CA  1 
ATOM 1107 C C   ? CYS A 1 139 ?  -0.797   5.562 -13.721 1.000 89.960 ? 139 CYS A C   1 
ATOM 1108 C CB  ? CYS A 1 139 ?  -3.176   4.814 -13.576 1.000 89.960 ? 139 CYS A CB  1 
ATOM 1109 O O   ? CYS A 1 139 ?  -0.580   6.462 -14.535 1.000 89.960 ? 139 CYS A O   1 
ATOM 1110 S SG  ? CYS A 1 139 ?  -4.647   4.564 -12.558 1.000 89.960 ? 139 CYS A SG  1 
ATOM 1111 N N   ? ALA A 1 140 ?  -0.069   4.503 -13.472 1.000 87.400 ? 140 ALA A N   1 
ATOM 1112 C CA  ? ALA A 1 140 ?   1.139   4.289 -14.264 1.000 87.400 ? 140 ALA A CA  1 
ATOM 1113 C C   ? ALA A 1 140 ?   1.408   2.800 -14.463 1.000 87.400 ? 140 ALA A C   1 
ATOM 1114 C CB  ? ALA A 1 140 ?   2.338   4.959 -13.597 1.000 87.400 ? 140 ALA A CB  1 
ATOM 1115 O O   ? ALA A 1 140 ?   1.109   1.987 -13.586 1.000 87.400 ? 140 ALA A O   1 
ATOM 1116 N N   ? ASP A 1 141 ?   1.929   2.561 -15.647 1.000 88.450 ? 141 ASP A N   1 
ATOM 1117 C CA  ? ASP A 1 141 ?   2.315   1.186 -15.949 1.000 88.450 ? 141 ASP A CA  1 
ATOM 1118 C C   ? ASP A 1 141 ?   3.783   0.941 -15.609 1.000 88.450 ? 141 ASP A C   1 
ATOM 1119 C CB  ? ASP A 1 141 ?   2.056   0.867 -17.423 1.000 88.450 ? 141 ASP A CB  1 
ATOM 1120 O O   ? ASP A 1 141 ?   4.647   1.756 -15.940 1.000 88.450 ? 141 ASP A O   1 
ATOM 1121 C CG  ? ASP A 1 141 ?   0.579   0.839 -17.773 1.000 88.450 ? 141 ASP A CG  1 
ATOM 1122 O OD1 ? ASP A 1 141 ?  -0.243   0.441 -16.919 1.000 88.450 ? 141 ASP A OD1 1 
ATOM 1123 O OD2 ? ASP A 1 141 ?   0.233   1.217 -18.913 1.000 88.450 ? 141 ASP A OD2 1 
ATOM 1124 N N   ? LEU A 1 142 ?   4.008  -0.251 -14.960 1.000 90.570 ? 142 LEU A N   1 
ATOM 1125 C CA  ? LEU A 1 142 ?   5.354  -0.645 -14.558 1.000 90.570 ? 142 LEU A CA  1 
ATOM 1126 C C   ? LEU A 1 142 ?   5.624  -2.103 -14.916 1.000 90.570 ? 142 LEU A C   1 
ATOM 1127 C CB  ? LEU A 1 142 ?   5.548  -0.433 -13.054 1.000 90.570 ? 142 LEU A CB  1 
ATOM 1128 O O   ? LEU A 1 142 ?   4.700  -2.841 -15.265 1.000 90.570 ? 142 LEU A O   1 
ATOM 1129 C CG  ? LEU A 1 142 ?   5.181   0.950 -12.512 1.000 90.570 ? 142 LEU A CG  1 
ATOM 1130 C CD1 ? LEU A 1 142 ?   5.162   0.933 -10.987 1.000 90.570 ? 142 LEU A CD1 1 
ATOM 1131 C CD2 ? LEU A 1 142 ?   6.156   2.003 -13.028 1.000 90.570 ? 142 LEU A CD2 1 
ATOM 1132 N N   ? TYR A 1 143 ?   6.943  -2.394 -14.788 1.000 92.860 ? 143 TYR A N   1 
ATOM 1133 C CA  ? TYR A 1 143 ?   7.366  -3.782 -14.938 1.000 92.860 ? 143 TYR A CA  1 
ATOM 1134 C C   ? TYR A 1 143 ?   8.171  -4.240 -13.729 1.000 92.860 ? 143 TYR A C   1 
ATOM 1135 C CB  ? TYR A 1 143 ?   8.195  -3.957 -16.214 1.000 92.860 ? 143 TYR A CB  1 
ATOM 1136 O O   ? TYR A 1 143 ?   8.958  -3.472 -13.171 1.000 92.860 ? 143 TYR A O   1 
ATOM 1137 C CG  ? TYR A 1 143 ?   7.428  -3.662 -17.481 1.000 92.860 ? 143 TYR A CG  1 
ATOM 1138 C CD1 ? TYR A 1 143 ?   6.802  -4.683 -18.193 1.000 92.860 ? 143 TYR A CD1 1 
ATOM 1139 C CD2 ? TYR A 1 143 ?   7.330  -2.364 -17.969 1.000 92.860 ? 143 TYR A CD2 1 
ATOM 1140 C CE1 ? TYR A 1 143 ?   6.097  -4.416 -19.362 1.000 92.860 ? 143 TYR A CE1 1 
ATOM 1141 C CE2 ? TYR A 1 143 ?   6.627  -2.085 -19.137 1.000 92.860 ? 143 TYR A CE2 1 
ATOM 1142 O OH  ? TYR A 1 143 ?   5.318  -2.847 -20.981 1.000 92.860 ? 143 TYR A OH  1 
ATOM 1143 C CZ  ? TYR A 1 143 ?   6.015  -3.117 -19.825 1.000 92.860 ? 143 TYR A CZ  1 
ATOM 1144 N N   ? ILE A 1 144 ?   7.944  -5.544 -13.469 1.000 94.670 ? 144 ILE A N   1 
ATOM 1145 C CA  ? ILE A 1 144 ?   8.715  -6.117 -12.371 1.000 94.670 ? 144 ILE A CA  1 
ATOM 1146 C C   ? ILE A 1 144 ?  10.185  -6.220 -12.771 1.000 94.670 ? 144 ILE A C   1 
ATOM 1147 C CB  ? ILE A 1 144 ?   8.172  -7.505 -11.963 1.000 94.670 ? 144 ILE A CB  1 
ATOM 1148 O O   ? ILE A 1 144 ?  10.504  -6.673 -13.873 1.000 94.670 ? 144 ILE A O   1 
ATOM 1149 C CG1 ? ILE A 1 144 ?   6.701  -7.401 -11.545 1.000 94.670 ? 144 ILE A CG1 1 
ATOM 1150 C CG2 ? ILE A 1 144 ?   9.020  -8.108 -10.840 1.000 94.670 ? 144 ILE A CG2 1 
ATOM 1151 C CD1 ? ILE A 1 144 ?   6.451  -6.437 -10.393 1.000 94.670 ? 144 ILE A CD1 1 
ATOM 1152 N N   ? VAL A 1 145 ?  11.049  -5.788 -11.798 1.000 93.810 ? 145 VAL A N   1 
ATOM 1153 C CA  ? VAL A 1 145 ?  12.497  -5.872 -11.957 1.000 93.810 ? 145 VAL A CA  1 
ATOM 1154 C C   ? VAL A 1 145 ?  13.027  -7.103 -11.225 1.000 93.810 ? 145 VAL A C   1 
ATOM 1155 C CB  ? VAL A 1 145 ?  13.199  -4.598 -11.437 1.000 93.810 ? 145 VAL A CB  1 
ATOM 1156 O O   ? VAL A 1 145 ?  12.542  -7.446 -10.144 1.000 93.810 ? 145 VAL A O   1 
ATOM 1157 C CG1 ? VAL A 1 145 ?  14.715  -4.716 -11.592 1.000 93.810 ? 145 VAL A CG1 1 
ATOM 1158 C CG2 ? VAL A 1 145 ?  12.678  -3.364 -12.171 1.000 93.810 ? 145 VAL A CG2 1 
ATOM 1159 N N   ? SER A 1 146 ?  14.004  -7.752 -11.904 1.000 94.410 ? 146 SER A N   1 
ATOM 1160 C CA  ? SER A 1 146 ?  14.563  -8.938 -11.262 1.000 94.410 ? 146 SER A CA  1 
ATOM 1161 C C   ? SER A 1 146 ?  15.145  -8.603  -9.893 1.000 94.410 ? 146 SER A C   1 
ATOM 1162 C CB  ? SER A 1 146 ?  15.642  -9.567 -12.144 1.000 94.410 ? 146 SER A CB  1 
ATOM 1163 O O   ? SER A 1 146 ?  15.630  -7.491  -9.674 1.000 94.410 ? 146 SER A O   1 
ATOM 1164 O OG  ? SER A 1 146 ?  16.791  -8.739 -12.200 1.000 94.410 ? 146 SER A OG  1 
ATOM 1165 N N   ? GLN A 1 147 ?  15.127  -9.606  -9.030 1.000 92.970 ? 147 GLN A N   1 
ATOM 1166 C CA  ? GLN A 1 147 ?  15.676  -9.434  -7.689 1.000 92.970 ? 147 GLN A CA  1 
ATOM 1167 C C   ? GLN A 1 147 ?  17.147  -9.030  -7.744 1.000 92.970 ? 147 GLN A C   1 
ATOM 1168 C CB  ? GLN A 1 147 ?  15.514 -10.717  -6.873 1.000 92.970 ? 147 GLN A CB  1 
ATOM 1169 O O   ? GLN A 1 147 ?  17.593  -8.185  -6.965 1.000 92.970 ? 147 GLN A O   1 
ATOM 1170 C CG  ? GLN A 1 147 ?  15.938 -10.578  -5.417 1.000 92.970 ? 147 GLN A CG  1 
ATOM 1171 C CD  ? GLN A 1 147 ?  14.990  -9.711  -4.610 1.000 92.970 ? 147 GLN A CD  1 
ATOM 1172 N NE2 ? GLN A 1 147 ?  15.359  -9.430  -3.365 1.000 92.970 ? 147 GLN A NE2 1 
ATOM 1173 O OE1 ? GLN A 1 147 ?  13.935  -9.298  -5.102 1.000 92.970 ? 147 GLN A OE1 1 
ATOM 1174 N N   ? GLU A 1 148 ?  17.943  -9.594  -8.565 1.000 93.030 ? 148 GLU A N   1 
ATOM 1175 C CA  ? GLU A 1 148 ?  19.361  -9.296  -8.740 1.000 93.030 ? 148 GLU A CA  1 
ATOM 1176 C C   ? GLU A 1 148 ?  19.578  -7.827  -9.090 1.000 93.030 ? 148 GLU A C   1 
ATOM 1177 C CB  ? GLU A 1 148 ?  19.969 -10.191  -9.823 1.000 93.030 ? 148 GLU A CB  1 
ATOM 1178 O O   ? GLU A 1 148 ?  20.408  -7.153  -8.476 1.000 93.030 ? 148 GLU A O   1 
ATOM 1179 C CG  ? GLU A 1 148 ?  21.453  -9.950 -10.059 1.000 93.030 ? 148 GLU A CG  1 
ATOM 1180 C CD  ? GLU A 1 148 ?  22.026 -10.794 -11.186 1.000 93.030 ? 148 GLU A CD  1 
ATOM 1181 O OE1 ? GLU A 1 148 ?  23.249 -10.714 -11.443 1.000 93.030 ? 148 GLU A OE1 1 
ATOM 1182 O OE2 ? GLU A 1 148 ?  21.246 -11.541 -11.818 1.000 93.030 ? 148 GLU A OE2 1 
ATOM 1183 N N   ? LYS A 1 149 ?  18.841  -7.421 -10.056 1.000 92.310 ? 149 LYS A N   1 
ATOM 1184 C CA  ? LYS A 1 149 ?  18.941  -6.030 -10.487 1.000 92.310 ? 149 LYS A CA  1 
ATOM 1185 C C   ? LYS A 1 149 ?  18.477  -5.079  -9.387 1.000 92.310 ? 149 LYS A C   1 
ATOM 1186 C CB  ? LYS A 1 149 ?  18.121  -5.800 -11.757 1.000 92.310 ? 149 LYS A CB  1 
ATOM 1187 O O   ? LYS A 1 149 ?  19.053  -4.004  -9.204 1.000 92.310 ? 149 LYS A O   1 
ATOM 1188 C CG  ? LYS A 1 149 ?  18.301  -4.419 -12.369 1.000 92.310 ? 149 LYS A CG  1 
ATOM 1189 C CD  ? LYS A 1 149 ?  19.709  -4.229 -12.917 1.000 92.310 ? 149 LYS A CD  1 
ATOM 1190 C CE  ? LYS A 1 149 ?  19.867  -2.876 -13.599 1.000 92.310 ? 149 LYS A CE  1 
ATOM 1191 N NZ  ? LYS A 1 149 ?  21.245  -2.688 -14.143 1.000 92.310 ? 149 LYS A NZ  1 
ATOM 1192 N N   ? CYS A 1 150 ?  17.449  -5.433  -8.717 1.000 92.630 ? 150 CYS A N   1 
ATOM 1193 C CA  ? CYS A 1 150 ?  16.954  -4.646  -7.593 1.000 92.630 ? 150 CYS A CA  1 
ATOM 1194 C C   ? CYS A 1 150 ?  18.022  -4.506  -6.514 1.000 92.630 ? 150 CYS A C   1 
ATOM 1195 C CB  ? CYS A 1 150 ?  15.699  -5.287  -7.001 1.000 92.630 ? 150 CYS A CB  1 
ATOM 1196 O O   ? CYS A 1 150 ?  18.276  -3.404  -6.026 1.000 92.630 ? 150 CYS A O   1 
ATOM 1197 S SG  ? CYS A 1 150 ?  14.776  -4.196  -5.896 1.000 92.630 ? 150 CYS A SG  1 
ATOM 1198 N N   ? GLN A 1 151 ?  18.669  -5.522  -6.218 1.000 92.670 ? 151 GLN A N   1 
ATOM 1199 C CA  ? GLN A 1 151 ?  19.745  -5.547  -5.234 1.000 92.670 ? 151 GLN A CA  1 
ATOM 1200 C C   ? GLN A 1 151 ?  20.937  -4.716  -5.701 1.000 92.670 ? 151 GLN A C   1 
ATOM 1201 C CB  ? GLN A 1 151 ?  20.185  -6.985  -4.954 1.000 92.670 ? 151 GLN A CB  1 
ATOM 1202 O O   ? GLN A 1 151 ?  21.577  -4.033  -4.899 1.000 92.670 ? 151 GLN A O   1 
ATOM 1203 C CG  ? GLN A 1 151 ?  21.248  -7.103  -3.870 1.000 92.670 ? 151 GLN A CG  1 
ATOM 1204 C CD  ? GLN A 1 151 ?  20.741  -6.684  -2.503 1.000 92.670 ? 151 GLN A CD  1 
ATOM 1205 N NE2 ? GLN A 1 151 ?  21.613  -6.069  -1.710 1.000 92.670 ? 151 GLN A NE2 1 
ATOM 1206 O OE1 ? GLN A 1 151 ?  19.576  -6.910  -2.162 1.000 92.670 ? 151 GLN A OE1 1 
ATOM 1207 N N   ? GLN A 1 152 ?  21.255  -4.817  -6.967 1.000 91.840 ? 152 GLN A N   1 
ATOM 1208 C CA  ? GLN A 1 152 ?  22.356  -4.052  -7.543 1.000 91.840 ? 152 GLN A CA  1 
ATOM 1209 C C   ? GLN A 1 152 ?  22.123  -2.552  -7.390 1.000 91.840 ? 152 GLN A C   1 
ATOM 1210 C CB  ? GLN A 1 152 ?  22.543  -4.406  -9.019 1.000 91.840 ? 152 GLN A CB  1 
ATOM 1211 O O   ? GLN A 1 152 ?  23.067  -1.791  -7.166 1.000 91.840 ? 152 GLN A O   1 
ATOM 1212 C CG  ? GLN A 1 152 ?  23.150  -5.784  -9.248 1.000 91.840 ? 152 GLN A CG  1 
ATOM 1213 C CD  ? GLN A 1 152 ?  23.201  -6.166 -10.716 1.000 91.840 ? 152 GLN A CD  1 
ATOM 1214 N NE2 ? GLN A 1 152 ?  23.730  -7.350 -11.002 1.000 91.840 ? 152 GLN A NE2 1 
ATOM 1215 O OE1 ? GLN A 1 152 ?  22.767  -5.403 -11.585 1.000 91.840 ? 152 GLN A OE1 1 
ATOM 1216 N N   ? ASN A 1 153 ?  20.806  -2.226  -7.464 1.000 88.380 ? 153 ASN A N   1 
ATOM 1217 C CA  ? ASN A 1 153 ?  20.458  -0.811  -7.395 1.000 88.380 ? 153 ASN A CA  1 
ATOM 1218 C C   ? ASN A 1 153 ?  20.427  -0.311  -5.953 1.000 88.380 ? 153 ASN A C   1 
ATOM 1219 C CB  ? ASN A 1 153 ?  19.111  -0.555  -8.075 1.000 88.380 ? 153 ASN A CB  1 
ATOM 1220 O O   ? ASN A 1 153 ?  20.667   0.870  -5.696 1.000 88.380 ? 153 ASN A O   1 
ATOM 1221 C CG  ? ASN A 1 153 ?  19.235  -0.405  -9.578 1.000 88.380 ? 153 ASN A CG  1 
ATOM 1222 N ND2 ? ASN A 1 153 ?  18.930  -1.471 -10.308 1.000 88.380 ? 153 ASN A ND2 1 
ATOM 1223 O OD1 ? ASN A 1 153 ?  19.604   0.660 -10.080 1.000 88.380 ? 153 ASN A OD1 1 
ATOM 1224 N N   ? TYR A 1 154 ?  20.167  -1.208  -5.079 1.000 90.280 ? 154 TYR A N   1 
ATOM 1225 C CA  ? TYR A 1 154 ?  20.094  -0.896  -3.656 1.000 90.280 ? 154 TYR A CA  1 
ATOM 1226 C C   ? TYR A 1 154 ?  20.883  -1.908  -2.834 1.000 90.280 ? 154 TYR A C   1 
ATOM 1227 C CB  ? TYR A 1 154 ?  18.637  -0.865  -3.186 1.000 90.280 ? 154 TYR A CB  1 
ATOM 1228 O O   ? TYR A 1 154 ?  20.305  -2.678  -2.063 1.000 90.280 ? 154 TYR A O   1 
ATOM 1229 C CG  ? TYR A 1 154 ?  17.762   0.072  -3.982 1.000 90.280 ? 154 TYR A CG  1 
ATOM 1230 C CD1 ? TYR A 1 154 ?  17.869   1.453  -3.832 1.000 90.280 ? 154 TYR A CD1 1 
ATOM 1231 C CD2 ? TYR A 1 154 ?  16.827  -0.421  -4.886 1.000 90.280 ? 154 TYR A CD2 1 
ATOM 1232 C CE1 ? TYR A 1 154 ?  17.063   2.320  -4.562 1.000 90.280 ? 154 TYR A CE1 1 
ATOM 1233 C CE2 ? TYR A 1 154 ?  16.016   0.437  -5.622 1.000 90.280 ? 154 TYR A CE2 1 
ATOM 1234 O OH  ? TYR A 1 154 ?  15.342   2.658  -6.179 1.000 90.280 ? 154 TYR A OH  1 
ATOM 1235 C CZ  ? TYR A 1 154 ?  16.142   1.804  -5.454 1.000 90.280 ? 154 TYR A CZ  1 
ATOM 1236 N N   ? PRO A 1 155 ?  22.235  -1.968  -2.878 1.000 91.020 ? 155 PRO A N   1 
ATOM 1237 C CA  ? PRO A 1 155 ?  23.032  -2.989  -2.194 1.000 91.020 ? 155 PRO A CA  1 
ATOM 1238 C C   ? PRO A 1 155 ?  22.874  -2.941  -0.676 1.000 91.020 ? 155 PRO A C   1 
ATOM 1239 C CB  ? PRO A 1 155 ?  24.467  -2.652  -2.605 1.000 91.020 ? 155 PRO A CB  1 
ATOM 1240 O O   ? PRO A 1 155 ?  23.024  -1.877  -0.069 1.000 91.020 ? 155 PRO A O   1 
ATOM 1241 C CG  ? PRO A 1 155 ?  24.323  -1.750  -3.788 1.000 91.020 ? 155 PRO A CG  1 
ATOM 1242 C CD  ? PRO A 1 155 ?  22.987  -1.070  -3.710 1.000 91.020 ? 155 PRO A CD  1 
ATOM 1243 N N   ? GLY A 1 156 ?  22.439  -4.173  -0.048 1.000 90.530 ? 156 GLY A N   1 
ATOM 1244 C CA  ? GLY A 1 156 ?  22.394  -4.296   1.401 1.000 90.530 ? 156 GLY A CA  1 
ATOM 1245 C C   ? GLY A 1 156 ?  21.099  -3.785   2.003 1.000 90.530 ? 156 GLY A C   1 
ATOM 1246 O O   ? GLY A 1 156 ?  20.917  -3.822   3.222 1.000 90.530 ? 156 GLY A O   1 
ATOM 1247 N N   ? ARG A 1 157 ?  20.147  -3.367   1.053 1.000 91.500 ? 157 ARG A N   1 
ATOM 1248 C CA  ? ARG A 1 157 ?  18.917  -2.751   1.539 1.000 91.500 ? 157 ARG A CA  1 
ATOM 1249 C C   ? ARG A 1 157 ?  17.692  -3.526   1.066 1.000 91.500 ? 157 ARG A C   1 
ATOM 1250 C CB  ? ARG A 1 157 ?  18.826  -1.295   1.076 1.000 91.500 ? 157 ARG A CB  1 
ATOM 1251 O O   ? ARG A 1 157 ?  16.588  -3.325   1.577 1.000 91.500 ? 157 ARG A O   1 
ATOM 1252 C CG  ? ARG A 1 157 ?  19.893  -0.391   1.673 1.000 91.500 ? 157 ARG A CG  1 
ATOM 1253 C CD  ? ARG A 1 157 ?  19.621   1.077   1.372 1.000 91.500 ? 157 ARG A CD  1 
ATOM 1254 N NE  ? ARG A 1 157 ?  18.485   1.583   2.136 1.000 91.500 ? 157 ARG A NE  1 
ATOM 1255 N NH1 ? ARG A 1 157 ?  18.605   3.728   1.287 1.000 91.500 ? 157 ARG A NH1 1 
ATOM 1256 N NH2 ? ARG A 1 157 ?  16.986   3.185   2.817 1.000 91.500 ? 157 ARG A NH2 1 
ATOM 1257 C CZ  ? ARG A 1 157 ?  18.028   2.831   2.078 1.000 91.500 ? 157 ARG A CZ  1 
ATOM 1258 N N   ? ILE A 1 158 ?  17.848  -4.408  -0.006 1.000 94.150 ? 158 ILE A N   1 
ATOM 1259 C CA  ? ILE A 1 158 ?  16.776  -5.219  -0.570 1.000 94.150 ? 158 ILE A CA  1 
ATOM 1260 C C   ? ILE A 1 158 ?  16.737  -6.579   0.125 1.000 94.150 ? 158 ILE A C   1 
ATOM 1261 C CB  ? ILE A 1 158 ?  16.946  -5.401  -2.095 1.000 94.150 ? 158 ILE A CB  1 
ATOM 1262 O O   ? ILE A 1 158 ?  17.729  -7.312   0.124 1.000 94.150 ? 158 ILE A O   1 
ATOM 1263 C CG1 ? ILE A 1 158 ?  17.026  -4.037  -2.790 1.000 94.150 ? 158 ILE A CG1 1 
ATOM 1264 C CG2 ? ILE A 1 158 ?  15.804  -6.243  -2.670 1.000 94.150 ? 158 ILE A CG2 1 
ATOM 1265 C CD1 ? ILE A 1 158 ?  15.813  -3.149  -2.550 1.000 94.150 ? 158 ILE A CD1 1 
ATOM 1266 N N   ? THR A 1 159 ?  15.553  -6.928   0.733 1.000 94.930 ? 159 THR A N   1 
ATOM 1267 C CA  ? THR A 1 159 ?  15.341  -8.223   1.370 1.000 94.930 ? 159 THR A CA  1 
ATOM 1268 C C   ? THR A 1 159 ?  14.498  -9.132   0.480 1.000 94.930 ? 159 THR A C   1 
ATOM 1269 C CB  ? THR A 1 159 ?  14.660  -8.067   2.742 1.000 94.930 ? 159 THR A CB  1 
ATOM 1270 O O   ? THR A 1 159 ?  13.985  -8.695  -0.553 1.000 94.930 ? 159 THR A O   1 
ATOM 1271 C CG2 ? THR A 1 159 ?  15.337  -6.982   3.572 1.000 94.930 ? 159 THR A CG2 1 
ATOM 1272 O OG1 ? THR A 1 159 ?  13.284  -7.717   2.548 1.000 94.930 ? 159 THR A OG1 1 
ATOM 1273 N N   ? GLU A 1 160 ?  14.357 -10.393   0.843 1.000 94.570 ? 160 GLU A N   1 
ATOM 1274 C CA  ? GLU A 1 160 ?  13.564 -11.364   0.094 1.000 94.570 ? 160 GLU A CA  1 
ATOM 1275 C C   ? GLU A 1 160 ?  12.079 -11.015   0.136 1.000 94.570 ? 160 GLU A C   1 
ATOM 1276 C CB  ? GLU A 1 160 ?  13.788 -12.777   0.640 1.000 94.570 ? 160 GLU A CB  1 
ATOM 1277 O O   ? GLU A 1 160 ?  11.289 -11.545  -0.648 1.000 94.570 ? 160 GLU A O   1 
ATOM 1278 C CG  ? GLU A 1 160 ?  13.294 -12.970   2.066 1.000 94.570 ? 160 GLU A CG  1 
ATOM 1279 C CD  ? GLU A 1 160 ?  13.568 -14.362   2.613 1.000 94.570 ? 160 GLU A CD  1 
ATOM 1280 O OE1 ? GLU A 1 160 ?  13.291 -14.610   3.808 1.000 94.570 ? 160 GLU A OE1 1 
ATOM 1281 O OE2 ? GLU A 1 160 ?  14.065 -15.211   1.840 1.000 94.570 ? 160 GLU A OE2 1 
ATOM 1282 N N   ? ASN A 1 161 ?  11.651 -10.098   1.016 1.000 96.430 ? 161 ASN A N   1 
ATOM 1283 C CA  ? ASN A 1 161 ?  10.252  -9.720   1.192 1.000 96.430 ? 161 ASN A CA  1 
ATOM 1284 C C   ? ASN A 1 161 ?   9.932  -8.409   0.481 1.000 96.430 ? 161 ASN A C   1 
ATOM 1285 C CB  ? ASN A 1 161 ?   9.908  -9.616   2.680 1.000 96.430 ? 161 ASN A CB  1 
ATOM 1286 O O   ? ASN A 1 161 ?   8.914  -7.776   0.766 1.000 96.430 ? 161 ASN A O   1 
ATOM 1287 C CG  ? ASN A 1 161 ?  10.134 -10.917   3.424 1.000 96.430 ? 161 ASN A CG  1 
ATOM 1288 N ND2 ? ASN A 1 161 ?  10.909 -10.857   4.501 1.000 96.430 ? 161 ASN A ND2 1 
ATOM 1289 O OD1 ? ASN A 1 161 ?   9.618 -11.967   3.035 1.000 96.430 ? 161 ASN A OD1 1 
ATOM 1290 N N   ? MET A 1 162 ?  10.921  -8.020  -0.337 1.000 96.520 ? 162 MET A N   1 
ATOM 1291 C CA  ? MET A 1 162 ?  10.792  -6.818  -1.157 1.000 96.520 ? 162 MET A CA  1 
ATOM 1292 C C   ? MET A 1 162 ?  11.059  -7.130  -2.625 1.000 96.520 ? 162 MET A C   1 
ATOM 1293 C CB  ? MET A 1 162 ?  11.750  -5.730  -0.670 1.000 96.520 ? 162 MET A CB  1 
ATOM 1294 O O   ? MET A 1 162 ?  11.769  -8.086  -2.942 1.000 96.520 ? 162 MET A O   1 
ATOM 1295 C CG  ? MET A 1 162 ?  11.528  -5.319   0.776 1.000 96.520 ? 162 MET A CG  1 
ATOM 1296 S SD  ? MET A 1 162 ?  12.804  -4.145   1.377 1.000 96.520 ? 162 MET A SD  1 
ATOM 1297 C CE  ? MET A 1 162 ?  12.346  -4.045   3.130 1.000 96.520 ? 162 MET A CE  1 
ATOM 1298 N N   ? PHE A 1 163 ?  10.397  -6.289  -3.489 1.000 95.870 ? 163 PHE A N   1 
ATOM 1299 C CA  ? PHE A 1 163 ?  10.728  -6.345  -4.908 1.000 95.870 ? 163 PHE A CA  1 
ATOM 1300 C C   ? PHE A 1 163 ?  10.645  -4.960  -5.538 1.000 95.870 ? 163 PHE A C   1 
ATOM 1301 C CB  ? PHE A 1 163 ?   9.793  -7.312  -5.642 1.000 95.870 ? 163 PHE A CB  1 
ATOM 1302 O O   ? PHE A 1 163 ?  10.099  -4.031  -4.939 1.000 95.870 ? 163 PHE A O   1 
ATOM 1303 C CG  ? PHE A 1 163 ?   8.361  -6.851  -5.692 1.000 95.870 ? 163 PHE A CG  1 
ATOM 1304 C CD1 ? PHE A 1 163 ?   7.488  -7.135  -4.648 1.000 95.870 ? 163 PHE A CD1 1 
ATOM 1305 C CD2 ? PHE A 1 163 ?   7.888  -6.134  -6.783 1.000 95.870 ? 163 PHE A CD2 1 
ATOM 1306 C CE1 ? PHE A 1 163 ?   6.162  -6.710  -4.692 1.000 95.870 ? 163 PHE A CE1 1 
ATOM 1307 C CE2 ? PHE A 1 163 ?   6.564  -5.706  -6.834 1.000 95.870 ? 163 PHE A CE2 1 
ATOM 1308 C CZ  ? PHE A 1 163 ?   5.703  -5.996  -5.788 1.000 95.870 ? 163 PHE A CZ  1 
ATOM 1309 N N   ? CYS A 1 164 ?  11.279  -4.814  -6.762 1.000 94.020 ? 164 CYS A N   1 
ATOM 1310 C CA  ? CYS A 1 164 ?  11.333  -3.528  -7.449 1.000 94.020 ? 164 CYS A CA  1 
ATOM 1311 C C   ? CYS A 1 164 ?  10.480  -3.548  -8.712 1.000 94.020 ? 164 CYS A C   1 
ATOM 1312 C CB  ? CYS A 1 164 ?  12.776  -3.169  -7.803 1.000 94.020 ? 164 CYS A CB  1 
ATOM 1313 O O   ? CYS A 1 164 ?  10.344  -4.588  -9.358 1.000 94.020 ? 164 CYS A O   1 
ATOM 1314 S SG  ? CYS A 1 164 ?  13.834  -2.902  -6.364 1.000 94.020 ? 164 CYS A SG  1 
ATOM 1315 N N   ? ALA A 1 165 ?   9.898  -2.420  -8.979 1.000 92.140 ? 165 ALA A N   1 
ATOM 1316 C CA  ? ALA A 1 165 ?   9.147  -2.206 -10.214 1.000 92.140 ? 165 ALA A CA  1 
ATOM 1317 C C   ? ALA A 1 165 ?   9.391  -0.805 -10.768 1.000 92.140 ? 165 ALA A C   1 
ATOM 1318 C CB  ? ALA A 1 165 ?   7.656  -2.428  -9.976 1.000 92.140 ? 165 ALA A CB  1 
ATOM 1319 O O   ? ALA A 1 165 ?   9.541   0.153 -10.007 1.000 92.140 ? 165 ALA A O   1 
ATOM 1320 N N   ? GLY A 1 166 ?   9.501  -0.755 -11.995 1.000 88.380 ? 166 GLY A N   1 
ATOM 1321 C CA  ? GLY A 1 166 ?   9.720   0.508 -12.682 1.000 88.380 ? 166 GLY A CA  1 
ATOM 1322 C C   ? GLY A 1 166 ?   9.806   0.360 -14.190 1.000 88.380 ? 166 GLY A C   1 
ATOM 1323 O O   ? GLY A 1 166 ?   9.578  -0.726 -14.726 1.000 88.380 ? 166 GLY A O   1 
ATOM 1324 N N   ? VAL A 1 167 ?  10.057   1.427 -14.935 1.000 81.540 ? 167 VAL A N   1 
ATOM 1325 C CA  ? VAL A 1 167 ?  10.270   1.430 -16.378 1.000 81.540 ? 167 VAL A CA  1 
ATOM 1326 C C   ? VAL A 1 167 ?  11.760   1.572 -16.680 1.000 81.540 ? 167 VAL A C   1 
ATOM 1327 C CB  ? VAL A 1 167 ?   9.476   2.562 -17.068 1.000 81.540 ? 167 VAL A CB  1 
ATOM 1328 O O   ? VAL A 1 167 ?  12.456   2.366 -16.044 1.000 81.540 ? 167 VAL A O   1 
ATOM 1329 C CG1 ? VAL A 1 167 ?   7.989   2.220 -17.126 1.000 81.540 ? 167 VAL A CG1 1 
ATOM 1330 C CG2 ? VAL A 1 167 ?   9.696   3.887 -16.339 1.000 81.540 ? 167 VAL A CG2 1 
ATOM 1331 N N   ? LYS A 1 168 ?  12.218   0.669 -17.465 1.000 69.530 ? 168 LYS A N   1 
ATOM 1332 C CA  ? LYS A 1 168 ?  13.634   0.577 -17.810 1.000 69.530 ? 168 LYS A CA  1 
ATOM 1333 C C   ? LYS A 1 168 ?  14.192   1.941 -18.209 1.000 69.530 ? 168 LYS A C   1 
ATOM 1334 C CB  ? LYS A 1 168 ?  13.847  -0.428 -18.943 1.000 69.530 ? 168 LYS A CB  1 
ATOM 1335 O O   ? LYS A 1 168 ?  15.298   2.306 -17.807 1.000 69.530 ? 168 LYS A O   1 
ATOM 1336 C CG  ? LYS A 1 168 ?  13.798  -1.882 -18.497 1.000 69.530 ? 168 LYS A CG  1 
ATOM 1337 C CD  ? LYS A 1 168 ?  14.189  -2.826 -19.627 1.000 69.530 ? 168 LYS A CD  1 
ATOM 1338 C CE  ? LYS A 1 168 ?  14.087  -4.284 -19.199 1.000 69.530 ? 168 LYS A CE  1 
ATOM 1339 N NZ  ? LYS A 1 168 ?  14.469  -5.213 -20.304 1.000 69.530 ? 168 LYS A NZ  1 
ATOM 1340 N N   ? GLN A 1 169 ?  13.447   2.741 -18.927 1.000 60.590 ? 169 GLN A N   1 
ATOM 1341 C CA  ? GLN A 1 169 ?  13.858   4.028 -19.479 1.000 60.590 ? 169 GLN A CA  1 
ATOM 1342 C C   ? GLN A 1 169 ?  13.714   5.141 -18.445 1.000 60.590 ? 169 GLN A C   1 
ATOM 1343 C CB  ? GLN A 1 169 ?  13.041   4.362 -20.727 1.000 60.590 ? 169 GLN A CB  1 
ATOM 1344 O O   ? GLN A 1 169 ?  14.191   6.258 -18.657 1.000 60.590 ? 169 GLN A O   1 
ATOM 1345 C CG  ? GLN A 1 169 ?  13.282   3.412 -21.893 1.000 60.590 ? 169 GLN A CG  1 
ATOM 1346 C CD  ? GLN A 1 169 ?  12.396   2.181 -21.840 1.000 60.590 ? 169 GLN A CD  1 
ATOM 1347 N NE2 ? GLN A 1 169 ?  12.610   1.256 -22.769 1.000 60.590 ? 169 GLN A NE2 1 
ATOM 1348 O OE1 ? GLN A 1 169 ?  11.527   2.063 -20.970 1.000 60.590 ? 169 GLN A OE1 1 
ATOM 1349 N N   ? GLY A 1 170 ?  13.224   4.724 -17.277 1.000 62.920 ? 170 GLY A N   1 
ATOM 1350 C CA  ? GLY A 1 170 ?  13.027   5.753 -16.269 1.000 62.920 ? 170 GLY A CA  1 
ATOM 1351 C C   ? GLY A 1 170 ?  11.944   6.750 -16.636 1.000 62.920 ? 170 GLY A C   1 
ATOM 1352 O O   ? GLY A 1 170 ?  11.201   6.541 -17.597 1.000 62.920 ? 170 GLY A O   1 
ATOM 1353 N N   ? GLY A 1 171 ?  11.487   7.601 -15.788 1.000 52.710 ? 171 GLY A N   1 
ATOM 1354 C CA  ? GLY A 1 171 ?  10.491   8.584 -16.184 1.000 52.710 ? 171 GLY A CA  1 
ATOM 1355 C C   ? GLY A 1 171 ?   9.102   8.269 -15.662 1.000 52.710 ? 171 GLY A C   1 
ATOM 1356 O O   ? GLY A 1 171 ?   8.198   9.104 -15.744 1.000 52.710 ? 171 GLY A O   1 
ATOM 1357 N N   ? VAL A 1 172 ?   8.934   7.067 -15.055 1.000 55.540 ? 172 VAL A N   1 
ATOM 1358 C CA  ? VAL A 1 172 ?   7.687   6.654 -14.422 1.000 55.540 ? 172 VAL A CA  1 
ATOM 1359 C C   ? VAL A 1 172 ?   7.987   5.929 -13.112 1.000 55.540 ? 172 VAL A C   1 
ATOM 1360 C CB  ? VAL A 1 172 ?   6.851   5.747 -15.353 1.000 55.540 ? 172 VAL A CB  1 
ATOM 1361 O O   ? VAL A 1 172 ?   8.734   4.948 -13.095 1.000 55.540 ? 172 VAL A O   1 
ATOM 1362 C CG1 ? VAL A 1 172 ?   5.559   5.311 -14.665 1.000 55.540 ? 172 VAL A CG1 1 
ATOM 1363 C CG2 ? VAL A 1 172 ?   6.544   6.468 -16.665 1.000 55.540 ? 172 VAL A CG2 1 
ATOM 1364 N N   ? ASP A 1 173 ?   7.618   6.450 -11.917 1.000 56.380 ? 173 ASP A N   1 
ATOM 1365 C CA  ? ASP A 1 173 ?   7.876   5.872 -10.601 1.000 56.380 ? 173 ASP A CA  1 
ATOM 1366 C C   ? ASP A 1 173 ?   6.835   6.335  -9.584 1.000 56.380 ? 173 ASP A C   1 
ATOM 1367 C CB  ? ASP A 1 173 ?   9.281   6.238 -10.120 1.000 56.380 ? 173 ASP A CB  1 
ATOM 1368 O O   ? ASP A 1 173 ?   6.049   7.244  -9.862 1.000 56.380 ? 173 ASP A O   1 
ATOM 1369 C CG  ? ASP A 1 173 ?   9.834   5.256  -9.102 1.000 56.380 ? 173 ASP A CG  1 
ATOM 1370 O OD1 ? ASP A 1 173 ?   9.122   4.298  -8.729 1.000 56.380 ? 173 ASP A OD1 1 
ATOM 1371 O OD2 ? ASP A 1 173 ?  10.991   5.442  -8.667 1.000 56.380 ? 173 ASP A OD2 1 
ATOM 1372 N N   ? THR A 1 174 ?   6.667   5.526  -8.458 1.000 57.050 ? 174 THR A N   1 
ATOM 1373 C CA  ? THR A 1 174 ?   5.835   5.959  -7.341 1.000 57.050 ? 174 THR A CA  1 
ATOM 1374 C C   ? THR A 1 174 ?   6.592   6.939  -6.450 1.000 57.050 ? 174 THR A C   1 
ATOM 1375 C CB  ? THR A 1 174 ?   5.359   4.759  -6.501 1.000 57.050 ? 174 THR A CB  1 
ATOM 1376 O O   ? THR A 1 174 ?   7.802   6.801  -6.255 1.000 57.050 ? 174 THR A O   1 
ATOM 1377 C CG2 ? THR A 1 174 ?   4.454   3.841  -7.316 1.000 57.050 ? 174 THR A CG2 1 
ATOM 1378 O OG1 ? THR A 1 174 ?   6.499   4.014  -6.053 1.000 57.050 ? 174 THR A OG1 1 
ATOM 1379 N N   ? CYS A 1 175 ?   5.914   8.074  -6.186 1.000 61.310 ? 175 CYS A N   1 
ATOM 1380 C CA  ? CYS A 1 175 ?   6.537   9.132  -5.398 1.000 61.310 ? 175 CYS A CA  1 
ATOM 1381 C C   ? CYS A 1 175 ?   5.749   9.398  -4.121 1.000 61.310 ? 175 CYS A C   1 
ATOM 1382 C CB  ? CYS A 1 175 ?   6.646  10.417  -6.218 1.000 61.310 ? 175 CYS A CB  1 
ATOM 1383 O O   ? CYS A 1 175 ?   4.846   8.634  -3.774 1.000 61.310 ? 175 CYS A O   1 
ATOM 1384 S SG  ? CYS A 1 175 ?   7.991  11.503  -5.695 1.000 61.310 ? 175 CYS A SG  1 
ATOM 1385 N N   ? GLN A 1 176 ?   6.149  10.453  -3.307 1.000 58.380 ? 176 GLN A N   1 
ATOM 1386 C CA  ? GLN A 1 176 ?   5.577  10.745  -1.997 1.000 58.380 ? 176 GLN A CA  1 
ATOM 1387 C C   ? GLN A 1 176 ?   4.055  10.835  -2.069 1.000 58.380 ? 176 GLN A C   1 
ATOM 1388 C CB  ? GLN A 1 176 ?   6.154  12.045  -1.436 1.000 58.380 ? 176 GLN A CB  1 
ATOM 1389 O O   ? GLN A 1 176 ?   3.507  11.444  -2.990 1.000 58.380 ? 176 GLN A O   1 
ATOM 1390 C CG  ? GLN A 1 176 ?   7.625  11.951  -1.053 1.000 58.380 ? 176 GLN A CG  1 
ATOM 1391 C CD  ? GLN A 1 176 ?   8.554  12.196  -2.227 1.000 58.380 ? 176 GLN A CD  1 
ATOM 1392 N NE2 ? GLN A 1 176 ?   9.824  11.843  -2.062 1.000 58.380 ? 176 GLN A NE2 1 
ATOM 1393 O OE1 ? GLN A 1 176 ?   8.133  12.698  -3.274 1.000 58.380 ? 176 GLN A OE1 1 
ATOM 1394 N N   ? GLY A 1 177 ?   3.362  10.157  -1.054 1.000 57.420 ? 177 GLY A N   1 
ATOM 1395 C CA  ? GLY A 1 177 ?   1.911  10.239  -1.011 1.000 57.420 ? 177 GLY A CA  1 
ATOM 1396 C C   ? GLY A 1 177 ?   1.227   9.016  -1.592 1.000 57.420 ? 177 GLY A C   1 
ATOM 1397 O O   ? GLY A 1 177 ?   0.029   8.811  -1.386 1.000 57.420 ? 177 GLY A O   1 
ATOM 1398 N N   ? ASP A 1 178 ?   1.975   8.102  -2.186 1.000 80.480 ? 178 ASP A N   1 
ATOM 1399 C CA  ? ASP A 1 178 ?   1.443   6.858  -2.732 1.000 80.480 ? 178 ASP A CA  1 
ATOM 1400 C C   ? ASP A 1 178 ?   1.786   5.672  -1.833 1.000 80.480 ? 178 ASP A C   1 
ATOM 1401 C CB  ? ASP A 1 178 ?   1.980   6.619  -4.145 1.000 80.480 ? 178 ASP A CB  1 
ATOM 1402 O O   ? ASP A 1 178 ?   1.511   4.522  -2.181 1.000 80.480 ? 178 ASP A O   1 
ATOM 1403 C CG  ? ASP A 1 178 ?   1.361   7.544  -5.179 1.000 80.480 ? 178 ASP A CG  1 
ATOM 1404 O OD1 ? ASP A 1 178 ?   0.198   7.966  -5.001 1.000 80.480 ? 178 ASP A OD1 1 
ATOM 1405 O OD2 ? ASP A 1 178 ?   2.042   7.851  -6.181 1.000 80.480 ? 178 ASP A OD2 1 
ATOM 1406 N N   ? SER A 1 179 ?   2.582   6.061  -0.759 1.000 88.190 ? 179 SER A N   1 
ATOM 1407 C CA  ? SER A 1 179 ?   2.890   4.991   0.184 1.000 88.190 ? 179 SER A CA  1 
ATOM 1408 C C   ? SER A 1 179 ?   1.638   4.203   0.554 1.000 88.190 ? 179 SER A C   1 
ATOM 1409 C CB  ? SER A 1 179 ?   3.536   5.560   1.448 1.000 88.190 ? 179 SER A CB  1 
ATOM 1410 O O   ? SER A 1 179 ?   0.582   4.787   0.806 1.000 88.190 ? 179 SER A O   1 
ATOM 1411 O OG  ? SER A 1 179 ?   4.816   6.096   1.161 1.000 88.190 ? 179 SER A OG  1 
ATOM 1412 N N   ? GLY A 1 180 ?   1.877   2.854   0.442 1.000 92.240 ? 180 GLY A N   1 
ATOM 1413 C CA  ? GLY A 1 180 ?   0.749   2.035   0.855 1.000 92.240 ? 180 GLY A CA  1 
ATOM 1414 C C   ? GLY A 1 180 ?  -0.215   1.733  -0.277 1.000 92.240 ? 180 GLY A C   1 
ATOM 1415 O O   ? GLY A 1 180 ?  -1.092   0.877  -0.141 1.000 92.240 ? 180 GLY A O   1 
ATOM 1416 N N   ? GLY A 1 181 ?  -0.097   2.370  -1.334 1.000 92.980 ? 181 GLY A N   1 
ATOM 1417 C CA  ? GLY A 1 181 ?  -0.923   2.182  -2.516 1.000 92.980 ? 181 GLY A CA  1 
ATOM 1418 C C   ? GLY A 1 181 ?  -0.667   0.862  -3.219 1.000 92.980 ? 181 GLY A C   1 
ATOM 1419 O O   ? GLY A 1 181 ?   0.372   0.232  -3.009 1.000 92.980 ? 181 GLY A O   1 
ATOM 1420 N N   ? PRO A 1 182 ?  -1.591   0.457  -4.189 1.000 95.940 ? 182 PRO A N   1 
ATOM 1421 C CA  ? PRO A 1 182 ?  -1.586  -0.881  -4.785 1.000 95.940 ? 182 PRO A CA  1 
ATOM 1422 C C   ? PRO A 1 182 ?  -0.748  -0.956  -6.059 1.000 95.940 ? 182 PRO A C   1 
ATOM 1423 C CB  ? PRO A 1 182 ?  -3.065  -1.137  -5.088 1.000 95.940 ? 182 PRO A CB  1 
ATOM 1424 O O   ? PRO A 1 182 ?  -0.824  -0.062  -6.906 1.000 95.940 ? 182 PRO A O   1 
ATOM 1425 C CG  ? PRO A 1 182 ?  -3.636   0.215  -5.371 1.000 95.940 ? 182 PRO A CG  1 
ATOM 1426 C CD  ? PRO A 1 182 ?  -2.959   1.215  -4.479 1.000 95.940 ? 182 PRO A CD  1 
ATOM 1427 N N   ? LEU A 1 183 ?   0.127  -1.961  -6.180 1.000 95.890 ? 183 LEU A N   1 
ATOM 1428 C CA  ? LEU A 1 183 ?   0.696  -2.447  -7.433 1.000 95.890 ? 183 LEU A CA  1 
ATOM 1429 C C   ? LEU A 1 183 ?  -0.003  -3.723  -7.888 1.000 95.890 ? 183 LEU A C   1 
ATOM 1430 C CB  ? LEU A 1 183 ?   2.198  -2.701  -7.277 1.000 95.890 ? 183 LEU A CB  1 
ATOM 1431 O O   ? LEU A 1 183 ?   0.136  -4.772  -7.254 1.000 95.890 ? 183 LEU A O   1 
ATOM 1432 C CG  ? LEU A 1 183 ?   2.971  -3.000  -8.562 1.000 95.890 ? 183 LEU A CG  1 
ATOM 1433 C CD1 ? LEU A 1 183 ?   3.370  -1.701  -9.255 1.000 95.890 ? 183 LEU A CD1 1 
ATOM 1434 C CD2 ? LEU A 1 183 ?   4.201  -3.850  -8.261 1.000 95.890 ? 183 LEU A CD2 1 
ATOM 1435 N N   ? VAL A 1 184 ?  -0.688  -3.610  -9.027 1.000 97.010 ? 184 VAL A N   1 
ATOM 1436 C CA  ? VAL A 1 184 ?  -1.577  -4.675  -9.479 1.000 97.010 ? 184 VAL A CA  1 
ATOM 1437 C C   ? VAL A 1 184 ?  -1.068  -5.247 -10.801 1.000 97.010 ? 184 VAL A C   1 
ATOM 1438 C CB  ? VAL A 1 184 ?  -3.029  -4.172  -9.640 1.000 97.010 ? 184 VAL A CB  1 
ATOM 1439 O O   ? VAL A 1 184 ?  -0.810  -4.501 -11.749 1.000 97.010 ? 184 VAL A O   1 
ATOM 1440 C CG1 ? VAL A 1 184 ?  -3.930  -5.286 -10.170 1.000 97.010 ? 184 VAL A CG1 1 
ATOM 1441 C CG2 ? VAL A 1 184 ?  -3.559  -3.639  -8.310 1.000 97.010 ? 184 VAL A CG2 1 
ATOM 1442 N N   ? CYS A 1 185 ?  -0.942  -6.562 -10.808 1.000 96.280 ? 185 CYS A N   1 
ATOM 1443 C CA  ? CYS A 1 185 ?  -0.550  -7.312 -11.996 1.000 96.280 ? 185 CYS A CA  1 
ATOM 1444 C C   ? CYS A 1 185 ?  -1.601  -8.356 -12.354 1.000 96.280 ? 185 CYS A C   1 
ATOM 1445 C CB  ? CYS A 1 185 ?   0.802  -7.991 -11.780 1.000 96.280 ? 185 CYS A CB  1 
ATOM 1446 O O   ? CYS A 1 185 ?  -1.959  -9.194 -11.524 1.000 96.280 ? 185 CYS A O   1 
ATOM 1447 S SG  ? CYS A 1 185 ?   2.082  -6.880 -11.154 1.000 96.280 ? 185 CYS A SG  1 
ATOM 1448 N N   ? ASN A 1 186 ?  -2.123  -8.212 -13.635 1.000 93.480 ? 186 ASN A N   1 
ATOM 1449 C CA  ? ASN A 1 186 ?  -3.146  -9.141 -14.103 1.000 93.480 ? 186 ASN A CA  1 
ATOM 1450 C C   ? ASN A 1 186 ?  -4.340  -9.186 -13.153 1.000 93.480 ? 186 ASN A C   1 
ATOM 1451 C CB  ? ASN A 1 186 ?  -2.558 -10.542 -14.282 1.000 93.480 ? 186 ASN A CB  1 
ATOM 1452 O O   ? ASN A 1 186 ?  -4.847 -10.264 -12.837 1.000 93.480 ? 186 ASN A O   1 
ATOM 1453 C CG  ? ASN A 1 186 ?  -1.500 -10.597 -15.367 1.000 93.480 ? 186 ASN A CG  1 
ATOM 1454 N ND2 ? ASN A 1 186 ?  -0.530 -11.489 -15.204 1.000 93.480 ? 186 ASN A ND2 1 
ATOM 1455 O OD1 ? ASN A 1 186 ?  -1.553  -9.843 -16.342 1.000 93.480 ? 186 ASN A OD1 1 
ATOM 1456 N N   ? GLY A 1 187 ?  -4.634  -8.103 -12.535 1.000 94.660 ? 187 GLY A N   1 
ATOM 1457 C CA  ? GLY A 1 187 ?  -5.843  -7.975 -11.737 1.000 94.660 ? 187 GLY A CA  1 
ATOM 1458 C C   ? GLY A 1 187 ?  -5.662  -8.430 -10.301 1.000 94.660 ? 187 GLY A C   1 
ATOM 1459 O O   ? GLY A 1 187 ?  -6.639  -8.587  -9.566 1.000 94.660 ? 187 GLY A O   1 
ATOM 1460 N N   ? ILE A 1 188 ?  -4.443  -8.712  -9.880 1.000 97.440 ? 188 ILE A N   1 
ATOM 1461 C CA  ? ILE A 1 188 ?  -4.160  -9.217  -8.541 1.000 97.440 ? 188 ILE A CA  1 
ATOM 1462 C C   ? ILE A 1 188 ?  -3.158  -8.299  -7.845 1.000 97.440 ? 188 ILE A C   1 
ATOM 1463 C CB  ? ILE A 1 188 ?  -3.622 -10.664  -8.584 1.000 97.440 ? 188 ILE A CB  1 
ATOM 1464 O O   ? ILE A 1 188 ?  -2.203  -7.828  -8.466 1.000 97.440 ? 188 ILE A O   1 
ATOM 1465 C CG1 ? ILE A 1 188 ?  -4.627 -11.587  -9.283 1.000 97.440 ? 188 ILE A CG1 1 
ATOM 1466 C CG2 ? ILE A 1 188 ?  -3.309 -11.166  -7.171 1.000 97.440 ? 188 ILE A CG2 1 
ATOM 1467 C CD1 ? ILE A 1 188 ?  -4.121 -13.008  -9.492 1.000 97.440 ? 188 ILE A CD1 1 
ATOM 1468 N N   ? LEU A 1 189 ?  -3.371  -8.068  -6.570 1.000 98.070 ? 189 LEU A N   1 
ATOM 1469 C CA  ? LEU A 1 189 ?  -2.486  -7.223  -5.777 1.000 98.070 ? 189 LEU A CA  1 
ATOM 1470 C C   ? LEU A 1 189 ?  -1.153  -7.919  -5.523 1.000 98.070 ? 189 LEU A C   1 
ATOM 1471 C CB  ? LEU A 1 189 ?  -3.145  -6.858  -4.444 1.000 98.070 ? 189 LEU A CB  1 
ATOM 1472 O O   ? LEU A 1 189 ?  -1.089  -8.892  -4.768 1.000 98.070 ? 189 LEU A O   1 
ATOM 1473 C CG  ? LEU A 1 189 ?  -2.355  -5.919  -3.531 1.000 98.070 ? 189 LEU A CG  1 
ATOM 1474 C CD1 ? LEU A 1 189 ?  -2.150  -4.568  -4.209 1.000 98.070 ? 189 LEU A CD1 1 
ATOM 1475 C CD2 ? LEU A 1 189 ?  -3.066  -5.750  -2.193 1.000 98.070 ? 189 LEU A CD2 1 
ATOM 1476 N N   ? GLN A 1 190 ?  -0.103  -7.407  -6.089 1.000 98.050 ? 190 GLN A N   1 
ATOM 1477 C CA  ? GLN A 1 190 ?   1.218  -8.022  -6.009 1.000 98.050 ? 190 GLN A CA  1 
ATOM 1478 C C   ? GLN A 1 190 ?   2.106  -7.290  -5.008 1.000 98.050 ? 190 GLN A C   1 
ATOM 1479 C CB  ? GLN A 1 190 ?   1.884  -8.042  -7.386 1.000 98.050 ? 190 GLN A CB  1 
ATOM 1480 O O   ? GLN A 1 190 ?   2.997  -7.892  -4.404 1.000 98.050 ? 190 GLN A O   1 
ATOM 1481 C CG  ? GLN A 1 190 ?   1.242  -9.015  -8.366 1.000 98.050 ? 190 GLN A CG  1 
ATOM 1482 C CD  ? GLN A 1 190 ?   1.599 -10.461  -8.078 1.000 98.050 ? 190 GLN A CD  1 
ATOM 1483 N NE2 ? GLN A 1 190 ?   1.257 -11.352  -9.002 1.000 98.050 ? 190 GLN A NE2 1 
ATOM 1484 O OE1 ? GLN A 1 190 ?   2.179 -10.774  -7.033 1.000 98.050 ? 190 GLN A OE1 1 
ATOM 1485 N N   ? GLY A 1 191 ?   1.888  -6.014  -4.834 1.000 96.910 ? 191 GLY A N   1 
ATOM 1486 C CA  ? GLY A 1 191 ?   2.772  -5.232  -3.985 1.000 96.910 ? 191 GLY A CA  1 
ATOM 1487 C C   ? GLY A 1 191 ?   2.098  -4.011  -3.386 1.000 96.910 ? 191 GLY A C   1 
ATOM 1488 O O   ? GLY A 1 191 ?   1.076  -3.548  -3.895 1.000 96.910 ? 191 GLY A O   1 
ATOM 1489 N N   ? ILE A 1 192 ?   2.725  -3.527  -2.279 1.000 96.050 ? 192 ILE A N   1 
ATOM 1490 C CA  ? ILE A 1 192 ?   2.375  -2.257  -1.653 1.000 96.050 ? 192 ILE A CA  1 
ATOM 1491 C C   ? ILE A 1 192 ?   3.546  -1.284  -1.769 1.000 96.050 ? 192 ILE A C   1 
ATOM 1492 C CB  ? ILE A 1 192 ?   1.981  -2.448  -0.171 1.000 96.050 ? 192 ILE A CB  1 
ATOM 1493 O O   ? ILE A 1 192 ?   4.699  -1.661  -1.545 1.000 96.050 ? 192 ILE A O   1 
ATOM 1494 C CG1 ? ILE A 1 192 ?   0.829  -3.453  -0.050 1.000 96.050 ? 192 ILE A CG1 1 
ATOM 1495 C CG2 ? ILE A 1 192 ?   1.606  -1.106   0.465 1.000 96.050 ? 192 ILE A CG2 1 
ATOM 1496 C CD1 ? ILE A 1 192 ?  -0.470  -2.986  -0.692 1.000 96.050 ? 192 ILE A CD1 1 
ATOM 1497 N N   ? VAL A 1 193 ?   3.207  -0.086  -2.186 1.000 94.120 ? 193 VAL A N   1 
ATOM 1498 C CA  ? VAL A 1 193 ?   4.261   0.918  -2.286 1.000 94.120 ? 193 VAL A CA  1 
ATOM 1499 C C   ? VAL A 1 193 ?   4.930   1.104  -0.926 1.000 94.120 ? 193 VAL A C   1 
ATOM 1500 C CB  ? VAL A 1 193 ?   3.711   2.268  -2.799 1.000 94.120 ? 193 VAL A CB  1 
ATOM 1501 O O   ? VAL A 1 193 ?   4.276   1.490   0.046 1.000 94.120 ? 193 VAL A O   1 
ATOM 1502 C CG1 ? VAL A 1 193 ?   4.833   3.299  -2.916 1.000 94.120 ? 193 VAL A CG1 1 
ATOM 1503 C CG2 ? VAL A 1 193 ?   3.009   2.082  -4.143 1.000 94.120 ? 193 VAL A CG2 1 
ATOM 1504 N N   ? SER A 1 194 ?   6.257   0.888  -0.837 1.000 92.300 ? 194 SER A N   1 
ATOM 1505 C CA  ? SER A 1 194 ?   6.951   0.869   0.446 1.000 92.300 ? 194 SER A CA  1 
ATOM 1506 C C   ? SER A 1 194 ?   7.964   2.005   0.543 1.000 92.300 ? 194 SER A C   1 
ATOM 1507 C CB  ? SER A 1 194 ?   7.656  -0.472   0.654 1.000 92.300 ? 194 SER A CB  1 
ATOM 1508 O O   ? SER A 1 194 ?   7.841   2.881   1.402 1.000 92.300 ? 194 SER A O   1 
ATOM 1509 O OG  ? SER A 1 194 ?   8.185  -0.565   1.966 1.000 92.300 ? 194 SER A OG  1 
ATOM 1510 N N   ? TRP A 1 195 ?   8.960   2.051  -0.265 1.000 89.190 ? 195 TRP A N   1 
ATOM 1511 C CA  ? TRP A 1 195 ?   9.984   3.087  -0.181 1.000 89.190 ? 195 TRP A CA  1 
ATOM 1512 C C   ? TRP A 1 195 ?  10.740   3.214  -1.499 1.000 89.190 ? 195 TRP A C   1 
ATOM 1513 C CB  ? TRP A 1 195 ?  10.963   2.785   0.957 1.000 89.190 ? 195 TRP A CB  1 
ATOM 1514 O O   ? TRP A 1 195 ?  10.533   2.420  -2.420 1.000 89.190 ? 195 TRP A O   1 
ATOM 1515 C CG  ? TRP A 1 195 ?  11.706   1.493   0.793 1.000 89.190 ? 195 TRP A CG  1 
ATOM 1516 C CD1 ? TRP A 1 195 ?  11.293   0.249   1.185 1.000 89.190 ? 195 TRP A CD1 1 
ATOM 1517 C CD2 ? TRP A 1 195 ?  12.996   1.318   0.198 1.000 89.190 ? 195 TRP A CD2 1 
ATOM 1518 C CE2 ? TRP A 1 195 ?  13.303  -0.059   0.262 1.000 89.190 ? 195 TRP A CE2 1 
ATOM 1519 C CE3 ? TRP A 1 195 ?  13.922   2.194  -0.385 1.000 89.190 ? 195 TRP A CE3 1 
ATOM 1520 N NE1 ? TRP A 1 195 ?  12.249  -0.688   0.868 1.000 89.190 ? 195 TRP A NE1 1 
ATOM 1521 C CH2 ? TRP A 1 195 ?  15.387   0.297  -0.801 1.000 89.190 ? 195 TRP A CH2 1 
ATOM 1522 C CZ2 ? TRP A 1 195 ?  14.499  -0.581  -0.236 1.000 89.190 ? 195 TRP A CZ2 1 
ATOM 1523 C CZ3 ? TRP A 1 195 ?  15.112   1.672  -0.879 1.000 89.190 ? 195 TRP A CZ3 1 
ATOM 1524 N N   ? GLY A 1 196 ?  11.472   4.168  -1.702 1.000 79.990 ? 196 GLY A N   1 
ATOM 1525 C CA  ? GLY A 1 196 ?  12.348   4.467  -2.824 1.000 79.990 ? 196 GLY A CA  1 
ATOM 1526 C C   ? GLY A 1 196 ?  13.240   5.669  -2.580 1.000 79.990 ? 196 GLY A C   1 
ATOM 1527 O O   ? GLY A 1 196 ?  13.379   6.126  -1.443 1.000 79.990 ? 196 GLY A O   1 
ATOM 1528 N N   ? THR A 1 197 ?  13.944   6.069  -3.476 1.000 68.800 ? 197 THR A N   1 
ATOM 1529 C CA  ? THR A 1 197 ?  14.832   7.216  -3.317 1.000 68.800 ? 197 THR A CA  1 
ATOM 1530 C C   ? THR A 1 197 ?  14.030   8.504  -3.164 1.000 68.800 ? 197 THR A C   1 
ATOM 1531 C CB  ? THR A 1 197 ?  15.794   7.346  -4.513 1.000 68.800 ? 197 THR A CB  1 
ATOM 1532 O O   ? THR A 1 197 ?  12.839   8.542  -3.480 1.000 68.800 ? 197 THR A O   1 
ATOM 1533 C CG2 ? THR A 1 197 ?  16.648   6.092  -4.671 1.000 68.800 ? 197 THR A CG2 1 
ATOM 1534 O OG1 ? THR A 1 197 ?  15.034   7.548  -5.711 1.000 68.800 ? 197 THR A OG1 1 
ATOM 1535 N N   ? SER A 1 198 ?  14.643   9.566  -2.539 1.000 58.080 ? 198 SER A N   1 
ATOM 1536 C CA  ? SER A 1 198 ?  14.039  10.866  -2.269 1.000 58.080 ? 198 SER A CA  1 
ATOM 1537 C C   ? SER A 1 198 ?  13.628  11.564  -3.561 1.000 58.080 ? 198 SER A C   1 
ATOM 1538 C CB  ? SER A 1 198 ?  15.005  11.755  -1.485 1.000 58.080 ? 198 SER A CB  1 
ATOM 1539 O O   ? SER A 1 198 ?  12.627  12.283  -3.594 1.000 58.080 ? 198 SER A O   1 
ATOM 1540 O OG  ? SER A 1 198 ?  16.239  11.884  -2.171 1.000 58.080 ? 198 SER A OG  1 
ATOM 1541 N N   ? VAL A 1 199 ?  14.349  11.186  -4.725 1.000 57.900 ? 199 VAL A N   1 
ATOM 1542 C CA  ? VAL A 1 199 ?  13.971  11.621  -6.066 1.000 57.900 ? 199 VAL A CA  1 
ATOM 1543 C C   ? VAL A 1 199 ?  13.356  10.453  -6.834 1.000 57.900 ? 199 VAL A C   1 
ATOM 1544 C CB  ? VAL A 1 199 ?  15.181  12.189  -6.841 1.000 57.900 ? 199 VAL A CB  1 
ATOM 1545 O O   ? VAL A 1 199 ?  13.983   9.402  -6.985 1.000 57.900 ? 199 VAL A O   1 
ATOM 1546 C CG1 ? VAL A 1 199 ?  14.754  12.688  -8.220 1.000 57.900 ? 199 VAL A CG1 1 
ATOM 1547 C CG2 ? VAL A 1 199 ?  15.844  13.311  -6.044 1.000 57.900 ? 199 VAL A CG2 1 
ATOM 1548 N N   ? CYS A 1 200 ?  12.085  10.605  -7.180 1.000 66.330 ? 200 CYS A N   1 
ATOM 1549 C CA  ? CYS A 1 200 ?  11.347   9.535  -7.841 1.000 66.330 ? 200 CYS A CA  1 
ATOM 1550 C C   ? CYS A 1 200 ?  11.586   9.556  -9.346 1.000 66.330 ? 200 CYS A C   1 
ATOM 1551 C CB  ? CYS A 1 200 ?   9.852   9.656  -7.551 1.000 66.330 ? 200 CYS A CB  1 
ATOM 1552 O O   ? CYS A 1 200 ?  12.043  10.562  -9.892 1.000 66.330 ? 200 CYS A O   1 
ATOM 1553 S SG  ? CYS A 1 200 ?   9.448   9.640  -5.791 1.000 66.330 ? 200 CYS A SG  1 
ATOM 1554 N N   ? ALA A 1 201 ?  11.473   8.440 -10.065 1.000 58.340 ? 201 ALA A N   1 
ATOM 1555 C CA  ? ALA A 1 201 ?  11.430   8.306 -11.519 1.000 58.340 ? 201 ALA A CA  1 
ATOM 1556 C C   ? ALA A 1 201 ?  12.822   8.464 -12.126 1.000 58.340 ? 201 ALA A C   1 
ATOM 1557 C CB  ? ALA A 1 201 ?  10.472   9.332 -12.120 1.000 58.340 ? 201 ALA A CB  1 
ATOM 1558 O O   ? ALA A 1 201 ?  12.966   8.973 -13.240 1.000 58.340 ? 201 ALA A O   1 
ATOM 1559 N N   ? LEU A 1 202 ?  13.879   8.246 -11.327 1.000 58.820 ? 202 LEU A N   1 
ATOM 1560 C CA  ? LEU A 1 202 ?  15.243   8.262 -11.846 1.000 58.820 ? 202 LEU A CA  1 
ATOM 1561 C C   ? LEU A 1 202 ?  15.519   7.021 -12.688 1.000 58.820 ? 202 LEU A C   1 
ATOM 1562 C CB  ? LEU A 1 202 ?  16.252   8.348 -10.698 1.000 58.820 ? 202 LEU A CB  1 
ATOM 1563 O O   ? LEU A 1 202 ?  15.055   5.927 -12.360 1.000 58.820 ? 202 LEU A O   1 
ATOM 1564 C CG  ? LEU A 1 202 ?  16.271   9.658  -9.908 1.000 58.820 ? 202 LEU A CG  1 
ATOM 1565 C CD1 ? LEU A 1 202 ?  17.196   9.538  -8.703 1.000 58.820 ? 202 LEU A CD1 1 
ATOM 1566 C CD2 ? LEU A 1 202 ?  16.698  10.816 -10.804 1.000 58.820 ? 202 LEU A CD2 1 
ATOM 1567 N N   ? ARG A 1 203 ?  16.056   7.328 -13.825 1.000 67.780 ? 203 ARG A N   1 
ATOM 1568 C CA  ? ARG A 1 203 ?  16.482   6.212 -14.664 1.000 67.780 ? 203 ARG A CA  1 
ATOM 1569 C C   ? ARG A 1 203 ?  17.302   5.207 -13.863 1.000 67.780 ? 203 ARG A C   1 
ATOM 1570 C CB  ? ARG A 1 203 ?  17.293   6.718 -15.859 1.000 67.780 ? 203 ARG A CB  1 
ATOM 1571 O O   ? ARG A 1 203 ?  18.223   5.587 -13.137 1.000 67.780 ? 203 ARG A O   1 
ATOM 1572 C CG  ? ARG A 1 203 ?  17.571   5.654 -16.909 1.000 67.780 ? 203 ARG A CG  1 
ATOM 1573 C CD  ? ARG A 1 203 ?  18.328   6.222 -18.101 1.000 67.780 ? 203 ARG A CD  1 
ATOM 1574 N NE  ? ARG A 1 203 ?  18.640   5.189 -19.084 1.000 67.780 ? 203 ARG A NE  1 
ATOM 1575 N NH1 ? ARG A 1 203 ?  19.353   6.663 -20.714 1.000 67.780 ? 203 ARG A NH1 1 
ATOM 1576 N NH2 ? ARG A 1 203 ?  19.367   4.406 -21.117 1.000 67.780 ? 203 ARG A NH2 1 
ATOM 1577 C CZ  ? ARG A 1 203 ?  19.119   5.422 -20.303 1.000 67.780 ? 203 ARG A CZ  1 
ATOM 1578 N N   ? GLY A 1 204 ?  16.870   3.909 -13.932 1.000 69.840 ? 204 GLY A N   1 
ATOM 1579 C CA  ? GLY A 1 204 ?  17.692   2.877 -13.322 1.000 69.840 ? 204 GLY A CA  1 
ATOM 1580 C C   ? GLY A 1 204 ?  17.475   2.747 -11.827 1.000 69.840 ? 204 GLY A C   1 
ATOM 1581 O O   ? GLY A 1 204 ?  18.187   1.998 -11.154 1.000 69.840 ? 204 GLY A O   1 
ATOM 1582 N N   ? ARG A 1 205 ?  16.469   3.539 -11.249 1.000 78.220 ? 205 ARG A N   1 
ATOM 1583 C CA  ? ARG A 1 205 ?  16.161   3.488  -9.824 1.000 78.220 ? 205 ARG A CA  1 
ATOM 1584 C C   ? ARG A 1 205 ?  14.682   3.199  -9.593 1.000 78.220 ? 205 ARG A C   1 
ATOM 1585 C CB  ? ARG A 1 205 ?  16.551   4.802  -9.142 1.000 78.220 ? 205 ARG A CB  1 
ATOM 1586 O O   ? ARG A 1 205 ?  13.872   4.123  -9.488 1.000 78.220 ? 205 ARG A O   1 
ATOM 1587 C CG  ? ARG A 1 205 ?  18.035   5.120  -9.221 1.000 78.220 ? 205 ARG A CG  1 
ATOM 1588 C CD  ? ARG A 1 205 ?  18.825   4.400  -8.137 1.000 78.220 ? 205 ARG A CD  1 
ATOM 1589 N NE  ? ARG A 1 205 ?  20.215   4.848  -8.095 1.000 78.220 ? 205 ARG A NE  1 
ATOM 1590 N NH1 ? ARG A 1 205 ?  20.824   3.465  -6.348 1.000 78.220 ? 205 ARG A NH1 1 
ATOM 1591 N NH2 ? ARG A 1 205 ?  22.367   4.871  -7.295 1.000 78.220 ? 205 ARG A NH2 1 
ATOM 1592 C CZ  ? ARG A 1 205 ?  21.132   4.394  -7.246 1.000 78.220 ? 205 ARG A CZ  1 
ATOM 1593 N N   ? PRO A 1 206 ?  14.289   1.896  -9.708 1.000 87.660 ? 206 PRO A N   1 
ATOM 1594 C CA  ? PRO A 1 206 ?  12.882   1.524  -9.548 1.000 87.660 ? 206 PRO A CA  1 
ATOM 1595 C C   ? PRO A 1 206 ?  12.372   1.741  -8.125 1.000 87.660 ? 206 PRO A C   1 
ATOM 1596 C CB  ? PRO A 1 206 ?  12.867   0.037  -9.913 1.000 87.660 ? 206 PRO A CB  1 
ATOM 1597 O O   ? PRO A 1 206 ?  13.169   1.878  -7.194 1.000 87.660 ? 206 PRO A O   1 
ATOM 1598 C CG  ? PRO A 1 206 ?  14.229  -0.459  -9.550 1.000 87.660 ? 206 PRO A CG  1 
ATOM 1599 C CD  ? PRO A 1 206 ?  15.220   0.640  -9.804 1.000 87.660 ? 206 PRO A CD  1 
ATOM 1600 N N   ? GLY A 1 207 ?  11.027   1.867  -7.979 1.000 89.780 ? 207 GLY A N   1 
ATOM 1601 C CA  ? GLY A 1 207 ?  10.399   1.872  -6.667 1.000 89.780 ? 207 GLY A CA  1 
ATOM 1602 C C   ? GLY A 1 207 ?  10.444   0.521  -5.978 1.000 89.780 ? 207 GLY A C   1 
ATOM 1603 O O   ? GLY A 1 207 ?  10.483  -0.518  -6.640 1.000 89.780 ? 207 GLY A O   1 
ATOM 1604 N N   ? VAL A 1 208 ?  10.423   0.562  -4.631 1.000 93.530 ? 208 VAL A N   1 
ATOM 1605 C CA  ? VAL A 1 208 ?  10.455  -0.668  -3.846 1.000 93.530 ? 208 VAL A CA  1 
ATOM 1606 C C   ? VAL A 1 208 ?   9.076  -0.934  -3.246 1.000 93.530 ? 208 VAL A C   1 
ATOM 1607 C CB  ? VAL A 1 208 ?  11.519  -0.599  -2.727 1.000 93.530 ? 208 VAL A CB  1 
ATOM 1608 O O   ? VAL A 1 208 ?   8.449  -0.029  -2.691 1.000 93.530 ? 208 VAL A O   1 
ATOM 1609 C CG1 ? VAL A 1 208 ?  11.512  -1.881  -1.896 1.000 93.530 ? 208 VAL A CG1 1 
ATOM 1610 C CG2 ? VAL A 1 208 ?  12.904  -0.353  -3.323 1.000 93.530 ? 208 VAL A CG2 1 
ATOM 1611 N N   ? TYR A 1 209 ?   8.679  -2.173  -3.366 1.000 96.010 ? 209 TYR A N   1 
ATOM 1612 C CA  ? TYR A 1 209 ?   7.362  -2.612  -2.918 1.000 96.010 ? 209 TYR A CA  1 
ATOM 1613 C C   ? TYR A 1 209 ?   7.481  -3.731  -1.890 1.000 96.010 ? 209 TYR A C   1 
ATOM 1614 C CB  ? TYR A 1 209 ?   6.519  -3.083  -4.107 1.000 96.010 ? 209 TYR A CB  1 
ATOM 1615 O O   ? TYR A 1 209 ?   8.396  -4.555  -1.964 1.000 96.010 ? 209 TYR A O   1 
ATOM 1616 C CG  ? TYR A 1 209 ?   6.289  -2.016  -5.149 1.000 96.010 ? 209 TYR A CG  1 
ATOM 1617 C CD1 ? TYR A 1 209 ?   5.066  -1.357  -5.242 1.000 96.010 ? 209 TYR A CD1 1 
ATOM 1618 C CD2 ? TYR A 1 209 ?   7.295  -1.665  -6.043 1.000 96.010 ? 209 TYR A CD2 1 
ATOM 1619 C CE1 ? TYR A 1 209 ?   4.849  -0.374  -6.202 1.000 96.010 ? 209 TYR A CE1 1 
ATOM 1620 C CE2 ? TYR A 1 209 ?   7.089  -0.683  -7.008 1.000 96.010 ? 209 TYR A CE2 1 
ATOM 1621 O OH  ? TYR A 1 209 ?   5.656   0.928  -8.031 1.000 96.010 ? 209 TYR A OH  1 
ATOM 1622 C CZ  ? TYR A 1 209 ?   5.865  -0.044  -7.079 1.000 96.010 ? 209 TYR A CZ  1 
ATOM 1623 N N   ? ALA A 1 210 ?   6.568  -3.666  -0.903 1.000 97.010 ? 210 ALA A N   1 
ATOM 1624 C CA  ? ALA A 1 210 ?   6.411  -4.831  -0.036 1.000 97.010 ? 210 ALA A CA  1 
ATOM 1625 C C   ? ALA A 1 210 ?   5.723  -5.976  -0.775 1.000 97.010 ? 210 ALA A C   1 
ATOM 1626 C CB  ? ALA A 1 210 ?   5.622  -4.460   1.217 1.000 97.010 ? 210 ALA A CB  1 
ATOM 1627 O O   ? ALA A 1 210 ?   4.693  -5.774  -1.423 1.000 97.010 ? 210 ALA A O   1 
ATOM 1628 N N   ? ASN A 1 211 ?   6.342  -7.168  -0.800 1.000 97.200 ? 211 ASN A N   1 
ATOM 1629 C CA  ? ASN A 1 211 ?   5.876  -8.336  -1.541 1.000 97.200 ? 211 ASN A CA  1 
ATOM 1630 C C   ? ASN A 1 211 ?   4.667  -8.980  -0.870 1.000 97.200 ? 211 ASN A C   1 
ATOM 1631 C CB  ? ASN A 1 211 ?   7.005  -9.358  -1.696 1.000 97.200 ? 211 ASN A CB  1 
ATOM 1632 O O   ? ASN A 1 211 ?   4.809  -9.687   0.129 1.000 97.200 ? 211 ASN A O   1 
ATOM 1633 C CG  ? ASN A 1 211 ?   6.690 -10.422  -2.729 1.000 97.200 ? 211 ASN A CG  1 
ATOM 1634 N ND2 ? ASN A 1 211 ?   7.722 -11.108  -3.206 1.000 97.200 ? 211 ASN A ND2 1 
ATOM 1635 O OD1 ? ASN A 1 211 ?   5.530 -10.626  -3.095 1.000 97.200 ? 211 ASN A OD1 1 
ATOM 1636 N N   ? VAL A 1 212 ?   3.492  -8.843  -1.441 1.000 97.990 ? 212 VAL A N   1 
ATOM 1637 C CA  ? VAL A 1 212 ?   2.223  -9.269  -0.858 1.000 97.990 ? 212 VAL A CA  1 
ATOM 1638 C C   ? VAL A 1 212 ?   2.223 -10.784  -0.671 1.000 97.990 ? 212 VAL A C   1 
ATOM 1639 C CB  ? VAL A 1 212 ?   1.024  -8.840  -1.733 1.000 97.990 ? 212 VAL A CB  1 
ATOM 1640 O O   ? VAL A 1 212 ?   1.681 -11.294   0.313 1.000 97.990 ? 212 VAL A O   1 
ATOM 1641 C CG1 ? VAL A 1 212 ?  -0.241  -9.591  -1.321 1.000 97.990 ? 212 VAL A CG1 1 
ATOM 1642 C CG2 ? VAL A 1 212 ?   0.808  -7.331  -1.639 1.000 97.990 ? 212 VAL A CG2 1 
ATOM 1643 N N   ? CYS A 1 213 ?   2.782 -11.583  -1.567 1.000 97.360 ? 213 CYS A N   1 
ATOM 1644 C CA  ? CYS A 1 213 ?   2.761 -13.039  -1.481 1.000 97.360 ? 213 CYS A CA  1 
ATOM 1645 C C   ? CYS A 1 213 ?   3.432 -13.519  -0.201 1.000 97.360 ? 213 CYS A C   1 
ATOM 1646 C CB  ? CYS A 1 213 ?   3.454 -13.657  -2.695 1.000 97.360 ? 213 CYS A CB  1 
ATOM 1647 O O   ? CYS A 1 213 ?   3.120 -14.601   0.301 1.000 97.360 ? 213 CYS A O   1 
ATOM 1648 S SG  ? CYS A 1 213 ?   5.248 -13.447  -2.694 1.000 97.360 ? 213 CYS A SG  1 
ATOM 1649 N N   ? THR A 1 214 ?   4.274 -12.682   0.414 1.000 96.770 ? 214 THR A N   1 
ATOM 1650 C CA  ? THR A 1 214 ?   5.007 -13.070   1.614 1.000 96.770 ? 214 THR A CA  1 
ATOM 1651 C C   ? THR A 1 214 ?   4.162 -12.838   2.863 1.000 96.770 ? 214 THR A C   1 
ATOM 1652 C CB  ? THR A 1 214 ?   6.331 -12.294   1.736 1.000 96.770 ? 214 THR A CB  1 
ATOM 1653 O O   ? THR A 1 214 ?   4.493 -13.331   3.944 1.000 96.770 ? 214 THR A O   1 
ATOM 1654 C CG2 ? THR A 1 214 ?   7.183 -12.460   0.481 1.000 96.770 ? 214 THR A CG2 1 
ATOM 1655 O OG1 ? THR A 1 214 ?   6.047 -10.903   1.927 1.000 96.770 ? 214 THR A OG1 1 
ATOM 1656 N N   ? ALA A 1 215 ?   3.024 -12.095   2.743 1.000 96.380 ? 215 ALA A N   1 
ATOM 1657 C CA  ? ALA A 1 215 ?   2.266 -11.695   3.926 1.000 96.380 ? 215 ALA A CA  1 
ATOM 1658 C C   ? ALA A 1 215 ?   0.842 -12.241   3.875 1.000 96.380 ? 215 ALA A C   1 
ATOM 1659 C CB  ? ALA A 1 215 ?   2.245 -10.173   4.054 1.000 96.380 ? 215 ALA A CB  1 
ATOM 1660 O O   ? ALA A 1 215 ?   0.006 -11.891   4.711 1.000 96.380 ? 215 ALA A O   1 
ATOM 1661 N N   ? VAL A 1 216 ?   0.554 -13.125   2.900 1.000 96.550 ? 216 VAL A N   1 
ATOM 1662 C CA  ? VAL A 1 216 ?  -0.809 -13.586   2.657 1.000 96.550 ? 216 VAL A CA  1 
ATOM 1663 C C   ? VAL A 1 216 ?  -1.327 -14.336   3.882 1.000 96.550 ? 216 VAL A C   1 
ATOM 1664 C CB  ? VAL A 1 216 ?  -0.888 -14.489   1.406 1.000 96.550 ? 216 VAL A CB  1 
ATOM 1665 O O   ? VAL A 1 216 ?  -2.453 -14.106   4.328 1.000 96.550 ? 216 VAL A O   1 
ATOM 1666 C CG1 ? VAL A 1 216 ?  -2.254 -15.168   1.316 1.000 96.550 ? 216 VAL A CG1 1 
ATOM 1667 C CG2 ? VAL A 1 216 ?  -0.607 -13.677   0.143 1.000 96.550 ? 216 VAL A CG2 1 
ATOM 1668 N N   ? GLN A 1 217 ?  -0.471 -15.175   4.401 1.000 96.770 ? 217 GLN A N   1 
ATOM 1669 C CA  ? GLN A 1 217 ?  -0.885 -15.947   5.567 1.000 96.770 ? 217 GLN A CA  1 
ATOM 1670 C C   ? GLN A 1 217 ?  -1.133 -15.040   6.769 1.000 96.770 ? 217 GLN A C   1 
ATOM 1671 C CB  ? GLN A 1 217 ?   0.168 -17.001   5.914 1.000 96.770 ? 217 GLN A CB  1 
ATOM 1672 O O   ? GLN A 1 217 ?  -2.096 -15.237   7.513 1.000 96.770 ? 217 GLN A O   1 
ATOM 1673 C CG  ? GLN A 1 217 ?  -0.284 -17.996   6.975 1.000 96.770 ? 217 GLN A CG  1 
ATOM 1674 C CD  ? GLN A 1 217 ?  -1.536 -18.753   6.574 1.000 96.770 ? 217 GLN A CD  1 
ATOM 1675 N NE2 ? GLN A 1 217 ?  -2.512 -18.803   7.474 1.000 96.770 ? 217 GLN A NE2 1 
ATOM 1676 O OE1 ? GLN A 1 217 ?  -1.626 -19.288   5.464 1.000 96.770 ? 217 GLN A OE1 1 
ATOM 1677 N N   ? TRP A 1 218 ?  -0.309 -14.129   6.966 1.000 97.570 ? 218 TRP A N   1 
ATOM 1678 C CA  ? TRP A 1 218 ?  -0.477 -13.165   8.049 1.000 97.570 ? 218 TRP A CA  1 
ATOM 1679 C C   ? TRP A 1 218 ?  -1.786 -12.398   7.897 1.000 97.570 ? 218 TRP A C   1 
ATOM 1680 C CB  ? TRP A 1 218 ?   0.701 -12.187   8.085 1.000 97.570 ? 218 TRP A CB  1 
ATOM 1681 O O   ? TRP A 1 218 ?  -2.526 -12.222   8.868 1.000 97.570 ? 218 TRP A O   1 
ATOM 1682 C CG  ? TRP A 1 218 ?   0.476 -10.995   8.966 1.000 97.570 ? 218 TRP A CG  1 
ATOM 1683 C CD1 ? TRP A 1 218 ?   0.522 -10.960  10.332 1.000 97.570 ? 218 TRP A CD1 1 
ATOM 1684 C CD2 ? TRP A 1 218 ?   0.164  -9.665   8.541 1.000 97.570 ? 218 TRP A CD2 1 
ATOM 1685 C CE2 ? TRP A 1 218 ?   0.036  -8.874   9.704 1.000 97.570 ? 218 TRP A CE2 1 
ATOM 1686 C CE3 ? TRP A 1 218 ?  -0.018  -9.065   7.288 1.000 97.570 ? 218 TRP A CE3 1 
ATOM 1687 N NE1 ? TRP A 1 218 ?   0.258  -9.687  10.782 1.000 97.570 ? 218 TRP A NE1 1 
ATOM 1688 C CH2 ? TRP A 1 218 ?  -0.441  -6.949   8.411 1.000 97.570 ? 218 TRP A CH2 1 
ATOM 1689 C CZ2 ? TRP A 1 218 ?  -0.268  -7.511   9.650 1.000 97.570 ? 218 TRP A CZ2 1 
ATOM 1690 C CZ3 ? TRP A 1 218 ?  -0.319  -7.709   7.236 1.000 97.570 ? 218 TRP A CZ3 1 
ATOM 1691 N N   ? VAL A 1 219 ?  -2.059 -11.984   6.725 1.000 97.560 ? 219 VAL A N   1 
ATOM 1692 C CA  ? VAL A 1 219 ?  -3.283 -11.241   6.442 1.000 97.560 ? 219 VAL A CA  1 
ATOM 1693 C C   ? VAL A 1 219 ?  -4.499 -12.104   6.768 1.000 97.560 ? 219 VAL A C   1 
ATOM 1694 C CB  ? VAL A 1 219 ?  -3.338 -10.778   4.968 1.000 97.560 ? 219 VAL A CB  1 
ATOM 1695 O O   ? VAL A 1 219 ?  -5.404 -11.668   7.483 1.000 97.560 ? 219 VAL A O   1 
ATOM 1696 C CG1 ? VAL A 1 219 ?  -4.717 -10.213   4.631 1.000 97.560 ? 219 VAL A CG1 1 
ATOM 1697 C CG2 ? VAL A 1 219 ?  -2.251  -9.741   4.694 1.000 97.560 ? 219 VAL A CG2 1 
ATOM 1698 N N   ? ARG A 1 220 ?  -4.547 -13.276   6.330 1.000 96.860 ? 220 ARG A N   1 
ATOM 1699 C CA  ? ARG A 1 220 ?  -5.662 -14.193   6.546 1.000 96.860 ? 220 ARG A CA  1 
ATOM 1700 C C   ? ARG A 1 220 ?  -5.864 -14.471   8.031 1.000 96.860 ? 220 ARG A C   1 
ATOM 1701 C CB  ? ARG A 1 220 ?  -5.431 -15.506   5.794 1.000 96.860 ? 220 ARG A CB  1 
ATOM 1702 O O   ? ARG A 1 220 ?  -6.993 -14.450   8.525 1.000 96.860 ? 220 ARG A O   1 
ATOM 1703 C CG  ? ARG A 1 220 ?  -5.590 -15.388   4.286 1.000 96.860 ? 220 ARG A CG  1 
ATOM 1704 C CD  ? ARG A 1 220 ?  -5.358 -16.722   3.589 1.000 96.860 ? 220 ARG A CD  1 
ATOM 1705 N NE  ? ARG A 1 220 ?  -5.514 -16.607   2.142 1.000 96.860 ? 220 ARG A NE  1 
ATOM 1706 N NH1 ? ARG A 1 220 ?  -4.419 -18.584   1.660 1.000 96.860 ? 220 ARG A NH1 1 
ATOM 1707 N NH2 ? ARG A 1 220 ?  -5.261 -17.292  -0.036 1.000 96.860 ? 220 ARG A NH2 1 
ATOM 1708 C CZ  ? ARG A 1 220 ?  -5.064 -17.495   1.259 1.000 96.860 ? 220 ARG A CZ  1 
ATOM 1709 N N   ? ASP A 1 221 ?  -4.798 -14.755   8.716 1.000 96.910 ? 221 ASP A N   1 
ATOM 1710 C CA  ? ASP A 1 221 ?  -4.842 -15.055  10.144 1.000 96.910 ? 221 ASP A CA  1 
ATOM 1711 C C   ? ASP A 1 221 ?  -5.354 -13.857  10.941 1.000 96.910 ? 221 ASP A C   1 
ATOM 1712 C CB  ? ASP A 1 221 ?  -3.458 -15.470  10.648 1.000 96.910 ? 221 ASP A CB  1 
ATOM 1713 O O   ? ASP A 1 221 ?  -6.109 -14.021  11.901 1.000 96.910 ? 221 ASP A O   1 
ATOM 1714 C CG  ? ASP A 1 221 ?  -3.027 -16.835  10.140 1.000 96.910 ? 221 ASP A CG  1 
ATOM 1715 O OD1 ? ASP A 1 221 ?  -3.881 -17.596   9.636 1.000 96.910 ? 221 ASP A OD1 1 
ATOM 1716 O OD2 ? ASP A 1 221 ?  -1.823 -17.154  10.248 1.000 96.910 ? 221 ASP A OD2 1 
ATOM 1717 N N   ? THR A 1 222 ?  -4.912 -12.703  10.598 1.000 96.360 ? 222 THR A N   1 
ATOM 1718 C CA  ? THR A 1 222 ?  -5.317 -11.486  11.293 1.000 96.360 ? 222 THR A CA  1 
ATOM 1719 C C   ? THR A 1 222 ?  -6.811 -11.232  11.114 1.000 96.360 ? 222 THR A C   1 
ATOM 1720 C CB  ? THR A 1 222 ?  -4.522 -10.266  10.791 1.000 96.360 ? 222 THR A CB  1 
ATOM 1721 O O   ? THR A 1 222 ?  -7.511 -10.909  12.075 1.000 96.360 ? 222 THR A O   1 
ATOM 1722 C CG2 ? THR A 1 222 ?  -4.932  -8.999  11.535 1.000 96.360 ? 222 THR A CG2 1 
ATOM 1723 O OG1 ? THR A 1 222 ?  -3.123 -10.496  10.998 1.000 96.360 ? 222 THR A OG1 1 
ATOM 1724 N N   ? ILE A 1 223 ?  -7.311 -11.404   9.879 1.000 95.980 ? 223 ILE A N   1 
ATOM 1725 C CA  ? ILE A 1 223 ?  -8.715 -11.155   9.572 1.000 95.980 ? 223 ILE A CA  1 
ATOM 1726 C C   ? ILE A 1 223 ?  -9.587 -12.207  10.252 1.000 95.980 ? 223 ILE A C   1 
ATOM 1727 C CB  ? ILE A 1 223 ?  -8.968 -11.152   8.048 1.000 95.980 ? 223 ILE A CB  1 
ATOM 1728 O O   ? ILE A 1 223 ? -10.628 -11.882  10.829 1.000 95.980 ? 223 ILE A O   1 
ATOM 1729 C CG1 ? ILE A 1 223 ?  -8.359  -9.900   7.407 1.000 95.980 ? 223 ILE A CG1 1 
ATOM 1730 C CG2 ? ILE A 1 223 ? -10.467 -11.246   7.749 1.000 95.980 ? 223 ILE A CG2 1 
ATOM 1731 C CD1 ? ILE A 1 223 ?  -8.482  -9.858   5.890 1.000 95.980 ? 223 ILE A CD1 1 
ATOM 1732 N N   ? ARG A 1 224 ?  -9.285 -13.505  10.234 1.000 92.450 ? 224 ARG A N   1 
ATOM 1733 C CA  ? ARG A 1 224 ? -10.033 -14.608  10.829 1.000 92.450 ? 224 ARG A CA  1 
ATOM 1734 C C   ? ARG A 1 224 ? -10.097 -14.470  12.347 1.000 92.450 ? 224 ARG A C   1 
ATOM 1735 C CB  ? ARG A 1 224 ?  -9.405 -15.951  10.451 1.000 92.450 ? 224 ARG A CB  1 
ATOM 1736 O O   ? ARG A 1 224 ? -11.092 -14.849  12.968 1.000 92.450 ? 224 ARG A O   1 
ATOM 1737 C CG  ? ARG A 1 224 ?  -9.703 -16.391   9.026 1.000 92.450 ? 224 ARG A CG  1 
ATOM 1738 C CD  ? ARG A 1 224 ?  -9.108 -17.758   8.722 1.000 92.450 ? 224 ARG A CD  1 
ATOM 1739 N NE  ? ARG A 1 224 ?  -9.183 -18.074   7.299 1.000 92.450 ? 224 ARG A NE  1 
ATOM 1740 N NH1 ? ARG A 1 224 ?  -7.931 -20.010   7.451 1.000 92.450 ? 224 ARG A NH1 1 
ATOM 1741 N NH2 ? ARG A 1 224 ?  -8.754 -19.328   5.423 1.000 92.450 ? 224 ARG A NH2 1 
ATOM 1742 C CZ  ? ARG A 1 224 ?  -8.623 -19.137   6.727 1.000 92.450 ? 224 ARG A CZ  1 
ATOM 1743 N N   ? GLY A 1 225 ?  -9.059 -14.075  12.914 1.000 84.760 ? 225 GLY A N   1 
ATOM 1744 C CA  ? GLY A 1 225 ?  -8.945 -13.926  14.356 1.000 84.760 ? 225 GLY A CA  1 
ATOM 1745 C C   ? GLY A 1 225 ?  -9.763 -12.771  14.903 1.000 84.760 ? 225 GLY A C   1 
ATOM 1746 O O   ? GLY A 1 225 ?  -9.900 -12.621  16.119 1.000 84.760 ? 225 GLY A O   1 
ATOM 1747 N N   ? ARG A 1 226 ? -10.513 -12.109  14.038 1.000 80.500 ? 226 ARG A N   1 
ATOM 1748 C CA  ? ARG A 1 226 ? -11.309 -10.954  14.439 1.000 80.500 ? 226 ARG A CA  1 
ATOM 1749 C C   ? ARG A 1 226 ? -12.725 -11.044  13.880 1.000 80.500 ? 226 ARG A C   1 
ATOM 1750 C CB  ? ARG A 1 226 ? -10.645  -9.655  13.977 1.000 80.500 ? 226 ARG A CB  1 
ATOM 1751 O O   ? ARG A 1 226 ? -13.671 -10.539  14.488 1.000 80.500 ? 226 ARG A O   1 
ATOM 1752 C CG  ? ARG A 1 226 ?  -9.252  -9.439  14.548 1.000 80.500 ? 226 ARG A CG  1 
ATOM 1753 C CD  ? ARG A 1 226 ?  -9.292  -9.163  16.044 1.000 80.500 ? 226 ARG A CD  1 
ATOM 1754 N NE  ? ARG A 1 226 ?  -7.961  -8.888  16.577 1.000 80.500 ? 226 ARG A NE  1 
ATOM 1755 N NH1 ? ARG A 1 226 ?  -8.530  -9.303  18.777 1.000 80.500 ? 226 ARG A NH1 1 
ATOM 1756 N NH2 ? ARG A 1 226 ?  -6.388  -8.688  18.239 1.000 80.500 ? 226 ARG A NH2 1 
ATOM 1757 C CZ  ? ARG A 1 226 ?  -7.630  -8.960  17.863 1.000 80.500 ? 226 ARG A CZ  1 
# 
loop_
_struct_sheet_range.sheet_id 
_struct_sheet_range.id 
_struct_sheet_range.beg_label_comp_id 
_struct_sheet_range.beg_label_asym_id 
_struct_sheet_range.beg_label_seq_id 
_struct_sheet_range.pdbx_beg_PDB_ins_code 
_struct_sheet_range.end_label_comp_id 
_struct_sheet_range.end_label_asym_id 
_struct_sheet_range.end_label_seq_id 
_struct_sheet_range.pdbx_end_PDB_ins_code 
_struct_sheet_range.beg_auth_comp_id 
_struct_sheet_range.beg_auth_asym_id 
_struct_sheet_range.beg_auth_seq_id 
_struct_sheet_range.end_auth_comp_id 
_struct_sheet_range.end_auth_asym_id 
_struct_sheet_range.end_auth_seq_id 
A A ILE A   3 ? ILE A   3 ? ILE A 3   ILE A 3   
A B ASP A 173 ? ASP A 173 ? ASP A 173 ASP A 173 
B C LYS A   6 ? PRO A   7 ? LYS A 6   PRO A 7   
B D SER A 106 ? LEU A 107 ? SER A 106 LEU A 107 
B E ARG A 117 ? GLY A 122 ? ARG A 117 GLY A 122 
B F GLN A 138 ? VAL A 145 ? GLN A 138 VAL A 145 
B G MET A 162 ? GLY A 166 ? MET A 162 GLY A 166 
B H PRO A 182 ? CYS A 185 ? PRO A 182 CYS A 185 
B I ILE A 188 ? TRP A 195 ? ILE A 188 TRP A 195 
B J GLY A 207 ? ASN A 211 ? GLY A 207 ASN A 211 
C K GLN A  16 ? LYS A  21 ? GLN A 16  LYS A 21  
C L ARG A  24 ? ASP A  33 ? ARG A 24  ASP A 33  
C M TRP A  36 ? THR A  39 ? TRP A 36  THR A 39  
C N GLN A  49 ? LEU A  52 ? GLN A 49  LEU A 52  
C O GLN A  65 ? VAL A  74 ? GLN A 65  VAL A 74  
C P MET A  88 ? LEU A  92 ? MET A 88  LEU A 92  
D Q ASN A  56 ? ASN A  56 ? ASN A 56  ASN A 56  
D R LEU A 136 ? LEU A 136 ? LEU A 136 LEU A 136 
# 
loop_
_struct_conf.id 
_struct_conf.conf_type_id 
_struct_conf.beg_label_comp_id 
_struct_conf.beg_label_asym_id 
_struct_conf.beg_label_seq_id 
_struct_conf.pdbx_beg_PDB_ins_code 
_struct_conf.end_label_comp_id 
_struct_conf.end_label_asym_id 
_struct_conf.end_label_seq_id 
_struct_conf.pdbx_end_PDB_ins_code 
_struct_conf.beg_auth_comp_id 
_struct_conf.beg_auth_asym_id 
_struct_conf.beg_auth_seq_id 
_struct_conf.end_auth_comp_id 
_struct_conf.end_auth_asym_id 
_struct_conf.end_auth_seq_id 
STRN1         STRN         ILE A   3 ? ILE A   3 ? ILE A 3   ILE A 3   
TURN_TY1_P1   TURN_TY1_P   GLY A   4 ? GLY A   4 ? GLY A 4   GLY A 4   
STRN2         STRN         LYS A   6 ? PRO A   7 ? LYS A 6   PRO A 7   
HELX_LH_PP_P1 HELX_LH_PP_P CYS A   8 ? LEU A   9 ? CYS A 8   LEU A 9   
TURN_TY1_P2   TURN_TY1_P   PHE A  10 ? GLY A  11 ? PHE A 10  GLY A 11  
BEND1         BEND         LEU A  12 ? LEU A  12 ? LEU A 12  LEU A 12  
TURN_TY1_P3   TURN_TY1_P   PRO A  14 ? TYR A  15 ? PRO A 14  TYR A 15  
STRN3         STRN         GLN A  16 ? LYS A  21 ? GLN A 16  LYS A 21  
TURN_TY1_P4   TURN_TY1_P   ASP A  22 ? ASN A  23 ? ASP A 22  ASN A 23  
STRN4         STRN         ARG A  24 ? ASP A  33 ? ARG A 24  ASP A 33  
TURN_TY1_P5   TURN_TY1_P   ARG A  34 ? LYS A  35 ? ARG A 34  LYS A 35  
STRN5         STRN         TRP A  36 ? THR A  39 ? TRP A 36  THR A 39  
HELX_RH_3T_P1 HELX_RH_3T_P ALA A  41 ? CYS A  43 ? ALA A 41  CYS A 43  
BEND2         BEND         ASP A  46 ? ASP A  46 ? ASP A 46  ASP A 46  
STRN6         STRN         GLN A  49 ? LEU A  52 ? GLN A 49  LEU A 52  
BEND3         BEND         GLY A  53 ? GLY A  53 ? GLY A 53  GLY A 53  
BEND4         BEND         TYR A  55 ? TYR A  55 ? TYR A 55  TYR A 55  
STRN7         STRN         ASN A  56 ? ASN A  56 ? ASN A 56  ASN A 56  
TURN_TY1_P6   TURN_TY1_P   LEU A  57 ? ARG A  58 ? LEU A 57  ARG A 58  
BEND5         BEND         VAL A  59 ? VAL A  59 ? VAL A 59  VAL A 59  
TURN_TY1_P7   TURN_TY1_P   PRO A  62 ? THR A  63 ? PRO A 62  THR A 63  
STRN8         STRN         GLN A  65 ? VAL A  74 ? GLN A 65  VAL A 74  
TURN_TY1_P8   TURN_TY1_P   PRO A  76 ? ARG A  77 ? PRO A 76  ARG A 77  
BEND6         BEND         SER A  80 ? PRO A  82 ? SER A 80  PRO A 82  
TURN_TY1_P9   TURN_TY1_P   ASP A  84 ? TYR A  85 ? ASP A 84  TYR A 85  
STRN9         STRN         MET A  88 ? LEU A  92 ? MET A 88  LEU A 92  
BEND7         BEND         ASP A  93 ? GLU A  94 ? ASP A 93  GLU A 94  
BEND8         BEND         ASN A  99 ? VAL A 102 ? ASN A 99  VAL A 102 
STRN10        STRN         SER A 106 ? LEU A 107 ? SER A 106 LEU A 107 
HELX_LH_PP_P2 HELX_LH_PP_P ALA A 108 ? ALA A 108 ? ALA A 108 ALA A 108 
BEND9         BEND         THR A 109 ? ARG A 110 ? THR A 109 ARG A 110 
TURN_TY1_P10  TURN_TY1_P   PRO A 114 ? GLY A 115 ? PRO A 114 GLY A 115 
STRN11        STRN         ARG A 117 ? GLY A 122 ? ARG A 117 GLY A 122 
BEND10        BEND         ILE A 126 ? GLN A 130 ? ILE A 126 GLN A 130 
BEND11        BEND         ALA A 135 ? ALA A 135 ? ALA A 135 ALA A 135 
STRN12        STRN         LEU A 136 ? LEU A 136 ? LEU A 136 LEU A 136 
STRN13        STRN         GLN A 138 ? VAL A 145 ? GLN A 138 VAL A 145 
HELX_LH_PP_P3 HELX_LH_PP_P SER A 146 ? SER A 146 ? SER A 146 SER A 146 
HELX_RH_AL_P1 HELX_RH_AL_P GLN A 147 ? ASN A 153 ? GLN A 147 ASN A 153 
BEND12        BEND         TYR A 154 ? TYR A 154 ? TYR A 154 TYR A 154 
TURN_TY1_P11  TURN_TY1_P   PRO A 155 ? ARG A 157 ? PRO A 155 ARG A 157 
TURN_TY1_P12  TURN_TY1_P   GLU A 160 ? ASN A 161 ? GLU A 160 ASN A 161 
STRN14        STRN         MET A 162 ? GLY A 166 ? MET A 162 GLY A 166 
TURN_TY1_P13  TURN_TY1_P   LYS A 168 ? GLN A 169 ? LYS A 168 GLN A 169 
BEND13        BEND         GLY A 171 ? GLY A 171 ? GLY A 171 GLY A 171 
STRN15        STRN         ASP A 173 ? ASP A 173 ? ASP A 173 ASP A 173 
TURN_TY1_P14  TURN_TY1_P   GLN A 176 ? GLY A 177 ? GLN A 176 GLY A 177 
TURN_TY1_P15  TURN_TY1_P   SER A 179 ? GLY A 180 ? SER A 179 GLY A 180 
STRN16        STRN         PRO A 182 ? CYS A 185 ? PRO A 182 CYS A 185 
TURN_TY1_P16  TURN_TY1_P   ASN A 186 ? GLY A 187 ? ASN A 186 GLY A 187 
STRN17        STRN         ILE A 188 ? TRP A 195 ? ILE A 188 TRP A 195 
BEND14        BEND         SER A 198 ? VAL A 199 ? SER A 198 VAL A 199 
BEND15        BEND         ALA A 201 ? ALA A 201 ? ALA A 201 ALA A 201 
TURN_TY1_P17  TURN_TY1_P   ARG A 203 ? GLY A 204 ? ARG A 203 GLY A 204 
STRN18        STRN         GLY A 207 ? ASN A 211 ? GLY A 207 ASN A 211 
HELX_RH_3T_P2 HELX_RH_3T_P VAL A 212 ? THR A 214 ? VAL A 212 THR A 214 
TURN_TY1_P18  TURN_TY1_P   ALA A 215 ? ALA A 215 ? ALA A 215 ALA A 215 
HELX_RH_AL_P2 HELX_RH_AL_P VAL A 216 ? ARG A 224 ? VAL A 216 ARG A 224 
TURN_TY1_P19  TURN_TY1_P   GLY A 225 ? GLY A 225 ? GLY A 225 GLY A 225 
# 
