# Supplementary material for: FlatProt: 2D visualization eases protein structure comparison
Source: BMC Bioinformatics. 2025 Aug 13;26:210. doi: 10.1186/s12859-025-06233-x (PMC12344939; doi:10.1186/s12859-025-06233-x)
Supplement: Supplementary file 1 — Supplementary Material 1 [file 12859_2025_6233_MOESM1_ESM.zip › KLK/structures/PrmuB02.cif]

data_PrmuB02
# 
_entry.id   PrmuB02 
# 
_entity.id                         1      
_entity.type                       polymer 
_entity.pdbx_description           polymer-1 
_entity.formula_weight             16857.8 
_entity.pdbx_number_of_molecules        1 
# 
loop_
_struct_sheet.id 
_struct_sheet.number_strands 
A 3 
B 2 
C 2 
D 5 
E 2 
# 
loop_
_struct_conf_type.id 
_struct_conf_type.criteria 
STRN         DSSP 
TURN_TY1_P   DSSP 
BEND         DSSP 
HELX_LH_PP_P DSSP 
HELX_RH_AL_P DSSP 
HELX_RH_3T_P DSSP 
# 
_struct_asym.id          A 
_struct_asym.entity_id   1 
# 
_software.pdbx_ordinal     1 
_software.name             dssp 
_software.version          4.4.10 
_software.date             ? 
_software.classification   'model annotation' 
# 
_entity_poly.entity_id                      1 
_entity_poly.type                           polypeptide(L) 
_entity_poly.nstd_linkage                   n 
_entity_poly.nstd_monomer                   n 
_entity_poly.pdbx_seq_one_letter_code       
;MTANQIPHSRVKVCLGKHNLKKVEPTEQCMDVAQAIPHPEYNKKKMNKDYMLIRLKPYKLPAKMQCANVSIVPYNQCNKA
YFGRITSHMLCAGVPQGGVDSCQGDSGGPLVCNGLLEGVVSWGKSVCAQKGNPGVYAKVCCVVPWIQNTIKNW
;
_entity_poly.pdbx_seq_one_letter_code_can   
;MTANQIPHSRVKVCLGKHNLKKVEPTEQCMDVAQAIPHPEYNKKKMNKDYMLIRLKPYKLPAKMQCANVSIVPYNQCNKA
YFGRITSHMLCAGVPQGGVDSCQGDSGGPLVCNGLLEGVVSWGKSVCAQKGNPGVYAKVCCVVPWIQNTIKNW
;
_entity_poly.pdbx_strand_id                 A 
# 
loop_
_dssp_struct_summary.entry_id 
_dssp_struct_summary.label_comp_id 
_dssp_struct_summary.label_asym_id 
_dssp_struct_summary.label_seq_id 
_dssp_struct_summary.secondary_structure 
_dssp_struct_summary.ss_bridge 
_dssp_struct_summary.helix_3_10 
_dssp_struct_summary.helix_alpha 
_dssp_struct_summary.helix_pi 
_dssp_struct_summary.helix_pp 
_dssp_struct_summary.bend 
_dssp_struct_summary.chirality 
_dssp_struct_summary.sheet 
_dssp_struct_summary.strand 
_dssp_struct_summary.ladder_1 
_dssp_struct_summary.ladder_2 
_dssp_struct_summary.accessibility 
_dssp_struct_summary.TCO 
_dssp_struct_summary.kappa 
_dssp_struct_summary.alpha 
_dssp_struct_summary.phi 
_dssp_struct_summary.psi 
_dssp_struct_summary.x_ca 
_dssp_struct_summary.y_ca 
_dssp_struct_summary.z_ca 
PrmuB02 MET A 1   . . . . . . . . . . . . ? .      .     .      .      139.5  -6.9  -2.4  3.7   
PrmuB02 THR A 2   B . . . . . . - A A A . ? -0.881 .     -82.7  -142.6 168.8  -3.9  0.0   4.1   
PrmuB02 ALA A 3   . . > . . . . - . . . . ? -0.544 33.4  -128.2 -74.1  146.3  -0.1  0.1   4.6   
PrmuB02 ASN A 4   T . 3 . . . S + . . . . ? 0.631  98.9  79.8   -69.5  -10.6  1.3   -0.3  8.3   
PrmuB02 GLN A 5   T . 3 . . . . + . . . . ? 0.594  65.4  108.0  -81.4  -2.3   3.4   2.8   7.8   
PrmuB02 ILE A 6   S . < . . . S - . . . . ? -0.528 87.5  -100.2 -77.6  122.8  0.4   5.0   8.5   
PrmuB02 PRO A 7   . . . . . . . - . . . . ? -0.263 24.1  -138.8 -49.3  130.6  0.7   6.6   12.0  
PrmuB02 HIS A 8   S . . . . . S + . . . . ? 0.633  78.8  87.2   -74.0  -7.8   -1.5  4.7   14.7  
PrmuB02 SER A 9   S . . . . . S - . . . . ? -0.786 108.0 -19.9  -115.1 111.8  -2.8  8.0   16.5  
PrmuB02 ARG A 10  S . . . . . S - . . . . ? 0.905  75.4  -171.7 70.5   60.5   -6.1  9.7   14.9  
PrmuB02 VAL A 11  . . . . . . . - . . . . ? -0.789 2.3   -168.7 -82.2  111.2  -6.1  8.1   11.4  
PrmuB02 LYS A 12  E . . . . . . - B D C . ? -0.945 12.6  -144.8 -95.7  130.2  -8.7  9.7   9.2   
PrmuB02 VAL A 13  E . . . . . . - B D C . ? -0.950 15.2  -164.7 -97.0  119.2  -9.4  8.0   6.0   
PrmuB02 CYS A 14  E . . . . . . - B D C . ? -0.968 5.0   -171.2 -110.5 124.0  -10.2 10.4  3.3   
PrmuB02 LEU A 15  E . . . . . . + B D C . ? -0.827 62.9  28.0   -110.0 146.2  -11.9 9.2   0.1   
PrmuB02 GLY A 16  S . . . . . S + . . . . ? 0.691  75.4  151.0  87.5   15.7   -12.5 11.1  -3.1  
PrmuB02 LYS A 17  . . . . . . . + . . . . ? -0.743 20.8  171.7  -85.5  133.5  -9.6  13.6  -2.8  
PrmuB02 HIS A 18  S . . . . . S + . . . . ? 0.645  77.4  34.6   -105.2 -29.9  -8.0  14.9  -6.0  
PrmuB02 ASN A 19  . . > . . . . - . . . . ? -0.974 64.1  -157.0 -130.4 118.4  -5.7  17.4  -4.4  
PrmuB02 LEU A 20  T . 3 . . . S + . . . . ? 0.676  96.4  54.5   -68.9  -12.5  -4.2  16.7  -1.0  
PrmuB02 LYS A 21  T . 3 . . . S + . . . . ? 0.574  104.4 61.9   -99.7  -6.5   -3.8  20.5  -0.5  
PrmuB02 LYS A 22  S . < . . . S - . . . . ? -0.939 76.5  -128.7 -129.4 136.1  -7.4  21.3  -1.1  
PrmuB02 VAL A 23  . . . . . . . - . . . . ? -0.741 35.2  -161.0 -74.6  126.7  -10.7 20.4  0.6   
PrmuB02 GLU A 24  . . > . . . . - . . . . ? -0.806 27.2  -126.7 -114.9 148.2  -13.0 19.2  -2.1  
PrmuB02 PRO A 25  T . 3 . . . S + . . . . ? 0.764  113.6 52.5   -62.8  -21.2  -16.8 18.8  -2.1  
PrmuB02 THR A 26  T . 3 . . . S + . . . . ? 0.472  87.5  111.3  -94.2  -2.8   -16.4 15.2  -3.1  
PrmuB02 GLU A 27  . . < . . . . - . . . . ? -0.515 45.5  -172.8 -78.7  135.5  -14.0 14.5  -0.2  
PrmuB02 GLN A 28  E . . . . . . - B E C . ? -0.982 1.1   -169.7 -126.7 120.4  -15.2 12.3  2.6   
PrmuB02 CYS A 29  E . . . . . . - B E C . ? -0.917 8.0   -177.0 -115.0 132.1  -13.1 11.8  5.7   
PrmuB02 MET A 30  E . . . . . . - B E C . ? -0.969 27.0  -113.2 -129.3 153.7  -13.9 9.3   8.4   
PrmuB02 ASP A 31  E . . . . . . - B E C . ? -0.531 34.5  -117.7 -81.4  146.2  -12.6 8.2   11.7  
PrmuB02 VAL A 32  . . . . . . . - . . . . ? -0.721 19.5  -165.0 -85.5  122.8  -11.1 4.8   11.9  
PrmuB02 ALA A 33  S . . . . . S - . . . . ? 0.882  75.7  -3.3   -72.3  -40.9  -12.9 2.5   14.3  
PrmuB02 GLN A 34  E . . . . . . - A B B . ? -0.983 57.3  -161.8 -157.0 134.8  -10.1 0.0   14.5  
PrmuB02 ALA A 35  E . . . . . . - A B B . ? -0.989 9.4   -172.3 -122.3 119.7  -6.7  -0.4  12.9  
PrmuB02 ILE A 36  E . . . . . . - A B B . ? -0.902 11.0  -153.0 -116.6 104.7  -5.1  -3.8  13.1  
PrmuB02 PRO A 37  E . . . . . . - A B B . ? -0.415 34.2  -94.8  -74.1  147.3  -1.5  -4.0  11.9  
PrmuB02 HIS A 38  . . > . . . . - . . . . ? -0.451 32.9  -135.6 -57.0  131.1  -0.1  -7.2  10.4  
PrmuB02 PRO A 39  T . 3 . . . S + . . . . ? 0.733  102.0 51.2   -64.9  -23.8  1.6   -9.0  13.4  
PrmuB02 GLU A 40  T . 3 . . . S + . . . . ? 0.145  77.1  143.5  -101.8 15.9   4.6   -9.9  11.3  
PrmuB02 TYR A 41  . . < . . . . - . . . . ? -0.400 36.1  -157.7 -58.6  126.6  5.2   -6.4  10.0  
PrmuB02 ASN A 42  B . . > > . . - C F D . ? -0.941 6.5   -166.6 -107.2 112.1  8.9   -5.7  9.7   
PrmuB02 LYS A 43  T . . 4 5 . S + . . . . ? 0.849  85.7  55.2   -70.7  -34.0  9.6   -1.9  9.8   
PrmuB02 LYS A 44  T . . 4 5 . S + . . . . ? 0.921  122.6 26.1   -69.8  -36.5  13.2  -2.3  8.6   
PrmuB02 LYS A 45  T . . 4 5 . S - . . . . ? 0.447  98.1  -130.5 -106.8 -1.2   12.3  -4.2  5.5   
PrmuB02 MET A 46  T . > < 5 . . + . . . . ? 0.844  53.1  162.0  47.8   34.5   8.8   -2.8  5.2   
PrmuB02 ASN A 47  B . 3 . < . . + C G D . ? -0.686 57.8  12.8   -86.3  137.9  7.9   -6.5  4.9   
PrmuB02 LYS A 48  T . 3 . . . S + . . . . ? 0.905  77.5  178.9  59.9   42.1   4.2   -7.5  5.4   
PrmuB02 ASP A 49  . . < . . . . + . . . . ? -0.571 27.8  132.8  -76.8  69.1   3.2   -3.8  5.3   
PrmuB02 TYR A 50  . . . . . . . + . . . . ? -0.981 29.4  177.0  -126.2 138.1  -0.5  -4.5  5.8   
PrmuB02 MET A 51  E . . . . . . - A C A B ? -0.981 20.4  -142.1 -141.1 128.1  -3.1  -2.9  8.1   
PrmuB02 LEU A 52  E . . . . . . - A C . B ? -0.852 17.4  -163.8 -91.4  127.2  -6.8  -3.6  8.3   
PrmuB02 ILE A 53  E . . . . . . - A C . B ? -0.968 10.3  -147.1 -113.5 124.2  -9.0  -0.6  8.8   
PrmuB02 ARG A 54  E . . . . . . - A C . B ? -0.872 22.8  -170.4 -89.2  116.9  -12.6 -0.9  10.0  
PrmuB02 LEU A 55  . . . . . . . - . . . . ? -0.761 26.4  -110.0 -104.5 151.8  -14.6 1.9   8.5   
PrmuB02 LYS A 56  . . . . . . . - . . . . ? -0.450 62.1  -73.0  -65.0  143.3  -18.2 3.0   9.3   
PrmuB02 PRO A 57  S . . . . . S + . . . . ? -0.271 70.2  173.3  -42.3  128.1  -20.7 2.2   6.4   
PrmuB02 TYR A 58  . . . . . . . - . . . . ? -0.983 36.5  -117.2 -144.7 154.1  -19.9 4.7   3.7   
PrmuB02 LYS A 59  P . . . . > . - . . . . ? -0.811 35.8  -126.4 -87.3  121.5  -20.8 5.6   0.0   
PrmuB02 LEU A 60  P . . . . P . - . . . . ? -0.441 36.6  -96.1  -64.2  133.3  -17.8 5.3   -2.3  
PrmuB02 PRO A 61  P . . . . < . - . . . . ? -0.297 25.6  -125.8 -49.8  145.1  -17.3 8.5   -4.3  
PrmuB02 ALA A 62  S . . . . . S + . . . . ? 0.815  99.0  54.2   -65.0  -23.8  -18.8 8.4   -7.7  
PrmuB02 LYS A 63  . . . . . . . - . . . . ? -0.931 68.0  -175.0 -124.2 114.2  -15.4 9.3   -9.2  
PrmuB02 MET A 64  . . . . . . . - . . . . ? -0.924 27.4  -122.8 -106.0 131.2  -12.3 7.3   -8.4  
PrmuB02 GLN A 65  . . . . . . . - . . . . ? -0.670 37.1  -176.6 -70.0  125.3  -8.9  8.3   -9.5  
PrmuB02 CYS A 66  . . . . . . . - . . . . ? -0.971 14.3  -171.7 -127.8 141.5  -7.3  5.6   -11.6 
PrmuB02 ALA A 67  . . . . . . . - . . . . ? -0.996 23.0  -129.0 -127.3 137.3  -4.0  5.1   -13.2 
PrmuB02 ASN A 68  . . . . . . . + . . . . ? -0.801 36.8  167.7  -85.4  122.0  -3.0  2.4   -15.5 
PrmuB02 VAL A 69  . . . . . . . - . . . . ? -0.858 27.2  -127.6 -126.9 161.6  0.3   0.8   -14.4 
PrmuB02 SER A 70  E . . . . . . - D H E . ? -0.910 27.2  -109.0 -111.3 142.1  2.1   -2.4  -15.4 
PrmuB02 ILE A 71  E . . . . > . - D H E . ? -0.530 33.2  -142.0 -66.6  130.6  3.4   -5.1  -13.3 
PrmuB02 VAL A 72  E . . . . P . - D H E . ? -0.842 23.5  -106.2 -96.5  132.0  7.1   -5.0  -13.1 
PrmuB02 PRO A 73  P . . > . < . - . . . . ? -0.231 28.0  -117.4 -57.9  146.3  9.0   -8.2  -13.0 
PrmuB02 TYR A 74  H . . > . . S + . . . . ? 0.860  111.1 51.5   -51.7  -49.0  10.4  -9.2  -9.6  
PrmuB02 ASN A 75  H . . > . . S + . . . . ? 0.891  112.4 45.9   -61.1  -41.9  14.1  -9.1  -10.8 
PrmuB02 GLN A 76  H . . > . . S + . . . . ? 0.881  113.8 48.9   -68.3  -41.0  13.8  -5.8  -12.3 
PrmuB02 CYS A 77  H . . X . . S + . . . . ? 0.927  111.6 48.7   -63.8  -45.7  12.0  -4.5  -9.3  
PrmuB02 ASN A 78  H . . < > . S + . . . . ? 0.826  109.2 53.4   -64.9  -37.9  14.6  -5.9  -7.0  
PrmuB02 LYS A 79  H . > < 5 . S + . . . . ? 0.903  106.2 53.5   -62.7  -41.0  17.3  -4.4  -9.1  
PrmuB02 ALA A 80  H . 3 < 5 . S + . . . . ? 0.787  116.0 39.5   -64.2  -25.5  15.7  -1.0  -8.8  
PrmuB02 TYR A 81  T . > < 5 . S - . . . . ? -0.025 111.5 -113.1 -122.2 27.6   15.7  -1.3  -5.1  
PrmuB02 PHE A 82  T . < . 5 . S - . . . . ? 0.793  78.4  -47.6  52.9   39.1   19.1  -2.9  -4.5  
PrmuB02 GLY A 83  T . 3 . < . S + . . . . ? 0.591  107.6 117.5  89.8   11.8   17.8  -6.3  -3.2  
PrmuB02 ARG A 84  . . < . . . . + . . . . ? 0.520  42.8  108.1  -91.8  -4.3   15.3  -4.9  -0.8  
PrmuB02 ILE A 85  . . . . . . . - . . . . ? -0.621 53.5  -162.8 -80.8  126.7  12.3  -6.5  -2.6  
PrmuB02 THR A 86  . . > . . . . - . . . . ? -0.500 35.6  -102.6 -102.6 172.7  10.7  -9.4  -0.7  
PrmuB02 SER A 87  T . 3 . . . S + . . . . ? 0.618  120.7 60.9   -69.7  -9.7   8.4   -12.2 -1.8  
PrmuB02 HIS A 88  T . 3 . . . S + . . . . ? 0.200  98.5  76.7   -99.1  10.2   5.5   -10.3 -0.1  
PrmuB02 MET A 89  E . < . . . . - D I . F ? -0.915 54.8  -173.3 -124.6 151.9  6.0   -7.3  -2.4  
PrmuB02 LEU A 90  E . . . . . . - D I . F ? -0.978 16.4  -135.5 -139.3 153.5  5.3   -6.4  -6.0  
PrmuB02 CYS A 91  E . . . . . . + D I E F ? -0.875 20.0  177.6  -111.8 140.0  6.2   -3.5  -8.2  
PrmuB02 ALA A 92  E . . . . . . + D I E F ? -0.996 23.3  104.0  -142.4 136.8  4.0   -1.5  -10.6 
PrmuB02 GLY A 93  E . . . . . . - D I E . ? -0.953 65.9  -74.5  175.7  176.3  4.7   1.5   -12.8 
PrmuB02 VAL A 94  . . > . . . . - . . . . ? -0.872 35.2  -136.6 -96.9  124.4  5.3   2.7   -16.3 
PrmuB02 PRO A 95  T . 3 . . . S + . . . . ? 0.850  106.3 46.4   -49.1  -35.7  8.7   1.9   -17.6 
PrmuB02 GLN A 96  T . 3 . . . S - . . . . ? 0.563  113.4 -125.3 -85.6  -6.8   9.1   5.4   -19.0 
PrmuB02 GLY A 97  S . < . . . S + . . . . ? -0.359 71.5  109.8  85.8   174.1  7.8   7.0   -15.9 
PrmuB02 GLY A 98  S . . . . . S + . . . . ? 0.098  75.2  63.5   110.0  -24.5  5.0   9.4   -15.4 
PrmuB02 VAL A 99  . . . . . . . + . . . . ? -0.975 62.7  111.5  -140.5 127.5  2.5   7.3   -13.6 
PrmuB02 ASP A 100 . . . . . . . - . . . . ? -0.957 64.6  -69.6  -172.7 169.7  3.0   5.7   -10.1 
PrmuB02 SER A 101 . . . . . . . - . . . . ? -0.534 53.0  -168.9 -70.6  152.5  1.8   5.6   -6.6  
PrmuB02 CYS A 102 . . > . . . . - . . . . ? -0.835 35.2  -60.2  -136.9 170.6  2.7   8.7   -4.6  
PrmuB02 GLN A 103 T . 3 . . . S + . . . . ? -0.372 123.1 30.1   -55.2  128.9  2.8   9.9   -1.2  
PrmuB02 GLY A 104 T . 3 . . . S + . . . . ? 0.230  93.5  92.7   103.6  -11.3  -0.7  9.9   0.2   
PrmuB02 ASP A 105 . . X . . . . + . . . . ? 0.293  52.7  143.1  -92.2  1.7    -1.8  7.0   -1.9  
PrmuB02 SER A 106 T . 3 . . . S + . . . . ? -0.284 71.6  18.9   -48.8  121.2  -0.9  4.7   1.0   
PrmuB02 GLY A 107 T . 3 . . . S + . . . . ? 0.396  88.3  144.4  97.9   -6.8   -3.4  2.0   1.0   
PrmuB02 GLY A 108 P . < . . > . - . . . . ? -0.476 51.3  -108.3 -66.7  143.1  -4.7  2.5   -2.5  
PrmuB02 PRO A 109 E . . . . P . - D J G . ? -0.483 15.8  -152.7 -83.1  135.8  -5.7  -0.7  -4.4  
PrmuB02 LEU A 110 E . . . . < . - D J G . ? -0.981 24.5  -166.4 -93.9  120.0  -3.9  -2.3  -7.2  
PrmuB02 VAL A 111 E . . . . . . - D J G . ? -0.909 13.6  -174.2 -118.3 129.3  -6.5  -4.1  -9.2  
PrmuB02 CYS A 112 E . > . . . S - D J G . ? -0.992 76.8  -20.4  -122.8 119.0  -5.9  -6.8  -12.0 
PrmuB02 ASN A 113 T . 3 . . . S - . . . . ? 0.899  130.2 -48.7  53.8   34.7   -8.8  -8.1  -14.0 
PrmuB02 GLY A 114 T . 3 . . . S + . . . . ? 0.513  116.9 112.5  90.1   3.0    -11.2 -7.0  -11.2 
PrmuB02 LEU A 115 E . < . . . S - D K G . ? -0.920 72.8  -115.8 -113.9 141.0  -9.2  -8.5  -8.4  
PrmuB02 LEU A 116 E . . . . . . + D K G . ? -0.564 40.4  165.0  -69.9  115.2  -7.3  -6.8  -5.6  
PrmuB02 GLU A 117 E . . . . . . - D K . . ? 0.683  55.9  -2.9   -107.2 -26.7  -3.7  -7.7  -6.1  
PrmuB02 GLY A 118 E . . . . . . - D K G H ? -0.990 52.7  -127.2 -161.9 165.4  -1.8  -5.1  -3.9  
PrmuB02 VAL A 119 E . . . . . . - D K G H ? -0.983 40.5  -104.5 -124.8 131.1  -1.9  -2.3  -1.6  
PrmuB02 VAL A 120 E . . . . . . + D K . H ? -0.321 54.7  153.7  -54.3  129.7  0.2   0.8   -2.1  
PrmuB02 SER A 121 E . . . . . . - D K . . ? 0.705  48.3  -29.8  -123.2 -72.0  3.1   0.6   0.4   
PrmuB02 TRP A 122 E . . . . . . + D K . H ? -0.893 50.5  147.7  -152.3 171.8  6.3   2.4   -0.5  
PrmuB02 GLY A 123 . . . . . . . - . . . . ? -0.965 54.9  -29.9  179.2  -167.6 8.7   3.7   -3.1  
PrmuB02 LYS A 124 . . . . . . . - . . . . ? -0.329 57.1  -114.5 -65.4  154.8  11.1  6.4   -4.0  
PrmuB02 SER A 125 S . . . . . S + . . . . ? 0.845  108.3 61.5   -59.9  -33.6  10.6  9.9   -2.5  
PrmuB02 VAL A 126 S . > . . . S - . . . . ? -0.849 89.7  -136.7 -97.7  120.8  10.0  11.2  -6.0  
PrmuB02 CYS A 127 T . 3 . . . S + . . . . ? -0.363 75.1  18.0   -74.9  153.4  6.9   9.5   -7.6  
PrmuB02 ALA A 128 T . 3 . . . S + . . . . ? 0.807  79.5  165.6  67.1   31.0   6.7   8.2   -11.3 
PrmuB02 GLN A 129 B . X . . . . - E M I . ? -0.673 45.7  -101.1 -78.5  139.6  10.4  8.1   -11.9 
PrmuB02 LYS A 130 T . 3 . . . S + . . . . ? -0.381 108.9 9.9    -56.2  127.7  11.7  6.2   -14.8 
PrmuB02 GLY A 131 T . 3 . . . S + . . . . ? 0.510  111.0 95.2   83.0   2.0    13.0  2.8   -13.7 
PrmuB02 ASN A 132 B . < . . . . - E N I . ? -0.679 55.5  -175.3 -130.8 81.0   11.5  3.3   -10.2 
PrmuB02 PRO A 133 . . . . . . . - . . . . ? -0.200 31.5  -97.7  -70.9  159.1  8.2   1.7   -9.8  
PrmuB02 GLY A 134 E . . . . . . - D L F . ? -0.464 36.2  -124.8 -67.5  154.4  5.9   1.9   -6.8  
PrmuB02 VAL A 135 E . . . . . . - D L F H ? -0.901 25.0  -166.7 -108.8 130.2  6.0   -0.9  -4.3  
PrmuB02 TYR A 136 E . . . . . . - D L F H ? -0.873 25.6  -119.3 -115.8 143.0  2.8   -2.7  -3.3  
PrmuB02 ALA A 137 E . . . . . . - D L F H ? -0.751 38.3  -121.4 -76.7  119.4  2.1   -5.1  -0.5  
PrmuB02 LYS A 138 E . . . . . . - D L . H ? -0.516 21.3  -163.0 -67.0  125.4  1.0   -8.4  -2.2  
PrmuB02 VAL A 139 S . > . . . S + . . . . ? 0.857  81.2  66.6   -82.8  -33.5  -2.5  -9.3  -1.1  
PrmuB02 CYS A 140 G . > . . . S + . . . . ? 0.777  95.4  60.2   -60.9  -25.3  -2.5  -12.9 -2.1  
PrmuB02 CYS A 141 G . 3 . . . S + . . . . ? 0.621  111.3 37.5   -81.8  -6.7   0.2   -13.7 0.5   
PrmuB02 VAL A 142 G . < > . . S + . . . . ? 0.155  75.1  115.1  -135.8 19.7   -1.9  -12.6 3.4   
PrmuB02 VAL A 143 H . < > . . S + . . . . ? 0.912  79.5  52.4   -60.8  -44.9  -5.4  -13.7 2.6   
PrmuB02 PRO A 144 H . . > . . S + . . . . ? 0.914  110.3 48.1   -58.1  -43.9  -5.5  -16.2 5.5   
PrmuB02 TRP A 145 H . . > . . S + . . . . ? 0.919  111.9 50.5   -58.9  -44.6  -4.5  -13.4 7.9   
PrmuB02 ILE A 146 H . . X . . S + . . . . ? 0.942  112.4 45.6   -59.7  -50.0  -7.2  -11.1 6.4   
PrmuB02 GLN A 147 H . . X . . S + . . . . ? 0.895  114.2 48.3   -62.5  -44.3  -9.9  -13.7 6.7   
PrmuB02 ASN A 148 H . . X . . S + . . . . ? 0.886  112.7 48.0   -63.2  -43.4  -8.8  -14.6 10.3  
PrmuB02 THR A 149 H . . < . . S + . . . . ? 0.904  112.9 48.1   -64.8  -42.2  -8.7  -11.0 11.4  
PrmuB02 ILE A 150 H . > < . . S + . . . . ? 0.871  106.2 57.5   -68.8  -41.7  -12.1 -10.2 9.8   
PrmuB02 LYS A 151 H . 3 < . . S + . . . . ? 0.845  104.8 52.9   -55.4  -33.3  -13.7 -13.3 11.4  
PrmuB02 ASN A 152 T . 3 < . . . . . . . . ? 0.389  .     .      -88.1  -3.7   -12.7 -12.0 14.8  
PrmuB02 TRP A 153 . . < . . . . . . . . . ? -0.534 .     .      -72.3  .      -14.3 -8.7  14.1  
# 
loop_
_dssp_struct_ladder.id 
_dssp_struct_ladder.sheet_id 
_dssp_struct_ladder.range_id_1 
_dssp_struct_ladder.range_id_2 
_dssp_struct_ladder.type 
_dssp_struct_ladder.beg_1_label_comp_id 
_dssp_struct_ladder.beg_1_label_asym_id 
_dssp_struct_ladder.beg_1_label_seq_id 
_dssp_struct_ladder.pdbx_beg_1_PDB_ins_code 
_dssp_struct_ladder.end_1_label_comp_id 
_dssp_struct_ladder.end_1_label_asym_id 
_dssp_struct_ladder.end_1_label_seq_id 
_dssp_struct_ladder.pdbx_end_1_PDB_ins_code 
_dssp_struct_ladder.beg_1_auth_comp_id 
_dssp_struct_ladder.beg_1_auth_asym_id 
_dssp_struct_ladder.beg_1_auth_seq_id 
_dssp_struct_ladder.end_1_auth_comp_id 
_dssp_struct_ladder.end_1_auth_asym_id 
_dssp_struct_ladder.end_1_auth_seq_id 
_dssp_struct_ladder.beg_2_label_comp_id 
_dssp_struct_ladder.beg_2_label_asym_id 
_dssp_struct_ladder.beg_2_label_seq_id 
_dssp_struct_ladder.pdbx_beg_2_PDB_ins_code 
_dssp_struct_ladder.end_2_label_comp_id 
_dssp_struct_ladder.end_2_label_asym_id 
_dssp_struct_ladder.end_2_label_seq_id 
_dssp_struct_ladder.pdbx_end_2_PDB_ins_code 
_dssp_struct_ladder.beg_2_auth_comp_id 
_dssp_struct_ladder.beg_2_auth_asym_id 
_dssp_struct_ladder.beg_2_auth_seq_id 
_dssp_struct_ladder.end_2_auth_comp_id 
_dssp_struct_ladder.end_2_auth_asym_id 
_dssp_struct_ladder.end_2_auth_seq_id 
A A A C anti-parallel THR A 2   ? THR A 2   ? THR A 2   THR A 2   MET A 51  ? MET A 51  ? MET A 51  MET A 51  
B A B C anti-parallel GLN A 34  ? PRO A 37  ? GLN A 34  PRO A 37  ARG A 54  ? MET A 51  ? ARG A 54  MET A 51  
C B D E anti-parallel LYS A 12  ? LEU A 15  ? LYS A 12  LEU A 15  ASP A 31  ? GLN A 28  ? ASP A 31  GLN A 28  
D C F G anti-parallel ASN A 42  ? ASN A 42  ? ASN A 42  ASN A 42  ASN A 47  ? ASN A 47  ? ASN A 47  ASN A 47  
E D H I anti-parallel SER A 70  ? VAL A 72  ? SER A 70  VAL A 72  GLY A 93  ? CYS A 91  ? GLY A 93  CYS A 91  
F D I L anti-parallel MET A 89  ? ALA A 92  ? MET A 89  ALA A 92  ALA A 137 ? GLY A 134 ? ALA A 137 GLY A 134 
G D J K anti-parallel PRO A 109 ? CYS A 112 ? PRO A 109 CYS A 112 VAL A 119 ? LEU A 115 ? VAL A 119 LEU A 115 
H D K L anti-parallel GLY A 118 ? TRP A 122 ? GLY A 118 TRP A 122 LYS A 138 ? VAL A 135 ? LYS A 138 VAL A 135 
I E M N anti-parallel GLN A 129 ? GLN A 129 ? GLN A 129 GLN A 129 ASN A 132 ? ASN A 132 ? ASN A 132 ASN A 132 
# 
loop_
_dssp_struct_bridge_pairs.id 
_dssp_struct_bridge_pairs.label_comp_id 
_dssp_struct_bridge_pairs.label_seq_id 
_dssp_struct_bridge_pairs.label_asym_id 
_dssp_struct_bridge_pairs.auth_seq_id 
_dssp_struct_bridge_pairs.auth_asym_id 
_dssp_struct_bridge_pairs.pdbx_PDB_ins_code 
_dssp_struct_bridge_pairs.acceptor_1_label_comp_id 
_dssp_struct_bridge_pairs.acceptor_1_label_seq_id 
_dssp_struct_bridge_pairs.acceptor_1_label_asym_id 
_dssp_struct_bridge_pairs.acceptor_1_auth_seq_id 
_dssp_struct_bridge_pairs.acceptor_1_auth_asym_id 
_dssp_struct_bridge_pairs.acceptor_1_pdbx_PDB_ins_code 
_dssp_struct_bridge_pairs.acceptor_1_energy 
_dssp_struct_bridge_pairs.acceptor_2_label_comp_id 
_dssp_struct_bridge_pairs.acceptor_2_label_seq_id 
_dssp_struct_bridge_pairs.acceptor_2_label_asym_id 
_dssp_struct_bridge_pairs.acceptor_2_auth_seq_id 
_dssp_struct_bridge_pairs.acceptor_2_auth_asym_id 
_dssp_struct_bridge_pairs.acceptor_2_pdbx_PDB_ins_code 
_dssp_struct_bridge_pairs.acceptor_2_energy 
_dssp_struct_bridge_pairs.donor_1_label_comp_id 
_dssp_struct_bridge_pairs.donor_1_label_seq_id 
_dssp_struct_bridge_pairs.donor_1_label_asym_id 
_dssp_struct_bridge_pairs.donor_1_auth_seq_id 
_dssp_struct_bridge_pairs.donor_1_auth_asym_id 
_dssp_struct_bridge_pairs.donor_1_pdbx_PDB_ins_code 
_dssp_struct_bridge_pairs.donor_1_energy 
_dssp_struct_bridge_pairs.donor_2_label_comp_id 
_dssp_struct_bridge_pairs.donor_2_label_seq_id 
_dssp_struct_bridge_pairs.donor_2_label_asym_id 
_dssp_struct_bridge_pairs.donor_2_auth_seq_id 
_dssp_struct_bridge_pairs.donor_2_auth_asym_id 
_dssp_struct_bridge_pairs.donor_2_pdbx_PDB_ins_code 
_dssp_struct_bridge_pairs.donor_2_energy 
1   MET 1   A 1   A ? ?   ?   ? ?   ? ? ?    ?   ?   ? ?   ? ? ?    ALA 3   A 3   A ? -0.3 LEU 52  A 52  A ? -0.2 
2   THR 2   A 2   A ? MET 51  A 51  A ? -3.4 VAL 119 A 119 A ? -0.1 MET 51  A 51  A ? -2.6 ASN 4   A 4   A ? -0.2 
3   ALA 3   A 3   A ? VAL 120 A 120 A ? -0.3 MET 1   A 1   A ? -0.3 ILE 6   A 6   A ? -1.3 TYR 50  A 50  A ? -0.2 
4   ASN 4   A 4   A ? GLN 5   A 5   A ? -0.3 THR 2   A 2   A ? -0.2 ALA 3   A 3   A ? -0.1 TYR 50  A 50  A ? -0.1 
5   GLN 5   A 5   A ? ASP 49  A 49  A ? -0.1 SER 121 A 121 A ? -0.1 ASN 4   A 4   A ? -0.3 HIS 8   A 8   A ? -0.1 
6   ILE 6   A 6   A ? ALA 3   A 3   A ? -1.3 PRO 7   A 7   A ? -0.1 VAL 11  A 11  A ? -0.1 THR 2   A 2   A ? -0.0 
7   PRO 7   A 7   A ? ?   ?   ? ?   ? ? ?    ?   ?   ? ?   ? ? ?    ILE 6   A 6   A ? -0.1 GLN 5   A 5   A ? -0.1 
8   HIS 8   A 8   A ? ARG 10  A 10  A ? -0.1 ASN 4   A 4   A ? -0.1 ARG 10  A 10  A ? -0.5 VAL 11  A 11  A ? -0.3 
9   SER 9   A 9   A ? ARG 10  A 10  A ? -0.2 ?   ?   ? ?   ? ? ?    ?   ?   ? ?   ? ? ?    ?   ?   ? ?   ? ? ?    
10  ARG 10  A 10  A ? HIS 8   A 8   A ? -0.5 VAL 11  A 11  A ? -0.2 LYS 12  A 12  A ? -0.5 SER 9   A 9   A ? -0.2 
11  VAL 11  A 11  A ? HIS 8   A 8   A ? -0.3 VAL 32  A 32  A ? -0.1 VAL 32  A 32  A ? -1.4 VAL 13  A 13  A ? -0.5 
12  LYS 12  A 12  A ? ARG 10  A 10  A ? -0.5 ASP 31  A 31  A ? -0.2 CYS 14  A 14  A ? -0.6 ASP 31  A 31  A ? -0.2 
13  VAL 13  A 13  A ? MET 30  A 30  A ? -2.9 VAL 11  A 11  A ? -0.5 MET 30  A 30  A ? -2.7 LEU 15  A 15  A ? -0.6 
14  CYS 14  A 14  A ? LYS 12  A 12  A ? -0.6 CYS 29  A 29  A ? -0.3 GLY 16  A 16  A ? -0.3 LYS 17  A 17  A ? -0.3 
15  LEU 15  A 15  A ? GLN 28  A 28  A ? -3.2 VAL 13  A 13  A ? -0.6 GLN 28  A 28  A ? -2.6 MET 64  A 64  A ? -0.0 
16  GLY 16  A 16  A ? CYS 14  A 14  A ? -0.3 LYS 17  A 17  A ? -0.3 HIS 18  A 18  A ? -0.4 THR 26  A 26  A ? -0.2 
17  LYS 17  A 17  A ? CYS 14  A 14  A ? -0.3 HIS 18  A 18  A ? -0.1 GLY 16  A 16  A ? -0.3 GLN 65  A 65  A ? -0.2 
18  HIS 18  A 18  A ? GLY 16  A 16  A ? -0.4 ASN 19  A 19  A ? -0.3 LEU 20  A 20  A ? -0.4 LYS 17  A 17  A ? -0.1 
19  ASN 19  A 19  A ? LYS 22  A 22  A ? -0.4 LEU 20  A 20  A ? -0.1 LYS 22  A 22  A ? -1.4 HIS 18  A 18  A ? -0.3 
20  LEU 20  A 20  A ? HIS 18  A 18  A ? -0.4 LYS 21  A 21  A ? -0.3 ASN 19  A 19  A ? -0.1 GLY 104 A 104 A ? -0.0 
21  LYS 21  A 21  A ? LYS 22  A 22  A ? -0.0 VAL 23  A 23  A ? -0.0 VAL 23  A 23  A ? -0.4 LEU 20  A 20  A ? -0.3 
22  LYS 22  A 22  A ? ASN 19  A 19  A ? -1.4 ?   ?   ? ?   ? ? ?    GLU 24  A 24  A ? -0.5 ASN 19  A 19  A ? -0.4 
23  VAL 23  A 23  A ? LYS 21  A 21  A ? -0.4 LYS 17  A 17  A ? -0.1 LEU 20  A 20  A ? -0.1 LYS 17  A 17  A ? -0.0 
24  GLU 24  A 24  A ? LYS 22  A 22  A ? -0.5 PRO 25  A 25  A ? -0.1 GLU 27  A 27  A ? -1.9 LYS 17  A 17  A ? -0.0 
25  PRO 25  A 25  A ? ?   ?   ? ?   ? ? ?    ?   ?   ? ?   ? ? ?    GLU 24  A 24  A ? -0.1 LYS 17  A 17  A ? -0.1 
26  THR 26  A 26  A ? GLY 16  A 16  A ? -0.2 GLN 28  A 28  A ? -0.0 GLN 28  A 28  A ? -0.2 LYS 63  A 63  A ? -0.1 
27  GLU 27  A 27  A ? GLU 24  A 24  A ? -1.9 CYS 14  A 14  A ? -0.1 CYS 29  A 29  A ? -0.4 GLY 16  A 16  A ? -0.2 
28  GLN 28  A 28  A ? LEU 15  A 15  A ? -2.6 THR 26  A 26  A ? -0.2 LEU 15  A 15  A ? -3.2 MET 30  A 30  A ? -0.4 
29  CYS 29  A 29  A ? GLU 27  A 27  A ? -0.4 CYS 14  A 14  A ? -0.3 ASP 31  A 31  A ? -0.4 CYS 14  A 14  A ? -0.3 
30  MET 30  A 30  A ? VAL 13  A 13  A ? -2.7 GLN 28  A 28  A ? -0.4 VAL 13  A 13  A ? -2.9 VAL 32  A 32  A ? -0.2 
31  ASP 31  A 31  A ? CYS 29  A 29  A ? -0.4 LYS 12  A 12  A ? -0.2 ALA 33  A 33  A ? -0.5 LYS 56  A 56  A ? -0.5 
32  VAL 32  A 32  A ? VAL 11  A 11  A ? -1.4 MET 30  A 30  A ? -0.2 LEU 55  A 55  A ? -0.2 ALA 35  A 35  A ? -0.2 
33  ALA 33  A 33  A ? ARG 54  A 54  A ? -2.3 ASP 31  A 31  A ? -0.5 ALA 35  A 35  A ? -0.3 VAL 32  A 32  A ? -0.2 
34  GLN 34  A 34  A ? ARG 54  A 54  A ? -0.9 ILE 36  A 36  A ? -0.0 ARG 54  A 54  A ? -2.7 ILE 36  A 36  A ? -0.5 
35  ALA 35  A 35  A ? ALA 33  A 33  A ? -0.3 ILE 53  A 53  A ? -0.2 ILE 53  A 53  A ? -0.2 VAL 32  A 32  A ? -0.0 
36  ILE 36  A 36  A ? LEU 52  A 52  A ? -2.9 GLN 34  A 34  A ? -0.5 LEU 52  A 52  A ? -2.4 HIS 38  A 38  A ? -0.1 
37  PRO 37  A 37  A ? ?   ?   ? ?   ? ? ?    ?   ?   ? ?   ? ? ?    MET 51  A 51  A ? -0.2 ASP 49  A 49  A ? -0.1 
38  HIS 38  A 38  A ? TYR 50  A 50  A ? -2.8 LYS 48  A 48  A ? -0.2 TYR 41  A 41  A ? -1.9 TYR 50  A 50  A ? -0.1 
39  PRO 39  A 39  A ? ?   ?   ? ?   ? ? ?    ?   ?   ? ?   ? ? ?    HIS 38  A 38  A ? -0.1 LYS 48  A 48  A ? -0.0 
40  GLU 40  A 40  A ? LYS 48  A 48  A ? -0.1 ASN 42  A 42  A ? -0.1 ASN 42  A 42  A ? -0.1 ASN 47  A 47  A ? -0.1 
41  TYR 41  A 41  A ? HIS 38  A 38  A ? -1.9 TYR 50  A 50  A ? -0.1 LYS 43  A 43  A ? -0.6 LYS 48  A 48  A ? -0.2 
42  ASN 42  A 42  A ? ASN 47  A 47  A ? -2.4 LYS 43  A 43  A ? -0.1 ASN 47  A 47  A ? -1.3 MET 46  A 46  A ? -1.2 
43  LYS 43  A 43  A ? TYR 41  A 41  A ? -0.6 LYS 44  A 44  A ? -0.2 ASN 42  A 42  A ? -0.1 TYR 41  A 41  A ? -0.0 
44  LYS 44  A 44  A ? LYS 45  A 45  A ? -0.2 MET 46  A 46  A ? -0.1 LYS 43  A 43  A ? -0.2 ASN 42  A 42  A ? -0.0 
45  LYS 45  A 45  A ? ASN 42  A 42  A ? -0.1 ASN 47  A 47  A ? -0.1 LYS 44  A 44  A ? -0.2 LYS 43  A 43  A ? -0.2 
46  MET 46  A 46  A ? ASN 42  A 42  A ? -1.2 ASN 47  A 47  A ? -0.2 ASP 49  A 49  A ? -0.6 LYS 48  A 48  A ? -0.3 
47  ASN 47  A 47  A ? ASN 42  A 42  A ? -1.3 LYS 48  A 48  A ? -0.2 ASN 42  A 42  A ? -2.4 MET 46  A 46  A ? -0.2 
48  LYS 48  A 48  A ? MET 46  A 46  A ? -0.3 TYR 41  A 41  A ? -0.2 TYR 50  A 50  A ? -1.9 ASN 47  A 47  A ? -0.2 
49  ASP 49  A 49  A ? MET 46  A 46  A ? -0.6 HIS 88  A 88  A ? -0.1 MET 51  A 51  A ? -0.4 LYS 48  A 48  A ? -0.2 
50  TYR 50  A 50  A ? LYS 48  A 48  A ? -1.9 ALA 3   A 3   A ? -0.2 HIS 38  A 38  A ? -2.8 LEU 52  A 52  A ? -0.3 
51  MET 51  A 51  A ? THR 2   A 2   A ? -2.6 ASP 49  A 49  A ? -0.4 THR 2   A 2   A ? -3.4 ILE 53  A 53  A ? -0.5 
52  LEU 52  A 52  A ? ILE 36  A 36  A ? -2.4 TYR 50  A 50  A ? -0.3 ILE 36  A 36  A ? -2.9 ARG 54  A 54  A ? -0.5 
53  ILE 53  A 53  A ? MET 51  A 51  A ? -0.5 ALA 35  A 35  A ? -0.2 LEU 55  A 55  A ? -0.6 ALA 35  A 35  A ? -0.2 
54  ARG 54  A 54  A ? GLN 34  A 34  A ? -2.7 LEU 52  A 52  A ? -0.5 ALA 33  A 33  A ? -2.3 GLN 34  A 34  A ? -0.9 
55  LEU 55  A 55  A ? ILE 53  A 53  A ? -0.6 VAL 32  A 32  A ? -0.2 VAL 32  A 32  A ? -0.1 TYR 58  A 58  A ? -0.1 
56  LYS 56  A 56  A ? ASP 31  A 31  A ? -0.5 ARG 54  A 54  A ? -0.3 LEU 55  A 55  A ? -0.0 MET 30  A 30  A ? -0.0 
57  PRO 57  A 57  A ? ?   ?   ? ?   ? ? ?    ?   ?   ? ?   ? ? ?    LYS 59  A 59  A ? -0.3 LYS 56  A 56  A ? -0.1 
58  TYR 58  A 58  A ? LEU 55  A 55  A ? -0.1 MET 30  A 30  A ? -0.0 LEU 60  A 60  A ? -0.5 LEU 55  A 55  A ? -0.0 
59  LYS 59  A 59  A ? PRO 57  A 57  A ? -0.3 LEU 60  A 60  A ? -0.0 ALA 62  A 62  A ? -0.1 ?   ?   ? ?   ? ? ?    
60  LEU 60  A 60  A ? TYR 58  A 58  A ? -0.5 PRO 61  A 61  A ? -0.1 MET 64  A 64  A ? -0.1 LYS 59  A 59  A ? -0.0 
61  PRO 61  A 61  A ? ?   ?   ? ?   ? ? ?    ?   ?   ? ?   ? ? ?    LEU 60  A 60  A ? -0.1 GLY 16  A 16  A ? -0.1 
62  ALA 62  A 62  A ? LYS 63  A 63  A ? -0.1 LYS 59  A 59  A ? -0.1 MET 64  A 64  A ? -0.5 LEU 60  A 60  A ? -0.1 
63  LYS 63  A 63  A ? THR 26  A 26  A ? -0.1 GLY 16  A 16  A ? -0.0 GLN 65  A 65  A ? -0.4 ALA 62  A 62  A ? -0.1 
64  MET 64  A 64  A ? ALA 62  A 62  A ? -0.5 LEU 60  A 60  A ? -0.1 CYS 66  A 66  A ? -0.4 LEU 15  A 15  A ? -0.0 
65  GLN 65  A 65  A ? LYS 63  A 63  A ? -0.4 LYS 17  A 17  A ? -0.2 ALA 67  A 67  A ? -0.4 GLY 16  A 16  A ? -0.1 
66  CYS 66  A 66  A ? MET 64  A 64  A ? -0.4 ASN 68  A 68  A ? -0.0 ASN 68  A 68  A ? -0.4 MET 64  A 64  A ? -0.0 
67  ALA 67  A 67  A ? GLN 65  A 65  A ? -0.4 VAL 99  A 99  A ? -0.0 VAL 69  A 69  A ? -0.6 VAL 99  A 99  A ? -0.0 
68  ASN 68  A 68  A ? CYS 66  A 66  A ? -0.4 ASP 100 A 100 A ? -0.0 SER 70  A 70  A ? -0.3 CYS 66  A 66  A ? -0.0 
69  VAL 69  A 69  A ? ALA 67  A 67  A ? -0.6 GLY 93  A 93  A ? -0.0 ILE 71  A 71  A ? -0.4 VAL 94  A 94  A ? -0.2 
70  SER 70  A 70  A ? GLY 93  A 93  A ? -1.1 ASN 68  A 68  A ? -0.3 GLY 93  A 93  A ? -2.3 VAL 72  A 72  A ? -0.3 
71  ILE 71  A 71  A ? VAL 69  A 69  A ? -0.4 ALA 92  A 92  A ? -0.2 ALA 92  A 92  A ? -0.2 TYR 74  A 74  A ? -0.0 
72  VAL 72  A 72  A ? CYS 91  A 91  A ? -3.1 SER 70  A 70  A ? -0.3 CYS 91  A 91  A ? -0.7 CYS 77  A 77  A ? -0.1 
73  PRO 73  A 73  A ? ?   ?   ? ?   ? ? ?    ?   ?   ? ?   ? ? ?    CYS 77  A 77  A ? -2.4 GLN 76  A 76  A ? -0.3 
74  TYR 74  A 74  A ? ASN 75  A 75  A ? -0.2 GLN 76  A 76  A ? -0.2 ASN 78  A 78  A ? -3.1 LYS 79  A 79  A ? -0.2 
75  ASN 75  A 75  A ? GLN 76  A 76  A ? -0.2 CYS 77  A 77  A ? -0.2 LYS 79  A 79  A ? -1.9 TYR 74  A 74  A ? -0.2 
76  GLN 76  A 76  A ? PRO 73  A 73  A ? -0.3 ASN 78  A 78  A ? -0.2 ALA 80  A 80  A ? -2.0 ASN 75  A 75  A ? -0.2 
77  CYS 77  A 77  A ? PRO 73  A 73  A ? -2.4 LYS 79  A 79  A ? -0.2 TYR 81  A 81  A ? -1.3 ASN 75  A 75  A ? -0.2 
78  ASN 78  A 78  A ? TYR 74  A 74  A ? -3.1 LYS 79  A 79  A ? -0.2 GLY 83  A 83  A ? -2.8 ARG 84  A 84  A ? -0.4 
79  LYS 79  A 79  A ? ASN 75  A 75  A ? -1.9 TYR 74  A 74  A ? -0.2 PHE 82  A 82  A ? -1.3 ASN 78  A 78  A ? -0.2 
80  ALA 80  A 80  A ? GLN 76  A 76  A ? -2.0 TYR 81  A 81  A ? -0.3 ASN 78  A 78  A ? -0.2 LYS 79  A 79  A ? -0.2 
81  TYR 81  A 81  A ? CYS 77  A 77  A ? -1.3 GLN 76  A 76  A ? -0.1 ARG 84  A 84  A ? -1.6 ALA 80  A 80  A ? -0.3 
82  PHE 82  A 82  A ? LYS 79  A 79  A ? -1.3 GLY 83  A 83  A ? -0.3 LYS 79  A 79  A ? -0.2 ASN 78  A 78  A ? -0.1 
83  GLY 83  A 83  A ? ASN 78  A 78  A ? -2.8 ASN 75  A 75  A ? -0.1 PHE 82  A 82  A ? -0.3 LYS 79  A 79  A ? -0.1 
84  ARG 84  A 84  A ? TYR 81  A 81  A ? -1.6 ASN 78  A 78  A ? -0.4 THR 86  A 86  A ? -0.4 PHE 82  A 82  A ? -0.1 
85  ILE 85  A 85  A ? ASN 78  A 78  A ? -0.2 TYR 74  A 74  A ? -0.1 SER 87  A 87  A ? -0.2 ASN 78  A 78  A ? -0.1 
86  THR 86  A 86  A ? ARG 84  A 84  A ? -0.4 LYS 45  A 45  A ? -0.2 MET 89  A 89  A ? -1.5 ARG 84  A 84  A ? -0.1 
87  SER 87  A 87  A ? HIS 88  A 88  A ? -0.3 ILE 85  A 85  A ? -0.2 CYS 141 A 141 A ? -0.1 THR 86  A 86  A ? -0.1 
88  HIS 88  A 88  A ? CYS 140 A 140 A ? -0.0 CYS 141 A 141 A ? -0.0 LYS 138 A 138 A ? -2.1 LEU 90  A 90  A ? -0.3 
89  MET 89  A 89  A ? THR 86  A 86  A ? -1.5 ALA 137 A 137 A ? -0.2 CYS 91  A 91  A ? -0.3 ALA 137 A 137 A ? -0.2 
90  LEU 90  A 90  A ? TYR 136 A 136 A ? -2.3 HIS 88  A 88  A ? -0.3 TYR 136 A 136 A ? -3.5 ALA 92  A 92  A ? -0.4 
91  CYS 91  A 91  A ? VAL 72  A 72  A ? -0.7 MET 89  A 89  A ? -0.3 VAL 72  A 72  A ? -3.1 GLY 93  A 93  A ? -0.3 
92  ALA 92  A 92  A ? GLY 134 A 134 A ? -2.0 LEU 90  A 90  A ? -0.4 GLY 134 A 134 A ? -1.9 SER 101 A 101 A ? -0.3 
93  GLY 93  A 93  A ? SER 70  A 70  A ? -2.3 CYS 91  A 91  A ? -0.3 SER 70  A 70  A ? -1.1 ASP 100 A 100 A ? -0.2 
94  VAL 94  A 94  A ? VAL 99  A 99  A ? -1.2 ALA 92  A 92  A ? -0.3 GLY 97  A 97  A ? -2.1 GLY 131 A 131 A ? -0.3 
95  PRO 95  A 95  A ? ?   ?   ? ?   ? ? ?    ?   ?   ? ?   ? ? ?    GLY 131 A 131 A ? -0.8 VAL 94  A 94  A ? -0.1 
96  GLN 96  A 96  A ? GLY 97  A 97  A ? -0.3 LYS 130 A 130 A ? -0.2 LYS 130 A 130 A ? -0.3 GLY 98  A 98  A ? -0.1 
97  GLY 97  A 97  A ? VAL 94  A 94  A ? -2.1 GLN 129 A 129 A ? -0.3 GLN 96  A 96  A ? -0.3 GLN 129 A 129 A ? -0.2 
98  GLY 98  A 98  A ? ALA 128 A 128 A ? -2.3 CYS 127 A 127 A ? -0.1 ASP 100 A 100 A ? -0.4 GLN 129 A 129 A ? -0.1 
99  VAL 99  A 99  A ? VAL 94  A 94  A ? -0.2 GLN 129 A 129 A ? -0.1 VAL 94  A 94  A ? -1.2 SER 101 A 101 A ? -0.3 
100 ASP 100 A 100 A ? GLY 98  A 98  A ? -0.4 GLY 93  A 93  A ? -0.2 CYS 102 A 102 A ? -0.2 GLY 93  A 93  A ? -0.1 
101 SER 101 A 101 A ? ALA 92  A 92  A ? -0.3 VAL 99  A 99  A ? -0.3 ALA 128 A 128 A ? -0.4 GLN 103 A 103 A ? -0.3 
102 CYS 102 A 102 A ? ASP 100 A 100 A ? -0.2 CYS 127 A 127 A ? -0.1 ASP 105 A 105 A ? -2.7 SER 106 A 106 A ? -0.1 
103 GLN 103 A 103 A ? SER 101 A 101 A ? -0.3 GLY 104 A 104 A ? -0.3 TRP 122 A 122 A ? -0.0 CYS 127 A 127 A ? -0.0 
104 GLY 104 A 104 A ? CYS 102 A 102 A ? -0.1 SER 101 A 101 A ? -0.0 GLN 103 A 103 A ? -0.3 SER 101 A 101 A ? -0.0 
105 ASP 105 A 105 A ? CYS 102 A 102 A ? -2.7 GLY 108 A 108 A ? -0.1 GLY 108 A 108 A ? -3.0 VAL 120 A 120 A ? -0.3 
106 SER 106 A 106 A ? GLY 107 A 107 A ? -0.3 CYS 102 A 102 A ? -0.1 SER 121 A 121 A ? -0.2 TRP 122 A 122 A ? -0.0 
107 GLY 107 A 107 A ? VAL 120 A 120 A ? -2.0 GLY 108 A 108 A ? -0.3 SER 106 A 106 A ? -0.3 SER 121 A 121 A ? -0.1 
108 GLY 108 A 108 A ? ASP 105 A 105 A ? -3.0 PRO 109 A 109 A ? -0.1 VAL 120 A 120 A ? -2.6 GLY 107 A 107 A ? -0.3 
109 PRO 109 A 109 A ? ?   ?   ? ?   ? ? ?    ?   ?   ? ?   ? ? ?    VAL 111 A 111 A ? -0.6 VAL 119 A 119 A ? -0.2 
110 LEU 110 A 110 A ? GLY 118 A 118 A ? -2.7 GLY 108 A 108 A ? -0.2 GLU 117 A 117 A ? -3.5 GLY 118 A 118 A ? -1.3 
111 VAL 111 A 111 A ? PRO 109 A 109 A ? -0.6 LEU 116 A 116 A ? -0.2 ASN 113 A 113 A ? -0.4 LEU 116 A 116 A ? -0.2 
112 CYS 112 A 112 A ? LEU 115 A 115 A ? -2.8 LEU 110 A 110 A ? -0.4 LEU 115 A 115 A ? -1.9 LEU 110 A 110 A ? -0.0 
113 ASN 113 A 113 A ? VAL 111 A 111 A ? -0.4 GLY 114 A 114 A ? -0.3 CYS 112 A 112 A ? -0.1 LEU 116 A 116 A ? -0.1 
114 GLY 114 A 114 A ? LEU 115 A 115 A ? -0.2 VAL 111 A 111 A ? -0.0 LEU 116 A 116 A ? -0.4 ASN 113 A 113 A ? -0.3 
115 LEU 115 A 115 A ? CYS 112 A 112 A ? -1.9 ?   ?   ? ?   ? ? ?    CYS 112 A 112 A ? -2.8 GLU 117 A 117 A ? -0.5 
116 LEU 116 A 116 A ? GLY 114 A 114 A ? -0.4 VAL 111 A 111 A ? -0.2 VAL 111 A 111 A ? -0.2 VAL 119 A 119 A ? -0.1 
117 GLU 117 A 117 A ? LEU 110 A 110 A ? -3.5 LEU 115 A 115 A ? -0.5 VAL 139 A 139 A ? -1.9 CYS 140 A 140 A ? -0.5 
118 GLY 118 A 118 A ? LEU 110 A 110 A ? -1.3 LYS 138 A 138 A ? -0.2 LEU 110 A 110 A ? -2.7 VAL 120 A 120 A ? -0.4 
119 VAL 119 A 119 A ? ALA 137 A 137 A ? -1.6 GLU 117 A 117 A ? -0.3 ALA 137 A 137 A ? -3.5 THR 2   A 2   A ? -0.1 
120 VAL 120 A 120 A ? GLY 108 A 108 A ? -2.6 GLY 118 A 118 A ? -0.4 GLY 107 A 107 A ? -2.0 ALA 3   A 3   A ? -0.3 
121 SER 121 A 121 A ? VAL 135 A 135 A ? -2.4 TRP 122 A 122 A ? -0.4 GLY 123 A 123 A ? -0.3 TYR 136 A 136 A ? -0.2 
122 TRP 122 A 122 A ? VAL 135 A 135 A ? -1.3 MET 46  A 46  A ? -0.1 VAL 135 A 135 A ? -3.2 SER 121 A 121 A ? -0.4 
123 GLY 123 A 123 A ? SER 121 A 121 A ? -0.3 GLY 134 A 134 A ? -0.2 GLY 134 A 134 A ? -0.1 CYS 127 A 127 A ? -0.1 
124 LYS 124 A 124 A ? PRO 133 A 133 A ? -0.3 TRP 122 A 122 A ? -0.3 ALA 128 A 128 A ? -0.1 VAL 135 A 135 A ? -0.1 
125 SER 125 A 125 A ? VAL 126 A 126 A ? -0.1 CYS 127 A 127 A ? -0.1 CYS 127 A 127 A ? -0.5 GLN 103 A 103 A ? -0.2 
126 VAL 126 A 126 A ? CYS 102 A 102 A ? -0.1 CYS 127 A 127 A ? -0.0 GLN 129 A 129 A ? -0.5 LYS 124 A 124 A ? -0.2 
127 CYS 127 A 127 A ? SER 125 A 125 A ? -0.5 ALA 128 A 128 A ? -0.2 CYS 102 A 102 A ? -0.1 GLY 98  A 98  A ? -0.1 
128 ALA 128 A 128 A ? SER 101 A 101 A ? -0.4 GLN 129 A 129 A ? -0.2 GLY 98  A 98  A ? -2.3 LYS 130 A 130 A ? -0.3 
129 GLN 129 A 129 A ? ASN 132 A 132 A ? -0.6 VAL 126 A 126 A ? -0.5 ASN 132 A 132 A ? -2.4 GLY 97  A 97  A ? -0.3 
130 LYS 130 A 130 A ? ALA 128 A 128 A ? -0.3 GLN 96  A 96  A ? -0.3 GLN 96  A 96  A ? -0.2 GLN 129 A 129 A ? -0.1 
131 GLY 131 A 131 A ? PRO 95  A 95  A ? -0.8 VAL 94  A 94  A ? -0.3 LYS 130 A 130 A ? -0.3 GLN 96  A 96  A ? -0.1 
132 ASN 132 A 132 A ? GLN 129 A 129 A ? -2.4 VAL 94  A 94  A ? -0.2 GLN 129 A 129 A ? -0.6 ALA 128 A 128 A ? -0.2 
133 PRO 133 A 133 A ? ?   ?   ? ?   ? ? ?    ?   ?   ? ?   ? ? ?    LYS 124 A 124 A ? -0.3 GLY 93  A 93  A ? -0.2 
134 GLY 134 A 134 A ? ALA 92  A 92  A ? -1.9 GLY 123 A 123 A ? -0.1 ALA 92  A 92  A ? -2.0 TYR 136 A 136 A ? -0.5 
135 VAL 135 A 135 A ? TRP 122 A 122 A ? -3.2 CYS 91  A 91  A ? -0.2 SER 121 A 121 A ? -2.4 TRP 122 A 122 A ? -1.3 
136 TYR 136 A 136 A ? LEU 90  A 90  A ? -3.5 GLY 134 A 134 A ? -0.5 LEU 90  A 90  A ? -2.3 LYS 138 A 138 A ? -0.6 
137 ALA 137 A 137 A ? VAL 119 A 119 A ? -3.5 VAL 135 A 135 A ? -0.4 VAL 119 A 119 A ? -1.6 VAL 139 A 139 A ? -0.3 
138 LYS 138 A 138 A ? HIS 88  A 88  A ? -2.1 TYR 136 A 136 A ? -0.6 CYS 141 A 141 A ? -0.4 GLY 118 A 118 A ? -0.2 
139 VAL 139 A 139 A ? GLU 117 A 117 A ? -1.9 ALA 137 A 137 A ? -0.3 VAL 142 A 142 A ? -2.2 VAL 143 A 143 A ? -0.3 
140 CYS 140 A 140 A ? GLU 117 A 117 A ? -0.5 CYS 141 A 141 A ? -0.3 VAL 143 A 143 A ? -0.7 VAL 139 A 139 A ? -0.2 
141 CYS 141 A 141 A ? LYS 138 A 138 A ? -0.4 VAL 142 A 142 A ? -0.2 CYS 140 A 140 A ? -0.3 VAL 139 A 139 A ? -0.2 
142 VAL 142 A 142 A ? VAL 139 A 139 A ? -2.2 LYS 138 A 138 A ? -0.2 ILE 146 A 146 A ? -2.5 CYS 141 A 141 A ? -0.2 
143 VAL 143 A 143 A ? CYS 140 A 140 A ? -0.7 VAL 139 A 139 A ? -0.3 GLN 147 A 147 A ? -2.9 ASN 148 A 148 A ? -0.3 
144 PRO 144 A 144 A ? ?   ?   ? ?   ? ? ?    ?   ?   ? ?   ? ? ?    ASN 148 A 148 A ? -2.5 VAL 143 A 143 A ? -0.2 
145 TRP 145 A 145 A ? GLN 147 A 147 A ? -0.2 ILE 146 A 146 A ? -0.2 THR 149 A 149 A ? -2.5 VAL 143 A 143 A ? -0.2 
146 ILE 146 A 146 A ? VAL 142 A 142 A ? -2.5 GLN 147 A 147 A ? -0.2 ILE 150 A 150 A ? -2.6 LYS 151 A 151 A ? -0.2 
147 GLN 147 A 147 A ? VAL 143 A 143 A ? -2.9 ASN 148 A 148 A ? -0.2 LYS 151 A 151 A ? -2.2 ILE 146 A 146 A ? -0.2 
148 ASN 148 A 148 A ? PRO 144 A 144 A ? -2.5 VAL 143 A 143 A ? -0.3 ASN 152 A 152 A ? -1.1 GLN 147 A 147 A ? -0.2 
149 THR 149 A 149 A ? TRP 145 A 145 A ? -2.5 PRO 144 A 144 A ? -0.2 GLN 147 A 147 A ? -0.2 ASN 148 A 148 A ? -0.2 
150 ILE 150 A 150 A ? ILE 146 A 146 A ? -2.6 LYS 151 A 151 A ? -0.2 TRP 153 A 153 A ? -1.7 ASN 148 A 148 A ? -0.2 
151 LYS 151 A 151 A ? GLN 147 A 147 A ? -2.2 ASN 152 A 152 A ? -0.3 ILE 150 A 150 A ? -0.2 THR 149 A 149 A ? -0.2 
152 ASN 152 A 152 A ? ASN 148 A 148 A ? -1.1 THR 149 A 149 A ? -0.2 LYS 151 A 151 A ? -0.3 ILE 150 A 150 A ? -0.2 
153 TRP 153 A 153 A ? ILE 150 A 150 A ? -1.7 ASN 148 A 148 A ? -0.1 ILE 150 A 150 A ? -0.0 ?   ?   ? ?   ? ? ?    
# 
loop_
_dssp_statistics_histogram.entry_id 
_dssp_statistics_histogram.type 
_dssp_statistics_histogram.1 
_dssp_statistics_histogram.2 
_dssp_statistics_histogram.3 
_dssp_statistics_histogram.4 
_dssp_statistics_histogram.5 
_dssp_statistics_histogram.6 
_dssp_statistics_histogram.7 
_dssp_statistics_histogram.8 
_dssp_statistics_histogram.9 
_dssp_statistics_histogram.10 
_dssp_statistics_histogram.11 
_dssp_statistics_histogram.12 
_dssp_statistics_histogram.13 
_dssp_statistics_histogram.14 
_dssp_statistics_histogram.15 
_dssp_statistics_histogram.16 
_dssp_statistics_histogram.17 
_dssp_statistics_histogram.18 
_dssp_statistics_histogram.19 
_dssp_statistics_histogram.20 
_dssp_statistics_histogram.21 
_dssp_statistics_histogram.22 
_dssp_statistics_histogram.23 
_dssp_statistics_histogram.24 
_dssp_statistics_histogram.25 
_dssp_statistics_histogram.26 
_dssp_statistics_histogram.27 
_dssp_statistics_histogram.28 
_dssp_statistics_histogram.29 
_dssp_statistics_histogram.30 
PrmuB02 residues_per_alpha_helix        0 0 0 0 0 0 1 0 1 0 0 0 0 0 0 0 0 0 0 0 0 0 0 0 0 0 0 0 0 0 
PrmuB02 parallel_bridges_per_ladder     0 0 0 0 0 0 0 0 0 0 0 0 0 0 0 0 0 0 0 0 0 0 0 0 0 0 0 0 0 0 
PrmuB02 antiparallel_bridges_per_ladder 3 0 1 5 0 0 0 0 0 0 0 0 0 0 0 0 0 0 0 0 0 0 0 0 0 0 0 0 0 0 
PrmuB02 ladders_per_sheet               1 1 0 1 0 0 0 0 0 0 0 0 0 0 0 0 0 0 0 0 0 0 0 0 0 0 0 0 0 0 
# 
loop_
_dssp_statistics_hbond.entry_id 
_dssp_statistics_hbond.type 
_dssp_statistics_hbond.count 
_dssp_statistics_hbond.count_per_100 
PrmuB02 O(I)-->H-N(J)          86 56.2 
PrmuB02 'PARALLEL BRIDGES'     0  0.0  
PrmuB02 'ANTIPARALLEL BRIDGES' 36 23.5 
PrmuB02 O(I)-->H-N(I-5)        2  1.3  
PrmuB02 O(I)-->H-N(I-4)        0  0.0  
PrmuB02 O(I)-->H-N(I-3)        2  1.3  
PrmuB02 O(I)-->H-N(I-2)        0  0.0  
PrmuB02 O(I)-->H-N(I-1)        0  0.0  
PrmuB02 O(I)-->H-N(I+0)        0  0.0  
PrmuB02 O(I)-->H-N(I+1)        0  0.0  
PrmuB02 O(I)-->H-N(I+2)        15 9.8  
PrmuB02 O(I)-->H-N(I+3)        17 11.1 
PrmuB02 O(I)-->H-N(I+4)        13 8.5  
PrmuB02 O(I)-->H-N(I+5)        2  1.3  
# 
_dssp_statistics.entry_id                       PrmuB02 
_dssp_statistics.nr_of_residues                 153 
_dssp_statistics.nr_of_chains                   1 
_dssp_statistics.nr_of_ss_bridges_total         0 
_dssp_statistics.nr_of_ss_bridges_intra_chain   0 
_dssp_statistics.nr_of_ss_bridges_inter_chain   0 
# 
loop_
_chem_comp.id 
_chem_comp.type 
_chem_comp.mon_nstd_flag 
_chem_comp.name 
_chem_comp.formula 
_chem_comp.formula_weight 
ALA 'L-PEPTIDE LINKING' y ALANINE         'C3 H7 N O2'     89.093 
ARG 'L-PEPTIDE LINKING' y ARGININE        'C6 H15 N4 O2'  175.209 
ASN 'L-PEPTIDE LINKING' y ASPARAGINE      'C4 H8 N2 O3'   132.118 
ASP 'L-PEPTIDE LINKING' y 'ASPARTIC ACID' 'C4 H7 N O4'    133.103 
CYS 'L-PEPTIDE LINKING' y CYSTEINE        'C3 H7 N O2 S'  121.158 
GLN 'L-PEPTIDE LINKING' y GLUTAMINE       'C5 H10 N2 O3'  146.144 
GLU 'L-PEPTIDE LINKING' y 'GLUTAMIC ACID' 'C5 H9 N O4'    147.129 
GLY 'PEPTIDE LINKING'   y GLYCINE         'C2 H5 N O2'     75.067 
HIS 'L-PEPTIDE LINKING' y HISTIDINE       'C6 H10 N3 O2'  156.162 
ILE 'L-PEPTIDE LINKING' y ISOLEUCINE      'C6 H13 N O2'   131.173 
LEU 'L-PEPTIDE LINKING' y LEUCINE         'C6 H13 N O2'   131.173 
LYS 'L-PEPTIDE LINKING' y LYSINE          'C6 H15 N2 O2'  147.195 
MET 'L-PEPTIDE LINKING' y METHIONINE      'C5 H11 N O2 S' 149.211 
PHE 'L-PEPTIDE LINKING' y PHENYLALANINE   'C9 H11 N O2'   165.189 
PRO 'L-PEPTIDE LINKING' y PROLINE         'C5 H9 N O2'     115.13 
SER 'L-PEPTIDE LINKING' y SERINE          'C3 H7 N O3'    105.093 
THR 'L-PEPTIDE LINKING' y THREONINE       'C4 H9 N O3'    119.119 
TRP 'L-PEPTIDE LINKING' y TRYPTOPHAN      'C11 H12 N2 O2' 204.225 
TYR 'L-PEPTIDE LINKING' y TYROSINE        'C9 H11 N O3'   181.189 
VAL 'L-PEPTIDE LINKING' y VALINE          'C5 H11 N O2'   117.146 
# 
loop_
_atom_type.symbol 
N 
C 
O 
S 
# 
loop_
_entity_poly_seq.entity_id 
_entity_poly_seq.num 
_entity_poly_seq.mon_id 
_entity_poly_seq.hetero 
1   1 MET n 
1   2 THR n 
1   3 ALA n 
1   4 ASN n 
1   5 GLN n 
1   6 ILE n 
1   7 PRO n 
1   8 HIS n 
1   9 SER n 
1  10 ARG n 
1  11 VAL n 
1  12 LYS n 
1  13 VAL n 
1  14 CYS n 
1  15 LEU n 
1  16 GLY n 
1  17 LYS n 
1  18 HIS n 
1  19 ASN n 
1  20 LEU n 
1  21 LYS n 
1  22 LYS n 
1  23 VAL n 
1  24 GLU n 
1  25 PRO n 
1  26 THR n 
1  27 GLU n 
1  28 GLN n 
1  29 CYS n 
1  30 MET n 
1  31 ASP n 
1  32 VAL n 
1  33 ALA n 
1  34 GLN n 
1  35 ALA n 
1  36 ILE n 
1  37 PRO n 
1  38 HIS n 
1  39 PRO n 
1  40 GLU n 
1  41 TYR n 
1  42 ASN n 
1  43 LYS n 
1  44 LYS n 
1  45 LYS n 
1  46 MET n 
1  47 ASN n 
1  48 LYS n 
1  49 ASP n 
1  50 TYR n 
1  51 MET n 
1  52 LEU n 
1  53 ILE n 
1  54 ARG n 
1  55 LEU n 
1  56 LYS n 
1  57 PRO n 
1  58 TYR n 
1  59 LYS n 
1  60 LEU n 
1  61 PRO n 
1  62 ALA n 
1  63 LYS n 
1  64 MET n 
1  65 GLN n 
1  66 CYS n 
1  67 ALA n 
1  68 ASN n 
1  69 VAL n 
1  70 SER n 
1  71 ILE n 
1  72 VAL n 
1  73 PRO n 
1  74 TYR n 
1  75 ASN n 
1  76 GLN n 
1  77 CYS n 
1  78 ASN n 
1  79 LYS n 
1  80 ALA n 
1  81 TYR n 
1  82 PHE n 
1  83 GLY n 
1  84 ARG n 
1  85 ILE n 
1  86 THR n 
1  87 SER n 
1  88 HIS n 
1  89 MET n 
1  90 LEU n 
1  91 CYS n 
1  92 ALA n 
1  93 GLY n 
1  94 VAL n 
1  95 PRO n 
1  96 GLN n 
1  97 GLY n 
1  98 GLY n 
1  99 VAL n 
1 100 ASP n 
1 101 SER n 
1 102 CYS n 
1 103 GLN n 
1 104 GLY n 
1 105 ASP n 
1 106 SER n 
1 107 GLY n 
1 108 GLY n 
1 109 PRO n 
1 110 LEU n 
1 111 VAL n 
1 112 CYS n 
1 113 ASN n 
1 114 GLY n 
1 115 LEU n 
1 116 LEU n 
1 117 GLU n 
1 118 GLY n 
1 119 VAL n 
1 120 VAL n 
1 121 SER n 
1 122 TRP n 
1 123 GLY n 
1 124 LYS n 
1 125 SER n 
1 126 VAL n 
1 127 CYS n 
1 128 ALA n 
1 129 GLN n 
1 130 LYS n 
1 131 GLY n 
1 132 ASN n 
1 133 PRO n 
1 134 GLY n 
1 135 VAL n 
1 136 TYR n 
1 137 ALA n 
1 138 LYS n 
1 139 VAL n 
1 140 CYS n 
1 141 CYS n 
1 142 VAL n 
1 143 VAL n 
1 144 PRO n 
1 145 TRP n 
1 146 ILE n 
1 147 GLN n 
1 148 ASN n 
1 149 THR n 
1 150 ILE n 
1 151 LYS n 
1 152 ASN n 
1 153 TRP n 
# 
loop_
_pdbx_poly_seq_scheme.asym_id 
_pdbx_poly_seq_scheme.entity_id 
_pdbx_poly_seq_scheme.seq_id 
_pdbx_poly_seq_scheme.mon_id 
_pdbx_poly_seq_scheme.ndb_seq_num 
_pdbx_poly_seq_scheme.pdb_seq_num 
_pdbx_poly_seq_scheme.auth_seq_num 
_pdbx_poly_seq_scheme.pdb_mon_id 
_pdbx_poly_seq_scheme.auth_mon_id 
_pdbx_poly_seq_scheme.pdb_strand_id 
_pdbx_poly_seq_scheme.pdb_ins_code 
_pdbx_poly_seq_scheme.hetero 
A 1   1 MET   1 1   1   MET MET A ? n 
A 1   2 THR   2 2   2   THR THR A ? n 
A 1   3 ALA   3 3   3   ALA ALA A ? n 
A 1   4 ASN   4 4   4   ASN ASN A ? n 
A 1   5 GLN   5 5   5   GLN GLN A ? n 
A 1   6 ILE   6 6   6   ILE ILE A ? n 
A 1   7 PRO   7 7   7   PRO PRO A ? n 
A 1   8 HIS   8 8   8   HIS HIS A ? n 
A 1   9 SER   9 9   9   SER SER A ? n 
A 1  10 ARG  10 10  10  ARG ARG A ? n 
A 1  11 VAL  11 11  11  VAL VAL A ? n 
A 1  12 LYS  12 12  12  LYS LYS A ? n 
A 1  13 VAL  13 13  13  VAL VAL A ? n 
A 1  14 CYS  14 14  14  CYS CYS A ? n 
A 1  15 LEU  15 15  15  LEU LEU A ? n 
A 1  16 GLY  16 16  16  GLY GLY A ? n 
A 1  17 LYS  17 17  17  LYS LYS A ? n 
A 1  18 HIS  18 18  18  HIS HIS A ? n 
A 1  19 ASN  19 19  19  ASN ASN A ? n 
A 1  20 LEU  20 20  20  LEU LEU A ? n 
A 1  21 LYS  21 21  21  LYS LYS A ? n 
A 1  22 LYS  22 22  22  LYS LYS A ? n 
A 1  23 VAL  23 23  23  VAL VAL A ? n 
A 1  24 GLU  24 24  24  GLU GLU A ? n 
A 1  25 PRO  25 25  25  PRO PRO A ? n 
A 1  26 THR  26 26  26  THR THR A ? n 
A 1  27 GLU  27 27  27  GLU GLU A ? n 
A 1  28 GLN  28 28  28  GLN GLN A ? n 
A 1  29 CYS  29 29  29  CYS CYS A ? n 
A 1  30 MET  30 30  30  MET MET A ? n 
A 1  31 ASP  31 31  31  ASP ASP A ? n 
A 1  32 VAL  32 32  32  VAL VAL A ? n 
A 1  33 ALA  33 33  33  ALA ALA A ? n 
A 1  34 GLN  34 34  34  GLN GLN A ? n 
A 1  35 ALA  35 35  35  ALA ALA A ? n 
A 1  36 ILE  36 36  36  ILE ILE A ? n 
A 1  37 PRO  37 37  37  PRO PRO A ? n 
A 1  38 HIS  38 38  38  HIS HIS A ? n 
A 1  39 PRO  39 39  39  PRO PRO A ? n 
A 1  40 GLU  40 40  40  GLU GLU A ? n 
A 1  41 TYR  41 41  41  TYR TYR A ? n 
A 1  42 ASN  42 42  42  ASN ASN A ? n 
A 1  43 LYS  43 43  43  LYS LYS A ? n 
A 1  44 LYS  44 44  44  LYS LYS A ? n 
A 1  45 LYS  45 45  45  LYS LYS A ? n 
A 1  46 MET  46 46  46  MET MET A ? n 
A 1  47 ASN  47 47  47  ASN ASN A ? n 
A 1  48 LYS  48 48  48  LYS LYS A ? n 
A 1  49 ASP  49 49  49  ASP ASP A ? n 
A 1  50 TYR  50 50  50  TYR TYR A ? n 
A 1  51 MET  51 51  51  MET MET A ? n 
A 1  52 LEU  52 52  52  LEU LEU A ? n 
A 1  53 ILE  53 53  53  ILE ILE A ? n 
A 1  54 ARG  54 54  54  ARG ARG A ? n 
A 1  55 LEU  55 55  55  LEU LEU A ? n 
A 1  56 LYS  56 56  56  LYS LYS A ? n 
A 1  57 PRO  57 57  57  PRO PRO A ? n 
A 1  58 TYR  58 58  58  TYR TYR A ? n 
A 1  59 LYS  59 59  59  LYS LYS A ? n 
A 1  60 LEU  60 60  60  LEU LEU A ? n 
A 1  61 PRO  61 61  61  PRO PRO A ? n 
A 1  62 ALA  62 62  62  ALA ALA A ? n 
A 1  63 LYS  63 63  63  LYS LYS A ? n 
A 1  64 MET  64 64  64  MET MET A ? n 
A 1  65 GLN  65 65  65  GLN GLN A ? n 
A 1  66 CYS  66 66  66  CYS CYS A ? n 
A 1  67 ALA  67 67  67  ALA ALA A ? n 
A 1  68 ASN  68 68  68  ASN ASN A ? n 
A 1  69 VAL  69 69  69  VAL VAL A ? n 
A 1  70 SER  70 70  70  SER SER A ? n 
A 1  71 ILE  71 71  71  ILE ILE A ? n 
A 1  72 VAL  72 72  72  VAL VAL A ? n 
A 1  73 PRO  73 73  73  PRO PRO A ? n 
A 1  74 TYR  74 74  74  TYR TYR A ? n 
A 1  75 ASN  75 75  75  ASN ASN A ? n 
A 1  76 GLN  76 76  76  GLN GLN A ? n 
A 1  77 CYS  77 77  77  CYS CYS A ? n 
A 1  78 ASN  78 78  78  ASN ASN A ? n 
A 1  79 LYS  79 79  79  LYS LYS A ? n 
A 1  80 ALA  80 80  80  ALA ALA A ? n 
A 1  81 TYR  81 81  81  TYR TYR A ? n 
A 1  82 PHE  82 82  82  PHE PHE A ? n 
A 1  83 GLY  83 83  83  GLY GLY A ? n 
A 1  84 ARG  84 84  84  ARG ARG A ? n 
A 1  85 ILE  85 85  85  ILE ILE A ? n 
A 1  86 THR  86 86  86  THR THR A ? n 
A 1  87 SER  87 87  87  SER SER A ? n 
A 1  88 HIS  88 88  88  HIS HIS A ? n 
A 1  89 MET  89 89  89  MET MET A ? n 
A 1  90 LEU  90 90  90  LEU LEU A ? n 
A 1  91 CYS  91 91  91  CYS CYS A ? n 
A 1  92 ALA  92 92  92  ALA ALA A ? n 
A 1  93 GLY  93 93  93  GLY GLY A ? n 
A 1  94 VAL  94 94  94  VAL VAL A ? n 
A 1  95 PRO  95 95  95  PRO PRO A ? n 
A 1  96 GLN  96 96  96  GLN GLN A ? n 
A 1  97 GLY  97 97  97  GLY GLY A ? n 
A 1  98 GLY  98 98  98  GLY GLY A ? n 
A 1  99 VAL  99 99  99  VAL VAL A ? n 
A 1 100 ASP 100 100 100 ASP ASP A ? n 
A 1 101 SER 101 101 101 SER SER A ? n 
A 1 102 CYS 102 102 102 CYS CYS A ? n 
A 1 103 GLN 103 103 103 GLN GLN A ? n 
A 1 104 GLY 104 104 104 GLY GLY A ? n 
A 1 105 ASP 105 105 105 ASP ASP A ? n 
A 1 106 SER 106 106 106 SER SER A ? n 
A 1 107 GLY 107 107 107 GLY GLY A ? n 
A 1 108 GLY 108 108 108 GLY GLY A ? n 
A 1 109 PRO 109 109 109 PRO PRO A ? n 
A 1 110 LEU 110 110 110 LEU LEU A ? n 
A 1 111 VAL 111 111 111 VAL VAL A ? n 
A 1 112 CYS 112 112 112 CYS CYS A ? n 
A 1 113 ASN 113 113 113 ASN ASN A ? n 
A 1 114 GLY 114 114 114 GLY GLY A ? n 
A 1 115 LEU 115 115 115 LEU LEU A ? n 
A 1 116 LEU 116 116 116 LEU LEU A ? n 
A 1 117 GLU 117 117 117 GLU GLU A ? n 
A 1 118 GLY 118 118 118 GLY GLY A ? n 
A 1 119 VAL 119 119 119 VAL VAL A ? n 
A 1 120 VAL 120 120 120 VAL VAL A ? n 
A 1 121 SER 121 121 121 SER SER A ? n 
A 1 122 TRP 122 122 122 TRP TRP A ? n 
A 1 123 GLY 123 123 123 GLY GLY A ? n 
A 1 124 LYS 124 124 124 LYS LYS A ? n 
A 1 125 SER 125 125 125 SER SER A ? n 
A 1 126 VAL 126 126 126 VAL VAL A ? n 
A 1 127 CYS 127 127 127 CYS CYS A ? n 
A 1 128 ALA 128 128 128 ALA ALA A ? n 
A 1 129 GLN 129 129 129 GLN GLN A ? n 
A 1 130 LYS 130 130 130 LYS LYS A ? n 
A 1 131 GLY 131 131 131 GLY GLY A ? n 
A 1 132 ASN 132 132 132 ASN ASN A ? n 
A 1 133 PRO 133 133 133 PRO PRO A ? n 
A 1 134 GLY 134 134 134 GLY GLY A ? n 
A 1 135 VAL 135 135 135 VAL VAL A ? n 
A 1 136 TYR 136 136 136 TYR TYR A ? n 
A 1 137 ALA 137 137 137 ALA ALA A ? n 
A 1 138 LYS 138 138 138 LYS LYS A ? n 
A 1 139 VAL 139 139 139 VAL VAL A ? n 
A 1 140 CYS 140 140 140 CYS CYS A ? n 
A 1 141 CYS 141 141 141 CYS CYS A ? n 
A 1 142 VAL 142 142 142 VAL VAL A ? n 
A 1 143 VAL 143 143 143 VAL VAL A ? n 
A 1 144 PRO 144 144 144 PRO PRO A ? n 
A 1 145 TRP 145 145 145 TRP TRP A ? n 
A 1 146 ILE 146 146 146 ILE ILE A ? n 
A 1 147 GLN 147 147 147 GLN GLN A ? n 
A 1 148 ASN 148 148 148 ASN ASN A ? n 
A 1 149 THR 149 149 149 THR THR A ? n 
A 1 150 ILE 150 150 150 ILE ILE A ? n 
A 1 151 LYS 151 151 151 LYS LYS A ? n 
A 1 152 ASN 152 152 152 ASN ASN A ? n 
A 1 153 TRP 153 153 153 TRP TRP A ? n 
# 
loop_
_atom_site.group_PDB 
_atom_site.id 
_atom_site.type_symbol 
_atom_site.label_atom_id 
_atom_site.label_alt_id 
_atom_site.label_comp_id 
_atom_site.label_asym_id 
_atom_site.label_entity_id 
_atom_site.label_seq_id 
_atom_site.pdbx_PDB_ins_code 
_atom_site.Cartn_x 
_atom_site.Cartn_y 
_atom_site.Cartn_z 
_atom_site.occupancy 
_atom_site.B_iso_or_equiv 
_atom_site.pdbx_formal_charge 
_atom_site.auth_seq_id 
_atom_site.auth_comp_id 
_atom_site.auth_asym_id 
_atom_site.auth_atom_id 
_atom_site.pdbx_PDB_model_num 
ATOM 1    N N   ? MET A 1   1 ?  -8.244  -1.967   3.449 1.000 84.390 ? 1   MET A N   1 
ATOM 2    C CA  ? MET A 1   1 ?  -6.866  -2.359   3.732 1.000 84.390 ? 1   MET A CA  1 
ATOM 3    C C   ? MET A 1   1 ?  -5.902  -1.216   3.430 1.000 84.390 ? 1   MET A C   1 
ATOM 4    C CB  ? MET A 1   1 ?  -6.481  -3.596   2.919 1.000 84.390 ? 1   MET A CB  1 
ATOM 5    O O   ? MET A 1   1 ?  -6.057  -0.516   2.428 1.000 84.390 ? 1   MET A O   1 
ATOM 6    C CG  ? MET A 1   1 ?  -5.203  -4.269   3.394 1.000 84.390 ? 1   MET A CG  1 
ATOM 7    S SD  ? MET A 1   1 ?  -4.954  -5.921   2.637 1.000 84.390 ? 1   MET A SD  1 
ATOM 8    C CE  ? MET A 1   1 ?  -4.705  -5.445   0.904 1.000 84.390 ? 1   MET A CE  1 
ATOM 9    N N   ? THR A 1   2 ?  -4.884  -1.016   4.299 1.000 87.900 ? 2   THR A N   1 
ATOM 10   C CA  ? THR A 1   2 ?  -3.887   0.035   4.122 1.000 87.900 ? 2   THR A CA  1 
ATOM 11   C C   ? THR A 1   2 ?  -2.507  -0.451   4.556 1.000 87.900 ? 2   THR A C   1 
ATOM 12   C CB  ? THR A 1   2 ?  -4.262   1.300   4.914 1.000 87.900 ? 2   THR A CB  1 
ATOM 13   O O   ? THR A 1   2 ?  -2.372  -1.546   5.104 1.000 87.900 ? 2   THR A O   1 
ATOM 14   C CG2 ? THR A 1   2 ?  -4.154   1.061   6.417 1.000 87.900 ? 2   THR A CG2 1 
ATOM 15   O OG1 ? THR A 1   2 ?  -3.378   2.366   4.547 1.000 87.900 ? 2   THR A OG1 1 
ATOM 16   N N   ? ALA A 1   3 ?  -1.431   0.362   4.216 1.000 87.790 ? 3   ALA A N   1 
ATOM 17   C CA  ? ALA A 1   3 ?  -0.065   0.066   4.638 1.000 87.790 ? 3   ALA A CA  1 
ATOM 18   C C   ? ALA A 1   3 ?   0.128   0.368   6.122 1.000 87.790 ? 3   ALA A C   1 
ATOM 19   C CB  ? ALA A 1   3 ?   0.935   0.860   3.802 1.000 87.790 ? 3   ALA A CB  1 
ATOM 20   O O   ? ALA A 1   3 ?  -0.460   1.314   6.650 1.000 87.790 ? 3   ALA A O   1 
ATOM 21   N N   ? ASN A 1   4 ?   0.996  -0.443   6.825 1.000 86.860 ? 4   ASN A N   1 
ATOM 22   C CA  ? ASN A 1   4 ?   1.264  -0.336   8.255 1.000 86.860 ? 4   ASN A CA  1 
ATOM 23   C C   ? ASN A 1   4 ?   2.044   0.933   8.586 1.000 86.860 ? 4   ASN A C   1 
ATOM 24   C CB  ? ASN A 1   4 ?   2.021  -1.569   8.753 1.000 86.860 ? 4   ASN A CB  1 
ATOM 25   O O   ? ASN A 1   4 ?   2.111   1.340   9.747 1.000 86.860 ? 4   ASN A O   1 
ATOM 26   C CG  ? ASN A 1   4 ?   1.093  -2.679   9.208 1.000 86.860 ? 4   ASN A CG  1 
ATOM 27   N ND2 ? ASN A 1   4 ?   1.601  -3.906   9.226 1.000 86.860 ? 4   ASN A ND2 1 
ATOM 28   O OD1 ? ASN A 1   4 ?  -0.070  -2.436   9.538 1.000 86.860 ? 4   ASN A OD1 1 
ATOM 29   N N   ? GLN A 1   5 ?   2.550   1.634   7.654 1.000 81.320 ? 5   GLN A N   1 
ATOM 30   C CA  ? GLN A 1   5 ?   3.419   2.790   7.850 1.000 81.320 ? 5   GLN A CA  1 
ATOM 31   C C   ? GLN A 1   5 ?   2.605   4.044   8.157 1.000 81.320 ? 5   GLN A C   1 
ATOM 32   C CB  ? GLN A 1   5 ?   4.294   3.021   6.617 1.000 81.320 ? 5   GLN A CB  1 
ATOM 33   O O   ? GLN A 1   5 ?   3.163   5.074   8.540 1.000 81.320 ? 5   GLN A O   1 
ATOM 34   C CG  ? GLN A 1   5 ?   3.508   3.377   5.363 1.000 81.320 ? 5   GLN A CG  1 
ATOM 35   C CD  ? GLN A 1   5 ?   4.339   3.268   4.099 1.000 81.320 ? 5   GLN A CD  1 
ATOM 36   N NE2 ? GLN A 1   5 ?   3.733   3.593   2.961 1.000 81.320 ? 5   GLN A NE2 1 
ATOM 37   O OE1 ? GLN A 1   5 ?   5.515   2.894   4.143 1.000 81.320 ? 5   GLN A OE1 1 
ATOM 38   N N   ? ILE A 1   6 ?   1.268   3.876   8.143 1.000 76.870 ? 6   ILE A N   1 
ATOM 39   C CA  ? ILE A 1   6 ?   0.384   4.982   8.490 1.000 76.870 ? 6   ILE A CA  1 
ATOM 40   C C   ? ILE A 1   6 ?   0.352   5.162  10.006 1.000 76.870 ? 6   ILE A C   1 
ATOM 41   C CB  ? ILE A 1   6 ?  -1.045   4.755   7.947 1.000 76.870 ? 6   ILE A CB  1 
ATOM 42   O O   ? ILE A 1   6 ?   0.198   4.190  10.749 1.000 76.870 ? 6   ILE A O   1 
ATOM 43   C CG1 ? ILE A 1   6 ?  -1.030   4.685   6.416 1.000 76.870 ? 6   ILE A CG1 1 
ATOM 44   C CG2 ? ILE A 1   6 ?  -1.990   5.858   8.435 1.000 76.870 ? 6   ILE A CG2 1 
ATOM 45   C CD1 ? ILE A 1   6 ?  -2.394   4.417   5.795 1.000 76.870 ? 6   ILE A CD1 1 
ATOM 46   N N   ? PRO A 1   7 ?   0.691   6.350  10.555 1.000 69.230 ? 7   PRO A N   1 
ATOM 47   C CA  ? PRO A 1   7 ?   0.694   6.607  11.997 1.000 69.230 ? 7   PRO A CA  1 
ATOM 48   C C   ? PRO A 1   7 ?  -0.599   6.165  12.679 1.000 69.230 ? 7   PRO A C   1 
ATOM 49   C CB  ? PRO A 1   7 ?   0.865   8.125  12.084 1.000 69.230 ? 7   PRO A CB  1 
ATOM 50   O O   ? PRO A 1   7 ?  -1.683   6.312  12.109 1.000 69.230 ? 7   PRO A O   1 
ATOM 51   C CG  ? PRO A 1   7 ?   1.234   8.548  10.699 1.000 69.230 ? 7   PRO A CG  1 
ATOM 52   C CD  ? PRO A 1   7 ?   0.858   7.448   9.748 1.000 69.230 ? 7   PRO A CD  1 
ATOM 53   N N   ? HIS A 1   8 ?  -0.528   5.366  13.847 1.000 66.670 ? 8   HIS A N   1 
ATOM 54   C CA  ? HIS A 1   8 ?  -1.506   4.679  14.682 1.000 66.670 ? 8   HIS A CA  1 
ATOM 55   C C   ? HIS A 1   8 ?  -2.290   5.667  15.539 1.000 66.670 ? 8   HIS A C   1 
ATOM 56   C CB  ? HIS A 1   8 ?  -0.817   3.644  15.573 1.000 66.670 ? 8   HIS A CB  1 
ATOM 57   O O   ? HIS A 1   8 ?  -3.424   5.388  15.935 1.000 66.670 ? 8   HIS A O   1 
ATOM 58   C CG  ? HIS A 1   8 ?  -0.231   2.495  14.815 1.000 66.670 ? 8   HIS A CG  1 
ATOM 59   C CD2 ? HIS A 1   8 ?   0.955   2.365  14.174 1.000 66.670 ? 8   HIS A CD2 1 
ATOM 60   N ND1 ? HIS A 1   8 ?  -0.892   1.297  14.651 1.000 66.670 ? 8   HIS A ND1 1 
ATOM 61   C CE1 ? HIS A 1   8 ?  -0.135   0.477  13.941 1.000 66.670 ? 8   HIS A CE1 1 
ATOM 62   N NE2 ? HIS A 1   8 ?   0.990   1.101  13.638 1.000 66.670 ? 8   HIS A NE2 1 
ATOM 63   N N   ? SER A 1   9 ?  -1.958   7.125  15.639 1.000 62.420 ? 9   SER A N   1 
ATOM 64   C CA  ? SER A 1   9 ?  -2.799   7.998  16.451 1.000 62.420 ? 9   SER A CA  1 
ATOM 65   C C   ? SER A 1   9 ?  -3.509   9.038  15.590 1.000 62.420 ? 9   SER A C   1 
ATOM 66   C CB  ? SER A 1   9 ?  -1.965   8.698  17.525 1.000 62.420 ? 9   SER A CB  1 
ATOM 67   O O   ? SER A 1   9 ?  -2.915   9.597  14.665 1.000 62.420 ? 9   SER A O   1 
ATOM 68   O OG  ? SER A 1   9 ?  -0.967   9.513  16.936 1.000 62.420 ? 9   SER A OG  1 
ATOM 69   N N   ? ARG A 1  10 ?  -4.970   8.874  15.491 1.000 64.670 ? 10  ARG A N   1 
ATOM 70   C CA  ? ARG A 1  10 ?  -6.058   9.655  14.913 1.000 64.670 ? 10  ARG A CA  1 
ATOM 71   C C   ? ARG A 1  10 ?  -6.003   9.627  13.389 1.000 64.670 ? 10  ARG A C   1 
ATOM 72   C CB  ? ARG A 1  10 ?  -6.008  11.101  15.412 1.000 64.670 ? 10  ARG A CB  1 
ATOM 73   O O   ? ARG A 1  10 ?  -5.581  10.600  12.760 1.000 64.670 ? 10  ARG A O   1 
ATOM 74   C CG  ? ARG A 1  10 ?  -6.518  11.279  16.834 1.000 64.670 ? 10  ARG A CG  1 
ATOM 75   C CD  ? ARG A 1  10 ?  -6.607  12.749  17.220 1.000 64.670 ? 10  ARG A CD  1 
ATOM 76   N NE  ? ARG A 1  10 ?  -6.396  12.943  18.652 1.000 64.670 ? 10  ARG A NE  1 
ATOM 77   N NH1 ? ARG A 1  10 ?  -6.720  15.230  18.599 1.000 64.670 ? 10  ARG A NH1 1 
ATOM 78   N NH2 ? ARG A 1  10 ?  -6.247  14.180  20.581 1.000 64.670 ? 10  ARG A NH2 1 
ATOM 79   C CZ  ? ARG A 1  10 ?  -6.455  14.117  19.274 1.000 64.670 ? 10  ARG A CZ  1 
ATOM 80   N N   ? VAL A 1  11 ?  -6.117   8.353  12.862 1.000 74.520 ? 11  VAL A N   1 
ATOM 81   C CA  ? VAL A 1  11 ?  -6.078   8.098  11.425 1.000 74.520 ? 11  VAL A CA  1 
ATOM 82   C C   ? VAL A 1  11 ?  -7.455   8.353  10.817 1.000 74.520 ? 11  VAL A C   1 
ATOM 83   C CB  ? VAL A 1  11 ?  -5.618   6.656  11.117 1.000 74.520 ? 11  VAL A CB  1 
ATOM 84   O O   ? VAL A 1  11 ?  -8.471   7.910  11.358 1.000 74.520 ? 11  VAL A O   1 
ATOM 85   C CG1 ? VAL A 1  11 ?  -5.588   6.410   9.609 1.000 74.520 ? 11  VAL A CG1 1 
ATOM 86   C CG2 ? VAL A 1  11 ?  -4.245   6.391  11.732 1.000 74.520 ? 11  VAL A CG2 1 
ATOM 87   N N   ? LYS A 1  12 ?  -7.561   9.382  10.029 1.000 81.080 ? 12  LYS A N   1 
ATOM 88   C CA  ? LYS A 1  12 ?  -8.716   9.655   9.178 1.000 81.080 ? 12  LYS A CA  1 
ATOM 89   C C   ? LYS A 1  12 ?  -8.491   9.134   7.762 1.000 81.080 ? 12  LYS A C   1 
ATOM 90   C CB  ? LYS A 1  12 ?  -9.015  11.155   9.143 1.000 81.080 ? 12  LYS A CB  1 
ATOM 91   O O   ? LYS A 1  12 ?  -7.371   9.182   7.248 1.000 81.080 ? 12  LYS A O   1 
ATOM 92   C CG  ? LYS A 1  12 ?  -9.616  11.696  10.432 1.000 81.080 ? 12  LYS A CG  1 
ATOM 93   C CD  ? LYS A 1  12 ? -10.053  13.148  10.278 1.000 81.080 ? 12  LYS A CD  1 
ATOM 94   C CE  ? LYS A 1  12 ? -10.635  13.698  11.573 1.000 81.080 ? 12  LYS A CE  1 
ATOM 95   N NZ  ? LYS A 1  12 ? -11.150  15.089  11.403 1.000 81.080 ? 12  LYS A NZ  1 
ATOM 96   N N   ? VAL A 1  13 ?  -9.466   8.448   7.381 1.000 84.350 ? 13  VAL A N   1 
ATOM 97   C CA  ? VAL A 1  13 ?  -9.449   7.998   5.993 1.000 84.350 ? 13  VAL A CA  1 
ATOM 98   C C   ? VAL A 1  13 ? -10.279   8.946   5.131 1.000 84.350 ? 13  VAL A C   1 
ATOM 99   C CB  ? VAL A 1  13 ?  -9.979   6.552   5.858 1.000 84.350 ? 13  VAL A CB  1 
ATOM 100  O O   ? VAL A 1  13 ? -11.436   9.233   5.450 1.000 84.350 ? 13  VAL A O   1 
ATOM 101  C CG1 ? VAL A 1  13 ? -10.032   6.131   4.391 1.000 84.350 ? 13  VAL A CG1 1 
ATOM 102  C CG2 ? VAL A 1  13 ?  -9.109   5.588   6.663 1.000 84.350 ? 13  VAL A CG2 1 
ATOM 103  N N   ? CYS A 1  14 ?  -9.555   9.517   4.189 1.000 85.940 ? 14  CYS A N   1 
ATOM 104  C CA  ? CYS A 1  14 ? -10.245  10.421   3.275 1.000 85.940 ? 14  CYS A CA  1 
ATOM 105  C C   ? CYS A 1  14 ? -10.331   9.821   1.876 1.000 85.940 ? 14  CYS A C   1 
ATOM 106  C CB  ? CYS A 1  14 ?  -9.533  11.772   3.217 1.000 85.940 ? 14  CYS A CB  1 
ATOM 107  O O   ? CYS A 1  14 ?  -9.317   9.410   1.309 1.000 85.940 ? 14  CYS A O   1 
ATOM 108  S SG  ? CYS A 1  14 ?  -9.463  12.626   4.807 1.000 85.940 ? 14  CYS A SG  1 
ATOM 109  N N   ? LEU A 1  15 ? -11.615   9.755   1.447 1.000 84.140 ? 15  LEU A N   1 
ATOM 110  C CA  ? LEU A 1  15 ? -11.881   9.250   0.104 1.000 84.140 ? 15  LEU A CA  1 
ATOM 111  C C   ? LEU A 1  15 ? -12.360  10.370  -0.813 1.000 84.140 ? 15  LEU A C   1 
ATOM 112  C CB  ? LEU A 1  15 ? -12.924   8.130   0.150 1.000 84.140 ? 15  LEU A CB  1 
ATOM 113  O O   ? LEU A 1  15 ? -12.942  11.353  -0.349 1.000 84.140 ? 15  LEU A O   1 
ATOM 114  C CG  ? LEU A 1  15 ? -12.627   6.965   1.095 1.000 84.140 ? 15  LEU A CG  1 
ATOM 115  C CD1 ? LEU A 1  15 ? -13.883   6.127   1.314 1.000 84.140 ? 15  LEU A CD1 1 
ATOM 116  C CD2 ? LEU A 1  15 ? -11.494   6.106   0.545 1.000 84.140 ? 15  LEU A CD2 1 
ATOM 117  N N   ? GLY A 1  16 ? -11.936  10.213  -2.135 1.000 80.950 ? 16  GLY A N   1 
ATOM 118  C CA  ? GLY A 1  16 ? -12.491  11.145  -3.104 1.000 80.950 ? 16  GLY A CA  1 
ATOM 119  C C   ? GLY A 1  16 ? -11.692  12.429  -3.221 1.000 80.950 ? 16  GLY A C   1 
ATOM 120  O O   ? GLY A 1  16 ? -12.196  13.436  -3.722 1.000 80.950 ? 16  GLY A O   1 
ATOM 121  N N   ? LYS A 1  17 ? -10.455  12.402  -2.696 1.000 83.000 ? 17  LYS A N   1 
ATOM 122  C CA  ? LYS A 1  17 ?  -9.561  13.552  -2.799 1.000 83.000 ? 17  LYS A CA  1 
ATOM 123  C C   ? LYS A 1  17 ?  -8.794  13.535  -4.118 1.000 83.000 ? 17  LYS A C   1 
ATOM 124  C CB  ? LYS A 1  17 ?  -8.582  13.579  -1.624 1.000 83.000 ? 17  LYS A CB  1 
ATOM 125  O O   ? LYS A 1  17 ?  -8.224  12.510  -4.498 1.000 83.000 ? 17  LYS A O   1 
ATOM 126  C CG  ? LYS A 1  17 ?  -9.178  14.123  -0.334 1.000 83.000 ? 17  LYS A CG  1 
ATOM 127  C CD  ? LYS A 1  17 ?  -8.093  14.543   0.649 1.000 83.000 ? 17  LYS A CD  1 
ATOM 128  C CE  ? LYS A 1  17 ?  -7.971  16.058   0.734 1.000 83.000 ? 17  LYS A CE  1 
ATOM 129  N NZ  ? LYS A 1  17 ?  -7.398  16.495   2.042 1.000 83.000 ? 17  LYS A NZ  1 
ATOM 130  N N   ? HIS A 1  18 ?  -8.760  14.736  -4.800 1.000 83.530 ? 18  HIS A N   1 
ATOM 131  C CA  ? HIS A 1  18 ?  -7.985  14.891  -6.025 1.000 83.530 ? 18  HIS A CA  1 
ATOM 132  C C   ? HIS A 1  18 ?  -6.712  15.693  -5.775 1.000 83.530 ? 18  HIS A C   1 
ATOM 133  C CB  ? HIS A 1  18 ?  -8.826  15.566  -7.110 1.000 83.530 ? 18  HIS A CB  1 
ATOM 134  O O   ? HIS A 1  18 ?  -5.731  15.554  -6.509 1.000 83.530 ? 18  HIS A O   1 
ATOM 135  C CG  ? HIS A 1  18 ?  -9.971  14.730  -7.588 1.000 83.530 ? 18  HIS A CG  1 
ATOM 136  C CD2 ? HIS A 1  18 ? -10.047  13.809  -8.577 1.000 83.530 ? 18  HIS A CD2 1 
ATOM 137  N ND1 ? HIS A 1  18 ? -11.228  14.800  -7.027 1.000 83.530 ? 18  HIS A ND1 1 
ATOM 138  C CE1 ? HIS A 1  18 ? -12.029  13.954  -7.652 1.000 83.530 ? 18  HIS A CE1 1 
ATOM 139  N NE2 ? HIS A 1  18 ? -11.337  13.340  -8.597 1.000 83.530 ? 18  HIS A NE2 1 
ATOM 140  N N   ? ASN A 1  19 ?  -6.841  16.548  -4.822 1.000 84.170 ? 19  ASN A N   1 
ATOM 141  C CA  ? ASN A 1  19 ?  -5.748  17.406  -4.375 1.000 84.170 ? 19  ASN A CA  1 
ATOM 142  C C   ? ASN A 1  19 ?  -5.585  17.362  -2.859 1.000 84.170 ? 19  ASN A C   1 
ATOM 143  C CB  ? ASN A 1  19 ?  -5.970  18.845  -4.844 1.000 84.170 ? 19  ASN A CB  1 
ATOM 144  O O   ? ASN A 1  19 ?  -6.484  17.770  -2.121 1.000 84.170 ? 19  ASN A O   1 
ATOM 145  C CG  ? ASN A 1  19 ?  -4.766  19.733  -4.595 1.000 84.170 ? 19  ASN A CG  1 
ATOM 146  N ND2 ? ASN A 1  19 ?  -4.589  20.742  -5.439 1.000 84.170 ? 19  ASN A ND2 1 
ATOM 147  O OD1 ? ASN A 1  19 ?  -4.001  19.512  -3.653 1.000 84.170 ? 19  ASN A OD1 1 
ATOM 148  N N   ? LEU A 1  20 ?  -4.437  16.913  -2.451 1.000 83.030 ? 20  LEU A N   1 
ATOM 149  C CA  ? LEU A 1  20 ?  -4.190  16.721  -1.026 1.000 83.030 ? 20  LEU A CA  1 
ATOM 150  C C   ? LEU A 1  20 ?  -4.117  18.061  -0.302 1.000 83.030 ? 20  LEU A C   1 
ATOM 151  C CB  ? LEU A 1  20 ?  -2.892  15.938  -0.808 1.000 83.030 ? 20  LEU A CB  1 
ATOM 152  O O   ? LEU A 1  20 ?  -4.229  18.115   0.925 1.000 83.030 ? 20  LEU A O   1 
ATOM 153  C CG  ? LEU A 1  20 ?  -2.886  14.487  -1.290 1.000 83.030 ? 20  LEU A CG  1 
ATOM 154  C CD1 ? LEU A 1  20 ?  -1.509  13.866  -1.085 1.000 83.030 ? 20  LEU A CD1 1 
ATOM 155  C CD2 ? LEU A 1  20 ?  -3.956  13.678  -0.564 1.000 83.030 ? 20  LEU A CD2 1 
ATOM 156  N N   ? LYS A 1  21 ?  -4.020  19.193  -1.069 1.000 87.140 ? 21  LYS A N   1 
ATOM 157  C CA  ? LYS A 1  21 ?  -3.821  20.514  -0.481 1.000 87.140 ? 21  LYS A CA  1 
ATOM 158  C C   ? LYS A 1  21 ?  -5.137  21.283  -0.398 1.000 87.140 ? 21  LYS A C   1 
ATOM 159  C CB  ? LYS A 1  21 ?  -2.797  21.313  -1.289 1.000 87.140 ? 21  LYS A CB  1 
ATOM 160  O O   ? LYS A 1  21 ?  -5.214  22.322   0.260 1.000 87.140 ? 21  LYS A O   1 
ATOM 161  C CG  ? LYS A 1  21 ?  -1.394  20.725  -1.264 1.000 87.140 ? 21  LYS A CG  1 
ATOM 162  C CD  ? LYS A 1  21 ?  -0.408  21.598  -2.029 1.000 87.140 ? 21  LYS A CD  1 
ATOM 163  C CE  ? LYS A 1  21 ?   0.990  20.996  -2.030 1.000 87.140 ? 21  LYS A CE  1 
ATOM 164  N NZ  ? LYS A 1  21 ?   1.957  21.840  -2.794 1.000 87.140 ? 21  LYS A NZ  1 
ATOM 165  N N   ? LYS A 1  22 ?  -6.170  20.640  -1.010 1.000 88.500 ? 22  LYS A N   1 
ATOM 166  C CA  ? LYS A 1  22 ?  -7.449  21.343  -1.069 1.000 88.500 ? 22  LYS A CA  1 
ATOM 167  C C   ? LYS A 1  22 ?  -8.586  20.458  -0.567 1.000 88.500 ? 22  LYS A C   1 
ATOM 168  C CB  ? LYS A 1  22 ?  -7.740  21.810  -2.496 1.000 88.500 ? 22  LYS A CB  1 
ATOM 169  O O   ? LYS A 1  22 ?  -8.611  19.256  -0.839 1.000 88.500 ? 22  LYS A O   1 
ATOM 170  C CG  ? LYS A 1  22 ?  -6.767  22.860  -3.014 1.000 88.500 ? 22  LYS A CG  1 
ATOM 171  C CD  ? LYS A 1  22 ?  -7.172  23.366  -4.392 1.000 88.500 ? 22  LYS A CD  1 
ATOM 172  C CE  ? LYS A 1  22 ?  -6.182  24.392  -4.926 1.000 88.500 ? 22  LYS A CE  1 
ATOM 173  N NZ  ? LYS A 1  22 ?  -6.577  24.894  -6.275 1.000 88.500 ? 22  LYS A NZ  1 
ATOM 174  N N   ? VAL A 1  23 ?  -9.431  21.116   0.252 1.000 87.340 ? 23  VAL A N   1 
ATOM 175  C CA  ? VAL A 1  23 ? -10.668  20.428   0.607 1.000 87.340 ? 23  VAL A CA  1 
ATOM 176  C C   ? VAL A 1  23 ? -11.629  20.448  -0.580 1.000 87.340 ? 23  VAL A C   1 
ATOM 177  C CB  ? VAL A 1  23 ? -11.337  21.065   1.845 1.000 87.340 ? 23  VAL A CB  1 
ATOM 178  O O   ? VAL A 1  23 ? -11.936  21.513  -1.120 1.000 87.340 ? 23  VAL A O   1 
ATOM 179  C CG1 ? VAL A 1  23 ? -12.657  20.366   2.165 1.000 87.340 ? 23  VAL A CG1 1 
ATOM 180  C CG2 ? VAL A 1  23 ? -10.395  21.011   3.047 1.000 87.340 ? 23  VAL A CG2 1 
ATOM 181  N N   ? GLU A 1  24 ? -12.111  19.276  -0.966 1.000 86.480 ? 24  GLU A N   1 
ATOM 182  C CA  ? GLU A 1  24 ? -12.991  19.156  -2.125 1.000 86.480 ? 24  GLU A CA  1 
ATOM 183  C C   ? GLU A 1  24 ? -14.385  18.691  -1.714 1.000 86.480 ? 24  GLU A C   1 
ATOM 184  C CB  ? GLU A 1  24 ? -12.397  18.191  -3.154 1.000 86.480 ? 24  GLU A CB  1 
ATOM 185  O O   ? GLU A 1  24 ? -14.544  18.009  -0.700 1.000 86.480 ? 24  GLU A O   1 
ATOM 186  C CG  ? GLU A 1  24 ? -11.029  18.611  -3.673 1.000 86.480 ? 24  GLU A CG  1 
ATOM 187  C CD  ? GLU A 1  24 ? -10.414  17.601  -4.628 1.000 86.480 ? 24  GLU A CD  1 
ATOM 188  O OE1 ? GLU A 1  24 ? -10.072  17.978  -5.772 1.000 86.480 ? 24  GLU A OE1 1 
ATOM 189  O OE2 ? GLU A 1  24 ? -10.273  16.424  -4.229 1.000 86.480 ? 24  GLU A OE2 1 
ATOM 190  N N   ? PRO A 1  25 ? -15.365  19.134  -2.437 1.000 82.740 ? 25  PRO A N   1 
ATOM 191  C CA  ? PRO A 1  25 ? -16.754  18.807  -2.105 1.000 82.740 ? 25  PRO A CA  1 
ATOM 192  C C   ? PRO A 1  25 ? -17.043  17.310  -2.185 1.000 82.740 ? 25  PRO A C   1 
ATOM 193  C CB  ? PRO A 1  25 ? -17.558  19.576  -3.156 1.000 82.740 ? 25  PRO A CB  1 
ATOM 194  O O   ? PRO A 1  25 ? -17.953  16.816  -1.514 1.000 82.740 ? 25  PRO A O   1 
ATOM 195  C CG  ? PRO A 1  25 ? -16.640  20.658  -3.624 1.000 82.740 ? 25  PRO A CG  1 
ATOM 196  C CD  ? PRO A 1  25 ? -15.223  20.207  -3.409 1.000 82.740 ? 25  PRO A CD  1 
ATOM 197  N N   ? THR A 1  26 ? -16.223  16.606  -2.914 1.000 82.110 ? 26  THR A N   1 
ATOM 198  C CA  ? THR A 1  26 ? -16.427  15.178  -3.128 1.000 82.110 ? 26  THR A CA  1 
ATOM 199  C C   ? THR A 1  26 ? -15.634  14.361  -2.112 1.000 82.110 ? 26  THR A C   1 
ATOM 200  C CB  ? THR A 1  26 ? -16.021  14.763  -4.554 1.000 82.110 ? 26  THR A CB  1 
ATOM 201  O O   ? THR A 1  26 ? -15.734  13.133  -2.081 1.000 82.110 ? 26  THR A O   1 
ATOM 202  C CG2 ? THR A 1  26 ? -16.917  15.425  -5.596 1.000 82.110 ? 26  THR A CG2 1 
ATOM 203  O OG1 ? THR A 1  26 ? -14.663  15.153  -4.791 1.000 82.110 ? 26  THR A OG1 1 
ATOM 204  N N   ? GLU A 1  27 ? -14.805  15.180  -1.205 1.000 84.920 ? 27  GLU A N   1 
ATOM 205  C CA  ? GLU A 1  27 ? -13.984  14.500  -0.208 1.000 84.920 ? 27  GLU A CA  1 
ATOM 206  C C   ? GLU A 1  27 ? -14.822  14.056   0.988 1.000 84.920 ? 27  GLU A C   1 
ATOM 207  C CB  ? GLU A 1  27 ? -12.842  15.407   0.258 1.000 84.920 ? 27  GLU A CB  1 
ATOM 208  O O   ? GLU A 1  27 ? -15.722  14.777   1.424 1.000 84.920 ? 27  GLU A O   1 
ATOM 209  C CG  ? GLU A 1  27 ? -12.093  14.878   1.473 1.000 84.920 ? 27  GLU A CG  1 
ATOM 210  C CD  ? GLU A 1  27 ? -11.058  15.852   2.011 1.000 84.920 ? 27  GLU A CD  1 
ATOM 211  O OE1 ? GLU A 1  27 ? -10.464  15.579   3.079 1.000 84.920 ? 27  GLU A OE1 1 
ATOM 212  O OE2 ? GLU A 1  27 ? -10.839  16.898   1.359 1.000 84.920 ? 27  GLU A OE2 1 
ATOM 213  N N   ? GLN A 1  28 ? -14.597  12.856   1.416 1.000 84.590 ? 28  GLN A N   1 
ATOM 214  C CA  ? GLN A 1  28 ? -15.196  12.288   2.620 1.000 84.590 ? 28  GLN A CA  1 
ATOM 215  C C   ? GLN A 1  28 ? -14.128  11.730   3.556 1.000 84.590 ? 28  GLN A C   1 
ATOM 216  C CB  ? GLN A 1  28 ? -16.199  11.193   2.255 1.000 84.590 ? 28  GLN A CB  1 
ATOM 217  O O   ? GLN A 1  28 ? -13.369  10.835   3.177 1.000 84.590 ? 28  GLN A O   1 
ATOM 218  C CG  ? GLN A 1  28 ? -17.338  11.673   1.366 1.000 84.590 ? 28  GLN A CG  1 
ATOM 219  C CD  ? GLN A 1  28 ? -18.333  10.574   1.041 1.000 84.590 ? 28  GLN A CD  1 
ATOM 220  N NE2 ? GLN A 1  28 ? -19.059  10.738  -0.059 1.000 84.590 ? 28  GLN A NE2 1 
ATOM 221  O OE1 ? GLN A 1  28 ? -18.446   9.585   1.773 1.000 84.590 ? 28  GLN A OE1 1 
ATOM 222  N N   ? CYS A 1  29 ? -14.110  12.281   4.741 1.000 85.900 ? 29  CYS A N   1 
ATOM 223  C CA  ? CYS A 1  29 ? -13.125  11.840   5.723 1.000 85.900 ? 29  CYS A CA  1 
ATOM 224  C C   ? CYS A 1  29 ? -13.803  11.176   6.915 1.000 85.900 ? 29  CYS A C   1 
ATOM 225  C CB  ? CYS A 1  29 ? -12.276  13.019   6.198 1.000 85.900 ? 29  CYS A CB  1 
ATOM 226  O O   ? CYS A 1  29 ? -14.827  11.659   7.400 1.000 85.900 ? 29  CYS A O   1 
ATOM 227  S SG  ? CYS A 1  29 ? -11.297  13.786   4.888 1.000 85.900 ? 29  CYS A SG  1 
ATOM 228  N N   ? MET A 1  30 ? -13.285  10.007   7.298 1.000 85.180 ? 30  MET A N   1 
ATOM 229  C CA  ? MET A 1  30 ? -13.880   9.257   8.401 1.000 85.180 ? 30  MET A CA  1 
ATOM 230  C C   ? MET A 1  30 ? -12.821   8.859   9.423 1.000 85.180 ? 30  MET A C   1 
ATOM 231  C CB  ? MET A 1  30 ? -14.598   8.011   7.879 1.000 85.180 ? 30  MET A CB  1 
ATOM 232  O O   ? MET A 1  30 ? -11.665   8.624   9.066 1.000 85.180 ? 30  MET A O   1 
ATOM 233  C CG  ? MET A 1  30 ? -13.703   7.078   7.079 1.000 85.180 ? 30  MET A CG  1 
ATOM 234  S SD  ? MET A 1  30 ? -14.653   5.790   6.182 1.000 85.180 ? 30  MET A SD  1 
ATOM 235  C CE  ? MET A 1  30 ? -15.957   6.811   5.442 1.000 85.180 ? 30  MET A CE  1 
ATOM 236  N N   ? ASP A 1  31 ? -13.474   8.724  10.629 1.000 83.050 ? 31  ASP A N   1 
ATOM 237  C CA  ? ASP A 1  31 ? -12.606   8.189  11.673 1.000 83.050 ? 31  ASP A CA  1 
ATOM 238  C C   ? ASP A 1  31 ? -12.500   6.669  11.573 1.000 83.050 ? 31  ASP A C   1 
ATOM 239  C CB  ? ASP A 1  31 ? -13.121   8.590  13.057 1.000 83.050 ? 31  ASP A CB  1 
ATOM 240  O O   ? ASP A 1  31 ? -13.456   5.999  11.177 1.000 83.050 ? 31  ASP A O   1 
ATOM 241  C CG  ? ASP A 1  31 ? -12.959  10.072  13.344 1.000 83.050 ? 31  ASP A CG  1 
ATOM 242  O OD1 ? ASP A 1  31 ? -11.914  10.653  12.979 1.000 83.050 ? 31  ASP A OD1 1 
ATOM 243  O OD2 ? ASP A 1  31 ? -13.882  10.664  13.943 1.000 83.050 ? 31  ASP A OD2 1 
ATOM 244  N N   ? VAL A 1  32 ? -11.356   6.262  11.918 1.000 84.600 ? 32  VAL A N   1 
ATOM 245  C CA  ? VAL A 1  32 ? -11.068   4.832  11.918 1.000 84.600 ? 32  VAL A CA  1 
ATOM 246  C C   ? VAL A 1  32 ? -11.513   4.215  13.243 1.000 84.600 ? 32  VAL A C   1 
ATOM 247  C CB  ? VAL A 1  32 ?  -9.567   4.555  11.678 1.000 84.600 ? 32  VAL A CB  1 
ATOM 248  O O   ? VAL A 1  32 ? -11.156   4.709  14.315 1.000 84.600 ? 32  VAL A O   1 
ATOM 249  C CG1 ? VAL A 1  32 ?  -9.264   3.064  11.818 1.000 84.600 ? 32  VAL A CG1 1 
ATOM 250  C CG2 ? VAL A 1  32 ?  -9.145   5.063  10.301 1.000 84.600 ? 32  VAL A CG2 1 
ATOM 251  N N   ? ALA A 1  33 ? -12.425   3.175  13.135 1.000 83.180 ? 33  ALA A N   1 
ATOM 252  C CA  ? ALA A 1  33 ? -12.949   2.475  14.305 1.000 83.180 ? 33  ALA A CA  1 
ATOM 253  C C   ? ALA A 1  33 ? -11.886   1.577  14.930 1.000 83.180 ? 33  ALA A C   1 
ATOM 254  C CB  ? ALA A 1  33 ? -14.180   1.655  13.927 1.000 83.180 ? 33  ALA A CB  1 
ATOM 255  O O   ? ALA A 1  33 ? -11.742   1.533  16.154 1.000 83.180 ? 33  ALA A O   1 
ATOM 256  N N   ? GLN A 1  34 ? -11.174   0.948  14.097 1.000 85.740 ? 34  GLN A N   1 
ATOM 257  C CA  ? GLN A 1  34 ? -10.141   0.002  14.506 1.000 85.740 ? 34  GLN A CA  1 
ATOM 258  C C   ? GLN A 1  34 ?  -9.092  -0.175  13.412 1.000 85.740 ? 34  GLN A C   1 
ATOM 259  C CB  ? GLN A 1  34 ? -10.761  -1.350  14.863 1.000 85.740 ? 34  GLN A CB  1 
ATOM 260  O O   ? GLN A 1  34 ?  -9.429  -0.241  12.228 1.000 85.740 ? 34  GLN A O   1 
ATOM 261  C CG  ? GLN A 1  34 ?  -9.784  -2.322  15.511 1.000 85.740 ? 34  GLN A CG  1 
ATOM 262  C CD  ? GLN A 1  34 ? -10.450  -3.607  15.967 1.000 85.740 ? 34  GLN A CD  1 
ATOM 263  N NE2 ? GLN A 1  34 ?  -9.772  -4.352  16.834 1.000 85.740 ? 34  GLN A NE2 1 
ATOM 264  O OE1 ? GLN A 1  34 ? -11.566  -3.927  15.545 1.000 85.740 ? 34  GLN A OE1 1 
ATOM 265  N N   ? ALA A 1  35 ?  -7.859  -0.149  13.839 1.000 88.580 ? 35  ALA A N   1 
ATOM 266  C CA  ? ALA A 1  35 ?  -6.736  -0.426  12.946 1.000 88.580 ? 35  ALA A CA  1 
ATOM 267  C C   ? ALA A 1  35 ?  -5.900  -1.594  13.462 1.000 88.580 ? 35  ALA A C   1 
ATOM 268  C CB  ? ALA A 1  35 ?  -5.865   0.817  12.785 1.000 88.580 ? 35  ALA A CB  1 
ATOM 269  O O   ? ALA A 1  35 ?  -5.392  -1.554  14.585 1.000 88.580 ? 35  ALA A O   1 
ATOM 270  N N   ? ILE A 1  36 ?  -5.815  -2.619  12.671 1.000 90.810 ? 36  ILE A N   1 
ATOM 271  C CA  ? ILE A 1  36 ?  -5.111  -3.836  13.062 1.000 90.810 ? 36  ILE A CA  1 
ATOM 272  C C   ? ILE A 1  36 ?  -3.917  -4.060  12.137 1.000 90.810 ? 36  ILE A C   1 
ATOM 273  C CB  ? ILE A 1  36 ?  -6.048  -5.064  13.035 1.000 90.810 ? 36  ILE A CB  1 
ATOM 274  O O   ? ILE A 1  36 ?  -4.078  -4.522  11.005 1.000 90.810 ? 36  ILE A O   1 
ATOM 275  C CG1 ? ILE A 1  36 ?  -7.278  -4.818  13.916 1.000 90.810 ? 36  ILE A CG1 1 
ATOM 276  C CG2 ? ILE A 1  36 ?  -5.300  -6.324  13.479 1.000 90.810 ? 36  ILE A CG2 1 
ATOM 277  C CD1 ? ILE A 1  36 ?  -8.364  -5.875  13.774 1.000 90.810 ? 36  ILE A CD1 1 
ATOM 278  N N   ? PRO A 1  37 ?  -2.676  -3.769  12.678 1.000 91.870 ? 37  PRO A N   1 
ATOM 279  C CA  ? PRO A 1  37 ?  -1.489  -4.030  11.861 1.000 91.870 ? 37  PRO A CA  1 
ATOM 280  C C   ? PRO A 1  37 ?  -1.163  -5.518  11.752 1.000 91.870 ? 37  PRO A C   1 
ATOM 281  C CB  ? PRO A 1  37 ?  -0.379  -3.280  12.603 1.000 91.870 ? 37  PRO A CB  1 
ATOM 282  O O   ? PRO A 1  37 ?  -1.463  -6.288  12.667 1.000 91.870 ? 37  PRO A O   1 
ATOM 283  C CG  ? PRO A 1  37 ?  -0.835  -3.234  14.025 1.000 91.870 ? 37  PRO A CG  1 
ATOM 284  C CD  ? PRO A 1  37 ?  -2.336  -3.217  14.045 1.000 91.870 ? 37  PRO A CD  1 
ATOM 285  N N   ? HIS A 1  38 ?  -0.610  -5.856  10.562 1.000 92.890 ? 38  HIS A N   1 
ATOM 286  C CA  ? HIS A 1  38 ?  -0.142  -7.233  10.447 1.000 92.890 ? 38  HIS A CA  1 
ATOM 287  C C   ? HIS A 1  38 ?   0.875  -7.561  11.535 1.000 92.890 ? 38  HIS A C   1 
ATOM 288  C CB  ? HIS A 1  38 ?   0.470  -7.477   9.066 1.000 92.890 ? 38  HIS A CB  1 
ATOM 289  O O   ? HIS A 1  38 ?   1.851  -6.830  11.721 1.000 92.890 ? 38  HIS A O   1 
ATOM 290  C CG  ? HIS A 1  38 ?   0.596  -8.926   8.714 1.000 92.890 ? 38  HIS A CG  1 
ATOM 291  C CD2 ? HIS A 1  38 ?  -0.063  -9.679   7.802 1.000 92.890 ? 38  HIS A CD2 1 
ATOM 292  N ND1 ? HIS A 1  38 ?   1.489  -9.768   9.339 1.000 92.890 ? 38  HIS A ND1 1 
ATOM 293  C CE1 ? HIS A 1  38 ?   1.375 -10.981   8.824 1.000 92.890 ? 38  HIS A CE1 1 
ATOM 294  N NE2 ? HIS A 1  38 ?   0.440 -10.954   7.890 1.000 92.890 ? 38  HIS A NE2 1 
ATOM 295  N N   ? PRO A 1  39 ?   0.731  -8.668  12.249 1.000 92.490 ? 39  PRO A N   1 
ATOM 296  C CA  ? PRO A 1  39 ?   1.561  -9.006  13.408 1.000 92.490 ? 39  PRO A CA  1 
ATOM 297  C C   ? PRO A 1  39 ?   3.025  -9.234  13.039 1.000 92.490 ? 39  PRO A C   1 
ATOM 298  C CB  ? PRO A 1  39 ?   0.923 -10.294  13.934 1.000 92.490 ? 39  PRO A CB  1 
ATOM 299  O O   ? PRO A 1  39 ?   3.907  -9.102  13.891 1.000 92.490 ? 39  PRO A O   1 
ATOM 300  C CG  ? PRO A 1  39 ?   0.139 -10.831  12.780 1.000 92.490 ? 39  PRO A CG  1 
ATOM 301  C CD  ? PRO A 1  39 ?  -0.319  -9.677  11.936 1.000 92.490 ? 39  PRO A CD  1 
ATOM 302  N N   ? GLU A 1  40 ?   3.251  -9.593  11.741 1.000 93.960 ? 40  GLU A N   1 
ATOM 303  C CA  ? GLU A 1  40 ?   4.610  -9.925  11.322 1.000 93.960 ? 40  GLU A CA  1 
ATOM 304  C C   ? GLU A 1  40 ?   5.251  -8.767  10.563 1.000 93.960 ? 40  GLU A C   1 
ATOM 305  C CB  ? GLU A 1  40 ?   4.613 -11.187  10.456 1.000 93.960 ? 40  GLU A CB  1 
ATOM 306  O O   ? GLU A 1  40 ?   6.230  -8.959   9.838 1.000 93.960 ? 40  GLU A O   1 
ATOM 307  C CG  ? GLU A 1  40 ?   4.209 -12.448  11.207 1.000 93.960 ? 40  GLU A CG  1 
ATOM 308  C CD  ? GLU A 1  40 ?   4.297 -13.706  10.357 1.000 93.960 ? 40  GLU A CD  1 
ATOM 309  O OE1 ? GLU A 1  40 ?   4.398 -14.817  10.926 1.000 93.960 ? 40  GLU A OE1 1 
ATOM 310  O OE2 ? GLU A 1  40 ?   4.265 -13.579   9.113 1.000 93.960 ? 40  GLU A OE2 1 
ATOM 311  N N   ? TYR A 1  41 ?   4.638  -7.564  10.690 1.000 92.330 ? 41  TYR A N   1 
ATOM 312  C CA  ? TYR A 1  41 ?   5.209  -6.400  10.022 1.000 92.330 ? 41  TYR A CA  1 
ATOM 313  C C   ? TYR A 1  41 ?   6.638  -6.150  10.489 1.000 92.330 ? 41  TYR A C   1 
ATOM 314  C CB  ? TYR A 1  41 ?   4.351  -5.158  10.280 1.000 92.330 ? 41  TYR A CB  1 
ATOM 315  O O   ? TYR A 1  41 ?   6.911  -6.133  11.691 1.000 92.330 ? 41  TYR A O   1 
ATOM 316  C CG  ? TYR A 1  41 ?   4.944  -3.885   9.726 1.000 92.330 ? 41  TYR A CG  1 
ATOM 317  C CD1 ? TYR A 1  41 ?   5.250  -2.814  10.563 1.000 92.330 ? 41  TYR A CD1 1 
ATOM 318  C CD2 ? TYR A 1  41 ?   5.198  -3.750   8.366 1.000 92.330 ? 41  TYR A CD2 1 
ATOM 319  C CE1 ? TYR A 1  41 ?   5.794  -1.638  10.057 1.000 92.330 ? 41  TYR A CE1 1 
ATOM 320  C CE2 ? TYR A 1  41 ?   5.742  -2.579   7.849 1.000 92.330 ? 41  TYR A CE2 1 
ATOM 321  O OH  ? TYR A 1  41 ?   6.576  -0.369   8.194 1.000 92.330 ? 41  TYR A OH  1 
ATOM 322  C CZ  ? TYR A 1  41 ?   6.037  -1.530   8.701 1.000 92.330 ? 41  TYR A CZ  1 
ATOM 323  N N   ? ASN A 1  42 ?   7.514  -6.061   9.529 1.000 92.070 ? 42  ASN A N   1 
ATOM 324  C CA  ? ASN A 1  42 ?   8.912  -5.700   9.739 1.000 92.070 ? 42  ASN A CA  1 
ATOM 325  C C   ? ASN A 1  42 ?   9.206  -4.287   9.243 1.000 92.070 ? 42  ASN A C   1 
ATOM 326  C CB  ? ASN A 1  42 ?   9.835  -6.707   9.051 1.000 92.070 ? 42  ASN A CB  1 
ATOM 327  O O   ? ASN A 1  42 ?   9.272  -4.050   8.036 1.000 92.070 ? 42  ASN A O   1 
ATOM 328  C CG  ? ASN A 1  42 ?  11.301  -6.442   9.332 1.000 92.070 ? 42  ASN A CG  1 
ATOM 329  N ND2 ? ASN A 1  42 ?  12.050  -7.500   9.622 1.000 92.070 ? 42  ASN A ND2 1 
ATOM 330  O OD1 ? ASN A 1  42 ?  11.757  -5.297   9.290 1.000 92.070 ? 42  ASN A OD1 1 
ATOM 331  N N   ? LYS A 1  43 ?   9.494  -3.351  10.087 1.000 89.650 ? 43  LYS A N   1 
ATOM 332  C CA  ? LYS A 1  43 ?   9.640  -1.929   9.790 1.000 89.650 ? 43  LYS A CA  1 
ATOM 333  C C   ? LYS A 1  43 ?  10.908  -1.663   8.984 1.000 89.650 ? 43  LYS A C   1 
ATOM 334  C CB  ? LYS A 1  43 ?   9.658  -1.110  11.081 1.000 89.650 ? 43  LYS A CB  1 
ATOM 335  O O   ? LYS A 1  43 ?  10.912  -0.824   8.081 1.000 89.650 ? 43  LYS A O   1 
ATOM 336  C CG  ? LYS A 1  43 ?   9.658   0.396  10.859 1.000 89.650 ? 43  LYS A CG  1 
ATOM 337  C CD  ? LYS A 1  43 ?   9.578   1.155  12.177 1.000 89.650 ? 43  LYS A CD  1 
ATOM 338  C CE  ? LYS A 1  43 ?   9.593   2.662  11.957 1.000 89.650 ? 43  LYS A CE  1 
ATOM 339  N NZ  ? LYS A 1  43 ?   9.485   3.411  13.245 1.000 89.650 ? 43  LYS A NZ  1 
ATOM 340  N N   ? LYS A 1  44 ?  11.912  -2.450   9.277 1.000 89.120 ? 44  LYS A N   1 
ATOM 341  C CA  ? LYS A 1  44 ?  13.200  -2.266   8.614 1.000 89.120 ? 44  LYS A CA  1 
ATOM 342  C C   ? LYS A 1  44 ?  13.122  -2.661   7.142 1.000 89.120 ? 44  LYS A C   1 
ATOM 343  C CB  ? LYS A 1  44 ?  14.286  -3.080   9.319 1.000 89.120 ? 44  LYS A CB  1 
ATOM 344  O O   ? LYS A 1  44 ?  13.603  -1.932   6.272 1.000 89.120 ? 44  LYS A O   1 
ATOM 345  C CG  ? LYS A 1  44 ?  15.692  -2.814   8.801 1.000 89.120 ? 44  LYS A CG  1 
ATOM 346  C CD  ? LYS A 1  44 ?  16.734  -3.611   9.576 1.000 89.120 ? 44  LYS A CD  1 
ATOM 347  C CE  ? LYS A 1  44 ?  18.131  -3.410   9.006 1.000 89.120 ? 44  LYS A CE  1 
ATOM 348  N NZ  ? LYS A 1  44 ?  19.153  -4.203   9.753 1.000 89.120 ? 44  LYS A NZ  1 
ATOM 349  N N   ? LYS A 1  45 ?  12.384  -3.657   6.860 1.000 89.300 ? 45  LYS A N   1 
ATOM 350  C CA  ? LYS A 1  45 ?  12.299  -4.203   5.508 1.000 89.300 ? 45  LYS A CA  1 
ATOM 351  C C   ? LYS A 1  45 ?  10.966  -3.849   4.855 1.000 89.300 ? 45  LYS A C   1 
ATOM 352  C CB  ? LYS A 1  45 ?  12.486  -5.721   5.530 1.000 89.300 ? 45  LYS A CB  1 
ATOM 353  O O   ? LYS A 1  45 ?  10.740  -4.164   3.685 1.000 89.300 ? 45  LYS A O   1 
ATOM 354  C CG  ? LYS A 1  45 ?  13.883  -6.167   5.937 1.000 89.300 ? 45  LYS A CG  1 
ATOM 355  C CD  ? LYS A 1  45 ?  14.042  -7.678   5.825 1.000 89.300 ? 45  LYS A CD  1 
ATOM 356  C CE  ? LYS A 1  45 ?  15.447  -8.123   6.207 1.000 89.300 ? 45  LYS A CE  1 
ATOM 357  N NZ  ? LYS A 1  45 ?  15.609  -9.603   6.095 1.000 89.300 ? 45  LYS A NZ  1 
ATOM 358  N N   ? MET A 1  46 ?  10.182  -3.151   5.668 1.000 89.500 ? 46  MET A N   1 
ATOM 359  C CA  ? MET A 1  46 ?   8.835  -2.822   5.211 1.000 89.500 ? 46  MET A CA  1 
ATOM 360  C C   ? MET A 1  46 ?   8.140  -4.051   4.637 1.000 89.500 ? 46  MET A C   1 
ATOM 361  C CB  ? MET A 1  46 ?   8.879  -1.709   4.163 1.000 89.500 ? 46  MET A CB  1 
ATOM 362  O O   ? MET A 1  46 ?   7.399  -3.950   3.658 1.000 89.500 ? 46  MET A O   1 
ATOM 363  C CG  ? MET A 1  46 ?   9.448  -0.398   4.683 1.000 89.500 ? 46  MET A CG  1 
ATOM 364  S SD  ? MET A 1  46 ?   8.334   0.422   5.889 1.000 89.500 ? 46  MET A SD  1 
ATOM 365  C CE  ? MET A 1  46 ?   9.204   1.999   6.107 1.000 89.500 ? 46  MET A CE  1 
ATOM 366  N N   ? ASN A 1  47 ?   8.430  -5.164   5.208 1.000 92.910 ? 47  ASN A N   1 
ATOM 367  C CA  ? ASN A 1  47 ?   7.864  -6.464   4.864 1.000 92.910 ? 47  ASN A CA  1 
ATOM 368  C C   ? ASN A 1  47 ?   6.552  -6.717   5.601 1.000 92.910 ? 47  ASN A C   1 
ATOM 369  C CB  ? ASN A 1  47 ?   8.865  -7.582   5.162 1.000 92.910 ? 47  ASN A CB  1 
ATOM 370  O O   ? ASN A 1  47 ?   6.432  -6.405   6.788 1.000 92.910 ? 47  ASN A O   1 
ATOM 371  C CG  ? ASN A 1  47 ?   8.484  -8.896   4.510 1.000 92.910 ? 47  ASN A CG  1 
ATOM 372  N ND2 ? ASN A 1  47 ?   8.647  -9.991   5.243 1.000 92.910 ? 47  ASN A ND2 1 
ATOM 373  O OD1 ? ASN A 1  47 ?   8.047  -8.928   3.357 1.000 92.910 ? 47  ASN A OD1 1 
ATOM 374  N N   ? LYS A 1  48 ?   5.578  -7.270   4.877 1.000 92.890 ? 48  LYS A N   1 
ATOM 375  C CA  ? LYS A 1  48 ?   4.244  -7.502   5.425 1.000 92.890 ? 48  LYS A CA  1 
ATOM 376  C C   ? LYS A 1  48 ?   3.600  -6.193   5.874 1.000 92.890 ? 48  LYS A C   1 
ATOM 377  C CB  ? LYS A 1  48 ?   4.308  -8.483   6.596 1.000 92.890 ? 48  LYS A CB  1 
ATOM 378  O O   ? LYS A 1  48 ?   3.013  -6.123   6.955 1.000 92.890 ? 48  LYS A O   1 
ATOM 379  C CG  ? LYS A 1  48 ?   4.785  -9.876   6.211 1.000 92.890 ? 48  LYS A CG  1 
ATOM 380  C CD  ? LYS A 1  48 ?   4.720 -10.835   7.393 1.000 92.890 ? 48  LYS A CD  1 
ATOM 381  C CE  ? LYS A 1  48 ?   5.190 -12.231   7.007 1.000 92.890 ? 48  LYS A CE  1 
ATOM 382  N NZ  ? LYS A 1  48 ?   5.077 -13.189   8.147 1.000 92.890 ? 48  LYS A NZ  1 
ATOM 383  N N   ? ASP A 1  49 ?   3.755  -5.191   5.088 1.000 91.730 ? 49  ASP A N   1 
ATOM 384  C CA  ? ASP A 1  49 ?   3.244  -3.840   5.297 1.000 91.730 ? 49  ASP A CA  1 
ATOM 385  C C   ? ASP A 1  49 ?   1.749  -3.765   4.994 1.000 91.730 ? 49  ASP A C   1 
ATOM 386  C CB  ? ASP A 1  49 ?   4.008  -2.838   4.429 1.000 91.730 ? 49  ASP A CB  1 
ATOM 387  O O   ? ASP A 1  49 ?   1.348  -3.265   3.941 1.000 91.730 ? 49  ASP A O   1 
ATOM 388  C CG  ? ASP A 1  49 ?   3.669  -1.393   4.754 1.000 91.730 ? 49  ASP A CG  1 
ATOM 389  O OD1 ? ASP A 1  49 ?   3.087  -1.130   5.829 1.000 91.730 ? 49  ASP A OD1 1 
ATOM 390  O OD2 ? ASP A 1  49 ?   3.984  -0.511   3.926 1.000 91.730 ? 49  ASP A OD2 1 
ATOM 391  N N   ? TYR A 1  50 ?   0.911  -4.420   5.866 1.000 92.510 ? 50  TYR A N   1 
ATOM 392  C CA  ? TYR A 1  50 ?  -0.542  -4.510   5.776 1.000 92.510 ? 50  TYR A CA  1 
ATOM 393  C C   ? TYR A 1  50 ?  -1.198  -4.047   7.071 1.000 92.510 ? 50  TYR A C   1 
ATOM 394  C CB  ? TYR A 1  50 ?  -0.974  -5.944   5.456 1.000 92.510 ? 50  TYR A CB  1 
ATOM 395  O O   ? TYR A 1  50 ?  -0.701  -4.333   8.163 1.000 92.510 ? 50  TYR A O   1 
ATOM 396  C CG  ? TYR A 1  50 ?  -0.238  -6.552   4.286 1.000 92.510 ? 50  TYR A CG  1 
ATOM 397  C CD1 ? TYR A 1  50 ?  -0.711  -6.397   2.985 1.000 92.510 ? 50  TYR A CD1 1 
ATOM 398  C CD2 ? TYR A 1  50 ?   0.928  -7.284   4.480 1.000 92.510 ? 50  TYR A CD2 1 
ATOM 399  C CE1 ? TYR A 1  50 ?  -0.038  -6.957   1.904 1.000 92.510 ? 50  TYR A CE1 1 
ATOM 400  C CE2 ? TYR A 1  50 ?   1.609  -7.849   3.407 1.000 92.510 ? 50  TYR A CE2 1 
ATOM 401  O OH  ? TYR A 1  50 ?   1.790  -8.237   1.058 1.000 92.510 ? 50  TYR A OH  1 
ATOM 402  C CZ  ? TYR A 1  50 ?   1.120  -7.680   2.125 1.000 92.510 ? 50  TYR A CZ  1 
ATOM 403  N N   ? MET A 1  51 ?  -2.246  -3.310   6.940 1.000 91.300 ? 51  MET A N   1 
ATOM 404  C CA  ? MET A 1  51 ?  -3.099  -2.918   8.059 1.000 91.300 ? 51  MET A CA  1 
ATOM 405  C C   ? MET A 1  51 ?  -4.570  -2.941   7.656 1.000 91.300 ? 51  MET A C   1 
ATOM 406  C CB  ? MET A 1  51 ?  -2.717  -1.526   8.565 1.000 91.300 ? 51  MET A CB  1 
ATOM 407  O O   ? MET A 1  51 ?  -4.931  -2.456   6.582 1.000 91.300 ? 51  MET A O   1 
ATOM 408  C CG  ? MET A 1  51 ?  -3.526  -1.068   9.767 1.000 91.300 ? 51  MET A CG  1 
ATOM 409  S SD  ? MET A 1  51 ?  -2.924   0.523  10.455 1.000 91.300 ? 51  MET A SD  1 
ATOM 410  C CE  ? MET A 1  51 ?  -3.394   1.650   9.113 1.000 91.300 ? 51  MET A CE  1 
ATOM 411  N N   ? LEU A 1  52 ?  -5.387  -3.656   8.484 1.000 91.150 ? 52  LEU A N   1 
ATOM 412  C CA  ? LEU A 1  52 ?  -6.828  -3.637   8.252 1.000 91.150 ? 52  LEU A CA  1 
ATOM 413  C C   ? LEU A 1  52 ?  -7.492  -2.519   9.049 1.000 91.150 ? 52  LEU A C   1 
ATOM 414  C CB  ? LEU A 1  52 ?  -7.448  -4.985   8.628 1.000 91.150 ? 52  LEU A CB  1 
ATOM 415  O O   ? LEU A 1  52 ?  -7.213  -2.348  10.238 1.000 91.150 ? 52  LEU A O   1 
ATOM 416  C CG  ? LEU A 1  52 ?  -7.112  -6.165   7.713 1.000 91.150 ? 52  LEU A CG  1 
ATOM 417  C CD1 ? LEU A 1  52 ?  -7.694  -7.456   8.278 1.000 91.150 ? 52  LEU A CD1 1 
ATOM 418  C CD2 ? LEU A 1  52 ?  -7.630  -5.911   6.301 1.000 91.150 ? 52  LEU A CD2 1 
ATOM 419  N N   ? ILE A 1  53 ?  -8.247  -1.747   8.228 1.000 88.450 ? 53  ILE A N   1 
ATOM 420  C CA  ? ILE A 1  53 ?  -8.967  -0.640   8.848 1.000 88.450 ? 53  ILE A CA  1 
ATOM 421  C C   ? ILE A 1  53 ? -10.471  -0.892   8.766 1.000 88.450 ? 53  ILE A C   1 
ATOM 422  C CB  ? ILE A 1  53 ?  -8.612   0.709   8.183 1.000 88.450 ? 53  ILE A CB  1 
ATOM 423  O O   ? ILE A 1  53 ? -10.995  -1.216   7.697 1.000 88.450 ? 53  ILE A O   1 
ATOM 424  C CG1 ? ILE A 1  53 ?  -7.104   0.969   8.274 1.000 88.450 ? 53  ILE A CG1 1 
ATOM 425  C CG2 ? ILE A 1  53 ?  -9.405   1.852   8.824 1.000 88.450 ? 53  ILE A CG2 1 
ATOM 426  C CD1 ? ILE A 1  53 ?  -6.646   2.221   7.539 1.000 88.450 ? 53  ILE A CD1 1 
ATOM 427  N N   ? ARG A 1  54 ? -11.101  -0.868   9.934 1.000 86.840 ? 54  ARG A N   1 
ATOM 428  C CA  ? ARG A 1  54 ? -12.557  -0.942   9.996 1.000 86.840 ? 54  ARG A CA  1 
ATOM 429  C C   ? ARG A 1  54 ? -13.179   0.449   9.929 1.000 86.840 ? 54  ARG A C   1 
ATOM 430  C CB  ? ARG A 1  54 ? -13.006  -1.656  11.272 1.000 86.840 ? 54  ARG A CB  1 
ATOM 431  O O   ? ARG A 1  54 ? -12.903   1.300  10.777 1.000 86.840 ? 54  ARG A O   1 
ATOM 432  C CG  ? ARG A 1  54 ? -14.493  -1.969  11.312 1.000 86.840 ? 54  ARG A CG  1 
ATOM 433  C CD  ? ARG A 1  54 ? -14.880  -2.708  12.586 1.000 86.840 ? 54  ARG A CD  1 
ATOM 434  N NE  ? ARG A 1  54 ? -16.310  -3.000  12.627 1.000 86.840 ? 54  ARG A NE  1 
ATOM 435  N NH1 ? ARG A 1  54 ? -16.235  -4.117  14.648 1.000 86.840 ? 54  ARG A NH1 1 
ATOM 436  N NH2 ? ARG A 1  54 ? -18.227  -3.873  13.541 1.000 86.840 ? 54  ARG A NH2 1 
ATOM 437  C CZ  ? ARG A 1  54 ? -16.921  -3.663  13.605 1.000 86.840 ? 54  ARG A CZ  1 
ATOM 438  N N   ? LEU A 1  55 ? -13.985   0.582   8.749 1.000 82.360 ? 55  LEU A N   1 
ATOM 439  C CA  ? LEU A 1  55 ? -14.630   1.875   8.548 1.000 82.360 ? 55  LEU A CA  1 
ATOM 440  C C   ? LEU A 1  55 ? -16.118   1.797   8.873 1.000 82.360 ? 55  LEU A C   1 
ATOM 441  C CB  ? LEU A 1  55 ? -14.435   2.353   7.106 1.000 82.360 ? 55  LEU A CB  1 
ATOM 442  O O   ? LEU A 1  55 ? -16.722   0.726   8.781 1.000 82.360 ? 55  LEU A O   1 
ATOM 443  C CG  ? LEU A 1  55 ? -12.989   2.515   6.635 1.000 82.360 ? 55  LEU A CG  1 
ATOM 444  C CD1 ? LEU A 1  55 ? -12.949   2.834   5.145 1.000 82.360 ? 55  LEU A CD1 1 
ATOM 445  C CD2 ? LEU A 1  55 ? -12.283   3.602   7.439 1.000 82.360 ? 55  LEU A CD2 1 
ATOM 446  N N   ? LYS A 1  56 ? -16.782   2.866   9.301 1.000 78.700 ? 56  LYS A N   1 
ATOM 447  C CA  ? LYS A 1  56 ? -18.239   2.964   9.336 1.000 78.700 ? 56  LYS A CA  1 
ATOM 448  C C   ? LYS A 1  56 ? -18.826   2.925   7.928 1.000 78.700 ? 56  LYS A C   1 
ATOM 449  C CB  ? LYS A 1  56 ? -18.674   4.244  10.051 1.000 78.700 ? 56  LYS A CB  1 
ATOM 450  O O   ? LYS A 1  56 ? -18.147   3.264   6.957 1.000 78.700 ? 56  LYS A O   1 
ATOM 451  C CG  ? LYS A 1  56 ? -18.329   4.274  11.532 1.000 78.700 ? 56  LYS A CG  1 
ATOM 452  C CD  ? LYS A 1  56 ? -18.864   5.531  12.206 1.000 78.700 ? 56  LYS A CD  1 
ATOM 453  C CE  ? LYS A 1  56 ? -18.519   5.562  13.688 1.000 78.700 ? 56  LYS A CE  1 
ATOM 454  N NZ  ? LYS A 1  56 ? -19.000   6.816  14.343 1.000 78.700 ? 56  LYS A NZ  1 
ATOM 455  N N   ? PRO A 1  57 ? -20.049   2.248   7.744 1.000 74.590 ? 57  PRO A N   1 
ATOM 456  C CA  ? PRO A 1  57 ? -20.651   2.201   6.409 1.000 74.590 ? 57  PRO A CA  1 
ATOM 457  C C   ? PRO A 1  57 ? -20.568   3.539   5.677 1.000 74.590 ? 57  PRO A C   1 
ATOM 458  C CB  ? PRO A 1  57 ? -22.107   1.822   6.691 1.000 74.590 ? 57  PRO A CB  1 
ATOM 459  O O   ? PRO A 1  57 ? -20.860   4.585   6.262 1.000 74.590 ? 57  PRO A O   1 
ATOM 460  C CG  ? PRO A 1  57 ? -22.078   1.170   8.036 1.000 74.590 ? 57  PRO A CG  1 
ATOM 461  C CD  ? PRO A 1  57 ? -20.930   1.740   8.818 1.000 74.590 ? 57  PRO A CD  1 
ATOM 462  N N   ? TYR A 1  58 ? -20.037   3.438   4.442 1.000 72.580 ? 58  TYR A N   1 
ATOM 463  C CA  ? TYR A 1  58 ? -19.907   4.674   3.677 1.000 72.580 ? 58  TYR A CA  1 
ATOM 464  C C   ? TYR A 1  58 ? -20.149   4.425   2.193 1.000 72.580 ? 58  TYR A C   1 
ATOM 465  C CB  ? TYR A 1  58 ? -18.521   5.292   3.884 1.000 72.580 ? 58  TYR A CB  1 
ATOM 466  O O   ? TYR A 1  58 ? -20.034   3.291   1.721 1.000 72.580 ? 58  TYR A O   1 
ATOM 467  C CG  ? TYR A 1  58 ? -17.409   4.526   3.209 1.000 72.580 ? 58  TYR A CG  1 
ATOM 468  C CD1 ? TYR A 1  58 ? -16.832   3.415   3.819 1.000 72.580 ? 58  TYR A CD1 1 
ATOM 469  C CD2 ? TYR A 1  58 ? -16.932   4.913   1.961 1.000 72.580 ? 58  TYR A CD2 1 
ATOM 470  C CE1 ? TYR A 1  58 ? -15.805   2.708   3.202 1.000 72.580 ? 58  TYR A CE1 1 
ATOM 471  C CE2 ? TYR A 1  58 ? -15.906   4.213   1.335 1.000 72.580 ? 58  TYR A CE2 1 
ATOM 472  O OH  ? TYR A 1  58 ? -14.334   2.417   1.347 1.000 72.580 ? 58  TYR A OH  1 
ATOM 473  C CZ  ? TYR A 1  58 ? -15.350   3.113   1.962 1.000 72.580 ? 58  TYR A CZ  1 
ATOM 474  N N   ? LYS A 1  59 ? -20.618   5.564   1.452 1.000 74.370 ? 59  LYS A N   1 
ATOM 475  C CA  ? LYS A 1  59 ? -20.797   5.551   0.003 1.000 74.370 ? 59  LYS A CA  1 
ATOM 476  C C   ? LYS A 1  59 ? -19.503   5.923  -0.715 1.000 74.370 ? 59  LYS A C   1 
ATOM 477  C CB  ? LYS A 1  59 ? -21.918   6.507  -0.408 1.000 74.370 ? 59  LYS A CB  1 
ATOM 478  O O   ? LYS A 1  59 ? -18.886   6.945  -0.403 1.000 74.370 ? 59  LYS A O   1 
ATOM 479  C CG  ? LYS A 1  59 ? -23.310   6.033  -0.017 1.000 74.370 ? 59  LYS A CG  1 
ATOM 480  C CD  ? LYS A 1  59 ? -24.387   6.981  -0.528 1.000 74.370 ? 59  LYS A CD  1 
ATOM 481  C CE  ? LYS A 1  59 ? -25.773   6.558  -0.060 1.000 74.370 ? 59  LYS A CE  1 
ATOM 482  N NZ  ? LYS A 1  59 ? -26.831   7.497  -0.541 1.000 74.370 ? 59  LYS A NZ  1 
ATOM 483  N N   ? LEU A 1  60 ? -19.004   5.044  -1.565 1.000 72.730 ? 60  LEU A N   1 
ATOM 484  C CA  ? LEU A 1  60 ? -17.798   5.335  -2.333 1.000 72.730 ? 60  LEU A CA  1 
ATOM 485  C C   ? LEU A 1  60 ? -18.029   6.501  -3.288 1.000 72.730 ? 60  LEU A C   1 
ATOM 486  C CB  ? LEU A 1  60 ? -17.349   4.099  -3.117 1.000 72.730 ? 60  LEU A CB  1 
ATOM 487  O O   ? LEU A 1  60 ? -19.133   6.670  -3.812 1.000 72.730 ? 60  LEU A O   1 
ATOM 488  C CG  ? LEU A 1  60 ? -16.783   2.941  -2.292 1.000 72.730 ? 60  LEU A CG  1 
ATOM 489  C CD1 ? LEU A 1  60 ? -16.586   1.711  -3.171 1.000 72.730 ? 60  LEU A CD1 1 
ATOM 490  C CD2 ? LEU A 1  60 ? -15.471   3.348  -1.630 1.000 72.730 ? 60  LEU A CD2 1 
ATOM 491  N N   ? PRO A 1  61 ? -17.117   7.394  -3.293 1.000 70.860 ? 61  PRO A N   1 
ATOM 492  C CA  ? PRO A 1  61 ? -17.294   8.468  -4.273 1.000 70.860 ? 61  PRO A CA  1 
ATOM 493  C C   ? PRO A 1  61 ? -17.583   7.943  -5.677 1.000 70.860 ? 61  PRO A C   1 
ATOM 494  C CB  ? PRO A 1  61 ? -15.955   9.208  -4.231 1.000 70.860 ? 61  PRO A CB  1 
ATOM 495  O O   ? PRO A 1  61 ? -17.183   6.827  -6.018 1.000 70.860 ? 61  PRO A O   1 
ATOM 496  C CG  ? PRO A 1  61 ? -14.994   8.225  -3.643 1.000 70.860 ? 61  PRO A CG  1 
ATOM 497  C CD  ? PRO A 1  61 ? -15.770   7.221  -2.840 1.000 70.860 ? 61  PRO A CD  1 
ATOM 498  N N   ? ALA A 1  62 ? -18.408   8.683  -6.385 1.000 68.840 ? 62  ALA A N   1 
ATOM 499  C CA  ? ALA A 1  62 ? -18.845   8.350  -7.738 1.000 68.840 ? 62  ALA A CA  1 
ATOM 500  C C   ? ALA A 1  62 ? -17.674   8.379  -8.715 1.000 68.840 ? 62  ALA A C   1 
ATOM 501  C CB  ? ALA A 1  62 ? -19.939   9.312  -8.195 1.000 68.840 ? 62  ALA A CB  1 
ATOM 502  O O   ? ALA A 1  62 ? -17.615   7.573  -9.647 1.000 68.840 ? 62  ALA A O   1 
ATOM 503  N N   ? LYS A 1  63 ? -16.586   9.180  -8.325 1.000 71.060 ? 63  LYS A N   1 
ATOM 504  C CA  ? LYS A 1  63 ? -15.415   9.300  -9.188 1.000 71.060 ? 63  LYS A CA  1 
ATOM 505  C C   ? LYS A 1  63 ? -14.141   8.909  -8.445 1.000 71.060 ? 63  LYS A C   1 
ATOM 506  C CB  ? LYS A 1  63 ? -15.290  10.726  -9.728 1.000 71.060 ? 63  LYS A CB  1 
ATOM 507  O O   ? LYS A 1  63 ? -13.833   9.471  -7.392 1.000 71.060 ? 63  LYS A O   1 
ATOM 508  C CG  ? LYS A 1  63 ? -16.366  11.103 -10.735 1.000 71.060 ? 63  LYS A CG  1 
ATOM 509  C CD  ? LYS A 1  63 ? -16.120  12.486 -11.324 1.000 71.060 ? 63  LYS A CD  1 
ATOM 510  C CE  ? LYS A 1  63 ? -17.231  12.892 -12.284 1.000 71.060 ? 63  LYS A CE  1 
ATOM 511  N NZ  ? LYS A 1  63 ? -17.004  14.256 -12.849 1.000 71.060 ? 63  LYS A NZ  1 
ATOM 512  N N   ? MET A 1  64 ? -13.549   7.761  -8.957 1.000 73.800 ? 64  MET A N   1 
ATOM 513  C CA  ? MET A 1  64 ? -12.291   7.293  -8.383 1.000 73.800 ? 64  MET A CA  1 
ATOM 514  C C   ? MET A 1  64 ? -11.125   7.577  -9.323 1.000 73.800 ? 64  MET A C   1 
ATOM 515  C CB  ? MET A 1  64 ? -12.363   5.796  -8.077 1.000 73.800 ? 64  MET A CB  1 
ATOM 516  O O   ? MET A 1  64 ? -11.252   7.429 -10.540 1.000 73.800 ? 64  MET A O   1 
ATOM 517  C CG  ? MET A 1  64 ? -11.441   5.356  -6.951 1.000 73.800 ? 64  MET A CG  1 
ATOM 518  S SD  ? MET A 1  64 ? -11.458   3.538  -6.699 1.000 73.800 ? 64  MET A SD  1 
ATOM 519  C CE  ? MET A 1  64 ?  -9.959   3.340  -5.697 1.000 73.800 ? 64  MET A CE  1 
ATOM 520  N N   ? GLN A 1  65 ? -10.097   8.153  -8.747 1.000 80.650 ? 65  GLN A N   1 
ATOM 521  C CA  ? GLN A 1  65 ?  -8.882   8.320  -9.539 1.000 80.650 ? 65  GLN A CA  1 
ATOM 522  C C   ? GLN A 1  65 ?  -8.208   6.976  -9.801 1.000 80.650 ? 65  GLN A C   1 
ATOM 523  C CB  ? GLN A 1  65 ?  -7.909   9.268  -8.837 1.000 80.650 ? 65  GLN A CB  1 
ATOM 524  O O   ? GLN A 1  65 ?  -8.044   6.169  -8.884 1.000 80.650 ? 65  GLN A O   1 
ATOM 525  C CG  ? GLN A 1  65 ?  -8.410  10.703  -8.741 1.000 80.650 ? 65  GLN A CG  1 
ATOM 526  C CD  ? GLN A 1  65 ?  -7.356  11.658  -8.214 1.000 80.650 ? 65  GLN A CD  1 
ATOM 527  N NE2 ? GLN A 1  65 ?  -7.673  12.949  -8.212 1.000 80.650 ? 65  GLN A NE2 1 
ATOM 528  O OE1 ? GLN A 1  65 ?  -6.266  11.240  -7.810 1.000 80.650 ? 65  GLN A OE1 1 
ATOM 529  N N   ? CYS A 1  66 ?  -8.016   6.787 -11.175 1.000 85.680 ? 66  CYS A N   1 
ATOM 530  C CA  ? CYS A 1  66 ?  -7.342   5.552 -11.563 1.000 85.680 ? 66  CYS A CA  1 
ATOM 531  C C   ? CYS A 1  66 ?  -6.160   5.841 -12.480 1.000 85.680 ? 66  CYS A C   1 
ATOM 532  C CB  ? CYS A 1  66 ?  -8.319   4.605 -12.258 1.000 85.680 ? 66  CYS A CB  1 
ATOM 533  O O   ? CYS A 1  66 ?  -6.169   6.827 -13.220 1.000 85.680 ? 66  CYS A O   1 
ATOM 534  S SG  ? CYS A 1  66 ?  -9.742   4.151 -11.242 1.000 85.680 ? 66  CYS A SG  1 
ATOM 535  N N   ? ALA A 1  67 ?  -5.170   5.104 -12.250 1.000 89.550 ? 67  ALA A N   1 
ATOM 536  C CA  ? ALA A 1  67 ?  -4.027   5.117 -13.160 1.000 89.550 ? 67  ALA A CA  1 
ATOM 537  C C   ? ALA A 1  67 ?  -3.676   3.704 -13.619 1.000 89.550 ? 67  ALA A C   1 
ATOM 538  C CB  ? ALA A 1  67 ?  -2.821   5.771 -12.490 1.000 89.550 ? 67  ALA A CB  1 
ATOM 539  O O   ? ALA A 1  67 ?  -3.770   2.751 -12.842 1.000 89.550 ? 67  ALA A O   1 
ATOM 540  N N   ? ASN A 1  68 ?  -3.401   3.684 -14.944 1.000 91.890 ? 68  ASN A N   1 
ATOM 541  C CA  ? ASN A 1  68 ?  -2.953   2.400 -15.472 1.000 91.890 ? 68  ASN A CA  1 
ATOM 542  C C   ? ASN A 1  68 ?  -1.448   2.216 -15.299 1.000 91.890 ? 68  ASN A C   1 
ATOM 543  C CB  ? ASN A 1  68 ?  -3.339   2.261 -16.946 1.000 91.890 ? 68  ASN A CB  1 
ATOM 544  O O   ? ASN A 1  68 ?  -0.661   3.054 -15.743 1.000 91.890 ? 68  ASN A O   1 
ATOM 545  C CG  ? ASN A 1  68 ?  -4.834   2.115 -17.147 1.000 91.890 ? 68  ASN A CG  1 
ATOM 546  N ND2 ? ASN A 1  68 ?  -5.340   2.656 -18.249 1.000 91.890 ? 68  ASN A ND2 1 
ATOM 547  O OD1 ? ASN A 1  68 ?  -5.529   1.521 -16.319 1.000 91.890 ? 68  ASN A OD1 1 
ATOM 548  N N   ? VAL A 1  69 ?  -1.148   1.138 -14.597 1.000 94.050 ? 69  VAL A N   1 
ATOM 549  C CA  ? VAL A 1  69 ?   0.255   0.778 -14.420 1.000 94.050 ? 69  VAL A CA  1 
ATOM 550  C C   ? VAL A 1  69 ?   0.475  -0.671 -14.848 1.000 94.050 ? 69  VAL A C   1 
ATOM 551  C CB  ? VAL A 1  69 ?   0.711   0.977 -12.957 1.000 94.050 ? 69  VAL A CB  1 
ATOM 552  O O   ? VAL A 1  69 ?  -0.485  -1.423 -15.031 1.000 94.050 ? 69  VAL A O   1 
ATOM 553  C CG1 ? VAL A 1  69 ?   0.638   2.451 -12.564 1.000 94.050 ? 69  VAL A CG1 1 
ATOM 554  C CG2 ? VAL A 1  69 ?  -0.138   0.127 -12.014 1.000 94.050 ? 69  VAL A CG2 1 
ATOM 555  N N   ? SER A 1  70 ?   1.731  -0.991 -15.095 1.000 93.970 ? 70  SER A N   1 
ATOM 556  C CA  ? SER A 1  70 ?   2.105  -2.357 -15.448 1.000 93.970 ? 70  SER A CA  1 
ATOM 557  C C   ? SER A 1  70 ?   2.920  -3.011 -14.338 1.000 93.970 ? 70  SER A C   1 
ATOM 558  C CB  ? SER A 1  70 ?   2.899  -2.376 -16.754 1.000 93.970 ? 70  SER A CB  1 
ATOM 559  O O   ? SER A 1  70 ?   3.711  -2.345 -13.666 1.000 93.970 ? 70  SER A O   1 
ATOM 560  O OG  ? SER A 1  70 ?   2.137  -1.822 -17.814 1.000 93.970 ? 70  SER A OG  1 
ATOM 561  N N   ? ILE A 1  71 ?   2.571  -4.300 -14.228 1.000 95.060 ? 71  ILE A N   1 
ATOM 562  C CA  ? ILE A 1  71 ?   3.359  -5.065 -13.268 1.000 95.060 ? 71  ILE A CA  1 
ATOM 563  C C   ? ILE A 1  71 ?   4.800  -5.183 -13.760 1.000 95.060 ? 71  ILE A C   1 
ATOM 564  C CB  ? ILE A 1  71 ?   2.756  -6.468 -13.033 1.000 95.060 ? 71  ILE A CB  1 
ATOM 565  O O   ? ILE A 1  71 ?   5.040  -5.502 -14.927 1.000 95.060 ? 71  ILE A O   1 
ATOM 566  C CG1 ? ILE A 1  71 ?   1.332  -6.352 -12.477 1.000 95.060 ? 71  ILE A CG1 1 
ATOM 567  C CG2 ? ILE A 1  71 ?   3.646  -7.288 -12.093 1.000 95.060 ? 71  ILE A CG2 1 
ATOM 568  C CD1 ? ILE A 1  71 ?   1.256  -5.706 -11.101 1.000 95.060 ? 71  ILE A CD1 1 
ATOM 569  N N   ? VAL A 1  72 ?   5.672  -4.860 -12.826 1.000 95.030 ? 72  VAL A N   1 
ATOM 570  C CA  ? VAL A 1  72 ?   7.102  -4.960 -13.095 1.000 95.030 ? 72  VAL A CA  1 
ATOM 571  C C   ? VAL A 1  72 ?   7.636  -6.290 -12.569 1.000 95.030 ? 72  VAL A C   1 
ATOM 572  C CB  ? VAL A 1  72 ?   7.882  -3.785 -12.463 1.000 95.030 ? 72  VAL A CB  1 
ATOM 573  O O   ? VAL A 1  72 ?   7.370  -6.664 -11.424 1.000 95.030 ? 72  VAL A O   1 
ATOM 574  C CG1 ? VAL A 1  72 ?   9.378  -3.916 -12.744 1.000 95.030 ? 72  VAL A CG1 1 
ATOM 575  C CG2 ? VAL A 1  72 ?   7.351  -2.451 -12.985 1.000 95.030 ? 72  VAL A CG2 1 
ATOM 576  N N   ? PRO A 1  73 ?   8.409  -6.962 -13.463 1.000 94.520 ? 73  PRO A N   1 
ATOM 577  C CA  ? PRO A 1  73 ?   8.967  -8.244 -13.025 1.000 94.520 ? 73  PRO A CA  1 
ATOM 578  C C   ? PRO A 1  73 ?   9.826  -8.115 -11.769 1.000 94.520 ? 73  PRO A C   1 
ATOM 579  C CB  ? PRO A 1  73 ?   9.811  -8.688 -14.221 1.000 94.520 ? 73  PRO A CB  1 
ATOM 580  O O   ? PRO A 1  73 ?  10.512  -7.106 -11.587 1.000 94.520 ? 73  PRO A O   1 
ATOM 581  C CG  ? PRO A 1  73 ?   9.217  -7.977 -15.394 1.000 94.520 ? 73  PRO A CG  1 
ATOM 582  C CD  ? PRO A 1  73 ?   8.708  -6.641 -14.933 1.000 94.520 ? 73  PRO A CD  1 
ATOM 583  N N   ? TYR A 1  74 ?   9.794  -9.143 -10.938 1.000 94.210 ? 74  TYR A N   1 
ATOM 584  C CA  ? TYR A 1  74 ?  10.449  -9.185  -9.635 1.000 94.210 ? 74  TYR A CA  1 
ATOM 585  C C   ? TYR A 1  74 ?  11.918  -8.797  -9.750 1.000 94.210 ? 74  TYR A C   1 
ATOM 586  C CB  ? TYR A 1  74 ?  10.324 -10.580  -9.016 1.000 94.210 ? 74  TYR A CB  1 
ATOM 587  O O   ? TYR A 1  74 ?  12.412  -7.976  -8.974 1.000 94.210 ? 74  TYR A O   1 
ATOM 588  C CG  ? TYR A 1  74 ?  10.990 -10.707  -7.667 1.000 94.210 ? 74  TYR A CG  1 
ATOM 589  C CD1 ? TYR A 1  74 ?  12.291 -11.191  -7.553 1.000 94.210 ? 74  TYR A CD1 1 
ATOM 590  C CD2 ? TYR A 1  74 ?  10.319 -10.344  -6.504 1.000 94.210 ? 74  TYR A CD2 1 
ATOM 591  C CE1 ? TYR A 1  74 ?  12.908 -11.311  -6.312 1.000 94.210 ? 74  TYR A CE1 1 
ATOM 592  C CE2 ? TYR A 1  74 ?  10.926 -10.460  -5.258 1.000 94.210 ? 74  TYR A CE2 1 
ATOM 593  O OH  ? TYR A 1  74 ?  12.824 -11.060  -3.941 1.000 94.210 ? 74  TYR A OH  1 
ATOM 594  C CZ  ? TYR A 1  74 ?  12.219 -10.943  -5.172 1.000 94.210 ? 74  TYR A CZ  1 
ATOM 595  N N   ? ASN A 1  75 ?  12.706  -9.380 -10.702 1.000 94.100 ? 75  ASN A N   1 
ATOM 596  C CA  ? ASN A 1  75 ?  14.137  -9.138 -10.847 1.000 94.100 ? 75  ASN A CA  1 
ATOM 597  C C   ? ASN A 1  75 ?  14.430  -7.671 -11.145 1.000 94.100 ? 75  ASN A C   1 
ATOM 598  C CB  ? ASN A 1  75 ?  14.725 -10.031 -11.942 1.000 94.100 ? 75  ASN A CB  1 
ATOM 599  O O   ? ASN A 1  75 ?  15.382  -7.102 -10.608 1.000 94.100 ? 75  ASN A O   1 
ATOM 600  C CG  ? ASN A 1  75 ?  14.750 -11.495 -11.552 1.000 94.100 ? 75  ASN A CG  1 
ATOM 601  N ND2 ? ASN A 1  75 ?  14.852 -12.372 -12.544 1.000 94.100 ? 75  ASN A ND2 1 
ATOM 602  O OD1 ? ASN A 1  75 ?  14.677 -11.836 -10.368 1.000 94.100 ? 75  ASN A OD1 1 
ATOM 603  N N   ? GLN A 1  76 ?  13.638  -7.158 -11.968 1.000 93.870 ? 76  GLN A N   1 
ATOM 604  C CA  ? GLN A 1  76 ?  13.779  -5.751 -12.325 1.000 93.870 ? 76  GLN A CA  1 
ATOM 605  C C   ? GLN A 1  76 ?  13.432  -4.847 -11.145 1.000 93.870 ? 76  GLN A C   1 
ATOM 606  C CB  ? GLN A 1  76 ?  12.894  -5.410 -13.525 1.000 93.870 ? 76  GLN A CB  1 
ATOM 607  O O   ? GLN A 1  76 ?  14.103  -3.840 -10.910 1.000 93.870 ? 76  GLN A O   1 
ATOM 608  C CG  ? GLN A 1  76 ?  13.077  -3.989 -14.041 1.000 93.870 ? 76  GLN A CG  1 
ATOM 609  C CD  ? GLN A 1  76 ?  12.205  -3.684 -15.244 1.000 93.870 ? 76  GLN A CD  1 
ATOM 610  N NE2 ? GLN A 1  76 ?  12.225  -2.432 -15.689 1.000 93.870 ? 76  GLN A NE2 1 
ATOM 611  O OE1 ? GLN A 1  76 ?  11.520  -4.567 -15.771 1.000 93.870 ? 76  GLN A OE1 1 
ATOM 612  N N   ? CYS A 1  77 ?  12.445  -5.188 -10.465 1.000 95.310 ? 77  CYS A N   1 
ATOM 613  C CA  ? CYS A 1  77 ?  12.030  -4.465  -9.268 1.000 95.310 ? 77  CYS A CA  1 
ATOM 614  C C   ? CYS A 1  77 ?  13.101  -4.541  -8.186 1.000 95.310 ? 77  CYS A C   1 
ATOM 615  C CB  ? CYS A 1  77 ?  10.712  -5.025  -8.734 1.000 95.310 ? 77  CYS A CB  1 
ATOM 616  O O   ? CYS A 1  77 ?  13.464  -3.523  -7.594 1.000 95.310 ? 77  CYS A O   1 
ATOM 617  S SG  ? CYS A 1  77 ?   9.960  -4.010  -7.443 1.000 95.310 ? 77  CYS A SG  1 
ATOM 618  N N   ? ASN A 1  78 ?  13.597  -5.652  -7.983 1.000 95.230 ? 78  ASN A N   1 
ATOM 619  C CA  ? ASN A 1  78 ?  14.636  -5.882  -6.985 1.000 95.230 ? 78  ASN A CA  1 
ATOM 620  C C   ? ASN A 1  78 ?  15.925  -5.145  -7.337 1.000 95.230 ? 78  ASN A C   1 
ATOM 621  C CB  ? ASN A 1  78 ?  14.908  -7.380  -6.828 1.000 95.230 ? 78  ASN A CB  1 
ATOM 622  O O   ? ASN A 1  78 ?  16.645  -4.687  -6.448 1.000 95.230 ? 78  ASN A O   1 
ATOM 623  C CG  ? ASN A 1  78 ?  15.529  -7.723  -5.488 1.000 95.230 ? 78  ASN A CG  1 
ATOM 624  N ND2 ? ASN A 1  78 ?  16.463  -8.667  -5.492 1.000 95.230 ? 78  ASN A ND2 1 
ATOM 625  O OD1 ? ASN A 1  78 ?  15.172  -7.146  -4.458 1.000 95.230 ? 78  ASN A OD1 1 
ATOM 626  N N   ? LYS A 1  79 ?  16.192  -5.140  -8.638 1.000 94.620 ? 79  LYS A N   1 
ATOM 627  C CA  ? LYS A 1  79 ?  17.341  -4.372  -9.109 1.000 94.620 ? 79  LYS A CA  1 
ATOM 628  C C   ? LYS A 1  79 ?  17.163  -2.884  -8.822 1.000 94.620 ? 79  LYS A C   1 
ATOM 629  C CB  ? LYS A 1  79 ?  17.557  -4.594 -10.607 1.000 94.620 ? 79  LYS A CB  1 
ATOM 630  O O   ? LYS A 1  79 ?  18.100  -2.214  -8.384 1.000 94.620 ? 79  LYS A O   1 
ATOM 631  C CG  ? LYS A 1  79 ?  18.821  -3.946 -11.153 1.000 94.620 ? 79  LYS A CG  1 
ATOM 632  C CD  ? LYS A 1  79 ?  19.008  -4.246 -12.634 1.000 94.620 ? 79  LYS A CD  1 
ATOM 633  C CE  ? LYS A 1  79 ?  20.240  -3.549 -13.196 1.000 94.620 ? 79  LYS A CE  1 
ATOM 634  N NZ  ? LYS A 1  79 ?  20.437  -3.853 -14.645 1.000 94.620 ? 79  LYS A NZ  1 
ATOM 635  N N   ? ALA A 1  80 ?  15.993  -2.391  -9.019 1.000 94.010 ? 80  ALA A N   1 
ATOM 636  C CA  ? ALA A 1  80 ?  15.665  -0.984  -8.802 1.000 94.010 ? 80  ALA A CA  1 
ATOM 637  C C   ? ALA A 1  80 ?  15.813  -0.607  -7.331 1.000 94.010 ? 80  ALA A C   1 
ATOM 638  C CB  ? ALA A 1  80 ?  14.246  -0.689  -9.284 1.000 94.010 ? 80  ALA A CB  1 
ATOM 639  O O   ? ALA A 1  80 ?  16.115   0.544  -7.006 1.000 94.010 ? 80  ALA A O   1 
ATOM 640  N N   ? TYR A 1  81 ?  15.677  -1.593  -6.506 1.000 94.870 ? 81  TYR A N   1 
ATOM 641  C CA  ? TYR A 1  81 ?  15.674  -1.289  -5.079 1.000 94.870 ? 81  TYR A CA  1 
ATOM 642  C C   ? TYR A 1  81 ?  16.779  -2.051  -4.357 1.000 94.870 ? 81  TYR A C   1 
ATOM 643  C CB  ? TYR A 1  81 ?  14.315  -1.630  -4.460 1.000 94.870 ? 81  TYR A CB  1 
ATOM 644  O O   ? TYR A 1  81 ?  16.644  -2.382  -3.177 1.000 94.870 ? 81  TYR A O   1 
ATOM 645  C CG  ? TYR A 1  81 ?  13.203  -0.705  -4.890 1.000 94.870 ? 81  TYR A CG  1 
ATOM 646  C CD1 ? TYR A 1  81 ?  13.103   0.584  -4.371 1.000 94.870 ? 81  TYR A CD1 1 
ATOM 647  C CD2 ? TYR A 1  81 ?  12.249  -1.117  -5.815 1.000 94.870 ? 81  TYR A CD2 1 
ATOM 648  C CE1 ? TYR A 1  81 ?  12.078   1.440  -4.762 1.000 94.870 ? 81  TYR A CE1 1 
ATOM 649  C CE2 ? TYR A 1  81 ?  11.221  -0.270  -6.214 1.000 94.870 ? 81  TYR A CE2 1 
ATOM 650  O OH  ? TYR A 1  81 ?  10.128   1.848  -6.075 1.000 94.870 ? 81  TYR A OH  1 
ATOM 651  C CZ  ? TYR A 1  81 ?  11.144   1.005  -5.683 1.000 94.870 ? 81  TYR A CZ  1 
ATOM 652  N N   ? PHE A 1  82 ?  17.830  -2.385  -4.975 1.000 94.280 ? 82  PHE A N   1 
ATOM 653  C CA  ? PHE A 1  82 ?  19.100  -2.887  -4.465 1.000 94.280 ? 82  PHE A CA  1 
ATOM 654  C C   ? PHE A 1  82 ?  18.881  -4.091  -3.556 1.000 94.280 ? 82  PHE A C   1 
ATOM 655  C CB  ? PHE A 1  82 ?  19.849  -1.787  -3.706 1.000 94.280 ? 82  PHE A CB  1 
ATOM 656  O O   ? PHE A 1  82 ?  19.497  -4.194  -2.494 1.000 94.280 ? 82  PHE A O   1 
ATOM 657  C CG  ? PHE A 1  82 ?  20.125  -0.560  -4.533 1.000 94.280 ? 82  PHE A CG  1 
ATOM 658  C CD1 ? PHE A 1  82 ?  21.162  -0.547  -5.458 1.000 94.280 ? 82  PHE A CD1 1 
ATOM 659  C CD2 ? PHE A 1  82 ?  19.348   0.581  -4.384 1.000 94.280 ? 82  PHE A CD2 1 
ATOM 660  C CE1 ? PHE A 1  82 ?  21.420   0.587  -6.224 1.000 94.280 ? 82  PHE A CE1 1 
ATOM 661  C CE2 ? PHE A 1  82 ?  19.599   1.718  -5.146 1.000 94.280 ? 82  PHE A CE2 1 
ATOM 662  C CZ  ? PHE A 1  82 ?  20.636   1.720  -6.065 1.000 94.280 ? 82  PHE A CZ  1 
ATOM 663  N N   ? GLY A 1  83 ?  17.944  -5.004  -3.878 1.000 93.990 ? 83  GLY A N   1 
ATOM 664  C CA  ? GLY A 1  83 ?  17.784  -6.267  -3.176 1.000 93.990 ? 83  GLY A CA  1 
ATOM 665  C C   ? GLY A 1  83 ?  16.828  -6.179  -2.001 1.000 93.990 ? 83  GLY A C   1 
ATOM 666  O O   ? GLY A 1  83 ?  16.740  -7.108  -1.195 1.000 93.990 ? 83  GLY A O   1 
ATOM 667  N N   ? ARG A 1  84 ?  16.143  -5.143  -1.922 1.000 93.600 ? 84  ARG A N   1 
ATOM 668  C CA  ? ARG A 1  84 ?  15.281  -4.878  -0.774 1.000 93.600 ? 84  ARG A CA  1 
ATOM 669  C C   ? ARG A 1  84 ?  13.869  -5.401  -1.017 1.000 93.600 ? 84  ARG A C   1 
ATOM 670  C CB  ? ARG A 1  84 ?  15.239  -3.379  -0.468 1.000 93.600 ? 84  ARG A CB  1 
ATOM 671  O O   ? ARG A 1  84 ?  13.032  -5.387  -0.113 1.000 93.600 ? 84  ARG A O   1 
ATOM 672  C CG  ? ARG A 1  84 ?  16.536  -2.831   0.103 1.000 93.600 ? 84  ARG A CG  1 
ATOM 673  C CD  ? ARG A 1  84 ?  16.461  -1.328   0.333 1.000 93.600 ? 84  ARG A CD  1 
ATOM 674  N NE  ? ARG A 1  84 ?  15.516  -0.991   1.394 1.000 93.600 ? 84  ARG A NE  1 
ATOM 675  N NH1 ? ARG A 1  84 ?  15.780   1.294   1.189 1.000 93.600 ? 84  ARG A NH1 1 
ATOM 676  N NH2 ? ARG A 1  84 ?  14.340   0.439   2.754 1.000 93.600 ? 84  ARG A NH2 1 
ATOM 677  C CZ  ? ARG A 1  84 ?  15.214   0.246   1.776 1.000 93.600 ? 84  ARG A CZ  1 
ATOM 678  N N   ? ILE A 1  85 ?  13.613  -5.932  -2.263 1.000 95.780 ? 85  ILE A N   1 
ATOM 679  C CA  ? ILE A 1  85 ?  12.295  -6.452  -2.614 1.000 95.780 ? 85  ILE A CA  1 
ATOM 680  C C   ? ILE A 1  85 ?  12.134  -7.866  -2.059 1.000 95.780 ? 85  ILE A C   1 
ATOM 681  C CB  ? ILE A 1  85 ?  12.074  -6.448  -4.143 1.000 95.780 ? 85  ILE A CB  1 
ATOM 682  O O   ? ILE A 1  85 ?  12.964  -8.740  -2.320 1.000 95.780 ? 85  ILE A O   1 
ATOM 683  C CG1 ? ILE A 1  85 ?  12.219  -5.027  -4.699 1.000 95.780 ? 85  ILE A CG1 1 
ATOM 684  C CG2 ? ILE A 1  85 ?  10.704  -7.036  -4.492 1.000 95.780 ? 85  ILE A CG2 1 
ATOM 685  C CD1 ? ILE A 1  85 ?  11.303  -4.006  -4.037 1.000 95.780 ? 85  ILE A CD1 1 
ATOM 686  N N   ? THR A 1  86 ?  10.999  -8.110  -1.263 1.000 95.060 ? 86  THR A N   1 
ATOM 687  C CA  ? THR A 1  86 ?  10.712  -9.418  -0.685 1.000 95.060 ? 86  THR A CA  1 
ATOM 688  C C   ? THR A 1  86 ?   9.622 -10.132  -1.479 1.000 95.060 ? 86  THR A C   1 
ATOM 689  C CB  ? THR A 1  86 ?  10.280  -9.295   0.788 1.000 95.060 ? 86  THR A CB  1 
ATOM 690  O O   ? THR A 1  86 ?   9.030  -9.552  -2.392 1.000 95.060 ? 86  THR A O   1 
ATOM 691  C CG2 ? THR A 1  86 ?  11.251  -8.420   1.574 1.000 95.060 ? 86  THR A CG2 1 
ATOM 692  O OG1 ? THR A 1  86 ?   8.972  -8.713   0.850 1.000 95.060 ? 86  THR A OG1 1 
ATOM 693  N N   ? SER A 1  87 ?   9.370 -11.426  -1.134 1.000 94.680 ? 87  SER A N   1 
ATOM 694  C CA  ? SER A 1  87 ?   8.361 -12.234  -1.811 1.000 94.680 ? 87  SER A CA  1 
ATOM 695  C C   ? SER A 1  87 ?   6.953 -11.748  -1.485 1.000 94.680 ? 87  SER A C   1 
ATOM 696  C CB  ? SER A 1  87 ?   8.504 -13.706  -1.421 1.000 94.680 ? 87  SER A CB  1 
ATOM 697  O O   ? SER A 1  87 ?   5.987 -12.145  -2.139 1.000 94.680 ? 87  SER A O   1 
ATOM 698  O OG  ? SER A 1  87 ?   8.336 -13.876  -0.024 1.000 94.680 ? 87  SER A OG  1 
ATOM 699  N N   ? HIS A 1  88 ?   6.758 -10.842  -0.535 1.000 94.610 ? 88  HIS A N   1 
ATOM 700  C CA  ? HIS A 1  88 ?   5.468 -10.297  -0.129 1.000 94.610 ? 88  HIS A CA  1 
ATOM 701  C C   ? HIS A 1  88 ?   5.217  -8.937  -0.773 1.000 94.610 ? 88  HIS A C   1 
ATOM 702  C CB  ? HIS A 1  88 ?   5.392 -10.178   1.394 1.000 94.610 ? 88  HIS A CB  1 
ATOM 703  O O   ? HIS A 1  88 ?   4.318  -8.204  -0.355 1.000 94.610 ? 88  HIS A O   1 
ATOM 704  C CG  ? HIS A 1  88 ?   5.361 -11.498   2.098 1.000 94.610 ? 88  HIS A CG  1 
ATOM 705  C CD2 ? HIS A 1  88 ?   6.359 -12.351   2.429 1.000 94.610 ? 88  HIS A CD2 1 
ATOM 706  N ND1 ? HIS A 1  88 ?   4.193 -12.077   2.543 1.000 94.610 ? 88  HIS A ND1 1 
ATOM 707  C CE1 ? HIS A 1  88 ?   4.474 -13.233   3.121 1.000 94.610 ? 88  HIS A CE1 1 
ATOM 708  N NE2 ? HIS A 1  88 ?   5.781 -13.423   3.065 1.000 94.610 ? 88  HIS A NE2 1 
ATOM 709  N N   ? MET A 1  89 ?   6.129  -8.628  -1.748 1.000 96.560 ? 89  MET A N   1 
ATOM 710  C CA  ? MET A 1  89 ?   6.025  -7.337  -2.423 1.000 96.560 ? 89  MET A CA  1 
ATOM 711  C C   ? MET A 1  89 ?   5.929  -7.520  -3.934 1.000 96.560 ? 89  MET A C   1 
ATOM 712  C CB  ? MET A 1  89 ?   7.225  -6.452  -2.079 1.000 96.560 ? 89  MET A CB  1 
ATOM 713  O O   ? MET A 1  89 ?   6.411  -8.517  -4.476 1.000 96.560 ? 89  MET A O   1 
ATOM 714  C CG  ? MET A 1  89 ?   7.356  -6.147  -0.596 1.000 96.560 ? 89  MET A CG  1 
ATOM 715  S SD  ? MET A 1  89 ?   8.885  -5.213  -0.203 1.000 96.560 ? 89  MET A SD  1 
ATOM 716  C CE  ? MET A 1  89 ?   8.834  -5.263   1.610 1.000 96.560 ? 89  MET A CE  1 
ATOM 717  N N   ? LEU A 1  90 ?   5.263  -6.533  -4.543 1.000 95.930 ? 90  LEU A N   1 
ATOM 718  C CA  ? LEU A 1  90 ?   5.264  -6.445  -5.999 1.000 95.930 ? 90  LEU A CA  1 
ATOM 719  C C   ? LEU A 1  90 ?   5.403  -4.997  -6.457 1.000 95.930 ? 90  LEU A C   1 
ATOM 720  C CB  ? LEU A 1  90 ?   3.982  -7.054  -6.574 1.000 95.930 ? 90  LEU A CB  1 
ATOM 721  O O   ? LEU A 1  90 ?   5.064  -4.072  -5.715 1.000 95.930 ? 90  LEU A O   1 
ATOM 722  C CG  ? LEU A 1  90 ?   2.679  -6.322  -6.247 1.000 95.930 ? 90  LEU A CG  1 
ATOM 723  C CD1 ? LEU A 1  90 ?   2.320  -5.353  -7.369 1.000 95.930 ? 90  LEU A CD1 1 
ATOM 724  C CD2 ? LEU A 1  90 ?   1.549  -7.320  -6.014 1.000 95.930 ? 90  LEU A CD2 1 
ATOM 725  N N   ? CYS A 1  91 ?   5.960  -4.826  -7.676 1.000 96.300 ? 91  CYS A N   1 
ATOM 726  C CA  ? CYS A 1  91 ?   6.205  -3.499  -8.228 1.000 96.300 ? 91  CYS A CA  1 
ATOM 727  C C   ? CYS A 1  91 ?   5.296  -3.228  -9.422 1.000 96.300 ? 91  CYS A C   1 
ATOM 728  C CB  ? CYS A 1  91 ?   7.668  -3.354  -8.647 1.000 96.300 ? 91  CYS A CB  1 
ATOM 729  O O   ? CYS A 1  91 ?   5.022  -4.130 -10.216 1.000 96.300 ? 91  CYS A O   1 
ATOM 730  S SG  ? CYS A 1  91 ?   8.830  -3.420  -7.265 1.000 96.300 ? 91  CYS A SG  1 
ATOM 731  N N   ? ALA A 1  92 ?   4.804  -1.961  -9.465 1.000 96.690 ? 92  ALA A N   1 
ATOM 732  C CA  ? ALA A 1  92 ?   3.986  -1.521 -10.592 1.000 96.690 ? 92  ALA A CA  1 
ATOM 733  C C   ? ALA A 1  92 ?   4.293  -0.072 -10.960 1.000 96.690 ? 92  ALA A C   1 
ATOM 734  C CB  ? ALA A 1  92 ?   2.503  -1.682 -10.269 1.000 96.690 ? 92  ALA A CB  1 
ATOM 735  O O   ? ALA A 1  92 ?   4.549   0.757 -10.083 1.000 96.690 ? 92  ALA A O   1 
ATOM 736  N N   ? GLY A 1  93 ?   4.386   0.139 -12.213 1.000 94.940 ? 93  GLY A N   1 
ATOM 737  C CA  ? GLY A 1  93 ?   4.657   1.455 -12.771 1.000 94.940 ? 93  GLY A CA  1 
ATOM 738  C C   ? GLY A 1  93 ?   4.826   1.440 -14.279 1.000 94.940 ? 93  GLY A C   1 
ATOM 739  O O   ? GLY A 1  93 ?   4.742   0.383 -14.908 1.000 94.940 ? 93  GLY A O   1 
ATOM 740  N N   ? VAL A 1  94 ?   4.996   2.592 -14.841 1.000 93.460 ? 94  VAL A N   1 
ATOM 741  C CA  ? VAL A 1  94 ?   5.261   2.716 -16.271 1.000 93.460 ? 94  VAL A CA  1 
ATOM 742  C C   ? VAL A 1  94 ?   6.764   2.848 -16.508 1.000 93.460 ? 94  VAL A C   1 
ATOM 743  C CB  ? VAL A 1  94 ?   4.517   3.924 -16.882 1.000 93.460 ? 94  VAL A CB  1 
ATOM 744  O O   ? VAL A 1  94 ?   7.428   3.674 -15.878 1.000 93.460 ? 94  VAL A O   1 
ATOM 745  C CG1 ? VAL A 1  94 ?   4.846   4.066 -18.367 1.000 93.460 ? 94  VAL A CG1 1 
ATOM 746  C CG2 ? VAL A 1  94 ?   3.010   3.781 -16.678 1.000 93.460 ? 94  VAL A CG2 1 
ATOM 747  N N   ? PRO A 1  95 ?   7.283   1.932 -17.350 1.000 88.240 ? 95  PRO A N   1 
ATOM 748  C CA  ? PRO A 1  95 ?   8.729   1.904 -17.584 1.000 88.240 ? 95  PRO A CA  1 
ATOM 749  C C   ? PRO A 1  95 ?   9.301   3.281 -17.910 1.000 88.240 ? 95  PRO A C   1 
ATOM 750  C CB  ? PRO A 1  95 ?   8.874   0.956 -18.777 1.000 88.240 ? 95  PRO A CB  1 
ATOM 751  O O   ? PRO A 1  95 ?  10.399   3.620 -17.460 1.000 88.240 ? 95  PRO A O   1 
ATOM 752  C CG  ? PRO A 1  95 ?   7.729   0.004 -18.650 1.000 88.240 ? 95  PRO A CG  1 
ATOM 753  C CD  ? PRO A 1  95 ?   6.536   0.759 -18.138 1.000 88.240 ? 95  PRO A CD  1 
ATOM 754  N N   ? GLN A 1  96 ?   8.597   4.070 -18.591 1.000 90.780 ? 96  GLN A N   1 
ATOM 755  C CA  ? GLN A 1  96 ?   9.065   5.386 -19.010 1.000 90.780 ? 96  GLN A CA  1 
ATOM 756  C C   ? GLN A 1  96 ?   8.816   6.430 -17.925 1.000 90.780 ? 96  GLN A C   1 
ATOM 757  C CB  ? GLN A 1  96 ?   8.383   5.810 -20.312 1.000 90.780 ? 96  GLN A CB  1 
ATOM 758  O O   ? GLN A 1  96 ?   9.288   7.564 -18.027 1.000 90.780 ? 96  GLN A O   1 
ATOM 759  C CG  ? GLN A 1  96 ?   8.723   4.923 -21.502 1.000 90.780 ? 96  GLN A CG  1 
ATOM 760  C CD  ? GLN A 1  96 ?   7.906   3.645 -21.533 1.000 90.780 ? 96  GLN A CD  1 
ATOM 761  N NE2 ? GLN A 1  96 ?   8.309   2.704 -22.380 1.000 90.780 ? 96  GLN A NE2 1 
ATOM 762  O OE1 ? GLN A 1  96 ?   6.921   3.503 -20.801 1.000 90.780 ? 96  GLN A OE1 1 
ATOM 763  N N   ? GLY A 1  97 ?   8.156   6.081 -16.922 1.000 91.930 ? 97  GLY A N   1 
ATOM 764  C CA  ? GLY A 1  97 ?   7.809   7.025 -15.871 1.000 91.930 ? 97  GLY A CA  1 
ATOM 765  C C   ? GLY A 1  97 ?   6.535   7.796 -16.159 1.000 91.930 ? 97  GLY A C   1 
ATOM 766  O O   ? GLY A 1  97 ?   5.841   7.516 -17.139 1.000 91.930 ? 97  GLY A O   1 
ATOM 767  N N   ? GLY A 1  98 ?   6.110   8.597 -15.145 1.000 90.460 ? 98  GLY A N   1 
ATOM 768  C CA  ? GLY A 1  98 ?   4.968   9.448 -15.442 1.000 90.460 ? 98  GLY A CA  1 
ATOM 769  C C   ? GLY A 1  98 ?   3.706   9.028 -14.714 1.000 90.460 ? 98  GLY A C   1 
ATOM 770  O O   ? GLY A 1  98 ?   2.819   9.850 -14.473 1.000 90.460 ? 98  GLY A O   1 
ATOM 771  N N   ? VAL A 1  99 ?   3.698   7.780 -14.384 1.000 91.410 ? 99  VAL A N   1 
ATOM 772  C CA  ? VAL A 1  99 ?   2.546   7.275 -13.645 1.000 91.410 ? 99  VAL A CA  1 
ATOM 773  C C   ? VAL A 1  99 ?   3.011   6.291 -12.573 1.000 91.410 ? 99  VAL A C   1 
ATOM 774  C CB  ? VAL A 1  99 ?   1.523   6.596 -14.583 1.000 91.410 ? 99  VAL A CB  1 
ATOM 775  O O   ? VAL A 1  99 ?   3.686   5.305 -12.876 1.000 91.410 ? 99  VAL A O   1 
ATOM 776  C CG1 ? VAL A 1  99 ?   0.326   6.075 -13.790 1.000 91.410 ? 99  VAL A CG1 1 
ATOM 777  C CG2 ? VAL A 1  99 ?   1.067   7.569 -15.668 1.000 91.410 ? 99  VAL A CG2 1 
ATOM 778  N N   ? ASP A 1 100 ?   2.601   6.478 -11.247 1.000 89.800 ? 100 ASP A N   1 
ATOM 779  C CA  ? ASP A 1 100 ?   2.977   5.659 -10.098 1.000 89.800 ? 100 ASP A CA  1 
ATOM 780  C C   ? ASP A 1 100 ?   2.191   6.066  -8.854 1.000 89.800 ? 100 ASP A C   1 
ATOM 781  C CB  ? ASP A 1 100 ?   4.479   5.766  -9.831 1.000 89.800 ? 100 ASP A CB  1 
ATOM 782  O O   ? ASP A 1 100 ?   1.403   7.013  -8.893 1.000 89.800 ? 100 ASP A O   1 
ATOM 783  C CG  ? ASP A 1 100 ?   5.003   4.656  -8.935 1.000 89.800 ? 100 ASP A CG  1 
ATOM 784  O OD1 ? ASP A 1 100 ?   4.252   3.699  -8.648 1.000 89.800 ? 100 ASP A OD1 1 
ATOM 785  O OD2 ? ASP A 1 100 ?   6.175   4.742  -8.511 1.000 89.800 ? 100 ASP A OD2 1 
ATOM 786  N N   ? SER A 1 101 ?   2.349   5.221  -7.885 1.000 90.040 ? 101 SER A N   1 
ATOM 787  C CA  ? SER A 1 101 ?   1.825   5.642  -6.590 1.000 90.040 ? 101 SER A CA  1 
ATOM 788  C C   ? SER A 1 101 ?   2.663   6.768  -5.994 1.000 90.040 ? 101 SER A C   1 
ATOM 789  C CB  ? SER A 1 101 ?   1.779   4.461  -5.620 1.000 90.040 ? 101 SER A CB  1 
ATOM 790  O O   ? SER A 1 101 ?   3.853   6.889  -6.294 1.000 90.040 ? 101 SER A O   1 
ATOM 791  O OG  ? SER A 1 101 ?   3.070   3.904  -5.444 1.000 90.040 ? 101 SER A OG  1 
ATOM 792  N N   ? CYS A 1 102 ?   2.067   7.555  -5.210 1.000 89.810 ? 102 CYS A N   1 
ATOM 793  C CA  ? CYS A 1 102 ?   2.740   8.683  -4.577 1.000 89.810 ? 102 CYS A CA  1 
ATOM 794  C C   ? CYS A 1 102 ?   2.349   8.798  -3.109 1.000 89.810 ? 102 CYS A C   1 
ATOM 795  C CB  ? CYS A 1 102 ?   2.407   9.984  -5.307 1.000 89.810 ? 102 CYS A CB  1 
ATOM 796  O O   ? CYS A 1 102 ?   1.476   8.069  -2.636 1.000 89.810 ? 102 CYS A O   1 
ATOM 797  S SG  ? CYS A 1 102 ?   3.222  10.149  -6.910 1.000 89.810 ? 102 CYS A SG  1 
ATOM 798  N N   ? GLN A 1 103 ?   3.109   9.671  -2.552 1.000 86.300 ? 103 GLN A N   1 
ATOM 799  C CA  ? GLN A 1 103 ?   2.782   9.933  -1.154 1.000 86.300 ? 103 GLN A CA  1 
ATOM 800  C C   ? GLN A 1 103 ?   1.320  10.341  -0.998 1.000 86.300 ? 103 GLN A C   1 
ATOM 801  C CB  ? GLN A 1 103 ?   3.694  11.022  -0.585 1.000 86.300 ? 103 GLN A CB  1 
ATOM 802  O O   ? GLN A 1 103 ?   0.841  11.234  -1.699 1.000 86.300 ? 103 GLN A O   1 
ATOM 803  C CG  ? GLN A 1 103 ?   5.114  10.549  -0.304 1.000 86.300 ? 103 GLN A CG  1 
ATOM 804  C CD  ? GLN A 1 103 ?   5.922  10.332  -1.570 1.000 86.300 ? 103 GLN A CD  1 
ATOM 805  N NE2 ? GLN A 1 103 ?   7.081   9.697  -1.432 1.000 86.300 ? 103 GLN A NE2 1 
ATOM 806  O OE1 ? GLN A 1 103 ?   5.507  10.730  -2.663 1.000 86.300 ? 103 GLN A OE1 1 
ATOM 807  N N   ? GLY A 1 104 ?   0.745   9.624  -0.087 1.000 81.630 ? 104 GLY A N   1 
ATOM 808  C CA  ? GLY A 1 104 ?  -0.658   9.918   0.154 1.000 81.630 ? 104 GLY A CA  1 
ATOM 809  C C   ? GLY A 1 104 ?  -1.596   8.893  -0.456 1.000 81.630 ? 104 GLY A C   1 
ATOM 810  O O   ? GLY A 1 104 ?  -2.791   8.880  -0.155 1.000 81.630 ? 104 GLY A O   1 
ATOM 811  N N   ? ASP A 1 105 ?  -0.998   8.086  -1.265 1.000 87.290 ? 105 ASP A N   1 
ATOM 812  C CA  ? ASP A 1 105 ?  -1.776   7.020  -1.889 1.000 87.290 ? 105 ASP A CA  1 
ATOM 813  C C   ? ASP A 1 105 ?  -1.716   5.739  -1.061 1.000 87.290 ? 105 ASP A C   1 
ATOM 814  C CB  ? ASP A 1 105 ?  -1.276   6.752  -3.310 1.000 87.290 ? 105 ASP A CB  1 
ATOM 815  O O   ? ASP A 1 105 ?  -2.187   4.688  -1.499 1.000 87.290 ? 105 ASP A O   1 
ATOM 816  C CG  ? ASP A 1 105 ?  -1.671   7.839  -4.293 1.000 87.290 ? 105 ASP A CG  1 
ATOM 817  O OD1 ? ASP A 1 105 ?  -2.668   8.553  -4.046 1.000 87.290 ? 105 ASP A OD1 1 
ATOM 818  O OD2 ? ASP A 1 105 ?  -0.983   7.982  -5.327 1.000 87.290 ? 105 ASP A OD2 1 
ATOM 819  N N   ? SER A 1 106 ?  -0.996   5.857   0.086 1.000 87.790 ? 106 SER A N   1 
ATOM 820  C CA  ? SER A 1 106 ?  -0.871   4.696   0.961 1.000 87.790 ? 106 SER A CA  1 
ATOM 821  C C   ? SER A 1 106 ?  -2.229   4.053   1.223 1.000 87.790 ? 106 SER A C   1 
ATOM 822  C CB  ? SER A 1 106 ?  -0.220   5.091   2.287 1.000 87.790 ? 106 SER A CB  1 
ATOM 823  O O   ? SER A 1 106 ?  -3.185   4.738   1.593 1.000 87.790 ? 106 SER A O   1 
ATOM 824  O OG  ? SER A 1 106 ?   1.131   5.473   2.090 1.000 87.790 ? 106 SER A OG  1 
ATOM 825  N N   ? GLY A 1 107 ?  -2.168   2.682   0.770 1.000 88.610 ? 107 GLY A N   1 
ATOM 826  C CA  ? GLY A 1 107 ?  -3.422   1.996   1.037 1.000 88.610 ? 107 GLY A CA  1 
ATOM 827  C C   ? GLY A 1 107 ?  -4.341   1.941  -0.168 1.000 88.610 ? 107 GLY A C   1 
ATOM 828  O O   ? GLY A 1 107 ?  -5.401   1.314  -0.119 1.000 88.610 ? 107 GLY A O   1 
ATOM 829  N N   ? GLY A 1 108 ?  -3.975   2.624  -1.252 1.000 89.690 ? 108 GLY A N   1 
ATOM 830  C CA  ? GLY A 1 108 ?  -4.673   2.524  -2.524 1.000 89.690 ? 108 GLY A CA  1 
ATOM 831  C C   ? GLY A 1 108 ?  -4.542   1.158  -3.171 1.000 89.690 ? 108 GLY A C   1 
ATOM 832  O O   ? GLY A 1 108 ?  -3.484   0.529  -3.098 1.000 89.690 ? 108 GLY A O   1 
ATOM 833  N N   ? PRO A 1 109 ?  -5.669   0.700  -3.839 1.000 92.470 ? 109 PRO A N   1 
ATOM 834  C CA  ? PRO A 1 109 ?  -5.689  -0.655  -4.396 1.000 92.470 ? 109 PRO A CA  1 
ATOM 835  C C   ? PRO A 1 109 ?  -5.024  -0.739  -5.767 1.000 92.470 ? 109 PRO A C   1 
ATOM 836  C CB  ? PRO A 1 109 ?  -7.183  -0.974  -4.493 1.000 92.470 ? 109 PRO A CB  1 
ATOM 837  O O   ? PRO A 1 109 ?  -5.101   0.208  -6.554 1.000 92.470 ? 109 PRO A O   1 
ATOM 838  C CG  ? PRO A 1 109 ?  -7.841   0.347  -4.731 1.000 92.470 ? 109 PRO A CG  1 
ATOM 839  C CD  ? PRO A 1 109 ?  -7.087   1.400  -3.970 1.000 92.470 ? 109 PRO A CD  1 
ATOM 840  N N   ? LEU A 1 110 ?  -4.216  -1.795  -5.897 1.000 94.700 ? 110 LEU A N   1 
ATOM 841  C CA  ? LEU A 1 110 ?  -3.852  -2.279  -7.224 1.000 94.700 ? 110 LEU A CA  1 
ATOM 842  C C   ? LEU A 1 110 ?  -4.792  -3.393  -7.672 1.000 94.700 ? 110 LEU A C   1 
ATOM 843  C CB  ? LEU A 1 110 ?  -2.406  -2.780  -7.233 1.000 94.700 ? 110 LEU A CB  1 
ATOM 844  O O   ? LEU A 1 110 ?  -4.841  -4.457  -7.050 1.000 94.700 ? 110 LEU A O   1 
ATOM 845  C CG  ? LEU A 1 110 ?  -1.881  -3.310  -8.569 1.000 94.700 ? 110 LEU A CG  1 
ATOM 846  C CD1 ? LEU A 1 110 ?  -1.741  -2.171  -9.573 1.000 94.700 ? 110 LEU A CD1 1 
ATOM 847  C CD2 ? LEU A 1 110 ?  -0.548  -4.025  -8.374 1.000 94.700 ? 110 LEU A CD2 1 
ATOM 848  N N   ? VAL A 1 111 ?  -5.487  -3.189  -8.776 1.000 94.650 ? 111 VAL A N   1 
ATOM 849  C CA  ? VAL A 1 111 ?  -6.502  -4.125  -9.247 1.000 94.650 ? 111 VAL A CA  1 
ATOM 850  C C   ? VAL A 1 111 ?  -6.107  -4.672 -10.617 1.000 94.650 ? 111 VAL A C   1 
ATOM 851  C CB  ? VAL A 1 111 ?  -7.896  -3.461  -9.320 1.000 94.650 ? 111 VAL A CB  1 
ATOM 852  O O   ? VAL A 1 111 ?  -5.720  -3.911 -11.507 1.000 94.650 ? 111 VAL A O   1 
ATOM 853  C CG1 ? VAL A 1 111 ?  -8.932  -4.439  -9.869 1.000 94.650 ? 111 VAL A CG1 1 
ATOM 854  C CG2 ? VAL A 1 111 ?  -8.315  -2.950  -7.943 1.000 94.650 ? 111 VAL A CG2 1 
ATOM 855  N N   ? CYS A 1 112 ?  -6.148  -6.038 -10.708 1.000 93.210 ? 112 CYS A N   1 
ATOM 856  C CA  ? CYS A 1 112 ?  -5.897  -6.756 -11.952 1.000 93.210 ? 112 CYS A CA  1 
ATOM 857  C C   ? CYS A 1 112 ?  -7.081  -7.642 -12.320 1.000 93.210 ? 112 CYS A C   1 
ATOM 858  C CB  ? CYS A 1 112 ?  -4.631  -7.605 -11.835 1.000 93.210 ? 112 CYS A CB  1 
ATOM 859  O O   ? CYS A 1 112 ?  -7.474  -8.514 -11.543 1.000 93.210 ? 112 CYS A O   1 
ATOM 860  S SG  ? CYS A 1 112 ?  -3.146  -6.648 -11.458 1.000 93.210 ? 112 CYS A SG  1 
ATOM 861  N N   ? ASN A 1 113 ?  -7.666  -7.340 -13.502 1.000 92.300 ? 113 ASN A N   1 
ATOM 862  C CA  ? ASN A 1 113 ?  -8.819  -8.111 -13.955 1.000 92.300 ? 113 ASN A CA  1 
ATOM 863  C C   ? ASN A 1 113 ?  -9.922  -8.142 -12.902 1.000 92.300 ? 113 ASN A C   1 
ATOM 864  C CB  ? ASN A 1 113 ?  -8.400  -9.535 -14.327 1.000 92.300 ? 113 ASN A CB  1 
ATOM 865  O O   ? ASN A 1 113 ? -10.487  -9.200 -12.619 1.000 92.300 ? 113 ASN A O   1 
ATOM 866  C CG  ? ASN A 1 113 ?  -7.426  -9.573 -15.488 1.000 92.300 ? 113 ASN A CG  1 
ATOM 867  N ND2 ? ASN A 1 113 ?  -6.448 -10.468 -15.414 1.000 92.300 ? 113 ASN A ND2 1 
ATOM 868  O OD1 ? ASN A 1 113 ?  -7.552  -8.803 -16.445 1.000 92.300 ? 113 ASN A OD1 1 
ATOM 869  N N   ? GLY A 1 114 ? -10.114  -7.118 -12.161 1.000 90.720 ? 114 GLY A N   1 
ATOM 870  C CA  ? GLY A 1 114 ? -11.211  -6.969 -11.217 1.000 90.720 ? 114 GLY A CA  1 
ATOM 871  C C   ? GLY A 1 114 ? -10.878  -7.482  -9.829 1.000 90.720 ? 114 GLY A C   1 
ATOM 872  O O   ? GLY A 1 114 ? -11.744  -7.522  -8.952 1.000 90.720 ? 114 GLY A O   1 
ATOM 873  N N   ? LEU A 1 115 ?  -9.611  -7.932  -9.669 1.000 92.140 ? 115 LEU A N   1 
ATOM 874  C CA  ? LEU A 1 115 ?  -9.212  -8.491  -8.382 1.000 92.140 ? 115 LEU A CA  1 
ATOM 875  C C   ? LEU A 1 115 ?  -8.162  -7.612  -7.709 1.000 92.140 ? 115 LEU A C   1 
ATOM 876  C CB  ? LEU A 1 115 ?  -8.667  -9.910  -8.559 1.000 92.140 ? 115 LEU A CB  1 
ATOM 877  O O   ? LEU A 1 115 ?  -7.233  -7.135  -8.365 1.000 92.140 ? 115 LEU A O   1 
ATOM 878  C CG  ? LEU A 1 115 ?  -9.640 -10.943  -9.130 1.000 92.140 ? 115 LEU A CG  1 
ATOM 879  C CD1 ? LEU A 1 115 ?  -8.907 -12.240  -9.454 1.000 92.140 ? 115 LEU A CD1 1 
ATOM 880  C CD2 ? LEU A 1 115 ? -10.783 -11.199  -8.153 1.000 92.140 ? 115 LEU A CD2 1 
ATOM 881  N N   ? LEU A 1 116 ?  -8.281  -7.467  -6.370 1.000 92.890 ? 116 LEU A N   1 
ATOM 882  C CA  ? LEU A 1 116 ?  -7.292  -6.754  -5.570 1.000 92.890 ? 116 LEU A CA  1 
ATOM 883  C C   ? LEU A 1 116 ?  -5.987  -7.541  -5.492 1.000 92.890 ? 116 LEU A C   1 
ATOM 884  C CB  ? LEU A 1 116 ?  -7.829  -6.493  -4.160 1.000 92.890 ? 116 LEU A CB  1 
ATOM 885  O O   ? LEU A 1 116 ?  -5.954  -8.642  -4.937 1.000 92.890 ? 116 LEU A O   1 
ATOM 886  C CG  ? LEU A 1 116 ?  -6.886  -5.769  -3.198 1.000 92.890 ? 116 LEU A CG  1 
ATOM 887  C CD1 ? LEU A 1 116 ?  -6.544  -4.383  -3.735 1.000 92.890 ? 116 LEU A CD1 1 
ATOM 888  C CD2 ? LEU A 1 116 ?  -7.509  -5.672  -1.810 1.000 92.890 ? 116 LEU A CD2 1 
ATOM 889  N N   ? GLU A 1 117 ?  -4.952  -6.977  -6.053 1.000 94.900 ? 117 GLU A N   1 
ATOM 890  C CA  ? GLU A 1 117 ?  -3.669  -7.667  -6.142 1.000 94.900 ? 117 GLU A CA  1 
ATOM 891  C C   ? GLU A 1 117 ?  -2.653  -7.071  -5.173 1.000 94.900 ? 117 GLU A C   1 
ATOM 892  C CB  ? GLU A 1 117 ?  -3.126  -7.612  -7.573 1.000 94.900 ? 117 GLU A CB  1 
ATOM 893  O O   ? GLU A 1 117 ?  -1.734  -7.762  -4.726 1.000 94.900 ? 117 GLU A O   1 
ATOM 894  C CG  ? GLU A 1 117 ?  -3.959  -8.395  -8.577 1.000 94.900 ? 117 GLU A CG  1 
ATOM 895  C CD  ? GLU A 1 117 ?  -3.858  -9.901  -8.396 1.000 94.900 ? 117 GLU A CD  1 
ATOM 896  O OE1 ? GLU A 1 117 ?  -4.620 -10.644  -9.055 1.000 94.900 ? 117 GLU A OE1 1 
ATOM 897  O OE2 ? GLU A 1 117 ?  -3.011 -10.341  -7.587 1.000 94.900 ? 117 GLU A OE2 1 
ATOM 898  N N   ? GLY A 1 118 ?  -2.752  -5.802  -4.790 1.000 95.150 ? 118 GLY A N   1 
ATOM 899  C CA  ? GLY A 1 118 ?  -1.796  -5.142  -3.915 1.000 95.150 ? 118 GLY A CA  1 
ATOM 900  C C   ? GLY A 1 118 ?  -2.340  -3.873  -3.286 1.000 95.150 ? 118 GLY A C   1 
ATOM 901  O O   ? GLY A 1 118 ?  -3.350  -3.332  -3.742 1.000 95.150 ? 118 GLY A O   1 
ATOM 902  N N   ? VAL A 1 119 ?  -1.571  -3.505  -2.295 1.000 95.160 ? 119 VAL A N   1 
ATOM 903  C CA  ? VAL A 1 119 ?  -1.853  -2.251  -1.606 1.000 95.160 ? 119 VAL A CA  1 
ATOM 904  C C   ? VAL A 1 119 ?  -0.613  -1.361  -1.623 1.000 95.160 ? 119 VAL A C   1 
ATOM 905  C CB  ? VAL A 1 119 ?  -2.315  -2.494  -0.151 1.000 95.160 ? 119 VAL A CB  1 
ATOM 906  O O   ? VAL A 1 119 ?   0.497  -1.828  -1.356 1.000 95.160 ? 119 VAL A O   1 
ATOM 907  C CG1 ? VAL A 1 119 ?  -2.590  -1.169   0.557 1.000 95.160 ? 119 VAL A CG1 1 
ATOM 908  C CG2 ? VAL A 1 119 ?  -3.557  -3.384  -0.128 1.000 95.160 ? 119 VAL A CG2 1 
ATOM 909  N N   ? VAL A 1 120 ?  -0.898  -0.091  -2.030 1.000 94.710 ? 120 VAL A N   1 
ATOM 910  C CA  ? VAL A 1 120 ?   0.222   0.840  -2.120 1.000 94.710 ? 120 VAL A CA  1 
ATOM 911  C C   ? VAL A 1 120 ?   0.967   0.882  -0.788 1.000 94.710 ? 120 VAL A C   1 
ATOM 912  C CB  ? VAL A 1 120 ?  -0.249   2.259  -2.512 1.000 94.710 ? 120 VAL A CB  1 
ATOM 913  O O   ? VAL A 1 120 ?   0.358   1.082   0.266 1.000 94.710 ? 120 VAL A O   1 
ATOM 914  C CG1 ? VAL A 1 120 ?   0.913   3.248  -2.458 1.000 94.710 ? 120 VAL A CG1 1 
ATOM 915  C CG2 ? VAL A 1 120 ?  -0.879   2.245  -3.903 1.000 94.710 ? 120 VAL A CG2 1 
ATOM 916  N N   ? SER A 1 121 ?   2.274   0.729  -0.818 1.000 94.130 ? 121 SER A N   1 
ATOM 917  C CA  ? SER A 1 121 ?   3.087   0.614   0.388 1.000 94.130 ? 121 SER A CA  1 
ATOM 918  C C   ? SER A 1 121 ?   4.173   1.684   0.426 1.000 94.130 ? 121 SER A C   1 
ATOM 919  C CB  ? SER A 1 121 ?   3.723  -0.774   0.476 1.000 94.130 ? 121 SER A CB  1 
ATOM 920  O O   ? SER A 1 121 ?   4.102   2.620   1.225 1.000 94.130 ? 121 SER A O   1 
ATOM 921  O OG  ? SER A 1 121 ?   4.369  -0.953   1.725 1.000 94.130 ? 121 SER A OG  1 
ATOM 922  N N   ? TRP A 1 122 ?   5.207   1.492  -0.474 1.000 94.130 ? 122 TRP A N   1 
ATOM 923  C CA  ? TRP A 1 122 ?   6.333   2.421  -0.455 1.000 94.130 ? 122 TRP A CA  1 
ATOM 924  C C   ? TRP A 1 122 ?   6.984   2.516  -1.830 1.000 94.130 ? 122 TRP A C   1 
ATOM 925  C CB  ? TRP A 1 122 ?   7.369   1.989   0.586 1.000 94.130 ? 122 TRP A CB  1 
ATOM 926  O O   ? TRP A 1 122 ?   6.566   1.836  -2.770 1.000 94.130 ? 122 TRP A O   1 
ATOM 927  C CG  ? TRP A 1 122 ?   7.948   0.628   0.341 1.000 94.130 ? 122 TRP A CG  1 
ATOM 928  C CD1 ? TRP A 1 122 ?   7.387  -0.577   0.662 1.000 94.130 ? 122 TRP A CD1 1 
ATOM 929  C CD2 ? TRP A 1 122 ?   9.205   0.333  -0.275 1.000 94.130 ? 122 TRP A CD2 1 
ATOM 930  C CE2 ? TRP A 1 122 ?   9.342  -1.073  -0.295 1.000 94.130 ? 122 TRP A CE2 1 
ATOM 931  C CE3 ? TRP A 1 122 ?  10.231   1.122  -0.814 1.000 94.130 ? 122 TRP A CE3 1 
ATOM 932  N NE1 ? TRP A 1 122 ?   8.220  -1.604   0.282 1.000 94.130 ? 122 TRP A NE1 1 
ATOM 933  C CH2 ? TRP A 1 122 ?  11.453  -0.911  -1.354 1.000 94.130 ? 122 TRP A CH2 1 
ATOM 934  C CZ2 ? TRP A 1 122 ?  10.464  -1.706  -0.834 1.000 94.130 ? 122 TRP A CZ2 1 
ATOM 935  C CZ3 ? TRP A 1 122 ?  11.347   0.489  -1.349 1.000 94.130 ? 122 TRP A CZ3 1 
ATOM 936  N N   ? GLY A 1 123 ?   7.872   3.421  -1.960 1.000 92.150 ? 123 GLY A N   1 
ATOM 937  C CA  ? GLY A 1 123 ?   8.678   3.659  -3.146 1.000 92.150 ? 123 GLY A CA  1 
ATOM 938  C C   ? GLY A 1 123 ?   9.635   4.826  -2.993 1.000 92.150 ? 123 GLY A C   1 
ATOM 939  O O   ? GLY A 1 123 ?   9.894   5.281  -1.877 1.000 92.150 ? 123 GLY A O   1 
ATOM 940  N N   ? LYS A 1 124 ?  10.222   5.280  -4.059 1.000 90.910 ? 124 LYS A N   1 
ATOM 941  C CA  ? LYS A 1 124 ?  11.135   6.417  -3.989 1.000 90.910 ? 124 LYS A CA  1 
ATOM 942  C C   ? LYS A 1 124 ?  10.399   7.690  -3.580 1.000 90.910 ? 124 LYS A C   1 
ATOM 943  C CB  ? LYS A 1 124 ?  11.836   6.626  -5.332 1.000 90.910 ? 124 LYS A CB  1 
ATOM 944  O O   ? LYS A 1 124 ?   9.191   7.812  -3.797 1.000 90.910 ? 124 LYS A O   1 
ATOM 945  C CG  ? LYS A 1 124 ?  12.804   5.514  -5.704 1.000 90.910 ? 124 LYS A CG  1 
ATOM 946  C CD  ? LYS A 1 124 ?  14.103   5.614  -4.914 1.000 90.910 ? 124 LYS A CD  1 
ATOM 947  C CE  ? LYS A 1 124 ?  15.156   4.649  -5.441 1.000 90.910 ? 124 LYS A CE  1 
ATOM 948  N NZ  ? LYS A 1 124 ?  16.452   4.791  -4.713 1.000 90.910 ? 124 LYS A NZ  1 
ATOM 949  N N   ? SER A 1 125 ?  11.178   8.629  -2.981 1.000 86.070 ? 125 SER A N   1 
ATOM 950  C CA  ? SER A 1 125 ?  10.613   9.882  -2.491 1.000 86.070 ? 125 SER A CA  1 
ATOM 951  C C   ? SER A 1 125 ?   9.964  10.674  -3.621 1.000 86.070 ? 125 SER A C   1 
ATOM 952  C CB  ? SER A 1 125 ?  11.692  10.730  -1.818 1.000 86.070 ? 125 SER A CB  1 
ATOM 953  O O   ? SER A 1 125 ?   8.929  11.315  -3.423 1.000 86.070 ? 125 SER A O   1 
ATOM 954  O OG  ? SER A 1 125 ?  12.751  11.006  -2.719 1.000 86.070 ? 125 SER A OG  1 
ATOM 955  N N   ? VAL A 1 126 ?  10.564  10.552  -4.827 1.000 91.240 ? 126 VAL A N   1 
ATOM 956  C CA  ? VAL A 1 126 ?   9.984  11.170  -6.015 1.000 91.240 ? 126 VAL A CA  1 
ATOM 957  C C   ? VAL A 1 126 ?   9.177  10.134  -6.794 1.000 91.240 ? 126 VAL A C   1 
ATOM 958  C CB  ? VAL A 1 126 ?  11.071  11.790  -6.921 1.000 91.240 ? 126 VAL A CB  1 
ATOM 959  O O   ? VAL A 1 126 ?   9.701   9.084  -7.171 1.000 91.240 ? 126 VAL A O   1 
ATOM 960  C CG1 ? VAL A 1 126 ?  10.438  12.490  -8.122 1.000 91.240 ? 126 VAL A CG1 1 
ATOM 961  C CG2 ? VAL A 1 126 ?  11.937  12.764  -6.125 1.000 91.240 ? 126 VAL A CG2 1 
ATOM 962  N N   ? CYS A 1 127 ?   7.802  10.416  -6.991 1.000 91.910 ? 127 CYS A N   1 
ATOM 963  C CA  ? CYS A 1 127 ?   6.906   9.471  -7.648 1.000 91.910 ? 127 CYS A CA  1 
ATOM 964  C C   ? CYS A 1 127 ?   7.144   9.449  -9.153 1.000 91.910 ? 127 CYS A C   1 
ATOM 965  C CB  ? CYS A 1 127 ?   5.448   9.825  -7.358 1.000 91.910 ? 127 CYS A CB  1 
ATOM 966  O O   ? CYS A 1 127 ?   7.638  10.425  -9.722 1.000 91.910 ? 127 CYS A O   1 
ATOM 967  S SG  ? CYS A 1 127 ?   5.083  10.027  -5.601 1.000 91.910 ? 127 CYS A SG  1 
ATOM 968  N N   ? ALA A 1 128 ?   6.842   8.335  -9.810 1.000 91.740 ? 128 ALA A N   1 
ATOM 969  C CA  ? ALA A 1 128 ?   6.699   8.180 -11.255 1.000 91.740 ? 128 ALA A CA  1 
ATOM 970  C C   ? ALA A 1 128 ?   8.038   8.370 -11.962 1.000 91.740 ? 128 ALA A C   1 
ATOM 971  C CB  ? ALA A 1 128 ?   5.670   9.169 -11.797 1.000 91.740 ? 128 ALA A CB  1 
ATOM 972  O O   ? ALA A 1 128 ?   8.099   8.969 -13.039 1.000 91.740 ? 128 ALA A O   1 
ATOM 973  N N   ? GLN A 1 129 ?   9.100   7.997 -11.251 1.000 93.540 ? 129 GLN A N   1 
ATOM 974  C CA  ? GLN A 1 129 ?  10.424   8.066 -11.861 1.000 93.540 ? 129 GLN A CA  1 
ATOM 975  C C   ? GLN A 1 129 ?  10.661   6.885 -12.798 1.000 93.540 ? 129 GLN A C   1 
ATOM 976  C CB  ? GLN A 1 129 ?  11.510   8.108 -10.785 1.000 93.540 ? 129 GLN A CB  1 
ATOM 977  O O   ? GLN A 1 129 ?  10.263   5.758 -12.497 1.000 93.540 ? 129 GLN A O   1 
ATOM 978  C CG  ? GLN A 1 129 ?  11.449   9.344  -9.897 1.000 93.540 ? 129 GLN A CG  1 
ATOM 979  C CD  ? GLN A 1 129 ?  11.882  10.607 -10.618 1.000 93.540 ? 129 GLN A CD  1 
ATOM 980  N NE2 ? GLN A 1 129 ?  10.997  11.597 -10.664 1.000 93.540 ? 129 GLN A NE2 1 
ATOM 981  O OE1 ? GLN A 1 129 ?  13.003  10.692 -11.128 1.000 93.540 ? 129 GLN A OE1 1 
ATOM 982  N N   ? LYS A 1 130 ?  11.282   7.258 -13.885 1.000 93.040 ? 130 LYS A N   1 
ATOM 983  C CA  ? LYS A 1 130 ?  11.696   6.195 -14.796 1.000 93.040 ? 130 LYS A CA  1 
ATOM 984  C C   ? LYS A 1 130 ?  12.580   5.174 -14.085 1.000 93.040 ? 130 LYS A C   1 
ATOM 985  C CB  ? LYS A 1 130 ?  12.436   6.779 -16.001 1.000 93.040 ? 130 LYS A CB  1 
ATOM 986  O O   ? LYS A 1 130 ?  13.521   5.544 -13.380 1.000 93.040 ? 130 LYS A O   1 
ATOM 987  C CG  ? LYS A 1 130 ?  12.868   5.741 -17.025 1.000 93.040 ? 130 LYS A CG  1 
ATOM 988  C CD  ? LYS A 1 130 ?  13.611   6.380 -18.191 1.000 93.040 ? 130 LYS A CD  1 
ATOM 989  C CE  ? LYS A 1 130 ?  14.113   5.334 -19.177 1.000 93.040 ? 130 LYS A CE  1 
ATOM 990  N NZ  ? LYS A 1 130 ?  14.818   5.958 -20.336 1.000 93.040 ? 130 LYS A NZ  1 
ATOM 991  N N   ? GLY A 1 131 ?  12.155   3.889 -14.235 1.000 91.060 ? 131 GLY A N   1 
ATOM 992  C CA  ? GLY A 1 131 ?  13.003   2.831 -13.710 1.000 91.060 ? 131 GLY A CA  1 
ATOM 993  C C   ? GLY A 1 131 ?  12.804   2.589 -12.226 1.000 91.060 ? 131 GLY A C   1 
ATOM 994  O O   ? GLY A 1 131 ?  13.502   1.768 -11.627 1.000 91.060 ? 131 GLY A O   1 
ATOM 995  N N   ? ASN A 1 132 ?  11.787   3.415 -11.624 1.000 92.750 ? 132 ASN A N   1 
ATOM 996  C CA  ? ASN A 1 132 ?  11.531   3.297 -10.192 1.000 92.750 ? 132 ASN A CA  1 
ATOM 997  C C   ? ASN A 1 132 ?  10.042   3.140  -9.900 1.000 92.750 ? 132 ASN A C   1 
ATOM 998  C CB  ? ASN A 1 132 ?  12.094   4.508  -9.445 1.000 92.750 ? 132 ASN A CB  1 
ATOM 999  O O   ? ASN A 1 132 ?   9.374   4.105  -9.523 1.000 92.750 ? 132 ASN A O   1 
ATOM 1000 C CG  ? ASN A 1 132 ?  13.608   4.574  -9.496 1.000 92.750 ? 132 ASN A CG  1 
ATOM 1001 N ND2 ? ASN A 1 132 ?  14.145   5.782  -9.621 1.000 92.750 ? 132 ASN A ND2 1 
ATOM 1002 O OD1 ? ASN A 1 132 ?  14.289   3.548  -9.425 1.000 92.750 ? 132 ASN A OD1 1 
ATOM 1003 N N   ? PRO A 1 133 ?   9.588   1.942 -10.053 1.000 95.300 ? 133 PRO A N   1 
ATOM 1004 C CA  ? PRO A 1 133 ?   8.159   1.719  -9.822 1.000 95.300 ? 133 PRO A CA  1 
ATOM 1005 C C   ? PRO A 1 133 ?   7.777   1.818  -8.347 1.000 95.300 ? 133 PRO A C   1 
ATOM 1006 C CB  ? PRO A 1 133 ?   7.933   0.300 -10.350 1.000 95.300 ? 133 PRO A CB  1 
ATOM 1007 O O   ? PRO A 1 133 ?   8.649   1.766  -7.475 1.000 95.300 ? 133 PRO A O   1 
ATOM 1008 C CG  ? PRO A 1 133 ?   9.233  -0.403 -10.125 1.000 95.300 ? 133 PRO A CG  1 
ATOM 1009 C CD  ? PRO A 1 133 ?  10.350   0.575 -10.356 1.000 95.300 ? 133 PRO A CD  1 
ATOM 1010 N N   ? GLY A 1 134 ?   6.456   2.065  -8.110 1.000 95.440 ? 134 GLY A N   1 
ATOM 1011 C CA  ? GLY A 1 134 ?   5.935   1.945  -6.758 1.000 95.440 ? 134 GLY A CA  1 
ATOM 1012 C C   ? GLY A 1 134 ?   5.936   0.518  -6.243 1.000 95.440 ? 134 GLY A C   1 
ATOM 1013 O O   ? GLY A 1 134 ?   5.853  -0.430  -7.026 1.000 95.440 ? 134 GLY A O   1 
ATOM 1014 N N   ? VAL A 1 135 ?   5.990   0.400  -4.956 1.000 96.340 ? 135 VAL A N   1 
ATOM 1015 C CA  ? VAL A 1 135 ?   5.985  -0.906  -4.306 1.000 96.340 ? 135 VAL A CA  1 
ATOM 1016 C C   ? VAL A 1 135 ?   4.648  -1.127  -3.600 1.000 96.340 ? 135 VAL A C   1 
ATOM 1017 C CB  ? VAL A 1 135 ?   7.148  -1.043  -3.298 1.000 96.340 ? 135 VAL A CB  1 
ATOM 1018 O O   ? VAL A 1 135 ?   4.189  -0.267  -2.845 1.000 96.340 ? 135 VAL A O   1 
ATOM 1019 C CG1 ? VAL A 1 135 ?   7.112  -2.408  -2.614 1.000 96.340 ? 135 VAL A CG1 1 
ATOM 1020 C CG2 ? VAL A 1 135 ?   8.488  -0.829  -3.999 1.000 96.340 ? 135 VAL A CG2 1 
ATOM 1021 N N   ? TYR A 1 136 ?   4.113  -2.280  -3.899 1.000 96.730 ? 136 TYR A N   1 
ATOM 1022 C CA  ? TYR A 1 136 ?   2.831  -2.681  -3.329 1.000 96.730 ? 136 TYR A CA  1 
ATOM 1023 C C   ? TYR A 1 136 ?   2.990  -3.905  -2.436 1.000 96.730 ? 136 TYR A C   1 
ATOM 1024 C CB  ? TYR A 1 136 ?   1.817  -2.973  -4.439 1.000 96.730 ? 136 TYR A CB  1 
ATOM 1025 O O   ? TYR A 1 136 ?   3.829  -4.770  -2.700 1.000 96.730 ? 136 TYR A O   1 
ATOM 1026 C CG  ? TYR A 1 136 ?   1.472  -1.766  -5.278 1.000 96.730 ? 136 TYR A CG  1 
ATOM 1027 C CD1 ? TYR A 1 136 ?   0.226  -1.152  -5.170 1.000 96.730 ? 136 TYR A CD1 1 
ATOM 1028 C CD2 ? TYR A 1 136 ?   2.389  -1.239  -6.181 1.000 96.730 ? 136 TYR A CD2 1 
ATOM 1029 C CE1 ? TYR A 1 136 ?  -0.098  -0.041  -5.942 1.000 96.730 ? 136 TYR A CE1 1 
ATOM 1030 C CE2 ? TYR A 1 136 ?   2.076  -0.129  -6.959 1.000 96.730 ? 136 TYR A CE2 1 
ATOM 1031 O OH  ? TYR A 1 136 ?   0.517   1.561  -7.599 1.000 96.730 ? 136 TYR A OH  1 
ATOM 1032 C CZ  ? TYR A 1 136 ?   0.832   0.462  -6.832 1.000 96.730 ? 136 TYR A CZ  1 
ATOM 1033 N N   ? ALA A 1 137 ?   2.198  -3.872  -1.350 1.000 95.570 ? 137 ALA A N   1 
ATOM 1034 C CA  ? ALA A 1 137 ?   2.094  -5.083  -0.541 1.000 95.570 ? 137 ALA A CA  1 
ATOM 1035 C C   ? ALA A 1 137 ?   1.188  -6.113  -1.210 1.000 95.570 ? 137 ALA A C   1 
ATOM 1036 C CB  ? ALA A 1 137 ?   1.572  -4.746   0.854 1.000 95.570 ? 137 ALA A CB  1 
ATOM 1037 O O   ? ALA A 1 137 ?   0.028  -5.826  -1.512 1.000 95.570 ? 137 ALA A O   1 
ATOM 1038 N N   ? LYS A 1 138 ?   1.692  -7.305  -1.542 1.000 94.970 ? 138 LYS A N   1 
ATOM 1039 C CA  ? LYS A 1 138 ?   0.958  -8.370  -2.219 1.000 94.970 ? 138 LYS A CA  1 
ATOM 1040 C C   ? LYS A 1 138 ?  -0.146  -8.930  -1.326 1.000 94.970 ? 138 LYS A C   1 
ATOM 1041 C CB  ? LYS A 1 138 ?   1.907  -9.492  -2.643 1.000 94.970 ? 138 LYS A CB  1 
ATOM 1042 O O   ? LYS A 1 138 ?   0.124  -9.413  -0.224 1.000 94.970 ? 138 LYS A O   1 
ATOM 1043 C CG  ? LYS A 1 138 ?   2.807  -9.131  -3.816 1.000 94.970 ? 138 LYS A CG  1 
ATOM 1044 C CD  ? LYS A 1 138 ?   3.645 -10.322  -4.264 1.000 94.970 ? 138 LYS A CD  1 
ATOM 1045 C CE  ? LYS A 1 138 ?   4.609  -9.939  -5.380 1.000 94.970 ? 138 LYS A CE  1 
ATOM 1046 N NZ  ? LYS A 1 138 ?   5.493 -11.080  -5.763 1.000 94.970 ? 138 LYS A NZ  1 
ATOM 1047 N N   ? VAL A 1 139 ?  -1.348  -8.925  -1.844 1.000 94.440 ? 139 VAL A N   1 
ATOM 1048 C CA  ? VAL A 1 139 ?  -2.518  -9.288  -1.052 1.000 94.440 ? 139 VAL A CA  1 
ATOM 1049 C C   ? VAL A 1 139 ?  -2.666 -10.808  -1.015 1.000 94.440 ? 139 VAL A C   1 
ATOM 1050 C CB  ? VAL A 1 139 ?  -3.805  -8.641  -1.610 1.000 94.440 ? 139 VAL A CB  1 
ATOM 1051 O O   ? VAL A 1 139 ?  -3.046 -11.376   0.011 1.000 94.440 ? 139 VAL A O   1 
ATOM 1052 C CG1 ? VAL A 1 139 ?  -5.041  -9.210  -0.915 1.000 94.440 ? 139 VAL A CG1 1 
ATOM 1053 C CG2 ? VAL A 1 139 ?  -3.750  -7.122  -1.450 1.000 94.440 ? 139 VAL A CG2 1 
ATOM 1054 N N   ? CYS A 1 140 ?  -2.327 -11.470  -2.002 1.000 93.000 ? 140 CYS A N   1 
ATOM 1055 C CA  ? CYS A 1 140 ?  -2.518 -12.912  -2.109 1.000 93.000 ? 140 CYS A CA  1 
ATOM 1056 C C   ? CYS A 1 140 ?  -1.757 -13.646  -1.011 1.000 93.000 ? 140 CYS A C   1 
ATOM 1057 C CB  ? CYS A 1 140 ?  -2.064 -13.414  -3.479 1.000 93.000 ? 140 CYS A CB  1 
ATOM 1058 O O   ? CYS A 1 140 ?  -2.141 -14.747  -0.612 1.000 93.000 ? 140 CYS A O   1 
ATOM 1059 S SG  ? CYS A 1 140 ?  -0.314 -13.121  -3.818 1.000 93.000 ? 140 CYS A SG  1 
ATOM 1060 N N   ? CYS A 1 141 ?  -0.691 -13.042  -0.487 1.000 91.540 ? 141 CYS A N   1 
ATOM 1061 C CA  ? CYS A 1 141 ?   0.193 -13.669   0.489 1.000 91.540 ? 141 CYS A CA  1 
ATOM 1062 C C   ? CYS A 1 141 ?  -0.389 -13.569   1.894 1.000 91.540 ? 141 CYS A C   1 
ATOM 1063 C CB  ? CYS A 1 141 ?   1.576 -13.021   0.453 1.000 91.540 ? 141 CYS A CB  1 
ATOM 1064 O O   ? CYS A 1 141 ?   0.071 -14.254   2.811 1.000 91.540 ? 141 CYS A O   1 
ATOM 1065 S SG  ? CYS A 1 141 ?   2.442 -13.240  -1.117 1.000 91.540 ? 141 CYS A SG  1 
ATOM 1066 N N   ? VAL A 1 142 ?  -1.500 -12.834   2.061 1.000 92.750 ? 142 VAL A N   1 
ATOM 1067 C CA  ? VAL A 1 142 ?  -1.913 -12.573   3.436 1.000 92.750 ? 142 VAL A CA  1 
ATOM 1068 C C   ? VAL A 1 142 ?  -3.421 -12.777   3.571 1.000 92.750 ? 142 VAL A C   1 
ATOM 1069 C CB  ? VAL A 1 142 ?  -1.527 -11.145   3.884 1.000 92.750 ? 142 VAL A CB  1 
ATOM 1070 O O   ? VAL A 1 142 ?  -4.040 -12.276   4.513 1.000 92.750 ? 142 VAL A O   1 
ATOM 1071 C CG1 ? VAL A 1 142 ?  -0.012 -11.018   4.034 1.000 92.750 ? 142 VAL A CG1 1 
ATOM 1072 C CG2 ? VAL A 1 142 ?  -2.057 -10.113   2.890 1.000 92.750 ? 142 VAL A CG2 1 
ATOM 1073 N N   ? VAL A 1 143 ?  -3.972 -13.516   2.606 1.000 93.030 ? 143 VAL A N   1 
ATOM 1074 C CA  ? VAL A 1 143 ?  -5.413 -13.742   2.565 1.000 93.030 ? 143 VAL A CA  1 
ATOM 1075 C C   ? VAL A 1 143 ?  -5.859 -14.462   3.835 1.000 93.030 ? 143 VAL A C   1 
ATOM 1076 C CB  ? VAL A 1 143 ?  -5.824 -14.556   1.317 1.000 93.030 ? 143 VAL A CB  1 
ATOM 1077 O O   ? VAL A 1 143 ?  -6.859 -14.086   4.450 1.000 93.030 ? 143 VAL A O   1 
ATOM 1078 C CG1 ? VAL A 1 143 ?  -7.254 -15.075   1.459 1.000 93.030 ? 143 VAL A CG1 1 
ATOM 1079 C CG2 ? VAL A 1 143 ?  -5.683 -13.706   0.056 1.000 93.030 ? 143 VAL A CG2 1 
ATOM 1080 N N   ? PRO A 1 144 ?  -5.087 -15.501   4.224 1.000 93.500 ? 144 PRO A N   1 
ATOM 1081 C CA  ? PRO A 1 144 ?  -5.485 -16.173   5.464 1.000 93.500 ? 144 PRO A CA  1 
ATOM 1082 C C   ? PRO A 1 144 ?  -5.528 -15.226   6.661 1.000 93.500 ? 144 PRO A C   1 
ATOM 1083 C CB  ? PRO A 1 144 ?  -4.402 -17.239   5.650 1.000 93.500 ? 144 PRO A CB  1 
ATOM 1084 O O   ? PRO A 1 144 ?  -6.442 -15.308   7.485 1.000 93.500 ? 144 PRO A O   1 
ATOM 1085 C CG  ? PRO A 1 144 ?  -3.927 -17.547   4.266 1.000 93.500 ? 144 PRO A CG  1 
ATOM 1086 C CD  ? PRO A 1 144 ?  -3.920 -16.274   3.470 1.000 93.500 ? 144 PRO A CD  1 
ATOM 1087 N N   ? TRP A 1 145 ?  -4.536 -14.382   6.799 1.000 93.910 ? 145 TRP A N   1 
ATOM 1088 C CA  ? TRP A 1 145 ?  -4.498 -13.395   7.873 1.000 93.910 ? 145 TRP A CA  1 
ATOM 1089 C C   ? TRP A 1 145 ?  -5.711 -12.473   7.809 1.000 93.910 ? 145 TRP A C   1 
ATOM 1090 C CB  ? TRP A 1 145 ?  -3.210 -12.570   7.801 1.000 93.910 ? 145 TRP A CB  1 
ATOM 1091 O O   ? TRP A 1 145 ?  -6.343 -12.196   8.831 1.000 93.910 ? 145 TRP A O   1 
ATOM 1092 C CG  ? TRP A 1 145 ?  -3.213 -11.357   8.682 1.000 93.910 ? 145 TRP A CG  1 
ATOM 1093 C CD1 ? TRP A 1 145 ?  -3.057 -11.324  10.040 1.000 93.910 ? 145 TRP A CD1 1 
ATOM 1094 C CD2 ? TRP A 1 145 ?  -3.386  -9.999   8.265 1.000 93.910 ? 145 TRP A CD2 1 
ATOM 1095 C CE2 ? TRP A 1 145 ?  -3.323  -9.195   9.424 1.000 93.910 ? 145 TRP A CE2 1 
ATOM 1096 C CE3 ? TRP A 1 145 ?  -3.587  -9.384   7.022 1.000 93.910 ? 145 TRP A CE3 1 
ATOM 1097 N NE1 ? TRP A 1 145 ?  -3.122 -10.027  10.492 1.000 93.910 ? 145 TRP A NE1 1 
ATOM 1098 C CH2 ? TRP A 1 145 ?  -3.650  -7.228   8.148 1.000 93.910 ? 145 TRP A CH2 1 
ATOM 1099 C CZ2 ? TRP A 1 145 ?  -3.454  -7.805   9.376 1.000 93.910 ? 145 TRP A CZ2 1 
ATOM 1100 C CZ3 ? TRP A 1 145 ?  -3.717  -8.001   6.977 1.000 93.910 ? 145 TRP A CZ3 1 
ATOM 1101 N N   ? ILE A 1 146 ?  -6.046 -12.004   6.600 1.000 92.810 ? 146 ILE A N   1 
ATOM 1102 C CA  ? ILE A 1 146 ?  -7.178 -11.106   6.399 1.000 92.810 ? 146 ILE A CA  1 
ATOM 1103 C C   ? ILE A 1 146 ?  -8.464 -11.784   6.867 1.000 92.810 ? 146 ILE A C   1 
ATOM 1104 C CB  ? ILE A 1 146 ?  -7.305 -10.679   4.919 1.000 92.810 ? 146 ILE A CB  1 
ATOM 1105 O O   ? ILE A 1 146 ?  -9.235 -11.204   7.635 1.000 92.810 ? 146 ILE A O   1 
ATOM 1106 C CG1 ? ILE A 1 146 ?  -6.113  -9.807   4.511 1.000 92.810 ? 146 ILE A CG1 1 
ATOM 1107 C CG2 ? ILE A 1 146 ?  -8.628  -9.945   4.681 1.000 92.810 ? 146 ILE A CG2 1 
ATOM 1108 C CD1 ? ILE A 1 146 ?  -6.018  -9.550   3.013 1.000 92.810 ? 146 ILE A CD1 1 
ATOM 1109 N N   ? GLN A 1 147 ?  -8.657 -12.958   6.417 1.000 93.160 ? 147 GLN A N   1 
ATOM 1110 C CA  ? GLN A 1 147 ?  -9.871 -13.702   6.734 1.000 93.160 ? 147 GLN A CA  1 
ATOM 1111 C C   ? GLN A 1 147 ?  -9.982 -13.961   8.234 1.000 93.160 ? 147 GLN A C   1 
ATOM 1112 C CB  ? GLN A 1 147 ?  -9.905 -15.026   5.969 1.000 93.160 ? 147 GLN A CB  1 
ATOM 1113 O O   ? GLN A 1 147 ? -11.059 -13.817   8.816 1.000 93.160 ? 147 GLN A O   1 
ATOM 1114 C CG  ? GLN A 1 147 ? -10.114 -14.865   4.469 1.000 93.160 ? 147 GLN A CG  1 
ATOM 1115 C CD  ? GLN A 1 147 ? -10.089 -16.188   3.728 1.000 93.160 ? 147 GLN A CD  1 
ATOM 1116 N NE2 ? GLN A 1 147 ? -10.795 -16.251   2.604 1.000 93.160 ? 147 GLN A NE2 1 
ATOM 1117 O OE1 ? GLN A 1 147 ?  -9.440 -17.146   4.161 1.000 93.160 ? 147 GLN A OE1 1 
ATOM 1118 N N   ? ASN A 1 148 ?  -8.877 -14.361   8.827 1.000 93.410 ? 148 ASN A N   1 
ATOM 1119 C CA  ? ASN A 1 148 ?  -8.840 -14.611  10.264 1.000 93.410 ? 148 ASN A CA  1 
ATOM 1120 C C   ? ASN A 1 148 ?  -9.115 -13.339  11.061 1.000 93.410 ? 148 ASN A C   1 
ATOM 1121 C CB  ? ASN A 1 148 ?  -7.492 -15.210  10.670 1.000 93.410 ? 148 ASN A CB  1 
ATOM 1122 O O   ? ASN A 1 148 ?  -9.826 -13.374  12.067 1.000 93.410 ? 148 ASN A O   1 
ATOM 1123 C CG  ? ASN A 1 148 ?  -7.471 -15.675  12.113 1.000 93.410 ? 148 ASN A CG  1 
ATOM 1124 N ND2 ? ASN A 1 148 ?  -6.512 -15.174  12.884 1.000 93.410 ? 148 ASN A ND2 1 
ATOM 1125 O OD1 ? ASN A 1 148 ?  -8.308 -16.479  12.532 1.000 93.410 ? 148 ASN A OD1 1 
ATOM 1126 N N   ? THR A 1 149 ?  -8.553 -12.259  10.694 1.000 91.190 ? 149 THR A N   1 
ATOM 1127 C CA  ? THR A 1 149 ?  -8.704 -10.974  11.369 1.000 91.190 ? 149 THR A CA  1 
ATOM 1128 C C   ? THR A 1 149 ? -10.145 -10.481  11.278 1.000 91.190 ? 149 THR A C   1 
ATOM 1129 C CB  ? THR A 1 149 ?  -7.758  -9.916  10.772 1.000 91.190 ? 149 THR A CB  1 
ATOM 1130 O O   ? THR A 1 149 ? -10.704  -9.997  12.264 1.000 91.190 ? 149 THR A O   1 
ATOM 1131 C CG2 ? THR A 1 149 ?  -7.901  -8.580  11.494 1.000 91.190 ? 149 THR A CG2 1 
ATOM 1132 O OG1 ? THR A 1 149 ?  -6.404 -10.370  10.894 1.000 91.190 ? 149 THR A OG1 1 
ATOM 1133 N N   ? ILE A 1 150 ? -10.743 -10.647  10.069 1.000 90.620 ? 150 ILE A N   1 
ATOM 1134 C CA  ? ILE A 1 150 ? -12.113 -10.201   9.839 1.000 90.620 ? 150 ILE A CA  1 
ATOM 1135 C C   ? ILE A 1 150 ? -13.080 -11.072  10.638 1.000 90.620 ? 150 ILE A C   1 
ATOM 1136 C CB  ? ILE A 1 150 ? -12.475 -10.236   8.338 1.000 90.620 ? 150 ILE A CB  1 
ATOM 1137 O O   ? ILE A 1 150 ? -14.074 -10.577  11.174 1.000 90.620 ? 150 ILE A O   1 
ATOM 1138 C CG1 ? ILE A 1 150 ? -11.706  -9.149   7.577 1.000 90.620 ? 150 ILE A CG1 1 
ATOM 1139 C CG2 ? ILE A 1 150 ? -13.986 -10.077   8.142 1.000 90.620 ? 150 ILE A CG2 1 
ATOM 1140 C CD1 ? ILE A 1 150 ? -11.843  -9.239   6.064 1.000 90.620 ? 150 ILE A CD1 1 
ATOM 1141 N N   ? LYS A 1 151 ? -12.888 -12.378  10.690 1.000 90.290 ? 151 LYS A N   1 
ATOM 1142 C CA  ? LYS A 1 151 ? -13.718 -13.308  11.450 1.000 90.290 ? 151 LYS A CA  1 
ATOM 1143 C C   ? LYS A 1 151 ? -13.793 -12.902  12.919 1.000 90.290 ? 151 LYS A C   1 
ATOM 1144 C CB  ? LYS A 1 151 ? -13.179 -14.734  11.327 1.000 90.290 ? 151 LYS A CB  1 
ATOM 1145 O O   ? LYS A 1 151 ? -14.827 -13.084  13.566 1.000 90.290 ? 151 LYS A O   1 
ATOM 1146 C CG  ? LYS A 1 151 ? -14.084 -15.793  11.939 1.000 90.290 ? 151 LYS A CG  1 
ATOM 1147 C CD  ? LYS A 1 151 ? -13.515 -17.193  11.747 1.000 90.290 ? 151 LYS A CD  1 
ATOM 1148 C CE  ? LYS A 1 151 ? -14.367 -18.244  12.446 1.000 90.290 ? 151 LYS A CE  1 
ATOM 1149 N NZ  ? LYS A 1 151 ? -13.815 -19.619  12.257 1.000 90.290 ? 151 LYS A NZ  1 
ATOM 1150 N N   ? ASN A 1 152 ? -12.772 -12.354  13.432 1.000 83.680 ? 152 ASN A N   1 
ATOM 1151 C CA  ? ASN A 1 152 ? -12.655 -11.984  14.838 1.000 83.680 ? 152 ASN A CA  1 
ATOM 1152 C C   ? ASN A 1 152 ? -13.194 -10.580  15.095 1.000 83.680 ? 152 ASN A C   1 
ATOM 1153 C CB  ? ASN A 1 152 ? -11.200 -12.086  15.301 1.000 83.680 ? 152 ASN A CB  1 
ATOM 1154 O O   ? ASN A 1 152 ? -13.146 -10.089  16.225 1.000 83.680 ? 152 ASN A O   1 
ATOM 1155 C CG  ? ASN A 1 152 ? -10.697 -13.516  15.332 1.000 83.680 ? 152 ASN A CG  1 
ATOM 1156 N ND2 ? ASN A 1 152 ?  -9.429 -13.706  14.986 1.000 83.680 ? 152 ASN A ND2 1 
ATOM 1157 O OD1 ? ASN A 1 152 ? -11.441 -14.442  15.664 1.000 83.680 ? 152 ASN A OD1 1 
ATOM 1158 N N   ? TRP A 1 153 ? -13.578  -9.961  14.007 1.000 80.940 ? 153 TRP A N   1 
ATOM 1159 C CA  ? TRP A 1 153 ? -14.311  -8.703  14.108 1.000 80.940 ? 153 TRP A CA  1 
ATOM 1160 C C   ? TRP A 1 153 ? -15.735  -8.941  14.601 1.000 80.940 ? 153 TRP A C   1 
ATOM 1161 C CB  ? TRP A 1 153 ? -14.339  -7.986  12.756 1.000 80.940 ? 153 TRP A CB  1 
ATOM 1162 O O   ? TRP A 1 153 ? -16.308 -10.009  14.371 1.000 80.940 ? 153 TRP A O   1 
ATOM 1163 C CG  ? TRP A 1 153 ? -12.998  -7.494  12.300 1.000 80.940 ? 153 TRP A CG  1 
ATOM 1164 C CD1 ? TRP A 1 153 ? -11.824  -7.533  13.000 1.000 80.940 ? 153 TRP A CD1 1 
ATOM 1165 C CD2 ? TRP A 1 153 ? -12.694  -6.884  11.042 1.000 80.940 ? 153 TRP A CD2 1 
ATOM 1166 C CE2 ? TRP A 1 153 ? -11.315  -6.579  11.047 1.000 80.940 ? 153 TRP A CE2 1 
ATOM 1167 C CE3 ? TRP A 1 153 ? -13.455  -6.567   9.909 1.000 80.940 ? 153 TRP A CE3 1 
ATOM 1168 N NE1 ? TRP A 1 153 ? -10.808  -6.985  12.252 1.000 80.940 ? 153 TRP A NE1 1 
ATOM 1169 C CH2 ? TRP A 1 153 ? -11.449  -5.670   8.866 1.000 80.940 ? 153 TRP A CH2 1 
ATOM 1170 C CZ2 ? TRP A 1 153 ? -10.681  -5.970   9.962 1.000 80.940 ? 153 TRP A CZ2 1 
ATOM 1171 C CZ3 ? TRP A 1 153 ? -12.822  -5.961   8.830 1.000 80.940 ? 153 TRP A CZ3 1 
# 
loop_
_struct_sheet_range.sheet_id 
_struct_sheet_range.id 
_struct_sheet_range.beg_label_comp_id 
_struct_sheet_range.beg_label_asym_id 
_struct_sheet_range.beg_label_seq_id 
_struct_sheet_range.pdbx_beg_PDB_ins_code 
_struct_sheet_range.end_label_comp_id 
_struct_sheet_range.end_label_asym_id 
_struct_sheet_range.end_label_seq_id 
_struct_sheet_range.pdbx_end_PDB_ins_code 
_struct_sheet_range.beg_auth_comp_id 
_struct_sheet_range.beg_auth_asym_id 
_struct_sheet_range.beg_auth_seq_id 
_struct_sheet_range.end_auth_comp_id 
_struct_sheet_range.end_auth_asym_id 
_struct_sheet_range.end_auth_seq_id 
A A THR A   2 ? THR A   2 ? THR A 2   THR A 2   
A B GLN A  34 ? PRO A  37 ? GLN A 34  PRO A 37  
A C MET A  51 ? ARG A  54 ? MET A 51  ARG A 54  
B D LYS A  12 ? LEU A  15 ? LYS A 12  LEU A 15  
B E GLN A  28 ? ASP A  31 ? GLN A 28  ASP A 31  
C F ASN A  42 ? ASN A  42 ? ASN A 42  ASN A 42  
C G ASN A  47 ? ASN A  47 ? ASN A 47  ASN A 47  
D H SER A  70 ? VAL A  72 ? SER A 70  VAL A 72  
D I MET A  89 ? GLY A  93 ? MET A 89  GLY A 93  
D J PRO A 109 ? CYS A 112 ? PRO A 109 CYS A 112 
D K LEU A 115 ? TRP A 122 ? LEU A 115 TRP A 122 
D L GLY A 134 ? LYS A 138 ? GLY A 134 LYS A 138 
E M GLN A 129 ? GLN A 129 ? GLN A 129 GLN A 129 
E N ASN A 132 ? ASN A 132 ? ASN A 132 ASN A 132 
# 
loop_
_struct_conf.id 
_struct_conf.conf_type_id 
_struct_conf.beg_label_comp_id 
_struct_conf.beg_label_asym_id 
_struct_conf.beg_label_seq_id 
_struct_conf.pdbx_beg_PDB_ins_code 
_struct_conf.end_label_comp_id 
_struct_conf.end_label_asym_id 
_struct_conf.end_label_seq_id 
_struct_conf.pdbx_end_PDB_ins_code 
_struct_conf.beg_auth_comp_id 
_struct_conf.beg_auth_asym_id 
_struct_conf.beg_auth_seq_id 
_struct_conf.end_auth_comp_id 
_struct_conf.end_auth_asym_id 
_struct_conf.end_auth_seq_id 
STRN1         STRN         THR A   2 ? THR A   2 ? THR A 2   THR A 2   
TURN_TY1_P1   TURN_TY1_P   ASN A   4 ? GLN A   5 ? ASN A 4   GLN A 5   
BEND1         BEND         ILE A   6 ? ILE A   6 ? ILE A 6   ILE A 6   
BEND2         BEND         HIS A   8 ? ARG A  10 ? HIS A 8   ARG A 10  
STRN2         STRN         LYS A  12 ? LEU A  15 ? LYS A 12  LEU A 15  
BEND3         BEND         GLY A  16 ? GLY A  16 ? GLY A 16  GLY A 16  
BEND4         BEND         HIS A  18 ? HIS A  18 ? HIS A 18  HIS A 18  
TURN_TY1_P2   TURN_TY1_P   LEU A  20 ? LYS A  21 ? LEU A 20  LYS A 21  
BEND5         BEND         LYS A  22 ? LYS A  22 ? LYS A 22  LYS A 22  
TURN_TY1_P3   TURN_TY1_P   PRO A  25 ? THR A  26 ? PRO A 25  THR A 26  
STRN3         STRN         GLN A  28 ? ASP A  31 ? GLN A 28  ASP A 31  
BEND6         BEND         ALA A  33 ? ALA A  33 ? ALA A 33  ALA A 33  
STRN4         STRN         GLN A  34 ? PRO A  37 ? GLN A 34  PRO A 37  
TURN_TY1_P4   TURN_TY1_P   PRO A  39 ? GLU A  40 ? PRO A 39  GLU A 40  
STRN5         STRN         ASN A  42 ? ASN A  42 ? ASN A 42  ASN A 42  
TURN_TY1_P5   TURN_TY1_P   LYS A  43 ? MET A  46 ? LYS A 43  MET A 46  
STRN6         STRN         ASN A  47 ? ASN A  47 ? ASN A 47  ASN A 47  
TURN_TY1_P6   TURN_TY1_P   LYS A  48 ? LYS A  48 ? LYS A 48  LYS A 48  
STRN7         STRN         MET A  51 ? ARG A  54 ? MET A 51  ARG A 54  
BEND7         BEND         PRO A  57 ? PRO A  57 ? PRO A 57  PRO A 57  
HELX_LH_PP_P1 HELX_LH_PP_P LYS A  59 ? PRO A  61 ? LYS A 59  PRO A 61  
BEND8         BEND         ALA A  62 ? ALA A  62 ? ALA A 62  ALA A 62  
STRN8         STRN         SER A  70 ? VAL A  72 ? SER A 70  VAL A 72  
HELX_LH_PP_P2 HELX_LH_PP_P PRO A  73 ? PRO A  73 ? PRO A 73  PRO A 73  
HELX_RH_AL_P1 HELX_RH_AL_P TYR A  74 ? ALA A  80 ? TYR A 74  ALA A 80  
TURN_TY1_P7   TURN_TY1_P   TYR A  81 ? GLY A  83 ? TYR A 81  GLY A 83  
TURN_TY1_P8   TURN_TY1_P   SER A  87 ? HIS A  88 ? SER A 87  HIS A 88  
STRN9         STRN         MET A  89 ? GLY A  93 ? MET A 89  GLY A 93  
TURN_TY1_P9   TURN_TY1_P   PRO A  95 ? GLN A  96 ? PRO A 95  GLN A 96  
BEND9         BEND         GLY A  97 ? GLY A  98 ? GLY A 97  GLY A 98  
TURN_TY1_P10  TURN_TY1_P   GLN A 103 ? GLY A 104 ? GLN A 103 GLY A 104 
TURN_TY1_P11  TURN_TY1_P   SER A 106 ? GLY A 107 ? SER A 106 GLY A 107 
HELX_LH_PP_P3 HELX_LH_PP_P GLY A 108 ? GLY A 108 ? GLY A 108 GLY A 108 
STRN10        STRN         PRO A 109 ? CYS A 112 ? PRO A 109 CYS A 112 
TURN_TY1_P12  TURN_TY1_P   ASN A 113 ? GLY A 114 ? ASN A 113 GLY A 114 
STRN11        STRN         LEU A 115 ? TRP A 122 ? LEU A 115 TRP A 122 
BEND10        BEND         SER A 125 ? VAL A 126 ? SER A 125 VAL A 126 
TURN_TY1_P13  TURN_TY1_P   CYS A 127 ? ALA A 128 ? CYS A 127 ALA A 128 
STRN12        STRN         GLN A 129 ? GLN A 129 ? GLN A 129 GLN A 129 
TURN_TY1_P14  TURN_TY1_P   LYS A 130 ? GLY A 131 ? LYS A 130 GLY A 131 
STRN13        STRN         ASN A 132 ? ASN A 132 ? ASN A 132 ASN A 132 
STRN14        STRN         GLY A 134 ? LYS A 138 ? GLY A 134 LYS A 138 
BEND11        BEND         VAL A 139 ? VAL A 139 ? VAL A 139 VAL A 139 
HELX_RH_3T_P1 HELX_RH_3T_P CYS A 140 ? VAL A 142 ? CYS A 140 VAL A 142 
HELX_RH_AL_P2 HELX_RH_AL_P VAL A 143 ? LYS A 151 ? VAL A 143 LYS A 151 
TURN_TY1_P15  TURN_TY1_P   ASN A 152 ? ASN A 152 ? ASN A 152 ASN A 152 
# 
