# Supplementary material for: FlatProt: 2D visualization eases protein structure comparison
Source: BMC Bioinformatics. 2025 Aug 13;26:210. doi: 10.1186/s12859-025-06233-x (PMC12344939; doi:10.1186/s12859-025-06233-x)
Supplement: Supplementary file 1 — Supplementary Material 1 [file 12859_2025_6233_MOESM1_ESM.zip › KLK/structures/Prmu_A_01.cif]

data_Prmu_A_01
# 
_entry.id   Prmu_A_01 
# 
_entity.id                         1    
_entity.type                       polymer 
_entity.pdbx_description           polymer-1 
_entity.formula_weight             24726 
_entity.pdbx_number_of_molecules      1 
# 
loop_
_struct_sheet.id 
_struct_sheet.number_strands 
A 2 
B 8 
C 7 
# 
loop_
_struct_conf_type.id 
_struct_conf_type.criteria 
STRN         DSSP 
TURN_TY1_P   DSSP 
HELX_LH_PP_P DSSP 
BEND         DSSP 
HELX_RH_3T_P DSSP 
HELX_RH_AL_P DSSP 
# 
_struct_asym.id          A 
_struct_asym.entity_id   1 
# 
_software.pdbx_ordinal     1 
_software.name             dssp 
_software.version          4.4.10 
_software.date             ? 
_software.classification   'model annotation' 
# 
_entity_poly.entity_id                      1 
_entity_poly.type                           polypeptide(L) 
_entity_poly.nstd_linkage                   n 
_entity_poly.nstd_monomer                   n 
_entity_poly.pdbx_seq_one_letter_code       
;LVIGGDECNINEHRFLVLVYTDKLQCGGTLINQEWVLTAAHCDGRYMHIYLGVHNESVQYEDKQGRFPKKKYFCLSSNYT
KWDKDIMLIRLNRPVRNSAHIAPLSLPSNPPSVGSVCSIMGWGAITSPNETYPDVPHCANINILDYEVCRAAYAGPATSR
TLCAGILEGGKDSCVGDSGGPLICNGEIQGIVSWGADTCAQPREPGLYTNVFDYTDWIQNIIAGN
;
_entity_poly.pdbx_seq_one_letter_code_can   
;LVIGGDECNINEHRFLVLVYTDKLQCGGTLINQEWVLTAAHCDGRYMHIYLGVHNESVQYEDKQGRFPKKKYFCLSSNYT
KWDKDIMLIRLNRPVRNSAHIAPLSLPSNPPSVGSVCSIMGWGAITSPNETYPDVPHCANINILDYEVCRAAYAGPATSR
TLCAGILEGGKDSCVGDSGGPLICNGEIQGIVSWGADTCAQPREPGLYTNVFDYTDWIQNIIAGN
;
_entity_poly.pdbx_strand_id                 A 
# 
loop_
_dssp_struct_summary.entry_id 
_dssp_struct_summary.label_comp_id 
_dssp_struct_summary.label_asym_id 
_dssp_struct_summary.label_seq_id 
_dssp_struct_summary.secondary_structure 
_dssp_struct_summary.ss_bridge 
_dssp_struct_summary.helix_3_10 
_dssp_struct_summary.helix_alpha 
_dssp_struct_summary.helix_pi 
_dssp_struct_summary.helix_pp 
_dssp_struct_summary.bend 
_dssp_struct_summary.chirality 
_dssp_struct_summary.sheet 
_dssp_struct_summary.strand 
_dssp_struct_summary.ladder_1 
_dssp_struct_summary.ladder_2 
_dssp_struct_summary.accessibility 
_dssp_struct_summary.TCO 
_dssp_struct_summary.kappa 
_dssp_struct_summary.alpha 
_dssp_struct_summary.phi 
_dssp_struct_summary.psi 
_dssp_struct_summary.x_ca 
_dssp_struct_summary.y_ca 
_dssp_struct_summary.z_ca 
Prmu_A_01 LEU A 1   . . . . . . . . . . . . ? .      .     .      .      140.4  6.2   8.2   -2.3  
Prmu_A_01 VAL A 2   . . > . . . . - . . . . ? -0.793 .     -140.9 -83.0  101.3  5.8   7.4   -6.0  
Prmu_A_01 ILE A 3   B . 3 . . . S + A A A . ? -0.619 87.7  17.2   -61.9  132.9  8.9   8.6   -7.9  
Prmu_A_01 GLY A 4   T . 3 . . . S + . . . . ? 0.538  105.8 118.2  82.1   2.9    8.0   10.1  -11.2 
Prmu_A_01 GLY A 5   . . < . . . . - . . . . ? -0.425 54.6  -132.4 -95.4  175.2  4.3   10.4  -10.2 
Prmu_A_01 ASP A 6   E . . . . . . - B C B . ? -0.823 42.8  -69.6  -121.0 159.6  1.9   13.4  -9.7  
Prmu_A_01 GLU A 7   E . . . . > . - B C B . ? -0.309 58.0  -118.0 -49.3  127.0  -0.4  14.5  -7.1  
Prmu_A_01 CYS A 8   P . . . . P . - . . . . ? -0.441 32.2  -98.4  -65.0  146.2  -3.3  12.1  -7.0  
Prmu_A_01 ASN A 9   P . > . . < . - . . . . ? -0.457 32.4  -119.4 -62.0  138.9  -6.8  13.6  -7.7  
Prmu_A_01 ILE A 10  T . 3 . . . S + . . . . ? 0.795  112.4 38.1   -57.9  -21.9  -8.6  14.3  -4.4  
Prmu_A_01 ASN A 11  T . 3 . . . S + . . . . ? 0.439  97.3  78.2   -111.4 1.0    -11.4 11.8  -5.4  
Prmu_A_01 GLU A 12  S . < . . . S + . . . . ? 0.597  93.7  48.7   -91.7  -2.3   -9.4  9.1   -7.1  
Prmu_A_01 HIS A 13  . . > . . . . + . . . . ? -0.159 56.0  139.1  -134.9 44.4   -8.1  7.5   -3.8  
Prmu_A_01 ARG A 14  T . 3 . . . S + . . . . ? 0.657  79.2  48.5   -67.5  -9.6   -11.2 7.0   -1.7  
Prmu_A_01 PHE A 15  T . 3 . . . S + . . . . ? 0.518  83.4  113.7  -103.0 -17.3  -9.8  3.5   -0.7  
Prmu_A_01 LEU A 16  E . < . . . . - C K J . ? -0.476 50.4  -161.2 -68.0  131.5  -6.4  4.7   0.2   
Prmu_A_01 VAL A 17  E . . . . . . - C K J . ? -0.926 11.9  -143.6 -119.0 133.5  -5.5  4.4   3.9   
Prmu_A_01 LEU A 18  E . . . . . . - C K J K ? -0.897 19.6  -165.8 -96.7  119.8  -2.8  6.1   5.9   
Prmu_A_01 VAL A 19  E . . . . . . - C K J K ? -0.934 5.8   -168.4 -113.4 118.8  -1.3  3.9   8.5   
Prmu_A_01 TYR A 20  E . . . . . . + C K J K ? -0.927 14.6  170.0  -103.6 125.9  0.9   5.3   11.3  
Prmu_A_01 THR A 21  . . . . . . . - . . . . ? -0.704 49.9  -93.9  -120.3 -178.3 2.8   2.8   13.4  
Prmu_A_01 ASP A 22  S . . . . . S + . . . . ? 0.861  122.1 25.9   -61.3  -31.8  5.6   3.1   16.0  
Prmu_A_01 LYS A 23  S . . . . . S + . . . . ? 0.697  123.4 11.6   -113.3 -21.1  8.3   2.6   13.4  
Prmu_A_01 LEU A 24  . . . . . . . - . . . . ? -0.961 59.2  -114.1 -162.5 151.4  7.0   3.7   10.1  
Prmu_A_01 GLN A 25  E . . . . . . + C L J . ? -0.933 47.0  172.3  -85.0  124.3  4.4   5.5   7.9   
Prmu_A_01 CYS A 26  E . . . . . . - C L J . ? -0.819 26.3  -123.5 -128.5 167.7  2.6   2.9   5.6   
Prmu_A_01 GLY A 27  E . . . . . . - C L J . ? -0.645 24.9  -178.7 -103.8 167.1  -0.2  2.7   3.2   
Prmu_A_01 GLY A 28  E . . . . . . - C L J L ? -0.937 21.4  -124.4 -152.4 172.5  -3.3  0.5   3.2   
Prmu_A_01 THR A 29  E . . . . . . - C L J L ? -0.991 15.3  -136.4 -131.3 122.5  -6.4  -0.3  1.2   
Prmu_A_01 LEU A 30  E . . . . . . + C L . L ? -0.671 26.1  172.7  -71.2  120.9  -10.0 -0.2  2.5   
Prmu_A_01 ILE A 31  . . . . . . . - . . . . ? 0.544  67.1  -12.1  -116.4 -3.7   -11.6 -3.4  1.1   
Prmu_A_01 ASN A 32  S . . . . . S - . . . . ? -0.912 89.8  -72.1  -170.4 -171.2 -14.9 -3.0  3.0   
Prmu_A_01 GLN A 33  S . . . . . S + . . . . ? 0.720  129.9 23.5   -69.5  -11.5  -16.5 -1.0  5.9   
Prmu_A_01 GLU A 34  S . . . . . S + . . . . ? 0.486  108.5 79.3   -128.9 -7.2   -14.5 -2.9  8.5   
Prmu_A_01 TRP A 35  E . . . . . . - C M . M ? -0.926 46.6  -171.5 -126.0 132.6  -11.4 -4.2  6.8   
Prmu_A_01 VAL A 36  E . . . . . . - C M L M ? -0.959 13.6  -149.0 -115.5 131.1  -8.1  -2.7  5.7   
Prmu_A_01 LEU A 37  E . . . . . . + C M L M ? -0.898 33.5  143.8  -98.7  132.3  -5.5  -4.5  3.6   
Prmu_A_01 THR A 38  E . . . . . . - C M L M ? -0.866 51.5  -71.8  -153.9 175.9  -1.8  -3.7  4.1   
Prmu_A_01 ALA A 39  . . > . . . . - . . . . ? -0.651 32.7  -135.8 -77.3  141.5  1.7   -5.1  4.2   
Prmu_A_01 ALA A 40  G . > . . . S + . . . . ? 0.834  104.7 63.6   -62.8  -33.6  2.6   -7.4  7.2   
Prmu_A_01 HIS A 41  G . 3 . . . S + . . . . ? 0.610  89.3  70.0   -71.6  -4.8   5.9   -5.6  7.5   
Prmu_A_01 CYS A 42  G . < . . . S + . . . . ? 0.415  74.3  129.7  -87.9  3.7    4.0   -2.5  8.3   
Prmu_A_01 ASP A 43  . . < . . . . + . . . . ? -0.330 29.6  163.6  -66.8  138.6  3.0   -4.1  11.7  
Prmu_A_01 GLY A 44  . . . . . . . - . . . . ? -0.961 47.9  -118.1 -150.5 163.8  3.5   -2.1  14.8  
Prmu_A_01 ARG A 45  S . . . . . S + . . . . ? 0.909  108.3 42.3   -71.2  -40.5  2.5   -1.9  18.5  
Prmu_A_01 TYR A 46  S . . . . . S + . . . . ? -0.860 77.7  179.4  -113.7 96.5   0.8   1.6   18.2  
Prmu_A_01 MET A 47  . . . . . . . - . . . . ? -0.870 12.1  -175.4 -106.1 129.3  -1.3  1.7   15.0  
Prmu_A_01 HIS A 48  E . . . . . . - C N K . ? -0.996 10.1  -161.3 -117.5 123.9  -3.3  4.8   13.8  
Prmu_A_01 ILE A 49  E . . . . . . - C N K N ? -0.908 3.6   -165.4 -110.5 121.8  -5.4  4.3   10.7  
Prmu_A_01 TYR A 50  E . . . . . . - C N K N ? -0.939 5.5   -175.2 -111.9 127.4  -6.6  7.4   8.8   
Prmu_A_01 LEU A 51  E . . . . . . + C N . N ? -0.872 67.3  26.9   -114.4 147.5  -9.4  7.2   6.1   
Prmu_A_01 GLY A 52  S . . . . . S + . . . . ? 0.663  83.4  140.4  81.3   13.8   -10.7 10.1  3.9   
Prmu_A_01 VAL A 53  . . . . . . . + . . . . ? -0.796 14.1  154.1  -93.9  127.6  -7.3  11.9  4.1   
Prmu_A_01 HIS A 54  S . . . . . S + . . . . ? 0.661  76.0  30.4   -113.4 -41.2  -5.9  13.6  0.9   
Prmu_A_01 ASN A 55  . . > . . . . - . . . . ? -0.981 67.1  -152.5 -124.4 119.4  -3.8  16.3  2.5   
Prmu_A_01 GLU A 56  T . 3 . . . S + . . . . ? 0.717  98.9  49.8   -66.3  -15.9  -2.1  15.6  5.9   
Prmu_A_01 SER A 57  T . 3 . . . S + . . . . ? 0.518  101.9 73.6   -99.9  -7.4   -2.1  19.3  6.7   
Prmu_A_01 VAL A 58  S . < . . . S - . . . . ? -0.902 75.7  -132.1 -113.0 139.9  -5.8  19.9  5.8   
Prmu_A_01 GLN A 59  . . . . . . . - . . . . ? -0.741 21.9  -161.8 -91.0  123.0  -8.8  18.8  7.9   
Prmu_A_01 TYR A 60  . . > . . . . - . . . . ? -0.890 22.4  -132.7 -105.7 142.3  -11.6 17.0  5.9   
Prmu_A_01 GLU A 61  T . 3 . . . S + . . . . ? 0.836  109.9 44.7   -60.6  -31.0  -15.1 16.6  7.1   
Prmu_A_01 ASP A 62  T . 3 . . . S + . . . . ? 0.395  82.1  127.6  -97.0  -1.1   -15.2 12.9  6.2   
Prmu_A_01 LYS A 63  . . < . . . . - . . . . ? -0.444 40.4  -168.4 -58.4  127.9  -11.6 12.2  7.7   
Prmu_A_01 GLN A 64  E . . . . . . - C O N . ? -0.995 13.5  -151.8 -126.1 130.3  -11.9 9.2   10.1  
Prmu_A_01 GLY A 65  E . . . . . . - C O N . ? -0.850 21.0  -178.4 -97.9  134.5  -9.4  7.8   12.6  
Prmu_A_01 ARG A 66  E . . . . . . - C O N . ? -0.942 19.7  -147.5 -129.3 157.6  -9.4  4.2   13.6  
Prmu_A_01 PHE A 67  . . . . . . . - . . . . ? -0.904 36.1  -101.6 -114.7 148.1  -7.6  1.7   15.8  
Prmu_A_01 PRO A 68  E . . . . . . - C P O . ? -0.476 28.3  -174.2 -68.8  132.8  -7.1  -1.9  15.0  
Prmu_A_01 LYS A 69  E . . . . . S - C P . . ? 0.838  75.0  -8.5   -80.3  -46.3  -9.5  -4.3  16.7  
Prmu_A_01 LYS A 70  E . . . . . . - C P O . ? -0.988 62.8  -145.7 -151.4 150.5  -7.7  -7.4  15.4  
Prmu_A_01 LYS A 71  E . . . . . . - C P O . ? -0.975 6.9   -164.3 -125.5 137.0  -4.8  -8.2  13.0  
Prmu_A_01 TYR A 72  E . . . . . . - C P O . ? -0.976 10.6  -159.0 -119.8 132.4  -4.4  -11.3 10.7  
Prmu_A_01 PHE A 73  E . . . . . . - C P O . ? -0.907 21.5  -164.3 -117.1 130.5  -1.1  -12.2 9.1   
Prmu_A_01 CYS A 74  E . . . . . . + C P O . ? -0.917 41.3  171.5  -102.1 80.7   -0.4  -14.3 6.2   
Prmu_A_01 LEU A 75  . . . . . . . - . . . . ? -0.790 41.2  -129.9 -102.0 146.2  3.3   -14.6 7.1   
Prmu_A_01 SER A 76  . . . . . . . - . . . . ? -0.757 34.0  -121.5 -83.1  110.0  6.2   -16.6 5.8   
Prmu_A_01 SER A 77  S . . . . . S + . . . . ? 0.717  114.1 44.7   -24.9  -1.3   7.8   -18.3 9.0   
Prmu_A_01 ASN A 78  S . . . . . S - . . . . ? -0.901 93.1  -138.8 -148.2 52.7   11.0  -16.3 7.7   
Prmu_A_01 TYR A 79  . . . . . . . + . . . . ? -0.459 33.3  171.0  -11.8  68.1   9.8   -12.7 6.7   
Prmu_A_01 THR A 80  . . . . . . . - . . . . ? 0.370  45.6  -124.9 -85.9  39.3   12.1  -12.9 3.5   
Prmu_A_01 LYS A 81  S . . . . . S + . . . . ? 0.370  98.9  80.4   41.2   13.3   10.4  -9.6  2.2   
Prmu_A_01 TRP A 82  S . . . . . S + . . . . ? 0.710  88.3  32.9   -131.5 -4.4   9.7   -11.7 -0.9  
Prmu_A_01 ASP A 83  S . . . . . S + . . . . ? -0.998 112.9 3.2    -160.3 122.4  6.5   -13.9 -0.2  
Prmu_A_01 LYS A 84  . . . . . . . + . . . . ? 0.913  63.9  157.2  78.0   37.9   3.2   -13.6 1.8   
Prmu_A_01 ASP A 85  . . . . . . . + . . . . ? -0.677 32.3  125.7  -87.3  62.0   3.7   -9.9  3.1   
Prmu_A_01 ILE A 86  E . . . . . . - C Q . O ? -0.998 36.3  -176.2 -131.7 133.8  -0.0  -9.3  3.6   
Prmu_A_01 MET A 87  E . . . . . . - C Q M O ? -1.000 12.9  -152.2 -130.7 127.7  -1.9  -8.2  6.8   
Prmu_A_01 LEU A 88  E . . . . . . - C Q M O ? -0.922 12.9  -160.7 -97.4  131.5  -5.6  -7.9  7.3   
Prmu_A_01 ILE A 89  E . . . . . . - C Q M O ? -0.960 6.3   -152.5 -115.8 119.3  -6.7  -5.3  9.8   
Prmu_A_01 ARG A 90  E . . . . . . - C Q M O ? -0.807 23.1  -131.1 -84.1  126.1  -10.2 -5.3  11.4  
Prmu_A_01 LEU A 91  E . . . . . . - C Q . O ? -0.437 12.4  -124.5 -75.9  149.3  -11.2 -1.9  12.4  
Prmu_A_01 ASN A 92  S . . . . . S + . . . . ? 0.737  98.0  11.8   -70.9  -12.8  -12.6 -1.3  15.9  
Prmu_A_01 ARG A 93  S . . . . . S - . . . . ? -0.984 91.8  -94.3  -156.5 150.4  -15.8 0.2   14.2  
Prmu_A_01 PRO A 94  P . . . . > . - . . . . ? -0.307 39.1  -124.0 -65.7  149.1  -17.2 0.3   10.6  
Prmu_A_01 VAL A 95  P . . . . P . - . . . . ? -0.644 18.1  -124.1 -88.7  154.1  -16.4 3.3   8.4   
Prmu_A_01 ARG A 96  P . . . . P . - . . . . ? -0.828 26.5  -115.9 -97.9  128.5  -19.1 5.4   6.8   
Prmu_A_01 ASN A 97  P . . . . < . + . . . . ? -0.329 48.6  154.8  -57.6  142.8  -19.0 5.9   3.1   
Prmu_A_01 SER A 98  . . . . . . . - . . . . ? -0.837 61.7  -73.1  -151.2 -171.7 -18.4 9.4   1.9   
Prmu_A_01 ALA A 99  S . . . . . S + . . . . ? 0.775  134.4 29.3   -60.6  -24.7  -17.1 11.6  -0.8  
Prmu_A_01 HIS A 100 S . . . . . S + . . . . ? 0.324  111.5 71.5   -123.4 8.4    -13.5 10.5  0.2   
Prmu_A_01 ILE A 101 . . . . . . . + . . . . ? -0.961 52.1  134.9  -134.0 115.4  -14.1 7.0   1.7   
Prmu_A_01 ALA A 102 . . . . . . . - . . . . ? -0.944 48.5  -108.6 -157.0 141.5  -15.0 4.0   -0.4  
Prmu_A_01 PRO A 103 P . . . . > . - . . . . ? -0.345 25.5  -133.4 -72.5  152.0  -13.8 0.4   -0.5  
Prmu_A_01 LEU A 104 P . . . . P . - . . . . ? -0.844 28.2  -113.2 -99.9  138.5  -11.7 -1.1  -3.4  
Prmu_A_01 SER A 105 B . . . . P . - B D C . ? -0.364 23.5  -116.0 -74.0  145.8  -12.7 -4.4  -4.9  
Prmu_A_01 LEU A 106 P . . . . P . - . . . . ? -0.416 46.5  -88.7  -69.4  151.7  -10.7 -7.5  -4.6  
Prmu_A_01 PRO A 107 P . . . . < . - . . . . ? -0.411 29.3  -167.8 -68.5  140.9  -9.4  -8.9  -7.9  
Prmu_A_01 SER A 108 S . . . . . S + . . . . ? 0.645  78.6  21.0   -96.2  -22.8  -11.5 -11.4 -9.9  
Prmu_A_01 ASN A 109 S . . . . . S - . . . . ? -0.976 89.3  -95.9  -141.2 155.6  -8.6  -12.3 -12.1 
Prmu_A_01 PRO A 110 P . . . . > . - . . . . ? -0.355 49.4  -100.9 -67.7  152.2  -4.8  -12.2 -12.1 
Prmu_A_01 PRO A 111 P . . . . P . - . . . . ? -0.391 35.9  -120.6 -68.1  153.6  -3.2  -9.2  -13.7 
Prmu_A_01 SER A 112 P . > . . P . - . . . . ? -0.729 27.8  -103.5 -94.8  139.0  -1.7  -9.6  -17.3 
Prmu_A_01 VAL A 113 T . 3 . . < S + . . . . ? -0.367 110.0 25.8   -54.9  131.7  1.9   -9.0  -18.0 
Prmu_A_01 GLY A 114 T . 3 . . . S + . . . . ? 0.256  89.0  135.7  97.0   -16.3  2.3   -5.7  -19.8 
Prmu_A_01 SER A 115 . . < . . . . - . . . . ? -0.386 57.6  -119.3 -64.2  148.4  -0.9  -4.3  -18.3 
Prmu_A_01 VAL A 116 E . . . . . . - B E D . ? -0.809 36.3  -177.7 -90.8  127.0  -0.7  -0.7  -17.0 
Prmu_A_01 CYS A 117 E . . . . . . - B E D . ? -0.850 20.5  -125.7 -124.3 156.8  -1.4  -0.4  -13.3 
Prmu_A_01 SER A 118 E . . . . . . - B E D E ? -0.867 17.0  -164.6 -107.3 135.9  -1.6  2.5   -11.0 
Prmu_A_01 ILE A 119 E . . . . . . + B E D E ? -0.912 11.5  177.0  -110.9 151.7  0.3   3.0   -7.7  
Prmu_A_01 MET A 120 E . . . . . . + B E D . ? -0.996 13.9  114.3  -154.5 147.6  -0.5  5.4   -5.1  
Prmu_A_01 GLY A 121 E . . . . . . - B E D . ? -0.985 62.0  -93.9  171.0  -179.5 0.7   6.4   -1.6  
Prmu_A_01 TRP A 122 S . . . . . S + . . . . ? -0.051 76.4  122.7  -108.7 23.2   2.4   9.0   0.9   
Prmu_A_01 GLY A 123 S . . . . . S - . . . . ? -0.034 72.4  -54.6  -78.8  -173.9 5.9   7.7   0.5   
Prmu_A_01 ALA A 124 . . . . . . . - . . . . ? -0.337 36.7  -162.3 -63.6  143.5  9.2   9.5   -0.6  
Prmu_A_01 ILE A 125 S . . . . . S + . . . . ? 0.395  75.8  51.9   -108.6 -4.1   9.1   11.4  -4.1  
Prmu_A_01 THR A 126 S . . . . . S - . . . . ? -0.948 81.1  -123.8 -128.3 154.0  12.9  11.5  -4.4  
Prmu_A_01 SER A 127 S . . . . . S - . . . . ? -0.976 85.5  -1.2   -145.7 126.9  15.7  8.8   -4.1  
Prmu_A_01 PRO A 128 S . . . . . S + . . . . ? -0.999 131.2 57.7   -92.8  -13.1  18.1  8.6   -2.4  
Prmu_A_01 ASN A 129 S . . . . . S - . . . . ? -0.719 89.8  -141.8 -81.8  93.4   17.3  12.0  -0.8  
Prmu_A_01 GLU A 130 . . . . . . . - . . . . ? -0.622 22.3  -177.0 -69.6  116.6  13.8  11.1  0.5   
Prmu_A_01 THR A 131 . . . . . . . - . . . . ? -0.993 12.5  -153.1 -107.5 127.2  11.2  14.0  0.3   
Prmu_A_01 TYR A 132 . . . . . . . - . . . . ? -0.912 9.0   -149.2 -107.7 114.4  7.7   13.2  1.8   
Prmu_A_01 PRO A 133 . . . . . . . - . . . . ? -0.384 17.0  -130.6 -77.2  160.5  4.8   15.1  0.3   
Prmu_A_01 ASP A 134 S . . . . . S + . . . . ? 0.685  94.5  52.6   -80.5  -17.9  1.6   16.2  2.3   
Prmu_A_01 VAL A 135 S . . . . . S - . . . . ? -0.841 96.6  -99.8  -116.0 153.3  -0.6  14.7  -0.5  
Prmu_A_01 PRO A 136 . . . . . . . - . . . . ? -0.426 32.7  -143.0 -71.2  147.6  -0.5  11.3  -2.1  
Prmu_A_01 HIS A 137 E . . . . . . - B F B D ? -0.872 10.7  -157.7 -111.4 147.9  1.2   10.8  -5.4  
Prmu_A_01 CYS A 138 E . . . . . . + B F B D ? -0.946 13.6  169.5  -126.2 143.1  0.1   8.5   -8.3  
Prmu_A_01 ALA A 139 E . . . . . . - B F . D ? -0.991 30.9  -117.8 -148.6 151.0  2.0   7.0   -11.2 
Prmu_A_01 ASN A 140 E . . . . . . + B F . D ? -0.775 35.2  173.2  -90.5  137.4  1.4   4.4   -13.9 
Prmu_A_01 ILE A 141 E . . . . . . - B F . D ? -0.884 25.1  -114.0 -137.7 165.3  3.6   1.3   -14.0 
Prmu_A_01 ASN A 142 E . . . . . . - B F F D ? -0.824 20.2  -121.7 -106.5 142.2  3.8   -2.0  -15.9 
Prmu_A_01 ILE A 143 E . . . . . . - B F F . ? -0.646 38.4  -160.5 -72.0  133.5  3.3   -5.5  -14.9 
Prmu_A_01 LEU A 144 E . . . . . . - B F F . ? -0.751 25.4  -89.6  -115.6 161.2  6.4   -7.4  -15.7 
Prmu_A_01 ASP A 145 . . > > . . . - . . . . ? -0.485 35.8  -125.3 -65.0  134.2  7.3   -11.0 -16.1 
Prmu_A_01 TYR A 146 H . 3 > . . S + . . . . ? 0.811  109.3 66.3   -51.0  -32.8  8.4   -12.5 -12.9 
Prmu_A_01 GLU A 147 H . 3 > . . S + . . . . ? 0.809  93.2  61.3   -61.1  -29.4  11.7  -13.5 -14.6 
Prmu_A_01 VAL A 148 H . < > . . S + . . . . ? 0.920  106.1 44.7   -63.1  -45.5  12.6  -9.9  -14.9 
Prmu_A_01 CYS A 149 H . . X . . S + . . . . ? 0.877  109.4 55.4   -69.0  -38.4  12.5  -9.4  -11.2 
Prmu_A_01 ARG A 150 H . . < . . S + . . . . ? 0.851  108.3 49.6   -61.4  -35.7  14.5  -12.6 -10.6 
Prmu_A_01 ALA A 151 H . . < . . S + . . . . ? 0.816  115.1 43.8   -71.9  -29.6  17.1  -11.3 -12.8 
Prmu_A_01 ALA A 152 H . . < . . S + . . . . ? 0.809  117.4 41.8   -85.8  -34.4  17.2  -8.0  -10.9 
Prmu_A_01 TYR A 153 S . . < . . S - . . . . ? -0.927 72.3  -133.8 -122.4 134.5  17.0  -9.4  -7.3  
Prmu_A_01 ALA A 154 S . . . . . S + . . . . ? -0.756 93.7  28.3   -78.5  77.3   18.9  -12.3 -5.7  
Prmu_A_01 GLY A 155 . . . . . . . + . . . . ? 0.693  51.7  157.0  151.6  5.9    15.8  -13.9 -3.9  
Prmu_A_01 PRO A 156 . . . . . . . - . . . . ? -0.629 34.8  -152.2 -70.6  113.6  12.2  -13.5 -5.1  
Prmu_A_01 ALA A 157 . . . . . . . - . . . . ? 0.650  53.2  -21.3  -84.6  18.0   10.9  -16.6 -3.3  
Prmu_A_01 THR A 158 . . > . . . . - . . . . ? -0.993 69.8  -77.8  156.0  168.3  7.9   -17.6 -5.6  
Prmu_A_01 SER A 159 T . 3 . . . S + . . . . ? 0.522  106.9 82.5   -66.6  -3.6   5.2   -16.9 -8.4  
Prmu_A_01 ARG A 160 T . 3 . . . S + . . . . ? 0.369  74.6  88.7   -94.8  12.4   3.0   -15.2 -5.7  
Prmu_A_01 THR A 161 E . < . . . S - B G . G ? -0.905 71.3  -140.0 -106.6 129.1  5.0   -11.9 -6.1  
Prmu_A_01 LEU A 162 E . . . . . . - B G . G ? -0.819 11.2  -151.7 -91.0  134.1  4.0   -9.3  -8.6  
Prmu_A_01 CYS A 163 E . . . . . . + B G F G ? -0.940 24.8  162.2  -108.2 123.9  6.7   -7.5  -10.5 
Prmu_A_01 ALA A 164 E . . . . . . + B G F G ? -0.996 13.5  92.4   -144.8 143.3  6.0   -4.0  -11.7 
Prmu_A_01 GLY A 165 E . . . . . . - B G F . ? -0.961 66.4  -78.2  165.6  -179.3 8.0   -1.1  -12.9 
Prmu_A_01 ILE A 166 . . > . . . . - . . . . ? -0.982 31.9  -150.0 -109.3 113.7  9.5   0.8   -15.9 
Prmu_A_01 LEU A 167 T . 3 . . . S + . . . . ? 0.796  100.0 53.3   -59.6  -30.6  12.7  -0.9  -17.0 
Prmu_A_01 GLU A 168 T . 3 . . . S - . . . . ? 0.640  112.4 -133.8 -74.3  -12.6  14.1  2.4   -18.2 
Prmu_A_01 GLY A 169 . . < . . . . + . . . . ? -0.432 65.7  118.8  88.1   -177.6 13.4  3.7   -14.6 
Prmu_A_01 GLY A 170 S . . . . . S + . . . . ? 0.088  72.5  59.8   107.4  -23.0  11.8  6.9   -13.7 
Prmu_A_01 LYS A 171 . . . . . . . + . . . . ? -0.995 59.4  124.8  -142.1 137.9  8.8   5.7   -11.9 
Prmu_A_01 ASP A 172 B . . . . . . - A B A . ? -0.975 55.6  -92.0  -177.4 154.6  8.4   3.4   -8.8  
Prmu_A_01 SER A 173 . . . . . . . - . . . . ? -0.651 51.8  -176.0 -70.7  147.7  7.0   3.0   -5.3  
Prmu_A_01 CYS A 174 . . > . . . . - . . . . ? -0.640 33.8  -33.9  -136.9 -172.0 9.3   4.1   -2.7  
Prmu_A_01 VAL A 175 T . 3 . . . S + . . . . ? -0.239 124.4 24.7   -55.0  132.1  10.0  4.4   1.1   
Prmu_A_01 GLY A 176 T . 3 . . . S + . . . . ? 0.152  97.4  92.7   99.6   -15.5  6.7   5.0   3.0   
Prmu_A_01 ASP A 177 . . X . . . . + . . . . ? 0.408  51.5  135.1  -91.4  -2.3   4.5   3.4   0.3   
Prmu_A_01 SER A 178 T . 3 . . . S + . . . . ? -0.257 73.9  17.1   -48.1  132.2  4.7   0.0   2.0   
Prmu_A_01 GLY A 179 T . 3 . . . S + . . . . ? 0.239  94.9  134.4  89.6   -17.1  1.2   -1.5  2.1   
Prmu_A_01 GLY A 180 . . < . . . . - . . . . ? -0.285 58.9  -93.7  -65.3  162.6  -0.1  0.9   -0.6  
Prmu_A_01 PRO A 181 E . . . . . . - B H . H ? -0.467 18.0  -156.0 -91.3  137.4  -2.2  -0.5  -3.5  
Prmu_A_01 LEU A 182 E . . . . . . - B H E H ? -0.979 27.4  -160.7 -94.9  114.8  -1.2  -1.6  -7.0  
Prmu_A_01 ILE A 183 E . . . . . . + B H E H ? -0.865 17.2  176.6  -113.5 123.5  -4.4  -1.1  -9.0  
Prmu_A_01 CYS A 184 E . > . . . S - B H . H ? -0.994 74.3  -13.3  -124.3 124.0  -5.1  -2.8  -12.4 
Prmu_A_01 ASN A 185 T . 3 . . . S - . . . . ? 0.892  129.3 -53.2  56.8   33.2   -8.5  -2.4  -14.2 
Prmu_A_01 GLY A 186 T . 3 . . . S + . . . . ? 0.569  117.9 103.2  85.3   8.1    -10.0 -0.9  -11.0 
Prmu_A_01 GLU A 187 E . < . . . S - B I C H ? -0.931 78.9  -107.0 -123.7 151.0  -9.1  -3.8  -8.7  
Prmu_A_01 ILE A 188 E . . . . . . + B I . H ? -0.654 42.9  164.9  -78.1  112.3  -6.3  -4.2  -6.1  
Prmu_A_01 GLN A 189 E . . . . . . + B I . . ? 0.676  57.6  12.5   -102.9 -21.6  -3.8  -6.5  -7.6  
Prmu_A_01 GLY A 190 E . . . . . . - B I I H ? -0.981 56.0  -133.0 -154.8 160.3  -0.8  -5.9  -5.3  
Prmu_A_01 ILE A 191 E . . . . . . - B I I H ? -0.980 40.3  -109.4 -117.2 124.9  0.5   -4.6  -2.0  
Prmu_A_01 VAL A 192 E . . . . . . + B I I . ? -0.392 56.9  152.2  -53.4  123.4  3.7   -2.6  -2.1  
Prmu_A_01 SER A 193 E . . . . . . - B I . . ? 0.750  47.7  -9.5   -125.0 -55.8  6.1   -4.9  -0.4  
Prmu_A_01 TRP A 194 E . . . . . . + B I I . ? -0.972 51.3  148.6  -152.5 161.2  9.7   -4.6  -1.3  
Prmu_A_01 GLY A 195 . . . . . . . - . . . . ? -0.961 50.1  -53.3  -176.9 178.2  12.3  -3.0  -3.7  
Prmu_A_01 ALA A 196 . . . . . . . - . . . . ? -0.162 52.1  -109.1 -61.1  162.7  15.8  -1.7  -4.0  
Prmu_A_01 ASP A 197 S . . . . . S + . . . . ? 0.850  112.9 52.5   -62.8  -36.8  17.2  0.9   -1.6  
Prmu_A_01 THR A 198 S . > . . . S - . . . . ? -0.917 89.1  -143.4 -103.7 125.5  17.1  3.4   -4.4  
Prmu_A_01 CYS A 199 T . 3 . . . S + . . . . ? -0.445 71.5  22.8   -86.1  158.5  13.8  3.6   -6.1  
Prmu_A_01 ALA A 200 T . 3 . . . S + . . . . ? 0.750  81.2  153.7  65.2   23.9   13.0  4.2   -9.8  
Prmu_A_01 GLN A 201 . . X . . . . - . . . . ? -0.631 54.9  -89.6  -79.9  146.8  16.4  2.9   -10.9 
Prmu_A_01 PRO A 202 T . 3 . . . S + . . . . ? -0.327 111.0 5.5    -55.6  134.6  16.8  1.3   -14.4 
Prmu_A_01 ARG A 203 T . 3 . . . S + . . . . ? 0.725  103.6 111.4  67.7   20.9   16.1  -2.5  -14.4 
Prmu_A_01 GLU A 204 . . < . . . . - . . . . ? -0.672 47.0  -179.0 -123.9 77.2   15.0  -2.3  -10.8 
Prmu_A_01 PRO A 205 . . . . . . . - . . . . ? -0.278 27.4  -106.6 -72.8  161.5  11.3  -3.0  -10.6 
Prmu_A_01 GLY A 206 E . . . . . . - B J G . ? -0.539 25.0  -131.6 -82.5  156.7  9.2   -3.0  -7.4  
Prmu_A_01 LEU A 207 E . . . . . . - B J G I ? -0.930 23.0  -172.3 -112.8 131.8  7.9   -6.2  -5.8  
Prmu_A_01 TYR A 208 E . . . . . . - B J G I ? -0.926 30.3  -112.6 -124.5 140.3  4.3   -6.5  -4.7  
Prmu_A_01 THR A 209 E . . . . . . - B J G I ? -0.667 39.9  -120.6 -68.8  125.8  2.4   -9.1  -2.7  
Prmu_A_01 ASN A 210 E . . . . . . - B J . I ? -0.616 26.6  -171.1 -72.8  111.7  -0.1  -10.7 -5.2  
Prmu_A_01 VAL A 211 S . > . . . S + . . . . ? 0.861  78.8  65.8   -73.6  -36.5  -3.5  -10.1 -3.8  
Prmu_A_01 PHE A 212 G . > . . . S + . . . . ? 0.880  96.5  56.0   -54.7  -39.4  -5.3  -12.5 -6.2  
Prmu_A_01 ASP A 213 G . 3 . . . S + . . . . ? 0.616  112.2 44.6   -71.2  -7.3   -3.5  -15.5 -4.8  
Prmu_A_01 TYR A 214 G . < > . . S + . . . . ? 0.221  76.6  105.1  -122.7 11.3   -4.9  -14.6 -1.3  
Prmu_A_01 THR A 215 H . < > . . S + . . . . ? 0.899  83.2  49.9   -61.7  -42.0  -8.5  -13.8 -2.2  
Prmu_A_01 ASP A 216 H . . > . . S + . . . . ? 0.929  112.5 47.7   -61.2  -44.5  -9.7  -17.0 -0.7  
Prmu_A_01 TRP A 217 H . . > . . S + . . . . ? 0.920  113.0 48.6   -60.2  -45.8  -7.8  -16.4 2.5   
Prmu_A_01 ILE A 218 H . . X . . S + . . . . ? 0.940  112.2 47.6   -62.0  -47.5  -9.1  -12.8 2.7   
Prmu_A_01 GLN A 219 H . . X . . S + . . . . ? 0.865  107.9 55.1   -67.1  -41.1  -12.6 -13.8 2.2   
Prmu_A_01 ASN A 220 H . . X . . S + . . . . ? 0.882  110.7 46.0   -58.9  -41.9  -12.5 -16.7 4.8   
Prmu_A_01 ILE A 221 H . . X . . S + . . . . ? 0.937  112.9 48.8   -67.0  -46.5  -11.3 -14.3 7.5   
Prmu_A_01 ILE A 222 H . . < . . S + . . . . ? 0.893  114.6 46.0   -63.9  -38.7  -13.9 -11.6 6.6   
Prmu_A_01 ALA A 223 H . . < . . S + . . . . ? 0.798  107.4 57.5   -72.5  -36.8  -16.8 -14.3 6.6   
Prmu_A_01 GLY A 224 H . . < . . . . . . . . ? 0.600  .     .      -79.0  -1.3   -15.7 -15.9 9.9   
Prmu_A_01 ASN A 225 . . . < . . . . . . . . ? 0.623  .     .      -123.3 .      -15.9 -12.7 11.9  
# 
loop_
_dssp_struct_ladder.id 
_dssp_struct_ladder.sheet_id 
_dssp_struct_ladder.range_id_1 
_dssp_struct_ladder.range_id_2 
_dssp_struct_ladder.type 
_dssp_struct_ladder.beg_1_label_comp_id 
_dssp_struct_ladder.beg_1_label_asym_id 
_dssp_struct_ladder.beg_1_label_seq_id 
_dssp_struct_ladder.pdbx_beg_1_PDB_ins_code 
_dssp_struct_ladder.end_1_label_comp_id 
_dssp_struct_ladder.end_1_label_asym_id 
_dssp_struct_ladder.end_1_label_seq_id 
_dssp_struct_ladder.pdbx_end_1_PDB_ins_code 
_dssp_struct_ladder.beg_1_auth_comp_id 
_dssp_struct_ladder.beg_1_auth_asym_id 
_dssp_struct_ladder.beg_1_auth_seq_id 
_dssp_struct_ladder.end_1_auth_comp_id 
_dssp_struct_ladder.end_1_auth_asym_id 
_dssp_struct_ladder.end_1_auth_seq_id 
_dssp_struct_ladder.beg_2_label_comp_id 
_dssp_struct_ladder.beg_2_label_asym_id 
_dssp_struct_ladder.beg_2_label_seq_id 
_dssp_struct_ladder.pdbx_beg_2_PDB_ins_code 
_dssp_struct_ladder.end_2_label_comp_id 
_dssp_struct_ladder.end_2_label_asym_id 
_dssp_struct_ladder.end_2_label_seq_id 
_dssp_struct_ladder.pdbx_end_2_PDB_ins_code 
_dssp_struct_ladder.beg_2_auth_comp_id 
_dssp_struct_ladder.beg_2_auth_asym_id 
_dssp_struct_ladder.beg_2_auth_seq_id 
_dssp_struct_ladder.end_2_auth_comp_id 
_dssp_struct_ladder.end_2_auth_asym_id 
_dssp_struct_ladder.end_2_auth_seq_id 
A A A B anti-parallel ILE A 3   ? ILE A 3   ? ILE A 3   ILE A 3   ASP A 172 ? ASP A 172 ? ASP A 172 ASP A 172 
B B C F anti-parallel ASP A 6   ? GLU A 7   ? ASP A 6   GLU A 7   CYS A 138 ? HIS A 137 ? CYS A 138 HIS A 137 
C B D I parallel      SER A 105 ? SER A 105 ? SER A 105 SER A 105 GLU A 187 ? GLU A 187 ? GLU A 187 GLU A 187 
D B E F anti-parallel VAL A 116 ? GLY A 121 ? VAL A 116 GLY A 121 ASN A 142 ? HIS A 137 ? ASN A 142 HIS A 137 
E B E H anti-parallel SER A 118 ? ILE A 119 ? SER A 118 ILE A 119 ILE A 183 ? LEU A 182 ? ILE A 183 LEU A 182 
F B F G anti-parallel ASN A 142 ? LEU A 144 ? ASN A 142 LEU A 144 GLY A 165 ? CYS A 163 ? GLY A 165 CYS A 163 
G B G J anti-parallel THR A 161 ? ALA A 164 ? THR A 161 ALA A 164 THR A 209 ? GLY A 206 ? THR A 209 GLY A 206 
H B H I anti-parallel PRO A 181 ? CYS A 184 ? PRO A 181 CYS A 184 ILE A 191 ? GLU A 187 ? ILE A 191 GLU A 187 
I B I J anti-parallel GLY A 190 ? TRP A 194 ? GLY A 190 TRP A 194 ASN A 210 ? LEU A 207 ? ASN A 210 LEU A 207 
J C K L anti-parallel LEU A 16  ? TYR A 20  ? LEU A 16  TYR A 20  THR A 29  ? GLN A 25  ? THR A 29  GLN A 25  
K C K N anti-parallel LEU A 18  ? TYR A 20  ? LEU A 18  TYR A 20  TYR A 50  ? HIS A 48  ? TYR A 50  HIS A 48  
L C L M anti-parallel GLY A 28  ? LEU A 30  ? GLY A 28  LEU A 30  THR A 38  ? VAL A 36  ? THR A 38  VAL A 36  
M C M Q anti-parallel TRP A 35  ? THR A 38  ? TRP A 35  THR A 38  ARG A 90  ? MET A 87  ? ARG A 90  MET A 87  
N C N O anti-parallel ILE A 49  ? LEU A 51  ? ILE A 49  LEU A 51  ARG A 66  ? GLN A 64  ? ARG A 66  GLN A 64  
O C P Q anti-parallel PRO A 68  ? CYS A 74  ? PRO A 68  CYS A 74  LEU A 91  ? ILE A 86  ? LEU A 91  ILE A 86  
# 
loop_
_dssp_struct_bridge_pairs.id 
_dssp_struct_bridge_pairs.label_comp_id 
_dssp_struct_bridge_pairs.label_seq_id 
_dssp_struct_bridge_pairs.label_asym_id 
_dssp_struct_bridge_pairs.auth_seq_id 
_dssp_struct_bridge_pairs.auth_asym_id 
_dssp_struct_bridge_pairs.pdbx_PDB_ins_code 
_dssp_struct_bridge_pairs.acceptor_1_label_comp_id 
_dssp_struct_bridge_pairs.acceptor_1_label_seq_id 
_dssp_struct_bridge_pairs.acceptor_1_label_asym_id 
_dssp_struct_bridge_pairs.acceptor_1_auth_seq_id 
_dssp_struct_bridge_pairs.acceptor_1_auth_asym_id 
_dssp_struct_bridge_pairs.acceptor_1_pdbx_PDB_ins_code 
_dssp_struct_bridge_pairs.acceptor_1_energy 
_dssp_struct_bridge_pairs.acceptor_2_label_comp_id 
_dssp_struct_bridge_pairs.acceptor_2_label_seq_id 
_dssp_struct_bridge_pairs.acceptor_2_label_asym_id 
_dssp_struct_bridge_pairs.acceptor_2_auth_seq_id 
_dssp_struct_bridge_pairs.acceptor_2_auth_asym_id 
_dssp_struct_bridge_pairs.acceptor_2_pdbx_PDB_ins_code 
_dssp_struct_bridge_pairs.acceptor_2_energy 
_dssp_struct_bridge_pairs.donor_1_label_comp_id 
_dssp_struct_bridge_pairs.donor_1_label_seq_id 
_dssp_struct_bridge_pairs.donor_1_label_asym_id 
_dssp_struct_bridge_pairs.donor_1_auth_seq_id 
_dssp_struct_bridge_pairs.donor_1_auth_asym_id 
_dssp_struct_bridge_pairs.donor_1_pdbx_PDB_ins_code 
_dssp_struct_bridge_pairs.donor_1_energy 
_dssp_struct_bridge_pairs.donor_2_label_comp_id 
_dssp_struct_bridge_pairs.donor_2_label_seq_id 
_dssp_struct_bridge_pairs.donor_2_label_asym_id 
_dssp_struct_bridge_pairs.donor_2_auth_seq_id 
_dssp_struct_bridge_pairs.donor_2_auth_asym_id 
_dssp_struct_bridge_pairs.donor_2_pdbx_PDB_ins_code 
_dssp_struct_bridge_pairs.donor_2_energy 
1   LEU 1   A 1   A ? ?   ?   ? ?   ? ? ?    ?   ?   ? ?   ? ? ?    ILE 3   A 3   A ? -0.7 CYS 174 A 174 A ? -0.5 
2   VAL 2   A 2   A ? GLY 121 A 121 A ? -0.3 GLY 123 A 123 A ? -0.3 GLY 5   A 5   A ? -1.6 GLY 4   A 4   A ? -0.3 
3   ILE 3   A 3   A ? ASP 172 A 172 A ? -2.3 LEU 1   A 1   A ? -0.7 ASP 172 A 172 A ? -1.4 THR 126 A 126 A ? -0.1 
4   GLY 4   A 4   A ? ILE 125 A 125 A ? -0.4 GLY 5   A 5   A ? -0.3 ILE 3   A 3   A ? -0.2 ASP 6   A 6   A ? -0.1 
5   GLY 5   A 5   A ? VAL 2   A 2   A ? -1.6 ASP 172 A 172 A ? -0.2 GLY 4   A 4   A ? -0.3 GLU 7   A 7   A ? -0.3 
6   ASP 6   A 6   A ? CYS 138 A 138 A ? -2.2 GLY 4   A 4   A ? -0.1 CYS 138 A 138 A ? -3.4 ASN 9   A 9   A ? -0.1 
7   GLU 7   A 7   A ? GLY 5   A 5   A ? -0.3 HIS 137 A 137 A ? -0.2 HIS 137 A 137 A ? -0.3 ASN 9   A 9   A ? -0.1 
8   CYS 8   A 8   A ? PRO 136 A 136 A ? -2.8 GLY 121 A 121 A ? -0.1 ILE 10  A 10  A ? -0.2 GLU 7   A 7   A ? -0.1 
9   ASN 9   A 9   A ? ILE 10  A 10  A ? -0.1 GLU 7   A 7   A ? -0.1 GLU 12  A 12  A ? -1.8 HIS 13  A 13  A ? -0.5 
10  ILE 10  A 10  A ? ASN 11  A 11  A ? -0.3 GLU 12  A 12  A ? -0.2 HIS 13  A 13  A ? -0.3 ASN 9   A 9   A ? -0.1 
11  ASN 11  A 11  A ? GLU 12  A 12  A ? -0.2 HIS 13  A 13  A ? -0.1 ARG 14  A 14  A ? -0.4 ILE 10  A 10  A ? -0.3 
12  GLU 12  A 12  A ? ASN 9   A 9   A ? -1.8 HIS 13  A 13  A ? -0.2 ASN 11  A 11  A ? -0.2 ILE 10  A 10  A ? -0.2 
13  HIS 13  A 13  A ? ASN 9   A 9   A ? -0.5 ILE 10  A 10  A ? -0.3 LEU 16  A 16  A ? -1.6 GLY 52  A 52  A ? -0.2 
14  ARG 14  A 14  A ? ASN 11  A 11  A ? -0.4 PHE 15  A 15  A ? -0.3 ALA 102 A 102 A ? -2.1 GLY 52  A 52  A ? -0.2 
15  PHE 15  A 15  A ? ILE 101 A 101 A ? -0.2 GLU 12  A 12  A ? -0.2 LEU 30  A 30  A ? -2.8 ARG 14  A 14  A ? -0.3 
16  LEU 16  A 16  A ? HIS 13  A 13  A ? -1.6 THR 29  A 29  A ? -0.2 GLY 52  A 52  A ? -0.5 LEU 18  A 18  A ? -0.4 
17  VAL 17  A 17  A ? GLY 28  A 28  A ? -2.6 PHE 15  A 15  A ? -0.2 GLY 28  A 28  A ? -1.6 VAL 19  A 19  A ? -0.6 
18  LEU 18  A 18  A ? TYR 50  A 50  A ? -2.5 LEU 16  A 16  A ? -0.4 TYR 50  A 50  A ? -3.1 TYR 20  A 20  A ? -0.5 
19  VAL 19  A 19  A ? CYS 26  A 26  A ? -3.0 VAL 17  A 17  A ? -0.6 CYS 26  A 26  A ? -3.2 THR 21  A 21  A ? -0.5 
20  TYR 20  A 20  A ? HIS 48  A 48  A ? -3.2 LEU 18  A 18  A ? -0.5 HIS 48  A 48  A ? -2.7 ASP 22  A 22  A ? -0.2 
21  THR 21  A 21  A ? LEU 24  A 24  A ? -2.3 VAL 19  A 19  A ? -0.5 MET 47  A 47  A ? -0.2 ASP 43  A 43  A ? -0.1 
22  ASP 22  A 22  A ? TYR 20  A 20  A ? -0.2 LYS 23  A 23  A ? -0.2 GLY 44  A 44  A ? -0.1 GLN 25  A 25  A ? -0.1 
23  LYS 23  A 23  A ? LEU 24  A 24  A ? -0.2 CYS 42  A 42  A ? -0.1 GLN 25  A 25  A ? -0.3 ASP 22  A 22  A ? -0.2 
24  LEU 24  A 24  A ? CYS 42  A 42  A ? -0.2 GLY 176 A 176 A ? -0.0 THR 21  A 21  A ? -2.3 CYS 26  A 26  A ? -0.5 
25  GLN 25  A 25  A ? LYS 23  A 23  A ? -0.3 TYR 20  A 20  A ? -0.2 SER 178 A 178 A ? -0.3 GLY 27  A 27  A ? -0.3 
26  CYS 26  A 26  A ? VAL 19  A 19  A ? -3.2 LEU 24  A 24  A ? -0.5 VAL 19  A 19  A ? -3.0 GLY 28  A 28  A ? -0.2 
27  GLY 27  A 27  A ? SER 178 A 178 A ? -4.2 GLN 25  A 25  A ? -0.3 ALA 39  A 39  A ? -0.5 THR 29  A 29  A ? -0.3 
28  GLY 28  A 28  A ? VAL 17  A 17  A ? -1.6 CYS 26  A 26  A ? -0.2 VAL 17  A 17  A ? -2.6 LEU 30  A 30  A ? -0.4 
29  THR 29  A 29  A ? LEU 37  A 37  A ? -2.7 GLY 27  A 27  A ? -0.3 LEU 37  A 37  A ? -3.6 ILE 31  A 31  A ? -0.5 
30  LEU 30  A 30  A ? PHE 15  A 15  A ? -2.8 GLY 28  A 28  A ? -0.4 LEU 104 A 104 A ? -2.9 VAL 36  A 36  A ? -0.2 
31  ILE 31  A 31  A ? TRP 35  A 35  A ? -2.5 THR 29  A 29  A ? -0.5 GLN 33  A 33  A ? -0.2 LEU 106 A 106 A ? -0.2 
32  ASN 32  A 32  A ? TRP 35  A 35  A ? -1.1 SER 105 A 105 A ? -0.1 ILE 31  A 31  A ? -0.2 TRP 35  A 35  A ? -0.1 
33  GLN 33  A 33  A ? ILE 31  A 31  A ? -0.2 GLU 34  A 34  A ? -0.2 VAL 95  A 95  A ? -2.8 ARG 93  A 93  A ? -0.1 
34  GLU 34  A 34  A ? PRO 94  A 94  A ? -0.2 TRP 35  A 35  A ? -0.1 LEU 91  A 91  A ? -3.0 VAL 36  A 36  A ? -0.5 
35  TRP 35  A 35  A ? ARG 90  A 90  A ? -0.2 ASN 32  A 32  A ? -0.1 ILE 31  A 31  A ? -2.5 ASN 32  A 32  A ? -1.1 
36  VAL 36  A 36  A ? ILE 89  A 89  A ? -2.3 GLU 34  A 34  A ? -0.5 ILE 89  A 89  A ? -3.1 THR 38  A 38  A ? -0.5 
37  LEU 37  A 37  A ? THR 29  A 29  A ? -3.6 TRP 35  A 35  A ? -0.4 THR 29  A 29  A ? -2.7 ALA 39  A 39  A ? -0.2 
38  THR 38  A 38  A ? MET 87  A 87  A ? -2.6 VAL 36  A 36  A ? -0.5 MET 87  A 87  A ? -2.8 ALA 40  A 40  A ? -0.3 
39  ALA 39  A 39  A ? GLY 27  A 27  A ? -0.5 LEU 37  A 37  A ? -0.2 CYS 42  A 42  A ? -1.4 ILE 86  A 86  A ? -0.2 
40  ALA 40  A 40  A ? THR 38  A 38  A ? -0.3 HIS 41  A 41  A ? -0.3 ASP 43  A 43  A ? -1.9 ALA 39  A 39  A ? -0.1 
41  HIS 41  A 41  A ? CYS 42  A 42  A ? -0.3 ASP 85  A 85  A ? -0.1 ALA 40  A 40  A ? -0.3 SER 178 A 178 A ? -0.1 
42  CYS 42  A 42  A ? ALA 39  A 39  A ? -1.4 GLY 27  A 27  A ? -0.1 HIS 41  A 41  A ? -0.3 ALA 40  A 40  A ? -0.2 
43  ASP 43  A 43  A ? ALA 40  A 40  A ? -1.9 THR 21  A 21  A ? -0.1 ARG 45  A 45  A ? -0.3 LYS 23  A 23  A ? -0.1 
44  GLY 44  A 44  A ? ARG 45  A 45  A ? -0.1 TYR 20  A 20  A ? -0.1 MET 47  A 47  A ? -0.2 CYS 42  A 42  A ? -0.0 
45  ARG 45  A 45  A ? ASP 43  A 43  A ? -0.3 TYR 46  A 46  A ? -0.2 MET 47  A 47  A ? -0.7 GLY 44  A 44  A ? -0.1 
46  TYR 46  A 46  A ? ASP 43  A 43  A ? -0.1 HIS 48  A 48  A ? -0.0 HIS 48  A 48  A ? -0.5 ARG 45  A 45  A ? -0.2 
47  MET 47  A 47  A ? ARG 45  A 45  A ? -0.7 GLY 44  A 44  A ? -0.2 ILE 49  A 49  A ? -0.4 THR 21  A 21  A ? -0.2 
48  HIS 48  A 48  A ? TYR 20  A 20  A ? -2.7 TYR 46  A 46  A ? -0.5 TYR 20  A 20  A ? -3.2 TYR 50  A 50  A ? -0.5 
49  ILE 49  A 49  A ? ARG 66  A 66  A ? -2.9 MET 47  A 47  A ? -0.4 ARG 66  A 66  A ? -2.9 LEU 51  A 51  A ? -0.5 
50  TYR 50  A 50  A ? LEU 18  A 18  A ? -3.1 HIS 48  A 48  A ? -0.5 LEU 18  A 18  A ? -2.5 GLY 52  A 52  A ? -0.3 
51  LEU 51  A 51  A ? GLN 64  A 64  A ? -2.7 ILE 49  A 49  A ? -0.5 GLN 64  A 64  A ? -2.5 ILE 101 A 101 A ? -0.1 
52  GLY 52  A 52  A ? LEU 16  A 16  A ? -0.5 HIS 100 A 100 A ? -0.5 HIS 54  A 54  A ? -0.4 ASP 62  A 62  A ? -0.2 
53  VAL 53  A 53  A ? LEU 16  A 16  A ? -0.3 TYR 50  A 50  A ? -0.2 GLY 52  A 52  A ? -0.3 GLU 56  A 56  A ? -0.1 
54  HIS 54  A 54  A ? GLY 52  A 52  A ? -0.4 ASN 55  A 55  A ? -0.3 GLU 56  A 56  A ? -0.4 VAL 53  A 53  A ? -0.2 
55  ASN 55  A 55  A ? VAL 58  A 58  A ? -0.3 VAL 135 A 135 A ? -0.2 VAL 58  A 58  A ? -1.9 HIS 54  A 54  A ? -0.3 
56  GLU 56  A 56  A ? ASP 134 A 134 A ? -2.5 HIS 54  A 54  A ? -0.4 VAL 135 A 135 A ? -0.1 ASN 55  A 55  A ? -0.1 
57  SER 57  A 57  A ? ASP 134 A 134 A ? -0.1 GLN 59  A 59  A ? -0.0 GLN 59  A 59  A ? -0.4 GLU 56  A 56  A ? -0.3 
58  VAL 58  A 58  A ? ASN 55  A 55  A ? -1.9 ASP 134 A 134 A ? -0.2 TYR 60  A 60  A ? -0.5 ASN 55  A 55  A ? -0.3 
59  GLN 59  A 59  A ? SER 57  A 57  A ? -0.4 VAL 53  A 53  A ? -0.1 GLU 61  A 61  A ? -0.4 GLU 56  A 56  A ? -0.1 
60  TYR 60  A 60  A ? VAL 58  A 58  A ? -0.5 GLU 61  A 61  A ? -0.1 LYS 63  A 63  A ? -1.3 VAL 53  A 53  A ? -0.0 
61  GLU 61  A 61  A ? GLN 59  A 59  A ? -0.4 ASP 62  A 62  A ? -0.3 TYR 60  A 60  A ? -0.1 GLN 59  A 59  A ? -0.0 
62  ASP 62  A 62  A ? GLY 52  A 52  A ? -0.2 GLN 64  A 64  A ? -0.1 GLU 61  A 61  A ? -0.3 ARG 96  A 96  A ? -0.1 
63  LYS 63  A 63  A ? TYR 60  A 60  A ? -1.3 GLY 52  A 52  A ? -0.2 GLY 65  A 65  A ? -0.4 GLY 52  A 52  A ? -0.2 
64  GLN 64  A 64  A ? LEU 51  A 51  A ? -2.5 ASP 62  A 62  A ? -0.1 LEU 51  A 51  A ? -2.7 ARG 66  A 66  A ? -0.4 
65  GLY 65  A 65  A ? LYS 63  A 63  A ? -0.4 TYR 50  A 50  A ? -0.2 PHE 67  A 67  A ? -0.3 TYR 50  A 50  A ? -0.2 
66  ARG 66  A 66  A ? ILE 49  A 49  A ? -2.9 GLN 64  A 64  A ? -0.4 ILE 49  A 49  A ? -2.9 LEU 91  A 91  A ? -0.0 
67  PHE 67  A 67  A ? GLY 65  A 65  A ? -0.3 HIS 48  A 48  A ? -0.2 ASN 92  A 92  A ? -2.0 LYS 69  A 69  A ? -0.2 
68  PRO 68  A 68  A ? ?   ?   ? ?   ? ? ?    ?   ?   ? ?   ? ? ?    LEU 91  A 91  A ? -0.2 LYS 71  A 71  A ? -0.1 
69  LYS 69  A 69  A ? ARG 90  A 90  A ? -3.6 LYS 70  A 70  A ? -0.4 LYS 71  A 71  A ? -0.3 LEU 91  A 91  A ? -0.2 
70  LYS 70  A 70  A ? ARG 90  A 90  A ? -1.2 TYR 72  A 72  A ? -0.0 ARG 90  A 90  A ? -3.1 LYS 69  A 69  A ? -0.4 
71  LYS 71  A 71  A ? LYS 69  A 69  A ? -0.3 ILE 89  A 89  A ? -0.2 PHE 73  A 73  A ? -0.4 ILE 89  A 89  A ? -0.2 
72  TYR 72  A 72  A ? LEU 88  A 88  A ? -3.0 LYS 70  A 70  A ? -0.4 LEU 88  A 88  A ? -2.8 CYS 74  A 74  A ? -0.5 
73  PHE 73  A 73  A ? LYS 71  A 71  A ? -0.4 MET 87  A 87  A ? -0.2 LEU 75  A 75  A ? -0.8 MET 87  A 87  A ? -0.2 
74  CYS 74  A 74  A ? ILE 86  A 86  A ? -2.2 TYR 72  A 72  A ? -0.5 ILE 86  A 86  A ? -1.0 SER 76  A 76  A ? -0.3 
75  LEU 75  A 75  A ? PHE 73  A 73  A ? -0.8 ASP 85  A 85  A ? -0.1 SER 77  A 77  A ? -0.4 ASP 85  A 85  A ? -0.1 
76  SER 76  A 76  A ? ASP 83  A 83  A ? -0.4 CYS 74  A 74  A ? -0.3 TYR 79  A 79  A ? -0.1 LYS 81  A 81  A ? -0.1 
77  SER 77  A 77  A ? LEU 75  A 75  A ? -0.4 ASN 78  A 78  A ? -0.2 TYR 79  A 79  A ? -0.4 SER 76  A 76  A ? -0.1 
78  ASN 78  A 78  A ? ?   ?   ? ?   ? ? ?    ?   ?   ? ?   ? ? ?    THR 80  A 80  A ? -0.3 SER 77  A 77  A ? -0.2 
79  TYR 79  A 79  A ? SER 77  A 77  A ? -0.4 THR 80  A 80  A ? -0.2 LYS 84  A 84  A ? -0.1 ASP 85  A 85  A ? -0.0 
80  THR 80  A 80  A ? ASP 83  A 83  A ? -0.3 ASN 78  A 78  A ? -0.3 TYR 79  A 79  A ? -0.2 ASP 85  A 85  A ? -0.1 
81  LYS 81  A 81  A ? ASP 83  A 83  A ? -0.2 ASN 78  A 78  A ? -0.1 ASP 85  A 85  A ? -0.1 TYR 79  A 79  A ? -0.1 
82  TRP 82  A 82  A ? ASP 83  A 83  A ? -0.2 GLY 155 A 155 A ? -0.1 LYS 84  A 84  A ? -0.3 THR 158 A 158 A ? -0.3 
83  ASP 83  A 83  A ? LYS 84  A 84  A ? -0.1 ALA 157 A 157 A ? -0.1 SER 76  A 76  A ? -0.4 THR 80  A 80  A ? -0.3 
84  LYS 84  A 84  A ? TRP 82  A 82  A ? -0.3 ARG 160 A 160 A ? -0.2 ILE 86  A 86  A ? -1.0 SER 76  A 76  A ? -0.2 
85  ASP 85  A 85  A ? LEU 75  A 75  A ? -0.1 LYS 81  A 81  A ? -0.1 MET 87  A 87  A ? -0.4 THR 209 A 209 A ? -0.2 
86  ILE 86  A 86  A ? CYS 74  A 74  A ? -1.0 LYS 84  A 84  A ? -1.0 CYS 74  A 74  A ? -2.2 LEU 88  A 88  A ? -0.4 
87  MET 87  A 87  A ? THR 38  A 38  A ? -2.8 ASP 85  A 85  A ? -0.4 THR 38  A 38  A ? -2.6 ILE 89  A 89  A ? -0.5 
88  LEU 88  A 88  A ? TYR 72  A 72  A ? -2.8 ILE 86  A 86  A ? -0.4 TYR 72  A 72  A ? -3.0 ARG 90  A 90  A ? -0.5 
89  ILE 89  A 89  A ? VAL 36  A 36  A ? -3.1 MET 87  A 87  A ? -0.5 VAL 36  A 36  A ? -2.3 LEU 91  A 91  A ? -0.6 
90  ARG 90  A 90  A ? LYS 70  A 70  A ? -3.1 LEU 88  A 88  A ? -0.5 LYS 69  A 69  A ? -3.6 LYS 70  A 70  A ? -1.2 
91  LEU 91  A 91  A ? GLU 34  A 34  A ? -3.0 ILE 89  A 89  A ? -0.6 ARG 66  A 66  A ? -0.0 VAL 95  A 95  A ? -0.0 
92  ASN 92  A 92  A ? PHE 67  A 67  A ? -2.0 ARG 93  A 93  A ? -0.2 LEU 91  A 91  A ? -0.1 GLU 34  A 34  A ? -0.0 
93  ARG 93  A 93  A ? PHE 67  A 67  A ? -0.2 GLN 33  A 33  A ? -0.1 ASN 92  A 92  A ? -0.2 LYS 69  A 69  A ? -0.0 
94  PRO 94  A 94  A ? ?   ?   ? ?   ? ? ?    ?   ?   ? ?   ? ? ?    ARG 96  A 96  A ? -0.2 GLU 34  A 34  A ? -0.2 
95  VAL 95  A 95  A ? GLN 33  A 33  A ? -2.8 ASN 32  A 32  A ? -0.1 ASN 97  A 97  A ? -0.5 ARG 66  A 66  A ? -0.0 
96  ARG 96  A 96  A ? PRO 94  A 94  A ? -0.2 ASP 62  A 62  A ? -0.1 ILE 101 A 101 A ? -0.0 VAL 95  A 95  A ? -0.0 
97  ASN 97  A 97  A ? VAL 95  A 95  A ? -0.5 HIS 100 A 100 A ? -0.1 ALA 99  A 99  A ? -0.3 ALA 102 A 102 A ? -0.2 
98  SER 98  A 98  A ? ILE 101 A 101 A ? -1.9 ARG 14  A 14  A ? -0.1 ILE 101 A 101 A ? -0.4 GLY 52  A 52  A ? -0.1 
99  ALA 99  A 99  A ? ASN 97  A 97  A ? -0.3 HIS 100 A 100 A ? -0.2 ARG 14  A 14  A ? -0.1 ALA 102 A 102 A ? -0.1 
100 HIS 100 A 100 A ? ILE 101 A 101 A ? -0.1 ARG 14  A 14  A ? -0.1 GLY 52  A 52  A ? -0.5 ALA 102 A 102 A ? -0.5 
101 ILE 101 A 101 A ? SER 98  A 98  A ? -0.4 LEU 51  A 51  A ? -0.1 SER 98  A 98  A ? -1.9 PHE 15  A 15  A ? -0.2 
102 ALA 102 A 102 A ? ARG 14  A 14  A ? -2.1 HIS 100 A 100 A ? -0.5 LEU 30  A 30  A ? -0.2 GLY 52  A 52  A ? -0.1 
103 PRO 103 A 103 A ? ?   ?   ? ?   ? ? ?    ?   ?   ? ?   ? ? ?    SER 105 A 105 A ? -0.4 ILE 31  A 31  A ? -0.3 
104 LEU 104 A 104 A ? LEU 30  A 30  A ? -2.9 PHE 15  A 15  A ? -0.2 GLU 187 A 187 A ? -0.1 LEU 106 A 106 A ? -0.1 
105 SER 105 A 105 A ? GLY 186 A 186 A ? -0.5 PRO 103 A 103 A ? -0.4 ILE 188 A 188 A ? -2.0 ASN 32  A 32  A ? -0.1 
106 LEU 106 A 106 A ? ILE 31  A 31  A ? -0.2 GLU 187 A 187 A ? -0.2 SER 108 A 108 A ? -0.1 GLN 189 A 189 A ? -0.1 
107 PRO 107 A 107 A ? ?   ?   ? ?   ? ? ?    ?   ?   ? ?   ? ? ?    LEU 106 A 106 A ? -0.1 THR 215 A 215 A ? -0.1 
108 SER 108 A 108 A ? ASN 109 A 109 A ? -0.2 LEU 106 A 106 A ? -0.1 LEU 106 A 106 A ? -0.0 THR 215 A 215 A ? -0.0 
109 ASN 109 A 109 A ? ?   ?   ? ?   ? ? ?    ?   ?   ? ?   ? ? ?    SER 108 A 108 A ? -0.2 PHE 212 A 212 A ? -0.1 
110 PRO 110 A 110 A ? ?   ?   ? ?   ? ? ?    ?   ?   ? ?   ? ? ?    SER 112 A 112 A ? -0.1 GLN 189 A 189 A ? -0.0 
111 PRO 111 A 111 A ? ?   ?   ? ?   ? ? ?    ?   ?   ? ?   ? ? ?    VAL 113 A 113 A ? -0.3 CYS 117 A 117 A ? -0.0 
112 SER 112 A 112 A ? PRO 110 A 110 A ? -0.1 VAL 113 A 113 A ? -0.1 SER 115 A 115 A ? -2.3 ILE 143 A 143 A ? -0.3 
113 VAL 113 A 113 A ? PRO 111 A 111 A ? -0.3 GLY 114 A 114 A ? -0.3 LEU 144 A 144 A ? -0.2 VAL 116 A 116 A ? -0.1 
114 GLY 114 A 114 A ? ILE 143 A 143 A ? -2.6 SER 115 A 115 A ? -0.3 VAL 113 A 113 A ? -0.3 LEU 144 A 144 A ? -0.1 
115 SER 115 A 115 A ? SER 112 A 112 A ? -2.3 VAL 116 A 116 A ? -0.1 ILE 143 A 143 A ? -2.4 CYS 117 A 117 A ? -0.5 
116 VAL 116 A 116 A ? ASN 142 A 142 A ? -0.2 VAL 113 A 113 A ? -0.1 ASN 185 A 185 A ? -0.5 SER 118 A 118 A ? -0.3 
117 CYS 117 A 117 A ? ILE 141 A 141 A ? -3.5 SER 115 A 115 A ? -0.5 ILE 141 A 141 A ? -3.1 ILE 119 A 119 A ? -0.4 
118 SER 118 A 118 A ? ILE 183 A 183 A ? -3.2 VAL 116 A 116 A ? -0.3 ILE 183 A 183 A ? -3.3 MET 120 A 120 A ? -0.4 
119 ILE 119 A 119 A ? ALA 139 A 139 A ? -2.7 CYS 117 A 117 A ? -0.4 ALA 139 A 139 A ? -1.7 GLY 121 A 121 A ? -0.3 
120 MET 120 A 120 A ? PRO 181 A 181 A ? -1.1 SER 118 A 118 A ? -0.4 TRP 122 A 122 A ? -0.3 CYS 138 A 138 A ? -0.2 
121 GLY 121 A 121 A ? HIS 137 A 137 A ? -1.4 ILE 119 A 119 A ? -0.3 HIS 137 A 137 A ? -2.1 VAL 2   A 2   A ? -0.3 
122 TRP 122 A 122 A ? GLY 176 A 176 A ? -0.4 MET 120 A 120 A ? -0.3 ASP 177 A 177 A ? -0.1 ILE 125 A 125 A ? -0.1 
123 GLY 123 A 123 A ? ALA 124 A 124 A ? -0.2 HIS 137 A 137 A ? -0.2 VAL 2   A 2   A ? -0.3 GLY 176 A 176 A ? -0.3 
124 ALA 124 A 124 A ? VAL 175 A 175 A ? -3.3 LEU 1   A 1   A ? -0.4 TYR 132 A 132 A ? -0.2 GLY 123 A 123 A ? -0.2 
125 ILE 125 A 125 A ? THR 131 A 131 A ? -2.6 TRP 122 A 122 A ? -0.1 GLY 4   A 4   A ? -0.4 SER 127 A 127 A ? -0.3 
126 THR 126 A 126 A ? THR 131 A 131 A ? -0.4 ILE 3   A 3   A ? -0.1 THR 131 A 131 A ? -0.3 CYS 199 A 199 A ? -0.1 
127 SER 127 A 127 A ? ILE 125 A 125 A ? -0.3 GLU 130 A 130 A ? -0.1 THR 198 A 198 A ? -0.1 GLU 130 A 130 A ? -0.1 
128 PRO 128 A 128 A ? ?   ?   ? ?   ? ? ?    ?   ?   ? ?   ? ? ?    GLU 130 A 130 A ? -0.9 SER 127 A 127 A ? -0.1 
129 ASN 129 A 129 A ? ILE 125 A 125 A ? -0.1 GLU 130 A 130 A ? -0.0 THR 131 A 131 A ? -0.4 ILE 125 A 125 A ? -0.1 
130 GLU 130 A 130 A ? PRO 128 A 128 A ? -0.9 ILE 125 A 125 A ? -0.1 TYR 132 A 132 A ? -0.4 SER 127 A 127 A ? -0.1 
131 THR 131 A 131 A ? ASN 129 A 129 A ? -0.4 THR 126 A 126 A ? -0.3 ILE 125 A 125 A ? -2.6 THR 126 A 126 A ? -0.4 
132 TYR 132 A 132 A ? GLU 130 A 130 A ? -0.4 ALA 124 A 124 A ? -0.2 ALA 124 A 124 A ? -0.2 GLY 123 A 123 A ? -0.1 
133 PRO 133 A 133 A ? ?   ?   ? ?   ? ? ?    ?   ?   ? ?   ? ? ?    HIS 137 A 137 A ? -0.1 GLU 56  A 56  A ? -0.1 
134 ASP 134 A 134 A ? TYR 132 A 132 A ? -0.1 PRO 136 A 136 A ? -0.1 GLU 56  A 56  A ? -2.5 VAL 58  A 58  A ? -0.2 
135 VAL 135 A 135 A ? ASN 55  A 55  A ? -0.2 GLU 56  A 56  A ? -0.1 ASN 55  A 55  A ? -0.2 HIS 137 A 137 A ? -0.1 
136 PRO 136 A 136 A ? ?   ?   ? ?   ? ? ?    ?   ?   ? ?   ? ? ?    CYS 8   A 8   A ? -2.8 CYS 138 A 138 A ? -0.3 
137 HIS 137 A 137 A ? GLY 121 A 121 A ? -2.1 GLU 7   A 7   A ? -0.3 GLY 121 A 121 A ? -1.4 ALA 139 A 139 A ? -0.4 
138 CYS 138 A 138 A ? ASP 6   A 6   A ? -3.4 PRO 136 A 136 A ? -0.3 ASP 6   A 6   A ? -2.2 ASN 140 A 140 A ? -0.3 
139 ALA 139 A 139 A ? ILE 119 A 119 A ? -1.7 HIS 137 A 137 A ? -0.4 ILE 119 A 119 A ? -2.7 ILE 141 A 141 A ? -0.4 
140 ASN 140 A 140 A ? CYS 138 A 138 A ? -0.3 SER 118 A 118 A ? -0.2 ASN 142 A 142 A ? -0.3 SER 118 A 118 A ? -0.2 
141 ILE 141 A 141 A ? CYS 117 A 117 A ? -3.1 ALA 139 A 139 A ? -0.4 CYS 117 A 117 A ? -3.5 ILE 143 A 143 A ? -0.4 
142 ASN 142 A 142 A ? GLY 165 A 165 A ? -0.9 ASN 140 A 140 A ? -0.3 GLY 165 A 165 A ? -2.3 LEU 144 A 144 A ? -0.4 
143 ILE 143 A 143 A ? SER 115 A 115 A ? -2.4 ILE 141 A 141 A ? -0.4 GLY 114 A 114 A ? -2.6 ASP 145 A 145 A ? -0.3 
144 LEU 144 A 144 A ? CYS 163 A 163 A ? -4.0 ASN 142 A 142 A ? -0.4 CYS 163 A 163 A ? -0.6 TYR 146 A 146 A ? -0.2 
145 ASP 145 A 145 A ? ILE 143 A 143 A ? -0.3 TYR 146 A 146 A ? -0.1 VAL 148 A 148 A ? -1.9 CYS 149 A 149 A ? -0.9 
146 TYR 146 A 146 A ? GLU 147 A 147 A ? -0.3 LEU 144 A 144 A ? -0.2 ARG 150 A 150 A ? -1.8 CYS 149 A 149 A ? -0.4 
147 GLU 147 A 147 A ? VAL 148 A 148 A ? -0.2 CYS 149 A 149 A ? -0.2 ALA 151 A 151 A ? -1.6 TYR 146 A 146 A ? -0.3 
148 VAL 148 A 148 A ? ASP 145 A 145 A ? -1.9 ARG 150 A 150 A ? -0.2 ALA 152 A 152 A ? -1.3 GLU 147 A 147 A ? -0.2 
149 CYS 149 A 149 A ? ASP 145 A 145 A ? -0.9 TYR 146 A 146 A ? -0.4 TYR 153 A 153 A ? -2.9 GLU 147 A 147 A ? -0.2 
150 ARG 150 A 150 A ? TYR 146 A 146 A ? -1.8 ALA 151 A 151 A ? -0.2 GLY 155 A 155 A ? -0.2 CYS 149 A 149 A ? -0.2 
151 ALA 151 A 151 A ? GLU 147 A 147 A ? -1.6 TYR 146 A 146 A ? -0.2 ARG 150 A 150 A ? -0.2 CYS 149 A 149 A ? -0.2 
152 ALA 152 A 152 A ? VAL 148 A 148 A ? -1.3 GLU 147 A 147 A ? -0.1 ALA 154 A 154 A ? -0.4 ARG 150 A 150 A ? -0.2 
153 TYR 153 A 153 A ? CYS 149 A 149 A ? -2.9 VAL 148 A 148 A ? -0.1 GLY 155 A 155 A ? -1.0 ALA 152 A 152 A ? -0.1 
154 ALA 154 A 154 A ? ALA 152 A 152 A ? -0.4 GLY 155 A 155 A ? -0.2 ALA 151 A 151 A ? -0.1 ARG 150 A 150 A ? -0.0 
155 GLY 155 A 155 A ? TYR 153 A 153 A ? -1.0 PRO 156 A 156 A ? -0.3 ALA 157 A 157 A ? -0.5 ALA 154 A 154 A ? -0.2 
156 PRO 156 A 156 A ? ?   ?   ? ?   ? ? ?    ?   ?   ? ?   ? ? ?    GLY 155 A 155 A ? -0.3 ASP 83  A 83  A ? -0.1 
157 ALA 157 A 157 A ? GLY 155 A 155 A ? -0.5 THR 158 A 158 A ? -0.1 SER 159 A 159 A ? -0.3 ASP 83  A 83  A ? -0.1 
158 THR 158 A 158 A ? TRP 82  A 82  A ? -0.3 SER 159 A 159 A ? -0.1 THR 161 A 161 A ? -0.9 ALA 157 A 157 A ? -0.1 
159 SER 159 A 159 A ? ALA 157 A 157 A ? -0.3 ARG 160 A 160 A ? -0.2 THR 158 A 158 A ? -0.1 TYR 146 A 146 A ? -0.1 
160 ARG 160 A 160 A ? LEU 162 A 162 A ? -0.1 ASP 213 A 213 A ? -0.0 ASN 210 A 210 A ? -2.1 LEU 162 A 162 A ? -0.4 
161 THR 161 A 161 A ? THR 158 A 158 A ? -0.9 THR 209 A 209 A ? -0.2 CYS 163 A 163 A ? -0.5 THR 209 A 209 A ? -0.2 
162 LEU 162 A 162 A ? TYR 208 A 208 A ? -3.3 ARG 160 A 160 A ? -0.4 TYR 208 A 208 A ? -3.0 ALA 164 A 164 A ? -0.5 
163 CYS 163 A 163 A ? LEU 144 A 144 A ? -0.6 THR 161 A 161 A ? -0.5 LEU 144 A 144 A ? -4.0 GLY 165 A 165 A ? -0.4 
164 ALA 164 A 164 A ? GLY 206 A 206 A ? -2.2 LEU 162 A 162 A ? -0.5 GLY 206 A 206 A ? -2.6 ILE 166 A 166 A ? -0.3 
165 GLY 165 A 165 A ? ASN 142 A 142 A ? -2.3 CYS 163 A 163 A ? -0.4 ASN 142 A 142 A ? -0.9 LEU 167 A 167 A ? -0.5 
166 ILE 166 A 166 A ? LYS 171 A 171 A ? -0.7 ALA 164 A 164 A ? -0.3 GLY 169 A 169 A ? -2.7 GLU 204 A 204 A ? -0.3 
167 LEU 167 A 167 A ? GLY 165 A 165 A ? -0.5 GLU 168 A 168 A ? -0.3 ARG 203 A 203 A ? -1.9 ILE 166 A 166 A ? -0.1 
168 GLU 168 A 168 A ? GLY 169 A 169 A ? -0.3 PRO 202 A 202 A ? -0.2 LEU 167 A 167 A ? -0.3 GLY 170 A 170 A ? -0.1 
169 GLY 169 A 169 A ? ILE 166 A 166 A ? -2.7 GLN 201 A 201 A ? -0.3 GLU 168 A 168 A ? -0.3 GLN 201 A 201 A ? -0.2 
170 GLY 170 A 170 A ? ALA 200 A 200 A ? -2.2 GLU 168 A 168 A ? -0.1 ASP 172 A 172 A ? -0.4 GLN 201 A 201 A ? -0.1 
171 LYS 171 A 171 A ? ILE 166 A 166 A ? -0.2 GLN 201 A 201 A ? -0.1 ILE 166 A 166 A ? -0.7 SER 173 A 173 A ? -0.3 
172 ASP 172 A 172 A ? ILE 3   A 3   A ? -1.4 GLY 170 A 170 A ? -0.4 ILE 3   A 3   A ? -2.3 CYS 174 A 174 A ? -0.3 
173 SER 173 A 173 A ? LYS 171 A 171 A ? -0.3 VAL 2   A 2   A ? -0.2 ALA 200 A 200 A ? -0.2 VAL 175 A 175 A ? -0.2 
174 CYS 174 A 174 A ? LEU 1   A 1   A ? -0.5 ASP 172 A 172 A ? -0.3 ASP 177 A 177 A ? -2.4 SER 178 A 178 A ? -0.2 
175 VAL 175 A 175 A ? GLY 176 A 176 A ? -0.3 SER 173 A 173 A ? -0.2 ALA 124 A 124 A ? -3.3 CYS 174 A 174 A ? -0.2 
176 GLY 176 A 176 A ? GLY 123 A 123 A ? -0.3 SER 173 A 173 A ? -0.1 TRP 122 A 122 A ? -0.4 VAL 175 A 175 A ? -0.3 
177 ASP 177 A 177 A ? CYS 174 A 174 A ? -2.4 LEU 1   A 1   A ? -0.2 GLY 180 A 180 A ? -2.8 VAL 192 A 192 A ? -0.3 
178 SER 178 A 178 A ? GLN 25  A 25  A ? -0.3 GLY 179 A 179 A ? -0.3 GLY 27  A 27  A ? -4.2 SER 193 A 193 A ? -0.2 
179 GLY 179 A 179 A ? VAL 192 A 192 A ? -2.8 GLY 180 A 180 A ? -0.3 SER 178 A 178 A ? -0.3 SER 193 A 193 A ? -0.1 
180 GLY 180 A 180 A ? ASP 177 A 177 A ? -2.8 PRO 181 A 181 A ? -0.1 VAL 192 A 192 A ? -2.8 GLY 179 A 179 A ? -0.3 
181 PRO 181 A 181 A ? ?   ?   ? ?   ? ? ?    ?   ?   ? ?   ? ? ?    MET 120 A 120 A ? -1.1 ILE 183 A 183 A ? -0.5 
182 LEU 182 A 182 A ? GLY 190 A 190 A ? -2.4 GLY 180 A 180 A ? -0.2 GLN 189 A 189 A ? -3.3 GLY 190 A 190 A ? -1.5 
183 ILE 183 A 183 A ? SER 118 A 118 A ? -3.3 PRO 181 A 181 A ? -0.5 SER 118 A 118 A ? -3.2 ASN 185 A 185 A ? -0.4 
184 CYS 184 A 184 A ? GLU 187 A 187 A ? -2.2 LEU 182 A 182 A ? -0.5 GLU 187 A 187 A ? -1.6 CYS 117 A 117 A ? -0.1 
185 ASN 185 A 185 A ? VAL 116 A 116 A ? -0.5 ILE 183 A 183 A ? -0.4 CYS 184 A 184 A ? -0.1 ILE 188 A 188 A ? -0.1 
186 GLY 186 A 186 A ? GLU 187 A 187 A ? -0.2 ILE 183 A 183 A ? -0.1 SER 105 A 105 A ? -0.5 ILE 188 A 188 A ? -0.3 
187 GLU 187 A 187 A ? CYS 184 A 184 A ? -1.6 LEU 104 A 104 A ? -0.1 CYS 184 A 184 A ? -2.2 GLN 189 A 189 A ? -0.7 
188 ILE 188 A 188 A ? SER 105 A 105 A ? -2.0 GLY 186 A 186 A ? -0.3 ILE 183 A 183 A ? -0.2 ILE 191 A 191 A ? -0.1 
189 GLN 189 A 189 A ? LEU 182 A 182 A ? -3.3 GLU 187 A 187 A ? -0.7 VAL 211 A 211 A ? -1.7 PHE 212 A 212 A ? -0.6 
190 GLY 190 A 190 A ? LEU 182 A 182 A ? -1.5 ASN 210 A 210 A ? -0.2 LEU 182 A 182 A ? -2.4 VAL 192 A 192 A ? -0.4 
191 ILE 191 A 191 A ? THR 209 A 209 A ? -1.4 GLN 189 A 189 A ? -0.3 THR 209 A 209 A ? -2.5 SER 193 A 193 A ? -0.2 
192 VAL 192 A 192 A ? GLY 180 A 180 A ? -2.8 GLY 190 A 190 A ? -0.4 GLY 179 A 179 A ? -2.8 TYR 208 A 208 A ? -0.2 
193 SER 193 A 193 A ? LEU 207 A 207 A ? -2.0 TRP 194 A 194 A ? -0.4 GLY 195 A 195 A ? -0.3 TYR 208 A 208 A ? -0.2 
194 TRP 194 A 194 A ? LEU 207 A 207 A ? -2.2 TRP 82  A 82  A ? -0.1 LEU 207 A 207 A ? -3.3 SER 193 A 193 A ? -0.4 
195 GLY 195 A 195 A ? SER 193 A 193 A ? -0.3 GLY 206 A 206 A ? -0.2 GLY 206 A 206 A ? -0.1 CYS 199 A 199 A ? -0.1 
196 ALA 196 A 196 A ? PRO 205 A 205 A ? -0.3 TRP 194 A 194 A ? -0.3 ALA 200 A 200 A ? -0.1 TYR 153 A 153 A ? -0.0 
197 ASP 197 A 197 A ? THR 198 A 198 A ? -0.1 CYS 199 A 199 A ? -0.1 CYS 199 A 199 A ? -0.6 VAL 175 A 175 A ? -0.2 
198 THR 198 A 198 A ? SER 127 A 127 A ? -0.1 CYS 174 A 174 A ? -0.1 GLN 201 A 201 A ? -0.5 ALA 196 A 196 A ? -0.2 
199 CYS 199 A 199 A ? ASP 197 A 197 A ? -0.6 ALA 200 A 200 A ? -0.2 CYS 174 A 174 A ? -0.1 ASP 172 A 172 A ? -0.1 
200 ALA 200 A 200 A ? GLU 204 A 204 A ? -0.3 SER 173 A 173 A ? -0.2 GLY 170 A 170 A ? -2.2 CYS 199 A 199 A ? -0.2 
201 GLN 201 A 201 A ? THR 198 A 198 A ? -0.5 GLU 204 A 204 A ? -0.4 GLU 204 A 204 A ? -1.7 GLY 169 A 169 A ? -0.3 
202 PRO 202 A 202 A ? ?   ?   ? ?   ? ? ?    ?   ?   ? ?   ? ? ?    GLU 168 A 168 A ? -0.2 LEU 167 A 167 A ? -0.1 
203 ARG 203 A 203 A ? LEU 167 A 167 A ? -1.9 ILE 166 A 166 A ? -0.2 LEU 167 A 167 A ? -0.1 GLU 168 A 168 A ? -0.1 
204 GLU 204 A 204 A ? GLN 201 A 201 A ? -1.7 ILE 166 A 166 A ? -0.3 GLN 201 A 201 A ? -0.4 ALA 200 A 200 A ? -0.3 
205 PRO 205 A 205 A ? ?   ?   ? ?   ? ? ?    ?   ?   ? ?   ? ? ?    ALA 196 A 196 A ? -0.3 GLY 165 A 165 A ? -0.2 
206 GLY 206 A 206 A ? ALA 164 A 164 A ? -2.6 GLY 195 A 195 A ? -0.1 ALA 164 A 164 A ? -2.2 TYR 208 A 208 A ? -0.5 
207 LEU 207 A 207 A ? TRP 194 A 194 A ? -3.3 PRO 205 A 205 A ? -0.2 TRP 194 A 194 A ? -2.2 SER 193 A 193 A ? -2.0 
208 TYR 208 A 208 A ? LEU 162 A 162 A ? -3.0 GLY 206 A 206 A ? -0.5 LEU 162 A 162 A ? -3.3 ASN 210 A 210 A ? -0.4 
209 THR 209 A 209 A ? ILE 191 A 191 A ? -2.5 LEU 207 A 207 A ? -0.4 ILE 191 A 191 A ? -1.4 VAL 211 A 211 A ? -0.8 
210 ASN 210 A 210 A ? ARG 160 A 160 A ? -2.1 TYR 208 A 208 A ? -0.4 ASP 213 A 213 A ? -0.4 GLY 190 A 190 A ? -0.2 
211 VAL 211 A 211 A ? GLN 189 A 189 A ? -1.7 THR 209 A 209 A ? -0.8 TYR 214 A 214 A ? -2.5 THR 215 A 215 A ? -0.3 
212 PHE 212 A 212 A ? GLN 189 A 189 A ? -0.6 ASP 213 A 213 A ? -0.3 THR 215 A 215 A ? -1.3 ASP 216 A 216 A ? -0.3 
213 ASP 213 A 213 A ? ASN 210 A 210 A ? -0.4 TYR 214 A 214 A ? -0.3 PHE 212 A 212 A ? -0.3 VAL 211 A 211 A ? -0.2 
214 TYR 214 A 214 A ? VAL 211 A 211 A ? -2.5 ASN 210 A 210 A ? -0.2 ILE 218 A 218 A ? -2.8 ASP 213 A 213 A ? -0.3 
215 THR 215 A 215 A ? PHE 212 A 212 A ? -1.3 VAL 211 A 211 A ? -0.3 GLN 219 A 219 A ? -2.7 ASN 220 A 220 A ? -0.2 
216 ASP 216 A 216 A ? PHE 212 A 212 A ? -0.3 ILE 218 A 218 A ? -0.2 ASN 220 A 220 A ? -2.2 THR 215 A 215 A ? -0.2 
217 TRP 217 A 217 A ? GLN 219 A 219 A ? -0.2 ILE 218 A 218 A ? -0.2 ILE 221 A 221 A ? -1.7 THR 215 A 215 A ? -0.2 
218 ILE 218 A 218 A ? TYR 214 A 214 A ? -2.8 GLN 219 A 219 A ? -0.2 ILE 222 A 222 A ? -2.3 ASP 216 A 216 A ? -0.2 
219 GLN 219 A 219 A ? THR 215 A 215 A ? -2.7 ASN 220 A 220 A ? -0.2 ALA 223 A 223 A ? -2.4 ILE 218 A 218 A ? -0.2 
220 ASN 220 A 220 A ? ASP 216 A 216 A ? -2.2 ILE 222 A 222 A ? -0.2 GLY 224 A 224 A ? -1.5 GLN 219 A 219 A ? -0.2 
221 ILE 221 A 221 A ? TRP 217 A 217 A ? -1.7 ALA 223 A 223 A ? -0.2 ASN 225 A 225 A ? -0.6 GLN 219 A 219 A ? -0.2 
222 ILE 222 A 222 A ? ILE 218 A 218 A ? -2.3 ALA 223 A 223 A ? -0.2 ASN 225 A 225 A ? -0.5 ASN 220 A 220 A ? -0.2 
223 ALA 223 A 223 A ? GLN 219 A 219 A ? -2.4 GLY 224 A 224 A ? -0.2 ILE 222 A 222 A ? -0.2 ILE 221 A 221 A ? -0.2 
224 GLY 224 A 224 A ? ASN 220 A 220 A ? -1.5 GLN 219 A 219 A ? -0.2 ALA 223 A 223 A ? -0.2 ILE 222 A 222 A ? -0.2 
225 ASN 225 A 225 A ? ILE 221 A 221 A ? -0.6 ILE 222 A 222 A ? -0.5 GLY 224 A 224 A ? -0.2 ALA 223 A 223 A ? -0.2 
# 
loop_
_dssp_statistics_histogram.entry_id 
_dssp_statistics_histogram.type 
_dssp_statistics_histogram.1 
_dssp_statistics_histogram.2 
_dssp_statistics_histogram.3 
_dssp_statistics_histogram.4 
_dssp_statistics_histogram.5 
_dssp_statistics_histogram.6 
_dssp_statistics_histogram.7 
_dssp_statistics_histogram.8 
_dssp_statistics_histogram.9 
_dssp_statistics_histogram.10 
_dssp_statistics_histogram.11 
_dssp_statistics_histogram.12 
_dssp_statistics_histogram.13 
_dssp_statistics_histogram.14 
_dssp_statistics_histogram.15 
_dssp_statistics_histogram.16 
_dssp_statistics_histogram.17 
_dssp_statistics_histogram.18 
_dssp_statistics_histogram.19 
_dssp_statistics_histogram.20 
_dssp_statistics_histogram.21 
_dssp_statistics_histogram.22 
_dssp_statistics_histogram.23 
_dssp_statistics_histogram.24 
_dssp_statistics_histogram.25 
_dssp_statistics_histogram.26 
_dssp_statistics_histogram.27 
_dssp_statistics_histogram.28 
_dssp_statistics_histogram.29 
_dssp_statistics_histogram.30 
Prmu_A_01 residues_per_alpha_helix        0 0 0 0 0 0 1 0 0 1 0 0 0 0 0 0 0 0 0 0 0 0 0 0 0 0 0 0 0 0 
Prmu_A_01 parallel_bridges_per_ladder     1 0 0 0 0 0 0 0 0 0 0 0 0 0 0 0 0 0 0 0 0 0 0 0 0 0 0 0 0 0 
Prmu_A_01 antiparallel_bridges_per_ladder 1 2 4 4 1 2 0 0 0 0 0 0 0 0 0 0 0 0 0 0 0 0 0 0 0 0 0 0 0 0 
Prmu_A_01 ladders_per_sheet               0 0 0 0 0 1 0 1 0 0 0 0 0 0 0 0 0 0 0 0 0 0 0 0 0 0 0 0 0 0 
# 
loop_
_dssp_statistics_hbond.entry_id 
_dssp_statistics_hbond.type 
_dssp_statistics_hbond.count 
_dssp_statistics_hbond.count_per_100 
Prmu_A_01 O(I)-->H-N(J)          135 60.0 
Prmu_A_01 'PARALLEL BRIDGES'     2   0.9  
Prmu_A_01 'ANTIPARALLEL BRIDGES' 66  29.3 
Prmu_A_01 O(I)-->H-N(I-5)        1   0.4  
Prmu_A_01 O(I)-->H-N(I-4)        1   0.4  
Prmu_A_01 O(I)-->H-N(I-3)        4   1.8  
Prmu_A_01 O(I)-->H-N(I-2)        0   0.0  
Prmu_A_01 O(I)-->H-N(I-1)        0   0.0  
Prmu_A_01 O(I)-->H-N(I+0)        0   0.0  
Prmu_A_01 O(I)-->H-N(I+1)        0   0.0  
Prmu_A_01 O(I)-->H-N(I+2)        21  9.3  
Prmu_A_01 O(I)-->H-N(I+3)        18  8.0  
Prmu_A_01 O(I)-->H-N(I+4)        13  5.8  
Prmu_A_01 O(I)-->H-N(I+5)        0   0.0  
# 
_dssp_statistics.entry_id                       Prmu_A_01 
_dssp_statistics.nr_of_residues                 225 
_dssp_statistics.nr_of_chains                   1 
_dssp_statistics.nr_of_ss_bridges_total         0 
_dssp_statistics.nr_of_ss_bridges_intra_chain   0 
_dssp_statistics.nr_of_ss_bridges_inter_chain   0 
# 
loop_
_chem_comp.id 
_chem_comp.type 
_chem_comp.mon_nstd_flag 
_chem_comp.name 
_chem_comp.formula 
_chem_comp.formula_weight 
ALA 'L-PEPTIDE LINKING' y ALANINE         'C3 H7 N O2'     89.093 
ARG 'L-PEPTIDE LINKING' y ARGININE        'C6 H15 N4 O2'  175.209 
ASN 'L-PEPTIDE LINKING' y ASPARAGINE      'C4 H8 N2 O3'   132.118 
ASP 'L-PEPTIDE LINKING' y 'ASPARTIC ACID' 'C4 H7 N O4'    133.103 
CYS 'L-PEPTIDE LINKING' y CYSTEINE        'C3 H7 N O2 S'  121.158 
GLN 'L-PEPTIDE LINKING' y GLUTAMINE       'C5 H10 N2 O3'  146.144 
GLU 'L-PEPTIDE LINKING' y 'GLUTAMIC ACID' 'C5 H9 N O4'    147.129 
GLY 'PEPTIDE LINKING'   y GLYCINE         'C2 H5 N O2'     75.067 
HIS 'L-PEPTIDE LINKING' y HISTIDINE       'C6 H10 N3 O2'  156.162 
ILE 'L-PEPTIDE LINKING' y ISOLEUCINE      'C6 H13 N O2'   131.173 
LEU 'L-PEPTIDE LINKING' y LEUCINE         'C6 H13 N O2'   131.173 
LYS 'L-PEPTIDE LINKING' y LYSINE          'C6 H15 N2 O2'  147.195 
MET 'L-PEPTIDE LINKING' y METHIONINE      'C5 H11 N O2 S' 149.211 
PHE 'L-PEPTIDE LINKING' y PHENYLALANINE   'C9 H11 N O2'   165.189 
PRO 'L-PEPTIDE LINKING' y PROLINE         'C5 H9 N O2'     115.13 
SER 'L-PEPTIDE LINKING' y SERINE          'C3 H7 N O3'    105.093 
THR 'L-PEPTIDE LINKING' y THREONINE       'C4 H9 N O3'    119.119 
TRP 'L-PEPTIDE LINKING' y TRYPTOPHAN      'C11 H12 N2 O2' 204.225 
TYR 'L-PEPTIDE LINKING' y TYROSINE        'C9 H11 N O3'   181.189 
VAL 'L-PEPTIDE LINKING' y VALINE          'C5 H11 N O2'   117.146 
# 
loop_
_atom_type.symbol 
N 
C 
O 
S 
# 
loop_
_entity_poly_seq.entity_id 
_entity_poly_seq.num 
_entity_poly_seq.mon_id 
_entity_poly_seq.hetero 
1   1 LEU n 
1   2 VAL n 
1   3 ILE n 
1   4 GLY n 
1   5 GLY n 
1   6 ASP n 
1   7 GLU n 
1   8 CYS n 
1   9 ASN n 
1  10 ILE n 
1  11 ASN n 
1  12 GLU n 
1  13 HIS n 
1  14 ARG n 
1  15 PHE n 
1  16 LEU n 
1  17 VAL n 
1  18 LEU n 
1  19 VAL n 
1  20 TYR n 
1  21 THR n 
1  22 ASP n 
1  23 LYS n 
1  24 LEU n 
1  25 GLN n 
1  26 CYS n 
1  27 GLY n 
1  28 GLY n 
1  29 THR n 
1  30 LEU n 
1  31 ILE n 
1  32 ASN n 
1  33 GLN n 
1  34 GLU n 
1  35 TRP n 
1  36 VAL n 
1  37 LEU n 
1  38 THR n 
1  39 ALA n 
1  40 ALA n 
1  41 HIS n 
1  42 CYS n 
1  43 ASP n 
1  44 GLY n 
1  45 ARG n 
1  46 TYR n 
1  47 MET n 
1  48 HIS n 
1  49 ILE n 
1  50 TYR n 
1  51 LEU n 
1  52 GLY n 
1  53 VAL n 
1  54 HIS n 
1  55 ASN n 
1  56 GLU n 
1  57 SER n 
1  58 VAL n 
1  59 GLN n 
1  60 TYR n 
1  61 GLU n 
1  62 ASP n 
1  63 LYS n 
1  64 GLN n 
1  65 GLY n 
1  66 ARG n 
1  67 PHE n 
1  68 PRO n 
1  69 LYS n 
1  70 LYS n 
1  71 LYS n 
1  72 TYR n 
1  73 PHE n 
1  74 CYS n 
1  75 LEU n 
1  76 SER n 
1  77 SER n 
1  78 ASN n 
1  79 TYR n 
1  80 THR n 
1  81 LYS n 
1  82 TRP n 
1  83 ASP n 
1  84 LYS n 
1  85 ASP n 
1  86 ILE n 
1  87 MET n 
1  88 LEU n 
1  89 ILE n 
1  90 ARG n 
1  91 LEU n 
1  92 ASN n 
1  93 ARG n 
1  94 PRO n 
1  95 VAL n 
1  96 ARG n 
1  97 ASN n 
1  98 SER n 
1  99 ALA n 
1 100 HIS n 
1 101 ILE n 
1 102 ALA n 
1 103 PRO n 
1 104 LEU n 
1 105 SER n 
1 106 LEU n 
1 107 PRO n 
1 108 SER n 
1 109 ASN n 
1 110 PRO n 
1 111 PRO n 
1 112 SER n 
1 113 VAL n 
1 114 GLY n 
1 115 SER n 
1 116 VAL n 
1 117 CYS n 
1 118 SER n 
1 119 ILE n 
1 120 MET n 
1 121 GLY n 
1 122 TRP n 
1 123 GLY n 
1 124 ALA n 
1 125 ILE n 
1 126 THR n 
1 127 SER n 
1 128 PRO n 
1 129 ASN n 
1 130 GLU n 
1 131 THR n 
1 132 TYR n 
1 133 PRO n 
1 134 ASP n 
1 135 VAL n 
1 136 PRO n 
1 137 HIS n 
1 138 CYS n 
1 139 ALA n 
1 140 ASN n 
1 141 ILE n 
1 142 ASN n 
1 143 ILE n 
1 144 LEU n 
1 145 ASP n 
1 146 TYR n 
1 147 GLU n 
1 148 VAL n 
1 149 CYS n 
1 150 ARG n 
1 151 ALA n 
1 152 ALA n 
1 153 TYR n 
1 154 ALA n 
1 155 GLY n 
1 156 PRO n 
1 157 ALA n 
1 158 THR n 
1 159 SER n 
1 160 ARG n 
1 161 THR n 
1 162 LEU n 
1 163 CYS n 
1 164 ALA n 
1 165 GLY n 
1 166 ILE n 
1 167 LEU n 
1 168 GLU n 
1 169 GLY n 
1 170 GLY n 
1 171 LYS n 
1 172 ASP n 
1 173 SER n 
1 174 CYS n 
1 175 VAL n 
1 176 GLY n 
1 177 ASP n 
1 178 SER n 
1 179 GLY n 
1 180 GLY n 
1 181 PRO n 
1 182 LEU n 
1 183 ILE n 
1 184 CYS n 
1 185 ASN n 
1 186 GLY n 
1 187 GLU n 
1 188 ILE n 
1 189 GLN n 
1 190 GLY n 
1 191 ILE n 
1 192 VAL n 
1 193 SER n 
1 194 TRP n 
1 195 GLY n 
1 196 ALA n 
1 197 ASP n 
1 198 THR n 
1 199 CYS n 
1 200 ALA n 
1 201 GLN n 
1 202 PRO n 
1 203 ARG n 
1 204 GLU n 
1 205 PRO n 
1 206 GLY n 
1 207 LEU n 
1 208 TYR n 
1 209 THR n 
1 210 ASN n 
1 211 VAL n 
1 212 PHE n 
1 213 ASP n 
1 214 TYR n 
1 215 THR n 
1 216 ASP n 
1 217 TRP n 
1 218 ILE n 
1 219 GLN n 
1 220 ASN n 
1 221 ILE n 
1 222 ILE n 
1 223 ALA n 
1 224 GLY n 
1 225 ASN n 
# 
loop_
_pdbx_poly_seq_scheme.asym_id 
_pdbx_poly_seq_scheme.entity_id 
_pdbx_poly_seq_scheme.seq_id 
_pdbx_poly_seq_scheme.mon_id 
_pdbx_poly_seq_scheme.ndb_seq_num 
_pdbx_poly_seq_scheme.pdb_seq_num 
_pdbx_poly_seq_scheme.auth_seq_num 
_pdbx_poly_seq_scheme.pdb_mon_id 
_pdbx_poly_seq_scheme.auth_mon_id 
_pdbx_poly_seq_scheme.pdb_strand_id 
_pdbx_poly_seq_scheme.pdb_ins_code 
_pdbx_poly_seq_scheme.hetero 
A 1   1 LEU   1 1   1   LEU LEU A ? n 
A 1   2 VAL   2 2   2   VAL VAL A ? n 
A 1   3 ILE   3 3   3   ILE ILE A ? n 
A 1   4 GLY   4 4   4   GLY GLY A ? n 
A 1   5 GLY   5 5   5   GLY GLY A ? n 
A 1   6 ASP   6 6   6   ASP ASP A ? n 
A 1   7 GLU   7 7   7   GLU GLU A ? n 
A 1   8 CYS   8 8   8   CYS CYS A ? n 
A 1   9 ASN   9 9   9   ASN ASN A ? n 
A 1  10 ILE  10 10  10  ILE ILE A ? n 
A 1  11 ASN  11 11  11  ASN ASN A ? n 
A 1  12 GLU  12 12  12  GLU GLU A ? n 
A 1  13 HIS  13 13  13  HIS HIS A ? n 
A 1  14 ARG  14 14  14  ARG ARG A ? n 
A 1  15 PHE  15 15  15  PHE PHE A ? n 
A 1  16 LEU  16 16  16  LEU LEU A ? n 
A 1  17 VAL  17 17  17  VAL VAL A ? n 
A 1  18 LEU  18 18  18  LEU LEU A ? n 
A 1  19 VAL  19 19  19  VAL VAL A ? n 
A 1  20 TYR  20 20  20  TYR TYR A ? n 
A 1  21 THR  21 21  21  THR THR A ? n 
A 1  22 ASP  22 22  22  ASP ASP A ? n 
A 1  23 LYS  23 23  23  LYS LYS A ? n 
A 1  24 LEU  24 24  24  LEU LEU A ? n 
A 1  25 GLN  25 25  25  GLN GLN A ? n 
A 1  26 CYS  26 26  26  CYS CYS A ? n 
A 1  27 GLY  27 27  27  GLY GLY A ? n 
A 1  28 GLY  28 28  28  GLY GLY A ? n 
A 1  29 THR  29 29  29  THR THR A ? n 
A 1  30 LEU  30 30  30  LEU LEU A ? n 
A 1  31 ILE  31 31  31  ILE ILE A ? n 
A 1  32 ASN  32 32  32  ASN ASN A ? n 
A 1  33 GLN  33 33  33  GLN GLN A ? n 
A 1  34 GLU  34 34  34  GLU GLU A ? n 
A 1  35 TRP  35 35  35  TRP TRP A ? n 
A 1  36 VAL  36 36  36  VAL VAL A ? n 
A 1  37 LEU  37 37  37  LEU LEU A ? n 
A 1  38 THR  38 38  38  THR THR A ? n 
A 1  39 ALA  39 39  39  ALA ALA A ? n 
A 1  40 ALA  40 40  40  ALA ALA A ? n 
A 1  41 HIS  41 41  41  HIS HIS A ? n 
A 1  42 CYS  42 42  42  CYS CYS A ? n 
A 1  43 ASP  43 43  43  ASP ASP A ? n 
A 1  44 GLY  44 44  44  GLY GLY A ? n 
A 1  45 ARG  45 45  45  ARG ARG A ? n 
A 1  46 TYR  46 46  46  TYR TYR A ? n 
A 1  47 MET  47 47  47  MET MET A ? n 
A 1  48 HIS  48 48  48  HIS HIS A ? n 
A 1  49 ILE  49 49  49  ILE ILE A ? n 
A 1  50 TYR  50 50  50  TYR TYR A ? n 
A 1  51 LEU  51 51  51  LEU LEU A ? n 
A 1  52 GLY  52 52  52  GLY GLY A ? n 
A 1  53 VAL  53 53  53  VAL VAL A ? n 
A 1  54 HIS  54 54  54  HIS HIS A ? n 
A 1  55 ASN  55 55  55  ASN ASN A ? n 
A 1  56 GLU  56 56  56  GLU GLU A ? n 
A 1  57 SER  57 57  57  SER SER A ? n 
A 1  58 VAL  58 58  58  VAL VAL A ? n 
A 1  59 GLN  59 59  59  GLN GLN A ? n 
A 1  60 TYR  60 60  60  TYR TYR A ? n 
A 1  61 GLU  61 61  61  GLU GLU A ? n 
A 1  62 ASP  62 62  62  ASP ASP A ? n 
A 1  63 LYS  63 63  63  LYS LYS A ? n 
A 1  64 GLN  64 64  64  GLN GLN A ? n 
A 1  65 GLY  65 65  65  GLY GLY A ? n 
A 1  66 ARG  66 66  66  ARG ARG A ? n 
A 1  67 PHE  67 67  67  PHE PHE A ? n 
A 1  68 PRO  68 68  68  PRO PRO A ? n 
A 1  69 LYS  69 69  69  LYS LYS A ? n 
A 1  70 LYS  70 70  70  LYS LYS A ? n 
A 1  71 LYS  71 71  71  LYS LYS A ? n 
A 1  72 TYR  72 72  72  TYR TYR A ? n 
A 1  73 PHE  73 73  73  PHE PHE A ? n 
A 1  74 CYS  74 74  74  CYS CYS A ? n 
A 1  75 LEU  75 75  75  LEU LEU A ? n 
A 1  76 SER  76 76  76  SER SER A ? n 
A 1  77 SER  77 77  77  SER SER A ? n 
A 1  78 ASN  78 78  78  ASN ASN A ? n 
A 1  79 TYR  79 79  79  TYR TYR A ? n 
A 1  80 THR  80 80  80  THR THR A ? n 
A 1  81 LYS  81 81  81  LYS LYS A ? n 
A 1  82 TRP  82 82  82  TRP TRP A ? n 
A 1  83 ASP  83 83  83  ASP ASP A ? n 
A 1  84 LYS  84 84  84  LYS LYS A ? n 
A 1  85 ASP  85 85  85  ASP ASP A ? n 
A 1  86 ILE  86 86  86  ILE ILE A ? n 
A 1  87 MET  87 87  87  MET MET A ? n 
A 1  88 LEU  88 88  88  LEU LEU A ? n 
A 1  89 ILE  89 89  89  ILE ILE A ? n 
A 1  90 ARG  90 90  90  ARG ARG A ? n 
A 1  91 LEU  91 91  91  LEU LEU A ? n 
A 1  92 ASN  92 92  92  ASN ASN A ? n 
A 1  93 ARG  93 93  93  ARG ARG A ? n 
A 1  94 PRO  94 94  94  PRO PRO A ? n 
A 1  95 VAL  95 95  95  VAL VAL A ? n 
A 1  96 ARG  96 96  96  ARG ARG A ? n 
A 1  97 ASN  97 97  97  ASN ASN A ? n 
A 1  98 SER  98 98  98  SER SER A ? n 
A 1  99 ALA  99 99  99  ALA ALA A ? n 
A 1 100 HIS 100 100 100 HIS HIS A ? n 
A 1 101 ILE 101 101 101 ILE ILE A ? n 
A 1 102 ALA 102 102 102 ALA ALA A ? n 
A 1 103 PRO 103 103 103 PRO PRO A ? n 
A 1 104 LEU 104 104 104 LEU LEU A ? n 
A 1 105 SER 105 105 105 SER SER A ? n 
A 1 106 LEU 106 106 106 LEU LEU A ? n 
A 1 107 PRO 107 107 107 PRO PRO A ? n 
A 1 108 SER 108 108 108 SER SER A ? n 
A 1 109 ASN 109 109 109 ASN ASN A ? n 
A 1 110 PRO 110 110 110 PRO PRO A ? n 
A 1 111 PRO 111 111 111 PRO PRO A ? n 
A 1 112 SER 112 112 112 SER SER A ? n 
A 1 113 VAL 113 113 113 VAL VAL A ? n 
A 1 114 GLY 114 114 114 GLY GLY A ? n 
A 1 115 SER 115 115 115 SER SER A ? n 
A 1 116 VAL 116 116 116 VAL VAL A ? n 
A 1 117 CYS 117 117 117 CYS CYS A ? n 
A 1 118 SER 118 118 118 SER SER A ? n 
A 1 119 ILE 119 119 119 ILE ILE A ? n 
A 1 120 MET 120 120 120 MET MET A ? n 
A 1 121 GLY 121 121 121 GLY GLY A ? n 
A 1 122 TRP 122 122 122 TRP TRP A ? n 
A 1 123 GLY 123 123 123 GLY GLY A ? n 
A 1 124 ALA 124 124 124 ALA ALA A ? n 
A 1 125 ILE 125 125 125 ILE ILE A ? n 
A 1 126 THR 126 126 126 THR THR A ? n 
A 1 127 SER 127 127 127 SER SER A ? n 
A 1 128 PRO 128 128 128 PRO PRO A ? n 
A 1 129 ASN 129 129 129 ASN ASN A ? n 
A 1 130 GLU 130 130 130 GLU GLU A ? n 
A 1 131 THR 131 131 131 THR THR A ? n 
A 1 132 TYR 132 132 132 TYR TYR A ? n 
A 1 133 PRO 133 133 133 PRO PRO A ? n 
A 1 134 ASP 134 134 134 ASP ASP A ? n 
A 1 135 VAL 135 135 135 VAL VAL A ? n 
A 1 136 PRO 136 136 136 PRO PRO A ? n 
A 1 137 HIS 137 137 137 HIS HIS A ? n 
A 1 138 CYS 138 138 138 CYS CYS A ? n 
A 1 139 ALA 139 139 139 ALA ALA A ? n 
A 1 140 ASN 140 140 140 ASN ASN A ? n 
A 1 141 ILE 141 141 141 ILE ILE A ? n 
A 1 142 ASN 142 142 142 ASN ASN A ? n 
A 1 143 ILE 143 143 143 ILE ILE A ? n 
A 1 144 LEU 144 144 144 LEU LEU A ? n 
A 1 145 ASP 145 145 145 ASP ASP A ? n 
A 1 146 TYR 146 146 146 TYR TYR A ? n 
A 1 147 GLU 147 147 147 GLU GLU A ? n 
A 1 148 VAL 148 148 148 VAL VAL A ? n 
A 1 149 CYS 149 149 149 CYS CYS A ? n 
A 1 150 ARG 150 150 150 ARG ARG A ? n 
A 1 151 ALA 151 151 151 ALA ALA A ? n 
A 1 152 ALA 152 152 152 ALA ALA A ? n 
A 1 153 TYR 153 153 153 TYR TYR A ? n 
A 1 154 ALA 154 154 154 ALA ALA A ? n 
A 1 155 GLY 155 155 155 GLY GLY A ? n 
A 1 156 PRO 156 156 156 PRO PRO A ? n 
A 1 157 ALA 157 157 157 ALA ALA A ? n 
A 1 158 THR 158 158 158 THR THR A ? n 
A 1 159 SER 159 159 159 SER SER A ? n 
A 1 160 ARG 160 160 160 ARG ARG A ? n 
A 1 161 THR 161 161 161 THR THR A ? n 
A 1 162 LEU 162 162 162 LEU LEU A ? n 
A 1 163 CYS 163 163 163 CYS CYS A ? n 
A 1 164 ALA 164 164 164 ALA ALA A ? n 
A 1 165 GLY 165 165 165 GLY GLY A ? n 
A 1 166 ILE 166 166 166 ILE ILE A ? n 
A 1 167 LEU 167 167 167 LEU LEU A ? n 
A 1 168 GLU 168 168 168 GLU GLU A ? n 
A 1 169 GLY 169 169 169 GLY GLY A ? n 
A 1 170 GLY 170 170 170 GLY GLY A ? n 
A 1 171 LYS 171 171 171 LYS LYS A ? n 
A 1 172 ASP 172 172 172 ASP ASP A ? n 
A 1 173 SER 173 173 173 SER SER A ? n 
A 1 174 CYS 174 174 174 CYS CYS A ? n 
A 1 175 VAL 175 175 175 VAL VAL A ? n 
A 1 176 GLY 176 176 176 GLY GLY A ? n 
A 1 177 ASP 177 177 177 ASP ASP A ? n 
A 1 178 SER 178 178 178 SER SER A ? n 
A 1 179 GLY 179 179 179 GLY GLY A ? n 
A 1 180 GLY 180 180 180 GLY GLY A ? n 
A 1 181 PRO 181 181 181 PRO PRO A ? n 
A 1 182 LEU 182 182 182 LEU LEU A ? n 
A 1 183 ILE 183 183 183 ILE ILE A ? n 
A 1 184 CYS 184 184 184 CYS CYS A ? n 
A 1 185 ASN 185 185 185 ASN ASN A ? n 
A 1 186 GLY 186 186 186 GLY GLY A ? n 
A 1 187 GLU 187 187 187 GLU GLU A ? n 
A 1 188 ILE 188 188 188 ILE ILE A ? n 
A 1 189 GLN 189 189 189 GLN GLN A ? n 
A 1 190 GLY 190 190 190 GLY GLY A ? n 
A 1 191 ILE 191 191 191 ILE ILE A ? n 
A 1 192 VAL 192 192 192 VAL VAL A ? n 
A 1 193 SER 193 193 193 SER SER A ? n 
A 1 194 TRP 194 194 194 TRP TRP A ? n 
A 1 195 GLY 195 195 195 GLY GLY A ? n 
A 1 196 ALA 196 196 196 ALA ALA A ? n 
A 1 197 ASP 197 197 197 ASP ASP A ? n 
A 1 198 THR 198 198 198 THR THR A ? n 
A 1 199 CYS 199 199 199 CYS CYS A ? n 
A 1 200 ALA 200 200 200 ALA ALA A ? n 
A 1 201 GLN 201 201 201 GLN GLN A ? n 
A 1 202 PRO 202 202 202 PRO PRO A ? n 
A 1 203 ARG 203 203 203 ARG ARG A ? n 
A 1 204 GLU 204 204 204 GLU GLU A ? n 
A 1 205 PRO 205 205 205 PRO PRO A ? n 
A 1 206 GLY 206 206 206 GLY GLY A ? n 
A 1 207 LEU 207 207 207 LEU LEU A ? n 
A 1 208 TYR 208 208 208 TYR TYR A ? n 
A 1 209 THR 209 209 209 THR THR A ? n 
A 1 210 ASN 210 210 210 ASN ASN A ? n 
A 1 211 VAL 211 211 211 VAL VAL A ? n 
A 1 212 PHE 212 212 212 PHE PHE A ? n 
A 1 213 ASP 213 213 213 ASP ASP A ? n 
A 1 214 TYR 214 214 214 TYR TYR A ? n 
A 1 215 THR 215 215 215 THR THR A ? n 
A 1 216 ASP 216 216 216 ASP ASP A ? n 
A 1 217 TRP 217 217 217 TRP TRP A ? n 
A 1 218 ILE 218 218 218 ILE ILE A ? n 
A 1 219 GLN 219 219 219 GLN GLN A ? n 
A 1 220 ASN 220 220 220 ASN ASN A ? n 
A 1 221 ILE 221 221 221 ILE ILE A ? n 
A 1 222 ILE 222 222 222 ILE ILE A ? n 
A 1 223 ALA 223 223 223 ALA ALA A ? n 
A 1 224 GLY 224 224 224 GLY GLY A ? n 
A 1 225 ASN 225 225 225 ASN ASN A ? n 
# 
loop_
_atom_site.group_PDB 
_atom_site.id 
_atom_site.type_symbol 
_atom_site.label_atom_id 
_atom_site.label_alt_id 
_atom_site.label_comp_id 
_atom_site.label_asym_id 
_atom_site.label_entity_id 
_atom_site.label_seq_id 
_atom_site.pdbx_PDB_ins_code 
_atom_site.Cartn_x 
_atom_site.Cartn_y 
_atom_site.Cartn_z 
_atom_site.occupancy 
_atom_site.B_iso_or_equiv 
_atom_site.pdbx_formal_charge 
_atom_site.auth_seq_id 
_atom_site.auth_comp_id 
_atom_site.auth_asym_id 
_atom_site.auth_atom_id 
_atom_site.pdbx_PDB_model_num 
ATOM 1    N N   ? LEU A 1   1 ?   6.583   7.297  -1.215 1.000 68.840 ? 1   LEU A N   1 
ATOM 2    C CA  ? LEU A 1   1 ?   6.226   8.238  -2.272 1.000 68.840 ? 1   LEU A CA  1 
ATOM 3    C C   ? LEU A 1   1 ?   6.541   7.657  -3.646 1.000 68.840 ? 1   LEU A C   1 
ATOM 4    C CB  ? LEU A 1   1 ?   6.967   9.564  -2.083 1.000 68.840 ? 1   LEU A CB  1 
ATOM 5    O O   ? LEU A 1   1 ?   7.455   6.841  -3.785 1.000 68.840 ? 1   LEU A O   1 
ATOM 6    C CG  ? LEU A 1   1 ?   6.483  10.454  -0.938 1.000 68.840 ? 1   LEU A CG  1 
ATOM 7    C CD1 ? LEU A 1   1 ?   7.650  11.237  -0.345 1.000 68.840 ? 1   LEU A CD1 1 
ATOM 8    C CD2 ? LEU A 1   1 ?   5.389  11.400  -1.421 1.000 68.840 ? 1   LEU A CD2 1 
ATOM 9    N N   ? VAL A 1   2 ?   5.651   7.879  -4.679 1.000 87.990 ? 2   VAL A N   1 
ATOM 10   C CA  ? VAL A 1   2 ?   5.758   7.365  -6.041 1.000 87.990 ? 2   VAL A CA  1 
ATOM 11   C C   ? VAL A 1   2 ?   6.678   8.265  -6.862 1.000 87.990 ? 2   VAL A C   1 
ATOM 12   C CB  ? VAL A 1   2 ?   4.373   7.259  -6.718 1.000 87.990 ? 2   VAL A CB  1 
ATOM 13   O O   ? VAL A 1   2 ?   6.374   9.440  -7.082 1.000 87.990 ? 2   VAL A O   1 
ATOM 14   C CG1 ? VAL A 1   2 ?   4.513   6.770  -8.158 1.000 87.990 ? 2   VAL A CG1 1 
ATOM 15   C CG2 ? VAL A 1   2 ?   3.460   6.330  -5.921 1.000 87.990 ? 2   VAL A CG2 1 
ATOM 16   N N   ? ILE A 1   3 ?   7.908   7.863  -7.066 1.000 93.610 ? 3   ILE A N   1 
ATOM 17   C CA  ? ILE A 1   3 ?   8.852   8.596  -7.902 1.000 93.610 ? 3   ILE A CA  1 
ATOM 18   C C   ? ILE A 1   3 ?   8.329   8.663  -9.335 1.000 93.610 ? 3   ILE A C   1 
ATOM 19   C CB  ? ILE A 1   3 ?  10.254   7.946  -7.874 1.000 93.610 ? 3   ILE A CB  1 
ATOM 20   O O   ? ILE A 1   3 ?   7.912   7.649  -9.898 1.000 93.610 ? 3   ILE A O   1 
ATOM 21   C CG1 ? ILE A 1   3 ?  10.833   7.986  -6.455 1.000 93.610 ? 3   ILE A CG1 1 
ATOM 22   C CG2 ? ILE A 1   3 ?  11.191   8.641  -8.867 1.000 93.610 ? 3   ILE A CG2 1 
ATOM 23   C CD1 ? ILE A 1   3 ?  12.245   7.427  -6.346 1.000 93.610 ? 3   ILE A CD1 1 
ATOM 24   N N   ? GLY A 1   4 ?   8.408   9.917  -9.860 1.000 93.280 ? 4   GLY A N   1 
ATOM 25   C CA  ? GLY A 1   4 ?   7.986  10.080 -11.242 1.000 93.280 ? 4   GLY A CA  1 
ATOM 26   C C   ? GLY A 1   4 ?   6.483  10.219 -11.394 1.000 93.280 ? 4   GLY A C   1 
ATOM 27   O O   ? GLY A 1   4 ?   5.967  10.247 -12.513 1.000 93.280 ? 4   GLY A O   1 
ATOM 28   N N   ? GLY A 1   5 ?   5.715  10.236 -10.164 1.000 94.070 ? 5   GLY A N   1 
ATOM 29   C CA  ? GLY A 1   5 ?   4.273  10.429 -10.165 1.000 94.070 ? 5   GLY A CA  1 
ATOM 30   C C   ? GLY A 1   5 ?   3.863  11.872  -9.939 1.000 94.070 ? 5   GLY A C   1 
ATOM 31   O O   ? GLY A 1   5 ?   4.714  12.739  -9.733 1.000 94.070 ? 5   GLY A O   1 
ATOM 32   N N   ? ASP A 1   6 ?   2.570  12.159 -10.021 1.000 94.620 ? 6   ASP A N   1 
ATOM 33   C CA  ? ASP A 1   6 ?   1.949  13.449  -9.740 1.000 94.620 ? 6   ASP A CA  1 
ATOM 34   C C   ? ASP A 1   6 ?   0.911  13.329  -8.626 1.000 94.620 ? 6   ASP A C   1 
ATOM 35   C CB  ? ASP A 1   6 ?   1.301  14.019 -11.004 1.000 94.620 ? 6   ASP A CB  1 
ATOM 36   O O   ? ASP A 1   6 ?   0.486  12.224  -8.284 1.000 94.620 ? 6   ASP A O   1 
ATOM 37   C CG  ? ASP A 1   6 ?   2.292  14.235 -12.133 1.000 94.620 ? 6   ASP A CG  1 
ATOM 38   O OD1 ? ASP A 1   6 ?   3.307  14.935 -11.928 1.000 94.620 ? 6   ASP A OD1 1 
ATOM 39   O OD2 ? ASP A 1   6 ?   2.055  13.704 -13.240 1.000 94.620 ? 6   ASP A OD2 1 
ATOM 40   N N   ? GLU A 1   7 ?   0.665  14.511  -8.069 1.000 94.980 ? 7   GLU A N   1 
ATOM 41   C CA  ? GLU A 1   7 ?  -0.386  14.527  -7.055 1.000 94.980 ? 7   GLU A CA  1 
ATOM 42   C C   ? GLU A 1   7 ?  -1.647  13.829  -7.557 1.000 94.980 ? 7   GLU A C   1 
ATOM 43   C CB  ? GLU A 1   7 ?  -0.710  15.964  -6.639 1.000 94.980 ? 7   GLU A CB  1 
ATOM 44   O O   ? GLU A 1   7 ?  -2.100  14.082  -8.674 1.000 94.980 ? 7   GLU A O   1 
ATOM 45   C CG  ? GLU A 1   7 ?  -1.716  16.063  -5.502 1.000 94.980 ? 7   GLU A CG  1 
ATOM 46   C CD  ? GLU A 1   7 ?  -1.975  17.492  -5.052 1.000 94.980 ? 7   GLU A CD  1 
ATOM 47   O OE1 ? GLU A 1   7 ?  -3.103  17.791  -4.599 1.000 94.980 ? 7   GLU A OE1 1 
ATOM 48   O OE2 ? GLU A 1   7 ?  -1.042  18.319  -5.154 1.000 94.980 ? 7   GLU A OE2 1 
ATOM 49   N N   ? CYS A 1   8 ?  -2.094  12.835  -6.683 1.000 93.400 ? 8   CYS A N   1 
ATOM 50   C CA  ? CYS A 1   8 ?  -3.340  12.146  -6.998 1.000 93.400 ? 8   CYS A CA  1 
ATOM 51   C C   ? CYS A 1   8 ?  -4.523  13.106  -6.943 1.000 93.400 ? 8   CYS A C   1 
ATOM 52   C CB  ? CYS A 1   8 ?  -3.570  10.984  -6.032 1.000 93.400 ? 8   CYS A CB  1 
ATOM 53   O O   ? CYS A 1   8 ?  -4.541  14.029  -6.127 1.000 93.400 ? 8   CYS A O   1 
ATOM 54   S SG  ? CYS A 1   8 ?  -2.277   9.725  -6.087 1.000 93.400 ? 8   CYS A SG  1 
ATOM 55   N N   ? ASN A 1   9 ?  -5.496  12.861  -7.813 1.000 90.920 ? 9   ASN A N   1 
ATOM 56   C CA  ? ASN A 1   9 ?  -6.757  13.589  -7.714 1.000 90.920 ? 9   ASN A CA  1 
ATOM 57   C C   ? ASN A 1   9 ?  -7.462  13.311  -6.390 1.000 90.920 ? 9   ASN A C   1 
ATOM 58   C CB  ? ASN A 1   9 ?  -7.673  13.236  -8.888 1.000 90.920 ? 9   ASN A CB  1 
ATOM 59   O O   ? ASN A 1   9 ?  -7.525  12.164  -5.944 1.000 90.920 ? 9   ASN A O   1 
ATOM 60   C CG  ? ASN A 1   9 ?  -8.926  14.090  -8.927 1.000 90.920 ? 9   ASN A CG  1 
ATOM 61   N ND2 ? ASN A 1   9 ?  -9.095  14.846 -10.005 1.000 90.920 ? 9   ASN A ND2 1 
ATOM 62   O OD1 ? ASN A 1   9 ?  -9.734  14.070  -7.995 1.000 90.920 ? 9   ASN A OD1 1 
ATOM 63   N N   ? ILE A 1  10 ?  -8.047  14.325  -5.751 1.000 87.320 ? 10  ILE A N   1 
ATOM 64   C CA  ? ILE A 1  10 ?  -8.648  14.276  -4.423 1.000 87.320 ? 10  ILE A CA  1 
ATOM 65   C C   ? ILE A 1  10 ?  -9.745  13.214  -4.393 1.000 87.320 ? 10  ILE A C   1 
ATOM 66   C CB  ? ILE A 1  10 ?  -9.221  15.650  -4.010 1.000 87.320 ? 10  ILE A CB  1 
ATOM 67   O O   ? ILE A 1  10 ?  -9.969  12.573  -3.363 1.000 87.320 ? 10  ILE A O   1 
ATOM 68   C CG1 ? ILE A 1  10 ?  -9.649  15.629  -2.538 1.000 87.320 ? 10  ILE A CG1 1 
ATOM 69   C CG2 ? ILE A 1  10 ? -10.392  16.042  -4.916 1.000 87.320 ? 10  ILE A CG2 1 
ATOM 70   C CD1 ? ILE A 1  10 ?  -9.965  17.005  -1.966 1.000 87.320 ? 10  ILE A CD1 1 
ATOM 71   N N   ? ASN A 1  11 ? -10.342  12.785  -5.450 1.000 84.420 ? 11  ASN A N   1 
ATOM 72   C CA  ? ASN A 1  11 ? -11.450  11.836  -5.450 1.000 84.420 ? 11  ASN A CA  1 
ATOM 73   C C   ? ASN A 1  11 ? -11.039  10.493  -6.045 1.000 84.420 ? 11  ASN A C   1 
ATOM 74   C CB  ? ASN A 1  11 ? -12.648  12.409  -6.211 1.000 84.420 ? 11  ASN A CB  1 
ATOM 75   O O   ? ASN A 1  11 ? -11.856   9.576  -6.145 1.000 84.420 ? 11  ASN A O   1 
ATOM 76   C CG  ? ASN A 1  11 ? -13.260  13.610  -5.517 1.000 84.420 ? 11  ASN A CG  1 
ATOM 77   N ND2 ? ASN A 1  11 ? -13.686  14.594  -6.300 1.000 84.420 ? 11  ASN A ND2 1 
ATOM 78   O OD1 ? ASN A 1  11 ? -13.349  13.653  -4.287 1.000 84.420 ? 11  ASN A OD1 1 
ATOM 79   N N   ? GLU A 1  12 ?  -9.872  10.328  -6.433 1.000 85.550 ? 12  GLU A N   1 
ATOM 80   C CA  ? GLU A 1  12 ?  -9.382   9.142  -7.129 1.000 85.550 ? 12  GLU A CA  1 
ATOM 81   C C   ? GLU A 1  12 ?  -8.827   8.115  -6.146 1.000 85.550 ? 12  GLU A C   1 
ATOM 82   C CB  ? GLU A 1  12 ?  -8.309   9.524  -8.152 1.000 85.550 ? 12  GLU A CB  1 
ATOM 83   O O   ? GLU A 1  12 ?  -8.596   6.960  -6.511 1.000 85.550 ? 12  GLU A O   1 
ATOM 84   C CG  ? GLU A 1  12 ?  -8.865  10.168  -9.414 1.000 85.550 ? 12  GLU A CG  1 
ATOM 85   C CD  ? GLU A 1  12 ?  -7.799  10.460 -10.458 1.000 85.550 ? 12  GLU A CD  1 
ATOM 86   O OE1 ? GLU A 1  12 ?  -8.153  10.811 -11.606 1.000 85.550 ? 12  GLU A OE1 1 
ATOM 87   O OE2 ? GLU A 1  12 ?  -6.599  10.337 -10.125 1.000 85.550 ? 12  GLU A OE2 1 
ATOM 88   N N   ? HIS A 1  13 ?  -8.771   8.366  -4.714 1.000 89.320 ? 13  HIS A N   1 
ATOM 89   C CA  ? HIS A 1  13 ?  -8.145   7.451  -3.767 1.000 89.320 ? 13  HIS A CA  1 
ATOM 90   C C   ? HIS A 1  13 ?  -9.023   7.245  -2.537 1.000 89.320 ? 13  HIS A C   1 
ATOM 91   C CB  ? HIS A 1  13 ?  -6.769   7.973  -3.348 1.000 89.320 ? 13  HIS A CB  1 
ATOM 92   O O   ? HIS A 1  13 ?  -8.521   7.199  -1.411 1.000 89.320 ? 13  HIS A O   1 
ATOM 93   C CG  ? HIS A 1  13 ?  -6.783   9.395  -2.884 1.000 89.320 ? 13  HIS A CG  1 
ATOM 94   C CD2 ? HIS A 1  13 ?  -6.286  10.520  -3.451 1.000 89.320 ? 13  HIS A CD2 1 
ATOM 95   N ND1 ? HIS A 1  13 ?  -7.359   9.784  -1.695 1.000 89.320 ? 13  HIS A ND1 1 
ATOM 96   C CE1 ? HIS A 1  13 ?  -7.217  11.091  -1.551 1.000 89.320 ? 13  HIS A CE1 1 
ATOM 97   N NE2 ? HIS A 1  13 ?  -6.569  11.561  -2.603 1.000 89.320 ? 13  HIS A NE2 1 
ATOM 98   N N   ? ARG A 1  14 ? -10.207   7.066  -2.747 1.000 95.190 ? 14  ARG A N   1 
ATOM 99   C CA  ? ARG A 1  14 ? -11.184   6.971  -1.667 1.000 95.190 ? 14  ARG A CA  1 
ATOM 100  C C   ? ARG A 1  14 ? -10.967   5.708  -0.842 1.000 95.190 ? 14  ARG A C   1 
ATOM 101  C CB  ? ARG A 1  14 ? -12.608   6.994  -2.227 1.000 95.190 ? 14  ARG A CB  1 
ATOM 102  O O   ? ARG A 1  14 ? -11.484   5.590   0.271 1.000 95.190 ? 14  ARG A O   1 
ATOM 103  C CG  ? ARG A 1  14 ? -12.977   8.295  -2.920 1.000 95.190 ? 14  ARG A CG  1 
ATOM 104  C CD  ? ARG A 1  14 ? -14.350   8.217  -3.575 1.000 95.190 ? 14  ARG A CD  1 
ATOM 105  N NE  ? ARG A 1  14 ? -15.381   7.825  -2.618 1.000 95.190 ? 14  ARG A NE  1 
ATOM 106  N NH1 ? ARG A 1  14 ? -17.073   7.686  -4.185 1.000 95.190 ? 14  ARG A NH1 1 
ATOM 107  N NH2 ? ARG A 1  14 ? -17.506   7.231  -1.980 1.000 95.190 ? 14  ARG A NH2 1 
ATOM 108  C CZ  ? ARG A 1  14 ? -16.651   7.581  -2.930 1.000 95.190 ? 14  ARG A CZ  1 
ATOM 109  N N   ? PHE A 1  15 ? -10.115   4.812  -1.294 1.000 97.080 ? 15  PHE A N   1 
ATOM 110  C CA  ? PHE A 1  15 ?  -9.808   3.537  -0.656 1.000 97.080 ? 15  PHE A CA  1 
ATOM 111  C C   ? PHE A 1  15 ?  -8.468   3.601   0.066 1.000 97.080 ? 15  PHE A C   1 
ATOM 112  C CB  ? PHE A 1  15 ?  -9.794   2.407  -1.691 1.000 97.080 ? 15  PHE A CB  1 
ATOM 113  O O   ? PHE A 1  15 ?  -8.128   2.701   0.836 1.000 97.080 ? 15  PHE A O   1 
ATOM 114  C CG  ? PHE A 1  15 ?  -9.047   2.748  -2.952 1.000 97.080 ? 15  PHE A CG  1 
ATOM 115  C CD1 ? PHE A 1  15 ?  -9.731   3.140  -4.097 1.000 97.080 ? 15  PHE A CD1 1 
ATOM 116  C CD2 ? PHE A 1  15 ?  -7.661   2.678  -2.994 1.000 97.080 ? 15  PHE A CD2 1 
ATOM 117  C CE1 ? PHE A 1  15 ?  -9.043   3.457  -5.266 1.000 97.080 ? 15  PHE A CE1 1 
ATOM 118  C CE2 ? PHE A 1  15 ?  -6.967   2.993  -4.158 1.000 97.080 ? 15  PHE A CE2 1 
ATOM 119  C CZ  ? PHE A 1  15 ?  -7.660   3.381  -5.293 1.000 97.080 ? 15  PHE A CZ  1 
ATOM 120  N N   ? LEU A 1  16 ?  -7.714   4.592  -0.302 1.000 97.150 ? 16  LEU A N   1 
ATOM 121  C CA  ? LEU A 1  16 ?  -6.354   4.700   0.214 1.000 97.150 ? 16  LEU A CA  1 
ATOM 122  C C   ? LEU A 1  16 ?  -6.361   5.009   1.707 1.000 97.150 ? 16  LEU A C   1 
ATOM 123  C CB  ? LEU A 1  16 ?  -5.579   5.785  -0.540 1.000 97.150 ? 16  LEU A CB  1 
ATOM 124  O O   ? LEU A 1  16 ?  -7.046   5.933   2.151 1.000 97.150 ? 16  LEU A O   1 
ATOM 125  C CG  ? LEU A 1  16 ?  -4.090   5.906  -0.212 1.000 97.150 ? 16  LEU A CG  1 
ATOM 126  C CD1 ? LEU A 1  16 ?  -3.361   4.617  -0.576 1.000 97.150 ? 16  LEU A CD1 1 
ATOM 127  C CD2 ? LEU A 1  16 ?  -3.478   7.097  -0.941 1.000 97.150 ? 16  LEU A CD2 1 
ATOM 128  N N   ? VAL A 1  17 ?  -5.588   4.272   2.458 1.000 97.180 ? 17  VAL A N   1 
ATOM 129  C CA  ? VAL A 1  17 ?  -5.522   4.376   3.912 1.000 97.180 ? 17  VAL A CA  1 
ATOM 130  C C   ? VAL A 1  17 ?  -4.106   4.759   4.339 1.000 97.180 ? 17  VAL A C   1 
ATOM 131  C CB  ? VAL A 1  17 ?  -5.946   3.056   4.595 1.000 97.180 ? 17  VAL A CB  1 
ATOM 132  O O   ? VAL A 1  17 ?  -3.127   4.204   3.834 1.000 97.180 ? 17  VAL A O   1 
ATOM 133  C CG1 ? VAL A 1  17 ?  -5.764   3.150   6.109 1.000 97.180 ? 17  VAL A CG1 1 
ATOM 134  C CG2 ? VAL A 1  17 ?  -7.394   2.717   4.247 1.000 97.180 ? 17  VAL A CG2 1 
ATOM 135  N N   ? LEU A 1  18 ?  -4.027   5.747   5.253 1.000 96.250 ? 18  LEU A N   1 
ATOM 136  C CA  ? LEU A 1  18 ?  -2.765   6.132   5.876 1.000 96.250 ? 18  LEU A CA  1 
ATOM 137  C C   ? LEU A 1  18 ?  -2.599   5.453   7.232 1.000 96.250 ? 18  LEU A C   1 
ATOM 138  C CB  ? LEU A 1  18 ?  -2.691   7.652   6.041 1.000 96.250 ? 18  LEU A CB  1 
ATOM 139  O O   ? LEU A 1  18 ?  -3.422   5.643   8.131 1.000 96.250 ? 18  LEU A O   1 
ATOM 140  C CG  ? LEU A 1  18 ?  -1.374   8.212   6.581 1.000 96.250 ? 18  LEU A CG  1 
ATOM 141  C CD1 ? LEU A 1  18 ?  -0.214   7.799   5.681 1.000 96.250 ? 18  LEU A CD1 1 
ATOM 142  C CD2 ? LEU A 1  18 ?  -1.448   9.730   6.703 1.000 96.250 ? 18  LEU A CD2 1 
ATOM 143  N N   ? VAL A 1  19 ?  -1.534   4.687   7.290 1.000 96.390 ? 19  VAL A N   1 
ATOM 144  C CA  ? VAL A 1  19 ?  -1.277   3.907   8.496 1.000 96.390 ? 19  VAL A CA  1 
ATOM 145  C C   ? VAL A 1  19 ?  -0.018   4.423   9.187 1.000 96.390 ? 19  VAL A C   1 
ATOM 146  C CB  ? VAL A 1  19 ?  -1.132   2.402   8.177 1.000 96.390 ? 19  VAL A CB  1 
ATOM 147  O O   ? VAL A 1  19 ?   1.065   4.425   8.597 1.000 96.390 ? 19  VAL A O   1 
ATOM 148  C CG1 ? VAL A 1  19 ?  -0.918   1.597   9.458 1.000 96.390 ? 19  VAL A CG1 1 
ATOM 149  C CG2 ? VAL A 1  19 ?  -2.360   1.895   7.423 1.000 96.390 ? 19  VAL A CG2 1 
ATOM 150  N N   ? TYR A 1  20 ?  -0.190   4.907  10.461 1.000 95.490 ? 20  TYR A N   1 
ATOM 151  C CA  ? TYR A 1  20 ?   0.941   5.276  11.306 1.000 95.490 ? 20  TYR A CA  1 
ATOM 152  C C   ? TYR A 1  20 ?   1.202   4.211  12.364 1.000 95.490 ? 20  TYR A C   1 
ATOM 153  C CB  ? TYR A 1  20 ?   0.690   6.629  11.978 1.000 95.490 ? 20  TYR A CB  1 
ATOM 154  O O   ? TYR A 1  20 ?   0.281   3.781  13.061 1.000 95.490 ? 20  TYR A O   1 
ATOM 155  C CG  ? TYR A 1  20 ?   0.842   7.807  11.047 1.000 95.490 ? 20  TYR A CG  1 
ATOM 156  C CD1 ? TYR A 1  20 ?   2.085   8.147  10.519 1.000 95.490 ? 20  TYR A CD1 1 
ATOM 157  C CD2 ? TYR A 1  20 ?  -0.257   8.584  10.694 1.000 95.490 ? 20  TYR A CD2 1 
ATOM 158  C CE1 ? TYR A 1  20 ?   2.231   9.233   9.662 1.000 95.490 ? 20  TYR A CE1 1 
ATOM 159  C CE2 ? TYR A 1  20 ?  -0.123   9.672   9.838 1.000 95.490 ? 20  TYR A CE2 1 
ATOM 160  O OH  ? TYR A 1  20 ?   1.261  11.064   8.480 1.000 95.490 ? 20  TYR A OH  1 
ATOM 161  C CZ  ? TYR A 1  20 ?   1.123   9.988   9.327 1.000 95.490 ? 20  TYR A CZ  1 
ATOM 162  N N   ? THR A 1  21 ?   2.427   3.773  12.363 1.000 92.010 ? 21  THR A N   1 
ATOM 163  C CA  ? THR A 1  21 ?   2.845   2.842  13.406 1.000 92.010 ? 21  THR A CA  1 
ATOM 164  C C   ? THR A 1  21 ?   4.000   3.422  14.217 1.000 92.010 ? 21  THR A C   1 
ATOM 165  C CB  ? THR A 1  21 ?   3.263   1.486  12.809 1.000 92.010 ? 21  THR A CB  1 
ATOM 166  O O   ? THR A 1  21 ?   4.444   4.544  13.961 1.000 92.010 ? 21  THR A O   1 
ATOM 167  C CG2 ? THR A 1  21 ?   2.274   1.026  11.743 1.000 92.010 ? 21  THR A CG2 1 
ATOM 168  O OG1 ? THR A 1  21 ?   4.563   1.611  12.217 1.000 92.010 ? 21  THR A OG1 1 
ATOM 169  N N   ? ASP A 1  22 ?   4.481   2.671  15.154 1.000 87.930 ? 22  ASP A N   1 
ATOM 170  C CA  ? ASP A 1  22 ?   5.574   3.122  16.010 1.000 87.930 ? 22  ASP A CA  1 
ATOM 171  C C   ? ASP A 1  22 ?   6.830   3.411  15.190 1.000 87.930 ? 22  ASP A C   1 
ATOM 172  C CB  ? ASP A 1  22 ?   5.878   2.080  17.087 1.000 87.930 ? 22  ASP A CB  1 
ATOM 173  O O   ? ASP A 1  22 ?   7.568   4.353  15.486 1.000 87.930 ? 22  ASP A O   1 
ATOM 174  C CG  ? ASP A 1  22 ?   4.666   1.729  17.932 1.000 87.930 ? 22  ASP A CG  1 
ATOM 175  O OD1 ? ASP A 1  22 ?   3.920   2.646  18.339 1.000 87.930 ? 22  ASP A OD1 1 
ATOM 176  O OD2 ? ASP A 1  22 ?   4.456   0.525  18.196 1.000 87.930 ? 22  ASP A OD2 1 
ATOM 177  N N   ? LYS A 1  23 ?   7.035   2.681  14.099 1.000 78.410 ? 23  LYS A N   1 
ATOM 178  C CA  ? LYS A 1  23 ?   8.327   2.584  13.427 1.000 78.410 ? 23  LYS A CA  1 
ATOM 179  C C   ? LYS A 1  23 ?   8.278   3.228  12.044 1.000 78.410 ? 23  LYS A C   1 
ATOM 180  C CB  ? LYS A 1  23 ?   8.763   1.122  13.308 1.000 78.410 ? 23  LYS A CB  1 
ATOM 181  O O   ? LYS A 1  23 ?   9.293   3.714  11.543 1.000 78.410 ? 23  LYS A O   1 
ATOM 182  C CG  ? LYS A 1  23 ?   9.066   0.456  14.643 1.000 78.410 ? 23  LYS A CG  1 
ATOM 183  C CD  ? LYS A 1  23 ?   9.576  -0.966  14.454 1.000 78.410 ? 23  LYS A CD  1 
ATOM 184  C CE  ? LYS A 1  23 ?   9.813  -1.658  15.790 1.000 78.410 ? 23  LYS A CE  1 
ATOM 185  N NZ  ? LYS A 1  23 ?  10.270  -3.068  15.611 1.000 78.410 ? 23  LYS A NZ  1 
ATOM 186  N N   ? LEU A 1  24 ?   7.009   3.360  11.489 1.000 86.870 ? 24  LEU A N   1 
ATOM 187  C CA  ? LEU A 1  24 ?   6.996   3.714  10.073 1.000 86.870 ? 24  LEU A CA  1 
ATOM 188  C C   ? LEU A 1  24 ?   5.630   4.251   9.660 1.000 86.870 ? 24  LEU A C   1 
ATOM 189  C CB  ? LEU A 1  24 ?   7.362   2.500   9.214 1.000 86.870 ? 24  LEU A CB  1 
ATOM 190  O O   ? LEU A 1  24 ?   4.638   4.042  10.362 1.000 86.870 ? 24  LEU A O   1 
ATOM 191  C CG  ? LEU A 1  24 ?   8.718   1.853   9.497 1.000 86.870 ? 24  LEU A CG  1 
ATOM 192  C CD1 ? LEU A 1  24 ?   8.688   0.375   9.125 1.000 86.870 ? 24  LEU A CD1 1 
ATOM 193  C CD2 ? LEU A 1  24 ?   9.825   2.578   8.739 1.000 86.870 ? 24  LEU A CD2 1 
ATOM 194  N N   ? GLN A 1  25 ?   5.584   5.121   8.654 1.000 93.210 ? 25  GLN A N   1 
ATOM 195  C CA  ? GLN A 1  25 ?   4.414   5.480   7.860 1.000 93.210 ? 25  GLN A CA  1 
ATOM 196  C C   ? GLN A 1  25 ?   4.204   4.495   6.713 1.000 93.210 ? 25  GLN A C   1 
ATOM 197  C CB  ? GLN A 1  25 ?   4.551   6.901   7.313 1.000 93.210 ? 25  GLN A CB  1 
ATOM 198  O O   ? GLN A 1  25 ?   5.108   4.273   5.905 1.000 93.210 ? 25  GLN A O   1 
ATOM 199  C CG  ? GLN A 1  25 ?   3.367   7.352   6.467 1.000 93.210 ? 25  GLN A CG  1 
ATOM 200  C CD  ? GLN A 1  25 ?   3.595   8.699   5.809 1.000 93.210 ? 25  GLN A CD  1 
ATOM 201  N NE2 ? GLN A 1  25 ?   3.538   8.728   4.482 1.000 93.210 ? 25  GLN A NE2 1 
ATOM 202  O OE1 ? GLN A 1  25 ?   3.819   9.707   6.488 1.000 93.210 ? 25  GLN A OE1 1 
ATOM 203  N N   ? CYS A 1  26 ?   2.943   3.850   6.631 1.000 95.240 ? 26  CYS A N   1 
ATOM 204  C CA  ? CYS A 1  26 ?   2.585   2.901   5.583 1.000 95.240 ? 26  CYS A CA  1 
ATOM 205  C C   ? CYS A 1  26 ?   1.263   3.284   4.929 1.000 95.240 ? 26  CYS A C   1 
ATOM 206  C CB  ? CYS A 1  26 ?   2.493   1.485   6.150 1.000 95.240 ? 26  CYS A CB  1 
ATOM 207  O O   ? CYS A 1  26 ?   0.547   4.154   5.429 1.000 95.240 ? 26  CYS A O   1 
ATOM 208  S SG  ? CYS A 1  26 ?   4.088   0.789   6.633 1.000 95.240 ? 26  CYS A SG  1 
ATOM 209  N N   ? GLY A 1  27 ?   1.085   2.617   3.869 1.000 95.750 ? 27  GLY A N   1 
ATOM 210  C CA  ? GLY A 1  27 ?  -0.219   2.712   3.232 1.000 95.750 ? 27  GLY A CA  1 
ATOM 211  C C   ? GLY A 1  27 ?  -1.087   1.491   3.468 1.000 95.750 ? 27  GLY A C   1 
ATOM 212  O O   ? GLY A 1  27 ?  -0.610   0.470   3.968 1.000 95.750 ? 27  GLY A O   1 
ATOM 213  N N   ? GLY A 1  28 ?  -2.337   1.572   3.171 1.000 97.030 ? 28  GLY A N   1 
ATOM 214  C CA  ? GLY A 1  28 ?  -3.322   0.503   3.189 1.000 97.030 ? 28  GLY A CA  1 
ATOM 215  C C   ? GLY A 1  28 ?  -4.459   0.722   2.208 1.000 97.030 ? 28  GLY A C   1 
ATOM 216  O O   ? GLY A 1  28 ?  -4.527   1.764   1.552 1.000 97.030 ? 28  GLY A O   1 
ATOM 217  N N   ? THR A 1  29 ?  -5.250  -0.351   2.140 1.000 98.160 ? 29  THR A N   1 
ATOM 218  C CA  ? THR A 1  29 ?  -6.399  -0.277   1.244 1.000 98.160 ? 29  THR A CA  1 
ATOM 219  C C   ? THR A 1  29 ?  -7.669  -0.736   1.955 1.000 98.160 ? 29  THR A C   1 
ATOM 220  C CB  ? THR A 1  29 ?  -6.177  -1.129  -0.019 1.000 98.160 ? 29  THR A CB  1 
ATOM 221  O O   ? THR A 1  29 ?  -7.715  -1.839   2.503 1.000 98.160 ? 29  THR A O   1 
ATOM 222  C CG2 ? THR A 1  29 ?  -7.334  -0.970  -1.000 1.000 98.160 ? 29  THR A CG2 1 
ATOM 223  O OG1 ? THR A 1  29 ?  -4.963  -0.718  -0.659 1.000 98.160 ? 29  THR A OG1 1 
ATOM 224  N N   ? LEU A 1  30 ?  -8.671   0.178   1.980 1.000 98.330 ? 30  LEU A N   1 
ATOM 225  C CA  ? LEU A 1  30 ?  -9.986  -0.200   2.487 1.000 98.330 ? 30  LEU A CA  1 
ATOM 226  C C   ? LEU A 1  30 ? -10.693  -1.139   1.515 1.000 98.330 ? 30  LEU A C   1 
ATOM 227  C CB  ? LEU A 1  30 ? -10.845   1.044   2.729 1.000 98.330 ? 30  LEU A CB  1 
ATOM 228  O O   ? LEU A 1  30 ? -10.935  -0.778   0.361 1.000 98.330 ? 30  LEU A O   1 
ATOM 229  C CG  ? LEU A 1  30 ? -12.236   0.802   3.318 1.000 98.330 ? 30  LEU A CG  1 
ATOM 230  C CD1 ? LEU A 1  30 ? -12.123   0.286   4.749 1.000 98.330 ? 30  LEU A CD1 1 
ATOM 231  C CD2 ? LEU A 1  30 ? -13.067   2.080   3.269 1.000 98.330 ? 30  LEU A CD2 1 
ATOM 232  N N   ? ILE A 1  31 ? -11.062  -2.399   1.987 1.000 97.720 ? 31  ILE A N   1 
ATOM 233  C CA  ? ILE A 1  31 ? -11.590  -3.395   1.060 1.000 97.720 ? 31  ILE A CA  1 
ATOM 234  C C   ? ILE A 1  31 ? -13.032  -3.731   1.430 1.000 97.720 ? 31  ILE A C   1 
ATOM 235  C CB  ? ILE A 1  31 ? -10.725  -4.675   1.054 1.000 97.720 ? 31  ILE A CB  1 
ATOM 236  O O   ? ILE A 1  31 ? -13.742  -4.381   0.659 1.000 97.720 ? 31  ILE A O   1 
ATOM 237  C CG1 ? ILE A 1  31 ? -10.612  -5.249   2.471 1.000 97.720 ? 31  ILE A CG1 1 
ATOM 238  C CG2 ? ILE A 1  31 ?  -9.340  -4.390   0.467 1.000 97.720 ? 31  ILE A CG2 1 
ATOM 239  C CD1 ? ILE A 1  31 ?  -9.981  -6.634   2.530 1.000 97.720 ? 31  ILE A CD1 1 
ATOM 240  N N   ? ASN A 1  32 ? -13.556  -3.146   2.557 1.000 96.620 ? 32  ASN A N   1 
ATOM 241  C CA  ? ASN A 1  32 ? -14.937  -3.011   3.010 1.000 96.620 ? 32  ASN A CA  1 
ATOM 242  C C   ? ASN A 1  32 ? -15.045  -2.076   4.211 1.000 96.620 ? 32  ASN A C   1 
ATOM 243  C CB  ? ASN A 1  32 ? -15.526  -4.382   3.350 1.000 96.620 ? 32  ASN A CB  1 
ATOM 244  O O   ? ASN A 1  32 ? -14.096  -1.357   4.530 1.000 96.620 ? 32  ASN A O   1 
ATOM 245  C CG  ? ASN A 1  32 ? -14.929  -4.979   4.609 1.000 96.620 ? 32  ASN A CG  1 
ATOM 246  N ND2 ? ASN A 1  32 ? -15.086  -6.286   4.777 1.000 96.620 ? 32  ASN A ND2 1 
ATOM 247  O OD1 ? ASN A 1  32 ? -14.332  -4.270   5.423 1.000 96.620 ? 32  ASN A OD1 1 
ATOM 248  N N   ? GLN A 1  33 ? -16.292  -2.011   4.858 1.000 96.630 ? 33  GLN A N   1 
ATOM 249  C CA  ? GLN A 1  33 ? -16.512  -0.994   5.880 1.000 96.630 ? 33  GLN A CA  1 
ATOM 250  C C   ? GLN A 1  33 ? -15.691  -1.285   7.133 1.000 96.630 ? 33  GLN A C   1 
ATOM 251  C CB  ? GLN A 1  33 ? -17.997  -0.902   6.236 1.000 96.630 ? 33  GLN A CB  1 
ATOM 252  O O   ? GLN A 1  33 ? -15.488  -0.401   7.968 1.000 96.630 ? 33  GLN A O   1 
ATOM 253  C CG  ? GLN A 1  33 ? -18.859  -0.311   5.128 1.000 96.630 ? 33  GLN A CG  1 
ATOM 254  C CD  ? GLN A 1  33 ? -20.339  -0.329   5.463 1.000 96.630 ? 33  GLN A CD  1 
ATOM 255  N NE2 ? GLN A 1  33 ? -21.064   0.685   5.004 1.000 96.630 ? 33  GLN A NE2 1 
ATOM 256  O OE1 ? GLN A 1  33 ? -20.827  -1.248   6.130 1.000 96.630 ? 33  GLN A OE1 1 
ATOM 257  N N   ? GLU A 1  34 ? -15.103  -2.493   7.225 1.000 97.130 ? 34  GLU A N   1 
ATOM 258  C CA  ? GLU A 1  34 ? -14.468  -2.863   8.486 1.000 97.130 ? 34  GLU A CA  1 
ATOM 259  C C   ? GLU A 1  34 ? -13.040  -3.353   8.261 1.000 97.130 ? 34  GLU A C   1 
ATOM 260  C CB  ? GLU A 1  34 ? -15.286  -3.939   9.205 1.000 97.130 ? 34  GLU A CB  1 
ATOM 261  O O   ? GLU A 1  34 ? -12.302  -3.592   9.220 1.000 97.130 ? 34  GLU A O   1 
ATOM 262  C CG  ? GLU A 1  34 ? -16.660  -3.467   9.656 1.000 97.130 ? 34  GLU A CG  1 
ATOM 263  C CD  ? GLU A 1  34 ? -17.444  -4.532  10.407 1.000 97.130 ? 34  GLU A CD  1 
ATOM 264  O OE1 ? GLU A 1  34 ? -17.792  -4.309  11.589 1.000 97.130 ? 34  GLU A OE1 1 
ATOM 265  O OE2 ? GLU A 1  34 ? -17.712  -5.597   9.808 1.000 97.130 ? 34  GLU A OE2 1 
ATOM 266  N N   ? TRP A 1  35 ? -12.657  -3.509   6.978 1.000 98.090 ? 35  TRP A N   1 
ATOM 267  C CA  ? TRP A 1  35 ? -11.404  -4.229   6.770 1.000 98.090 ? 35  TRP A CA  1 
ATOM 268  C C   ? TRP A 1  35 ? -10.441  -3.410   5.918 1.000 98.090 ? 35  TRP A C   1 
ATOM 269  C CB  ? TRP A 1  35 ? -11.666  -5.584   6.107 1.000 98.090 ? 35  TRP A CB  1 
ATOM 270  O O   ? TRP A 1  35 ? -10.831  -2.855   4.888 1.000 98.090 ? 35  TRP A O   1 
ATOM 271  C CG  ? TRP A 1  35 ? -12.346  -6.578   7.000 1.000 98.090 ? 35  TRP A CG  1 
ATOM 272  C CD1 ? TRP A 1  35 ? -13.681  -6.870   7.042 1.000 98.090 ? 35  TRP A CD1 1 
ATOM 273  C CD2 ? TRP A 1  35 ? -11.722  -7.407   7.985 1.000 98.090 ? 35  TRP A CD2 1 
ATOM 274  C CE2 ? TRP A 1  35 ? -12.741  -8.179   8.587 1.000 98.090 ? 35  TRP A CE2 1 
ATOM 275  C CE3 ? TRP A 1  35 ? -10.400  -7.574   8.418 1.000 98.090 ? 35  TRP A CE3 1 
ATOM 276  N NE1 ? TRP A 1  35 ? -13.925  -7.833   7.994 1.000 98.090 ? 35  TRP A NE1 1 
ATOM 277  C CH2 ? TRP A 1  35 ? -11.175  -9.248  10.003 1.000 98.090 ? 35  TRP A CH2 1 
ATOM 278  C CZ2 ? TRP A 1  35 ? -12.477  -9.105   9.599 1.000 98.090 ? 35  TRP A CZ2 1 
ATOM 279  C CZ3 ? TRP A 1  35 ? -10.139  -8.495   9.425 1.000 98.090 ? 35  TRP A CZ3 1 
ATOM 280  N N   ? VAL A 1  36 ?  -9.179  -3.338   6.398 1.000 98.350 ? 36  VAL A N   1 
ATOM 281  C CA  ? VAL A 1  36 ?  -8.063  -2.707   5.703 1.000 98.350 ? 36  VAL A CA  1 
ATOM 282  C C   ? VAL A 1  36 ?  -7.010  -3.756   5.354 1.000 98.350 ? 36  VAL A C   1 
ATOM 283  C CB  ? VAL A 1  36 ?  -7.431  -1.579   6.550 1.000 98.350 ? 36  VAL A CB  1 
ATOM 284  O O   ? VAL A 1  36 ?  -6.665  -4.599   6.186 1.000 98.350 ? 36  VAL A O   1 
ATOM 285  C CG1 ? VAL A 1  36 ?  -6.148  -1.068   5.897 1.000 98.350 ? 36  VAL A CG1 1 
ATOM 286  C CG2 ? VAL A 1  36 ?  -8.427  -0.437   6.745 1.000 98.350 ? 36  VAL A CG2 1 
ATOM 287  N N   ? LEU A 1  37 ?  -6.615  -3.678   4.047 1.000 97.930 ? 37  LEU A N   1 
ATOM 288  C CA  ? LEU A 1  37 ?  -5.517  -4.515   3.574 1.000 97.930 ? 37  LEU A CA  1 
ATOM 289  C C   ? LEU A 1  37 ?  -4.211  -3.729   3.538 1.000 97.930 ? 37  LEU A C   1 
ATOM 290  C CB  ? LEU A 1  37 ?  -5.830  -5.072   2.182 1.000 97.930 ? 37  LEU A CB  1 
ATOM 291  O O   ? LEU A 1  37 ?  -4.163  -2.621   2.999 1.000 97.930 ? 37  LEU A O   1 
ATOM 292  C CG  ? LEU A 1  37 ?  -4.873  -6.140   1.649 1.000 97.930 ? 37  LEU A CG  1 
ATOM 293  C CD1 ? LEU A 1  37 ?  -4.951  -7.398   2.508 1.000 97.930 ? 37  LEU A CD1 1 
ATOM 294  C CD2 ? LEU A 1  37 ?  -5.187  -6.460   0.192 1.000 97.930 ? 37  LEU A CD2 1 
ATOM 295  N N   ? THR A 1  38 ?  -3.087  -4.345   4.111 1.000 96.840 ? 38  THR A N   1 
ATOM 296  C CA  ? THR A 1  38 ?  -1.790  -3.677   4.134 1.000 96.840 ? 38  THR A CA  1 
ATOM 297  C C   ? THR A 1  38 ?  -0.657  -4.698   4.186 1.000 96.840 ? 38  THR A C   1 
ATOM 298  C CB  ? THR A 1  38 ?  -1.677  -2.719   5.334 1.000 96.840 ? 38  THR A CB  1 
ATOM 299  O O   ? THR A 1  38 ?  -0.899  -5.906   4.124 1.000 96.840 ? 38  THR A O   1 
ATOM 300  C CG2 ? THR A 1  38 ?  -1.554  -3.490   6.644 1.000 96.840 ? 38  THR A CG2 1 
ATOM 301  O OG1 ? THR A 1  38 ?  -0.518  -1.892   5.169 1.000 96.840 ? 38  THR A OG1 1 
ATOM 302  N N   ? ALA A 1  39 ?   0.554  -4.214   4.127 1.000 94.450 ? 39  ALA A N   1 
ATOM 303  C CA  ? ALA A 1  39 ?   1.699  -5.117   4.205 1.000 94.450 ? 39  ALA A CA  1 
ATOM 304  C C   ? ALA A 1  39 ?   1.947  -5.565   5.642 1.000 94.450 ? 39  ALA A C   1 
ATOM 305  C CB  ? ALA A 1  39 ?   2.947  -4.445   3.637 1.000 94.450 ? 39  ALA A CB  1 
ATOM 306  O O   ? ALA A 1  39 ?   1.829  -4.769   6.577 1.000 94.450 ? 39  ALA A O   1 
ATOM 307  N N   ? ALA A 1  40 ?   2.319  -6.832   5.834 1.000 93.220 ? 40  ALA A N   1 
ATOM 308  C CA  ? ALA A 1  40 ?   2.610  -7.392   7.152 1.000 93.220 ? 40  ALA A CA  1 
ATOM 309  C C   ? ALA A 1  40 ?   3.802  -6.689   7.795 1.000 93.220 ? 40  ALA A C   1 
ATOM 310  C CB  ? ALA A 1  40 ?   2.873  -8.892   7.047 1.000 93.220 ? 40  ALA A CB  1 
ATOM 311  O O   ? ALA A 1  40 ?   3.847  -6.522   9.016 1.000 93.220 ? 40  ALA A O   1 
ATOM 312  N N   ? HIS A 1  41 ?   4.753  -6.275   6.965 1.000 90.610 ? 41  HIS A N   1 
ATOM 313  C CA  ? HIS A 1  41 ?   5.946  -5.627   7.499 1.000 90.610 ? 41  HIS A CA  1 
ATOM 314  C C   ? HIS A 1  41 ?   5.628  -4.230   8.020 1.000 90.610 ? 41  HIS A C   1 
ATOM 315  C CB  ? HIS A 1  41 ?   7.039  -5.553   6.432 1.000 90.610 ? 41  HIS A CB  1 
ATOM 316  O O   ? HIS A 1  41 ?   6.468  -3.596   8.662 1.000 90.610 ? 41  HIS A O   1 
ATOM 317  C CG  ? HIS A 1  41 ?   6.817  -4.475   5.419 1.000 90.610 ? 41  HIS A CG  1 
ATOM 318  C CD2 ? HIS A 1  41 ?   7.121  -3.156   5.445 1.000 90.610 ? 41  HIS A CD2 1 
ATOM 319  N ND1 ? HIS A 1  41 ?   6.209  -4.708   4.205 1.000 90.610 ? 41  HIS A ND1 1 
ATOM 320  C CE1 ? HIS A 1  41 ?   6.149  -3.575   3.525 1.000 90.610 ? 41  HIS A CE1 1 
ATOM 321  N NE2 ? HIS A 1  41 ?   6.696  -2.618   4.255 1.000 90.610 ? 41  HIS A NE2 1 
ATOM 322  N N   ? CYS A 1  42 ?   4.420  -3.796   7.832 1.000 92.680 ? 42  CYS A N   1 
ATOM 323  C CA  ? CYS A 1  42 ?   3.977  -2.499   8.333 1.000 92.680 ? 42  CYS A CA  1 
ATOM 324  C C   ? CYS A 1  42 ?   3.450  -2.616   9.758 1.000 92.680 ? 42  CYS A C   1 
ATOM 325  C CB  ? CYS A 1  42 ?   2.894  -1.916   7.425 1.000 92.680 ? 42  CYS A CB  1 
ATOM 326  O O   ? CYS A 1  42 ?   3.007  -1.626  10.343 1.000 92.680 ? 42  CYS A O   1 
ATOM 327  S SG  ? CYS A 1  42 ?   3.524  -1.281   5.856 1.000 92.680 ? 42  CYS A SG  1 
ATOM 328  N N   ? ASP A 1  43 ?   3.542  -3.818  10.335 1.000 92.800 ? 43  ASP A N   1 
ATOM 329  C CA  ? ASP A 1  43 ?   2.992  -4.082  11.661 1.000 92.800 ? 43  ASP A CA  1 
ATOM 330  C C   ? ASP A 1  43 ?   3.748  -3.303  12.734 1.000 92.800 ? 43  ASP A C   1 
ATOM 331  C CB  ? ASP A 1  43 ?   3.035  -5.580  11.970 1.000 92.800 ? 43  ASP A CB  1 
ATOM 332  O O   ? ASP A 1  43 ?   4.979  -3.249  12.719 1.000 92.800 ? 43  ASP A O   1 
ATOM 333  C CG  ? ASP A 1  43 ?   2.456  -5.921  13.332 1.000 92.800 ? 43  ASP A CG  1 
ATOM 334  O OD1 ? ASP A 1  43 ?   1.412  -5.348  13.713 1.000 92.800 ? 43  ASP A OD1 1 
ATOM 335  O OD2 ? ASP A 1  43 ?   3.052  -6.767  14.033 1.000 92.800 ? 43  ASP A OD2 1 
ATOM 336  N N   ? GLY A 1  44 ?   2.980  -2.768  13.663 1.000 91.670 ? 44  GLY A N   1 
ATOM 337  C CA  ? GLY A 1  44 ?   3.500  -2.051  14.816 1.000 91.670 ? 44  GLY A CA  1 
ATOM 338  C C   ? GLY A 1  44 ?   2.601  -2.149  16.034 1.000 91.670 ? 44  GLY A C   1 
ATOM 339  O O   ? GLY A 1  44 ?   1.430  -2.517  15.921 1.000 91.670 ? 44  GLY A O   1 
ATOM 340  N N   ? ARG A 1  45 ?   3.195  -1.796  17.239 1.000 90.090 ? 45  ARG A N   1 
ATOM 341  C CA  ? ARG A 1  45 ?   2.475  -1.876  18.507 1.000 90.090 ? 45  ARG A CA  1 
ATOM 342  C C   ? ARG A 1  45 ?   1.408  -0.790  18.600 1.000 90.090 ? 45  ARG A C   1 
ATOM 343  C CB  ? ARG A 1  45 ?   3.445  -1.760  19.684 1.000 90.090 ? 45  ARG A CB  1 
ATOM 344  O O   ? ARG A 1  45 ?   0.275  -1.060  19.003 1.000 90.090 ? 45  ARG A O   1 
ATOM 345  C CG  ? ARG A 1  45 ?   2.799  -1.993  21.040 1.000 90.090 ? 45  ARG A CG  1 
ATOM 346  C CD  ? ARG A 1  45 ?   3.822  -1.955  22.167 1.000 90.090 ? 45  ARG A CD  1 
ATOM 347  N NE  ? ARG A 1  45 ?   3.188  -2.093  23.475 1.000 90.090 ? 45  ARG A NE  1 
ATOM 348  N NH1 ? ARG A 1  45 ?   5.158  -1.960  24.674 1.000 90.090 ? 45  ARG A NH1 1 
ATOM 349  N NH2 ? ARG A 1  45 ?   3.162  -2.224  25.768 1.000 90.090 ? 45  ARG A NH2 1 
ATOM 350  C CZ  ? ARG A 1  45 ?   3.837  -2.092  24.636 1.000 90.090 ? 45  ARG A CZ  1 
ATOM 351  N N   ? TYR A 1  46 ?   1.684   0.450  18.149 1.000 91.980 ? 46  TYR A N   1 
ATOM 352  C CA  ? TYR A 1  46 ?   0.763   1.581  18.170 1.000 91.980 ? 46  TYR A CA  1 
ATOM 353  C C   ? TYR A 1  46 ?   0.383   2.001  16.756 1.000 91.980 ? 46  TYR A C   1 
ATOM 354  C CB  ? TYR A 1  46 ?   1.384   2.766  18.917 1.000 91.980 ? 46  TYR A CB  1 
ATOM 355  O O   ? TYR A 1  46 ?   1.129   2.729  16.096 1.000 91.980 ? 46  TYR A O   1 
ATOM 356  C CG  ? TYR A 1  46 ?   1.766   2.451  20.343 1.000 91.980 ? 46  TYR A CG  1 
ATOM 357  C CD1 ? TYR A 1  46 ?   0.792   2.274  21.323 1.000 91.980 ? 46  TYR A CD1 1 
ATOM 358  C CD2 ? TYR A 1  46 ?   3.101   2.332  20.714 1.000 91.980 ? 46  TYR A CD2 1 
ATOM 359  C CE1 ? TYR A 1  46 ?   1.139   1.985  22.639 1.000 91.980 ? 46  TYR A CE1 1 
ATOM 360  C CE2 ? TYR A 1  46 ?   3.460   2.044  22.027 1.000 91.980 ? 46  TYR A CE2 1 
ATOM 361  O OH  ? TYR A 1  46 ?   2.823   1.587  24.281 1.000 91.980 ? 46  TYR A OH  1 
ATOM 362  C CZ  ? TYR A 1  46 ?   2.474   1.872  22.980 1.000 91.980 ? 46  TYR A CZ  1 
ATOM 363  N N   ? MET A 1  47 ?  -0.815   1.444  16.359 1.000 94.890 ? 47  MET A N   1 
ATOM 364  C CA  ? MET A 1  47 ?  -1.256   1.728  14.997 1.000 94.890 ? 47  MET A CA  1 
ATOM 365  C C   ? MET A 1  47 ?  -2.409   2.726  14.995 1.000 94.890 ? 47  MET A C   1 
ATOM 366  C CB  ? MET A 1  47 ?  -1.679   0.440  14.288 1.000 94.890 ? 47  MET A CB  1 
ATOM 367  O O   ? MET A 1  47 ?  -3.360   2.583  15.766 1.000 94.890 ? 47  MET A O   1 
ATOM 368  C CG  ? MET A 1  47 ?  -0.525  -0.508  14.001 1.000 94.890 ? 47  MET A CG  1 
ATOM 369  S SD  ? MET A 1  47 ?  -1.061  -2.012  13.097 1.000 94.890 ? 47  MET A SD  1 
ATOM 370  C CE  ? MET A 1  47 ?  -1.245  -1.332  11.425 1.000 94.890 ? 47  MET A CE  1 
ATOM 371  N N   ? HIS A 1  48 ?  -2.264   3.817  14.155 1.000 96.190 ? 48  HIS A N   1 
ATOM 372  C CA  ? HIS A 1  48 ?  -3.334   4.751  13.827 1.000 96.190 ? 48  HIS A CA  1 
ATOM 373  C C   ? HIS A 1  48 ?  -3.649   4.727  12.335 1.000 96.190 ? 48  HIS A C   1 
ATOM 374  C CB  ? HIS A 1  48 ?  -2.959   6.169  14.261 1.000 96.190 ? 48  HIS A CB  1 
ATOM 375  O O   ? HIS A 1  48 ?  -2.763   4.947  11.506 1.000 96.190 ? 48  HIS A O   1 
ATOM 376  C CG  ? HIS A 1  48 ?  -3.167   6.425  15.720 1.000 96.190 ? 48  HIS A CG  1 
ATOM 377  C CD2 ? HIS A 1  48 ?  -2.590   5.868  16.811 1.000 96.190 ? 48  HIS A CD2 1 
ATOM 378  N ND1 ? HIS A 1  48 ?  -4.068   7.355  16.192 1.000 96.190 ? 48  HIS A ND1 1 
ATOM 379  C CE1 ? HIS A 1  48 ?  -4.035   7.359  17.514 1.000 96.190 ? 48  HIS A CE1 1 
ATOM 380  N NE2 ? HIS A 1  48 ?  -3.147   6.466  17.915 1.000 96.190 ? 48  HIS A NE2 1 
ATOM 381  N N   ? ILE A 1  49 ?  -4.993   4.448  12.043 1.000 97.150 ? 49  ILE A N   1 
ATOM 382  C CA  ? ILE A 1  49 ?  -5.430   4.315  10.657 1.000 97.150 ? 49  ILE A CA  1 
ATOM 383  C C   ? ILE A 1  49 ?  -6.319   5.498  10.280 1.000 97.150 ? 49  ILE A C   1 
ATOM 384  C CB  ? ILE A 1  49 ?  -6.183   2.985  10.428 1.000 97.150 ? 49  ILE A CB  1 
ATOM 385  O O   ? ILE A 1  49 ?  -7.320   5.769  10.948 1.000 97.150 ? 49  ILE A O   1 
ATOM 386  C CG1 ? ILE A 1  49 ?  -5.288   1.795  10.791 1.000 97.150 ? 49  ILE A CG1 1 
ATOM 387  C CG2 ? ILE A 1  49 ?  -6.669   2.883   8.979 1.000 97.150 ? 49  ILE A CG2 1 
ATOM 388  C CD1 ? ILE A 1  49 ?  -6.048   0.497  11.027 1.000 97.150 ? 49  ILE A CD1 1 
ATOM 389  N N   ? TYR A 1  50 ?  -5.884   6.194   9.261 1.000 96.810 ? 50  TYR A N   1 
ATOM 390  C CA  ? TYR A 1  50 ?  -6.643   7.353   8.806 1.000 96.810 ? 50  TYR A CA  1 
ATOM 391  C C   ? TYR A 1  50 ?  -7.255   7.100   7.433 1.000 96.810 ? 50  TYR A C   1 
ATOM 392  C CB  ? TYR A 1  50 ?  -5.750   8.596   8.758 1.000 96.810 ? 50  TYR A CB  1 
ATOM 393  O O   ? TYR A 1  50 ?  -6.562   6.671   6.508 1.000 96.810 ? 50  TYR A O   1 
ATOM 394  C CG  ? TYR A 1  50 ?  -5.266   9.048  10.115 1.000 96.810 ? 50  TYR A CG  1 
ATOM 395  C CD1 ? TYR A 1  50 ?  -6.059   9.856  10.926 1.000 96.810 ? 50  TYR A CD1 1 
ATOM 396  C CD2 ? TYR A 1  50 ?  -4.014   8.669  10.587 1.000 96.810 ? 50  TYR A CD2 1 
ATOM 397  C CE1 ? TYR A 1  50 ?  -5.616  10.276  12.176 1.000 96.810 ? 50  TYR A CE1 1 
ATOM 398  C CE2 ? TYR A 1  50 ?  -3.560   9.084  11.835 1.000 96.810 ? 50  TYR A CE2 1 
ATOM 399  O OH  ? TYR A 1  50 ?  -3.924  10.299  13.857 1.000 96.810 ? 50  TYR A OH  1 
ATOM 400  C CZ  ? TYR A 1  50 ?  -4.368   9.885  12.621 1.000 96.810 ? 50  TYR A CZ  1 
ATOM 401  N N   ? LEU A 1  51 ?  -8.631   7.333   7.340 1.000 96.680 ? 51  LEU A N   1 
ATOM 402  C CA  ? LEU A 1  51 ?  -9.402   7.245   6.105 1.000 96.680 ? 51  LEU A CA  1 
ATOM 403  C C   ? LEU A 1  51 ?  -9.950   8.611   5.707 1.000 96.680 ? 51  LEU A C   1 
ATOM 404  C CB  ? LEU A 1  51 ? -10.552   6.246   6.260 1.000 96.680 ? 51  LEU A CB  1 
ATOM 405  O O   ? LEU A 1  51 ? -10.189   9.463   6.566 1.000 96.680 ? 51  LEU A O   1 
ATOM 406  C CG  ? LEU A 1  51 ? -10.164   4.826   6.677 1.000 96.680 ? 51  LEU A CG  1 
ATOM 407  C CD1 ? LEU A 1  51 ? -10.453   4.611   8.159 1.000 96.680 ? 51  LEU A CD1 1 
ATOM 408  C CD2 ? LEU A 1  51 ? -10.905   3.799   5.828 1.000 96.680 ? 51  LEU A CD2 1 
ATOM 409  N N   ? GLY A 1  52 ? -10.052   8.816   4.370 1.000 95.090 ? 52  GLY A N   1 
ATOM 410  C CA  ? GLY A 1  52 ? -10.657  10.056   3.910 1.000 95.090 ? 52  GLY A CA  1 
ATOM 411  C C   ? GLY A 1  52 ?  -9.695  11.229   3.920 1.000 95.090 ? 52  GLY A C   1 
ATOM 412  O O   ? GLY A 1  52 ? -10.115  12.384   3.830 1.000 95.090 ? 52  GLY A O   1 
ATOM 413  N N   ? VAL A 1  53 ?  -8.318  10.911   4.069 1.000 93.320 ? 53  VAL A N   1 
ATOM 414  C CA  ? VAL A 1  53 ?  -7.264  11.920   4.107 1.000 93.320 ? 53  VAL A CA  1 
ATOM 415  C C   ? VAL A 1  53 ?  -6.690  12.121   2.706 1.000 93.320 ? 53  VAL A C   1 
ATOM 416  C CB  ? VAL A 1  53 ?  -6.139  11.529   5.092 1.000 93.320 ? 53  VAL A CB  1 
ATOM 417  O O   ? VAL A 1  53 ?  -6.323  11.154   2.034 1.000 93.320 ? 53  VAL A O   1 
ATOM 418  C CG1 ? VAL A 1  53 ?  -5.055  12.605   5.129 1.000 93.320 ? 53  VAL A CG1 1 
ATOM 419  C CG2 ? VAL A 1  53 ?  -6.712  11.296   6.489 1.000 93.320 ? 53  VAL A CG2 1 
ATOM 420  N N   ? HIS A 1  54 ?  -6.616  13.304   2.204 1.000 92.370 ? 54  HIS A N   1 
ATOM 421  C CA  ? HIS A 1  54 ?  -5.946  13.620   0.948 1.000 92.370 ? 54  HIS A CA  1 
ATOM 422  C C   ? HIS A 1  54 ?  -4.715  14.488   1.184 1.000 92.370 ? 54  HIS A C   1 
ATOM 423  C CB  ? HIS A 1  54 ?  -6.909  14.324  -0.010 1.000 92.370 ? 54  HIS A CB  1 
ATOM 424  O O   ? HIS A 1  54 ?  -3.673  14.279   0.558 1.000 92.370 ? 54  HIS A O   1 
ATOM 425  C CG  ? HIS A 1  54 ?  -6.295  14.675  -1.328 1.000 92.370 ? 54  HIS A CG  1 
ATOM 426  C CD2 ? HIS A 1  54 ?  -5.926  15.869  -1.847 1.000 92.370 ? 54  HIS A CD2 1 
ATOM 427  N ND1 ? HIS A 1  54 ?  -5.996  13.729  -2.284 1.000 92.370 ? 54  HIS A ND1 1 
ATOM 428  C CE1 ? HIS A 1  54 ?  -5.468  14.329  -3.338 1.000 92.370 ? 54  HIS A CE1 1 
ATOM 429  N NE2 ? HIS A 1  54 ?  -5.415  15.628  -3.098 1.000 92.370 ? 54  HIS A NE2 1 
ATOM 430  N N   ? ASN A 1  55 ?  -4.847  15.419   2.052 1.000 93.310 ? 55  ASN A N   1 
ATOM 431  C CA  ? ASN A 1  55 ?  -3.786  16.314   2.501 1.000 93.310 ? 55  ASN A CA  1 
ATOM 432  C C   ? ASN A 1  55 ?  -3.619  16.269   4.017 1.000 93.310 ? 55  ASN A C   1 
ATOM 433  C CB  ? ASN A 1  55 ?  -4.061  17.746   2.039 1.000 93.310 ? 55  ASN A CB  1 
ATOM 434  O O   ? ASN A 1  55 ?  -4.531  16.641   4.757 1.000 93.310 ? 55  ASN A O   1 
ATOM 435  C CG  ? ASN A 1  55 ?  -2.889  18.675   2.288 1.000 93.310 ? 55  ASN A CG  1 
ATOM 436  N ND2 ? ASN A 1  55 ?  -2.595  19.533   1.318 1.000 93.310 ? 55  ASN A ND2 1 
ATOM 437  O OD1 ? ASN A 1  55 ?  -2.252  18.622   3.344 1.000 93.310 ? 55  ASN A OD1 1 
ATOM 438  N N   ? GLU A 1  56 ?  -2.380  15.857   4.452 1.000 89.390 ? 56  GLU A N   1 
ATOM 439  C CA  ? GLU A 1  56 ?  -2.136  15.619   5.872 1.000 89.390 ? 56  GLU A CA  1 
ATOM 440  C C   ? GLU A 1  56 ?  -2.222  16.916   6.671 1.000 89.390 ? 56  GLU A C   1 
ATOM 441  C CB  ? GLU A 1  56 ?  -0.768  14.963   6.079 1.000 89.390 ? 56  GLU A CB  1 
ATOM 442  O O   ? GLU A 1  56 ?  -2.443  16.890   7.884 1.000 89.390 ? 56  GLU A O   1 
ATOM 443  C CG  ? GLU A 1  56 ?  -0.687  13.534   5.564 1.000 89.390 ? 56  GLU A CG  1 
ATOM 444  C CD  ? GLU A 1  56 ?   0.616  12.838   5.926 1.000 89.390 ? 56  GLU A CD  1 
ATOM 445  O OE1 ? GLU A 1  56 ?   1.431  12.565   5.016 1.000 89.390 ? 56  GLU A OE1 1 
ATOM 446  O OE2 ? GLU A 1  56 ?   0.822  12.564   7.130 1.000 89.390 ? 56  GLU A OE2 1 
ATOM 447  N N   ? SER A 1  57 ?  -2.167  18.004   5.989 1.000 90.250 ? 57  SER A N   1 
ATOM 448  C CA  ? SER A 1  57 ?  -2.134  19.300   6.659 1.000 90.250 ? 57  SER A CA  1 
ATOM 449  C C   ? SER A 1  57 ?  -3.512  19.954   6.666 1.000 90.250 ? 57  SER A C   1 
ATOM 450  C CB  ? SER A 1  57 ?  -1.124  20.227   5.982 1.000 90.250 ? 57  SER A CB  1 
ATOM 451  O O   ? SER A 1  57 ?  -3.709  20.991   7.301 1.000 90.250 ? 57  SER A O   1 
ATOM 452  O OG  ? SER A 1  57 ?   0.182  19.680   6.044 1.000 90.250 ? 57  SER A OG  1 
ATOM 453  N N   ? VAL A 1  58 ?  -4.418  19.306   5.939 1.000 90.280 ? 58  VAL A N   1 
ATOM 454  C CA  ? VAL A 1  58 ?  -5.762  19.859   5.810 1.000 90.280 ? 58  VAL A CA  1 
ATOM 455  C C   ? VAL A 1  58 ?  -6.766  18.949   6.513 1.000 90.280 ? 58  VAL A C   1 
ATOM 456  C CB  ? VAL A 1  58 ?  -6.158  20.046   4.328 1.000 90.280 ? 58  VAL A CB  1 
ATOM 457  O O   ? VAL A 1  58 ?  -6.709  17.725   6.371 1.000 90.280 ? 58  VAL A O   1 
ATOM 458  C CG1 ? VAL A 1  58 ?  -7.580  20.593   4.215 1.000 90.280 ? 58  VAL A CG1 1 
ATOM 459  C CG2 ? VAL A 1  58 ?  -5.168  20.972   3.624 1.000 90.280 ? 58  VAL A CG2 1 
ATOM 460  N N   ? GLN A 1  59 ?  -7.771  19.532   7.228 1.000 87.660 ? 59  GLN A N   1 
ATOM 461  C CA  ? GLN A 1  59 ?  -8.826  18.764   7.881 1.000 87.660 ? 59  GLN A CA  1 
ATOM 462  C C   ? GLN A 1  59 ? -10.026  18.580   6.955 1.000 87.660 ? 59  GLN A C   1 
ATOM 463  C CB  ? GLN A 1  59 ?  -9.264  19.447   9.178 1.000 87.660 ? 59  GLN A CB  1 
ATOM 464  O O   ? GLN A 1  59 ? -10.516  19.546   6.366 1.000 87.660 ? 59  GLN A O   1 
ATOM 465  C CG  ? GLN A 1  59 ?  -8.180  19.490  10.246 1.000 87.660 ? 59  GLN A CG  1 
ATOM 466  C CD  ? GLN A 1  59 ?  -7.800  18.112  10.753 1.000 87.660 ? 59  GLN A CD  1 
ATOM 467  N NE2 ? GLN A 1  59 ?  -6.510  17.905  10.997 1.000 87.660 ? 59  GLN A NE2 1 
ATOM 468  O OE1 ? GLN A 1  59 ?  -8.658  17.241  10.926 1.000 87.660 ? 59  GLN A OE1 1 
ATOM 469  N N   ? TYR A 1  60 ? -10.382  17.345   6.720 1.000 88.780 ? 60  TYR A N   1 
ATOM 470  C CA  ? TYR A 1  60 ? -11.550  17.010   5.913 1.000 88.780 ? 60  TYR A CA  1 
ATOM 471  C C   ? TYR A 1  60 ? -12.697  16.521   6.790 1.000 88.780 ? 60  TYR A C   1 
ATOM 472  C CB  ? TYR A 1  60 ? -11.197  15.942   4.874 1.000 88.780 ? 60  TYR A CB  1 
ATOM 473  O O   ? TYR A 1  60 ? -12.471  15.850   7.800 1.000 88.780 ? 60  TYR A O   1 
ATOM 474  C CG  ? TYR A 1  60 ? -10.258  16.430   3.797 1.000 88.780 ? 60  TYR A CG  1 
ATOM 475  C CD1 ? TYR A 1  60 ? -10.748  16.906   2.583 1.000 88.780 ? 60  TYR A CD1 1 
ATOM 476  C CD2 ? TYR A 1  60 ?  -8.881  16.415   3.991 1.000 88.780 ? 60  TYR A CD2 1 
ATOM 477  C CE1 ? TYR A 1  60 ?  -9.887  17.356   1.587 1.000 88.780 ? 60  TYR A CE1 1 
ATOM 478  C CE2 ? TYR A 1  60 ?  -8.011  16.862   3.002 1.000 88.780 ? 60  TYR A CE2 1 
ATOM 479  O OH  ? TYR A 1  60 ?  -7.665  17.773   0.823 1.000 88.780 ? 60  TYR A OH  1 
ATOM 480  C CZ  ? TYR A 1  60 ?  -8.522  17.330   1.805 1.000 88.780 ? 60  TYR A CZ  1 
ATOM 481  N N   ? GLU A 1  61 ? -13.961  16.948   6.364 1.000 89.520 ? 61  GLU A N   1 
ATOM 482  C CA  ? GLU A 1  61 ? -15.150  16.601   7.137 1.000 89.520 ? 61  GLU A CA  1 
ATOM 483  C C   ? GLU A 1  61 ? -15.327  15.088   7.226 1.000 89.520 ? 61  GLU A C   1 
ATOM 484  C CB  ? GLU A 1  61 ? -16.397  17.241   6.521 1.000 89.520 ? 61  GLU A CB  1 
ATOM 485  O O   ? GLU A 1  61 ? -15.790  14.571   8.245 1.000 89.520 ? 61  GLU A O   1 
ATOM 486  C CG  ? GLU A 1  61 ? -16.494  18.743   6.750 1.000 89.520 ? 61  GLU A CG  1 
ATOM 487  C CD  ? GLU A 1  61 ? -17.781  19.349   6.214 1.000 89.520 ? 61  GLU A CD  1 
ATOM 488  O OE1 ? GLU A 1  61 ? -17.989  20.573   6.378 1.000 89.520 ? 61  GLU A OE1 1 
ATOM 489  O OE2 ? GLU A 1  61 ? -18.587  18.595   5.626 1.000 89.520 ? 61  GLU A OE2 1 
ATOM 490  N N   ? ASP A 1  62 ? -14.926  14.364   6.268 1.000 91.640 ? 62  ASP A N   1 
ATOM 491  C CA  ? ASP A 1  62 ? -15.163  12.925   6.214 1.000 91.640 ? 62  ASP A CA  1 
ATOM 492  C C   ? ASP A 1  62 ? -13.950  12.149   6.724 1.000 91.640 ? 62  ASP A C   1 
ATOM 493  C CB  ? ASP A 1  62 ? -15.503  12.489   4.788 1.000 91.640 ? 62  ASP A CB  1 
ATOM 494  O O   ? ASP A 1  62 ? -13.937  10.917   6.694 1.000 91.640 ? 62  ASP A O   1 
ATOM 495  C CG  ? ASP A 1  62 ? -14.506  12.995   3.759 1.000 91.640 ? 62  ASP A CG  1 
ATOM 496  O OD1 ? ASP A 1  62 ? -13.716  13.910   4.075 1.000 91.640 ? 62  ASP A OD1 1 
ATOM 497  O OD2 ? ASP A 1  62 ? -14.513  12.475   2.623 1.000 91.640 ? 62  ASP A OD2 1 
ATOM 498  N N   ? LYS A 1  63 ? -12.798  12.842   7.142 1.000 94.610 ? 63  LYS A N   1 
ATOM 499  C CA  ? LYS A 1  63 ? -11.640  12.165   7.719 1.000 94.610 ? 63  LYS A CA  1 
ATOM 500  C C   ? LYS A 1  63 ? -12.029  11.381   8.969 1.000 94.610 ? 63  LYS A C   1 
ATOM 501  C CB  ? LYS A 1  63 ? -10.540  13.172   8.054 1.000 94.610 ? 63  LYS A CB  1 
ATOM 502  O O   ? LYS A 1  63 ? -12.729  11.900   9.842 1.000 94.610 ? 63  LYS A O   1 
ATOM 503  C CG  ? LYS A 1  63 ?  -9.295  12.548   8.667 1.000 94.610 ? 63  LYS A CG  1 
ATOM 504  C CD  ? LYS A 1  63 ?  -8.259  13.606   9.027 1.000 94.610 ? 63  LYS A CD  1 
ATOM 505  C CE  ? LYS A 1  63 ?  -7.067  12.997   9.753 1.000 94.610 ? 63  LYS A CE  1 
ATOM 506  N NZ  ? LYS A 1  63 ?  -6.060  14.034  10.131 1.000 94.610 ? 63  LYS A NZ  1 
ATOM 507  N N   ? GLN A 1  64 ? -11.644  10.095   8.966 1.000 95.800 ? 64  GLN A N   1 
ATOM 508  C CA  ? GLN A 1  64 ? -11.930   9.203  10.084 1.000 95.800 ? 64  GLN A CA  1 
ATOM 509  C C   ? GLN A 1  64 ? -10.656   8.536  10.595 1.000 95.800 ? 64  GLN A C   1 
ATOM 510  C CB  ? GLN A 1  64 ? -12.952   8.140   9.677 1.000 95.800 ? 64  GLN A CB  1 
ATOM 511  O O   ? GLN A 1  64 ?  -9.890   7.969   9.814 1.000 95.800 ? 64  GLN A O   1 
ATOM 512  C CG  ? GLN A 1  64 ? -14.272   8.715   9.180 1.000 95.800 ? 64  GLN A CG  1 
ATOM 513  C CD  ? GLN A 1  64 ? -15.296   7.642   8.863 1.000 95.800 ? 64  GLN A CD  1 
ATOM 514  N NE2 ? GLN A 1  64 ? -16.088   7.867   7.820 1.000 95.800 ? 64  GLN A NE2 1 
ATOM 515  O OE1 ? GLN A 1  64 ? -15.375   6.618   9.550 1.000 95.800 ? 64  GLN A OE1 1 
ATOM 516  N N   ? GLY A 1  65 ? -10.432   8.593  11.995 1.000 95.810 ? 65  GLY A N   1 
ATOM 517  C CA  ? GLY A 1  65 ?  -9.378   7.830  12.643 1.000 95.810 ? 65  GLY A CA  1 
ATOM 518  C C   ? GLY A 1  65 ?  -9.872   6.535  13.261 1.000 95.810 ? 65  GLY A C   1 
ATOM 519  O O   ? GLY A 1  65 ? -10.926   6.509  13.899 1.000 95.810 ? 65  GLY A O   1 
ATOM 520  N N   ? ARG A 1  66 ?  -9.053   5.449  12.978 1.000 95.450 ? 66  ARG A N   1 
ATOM 521  C CA  ? ARG A 1  66 ?  -9.405   4.156  13.555 1.000 95.450 ? 66  ARG A CA  1 
ATOM 522  C C   ? ARG A 1  66 ?  -8.208   3.528  14.262 1.000 95.450 ? 66  ARG A C   1 
ATOM 523  C CB  ? ARG A 1  66 ?  -9.931   3.209  12.474 1.000 95.450 ? 66  ARG A CB  1 
ATOM 524  O O   ? ARG A 1  66 ?  -7.058   3.825  13.930 1.000 95.450 ? 66  ARG A O   1 
ATOM 525  C CG  ? ARG A 1  66 ? -11.221   3.677  11.820 1.000 95.450 ? 66  ARG A CG  1 
ATOM 526  C CD  ? ARG A 1  66 ? -12.395   3.623  12.788 1.000 95.450 ? 66  ARG A CD  1 
ATOM 527  N NE  ? ARG A 1  66 ? -13.657   3.934  12.122 1.000 95.450 ? 66  ARG A NE  1 
ATOM 528  N NH1 ? ARG A 1  66 ? -13.524   6.212  12.480 1.000 95.450 ? 66  ARG A NH1 1 
ATOM 529  N NH2 ? ARG A 1  66 ? -15.321   5.325  11.366 1.000 95.450 ? 66  ARG A NH2 1 
ATOM 530  C CZ  ? ARG A 1  66 ? -14.165   5.156  11.991 1.000 95.450 ? 66  ARG A CZ  1 
ATOM 531  N N   ? PHE A 1  67 ?  -8.593   2.588  15.220 1.000 94.820 ? 67  PHE A N   1 
ATOM 532  C CA  ? PHE A 1  67 ?  -7.628   1.671  15.815 1.000 94.820 ? 67  PHE A CA  1 
ATOM 533  C C   ? PHE A 1  67 ?  -7.939   0.231  15.428 1.000 94.820 ? 67  PHE A C   1 
ATOM 534  C CB  ? PHE A 1  67 ?  -7.619   1.814  17.341 1.000 94.820 ? 67  PHE A CB  1 
ATOM 535  O O   ? PHE A 1  67 ?  -9.102  -0.125  15.223 1.000 94.820 ? 67  PHE A O   1 
ATOM 536  C CG  ? PHE A 1  67 ?  -7.179   3.171  17.821 1.000 94.820 ? 67  PHE A CG  1 
ATOM 537  C CD1 ? PHE A 1  67 ?  -5.830   3.500  17.877 1.000 94.820 ? 67  PHE A CD1 1 
ATOM 538  C CD2 ? PHE A 1  67 ?  -8.114   4.118  18.216 1.000 94.820 ? 67  PHE A CD2 1 
ATOM 539  C CE1 ? PHE A 1  67 ?  -5.419   4.755  18.321 1.000 94.820 ? 67  PHE A CE1 1 
ATOM 540  C CE2 ? PHE A 1  67 ?  -7.712   5.374  18.661 1.000 94.820 ? 67  PHE A CE2 1 
ATOM 541  C CZ  ? PHE A 1  67 ?  -6.364   5.690  18.713 1.000 94.820 ? 67  PHE A CZ  1 
ATOM 542  N N   ? PRO A 1  68 ?  -6.773  -0.501  15.342 1.000 96.260 ? 68  PRO A N   1 
ATOM 543  C CA  ? PRO A 1  68 ?  -7.054  -1.897  14.998 1.000 96.260 ? 68  PRO A CA  1 
ATOM 544  C C   ? PRO A 1  68 ?  -7.758  -2.652  16.124 1.000 96.260 ? 68  PRO A C   1 
ATOM 545  C CB  ? PRO A 1  68 ?  -5.664  -2.482  14.734 1.000 96.260 ? 68  PRO A CB  1 
ATOM 546  O O   ? PRO A 1  68 ?  -7.383  -2.516  17.291 1.000 96.260 ? 68  PRO A O   1 
ATOM 547  C CG  ? PRO A 1  68 ?  -4.799  -1.297  14.447 1.000 96.260 ? 68  PRO A CG  1 
ATOM 548  C CD  ? PRO A 1  68 ?  -5.346  -0.115  15.195 1.000 96.260 ? 68  PRO A CD  1 
ATOM 549  N N   ? LYS A 1  69 ?  -8.847  -3.397  15.774 1.000 96.190 ? 69  LYS A N   1 
ATOM 550  C CA  ? LYS A 1  69 ?  -9.455  -4.344  16.704 1.000 96.190 ? 69  LYS A CA  1 
ATOM 551  C C   ? LYS A 1  69 ?  -8.674  -5.655  16.742 1.000 96.190 ? 69  LYS A C   1 
ATOM 552  C CB  ? LYS A 1  69 ? -10.911  -4.613  16.322 1.000 96.190 ? 69  LYS A CB  1 
ATOM 553  O O   ? LYS A 1  69 ?  -8.424  -6.203  17.818 1.000 96.190 ? 69  LYS A O   1 
ATOM 554  C CG  ? LYS A 1  69 ? -11.637  -5.554  17.272 1.000 96.190 ? 69  LYS A CG  1 
ATOM 555  C CD  ? LYS A 1  69 ? -13.107  -5.698  16.901 1.000 96.190 ? 69  LYS A CD  1 
ATOM 556  C CE  ? LYS A 1  69 ? -13.839  -6.627  17.860 1.000 96.190 ? 69  LYS A CE  1 
ATOM 557  N NZ  ? LYS A 1  69 ? -15.296  -6.714  17.545 1.000 96.190 ? 69  LYS A NZ  1 
ATOM 558  N N   ? LYS A 1  70 ?  -8.371  -6.112  15.618 1.000 96.120 ? 70  LYS A N   1 
ATOM 559  C CA  ? LYS A 1  70 ?  -7.654  -7.371  15.434 1.000 96.120 ? 70  LYS A CA  1 
ATOM 560  C C   ? LYS A 1  70 ?  -6.830  -7.352  14.150 1.000 96.120 ? 70  LYS A C   1 
ATOM 561  C CB  ? LYS A 1  70 ?  -8.631  -8.547  15.412 1.000 96.120 ? 70  LYS A CB  1 
ATOM 562  O O   ? LYS A 1  70 ?  -7.215  -6.712  13.168 1.000 96.120 ? 70  LYS A O   1 
ATOM 563  C CG  ? LYS A 1  70 ?  -7.964  -9.908  15.551 1.000 96.120 ? 70  LYS A CG  1 
ATOM 564  C CD  ? LYS A 1  70 ?  -8.988 -11.010  15.793 1.000 96.120 ? 70  LYS A CD  1 
ATOM 565  C CE  ? LYS A 1  70 ?  -8.316 -12.345  16.083 1.000 96.120 ? 70  LYS A CE  1 
ATOM 566  N NZ  ? LYS A 1  70 ?  -9.316 -13.423  16.348 1.000 96.120 ? 70  LYS A NZ  1 
ATOM 567  N N   ? LYS A 1  71 ?  -5.692  -8.116  14.155 1.000 95.260 ? 71  LYS A N   1 
ATOM 568  C CA  ? LYS A 1  71 ?  -4.835  -8.240  12.979 1.000 95.260 ? 71  LYS A CA  1 
ATOM 569  C C   ? LYS A 1  71 ?  -4.622  -9.705  12.607 1.000 95.260 ? 71  LYS A C   1 
ATOM 570  C CB  ? LYS A 1  71 ?  -3.487  -7.560  13.223 1.000 95.260 ? 71  LYS A CB  1 
ATOM 571  O O   ? LYS A 1  71 ?  -4.391 -10.545  13.478 1.000 95.260 ? 71  LYS A O   1 
ATOM 572  C CG  ? LYS A 1  71 ?  -3.593  -6.084  13.574 1.000 95.260 ? 71  LYS A CG  1 
ATOM 573  C CD  ? LYS A 1  71 ?  -2.230  -5.488  13.904 1.000 95.260 ? 71  LYS A CD  1 
ATOM 574  C CE  ? LYS A 1  71 ?  -1.737  -5.942  15.271 1.000 95.260 ? 71  LYS A CE  1 
ATOM 575  N NZ  ? LYS A 1  71 ?  -0.447  -5.285  15.640 1.000 95.260 ? 71  LYS A NZ  1 
ATOM 576  N N   ? TYR A 1  72 ?  -4.702  -9.976  11.271 1.000 95.430 ? 72  TYR A N   1 
ATOM 577  C CA  ? TYR A 1  72 ?  -4.429 -11.301  10.726 1.000 95.430 ? 72  TYR A CA  1 
ATOM 578  C C   ? TYR A 1  72 ?  -3.269 -11.256   9.739 1.000 95.430 ? 72  TYR A C   1 
ATOM 579  C CB  ? TYR A 1  72 ?  -5.676 -11.868  10.040 1.000 95.430 ? 72  TYR A CB  1 
ATOM 580  O O   ? TYR A 1  72 ?  -3.231 -10.398   8.854 1.000 95.430 ? 72  TYR A O   1 
ATOM 581  C CG  ? TYR A 1  72 ?  -6.862 -12.016  10.962 1.000 95.430 ? 72  TYR A CG  1 
ATOM 582  C CD1 ? TYR A 1  72 ?  -7.136 -13.232  11.585 1.000 95.430 ? 72  TYR A CD1 1 
ATOM 583  C CD2 ? TYR A 1  72 ?  -7.710 -10.943  11.212 1.000 95.430 ? 72  TYR A CD2 1 
ATOM 584  C CE1 ? TYR A 1  72 ?  -8.229 -13.374  12.434 1.000 95.430 ? 72  TYR A CE1 1 
ATOM 585  C CE2 ? TYR A 1  72 ?  -8.805 -11.073  12.060 1.000 95.430 ? 72  TYR A CE2 1 
ATOM 586  O OH  ? TYR A 1  72 ? -10.139 -12.426  13.505 1.000 95.430 ? 72  TYR A OH  1 
ATOM 587  C CZ  ? TYR A 1  72 ?  -9.056 -12.291  12.666 1.000 95.430 ? 72  TYR A CZ  1 
ATOM 588  N N   ? PHE A 1  73 ?  -2.358 -12.204   9.937 1.000 91.890 ? 73  PHE A N   1 
ATOM 589  C CA  ? PHE A 1  73 ?  -1.150 -12.201   9.120 1.000 91.890 ? 73  PHE A CA  1 
ATOM 590  C C   ? PHE A 1  73 ?  -1.068 -13.463   8.270 1.000 91.890 ? 73  PHE A C   1 
ATOM 591  C CB  ? PHE A 1  73 ?   0.097 -12.080  10.002 1.000 91.890 ? 73  PHE A CB  1 
ATOM 592  O O   ? PHE A 1  73 ?  -1.353 -14.562   8.751 1.000 91.890 ? 73  PHE A O   1 
ATOM 593  C CG  ? PHE A 1  73 ?   0.114 -10.845  10.863 1.000 91.890 ? 73  PHE A CG  1 
ATOM 594  C CD1 ? PHE A 1  73 ?   0.743  -9.686  10.426 1.000 91.890 ? 73  PHE A CD1 1 
ATOM 595  C CD2 ? PHE A 1  73 ?  -0.499 -10.845  12.109 1.000 91.890 ? 73  PHE A CD2 1 
ATOM 596  C CE1 ? PHE A 1  73 ?   0.761  -8.542  11.221 1.000 91.890 ? 73  PHE A CE1 1 
ATOM 597  C CE2 ? PHE A 1  73 ?  -0.485  -9.705  12.909 1.000 91.890 ? 73  PHE A CE2 1 
ATOM 598  C CZ  ? PHE A 1  73 ?   0.146  -8.555  12.463 1.000 91.890 ? 73  PHE A CZ  1 
ATOM 599  N N   ? CYS A 1  74 ?  -0.833 -13.201   7.084 1.000 85.620 ? 74  CYS A N   1 
ATOM 600  C CA  ? CYS A 1  74 ?  -0.386 -14.277   6.207 1.000 85.620 ? 74  CYS A CA  1 
ATOM 601  C C   ? CYS A 1  74 ?   1.119 -14.203   5.977 1.000 85.620 ? 74  CYS A C   1 
ATOM 602  C CB  ? CYS A 1  74 ?  -1.119 -14.217   4.867 1.000 85.620 ? 74  CYS A CB  1 
ATOM 603  O O   ? CYS A 1  74 ?   1.587 -13.418   5.150 1.000 85.620 ? 74  CYS A O   1 
ATOM 604  S SG  ? CYS A 1  74 ?  -0.869 -15.677   3.834 1.000 85.620 ? 74  CYS A SG  1 
ATOM 605  N N   ? LEU A 1  75 ?   1.853 -14.773   7.066 1.000 68.070 ? 75  LEU A N   1 
ATOM 606  C CA  ? LEU A 1  75 ?   3.299 -14.578   7.108 1.000 68.070 ? 75  LEU A CA  1 
ATOM 607  C C   ? LEU A 1  75 ?   4.030 -15.833   6.641 1.000 68.070 ? 75  LEU A C   1 
ATOM 608  C CB  ? LEU A 1  75 ?   3.749 -14.208   8.523 1.000 68.070 ? 75  LEU A CB  1 
ATOM 609  O O   ? LEU A 1  75 ?   3.496 -16.940   6.739 1.000 68.070 ? 75  LEU A O   1 
ATOM 610  C CG  ? LEU A 1  75 ?   3.234 -12.876   9.072 1.000 68.070 ? 75  LEU A CG  1 
ATOM 611  C CD1 ? LEU A 1  75 ?   3.500 -12.782  10.571 1.000 68.070 ? 75  LEU A CD1 1 
ATOM 612  C CD2 ? LEU A 1  75 ?   3.879 -11.708   8.334 1.000 68.070 ? 75  LEU A CD2 1 
ATOM 613  N N   ? SER A 1  76 ?   5.234 -15.557   5.948 1.000 59.290 ? 76  SER A N   1 
ATOM 614  C CA  ? SER A 1  76 ?   6.207 -16.631   5.777 1.000 59.290 ? 76  SER A CA  1 
ATOM 615  C C   ? SER A 1  76 ?   7.089 -16.779   7.012 1.000 59.290 ? 76  SER A C   1 
ATOM 616  C CB  ? SER A 1  76 ?   7.077 -16.375   4.546 1.000 59.290 ? 76  SER A CB  1 
ATOM 617  O O   ? SER A 1  76 ?   7.346 -15.802   7.718 1.000 59.290 ? 76  SER A O   1 
ATOM 618  O OG  ? SER A 1  76 ?   8.175 -17.271   4.510 1.000 59.290 ? 76  SER A OG  1 
ATOM 619  N N   ? SER A 1  77 ?   7.024 -17.827   7.859 1.000 49.980 ? 77  SER A N   1 
ATOM 620  C CA  ? SER A 1  77 ?   7.811 -18.280   9.001 1.000 49.980 ? 77  SER A CA  1 
ATOM 621  C C   ? SER A 1  77 ?   9.241 -17.754   8.932 1.000 49.980 ? 77  SER A C   1 
ATOM 622  C CB  ? SER A 1  77 ?   7.825 -19.808   9.070 1.000 49.980 ? 77  SER A CB  1 
ATOM 623  O O   ? SER A 1  77 ?   9.885 -17.554   9.964 1.000 49.980 ? 77  SER A O   1 
ATOM 624  O OG  ? SER A 1  77 ?   8.245 -20.364   7.836 1.000 49.980 ? 77  SER A OG  1 
ATOM 625  N N   ? ASN A 1  78 ?   9.699 -16.942   7.831 1.000 54.450 ? 78  ASN A N   1 
ATOM 626  C CA  ? ASN A 1  78 ?  11.004 -16.306   7.677 1.000 54.450 ? 78  ASN A CA  1 
ATOM 627  C C   ? ASN A 1  78 ?  10.902 -14.998   6.898 1.000 54.450 ? 78  ASN A C   1 
ATOM 628  C CB  ? ASN A 1  78 ?  11.987 -17.258   6.992 1.000 54.450 ? 78  ASN A CB  1 
ATOM 629  O O   ? ASN A 1  78 ?  10.738 -15.010   5.677 1.000 54.450 ? 78  ASN A O   1 
ATOM 630  C CG  ? ASN A 1  78 ?  12.509 -18.331   7.927 1.000 54.450 ? 78  ASN A CG  1 
ATOM 631  N ND2 ? ASN A 1  78 ?  13.011 -19.421   7.357 1.000 54.450 ? 78  ASN A ND2 1 
ATOM 632  O OD1 ? ASN A 1  78 ?  12.461 -18.183   9.150 1.000 54.450 ? 78  ASN A OD1 1 
ATOM 633  N N   ? TYR A 1  79 ?   9.969 -13.994   7.315 1.000 52.880 ? 79  TYR A N   1 
ATOM 634  C CA  ? TYR A 1  79 ?   9.831 -12.702   6.653 1.000 52.880 ? 79  TYR A CA  1 
ATOM 635  C C   ? TYR A 1  79 ?  10.980 -12.462   5.681 1.000 52.880 ? 79  TYR A C   1 
ATOM 636  C CB  ? TYR A 1  79 ?   9.775 -11.572   7.684 1.000 52.880 ? 79  TYR A CB  1 
ATOM 637  O O   ? TYR A 1  79 ?  12.105 -12.178   6.098 1.000 52.880 ? 79  TYR A O   1 
ATOM 638  C CG  ? TYR A 1  79 ?   9.459 -10.221   7.088 1.000 52.880 ? 79  TYR A CG  1 
ATOM 639  C CD1 ? TYR A 1  79 ?  10.454  -9.259   6.929 1.000 52.880 ? 79  TYR A CD1 1 
ATOM 640  C CD2 ? TYR A 1  79 ?   8.167  -9.904   6.685 1.000 52.880 ? 79  TYR A CD2 1 
ATOM 641  C CE1 ? TYR A 1  79 ?  10.168  -8.013   6.382 1.000 52.880 ? 79  TYR A CE1 1 
ATOM 642  C CE2 ? TYR A 1  79 ?   7.869  -8.660   6.137 1.000 52.880 ? 79  TYR A CE2 1 
ATOM 643  O OH  ? TYR A 1  79 ?   8.586  -6.491   5.447 1.000 52.880 ? 79  TYR A OH  1 
ATOM 644  C CZ  ? TYR A 1  79 ?   8.875  -7.723   5.989 1.000 52.880 ? 79  TYR A CZ  1 
ATOM 645  N N   ? THR A 1  80 ?  11.079 -13.223   4.556 1.000 57.010 ? 80  THR A N   1 
ATOM 646  C CA  ? THR A 1  80 ?  12.095 -12.930   3.550 1.000 57.010 ? 80  THR A CA  1 
ATOM 647  C C   ? THR A 1  80 ?  11.593 -11.875   2.567 1.000 57.010 ? 80  THR A C   1 
ATOM 648  C CB  ? THR A 1  80 ?  12.502 -14.200   2.781 1.000 57.010 ? 80  THR A CB  1 
ATOM 649  O O   ? THR A 1  80 ?  12.324 -11.465   1.663 1.000 57.010 ? 80  THR A O   1 
ATOM 650  C CG2 ? THR A 1  80 ?  13.128 -15.231   3.714 1.000 57.010 ? 80  THR A CG2 1 
ATOM 651  O OG1 ? THR A 1  80 ?  11.342 -14.771   2.164 1.000 57.010 ? 80  THR A OG1 1 
ATOM 652  N N   ? LYS A 1  81 ?  10.803 -10.736   2.984 1.000 64.320 ? 81  LYS A N   1 
ATOM 653  C CA  ? LYS A 1  81 ?  10.428  -9.555   2.213 1.000 64.320 ? 81  LYS A CA  1 
ATOM 654  C C   ? LYS A 1  81 ?  10.035  -9.931   0.787 1.000 64.320 ? 81  LYS A C   1 
ATOM 655  C CB  ? LYS A 1  81 ?  11.574  -8.542   2.190 1.000 64.320 ? 81  LYS A CB  1 
ATOM 656  O O   ? LYS A 1  81 ?   9.454  -9.120   0.063 1.000 64.320 ? 81  LYS A O   1 
ATOM 657  C CG  ? LYS A 1  81 ?  11.889  -7.933   3.549 1.000 64.320 ? 81  LYS A CG  1 
ATOM 658  C CD  ? LYS A 1  81 ?  12.995  -6.891   3.452 1.000 64.320 ? 81  LYS A CD  1 
ATOM 659  C CE  ? LYS A 1  81 ?  13.341  -6.312   4.817 1.000 64.320 ? 81  LYS A CE  1 
ATOM 660  N NZ  ? LYS A 1  81 ?  14.415  -5.279   4.725 1.000 64.320 ? 81  LYS A NZ  1 
ATOM 661  N N   ? TRP A 1  82 ?   9.793 -11.388   0.496 1.000 66.010 ? 82  TRP A N   1 
ATOM 662  C CA  ? TRP A 1  82 ?   9.675 -11.712  -0.921 1.000 66.010 ? 82  TRP A CA  1 
ATOM 663  C C   ? TRP A 1  82 ?   8.446 -12.577  -1.181 1.000 66.010 ? 82  TRP A C   1 
ATOM 664  C CB  ? TRP A 1  82 ?  10.933 -12.431  -1.416 1.000 66.010 ? 82  TRP A CB  1 
ATOM 665  O O   ? TRP A 1  82 ?   7.931 -12.614  -2.302 1.000 66.010 ? 82  TRP A O   1 
ATOM 666  C CG  ? TRP A 1  82 ?  12.212 -11.738  -1.052 1.000 66.010 ? 82  TRP A CG  1 
ATOM 667  C CD1 ? TRP A 1  82 ?  13.130 -12.138  -0.121 1.000 66.010 ? 82  TRP A CD1 1 
ATOM 668  C CD2 ? TRP A 1  82 ?  12.712 -10.519  -1.611 1.000 66.010 ? 82  TRP A CD2 1 
ATOM 669  C CE2 ? TRP A 1  82 ?  13.940 -10.239  -0.971 1.000 66.010 ? 82  TRP A CE2 1 
ATOM 670  C CE3 ? TRP A 1  82 ?  12.241  -9.636  -2.592 1.000 66.010 ? 82  TRP A CE3 1 
ATOM 671  N NE1 ? TRP A 1  82 ?  14.172 -11.241  -0.068 1.000 66.010 ? 82  TRP A NE1 1 
ATOM 672  C CH2 ? TRP A 1  82 ?  14.219  -8.264  -2.245 1.000 66.010 ? 82  TRP A CH2 1 
ATOM 673  C CZ2 ? TRP A 1  82 ?  14.703  -9.111  -1.282 1.000 66.010 ? 82  TRP A CZ2 1 
ATOM 674  C CZ3 ? TRP A 1  82 ?  13.002  -8.514  -2.899 1.000 66.010 ? 82  TRP A CZ3 1 
ATOM 675  N N   ? ASP A 1  83 ?   7.631 -13.039   0.006 1.000 73.180 ? 83  ASP A N   1 
ATOM 676  C CA  ? ASP A 1  83 ?   6.480 -13.914  -0.198 1.000 73.180 ? 83  ASP A CA  1 
ATOM 677  C C   ? ASP A 1  83 ?   5.537 -13.870   1.002 1.000 73.180 ? 83  ASP A C   1 
ATOM 678  C CB  ? ASP A 1  83 ?   6.938 -15.351  -0.455 1.000 73.180 ? 83  ASP A CB  1 
ATOM 679  O O   ? ASP A 1  83 ?   5.985 -13.864   2.150 1.000 73.180 ? 83  ASP A O   1 
ATOM 680  C CG  ? ASP A 1  83 ?   5.812 -16.258  -0.918 1.000 73.180 ? 83  ASP A CG  1 
ATOM 681  O OD1 ? ASP A 1  83 ?   4.751 -15.748  -1.339 1.000 73.180 ? 83  ASP A OD1 1 
ATOM 682  O OD2 ? ASP A 1  83 ?   5.985 -17.495  -0.860 1.000 73.180 ? 83  ASP A OD2 1 
ATOM 683  N N   ? LYS A 1  84 ?   4.270 -13.510   0.780 1.000 80.360 ? 84  LYS A N   1 
ATOM 684  C CA  ? LYS A 1  84 ?   3.234 -13.579   1.806 1.000 80.360 ? 84  LYS A CA  1 
ATOM 685  C C   ? LYS A 1  84 ?   3.343 -12.407   2.777 1.000 80.360 ? 84  LYS A C   1 
ATOM 686  C CB  ? LYS A 1  84 ?   3.322 -14.902   2.569 1.000 80.360 ? 84  LYS A CB  1 
ATOM 687  O O   ? LYS A 1  84 ?   3.321 -12.599   3.995 1.000 80.360 ? 84  LYS A O   1 
ATOM 688  C CG  ? LYS A 1  84 ?   3.089 -16.132   1.704 1.000 80.360 ? 84  LYS A CG  1 
ATOM 689  C CD  ? LYS A 1  84 ?   3.211 -17.416   2.515 1.000 80.360 ? 84  LYS A CD  1 
ATOM 690  C CE  ? LYS A 1  84 ?   3.041 -18.650   1.638 1.000 80.360 ? 84  LYS A CE  1 
ATOM 691  N NZ  ? LYS A 1  84 ?   3.235 -19.911   2.414 1.000 80.360 ? 84  LYS A NZ  1 
ATOM 692  N N   ? ASP A 1  85 ?   3.682 -11.161   2.336 1.000 89.890 ? 85  ASP A N   1 
ATOM 693  C CA  ? ASP A 1  85 ?   3.730  -9.899   3.068 1.000 89.890 ? 85  ASP A CA  1 
ATOM 694  C C   ? ASP A 1  85 ?   2.369  -9.207   3.059 1.000 89.890 ? 85  ASP A C   1 
ATOM 695  C CB  ? ASP A 1  85 ?   4.795  -8.975   2.473 1.000 89.890 ? 85  ASP A CB  1 
ATOM 696  O O   ? ASP A 1  85 ?   2.182  -8.203   2.369 1.000 89.890 ? 85  ASP A O   1 
ATOM 697  C CG  ? ASP A 1  85 ?   5.061  -7.750   3.330 1.000 89.890 ? 85  ASP A CG  1 
ATOM 698  O OD1 ? ASP A 1  85 ?   4.758  -7.775   4.542 1.000 89.890 ? 85  ASP A OD1 1 
ATOM 699  O OD2 ? ASP A 1  85 ?   5.577  -6.748   2.787 1.000 89.890 ? 85  ASP A OD2 1 
ATOM 700  N N   ? ILE A 1  86 ?   1.361  -9.865   3.641 1.000 92.910 ? 86  ILE A N   1 
ATOM 701  C CA  ? ILE A 1  86 ?  -0.002  -9.346   3.631 1.000 92.910 ? 86  ILE A CA  1 
ATOM 702  C C   ? ILE A 1  86 ?  -0.588  -9.407   5.040 1.000 92.910 ? 86  ILE A C   1 
ATOM 703  C CB  ? ILE A 1  86 ?  -0.897 -10.128   2.644 1.000 92.910 ? 86  ILE A CB  1 
ATOM 704  O O   ? ILE A 1  86 ?  -0.355 -10.369   5.775 1.000 92.910 ? 86  ILE A O   1 
ATOM 705  C CG1 ? ILE A 1  86 ?  -2.289  -9.491   2.565 1.000 92.910 ? 86  ILE A CG1 1 
ATOM 706  C CG2 ? ILE A 1  86 ?  -0.992 -11.601   3.053 1.000 92.910 ? 86  ILE A CG2 1 
ATOM 707  C CD1 ? ILE A 1  86 ?  -3.134  -9.992   1.402 1.000 92.910 ? 86  ILE A CD1 1 
ATOM 708  N N   ? MET A 1  87 ?  -1.222  -8.322   5.472 1.000 95.120 ? 87  MET A N   1 
ATOM 709  C CA  ? MET A 1  87 ?  -1.890  -8.189   6.764 1.000 95.120 ? 87  MET A CA  1 
ATOM 710  C C   ? MET A 1  87 ?  -3.299  -7.632   6.592 1.000 95.120 ? 87  MET A C   1 
ATOM 711  C CB  ? MET A 1  87 ?  -1.082  -7.288   7.699 1.000 95.120 ? 87  MET A CB  1 
ATOM 712  O O   ? MET A 1  87 ?  -3.504  -6.667   5.855 1.000 95.120 ? 87  MET A O   1 
ATOM 713  C CG  ? MET A 1  87 ?  -1.727  -7.079   9.059 1.000 95.120 ? 87  MET A CG  1 
ATOM 714  S SD  ? MET A 1  87 ?  -0.725  -6.002  10.155 1.000 95.120 ? 87  MET A SD  1 
ATOM 715  C CE  ? MET A 1  87 ?  -1.039  -4.387   9.391 1.000 95.120 ? 87  MET A CE  1 
ATOM 716  N N   ? LEU A 1  88 ?  -4.254  -8.365   7.186 1.000 97.130 ? 88  LEU A N   1 
ATOM 717  C CA  ? LEU A 1  88 ?  -5.615  -7.851   7.301 1.000 97.130 ? 88  LEU A CA  1 
ATOM 718  C C   ? LEU A 1  88 ?  -5.847  -7.230   8.674 1.000 97.130 ? 88  LEU A C   1 
ATOM 719  C CB  ? LEU A 1  88 ?  -6.632  -8.968   7.055 1.000 97.130 ? 88  LEU A CB  1 
ATOM 720  O O   ? LEU A 1  88 ?  -5.500  -7.826   9.697 1.000 97.130 ? 88  LEU A O   1 
ATOM 721  C CG  ? LEU A 1  88 ?  -6.872  -9.358   5.596 1.000 97.130 ? 88  LEU A CG  1 
ATOM 722  C CD1 ? LEU A 1  88 ?  -7.726 -10.619   5.517 1.000 97.130 ? 88  LEU A CD1 1 
ATOM 723  C CD2 ? LEU A 1  88 ?  -7.531  -8.211   4.837 1.000 97.130 ? 88  LEU A CD2 1 
ATOM 724  N N   ? ILE A 1  89 ?  -6.427  -5.993   8.574 1.000 97.470 ? 89  ILE A N   1 
ATOM 725  C CA  ? ILE A 1  89 ?  -6.707  -5.274   9.812 1.000 97.470 ? 89  ILE A CA  1 
ATOM 726  C C   ? ILE A 1  89 ?  -8.214  -5.089   9.972 1.000 97.470 ? 89  ILE A C   1 
ATOM 727  C CB  ? ILE A 1  89 ?  -5.992  -3.905   9.845 1.000 97.470 ? 89  ILE A CB  1 
ATOM 728  O O   ? ILE A 1  89 ?  -8.867  -4.491   9.113 1.000 97.470 ? 89  ILE A O   1 
ATOM 729  C CG1 ? ILE A 1  89 ?  -4.482  -4.086   9.651 1.000 97.470 ? 89  ILE A CG1 1 
ATOM 730  C CG2 ? ILE A 1  89 ?  -6.292  -3.170  11.154 1.000 97.470 ? 89  ILE A CG2 1 
ATOM 731  C CD1 ? ILE A 1  89 ?  -3.727  -2.784   9.419 1.000 97.470 ? 89  ILE A CD1 1 
ATOM 732  N N   ? ARG A 1  90 ?  -8.777  -5.653  11.074 1.000 97.650 ? 90  ARG A N   1 
ATOM 733  C CA  ? ARG A 1  90 ? -10.160  -5.339  11.418 1.000 97.650 ? 90  ARG A CA  1 
ATOM 734  C C   ? ARG A 1  90 ? -10.245  -4.042  12.214 1.000 97.650 ? 90  ARG A C   1 
ATOM 735  C CB  ? ARG A 1  90 ? -10.789  -6.485  12.213 1.000 97.650 ? 90  ARG A CB  1 
ATOM 736  O O   ? ARG A 1  90 ?  -9.578  -3.892  13.240 1.000 97.650 ? 90  ARG A O   1 
ATOM 737  C CG  ? ARG A 1  90 ? -12.286  -6.331  12.434 1.000 97.650 ? 90  ARG A CG  1 
ATOM 738  C CD  ? ARG A 1  90 ? -12.881  -7.549  13.128 1.000 97.650 ? 90  ARG A CD  1 
ATOM 739  N NE  ? ARG A 1  90 ? -14.340  -7.498  13.148 1.000 97.650 ? 90  ARG A NE  1 
ATOM 740  N NH1 ? ARG A 1  90 ? -14.600  -9.486  14.296 1.000 97.650 ? 90  ARG A NH1 1 
ATOM 741  N NH2 ? ARG A 1  90 ? -16.440  -8.273  13.663 1.000 97.650 ? 90  ARG A NH2 1 
ATOM 742  C CZ  ? ARG A 1  90 ? -15.123  -8.419  13.702 1.000 97.650 ? 90  ARG A CZ  1 
ATOM 743  N N   ? LEU A 1  91 ? -11.049  -3.160  11.727 1.000 97.260 ? 91  LEU A N   1 
ATOM 744  C CA  ? LEU A 1  91 ? -11.226  -1.882  12.406 1.000 97.260 ? 91  LEU A CA  1 
ATOM 745  C C   ? LEU A 1  91 ? -12.102  -2.041  13.644 1.000 97.260 ? 91  LEU A C   1 
ATOM 746  C CB  ? LEU A 1  91 ? -11.846  -0.852  11.457 1.000 97.260 ? 91  LEU A CB  1 
ATOM 747  O O   ? LEU A 1  91 ? -12.968  -2.917  13.688 1.000 97.260 ? 91  LEU A O   1 
ATOM 748  C CG  ? LEU A 1  91 ? -11.076  -0.571  10.166 1.000 97.260 ? 91  LEU A CG  1 
ATOM 749  C CD1 ? LEU A 1  91 ? -11.861   0.389   9.278 1.000 97.260 ? 91  LEU A CD1 1 
ATOM 750  C CD2 ? LEU A 1  91 ?  -9.694  -0.007  10.479 1.000 97.260 ? 91  LEU A CD2 1 
ATOM 751  N N   ? ASN A 1  92 ? -11.855  -1.187  14.693 1.000 95.760 ? 92  ASN A N   1 
ATOM 752  C CA  ? ASN A 1  92 ? -12.596  -1.291  15.946 1.000 95.760 ? 92  ASN A CA  1 
ATOM 753  C C   ? ASN A 1  92 ? -14.044  -0.839  15.780 1.000 95.760 ? 92  ASN A C   1 
ATOM 754  C CB  ? ASN A 1  92 ? -11.908  -0.479  17.045 1.000 95.760 ? 92  ASN A CB  1 
ATOM 755  O O   ? ASN A 1  92 ? -14.912  -1.219  16.567 1.000 95.760 ? 92  ASN A O   1 
ATOM 756  C CG  ? ASN A 1  92 ? -11.798   0.993  16.702 1.000 95.760 ? 92  ASN A CG  1 
ATOM 757  N ND2 ? ASN A 1  92 ? -11.551   1.821  17.710 1.000 95.760 ? 92  ASN A ND2 1 
ATOM 758  O OD1 ? ASN A 1  92 ? -11.934   1.384  15.539 1.000 95.760 ? 92  ASN A OD1 1 
ATOM 759  N N   ? ARG A 1  93 ? -14.423  -0.170  14.654 1.000 95.630 ? 93  ARG A N   1 
ATOM 760  C CA  ? ARG A 1  93 ? -15.766   0.193  14.212 1.000 95.630 ? 93  ARG A CA  1 
ATOM 761  C C   ? ARG A 1  93 ? -15.809   0.397  12.701 1.000 95.630 ? 93  ARG A C   1 
ATOM 762  C CB  ? ARG A 1  93 ? -16.243   1.460  14.925 1.000 95.630 ? 93  ARG A CB  1 
ATOM 763  O O   ? ARG A 1  93 ? -14.814   0.801  12.095 1.000 95.630 ? 93  ARG A O   1 
ATOM 764  C CG  ? ARG A 1  93 ? -15.364   2.675  14.676 1.000 95.630 ? 93  ARG A CG  1 
ATOM 765  C CD  ? ARG A 1  93 ? -15.801   3.869  15.514 1.000 95.630 ? 93  ARG A CD  1 
ATOM 766  N NE  ? ARG A 1  93 ? -14.964   5.039  15.264 1.000 95.630 ? 93  ARG A NE  1 
ATOM 767  N NH1 ? ARG A 1  93 ? -16.025   6.386  16.813 1.000 95.630 ? 93  ARG A NH1 1 
ATOM 768  N NH2 ? ARG A 1  93 ? -14.274   7.206  15.581 1.000 95.630 ? 93  ARG A NH2 1 
ATOM 769  C CZ  ? ARG A 1  93 ? -15.090   6.207  15.886 1.000 95.630 ? 93  ARG A CZ  1 
ATOM 770  N N   ? PRO A 1  94 ? -17.062   0.103  12.079 1.000 96.180 ? 94  PRO A N   1 
ATOM 771  C CA  ? PRO A 1  94 ? -17.174   0.284  10.630 1.000 96.180 ? 94  PRO A CA  1 
ATOM 772  C C   ? PRO A 1  94 ? -17.042   1.744  10.205 1.000 96.180 ? 94  PRO A C   1 
ATOM 773  C CB  ? PRO A 1  94 ? -18.574  -0.252  10.315 1.000 96.180 ? 94  PRO A CB  1 
ATOM 774  O O   ? PRO A 1  94 ? -17.419   2.646  10.958 1.000 96.180 ? 94  PRO A O   1 
ATOM 775  C CG  ? PRO A 1  94 ? -18.949  -1.065  11.512 1.000 96.180 ? 94  PRO A CG  1 
ATOM 776  C CD  ? PRO A 1  94 ? -18.227  -0.515  12.708 1.000 96.180 ? 94  PRO A CD  1 
ATOM 777  N N   ? VAL A 1  95 ? -16.499   1.930   8.994 1.000 96.130 ? 95  VAL A N   1 
ATOM 778  C CA  ? VAL A 1  95 ? -16.408   3.277   8.439 1.000 96.130 ? 95  VAL A CA  1 
ATOM 779  C C   ? VAL A 1  95 ? -17.683   3.603   7.665 1.000 96.130 ? 95  VAL A C   1 
ATOM 780  C CB  ? VAL A 1  95 ? -15.173   3.431   7.523 1.000 96.130 ? 95  VAL A CB  1 
ATOM 781  O O   ? VAL A 1  95 ? -18.327   2.709   7.112 1.000 96.130 ? 95  VAL A O   1 
ATOM 782  C CG1 ? VAL A 1  95 ? -13.886   3.169   8.303 1.000 96.130 ? 95  VAL A CG1 1 
ATOM 783  C CG2 ? VAL A 1  95 ? -15.277   2.489   6.325 1.000 96.130 ? 95  VAL A CG2 1 
ATOM 784  N N   ? ARG A 1  96 ? -17.982   4.935   7.575 1.000 94.960 ? 96  ARG A N   1 
ATOM 785  C CA  ? ARG A 1  96 ? -19.107   5.419   6.781 1.000 94.960 ? 96  ARG A CA  1 
ATOM 786  C C   ? ARG A 1  96 ? -18.643   5.898   5.409 1.000 94.960 ? 96  ARG A C   1 
ATOM 787  C CB  ? ARG A 1  96 ? -19.835   6.549   7.512 1.000 94.960 ? 96  ARG A CB  1 
ATOM 788  O O   ? ARG A 1  96 ? -17.706   6.693   5.308 1.000 94.960 ? 96  ARG A O   1 
ATOM 789  C CG  ? ARG A 1  96 ? -20.486   6.120   8.817 1.000 94.960 ? 96  ARG A CG  1 
ATOM 790  C CD  ? ARG A 1  96 ? -21.190   7.281   9.504 1.000 94.960 ? 96  ARG A CD  1 
ATOM 791  N NE  ? ARG A 1  96 ? -21.802   6.870  10.765 1.000 94.960 ? 96  ARG A NE  1 
ATOM 792  N NH1 ? ARG A 1  96 ? -22.671   8.952  11.261 1.000 94.960 ? 96  ARG A NH1 1 
ATOM 793  N NH2 ? ARG A 1  96 ? -23.004   7.194  12.695 1.000 94.960 ? 96  ARG A NH2 1 
ATOM 794  C CZ  ? ARG A 1  96 ? -22.491   7.673  11.571 1.000 94.960 ? 96  ARG A CZ  1 
ATOM 795  N N   ? ASN A 1  97 ? -19.316   5.375   4.401 1.000 94.820 ? 97  ASN A N   1 
ATOM 796  C CA  ? ASN A 1  97 ? -19.017   5.877   3.064 1.000 94.820 ? 97  ASN A CA  1 
ATOM 797  C C   ? ASN A 1  97 ? -19.229   7.385   2.971 1.000 94.820 ? 97  ASN A C   1 
ATOM 798  C CB  ? ASN A 1  97 ? -19.868   5.155   2.017 1.000 94.820 ? 97  ASN A CB  1 
ATOM 799  O O   ? ASN A 1  97 ? -20.156   7.925   3.578 1.000 94.820 ? 97  ASN A O   1 
ATOM 800  C CG  ? ASN A 1  97 ? -19.426   3.723   1.791 1.000 94.820 ? 97  ASN A CG  1 
ATOM 801  N ND2 ? ASN A 1  97 ? -20.157   3.002   0.949 1.000 94.820 ? 97  ASN A ND2 1 
ATOM 802  O OD1 ? ASN A 1  97 ? -18.436   3.267   2.370 1.000 94.820 ? 97  ASN A OD1 1 
ATOM 803  N N   ? SER A 1  98 ? -18.342   8.017   2.208 1.000 94.560 ? 98  SER A N   1 
ATOM 804  C CA  ? SER A 1  98 ? -18.430   9.447   1.935 1.000 94.560 ? 98  SER A CA  1 
ATOM 805  C C   ? SER A 1  98 ? -17.817   9.791   0.581 1.000 94.560 ? 98  SER A C   1 
ATOM 806  C CB  ? SER A 1  98 ? -17.734  10.248   3.036 1.000 94.560 ? 98  SER A CB  1 
ATOM 807  O O   ? SER A 1  98 ? -17.475   8.897  -0.195 1.000 94.560 ? 98  SER A O   1 
ATOM 808  O OG  ? SER A 1  98 ? -16.326  10.122   2.936 1.000 94.560 ? 98  SER A OG  1 
ATOM 809  N N   ? ALA A 1  99 ? -17.741  11.102   0.419 1.000 93.300 ? 99  ALA A N   1 
ATOM 810  C CA  ? ALA A 1  99 ? -17.144  11.601  -0.817 1.000 93.300 ? 99  ALA A CA  1 
ATOM 811  C C   ? ALA A 1  99 ? -15.698  11.134  -0.956 1.000 93.300 ? 99  ALA A C   1 
ATOM 812  C CB  ? ALA A 1  99 ? -17.214  13.126  -0.864 1.000 93.300 ? 99  ALA A CB  1 
ATOM 813  O O   ? ALA A 1  99 ? -15.194  10.977  -2.070 1.000 93.300 ? 99  ALA A O   1 
ATOM 814  N N   ? HIS A 1 100 ? -14.970  10.801   0.250 1.000 94.550 ? 100 HIS A N   1 
ATOM 815  C CA  ? HIS A 1 100 ? -13.541  10.512   0.220 1.000 94.550 ? 100 HIS A CA  1 
ATOM 816  C C   ? HIS A 1 100 ? -13.245   9.136   0.809 1.000 94.550 ? 100 HIS A C   1 
ATOM 817  C CB  ? HIS A 1 100 ? -12.761  11.587   0.980 1.000 94.550 ? 100 HIS A CB  1 
ATOM 818  O O   ? HIS A 1 100 ? -12.081   8.753   0.948 1.000 94.550 ? 100 HIS A O   1 
ATOM 819  C CG  ? HIS A 1 100 ? -12.956  12.966   0.437 1.000 94.550 ? 100 HIS A CG  1 
ATOM 820  C CD2 ? HIS A 1 100 ? -12.530  13.537  -0.715 1.000 94.550 ? 100 HIS A CD2 1 
ATOM 821  N ND1 ? HIS A 1 100 ? -13.666  13.937   1.109 1.000 94.550 ? 100 HIS A ND1 1 
ATOM 822  C CE1 ? HIS A 1 100 ? -13.669  15.048   0.391 1.000 94.550 ? 100 HIS A CE1 1 
ATOM 823  N NE2 ? HIS A 1 100 ? -12.987  14.832  -0.720 1.000 94.550 ? 100 HIS A NE2 1 
ATOM 824  N N   ? ILE A 1 101 ? -14.323   8.348   1.090 1.000 96.490 ? 101 ILE A N   1 
ATOM 825  C CA  ? ILE A 1 101 ? -14.124   7.021   1.662 1.000 96.490 ? 101 ILE A CA  1 
ATOM 826  C C   ? ILE A 1 101 ? -14.995   6.005   0.926 1.000 96.490 ? 101 ILE A C   1 
ATOM 827  C CB  ? ILE A 1 101 ? -14.442   7.003   3.174 1.000 96.490 ? 101 ILE A CB  1 
ATOM 828  O O   ? ILE A 1 101 ? -16.225   6.096   0.956 1.000 96.490 ? 101 ILE A O   1 
ATOM 829  C CG1 ? ILE A 1 101 ? -13.577   8.030   3.914 1.000 96.490 ? 101 ILE A CG1 1 
ATOM 830  C CG2 ? ILE A 1 101 ? -14.240   5.599   3.752 1.000 96.490 ? 101 ILE A CG2 1 
ATOM 831  C CD1 ? ILE A 1 101 ? -13.989   8.258   5.362 1.000 96.490 ? 101 ILE A CD1 1 
ATOM 832  N N   ? ALA A 1 102 ? -14.339   5.093   0.271 1.000 96.760 ? 102 ALA A N   1 
ATOM 833  C CA  ? ALA A 1 102 ? -15.003   3.983  -0.406 1.000 96.760 ? 102 ALA A CA  1 
ATOM 834  C C   ? ALA A 1 102 ? -14.051   2.805  -0.593 1.000 96.760 ? 102 ALA A C   1 
ATOM 835  C CB  ? ALA A 1 102 ? -15.555   4.436  -1.756 1.000 96.760 ? 102 ALA A CB  1 
ATOM 836  O O   ? ALA A 1 102 ? -12.878   2.994  -0.923 1.000 96.760 ? 102 ALA A O   1 
ATOM 837  N N   ? PRO A 1 103 ? -14.710   1.528  -0.393 1.000 97.390 ? 103 PRO A N   1 
ATOM 838  C CA  ? PRO A 1 103 ? -13.840   0.358  -0.530 1.000 97.390 ? 103 PRO A CA  1 
ATOM 839  C C   ? PRO A 1 103 ? -13.447   0.082  -1.980 1.000 97.390 ? 103 PRO A C   1 
ATOM 840  C CB  ? PRO A 1 103 ? -14.693  -0.783   0.031 1.000 97.390 ? 103 PRO A CB  1 
ATOM 841  O O   ? PRO A 1 103 ? -14.204   0.400  -2.900 1.000 97.390 ? 103 PRO A O   1 
ATOM 842  C CG  ? PRO A 1 103 ? -15.757  -0.106   0.833 1.000 97.390 ? 103 PRO A CG  1 
ATOM 843  C CD  ? PRO A 1 103 ? -16.003   1.254   0.247 1.000 97.390 ? 103 PRO A CD  1 
ATOM 844  N N   ? LEU A 1 104 ? -12.179  -0.579  -2.138 1.000 97.590 ? 104 LEU A N   1 
ATOM 845  C CA  ? LEU A 1 104 ? -11.690  -1.074  -3.420 1.000 97.590 ? 104 LEU A CA  1 
ATOM 846  C C   ? LEU A 1 104 ? -11.919  -2.576  -3.546 1.000 97.590 ? 104 LEU A C   1 
ATOM 847  C CB  ? LEU A 1 104 ? -10.201  -0.757  -3.584 1.000 97.590 ? 104 LEU A CB  1 
ATOM 848  O O   ? LEU A 1 104 ? -11.699  -3.324  -2.590 1.000 97.590 ? 104 LEU A O   1 
ATOM 849  C CG  ? LEU A 1 104 ?  -9.586  -1.073  -4.948 1.000 97.590 ? 104 LEU A CG  1 
ATOM 850  C CD1 ? LEU A 1 104 ? -10.230  -0.214  -6.031 1.000 97.590 ? 104 LEU A CD1 1 
ATOM 851  C CD2 ? LEU A 1 104 ?  -8.077  -0.862  -4.918 1.000 97.590 ? 104 LEU A CD2 1 
ATOM 852  N N   ? SER A 1 105 ? -12.333  -2.978  -4.704 1.000 97.120 ? 105 SER A N   1 
ATOM 853  C CA  ? SER A 1 105 ? -12.722  -4.370  -4.904 1.000 97.120 ? 105 SER A CA  1 
ATOM 854  C C   ? SER A 1 105 ? -11.501  -5.282  -4.958 1.000 97.120 ? 105 SER A C   1 
ATOM 855  C CB  ? SER A 1 105 ? -13.538  -4.520  -6.188 1.000 97.120 ? 105 SER A CB  1 
ATOM 856  O O   ? SER A 1 105 ? -10.451  -4.893  -5.474 1.000 97.120 ? 105 SER A O   1 
ATOM 857  O OG  ? SER A 1 105 ? -14.758  -3.805  -6.096 1.000 97.120 ? 105 SER A OG  1 
ATOM 858  N N   ? LEU A 1 106 ? -11.678  -6.487  -4.443 1.000 97.700 ? 106 LEU A N   1 
ATOM 859  C CA  ? LEU A 1 106 ? -10.687  -7.546  -4.602 1.000 97.700 ? 106 LEU A CA  1 
ATOM 860  C C   ? LEU A 1 106 ? -10.627  -8.021  -6.050 1.000 97.700 ? 106 LEU A C   1 
ATOM 861  C CB  ? LEU A 1 106 ? -11.008  -8.724  -3.679 1.000 97.700 ? 106 LEU A CB  1 
ATOM 862  O O   ? LEU A 1 106 ? -11.619  -7.935  -6.777 1.000 97.700 ? 106 LEU A O   1 
ATOM 863  C CG  ? LEU A 1 106 ? -10.874  -8.464  -2.177 1.000 97.700 ? 106 LEU A CG  1 
ATOM 864  C CD1 ? LEU A 1 106 ? -11.429  -9.643  -1.384 1.000 97.700 ? 106 LEU A CD1 1 
ATOM 865  C CD2 ? LEU A 1 106 ?  -9.418  -8.203  -1.807 1.000 97.700 ? 106 LEU A CD2 1 
ATOM 866  N N   ? PRO A 1 107 ?  -9.508  -8.504  -6.494 1.000 97.160 ? 107 PRO A N   1 
ATOM 867  C CA  ? PRO A 1 107 ?  -9.365  -8.933  -7.887 1.000 97.160 ? 107 PRO A CA  1 
ATOM 868  C C   ? PRO A 1 107 ? -10.188 -10.179  -8.208 1.000 97.160 ? 107 PRO A C   1 
ATOM 869  C CB  ? PRO A 1 107 ?  -7.867  -9.221  -8.015 1.000 97.160 ? 107 PRO A CB  1 
ATOM 870  O O   ? PRO A 1 107 ? -10.222 -11.122  -7.413 1.000 97.160 ? 107 PRO A O   1 
ATOM 871  C CG  ? PRO A 1 107 ?  -7.414  -9.520  -6.622 1.000 97.160 ? 107 PRO A CG  1 
ATOM 872  C CD  ? PRO A 1 107 ?  -8.294  -8.769  -5.664 1.000 97.160 ? 107 PRO A CD  1 
ATOM 873  N N   ? SER A 1 108 ? -10.770 -10.193  -9.386 1.000 95.670 ? 108 SER A N   1 
ATOM 874  C CA  ? SER A 1 108 ? -11.507 -11.354  -9.875 1.000 95.670 ? 108 SER A CA  1 
ATOM 875  C C   ? SER A 1 108 ? -10.632 -12.227 -10.769 1.000 95.670 ? 108 SER A C   1 
ATOM 876  C CB  ? SER A 1 108 ? -12.754 -10.914 -10.643 1.000 95.670 ? 108 SER A CB  1 
ATOM 877  O O   ? SER A 1 108 ? -10.913 -13.413 -10.954 1.000 95.670 ? 108 SER A O   1 
ATOM 878  O OG  ? SER A 1 108 ? -12.411 -10.021 -11.690 1.000 95.670 ? 108 SER A OG  1 
ATOM 879  N N   ? ASN A 1 109 ?  -9.614 -11.629 -11.321 1.000 95.770 ? 109 ASN A N   1 
ATOM 880  C CA  ? ASN A 1 109 ?  -8.609 -12.289 -12.148 1.000 95.770 ? 109 ASN A CA  1 
ATOM 881  C C   ? ASN A 1 109 ?  -7.211 -11.742 -11.876 1.000 95.770 ? 109 ASN A C   1 
ATOM 882  C CB  ? ASN A 1 109 ?  -8.956 -12.147 -13.631 1.000 95.770 ? 109 ASN A CB  1 
ATOM 883  O O   ? ASN A 1 109 ?  -7.060 -10.593 -11.457 1.000 95.770 ? 109 ASN A O   1 
ATOM 884  C CG  ? ASN A 1 109 ? -10.319 -12.720 -13.970 1.000 95.770 ? 109 ASN A CG  1 
ATOM 885  N ND2 ? ASN A 1 109 ? -11.272 -11.845 -14.269 1.000 95.770 ? 109 ASN A ND2 1 
ATOM 886  O OD1 ? ASN A 1 109 ? -10.513 -13.938 -13.962 1.000 95.770 ? 109 ASN A OD1 1 
ATOM 887  N N   ? PRO A 1 110 ?  -6.172 -12.684 -12.211 1.000 94.590 ? 110 PRO A N   1 
ATOM 888  C CA  ? PRO A 1 110 ?  -4.809 -12.164 -12.083 1.000 94.590 ? 110 PRO A CA  1 
ATOM 889  C C   ? PRO A 1 110 ?  -4.491 -11.082 -13.113 1.000 94.590 ? 110 PRO A C   1 
ATOM 890  C CB  ? PRO A 1 110 ?  -3.937 -13.402 -12.305 1.000 94.590 ? 110 PRO A CB  1 
ATOM 891  O O   ? PRO A 1 110 ?  -5.063 -11.078 -14.205 1.000 94.590 ? 110 PRO A O   1 
ATOM 892  C CG  ? PRO A 1 110 ?  -4.746 -14.285 -13.199 1.000 94.590 ? 110 PRO A CG  1 
ATOM 893  C CD  ? PRO A 1 110 ?  -6.198 -14.108 -12.856 1.000 94.590 ? 110 PRO A CD  1 
ATOM 894  N N   ? PRO A 1 111 ?  -3.551 -10.163 -12.736 1.000 93.930 ? 111 PRO A N   1 
ATOM 895  C CA  ? PRO A 1 111 ?  -3.157  -9.171 -13.739 1.000 93.930 ? 111 PRO A CA  1 
ATOM 896  C C   ? PRO A 1 111 ?  -2.385  -9.785 -14.904 1.000 93.930 ? 111 PRO A C   1 
ATOM 897  C CB  ? PRO A 1 111 ?  -2.275  -8.202 -12.949 1.000 93.930 ? 111 PRO A CB  1 
ATOM 898  O O   ? PRO A 1 111 ?  -1.688 -10.788 -14.728 1.000 93.930 ? 111 PRO A O   1 
ATOM 899  C CG  ? PRO A 1 111 ?  -1.649  -9.039 -11.881 1.000 93.930 ? 111 PRO A CG  1 
ATOM 900  C CD  ? PRO A 1 111 ?  -2.637 -10.086 -11.455 1.000 93.930 ? 111 PRO A CD  1 
ATOM 901  N N   ? SER A 1 112 ?  -2.432  -9.163 -16.095 1.000 94.260 ? 112 SER A N   1 
ATOM 902  C CA  ? SER A 1 112 ?  -1.688  -9.627 -17.262 1.000 94.260 ? 112 SER A CA  1 
ATOM 903  C C   ? SER A 1 112 ?  -0.352  -8.904 -17.388 1.000 94.260 ? 112 SER A C   1 
ATOM 904  C CB  ? SER A 1 112 ?  -2.509  -9.424 -18.536 1.000 94.260 ? 112 SER A CB  1 
ATOM 905  O O   ? SER A 1 112 ?  -0.267  -7.697 -17.149 1.000 94.260 ? 112 SER A O   1 
ATOM 906  O OG  ? SER A 1 112 ?  -3.736 -10.131 -18.462 1.000 94.260 ? 112 SER A OG  1 
ATOM 907  N N   ? VAL A 1 113 ?   0.659  -9.664 -17.739 1.000 95.130 ? 113 VAL A N   1 
ATOM 908  C CA  ? VAL A 1 113 ?   1.944  -9.045 -18.045 1.000 95.130 ? 113 VAL A CA  1 
ATOM 909  C C   ? VAL A 1 113 ?   1.761  -7.980 -19.125 1.000 95.130 ? 113 VAL A C   1 
ATOM 910  C CB  ? VAL A 1 113 ?   2.985 -10.092 -18.501 1.000 95.130 ? 113 VAL A CB  1 
ATOM 911  O O   ? VAL A 1 113 ?   1.045  -8.198 -20.105 1.000 95.130 ? 113 VAL A O   1 
ATOM 912  C CG1 ? VAL A 1 113 ?   4.250  -9.409 -19.016 1.000 95.130 ? 113 VAL A CG1 1 
ATOM 913  C CG2 ? VAL A 1 113 ?   3.318 -11.046 -17.355 1.000 95.130 ? 113 VAL A CG2 1 
ATOM 914  N N   ? GLY A 1 114 ?   2.343  -6.797 -18.850 1.000 95.240 ? 114 GLY A N   1 
ATOM 915  C CA  ? GLY A 1 114 ?   2.274  -5.716 -19.820 1.000 95.240 ? 114 GLY A CA  1 
ATOM 916  C C   ? GLY A 1 114 ?   1.159  -4.728 -19.534 1.000 95.240 ? 114 GLY A C   1 
ATOM 917  O O   ? GLY A 1 114 ?   1.108  -3.651 -20.133 1.000 95.240 ? 114 GLY A O   1 
ATOM 918  N N   ? SER A 1 115 ?   0.211  -5.189 -18.658 1.000 95.770 ? 115 SER A N   1 
ATOM 919  C CA  ? SER A 1 115 ?  -0.866  -4.276 -18.289 1.000 95.770 ? 115 SER A CA  1 
ATOM 920  C C   ? SER A 1 115 ?  -0.329  -3.066 -17.532 1.000 95.770 ? 115 SER A C   1 
ATOM 921  C CB  ? SER A 1 115 ?  -1.913  -4.996 -17.440 1.000 95.770 ? 115 SER A CB  1 
ATOM 922  O O   ? SER A 1 115 ?   0.671  -3.167 -16.819 1.000 95.770 ? 115 SER A O   1 
ATOM 923  O OG  ? SER A 1 115 ?  -1.342  -5.471 -16.233 1.000 95.770 ? 115 SER A OG  1 
ATOM 924  N N   ? VAL A 1 116 ?  -0.998  -1.931 -17.706 1.000 96.790 ? 116 VAL A N   1 
ATOM 925  C CA  ? VAL A 1 116 ?  -0.676  -0.703 -16.986 1.000 96.790 ? 116 VAL A CA  1 
ATOM 926  C C   ? VAL A 1 116 ?  -1.487  -0.634 -15.694 1.000 96.790 ? 116 VAL A C   1 
ATOM 927  C CB  ? VAL A 1 116 ?  -0.945   0.549 -17.851 1.000 96.790 ? 116 VAL A CB  1 
ATOM 928  O O   ? VAL A 1 116 ?  -2.714  -0.761 -15.716 1.000 96.790 ? 116 VAL A O   1 
ATOM 929  C CG1 ? VAL A 1 116 ?  -0.645   1.823 -17.064 1.000 96.790 ? 116 VAL A CG1 1 
ATOM 930  C CG2 ? VAL A 1 116 ?  -0.114   0.500 -19.132 1.000 96.790 ? 116 VAL A CG2 1 
ATOM 931  N N   ? CYS A 1 117 ?  -0.775  -0.436 -14.631 1.000 97.100 ? 117 CYS A N   1 
ATOM 932  C CA  ? CYS A 1 117 ?  -1.370  -0.362 -13.301 1.000 97.100 ? 117 CYS A CA  1 
ATOM 933  C C   ? CYS A 1 117 ?  -1.001   0.946 -12.612 1.000 97.100 ? 117 CYS A C   1 
ATOM 934  C CB  ? CYS A 1 117 ?  -0.918  -1.545 -12.446 1.000 97.100 ? 117 CYS A CB  1 
ATOM 935  O O   ? CYS A 1 117 ?  -0.008   1.582 -12.968 1.000 97.100 ? 117 CYS A O   1 
ATOM 936  S SG  ? CYS A 1 117 ?  -1.318  -3.155 -13.160 1.000 97.100 ? 117 CYS A SG  1 
ATOM 937  N N   ? SER A 1 118 ?  -1.813   1.296 -11.697 1.000 96.380 ? 118 SER A N   1 
ATOM 938  C CA  ? SER A 1 118 ?  -1.584   2.530 -10.954 1.000 96.380 ? 118 SER A CA  1 
ATOM 939  C C   ? SER A 1 118 ?  -1.114   2.240  -9.532 1.000 96.380 ? 118 SER A C   1 
ATOM 940  C CB  ? SER A 1 118 ?  -2.856   3.377 -10.915 1.000 96.380 ? 118 SER A CB  1 
ATOM 941  O O   ? SER A 1 118 ?  -1.619   1.323  -8.881 1.000 96.380 ? 118 SER A O   1 
ATOM 942  O OG  ? SER A 1 118 ?  -3.227   3.787 -12.220 1.000 96.380 ? 118 SER A OG  1 
ATOM 943  N N   ? ILE A 1 119 ?  -0.113   2.988  -9.123 1.000 96.340 ? 119 ILE A N   1 
ATOM 944  C CA  ? ILE A 1 119 ?   0.333   2.972  -7.735 1.000 96.340 ? 119 ILE A CA  1 
ATOM 945  C C   ? ILE A 1 119 ?  -0.006   4.303  -7.068 1.000 96.340 ? 119 ILE A C   1 
ATOM 946  C CB  ? ILE A 1 119 ?   1.849   2.691  -7.631 1.000 96.340 ? 119 ILE A CB  1 
ATOM 947  O O   ? ILE A 1 119 ?  -0.001   5.350  -7.720 1.000 96.340 ? 119 ILE A O   1 
ATOM 948  C CG1 ? ILE A 1 119 ?   2.644   3.771  -8.374 1.000 96.340 ? 119 ILE A CG1 1 
ATOM 949  C CG2 ? ILE A 1 119 ?   2.178   1.298  -8.175 1.000 96.340 ? 119 ILE A CG2 1 
ATOM 950  C CD1 ? ILE A 1 119 ?   4.153   3.653  -8.208 1.000 96.340 ? 119 ILE A CD1 1 
ATOM 951  N N   ? MET A 1 120 ?  -0.194   4.217  -5.816 1.000 94.930 ? 120 MET A N   1 
ATOM 952  C CA  ? MET A 1 120 ?  -0.507   5.436  -5.076 1.000 94.930 ? 120 MET A CA  1 
ATOM 953  C C   ? MET A 1 120 ?  -0.092   5.307  -3.614 1.000 94.930 ? 120 MET A C   1 
ATOM 954  C CB  ? MET A 1 120 ?  -2.000   5.755  -5.169 1.000 94.930 ? 120 MET A CB  1 
ATOM 955  O O   ? MET A 1 120 ?  -0.141   4.215  -3.044 1.000 94.930 ? 120 MET A O   1 
ATOM 956  C CG  ? MET A 1 120 ?  -2.892   4.704  -4.528 1.000 94.930 ? 120 MET A CG  1 
ATOM 957  S SD  ? MET A 1 120 ?  -4.668   4.962  -4.911 1.000 94.930 ? 120 MET A SD  1 
ATOM 958  C CE  ? MET A 1 120 ?  -4.688   4.500  -6.665 1.000 94.930 ? 120 MET A CE  1 
ATOM 959  N N   ? GLY A 1 121 ?   0.332   6.475  -2.970 1.000 94.690 ? 121 GLY A N   1 
ATOM 960  C CA  ? GLY A 1 121 ?   0.737   6.447  -1.574 1.000 94.690 ? 121 GLY A CA  1 
ATOM 961  C C   ? GLY A 1 121 ?   1.367   7.747  -1.109 1.000 94.690 ? 121 GLY A C   1 
ATOM 962  O O   ? GLY A 1 121 ?   1.409   8.725  -1.858 1.000 94.690 ? 121 GLY A O   1 
ATOM 963  N N   ? TRP A 1 122 ?   1.804   7.819   0.225 1.000 93.270 ? 122 TRP A N   1 
ATOM 964  C CA  ? TRP A 1 122 ?   2.363   9.002   0.871 1.000 93.270 ? 122 TRP A CA  1 
ATOM 965  C C   ? TRP A 1 122 ?   3.859   8.833   1.115 1.000 93.270 ? 122 TRP A C   1 
ATOM 966  C CB  ? TRP A 1 122 ?   1.646   9.282   2.195 1.000 93.270 ? 122 TRP A CB  1 
ATOM 967  O O   ? TRP A 1 122 ?   4.415   9.435   2.036 1.000 93.270 ? 122 TRP A O   1 
ATOM 968  C CG  ? TRP A 1 122 ?   0.279   9.878   2.033 1.000 93.270 ? 122 TRP A CG  1 
ATOM 969  C CD1 ? TRP A 1 122 ?  -0.044  11.206   2.014 1.000 93.270 ? 122 TRP A CD1 1 
ATOM 970  C CD2 ? TRP A 1 122 ?  -0.950   9.164   1.871 1.000 93.270 ? 122 TRP A CD2 1 
ATOM 971  C CE2 ? TRP A 1 122 ?  -1.980  10.124   1.760 1.000 93.270 ? 122 TRP A CE2 1 
ATOM 972  C CE3 ? TRP A 1 122 ?  -1.281   7.803   1.810 1.000 93.270 ? 122 TRP A CE3 1 
ATOM 973  N NE1 ? TRP A 1 122 ?  -1.401  11.361   1.850 1.000 93.270 ? 122 TRP A NE1 1 
ATOM 974  C CH2 ? TRP A 1 122 ?  -3.616   8.429   1.533 1.000 93.270 ? 122 TRP A CH2 1 
ATOM 975  C CZ2 ? TRP A 1 122 ?  -3.319   9.766   1.590 1.000 93.270 ? 122 TRP A CZ2 1 
ATOM 976  C CZ3 ? TRP A 1 122 ?  -2.615   7.449   1.640 1.000 93.270 ? 122 TRP A CZ3 1 
ATOM 977  N N   ? GLY A 1 123 ?   4.514   7.928   0.311 1.000 92.090 ? 123 GLY A N   1 
ATOM 978  C CA  ? GLY A 1 123 ?   5.935   7.674   0.489 1.000 92.090 ? 123 GLY A CA  1 
ATOM 979  C C   ? GLY A 1 123 ?   6.814   8.747  -0.124 1.000 92.090 ? 123 GLY A C   1 
ATOM 980  O O   ? GLY A 1 123 ?   6.319   9.788  -0.561 1.000 92.090 ? 123 GLY A O   1 
ATOM 981  N N   ? ALA A 1 124 ?   8.223   8.558  -0.138 1.000 93.380 ? 124 ALA A N   1 
ATOM 982  C CA  ? ALA A 1 124 ?   9.220   9.497  -0.644 1.000 93.380 ? 124 ALA A CA  1 
ATOM 983  C C   ? ALA A 1 124 ?   9.051   9.722  -2.144 1.000 93.380 ? 124 ALA A C   1 
ATOM 984  C CB  ? ALA A 1 124 ?  10.629   8.993  -0.340 1.000 93.380 ? 124 ALA A CB  1 
ATOM 985  O O   ? ALA A 1 124 ?   8.767   8.782  -2.890 1.000 93.380 ? 124 ALA A O   1 
ATOM 986  N N   ? ILE A 1 125 ?   9.282  11.016  -2.712 1.000 93.340 ? 125 ILE A N   1 
ATOM 987  C CA  ? ILE A 1 125 ?   9.131  11.365  -4.121 1.000 93.340 ? 125 ILE A CA  1 
ATOM 988  C C   ? ILE A 1 125 ?  10.505  11.590  -4.747 1.000 93.340 ? 125 ILE A C   1 
ATOM 989  C CB  ? ILE A 1 125 ?   8.248  12.620  -4.301 1.000 93.340 ? 125 ILE A CB  1 
ATOM 990  O O   ? ILE A 1 125 ?  10.612  11.868  -5.943 1.000 93.340 ? 125 ILE A O   1 
ATOM 991  C CG1 ? ILE A 1 125 ?   8.831  13.801  -3.517 1.000 93.340 ? 125 ILE A CG1 1 
ATOM 992  C CG2 ? ILE A 1 125 ?   6.807  12.333  -3.868 1.000 93.340 ? 125 ILE A CG2 1 
ATOM 993  C CD1 ? ILE A 1 125 ?   8.196  15.142  -3.855 1.000 93.340 ? 125 ILE A CD1 1 
ATOM 994  N N   ? THR A 1 126 ?  11.494  11.517  -3.933 1.000 92.050 ? 126 THR A N   1 
ATOM 995  C CA  ? THR A 1 126 ?  12.873  11.532  -4.409 1.000 92.050 ? 126 THR A CA  1 
ATOM 996  C C   ? THR A 1 126 ?  13.657  10.357  -3.832 1.000 92.050 ? 126 THR A C   1 
ATOM 997  C CB  ? THR A 1 126 ?  13.576  12.852  -4.043 1.000 92.050 ? 126 THR A CB  1 
ATOM 998  O O   ? THR A 1 126 ?  13.293   9.816  -2.786 1.000 92.050 ? 126 THR A O   1 
ATOM 999  C CG2 ? THR A 1 126 ?  12.860  14.047  -4.664 1.000 92.050 ? 126 THR A CG2 1 
ATOM 1000 O OG1 ? THR A 1 126 ?  13.586  13.002  -2.618 1.000 92.050 ? 126 THR A OG1 1 
ATOM 1001 N N   ? SER A 1 127 ?  14.733   9.889  -4.532 1.000 91.340 ? 127 SER A N   1 
ATOM 1002 C CA  ? SER A 1 127 ?  15.661   8.837  -4.128 1.000 91.340 ? 127 SER A CA  1 
ATOM 1003 C C   ? SER A 1 127 ?  17.073   9.124  -4.626 1.000 91.340 ? 127 SER A C   1 
ATOM 1004 C CB  ? SER A 1 127 ?  15.193   7.479  -4.653 1.000 91.340 ? 127 SER A CB  1 
ATOM 1005 O O   ? SER A 1 127 ?  17.265   9.495  -5.786 1.000 91.340 ? 127 SER A O   1 
ATOM 1006 O OG  ? SER A 1 127 ?  16.098   6.455  -4.278 1.000 91.340 ? 127 SER A OG  1 
ATOM 1007 N N   ? PRO A 1 128 ?  18.050   9.118  -3.780 1.000 89.420 ? 128 PRO A N   1 
ATOM 1008 C CA  ? PRO A 1 128 ?  18.088   8.551  -2.430 1.000 89.420 ? 128 PRO A CA  1 
ATOM 1009 C C   ? PRO A 1 128 ?  17.720   9.569  -1.352 1.000 89.420 ? 128 PRO A C   1 
ATOM 1010 C CB  ? PRO A 1 128 ?  19.543   8.098  -2.279 1.000 89.420 ? 128 PRO A CB  1 
ATOM 1011 O O   ? PRO A 1 128 ?  17.472   9.194  -0.203 1.000 89.420 ? 128 PRO A O   1 
ATOM 1012 C CG  ? PRO A 1 128 ?  20.327   9.039  -3.136 1.000 89.420 ? 128 PRO A CG  1 
ATOM 1013 C CD  ? PRO A 1 128 ?  19.483   9.424  -4.317 1.000 89.420 ? 128 PRO A CD  1 
ATOM 1014 N N   ? ASN A 1 129 ?  17.673  10.886  -1.688 1.000 87.340 ? 129 ASN A N   1 
ATOM 1015 C CA  ? ASN A 1 129 ?  17.282  11.959  -0.779 1.000 87.340 ? 129 ASN A CA  1 
ATOM 1016 C C   ? ASN A 1 129 ?  15.765  12.086  -0.683 1.000 87.340 ? 129 ASN A C   1 
ATOM 1017 C CB  ? ASN A 1 129 ?  17.900  13.287  -1.220 1.000 87.340 ? 129 ASN A CB  1 
ATOM 1018 O O   ? ASN A 1 129 ?  15.105  12.446  -1.660 1.000 87.340 ? 129 ASN A O   1 
ATOM 1019 C CG  ? ASN A 1 129 ?  19.415  13.273  -1.166 1.000 87.340 ? 129 ASN A CG  1 
ATOM 1020 N ND2 ? ASN A 1 129 ?  20.047  14.032  -2.054 1.000 87.340 ? 129 ASN A ND2 1 
ATOM 1021 O OD1 ? ASN A 1 129 ?  20.012  12.586  -0.334 1.000 87.340 ? 129 ASN A OD1 1 
ATOM 1022 N N   ? GLU A 1 130 ?  15.198  11.362   0.376 1.000 90.210 ? 130 GLU A N   1 
ATOM 1023 C CA  ? GLU A 1 130 ?  13.764  11.145   0.542 1.000 90.210 ? 130 GLU A CA  1 
ATOM 1024 C C   ? GLU A 1 130 ?  13.048  12.441   0.910 1.000 90.210 ? 130 GLU A C   1 
ATOM 1025 C CB  ? GLU A 1 130 ?  13.502  10.078   1.608 1.000 90.210 ? 130 GLU A CB  1 
ATOM 1026 O O   ? GLU A 1 130 ?  13.429  13.116   1.869 1.000 90.210 ? 130 GLU A O   1 
ATOM 1027 C CG  ? GLU A 1 130 ?  14.116   8.724   1.287 1.000 90.210 ? 130 GLU A CG  1 
ATOM 1028 C CD  ? GLU A 1 130 ?  14.082   7.756   2.460 1.000 90.210 ? 130 GLU A CD  1 
ATOM 1029 O OE1 ? GLU A 1 130 ?  14.459   6.575   2.284 1.000 90.210 ? 130 GLU A OE1 1 
ATOM 1030 O OE2 ? GLU A 1 130 ?  13.673   8.182   3.563 1.000 90.210 ? 130 GLU A OE2 1 
ATOM 1031 N N   ? THR A 1 131 ?  12.160  12.926   0.081 1.000 92.260 ? 131 THR A N   1 
ATOM 1032 C CA  ? THR A 1 131 ?  11.182  13.982   0.316 1.000 92.260 ? 131 THR A CA  1 
ATOM 1033 C C   ? THR A 1 131 ?   9.775  13.401   0.424 1.000 92.260 ? 131 THR A C   1 
ATOM 1034 C CB  ? THR A 1 131 ?  11.220  15.038  -0.804 1.000 92.260 ? 131 THR A CB  1 
ATOM 1035 O O   ? THR A 1 131 ?   9.347  12.633  -0.439 1.000 92.260 ? 131 THR A O   1 
ATOM 1036 C CG2 ? THR A 1 131 ?  10.286  16.203  -0.492 1.000 92.260 ? 131 THR A CG2 1 
ATOM 1037 O OG1 ? THR A 1 131 ?  12.557  15.535  -0.939 1.000 92.260 ? 131 THR A OG1 1 
ATOM 1038 N N   ? TYR A 1 132 ?   9.066  13.758   1.555 1.000 91.980 ? 132 TYR A N   1 
ATOM 1039 C CA  ? TYR A 1 132 ?   7.720  13.250   1.790 1.000 91.980 ? 132 TYR A CA  1 
ATOM 1040 C C   ? TYR A 1 132 ?   6.680  14.346   1.589 1.000 91.980 ? 132 TYR A C   1 
ATOM 1041 C CB  ? TYR A 1 132 ?   7.602  12.672   3.204 1.000 91.980 ? 132 TYR A CB  1 
ATOM 1042 O O   ? TYR A 1 132 ?   6.648  15.325   2.339 1.000 91.980 ? 132 TYR A O   1 
ATOM 1043 C CG  ? TYR A 1 132 ?   8.504  11.488   3.453 1.000 91.980 ? 132 TYR A CG  1 
ATOM 1044 C CD1 ? TYR A 1 132 ?   8.069  10.190   3.195 1.000 91.980 ? 132 TYR A CD1 1 
ATOM 1045 C CD2 ? TYR A 1 132 ?   9.793  11.664   3.946 1.000 91.980 ? 132 TYR A CD2 1 
ATOM 1046 C CE1 ? TYR A 1 132 ?   8.897   9.095   3.425 1.000 91.980 ? 132 TYR A CE1 1 
ATOM 1047 C CE2 ? TYR A 1 132 ?  10.628  10.577   4.179 1.000 91.980 ? 132 TYR A CE2 1 
ATOM 1048 O OH  ? TYR A 1 132 ?  10.996   8.219   4.145 1.000 91.980 ? 132 TYR A OH  1 
ATOM 1049 C CZ  ? TYR A 1 132 ?  10.173   9.299   3.916 1.000 91.980 ? 132 TYR A CZ  1 
ATOM 1050 N N   ? PRO A 1 133 ?   5.856  14.145   0.563 1.000 92.070 ? 133 PRO A N   1 
ATOM 1051 C CA  ? PRO A 1 133 ?   4.817  15.150   0.322 1.000 92.070 ? 133 PRO A CA  1 
ATOM 1052 C C   ? PRO A 1 133 ?   3.645  15.031   1.293 1.000 92.070 ? 133 PRO A C   1 
ATOM 1053 C CB  ? PRO A 1 133 ?   4.370  14.857  -1.112 1.000 92.070 ? 133 PRO A CB  1 
ATOM 1054 O O   ? PRO A 1 133 ?   3.438  13.971   1.889 1.000 92.070 ? 133 PRO A O   1 
ATOM 1055 C CG  ? PRO A 1 133 ?   4.550  13.382  -1.275 1.000 92.070 ? 133 PRO A CG  1 
ATOM 1056 C CD  ? PRO A 1 133 ?   5.779  12.965  -0.520 1.000 92.070 ? 133 PRO A CD  1 
ATOM 1057 N N   ? ASP A 1 134 ?   2.797  16.139   1.464 1.000 92.220 ? 134 ASP A N   1 
ATOM 1058 C CA  ? ASP A 1 134 ?   1.624  16.155   2.332 1.000 92.220 ? 134 ASP A CA  1 
ATOM 1059 C C   ? ASP A 1 134 ?   0.428  15.493   1.651 1.000 92.220 ? 134 ASP A C   1 
ATOM 1060 C CB  ? ASP A 1 134 ?   1.272  17.589   2.734 1.000 92.220 ? 134 ASP A CB  1 
ATOM 1061 O O   ? ASP A 1 134 ?  -0.518  15.070   2.319 1.000 92.220 ? 134 ASP A O   1 
ATOM 1062 C CG  ? ASP A 1 134 ?   2.219  18.163   3.773 1.000 92.220 ? 134 ASP A CG  1 
ATOM 1063 O OD1 ? ASP A 1 134 ?   2.891  17.383   4.483 1.000 92.220 ? 134 ASP A OD1 1 
ATOM 1064 O OD2 ? ASP A 1 134 ?   2.293  19.406   3.885 1.000 92.220 ? 134 ASP A OD2 1 
ATOM 1065 N N   ? VAL A 1 135 ?   0.493  15.353   0.318 1.000 93.790 ? 135 VAL A N   1 
ATOM 1066 C CA  ? VAL A 1 135 ?  -0.570  14.725  -0.459 1.000 93.790 ? 135 VAL A CA  1 
ATOM 1067 C C   ? VAL A 1 135 ?  -0.047  13.448  -1.114 1.000 93.790 ? 135 VAL A C   1 
ATOM 1068 C CB  ? VAL A 1 135 ?  -1.131  15.684  -1.533 1.000 93.790 ? 135 VAL A CB  1 
ATOM 1069 O O   ? VAL A 1 135 ?   1.145  13.339  -1.410 1.000 93.790 ? 135 VAL A O   1 
ATOM 1070 C CG1 ? VAL A 1 135 ?  -1.697  16.947  -0.887 1.000 93.790 ? 135 VAL A CG1 1 
ATOM 1071 C CG2 ? VAL A 1 135 ?  -0.046  16.039  -2.549 1.000 93.790 ? 135 VAL A CG2 1 
ATOM 1072 N N   ? PRO A 1 136 ?  -0.945  12.495  -1.381 1.000 94.950 ? 136 PRO A N   1 
ATOM 1073 C CA  ? PRO A 1 136 ?  -0.488  11.292  -2.080 1.000 94.950 ? 136 PRO A CA  1 
ATOM 1074 C C   ? PRO A 1 136 ?  -0.149  11.555  -3.546 1.000 94.950 ? 136 PRO A C   1 
ATOM 1075 C CB  ? PRO A 1 136 ?  -1.679  10.339  -1.957 1.000 94.950 ? 136 PRO A CB  1 
ATOM 1076 O O   ? PRO A 1 136 ?  -0.774  12.405  -4.185 1.000 94.950 ? 136 PRO A O   1 
ATOM 1077 C CG  ? PRO A 1 136 ?  -2.876  11.230  -1.887 1.000 94.950 ? 136 PRO A CG  1 
ATOM 1078 C CD  ? PRO A 1 136 ?  -2.501  12.474  -1.134 1.000 94.950 ? 136 PRO A CD  1 
ATOM 1079 N N   ? HIS A 1 137 ?   0.860  10.781  -4.030 1.000 95.830 ? 137 HIS A N   1 
ATOM 1080 C CA  ? HIS A 1 137 ?   1.227  10.814  -5.441 1.000 95.830 ? 137 HIS A CA  1 
ATOM 1081 C C   ? HIS A 1 137 ?   0.871   9.502  -6.133 1.000 95.830 ? 137 HIS A C   1 
ATOM 1082 C CB  ? HIS A 1 137 ?   2.721  11.102  -5.599 1.000 95.830 ? 137 HIS A CB  1 
ATOM 1083 O O   ? HIS A 1 137 ?   0.911   8.437  -5.513 1.000 95.830 ? 137 HIS A O   1 
ATOM 1084 C CG  ? HIS A 1 137 ?   3.082  12.537  -5.382 1.000 95.830 ? 137 HIS A CG  1 
ATOM 1085 C CD2 ? HIS A 1 137 ?   2.634  13.438  -4.477 1.000 95.830 ? 137 HIS A CD2 1 
ATOM 1086 N ND1 ? HIS A 1 137 ?   4.011  13.196  -6.157 1.000 95.830 ? 137 HIS A ND1 1 
ATOM 1087 C CE1 ? HIS A 1 137 ?   4.120  14.445  -5.735 1.000 95.830 ? 137 HIS A CE1 1 
ATOM 1088 N NE2 ? HIS A 1 137 ?   3.295  14.618  -4.717 1.000 95.830 ? 137 HIS A NE2 1 
ATOM 1089 N N   ? CYS A 1 138 ?   0.518   9.668  -7.472 1.000 95.520 ? 138 CYS A N   1 
ATOM 1090 C CA  ? CYS A 1 138 ?   0.107   8.528  -8.285 1.000 95.520 ? 138 CYS A CA  1 
ATOM 1091 C C   ? CYS A 1 138 ?   0.940   8.439  -9.559 1.000 95.520 ? 138 CYS A C   1 
ATOM 1092 C CB  ? CYS A 1 138 ?  -1.376   8.629  -8.640 1.000 95.520 ? 138 CYS A CB  1 
ATOM 1093 O O   ? CYS A 1 138 ?   1.301   9.462 -10.142 1.000 95.520 ? 138 CYS A O   1 
ATOM 1094 S SG  ? CYS A 1 138 ?  -2.462   8.743  -7.202 1.000 95.520 ? 138 CYS A SG  1 
ATOM 1095 N N   ? ALA A 1 139 ?   1.229   7.220  -9.941 1.000 96.330 ? 139 ALA A N   1 
ATOM 1096 C CA  ? ALA A 1 139 ?   1.954   6.967 -11.183 1.000 96.330 ? 139 ALA A CA  1 
ATOM 1097 C C   ? ALA A 1 139 ?   1.530   5.639 -11.805 1.000 96.330 ? 139 ALA A C   1 
ATOM 1098 C CB  ? ALA A 1 139 ?   3.460   6.978 -10.933 1.000 96.330 ? 139 ALA A CB  1 
ATOM 1099 O O   ? ALA A 1 139 ?   1.119   4.718 -11.096 1.000 96.330 ? 139 ALA A O   1 
ATOM 1100 N N   ? ASN A 1 140 ?   1.657   5.657 -13.146 1.000 96.750 ? 140 ASN A N   1 
ATOM 1101 C CA  ? ASN A 1 140 ?   1.428   4.405 -13.858 1.000 96.750 ? 140 ASN A CA  1 
ATOM 1102 C C   ? ASN A 1 140 ?   2.718   3.607 -14.017 1.000 96.750 ? 140 ASN A C   1 
ATOM 1103 C CB  ? ASN A 1 140 ?   0.797   4.673 -15.226 1.000 96.750 ? 140 ASN A CB  1 
ATOM 1104 O O   ? ASN A 1 140 ?   3.766   4.170 -14.340 1.000 96.750 ? 140 ASN A O   1 
ATOM 1105 C CG  ? ASN A 1 140 ?  -0.622   5.197 -15.123 1.000 96.750 ? 140 ASN A CG  1 
ATOM 1106 N ND2 ? ASN A 1 140 ?  -1.025   6.013 -16.090 1.000 96.750 ? 140 ASN A ND2 1 
ATOM 1107 O OD1 ? ASN A 1 140 ?  -1.349   4.873 -14.181 1.000 96.750 ? 140 ASN A OD1 1 
ATOM 1108 N N   ? ILE A 1 141 ?   2.521   2.228 -13.767 1.000 97.110 ? 141 ILE A N   1 
ATOM 1109 C CA  ? ILE A 1 141 ?   3.630   1.298 -13.953 1.000 97.110 ? 141 ILE A CA  1 
ATOM 1110 C C   ? ILE A 1 141 ?   3.131   0.033 -14.648 1.000 97.110 ? 141 ILE A C   1 
ATOM 1111 C CB  ? ILE A 1 141 ?   4.300   0.942 -12.607 1.000 97.110 ? 141 ILE A CB  1 
ATOM 1112 O O   ? ILE A 1 141 ?   1.923  -0.177 -14.775 1.000 97.110 ? 141 ILE A O   1 
ATOM 1113 C CG1 ? ILE A 1 141 ?   3.289   0.273 -11.668 1.000 97.110 ? 141 ILE A CG1 1 
ATOM 1114 C CG2 ? ILE A 1 141 ?   4.906   2.190 -11.958 1.000 97.110 ? 141 ILE A CG2 1 
ATOM 1115 C CD1 ? ILE A 1 141 ?   3.906  -0.291 -10.395 1.000 97.110 ? 141 ILE A CD1 1 
ATOM 1116 N N   ? ASN A 1 142 ?   4.154  -0.809 -15.182 1.000 97.200 ? 142 ASN A N   1 
ATOM 1117 C CA  ? ASN A 1 142 ?   3.785  -1.998 -15.942 1.000 97.200 ? 142 ASN A CA  1 
ATOM 1118 C C   ? ASN A 1 142 ?   4.029  -3.274 -15.142 1.000 97.200 ? 142 ASN A C   1 
ATOM 1119 C CB  ? ASN A 1 142 ?   4.549  -2.047 -17.267 1.000 97.200 ? 142 ASN A CB  1 
ATOM 1120 O O   ? ASN A 1 142 ?   5.002  -3.363 -14.390 1.000 97.200 ? 142 ASN A O   1 
ATOM 1121 C CG  ? ASN A 1 142 ?   4.229  -0.872 -18.170 1.000 97.200 ? 142 ASN A CG  1 
ATOM 1122 N ND2 ? ASN A 1 142 ?   4.167  -1.125 -19.472 1.000 97.200 ? 142 ASN A ND2 1 
ATOM 1123 O OD1 ? ASN A 1 142 ?   4.040   0.253 -17.701 1.000 97.200 ? 142 ASN A OD1 1 
ATOM 1124 N N   ? ILE A 1 143 ?   3.065  -4.126 -15.390 1.000 97.180 ? 143 ILE A N   1 
ATOM 1125 C CA  ? ILE A 1 143 ?   3.307  -5.475 -14.891 1.000 97.180 ? 143 ILE A CA  1 
ATOM 1126 C C   ? ILE A 1 143 ?   4.383  -6.153 -15.736 1.000 97.180 ? 143 ILE A C   1 
ATOM 1127 C CB  ? ILE A 1 143 ?   2.012  -6.319 -14.894 1.000 97.180 ? 143 ILE A CB  1 
ATOM 1128 O O   ? ILE A 1 143 ?   4.329  -6.115 -16.968 1.000 97.180 ? 143 ILE A O   1 
ATOM 1129 C CG1 ? ILE A 1 143 ?   0.973  -5.706 -13.948 1.000 97.180 ? 143 ILE A CG1 1 
ATOM 1130 C CG2 ? ILE A 1 143 ?   2.313  -7.771 -14.512 1.000 97.180 ? 143 ILE A CG2 1 
ATOM 1131 C CD1 ? ILE A 1 143 ?   1.405  -5.680 -12.488 1.000 97.180 ? 143 ILE A CD1 1 
ATOM 1132 N N   ? LEU A 1 144 ?   5.316  -6.767 -15.010 1.000 95.570 ? 144 LEU A N   1 
ATOM 1133 C CA  ? LEU A 1 144 ?   6.420  -7.438 -15.688 1.000 95.570 ? 144 LEU A CA  1 
ATOM 1134 C C   ? LEU A 1 144 ?   6.380  -8.942 -15.435 1.000 95.570 ? 144 LEU A C   1 
ATOM 1135 C CB  ? LEU A 1 144 ?   7.762  -6.867 -15.222 1.000 95.570 ? 144 LEU A CB  1 
ATOM 1136 O O   ? LEU A 1 144 ?   5.729  -9.400 -14.494 1.000 95.570 ? 144 LEU A O   1 
ATOM 1137 C CG  ? LEU A 1 144 ?   7.941  -5.355 -15.366 1.000 95.570 ? 144 LEU A CG  1 
ATOM 1138 C CD1 ? LEU A 1 144 ?   9.215  -4.902 -14.660 1.000 95.570 ? 144 LEU A CD1 1 
ATOM 1139 C CD2 ? LEU A 1 144 ?   7.970  -4.957 -16.838 1.000 95.570 ? 144 LEU A CD2 1 
ATOM 1140 N N   ? ASP A 1 145 ?   7.114  -9.584 -16.359 1.000 92.710 ? 145 ASP A N   1 
ATOM 1141 C CA  ? ASP A 1 145 ?   7.342 -11.006 -16.126 1.000 92.710 ? 145 ASP A CA  1 
ATOM 1142 C C   ? ASP A 1 145 ?   8.182 -11.230 -14.871 1.000 92.710 ? 145 ASP A C   1 
ATOM 1143 C CB  ? ASP A 1 145 ?   8.026 -11.646 -17.337 1.000 92.710 ? 145 ASP A CB  1 
ATOM 1144 O O   ? ASP A 1 145 ?   9.153 -10.508 -14.631 1.000 92.710 ? 145 ASP A O   1 
ATOM 1145 C CG  ? ASP A 1 145 ?   7.962 -13.163 -17.321 1.000 92.710 ? 145 ASP A CG  1 
ATOM 1146 O OD1 ? ASP A 1 145 ?   8.713 -13.797 -16.549 1.000 92.710 ? 145 ASP A OD1 1 
ATOM 1147 O OD2 ? ASP A 1 145 ?   7.157 -13.730 -18.091 1.000 92.710 ? 145 ASP A OD2 1 
ATOM 1148 N N   ? TYR A 1 146 ?   7.661 -12.181 -14.136 1.000 87.940 ? 146 TYR A N   1 
ATOM 1149 C CA  ? TYR A 1 146 ?   8.360 -12.484 -12.893 1.000 87.940 ? 146 TYR A CA  1 
ATOM 1150 C C   ? TYR A 1 146 ?   9.846 -12.714 -13.145 1.000 87.940 ? 146 TYR A C   1 
ATOM 1151 C CB  ? TYR A 1 146 ?   7.749 -13.716 -12.218 1.000 87.940 ? 146 TYR A CB  1 
ATOM 1152 O O   ? TYR A 1 146 ?  10.681 -12.412 -12.289 1.000 87.940 ? 146 TYR A O   1 
ATOM 1153 C CG  ? TYR A 1 146 ?   8.479 -14.150 -10.971 1.000 87.940 ? 146 TYR A CG  1 
ATOM 1154 C CD1 ? TYR A 1 146 ?   9.305 -15.272 -10.980 1.000 87.940 ? 146 TYR A CD1 1 
ATOM 1155 C CD2 ? TYR A 1 146 ?   8.345 -13.441  -9.782 1.000 87.940 ? 146 TYR A CD2 1 
ATOM 1156 C CE1 ? TYR A 1 146 ?   9.979 -15.678  -9.832 1.000 87.940 ? 146 TYR A CE1 1 
ATOM 1157 C CE2 ? TYR A 1 146 ?   9.014 -13.838  -8.629 1.000 87.940 ? 146 TYR A CE2 1 
ATOM 1158 O OH  ? TYR A 1 146 ?  10.492 -15.352  -7.525 1.000 87.940 ? 146 TYR A OH  1 
ATOM 1159 C CZ  ? TYR A 1 146 ?   9.828 -14.955  -8.664 1.000 87.940 ? 146 TYR A CZ  1 
ATOM 1160 N N   ? GLU A 1 147 ?  10.288 -13.255 -14.262 1.000 88.580 ? 147 GLU A N   1 
ATOM 1161 C CA  ? GLU A 1 147 ?  11.679 -13.541 -14.599 1.000 88.580 ? 147 GLU A CA  1 
ATOM 1162 C C   ? GLU A 1 147 ?  12.515 -12.265 -14.623 1.000 88.580 ? 147 GLU A C   1 
ATOM 1163 C CB  ? GLU A 1 147 ?  11.770 -14.254 -15.951 1.000 88.580 ? 147 GLU A CB  1 
ATOM 1164 O O   ? GLU A 1 147 ?  13.716 -12.297 -14.345 1.000 88.580 ? 147 GLU A O   1 
ATOM 1165 C CG  ? GLU A 1 147 ?  11.210 -15.670 -15.938 1.000 88.580 ? 147 GLU A CG  1 
ATOM 1166 C CD  ? GLU A 1 147 ?  11.888 -16.573 -14.920 1.000 88.580 ? 147 GLU A CD  1 
ATOM 1167 O OE1 ? GLU A 1 147 ?  11.183 -17.345 -14.230 1.000 88.580 ? 147 GLU A OE1 1 
ATOM 1168 O OE2 ? GLU A 1 147 ?  13.132 -16.508 -14.811 1.000 88.580 ? 147 GLU A OE2 1 
ATOM 1169 N N   ? VAL A 1 148 ?  11.901 -11.146 -14.944 1.000 90.610 ? 148 VAL A N   1 
ATOM 1170 C CA  ? VAL A 1 148 ?  12.579  -9.854 -14.944 1.000 90.610 ? 148 VAL A CA  1 
ATOM 1171 C C   ? VAL A 1 148 ?  13.044  -9.513 -13.530 1.000 90.610 ? 148 VAL A C   1 
ATOM 1172 C CB  ? VAL A 1 148 ?  11.664  -8.733 -15.488 1.000 90.610 ? 148 VAL A CB  1 
ATOM 1173 O O   ? VAL A 1 148 ?  14.175  -9.064 -13.334 1.000 90.610 ? 148 VAL A O   1 
ATOM 1174 C CG1 ? VAL A 1 148 ?  12.332  -7.368 -15.332 1.000 90.610 ? 148 VAL A CG1 1 
ATOM 1175 C CG2 ? VAL A 1 148 ?  11.313  -8.995 -16.952 1.000 90.610 ? 148 VAL A CG2 1 
ATOM 1176 N N   ? CYS A 1 149 ?  12.214  -9.694 -12.574 1.000 89.680 ? 149 CYS A N   1 
ATOM 1177 C CA  ? CYS A 1 149 ?  12.526  -9.410 -11.178 1.000 89.680 ? 149 CYS A CA  1 
ATOM 1178 C C   ? CYS A 1 149 ?  13.557 -10.394 -10.639 1.000 89.680 ? 149 CYS A C   1 
ATOM 1179 C CB  ? CYS A 1 149 ?  11.259  -9.466 -10.324 1.000 89.680 ? 149 CYS A CB  1 
ATOM 1180 O O   ? CYS A 1 149 ?  14.452 -10.010  -9.884 1.000 89.680 ? 149 CYS A O   1 
ATOM 1181 S SG  ? CYS A 1 149 ?  10.083  -8.142 -10.678 1.000 89.680 ? 149 CYS A SG  1 
ATOM 1182 N N   ? ARG A 1 150 ?  13.493 -11.595 -10.992 1.000 87.250 ? 150 ARG A N   1 
ATOM 1183 C CA  ? ARG A 1 150 ?  14.467 -12.596 -10.570 1.000 87.250 ? 150 ARG A CA  1 
ATOM 1184 C C   ? ARG A 1 150 ?  15.867 -12.239 -11.059 1.000 87.250 ? 150 ARG A C   1 
ATOM 1185 C CB  ? ARG A 1 150 ?  14.071 -13.982 -11.083 1.000 87.250 ? 150 ARG A CB  1 
ATOM 1186 O O   ? ARG A 1 150 ?  16.857 -12.516 -10.379 1.000 87.250 ? 150 ARG A O   1 
ATOM 1187 C CG  ? ARG A 1 150 ?  12.962 -14.643 -10.280 1.000 87.250 ? 150 ARG A CG  1 
ATOM 1188 C CD  ? ARG A 1 150 ?  12.939 -16.152 -10.484 1.000 87.250 ? 150 ARG A CD  1 
ATOM 1189 N NE  ? ARG A 1 150 ?  12.853 -16.503 -11.899 1.000 87.250 ? 150 ARG A NE  1 
ATOM 1190 N NH1 ? ARG A 1 150 ?  13.185 -18.765 -11.570 1.000 87.250 ? 150 ARG A NH1 1 
ATOM 1191 N NH2 ? ARG A 1 150 ?  12.876 -17.943 -13.688 1.000 87.250 ? 150 ARG A NH2 1 
ATOM 1192 C CZ  ? ARG A 1 150 ?  12.971 -17.736 -12.382 1.000 87.250 ? 150 ARG A CZ  1 
ATOM 1193 N N   ? ALA A 1 151 ?  15.837 -11.674 -12.242 1.000 89.210 ? 151 ALA A N   1 
ATOM 1194 C CA  ? ALA A 1 151 ?  17.118 -11.271 -12.815 1.000 89.210 ? 151 ALA A CA  1 
ATOM 1195 C C   ? ALA A 1 151 ?  17.687 -10.056 -12.087 1.000 89.210 ? 151 ALA A C   1 
ATOM 1196 C CB  ? ALA A 1 151 ?  16.964 -10.970 -14.304 1.000 89.210 ? 151 ALA A CB  1 
ATOM 1197 O O   ? ALA A 1 151 ?  18.906  -9.906 -11.976 1.000 89.210 ? 151 ALA A O   1 
ATOM 1198 N N   ? ALA A 1 152 ?  16.774  -9.246 -11.571 1.000 88.190 ? 152 ALA A N   1 
ATOM 1199 C CA  ? ALA A 1 152 ?  17.151  -7.981 -10.945 1.000 88.190 ? 152 ALA A CA  1 
ATOM 1200 C C   ? ALA A 1 152 ?  17.519  -8.183  -9.478 1.000 88.190 ? 152 ALA A C   1 
ATOM 1201 C CB  ? ALA A 1 152 ?  16.018  -6.967 -11.072 1.000 88.190 ? 152 ALA A CB  1 
ATOM 1202 O O   ? ALA A 1 152 ?  18.395  -7.493  -8.951 1.000 88.190 ? 152 ALA A O   1 
ATOM 1203 N N   ? TYR A 1 153 ?  16.844  -9.148  -8.733 1.000 85.900 ? 153 TYR A N   1 
ATOM 1204 C CA  ? TYR A 1 153 ?  17.046  -9.354  -7.303 1.000 85.900 ? 153 TYR A CA  1 
ATOM 1205 C C   ? TYR A 1 153 ?  17.478 -10.786  -7.014 1.000 85.900 ? 153 TYR A C   1 
ATOM 1206 C CB  ? TYR A 1 153 ?  15.766  -9.028  -6.527 1.000 85.900 ? 153 TYR A CB  1 
ATOM 1207 O O   ? TYR A 1 153 ?  16.988 -11.728  -7.641 1.000 85.900 ? 153 TYR A O   1 
ATOM 1208 C CG  ? TYR A 1 153 ?  15.228  -7.643  -6.797 1.000 85.900 ? 153 TYR A CG  1 
ATOM 1209 C CD1 ? TYR A 1 153 ?  15.927  -6.511  -6.385 1.000 85.900 ? 153 TYR A CD1 1 
ATOM 1210 C CD2 ? TYR A 1 153 ?  14.020  -7.465  -7.463 1.000 85.900 ? 153 TYR A CD2 1 
ATOM 1211 C CE1 ? TYR A 1 153 ?  15.435  -5.233  -6.629 1.000 85.900 ? 153 TYR A CE1 1 
ATOM 1212 C CE2 ? TYR A 1 153 ?  13.518  -6.192  -7.712 1.000 85.900 ? 153 TYR A CE2 1 
ATOM 1213 O OH  ? TYR A 1 153 ?  13.740  -3.821  -7.538 1.000 85.900 ? 153 TYR A OH  1 
ATOM 1214 C CZ  ? TYR A 1 153 ?  14.232  -5.084  -7.293 1.000 85.900 ? 153 TYR A CZ  1 
ATOM 1215 N N   ? ALA A 1 154 ?  18.493 -10.964  -6.169 1.000 73.380 ? 154 ALA A N   1 
ATOM 1216 C CA  ? ALA A 1 154 ?  18.898 -12.298  -5.735 1.000 73.380 ? 154 ALA A CA  1 
ATOM 1217 C C   ? ALA A 1 154 ?  17.962 -12.831  -4.654 1.000 73.380 ? 154 ALA A C   1 
ATOM 1218 C CB  ? ALA A 1 154 ?  20.337 -12.278  -5.224 1.000 73.380 ? 154 ALA A CB  1 
ATOM 1219 O O   ? ALA A 1 154 ?  17.737 -12.170  -3.637 1.000 73.380 ? 154 ALA A O   1 
ATOM 1220 N N   ? GLY A 1 155 ?  16.545 -13.388  -5.084 1.000 68.380 ? 155 GLY A N   1 
ATOM 1221 C CA  ? GLY A 1 155 ?  15.843 -13.857  -3.899 1.000 68.380 ? 155 GLY A CA  1 
ATOM 1222 C C   ? GLY A 1 155 ?  14.334 -13.767  -4.025 1.000 68.380 ? 155 GLY A C   1 
ATOM 1223 O O   ? GLY A 1 155 ?  13.612 -13.934  -3.040 1.000 68.380 ? 155 GLY A O   1 
ATOM 1224 N N   ? PRO A 1 156 ?  13.707 -13.404  -5.183 1.000 67.380 ? 156 PRO A N   1 
ATOM 1225 C CA  ? PRO A 1 156 ?  12.249 -13.512  -5.101 1.000 67.380 ? 156 PRO A CA  1 
ATOM 1226 C C   ? PRO A 1 156 ?  11.766 -14.960  -5.056 1.000 67.380 ? 156 PRO A C   1 
ATOM 1227 C CB  ? PRO A 1 156 ?  11.771 -12.817  -6.378 1.000 67.380 ? 156 PRO A CB  1 
ATOM 1228 O O   ? PRO A 1 156 ?  12.265 -15.805  -5.804 1.000 67.380 ? 156 PRO A O   1 
ATOM 1229 C CG  ? PRO A 1 156 ?  13.003 -12.209  -6.966 1.000 67.380 ? 156 PRO A CG  1 
ATOM 1230 C CD  ? PRO A 1 156 ?  14.201 -12.796  -6.276 1.000 67.380 ? 156 PRO A CD  1 
ATOM 1231 N N   ? ALA A 1 157 ?  11.219 -15.367  -4.015 1.000 60.290 ? 157 ALA A N   1 
ATOM 1232 C CA  ? ALA A 1 157 ?  10.909 -16.611  -3.315 1.000 60.290 ? 157 ALA A CA  1 
ATOM 1233 C C   ? ALA A 1 157 ?   9.610 -17.223  -3.832 1.000 60.290 ? 157 ALA A C   1 
ATOM 1234 C CB  ? ALA A 1 157 ?  10.817 -16.368  -1.811 1.000 60.290 ? 157 ALA A CB  1 
ATOM 1235 O O   ? ALA A 1 157 ?   9.464 -18.447  -3.869 1.000 60.290 ? 157 ALA A O   1 
ATOM 1236 N N   ? THR A 1 158 ?   9.060 -16.812  -5.119 1.000 67.430 ? 158 THR A N   1 
ATOM 1237 C CA  ? THR A 1 158 ?   7.948 -17.592  -5.649 1.000 67.430 ? 158 THR A CA  1 
ATOM 1238 C C   ? THR A 1 158 ?   7.119 -16.760  -6.623 1.000 67.430 ? 158 THR A C   1 
ATOM 1239 C CB  ? THR A 1 158 ?   7.043 -18.115  -4.518 1.000 67.430 ? 158 THR A CB  1 
ATOM 1240 O O   ? THR A 1 158 ?   7.304 -15.545  -6.723 1.000 67.430 ? 158 THR A O   1 
ATOM 1241 C CG2 ? THR A 1 158 ?   7.860 -18.829  -3.446 1.000 67.430 ? 158 THR A CG2 1 
ATOM 1242 O OG1 ? THR A 1 158 ?   6.350 -17.013  -3.920 1.000 67.430 ? 158 THR A OG1 1 
ATOM 1243 N N   ? SER A 1 159 ?   6.141 -17.405  -7.441 1.000 69.040 ? 159 SER A N   1 
ATOM 1244 C CA  ? SER A 1 159 ?   5.174 -16.896  -8.409 1.000 69.040 ? 159 SER A CA  1 
ATOM 1245 C C   ? SER A 1 159 ?   4.106 -16.046  -7.729 1.000 69.040 ? 159 SER A C   1 
ATOM 1246 C CB  ? SER A 1 159 ?   4.514 -18.049  -9.165 1.000 69.040 ? 159 SER A CB  1 
ATOM 1247 O O   ? SER A 1 159 ?   3.354 -15.334  -8.397 1.000 69.040 ? 159 SER A O   1 
ATOM 1248 O OG  ? SER A 1 159 ?   3.779 -18.876  -8.280 1.000 69.040 ? 159 SER A OG  1 
ATOM 1249 N N   ? ARG A 1 160 ?   4.094 -15.905  -6.376 1.000 80.980 ? 160 ARG A N   1 
ATOM 1250 C CA  ? ARG A 1 160 ?   3.041 -15.174  -5.679 1.000 80.980 ? 160 ARG A CA  1 
ATOM 1251 C C   ? ARG A 1 160 ?   3.450 -13.726  -5.431 1.000 80.980 ? 160 ARG A C   1 
ATOM 1252 C CB  ? ARG A 1 160 ?   2.700 -15.857  -4.353 1.000 80.980 ? 160 ARG A CB  1 
ATOM 1253 O O   ? ARG A 1 160 ?   2.762 -12.995  -4.716 1.000 80.980 ? 160 ARG A O   1 
ATOM 1254 C CG  ? ARG A 1 160 ?   2.097 -17.244  -4.511 1.000 80.980 ? 160 ARG A CG  1 
ATOM 1255 C CD  ? ARG A 1 160 ?   1.675 -17.831  -3.171 1.000 80.980 ? 160 ARG A CD  1 
ATOM 1256 N NE  ? ARG A 1 160 ?   1.158 -19.189  -3.317 1.000 80.980 ? 160 ARG A NE  1 
ATOM 1257 N NH1 ? ARG A 1 160 ?  -1.061 -18.555  -3.416 1.000 80.980 ? 160 ARG A NH1 1 
ATOM 1258 N NH2 ? ARG A 1 160 ?  -0.490 -20.770  -3.558 1.000 80.980 ? 160 ARG A NH2 1 
ATOM 1259 C CZ  ? ARG A 1 160 ?  -0.130 -19.502  -3.430 1.000 80.980 ? 160 ARG A CZ  1 
ATOM 1260 N N   ? THR A 1 161 ?   4.534 -13.234  -6.063 1.000 88.210 ? 161 THR A N   1 
ATOM 1261 C CA  ? THR A 1 161 ?   5.025 -11.861  -6.101 1.000 88.210 ? 161 THR A CA  1 
ATOM 1262 C C   ? THR A 1 161 ?   4.759 -11.229  -7.465 1.000 88.210 ? 161 THR A C   1 
ATOM 1263 C CB  ? THR A 1 161 ?   6.531 -11.796  -5.787 1.000 88.210 ? 161 THR A CB  1 
ATOM 1264 O O   ? THR A 1 161 ?   5.032 -11.839  -8.501 1.000 88.210 ? 161 THR A O   1 
ATOM 1265 C CG2 ? THR A 1 161 ?   7.033 -10.356  -5.794 1.000 88.210 ? 161 THR A CG2 1 
ATOM 1266 O OG1 ? THR A 1 161 ?   6.768 -12.367  -4.494 1.000 88.210 ? 161 THR A OG1 1 
ATOM 1267 N N   ? LEU A 1 162 ?   4.163 -10.067  -7.356 1.000 93.140 ? 162 LEU A N   1 
ATOM 1268 C CA  ? LEU A 1 162 ?   3.994  -9.285  -8.576 1.000 93.140 ? 162 LEU A CA  1 
ATOM 1269 C C   ? LEU A 1 162 ?   5.180  -8.350  -8.790 1.000 93.140 ? 162 LEU A C   1 
ATOM 1270 C CB  ? LEU A 1 162 ?   2.695  -8.477  -8.519 1.000 93.140 ? 162 LEU A CB  1 
ATOM 1271 O O   ? LEU A 1 162 ?   5.641  -7.700  -7.849 1.000 93.140 ? 162 LEU A O   1 
ATOM 1272 C CG  ? LEU A 1 162 ?   1.395  -9.279  -8.587 1.000 93.140 ? 162 LEU A CG  1 
ATOM 1273 C CD1 ? LEU A 1 162 ?   0.196  -8.364  -8.360 1.000 93.140 ? 162 LEU A CD1 1 
ATOM 1274 C CD2 ? LEU A 1 162 ?   1.279  -9.999  -9.926 1.000 93.140 ? 162 LEU A CD2 1 
ATOM 1275 N N   ? CYS A 1 163 ?   5.605  -8.404 -10.058 1.000 94.050 ? 163 CYS A N   1 
ATOM 1276 C CA  ? CYS A 1 163 ?   6.703  -7.547 -10.492 1.000 94.050 ? 163 CYS A CA  1 
ATOM 1277 C C   ? CYS A 1 163 ?   6.198  -6.434 -11.402 1.000 94.050 ? 163 CYS A C   1 
ATOM 1278 C CB  ? CYS A 1 163 ?   7.769  -8.367 -11.217 1.000 94.050 ? 163 CYS A CB  1 
ATOM 1279 O O   ? CYS A 1 163 ?   5.560  -6.702 -12.422 1.000 94.050 ? 163 CYS A O   1 
ATOM 1280 S SG  ? CYS A 1 163 ?   9.259  -7.428 -11.621 1.000 94.050 ? 163 CYS A SG  1 
ATOM 1281 N N   ? ALA A 1 164 ?   6.542  -5.183 -10.924 1.000 95.890 ? 164 ALA A N   1 
ATOM 1282 C CA  ? ALA A 1 164 ?   6.045  -4.044 -11.691 1.000 95.890 ? 164 ALA A CA  1 
ATOM 1283 C C   ? ALA A 1 164 ?   7.055  -2.900 -11.691 1.000 95.890 ? 164 ALA A C   1 
ATOM 1284 C CB  ? ALA A 1 164 ?   4.707  -3.568 -11.131 1.000 95.890 ? 164 ALA A CB  1 
ATOM 1285 O O   ? ALA A 1 164 ?   7.774  -2.698 -10.709 1.000 95.890 ? 164 ALA A O   1 
ATOM 1286 N N   ? GLY A 1 165 ?   7.123  -2.264 -12.760 1.000 95.470 ? 165 GLY A N   1 
ATOM 1287 C CA  ? GLY A 1 165 ?   8.012  -1.121 -12.894 1.000 95.470 ? 165 GLY A CA  1 
ATOM 1288 C C   ? GLY A 1 165 ?   8.221  -0.694 -14.335 1.000 95.470 ? 165 GLY A C   1 
ATOM 1289 O O   ? GLY A 1 165 ?   7.580  -1.224 -15.245 1.000 95.470 ? 165 GLY A O   1 
ATOM 1290 N N   ? ILE A 1 166 ?   9.040   0.351 -14.585 1.000 95.650 ? 166 ILE A N   1 
ATOM 1291 C CA  ? ILE A 1 166 ?   9.522   0.818 -15.881 1.000 95.650 ? 166 ILE A CA  1 
ATOM 1292 C C   ? ILE A 1 166 ?  11.011   0.512 -16.019 1.000 95.650 ? 166 ILE A C   1 
ATOM 1293 C CB  ? ILE A 1 166 ?   9.265   2.330 -16.068 1.000 95.650 ? 166 ILE A CB  1 
ATOM 1294 O O   ? ILE A 1 166 ?  11.831   1.033 -15.258 1.000 95.650 ? 166 ILE A O   1 
ATOM 1295 C CG1 ? ILE A 1 166 ?   7.785   2.653 -15.837 1.000 95.650 ? 166 ILE A CG1 1 
ATOM 1296 C CG2 ? ILE A 1 166 ?   9.716   2.787 -17.459 1.000 95.650 ? 166 ILE A CG2 1 
ATOM 1297 C CD1 ? ILE A 1 166 ?   6.860   2.127 -16.926 1.000 95.650 ? 166 ILE A CD1 1 
ATOM 1298 N N   ? LEU A 1 167 ?  11.310  -0.375 -16.948 1.000 94.320 ? 167 LEU A N   1 
ATOM 1299 C CA  ? LEU A 1 167 ?  12.668  -0.901 -17.041 1.000 94.320 ? 167 LEU A CA  1 
ATOM 1300 C C   ? LEU A 1 167 ?  13.670   0.222 -17.287 1.000 94.320 ? 167 LEU A C   1 
ATOM 1301 C CB  ? LEU A 1 167 ?  12.765  -1.942 -18.159 1.000 94.320 ? 167 LEU A CB  1 
ATOM 1302 O O   ? LEU A 1 167 ?  14.830   0.125 -16.878 1.000 94.320 ? 167 LEU A O   1 
ATOM 1303 C CG  ? LEU A 1 167 ?  12.007  -3.251 -17.934 1.000 94.320 ? 167 LEU A CG  1 
ATOM 1304 C CD1 ? LEU A 1 167 ?  12.268  -4.218 -19.084 1.000 94.320 ? 167 LEU A CD1 1 
ATOM 1305 C CD2 ? LEU A 1 167 ?  12.405  -3.877 -16.602 1.000 94.320 ? 167 LEU A CD2 1 
ATOM 1306 N N   ? GLU A 1 168 ?  13.222   1.253 -17.965 1.000 95.550 ? 168 GLU A N   1 
ATOM 1307 C CA  ? GLU A 1 168 ?  14.099   2.401 -18.176 1.000 95.550 ? 168 GLU A CA  1 
ATOM 1308 C C   ? GLU A 1 168 ?  14.250   3.222 -16.898 1.000 95.550 ? 168 GLU A C   1 
ATOM 1309 C CB  ? GLU A 1 168 ?  13.566   3.283 -19.308 1.000 95.550 ? 168 GLU A CB  1 
ATOM 1310 O O   ? GLU A 1 168 ?  15.129   4.082 -16.807 1.000 95.550 ? 168 GLU A O   1 
ATOM 1311 C CG  ? GLU A 1 168 ?  13.610   2.620 -20.677 1.000 95.550 ? 168 GLU A CG  1 
ATOM 1312 C CD  ? GLU A 1 168 ?  12.456   1.659 -20.916 1.000 95.550 ? 168 GLU A CD  1 
ATOM 1313 O OE1 ? GLU A 1 168 ?  12.515   0.870 -21.886 1.000 95.550 ? 168 GLU A OE1 1 
ATOM 1314 O OE2 ? GLU A 1 168 ?  11.486   1.697 -20.127 1.000 95.550 ? 168 GLU A OE2 1 
ATOM 1315 N N   ? GLY A 1 169 ?  13.379   2.945 -15.882 1.000 94.400 ? 169 GLY A N   1 
ATOM 1316 C CA  ? GLY A 1 169 ?  13.371   3.707 -14.644 1.000 94.400 ? 169 GLY A CA  1 
ATOM 1317 C C   ? GLY A 1 169 ?  12.478   4.932 -14.704 1.000 94.400 ? 169 GLY A C   1 
ATOM 1318 O O   ? GLY A 1 169 ?  11.681   5.081 -15.633 1.000 94.400 ? 169 GLY A O   1 
ATOM 1319 N N   ? GLY A 1 170 ?  12.488   5.673 -13.609 1.000 93.830 ? 170 GLY A N   1 
ATOM 1320 C CA  ? GLY A 1 170 ?  11.759   6.930 -13.676 1.000 93.830 ? 170 GLY A CA  1 
ATOM 1321 C C   ? GLY A 1 170 ?  10.467   6.913 -12.882 1.000 93.830 ? 170 GLY A C   1 
ATOM 1322 O O   ? GLY A 1 170 ?   9.986   7.961 -12.446 1.000 93.830 ? 170 GLY A O   1 
ATOM 1323 N N   ? LYS A 1 171 ?   9.969   5.782 -12.664 1.000 95.000 ? 171 LYS A N   1 
ATOM 1324 C CA  ? LYS A 1 171 ?   8.754   5.651 -11.864 1.000 95.000 ? 171 LYS A CA  1 
ATOM 1325 C C   ? LYS A 1 171 ?   8.813   4.413 -10.973 1.000 95.000 ? 171 LYS A C   1 
ATOM 1326 C CB  ? LYS A 1 171 ?   7.521   5.590 -12.766 1.000 95.000 ? 171 LYS A CB  1 
ATOM 1327 O O   ? LYS A 1 171 ?   9.175   3.328 -11.433 1.000 95.000 ? 171 LYS A O   1 
ATOM 1328 C CG  ? LYS A 1 171 ?   7.284   6.854 -13.578 1.000 95.000 ? 171 LYS A CG  1 
ATOM 1329 C CD  ? LYS A 1 171 ?   6.068   6.717 -14.485 1.000 95.000 ? 171 LYS A CD  1 
ATOM 1330 C CE  ? LYS A 1 171 ?   5.874   7.953 -15.352 1.000 95.000 ? 171 LYS A CE  1 
ATOM 1331 N NZ  ? LYS A 1 171 ?   4.888   7.712 -16.448 1.000 95.000 ? 171 LYS A NZ  1 
ATOM 1332 N N   ? ASP A 1 172 ?   8.360   4.562  -9.696 1.000 94.970 ? 172 ASP A N   1 
ATOM 1333 C CA  ? ASP A 1 172 ?   8.391   3.434  -8.770 1.000 94.970 ? 172 ASP A CA  1 
ATOM 1334 C C   ? ASP A 1 172 ?   7.778   3.811  -7.424 1.000 94.970 ? 172 ASP A C   1 
ATOM 1335 C CB  ? ASP A 1 172 ?   9.826   2.939  -8.575 1.000 94.970 ? 172 ASP A CB  1 
ATOM 1336 O O   ? ASP A 1 172 ?   7.618   4.995  -7.119 1.000 94.970 ? 172 ASP A O   1 
ATOM 1337 C CG  ? ASP A 1 172 ?   9.897   1.500  -8.095 1.000 94.970 ? 172 ASP A CG  1 
ATOM 1338 O OD1 ? ASP A 1 172 ?   8.838   0.852  -7.951 1.000 94.970 ? 172 ASP A OD1 1 
ATOM 1339 O OD2 ? ASP A 1 172 ?  11.022   1.010  -7.856 1.000 94.970 ? 172 ASP A OD2 1 
ATOM 1340 N N   ? SER A 1 173 ?   7.265   2.769  -6.703 1.000 94.110 ? 173 SER A N   1 
ATOM 1341 C CA  ? SER A 1 173 ?   6.957   2.968  -5.290 1.000 94.110 ? 173 SER A CA  1 
ATOM 1342 C C   ? SER A 1 173 ?   8.230   3.102  -4.461 1.000 94.110 ? 173 SER A C   1 
ATOM 1343 C CB  ? SER A 1 173 ?   6.111   1.812  -4.757 1.000 94.110 ? 173 SER A CB  1 
ATOM 1344 O O   ? SER A 1 173 ?   9.250   2.485  -4.776 1.000 94.110 ? 173 SER A O   1 
ATOM 1345 O OG  ? SER A 1 173 ?   6.780   0.575  -4.933 1.000 94.110 ? 173 SER A OG  1 
ATOM 1346 N N   ? CYS A 1 174 ?   8.150   3.854  -3.462 1.000 93.600 ? 174 CYS A N   1 
ATOM 1347 C CA  ? CYS A 1 174 ?   9.347   4.137  -2.676 1.000 93.600 ? 174 CYS A CA  1 
ATOM 1348 C C   ? CYS A 1 174 ?   9.046   4.076  -1.184 1.000 93.600 ? 174 CYS A C   1 
ATOM 1349 C CB  ? CYS A 1 174 ?   9.912   5.510  -3.037 1.000 93.600 ? 174 CYS A CB  1 
ATOM 1350 O O   ? CYS A 1 174 ?   7.960   3.653  -0.781 1.000 93.600 ? 174 CYS A O   1 
ATOM 1351 S SG  ? CYS A 1 174 ?  11.664   5.703  -2.640 1.000 93.600 ? 174 CYS A SG  1 
ATOM 1352 N N   ? VAL A 1 175 ?  10.063   4.493  -0.396 1.000 91.760 ? 175 VAL A N   1 
ATOM 1353 C CA  ? VAL A 1 175 ?   9.953   4.408   1.057 1.000 91.760 ? 175 VAL A CA  1 
ATOM 1354 C C   ? VAL A 1 175 ?   8.694   5.136   1.523 1.000 91.760 ? 175 VAL A C   1 
ATOM 1355 C CB  ? VAL A 1 175 ?  11.199   4.998   1.755 1.000 91.760 ? 175 VAL A CB  1 
ATOM 1356 O O   ? VAL A 1 175 ?   8.434   6.267   1.107 1.000 91.760 ? 175 VAL A O   1 
ATOM 1357 C CG1 ? VAL A 1 175 ?  11.008   5.022   3.271 1.000 91.760 ? 175 VAL A CG1 1 
ATOM 1358 C CG2 ? VAL A 1 175 ?  12.447   4.199   1.383 1.000 91.760 ? 175 VAL A CG2 1 
ATOM 1359 N N   ? GLY A 1 176 ?   7.920   4.379   2.433 1.000 91.660 ? 176 GLY A N   1 
ATOM 1360 C CA  ? GLY A 1 176 ?   6.704   4.984   2.952 1.000 91.660 ? 176 GLY A CA  1 
ATOM 1361 C C   ? GLY A 1 176 ?   5.451   4.508   2.241 1.000 91.660 ? 176 GLY A C   1 
ATOM 1362 O O   ? GLY A 1 176 ?   4.343   4.650   2.763 1.000 91.660 ? 176 GLY A O   1 
ATOM 1363 N N   ? ASP A 1 177 ?   5.646   3.873   1.053 1.000 94.200 ? 177 ASP A N   1 
ATOM 1364 C CA  ? ASP A 1 177 ?   4.496   3.405   0.286 1.000 94.200 ? 177 ASP A CA  1 
ATOM 1365 C C   ? ASP A 1 177 ?   4.141   1.965   0.651 1.000 94.200 ? 177 ASP A C   1 
ATOM 1366 C CB  ? ASP A 1 177 ?   4.770   3.515  -1.215 1.000 94.200 ? 177 ASP A CB  1 
ATOM 1367 O O   ? ASP A 1 177 ?   3.230   1.377   0.065 1.000 94.200 ? 177 ASP A O   1 
ATOM 1368 C CG  ? ASP A 1 177 ?   4.671   4.939  -1.733 1.000 94.200 ? 177 ASP A CG  1 
ATOM 1369 O OD1 ? ASP A 1 177 ?   3.893   5.740  -1.171 1.000 94.200 ? 177 ASP A OD1 1 
ATOM 1370 O OD2 ? ASP A 1 177 ?   5.374   5.262  -2.715 1.000 94.200 ? 177 ASP A OD2 1 
ATOM 1371 N N   ? SER A 1 178 ?   4.963   1.412   1.542 1.000 94.330 ? 178 SER A N   1 
ATOM 1372 C CA  ? SER A 1 178 ?   4.655   0.046   1.955 1.000 94.330 ? 178 SER A CA  1 
ATOM 1373 C C   ? SER A 1 178 ?   3.182  -0.101   2.321 1.000 94.330 ? 178 SER A C   1 
ATOM 1374 C CB  ? SER A 1 178 ?   5.527  -0.365   3.141 1.000 94.330 ? 178 SER A CB  1 
ATOM 1375 O O   ? SER A 1 178 ?   2.618   0.757   3.003 1.000 94.330 ? 178 SER A O   1 
ATOM 1376 O OG  ? SER A 1 178 ?   6.889  -0.455   2.757 1.000 94.330 ? 178 SER A OG  1 
ATOM 1377 N N   ? GLY A 1 179 ?   2.612  -1.225   1.714 1.000 95.080 ? 179 GLY A N   1 
ATOM 1378 C CA  ? GLY A 1 179 ?   1.221  -1.474   2.058 1.000 95.080 ? 179 GLY A CA  1 
ATOM 1379 C C   ? GLY A 1 179 ?   0.243  -0.780   1.129 1.000 95.080 ? 179 GLY A C   1 
ATOM 1380 O O   ? GLY A 1 179 ?  -0.943  -1.116   1.104 1.000 95.080 ? 179 GLY A O   1 
ATOM 1381 N N   ? GLY A 1 180 ?   0.744   0.168   0.423 1.000 95.900 ? 180 GLY A N   1 
ATOM 1382 C CA  ? GLY A 1 180 ?  -0.073   0.859  -0.562 1.000 95.900 ? 180 GLY A CA  1 
ATOM 1383 C C   ? GLY A 1 180 ?  -0.513  -0.035  -1.705 1.000 95.900 ? 180 GLY A C   1 
ATOM 1384 O O   ? GLY A 1 180 ?   0.142  -1.034  -2.007 1.000 95.900 ? 180 GLY A O   1 
ATOM 1385 N N   ? PRO A 1 181 ?  -1.580   0.402  -2.490 1.000 97.080 ? 181 PRO A N   1 
ATOM 1386 C CA  ? PRO A 1 181 ?  -2.207  -0.475  -3.482 1.000 97.080 ? 181 PRO A CA  1 
ATOM 1387 C C   ? PRO A 1 181 ?  -1.574  -0.346  -4.866 1.000 97.080 ? 181 PRO A C   1 
ATOM 1388 C CB  ? PRO A 1 181 ?  -3.662  -0.002  -3.501 1.000 97.080 ? 181 PRO A CB  1 
ATOM 1389 O O   ? PRO A 1 181 ?  -1.172   0.750  -5.266 1.000 97.080 ? 181 PRO A O   1 
ATOM 1390 C CG  ? PRO A 1 181 ?  -3.593   1.460  -3.198 1.000 97.080 ? 181 PRO A CG  1 
ATOM 1391 C CD  ? PRO A 1 181 ?  -2.513   1.686  -2.180 1.000 97.080 ? 181 PRO A CD  1 
ATOM 1392 N N   ? LEU A 1 182 ?  -1.354  -1.460  -5.545 1.000 97.350 ? 182 LEU A N   1 
ATOM 1393 C CA  ? LEU A 1 182 ?  -1.189  -1.581  -6.989 1.000 97.350 ? 182 LEU A CA  1 
ATOM 1394 C C   ? LEU A 1 182 ?  -2.512  -1.935  -7.660 1.000 97.350 ? 182 LEU A C   1 
ATOM 1395 C CB  ? LEU A 1 182 ?  -0.136  -2.642  -7.321 1.000 97.350 ? 182 LEU A CB  1 
ATOM 1396 O O   ? LEU A 1 182 ?  -3.023  -3.044  -7.488 1.000 97.350 ? 182 LEU A O   1 
ATOM 1397 C CG  ? LEU A 1 182 ?   0.266  -2.761  -8.792 1.000 97.350 ? 182 LEU A CG  1 
ATOM 1398 C CD1 ? LEU A 1 182 ?   1.146  -1.584  -9.198 1.000 97.350 ? 182 LEU A CD1 1 
ATOM 1399 C CD2 ? LEU A 1 182 ?   0.982  -4.083  -9.046 1.000 97.350 ? 182 LEU A CD2 1 
ATOM 1400 N N   ? ILE A 1 183 ?  -3.054  -1.005  -8.507 1.000 97.080 ? 183 ILE A N   1 
ATOM 1401 C CA  ? ILE A 1 183 ?  -4.407  -1.126  -9.040 1.000 97.080 ? 183 ILE A CA  1 
ATOM 1402 C C   ? ILE A 1 183 ?  -4.349  -1.348 -10.550 1.000 97.080 ? 183 ILE A C   1 
ATOM 1403 C CB  ? ILE A 1 183 ?  -5.256   0.124  -8.715 1.000 97.080 ? 183 ILE A CB  1 
ATOM 1404 O O   ? ILE A 1 183 ?  -3.765  -0.544 -11.280 1.000 97.080 ? 183 ILE A O   1 
ATOM 1405 C CG1 ? ILE A 1 183 ?  -5.312   0.351  -7.200 1.000 97.080 ? 183 ILE A CG1 1 
ATOM 1406 C CG2 ? ILE A 1 183 ?  -6.664  -0.013  -9.301 1.000 97.080 ? 183 ILE A CG2 1 
ATOM 1407 C CD1 ? ILE A 1 183 ?  -5.894   1.700  -6.798 1.000 97.080 ? 183 ILE A CD1 1 
ATOM 1408 N N   ? CYS A 1 184 ?  -4.959  -2.437 -10.941 1.000 96.550 ? 184 CYS A N   1 
ATOM 1409 C CA  ? CYS A 1 184 ?  -5.115  -2.773 -12.351 1.000 96.550 ? 184 CYS A CA  1 
ATOM 1410 C C   ? CYS A 1 184 ?  -6.582  -2.989 -12.702 1.000 96.550 ? 184 CYS A C   1 
ATOM 1411 C CB  ? CYS A 1 184 ?  -4.309  -4.025 -12.696 1.000 96.550 ? 184 CYS A CB  1 
ATOM 1412 O O   ? CYS A 1 184 ?  -7.279  -3.752 -12.030 1.000 96.550 ? 184 CYS A O   1 
ATOM 1413 S SG  ? CYS A 1 184 ?  -2.578  -3.939 -12.187 1.000 96.550 ? 184 CYS A SG  1 
ATOM 1414 N N   ? ASN A 1 185 ?  -7.086  -2.210 -13.727 1.000 93.560 ? 185 ASN A N   1 
ATOM 1415 C CA  ? ASN A 1 185 ?  -8.468  -2.355 -14.172 1.000 93.560 ? 185 ASN A CA  1 
ATOM 1416 C C   ? ASN A 1 185 ?  -9.452  -2.149 -13.023 1.000 93.560 ? 185 ASN A C   1 
ATOM 1417 C CB  ? ASN A 1 185 ?  -8.684  -3.725 -14.817 1.000 93.560 ? 185 ASN A CB  1 
ATOM 1418 O O   ? ASN A 1 185 ? -10.399  -2.921 -12.865 1.000 93.560 ? 185 ASN A O   1 
ATOM 1419 C CG  ? ASN A 1 185 ?  -7.811  -3.941 -16.037 1.000 93.560 ? 185 ASN A CG  1 
ATOM 1420 N ND2 ? ASN A 1 185 ?  -7.281  -5.150 -16.181 1.000 93.560 ? 185 ASN A ND2 1 
ATOM 1421 O OD1 ? ASN A 1 185 ?  -7.613  -3.028 -16.843 1.000 93.560 ? 185 ASN A OD1 1 
ATOM 1422 N N   ? GLY A 1 186 ?  -9.138  -1.287 -12.073 1.000 93.890 ? 186 GLY A N   1 
ATOM 1423 C CA  ? GLY A 1 186 ? -10.049  -0.873 -11.019 1.000 93.890 ? 186 GLY A CA  1 
ATOM 1424 C C   ? GLY A 1 186 ? -10.054  -1.815  -9.830 1.000 93.890 ? 186 GLY A C   1 
ATOM 1425 O O   ? GLY A 1 186 ? -10.908  -1.706  -8.948 1.000 93.890 ? 186 GLY A O   1 
ATOM 1426 N N   ? GLU A 1 187 ?  -9.142  -2.794  -9.789 1.000 97.010 ? 187 GLU A N   1 
ATOM 1427 C CA  ? GLU A 1 187 ?  -9.062  -3.758  -8.695 1.000 97.010 ? 187 GLU A CA  1 
ATOM 1428 C C   ? GLU A 1 187 ?  -7.676  -3.755  -8.057 1.000 97.010 ? 187 GLU A C   1 
ATOM 1429 C CB  ? GLU A 1 187 ?  -9.410  -5.164  -9.191 1.000 97.010 ? 187 GLU A CB  1 
ATOM 1430 O O   ? GLU A 1 187 ?  -6.678  -3.485  -8.729 1.000 97.010 ? 187 GLU A O   1 
ATOM 1431 C CG  ? GLU A 1 187 ? -10.824  -5.290  -9.740 1.000 97.010 ? 187 GLU A CG  1 
ATOM 1432 C CD  ? GLU A 1 187 ? -11.144  -6.683 -10.257 1.000 97.010 ? 187 GLU A CD  1 
ATOM 1433 O OE1 ? GLU A 1 187 ? -12.292  -7.149 -10.073 1.000 97.010 ? 187 GLU A OE1 1 
ATOM 1434 O OE2 ? GLU A 1 187 ? -10.241  -7.314 -10.850 1.000 97.010 ? 187 GLU A OE2 1 
ATOM 1435 N N   ? ILE A 1 188 ?  -7.616  -4.088  -6.760 1.000 97.390 ? 188 ILE A N   1 
ATOM 1436 C CA  ? ILE A 1 188 ?  -6.343  -4.159  -6.051 1.000 97.390 ? 188 ILE A CA  1 
ATOM 1437 C C   ? ILE A 1 188 ?  -5.629  -5.462  -6.403 1.000 97.390 ? 188 ILE A C   1 
ATOM 1438 C CB  ? ILE A 1 188 ?  -6.541  -4.052  -4.522 1.000 97.390 ? 188 ILE A CB  1 
ATOM 1439 O O   ? ILE A 1 188 ?  -6.113  -6.549  -6.080 1.000 97.390 ? 188 ILE A O   1 
ATOM 1440 C CG1 ? ILE A 1 188 ?  -5.188  -4.101  -3.804 1.000 97.390 ? 188 ILE A CG1 1 
ATOM 1441 C CG2 ? ILE A 1 188 ?  -7.469  -5.162  -4.019 1.000 97.390 ? 188 ILE A CG2 1 
ATOM 1442 C CD1 ? ILE A 1 188 ?  -5.264  -3.777  -2.318 1.000 97.390 ? 188 ILE A CD1 1 
ATOM 1443 N N   ? GLN A 1 189 ?  -4.505  -5.295  -7.121 1.000 97.440 ? 189 GLN A N   1 
ATOM 1444 C CA  ? GLN A 1 189 ?  -3.792  -6.469  -7.613 1.000 97.440 ? 189 GLN A CA  1 
ATOM 1445 C C   ? GLN A 1 189 ?  -2.555  -6.756  -6.767 1.000 97.440 ? 189 GLN A C   1 
ATOM 1446 C CB  ? GLN A 1 189 ?  -3.394  -6.282  -9.078 1.000 97.440 ? 189 GLN A CB  1 
ATOM 1447 O O   ? GLN A 1 189 ?  -2.085  -7.894  -6.711 1.000 97.440 ? 189 GLN A O   1 
ATOM 1448 C CG  ? GLN A 1 189 ?  -4.578  -6.209 -10.032 1.000 97.440 ? 189 GLN A CG  1 
ATOM 1449 C CD  ? GLN A 1 189 ?  -5.267  -7.548 -10.217 1.000 97.440 ? 189 GLN A CD  1 
ATOM 1450 N NE2 ? GLN A 1 189 ?  -6.547  -7.513 -10.571 1.000 97.440 ? 189 GLN A NE2 1 
ATOM 1451 O OE1 ? GLN A 1 189 ?  -4.653  -8.606 -10.045 1.000 97.440 ? 189 GLN A OE1 1 
ATOM 1452 N N   ? GLY A 1 190 ?  -2.061  -5.776  -6.072 1.000 95.680 ? 190 GLY A N   1 
ATOM 1453 C CA  ? GLY A 1 190 ?  -0.838  -5.946  -5.304 1.000 95.680 ? 190 GLY A CA  1 
ATOM 1454 C C   ? GLY A 1 190 ?  -0.732  -4.990  -4.131 1.000 95.680 ? 190 GLY A C   1 
ATOM 1455 O O   ? GLY A 1 190 ?  -1.403  -3.956  -4.104 1.000 95.680 ? 190 GLY A O   1 
ATOM 1456 N N   ? ILE A 1 191 ?   0.152  -5.384  -3.168 1.000 95.900 ? 191 ILE A N   1 
ATOM 1457 C CA  ? ILE A 1 191 ?   0.526  -4.559  -2.025 1.000 95.900 ? 191 ILE A CA  1 
ATOM 1458 C C   ? ILE A 1 191 ?   2.018  -4.241  -2.084 1.000 95.900 ? 191 ILE A C   1 
ATOM 1459 C CB  ? ILE A 1 191 ?   0.179  -5.254  -0.689 1.000 95.900 ? 191 ILE A CB  1 
ATOM 1460 O O   ? ILE A 1 191 ?   2.845  -5.140  -2.251 1.000 95.900 ? 191 ILE A O   1 
ATOM 1461 C CG1 ? ILE A 1 191 ?  -1.330  -5.511  -0.597 1.000 95.900 ? 191 ILE A CG1 1 
ATOM 1462 C CG2 ? ILE A 1 191 ?   0.665  -4.416   0.498 1.000 95.900 ? 191 ILE A CG2 1 
ATOM 1463 C CD1 ? ILE A 1 191 ?  -1.728  -6.463   0.523 1.000 95.900 ? 191 ILE A CD1 1 
ATOM 1464 N N   ? VAL A 1 192 ?   2.275  -2.936  -2.045 1.000 95.110 ? 192 VAL A N   1 
ATOM 1465 C CA  ? VAL A 1 192 ?   3.684  -2.555  -2.070 1.000 95.110 ? 192 VAL A CA  1 
ATOM 1466 C C   ? VAL A 1 192 ?   4.437  -3.287  -0.962 1.000 95.110 ? 192 VAL A C   1 
ATOM 1467 C CB  ? VAL A 1 192 ?   3.861  -1.028  -1.917 1.000 95.110 ? 192 VAL A CB  1 
ATOM 1468 O O   ? VAL A 1 192 ?   4.109  -3.146   0.218 1.000 95.110 ? 192 VAL A O   1 
ATOM 1469 C CG1 ? VAL A 1 192 ?   5.342  -0.654  -1.911 1.000 95.110 ? 192 VAL A CG1 1 
ATOM 1470 C CG2 ? VAL A 1 192 ?   3.125  -0.290  -3.033 1.000 95.110 ? 192 VAL A CG2 1 
ATOM 1471 N N   ? SER A 1 193 ?   5.450  -4.002  -1.353 1.000 91.870 ? 193 SER A N   1 
ATOM 1472 C CA  ? SER A 1 193 ?   6.101  -4.901  -0.407 1.000 91.870 ? 193 SER A CA  1 
ATOM 1473 C C   ? SER A 1 193 ?   7.597  -4.617  -0.314 1.000 91.870 ? 193 SER A C   1 
ATOM 1474 C CB  ? SER A 1 193 ?   5.875  -6.359  -0.809 1.000 91.870 ? 193 SER A CB  1 
ATOM 1475 O O   ? SER A 1 193 ?   8.097  -4.234   0.746 1.000 91.870 ? 193 SER A O   1 
ATOM 1476 O OG  ? SER A 1 193 ?   6.404  -7.239   0.168 1.000 91.870 ? 193 SER A OG  1 
ATOM 1477 N N   ? TRP A 1 194 ?   8.239  -4.659  -1.399 1.000 89.240 ? 194 TRP A N   1 
ATOM 1478 C CA  ? TRP A 1 194 ?   9.695  -4.571  -1.344 1.000 89.240 ? 194 TRP A CA  1 
ATOM 1479 C C   ? TRP A 1 194 ?  10.253  -3.971  -2.630 1.000 89.240 ? 194 TRP A C   1 
ATOM 1480 C CB  ? TRP A 1 194 ?  10.309  -5.953  -1.102 1.000 89.240 ? 194 TRP A CB  1 
ATOM 1481 O O   ? TRP A 1 194 ?   9.638  -4.085  -3.693 1.000 89.240 ? 194 TRP A O   1 
ATOM 1482 C CG  ? TRP A 1 194 ?  11.791  -5.929  -0.874 1.000 89.240 ? 194 TRP A CG  1 
ATOM 1483 C CD1 ? TRP A 1 194 ?  12.438  -5.815   0.325 1.000 89.240 ? 194 TRP A CD1 1 
ATOM 1484 C CD2 ? TRP A 1 194 ?  12.811  -6.016  -1.874 1.000 89.240 ? 194 TRP A CD2 1 
ATOM 1485 C CE2 ? TRP A 1 194 ?  14.055  -5.950  -1.208 1.000 89.240 ? 194 TRP A CE2 1 
ATOM 1486 C CE3 ? TRP A 1 194 ?  12.793  -6.145  -3.269 1.000 89.240 ? 194 TRP A CE3 1 
ATOM 1487 N NE1 ? TRP A 1 194 ?  13.800  -5.828   0.131 1.000 89.240 ? 194 TRP A NE1 1 
ATOM 1488 C CH2 ? TRP A 1 194 ?  15.226  -6.134  -3.257 1.000 89.240 ? 194 TRP A CH2 1 
ATOM 1489 C CZ2 ? TRP A 1 194 ?  15.271  -6.008  -1.892 1.000 89.240 ? 194 TRP A CZ2 1 
ATOM 1490 C CZ3 ? TRP A 1 194 ?  14.005  -6.203  -3.948 1.000 89.240 ? 194 TRP A CZ3 1 
ATOM 1491 N N   ? GLY A 1 195 ?  11.509  -3.471  -2.584 1.000 86.850 ? 195 GLY A N   1 
ATOM 1492 C CA  ? GLY A 1 195 ?  12.281  -2.967  -3.708 1.000 86.850 ? 195 GLY A CA  1 
ATOM 1493 C C   ? GLY A 1 195 ?  13.688  -2.546  -3.325 1.000 86.850 ? 195 GLY A C   1 
ATOM 1494 O O   ? GLY A 1 195 ?  14.091  -2.689  -2.169 1.000 86.850 ? 195 GLY A O   1 
ATOM 1495 N N   ? ALA A 1 196 ?  14.458  -2.120  -4.259 1.000 86.630 ? 196 ALA A N   1 
ATOM 1496 C CA  ? ALA A 1 196 ?  15.831  -1.682  -4.021 1.000 86.630 ? 196 ALA A CA  1 
ATOM 1497 C C   ? ALA A 1 196 ?  15.870  -0.494  -3.064 1.000 86.630 ? 196 ALA A C   1 
ATOM 1498 C CB  ? ALA A 1 196 ?  16.511  -1.322  -5.340 1.000 86.630 ? 196 ALA A CB  1 
ATOM 1499 O O   ? ALA A 1 196 ?  14.851   0.164  -2.841 1.000 86.630 ? 196 ALA A O   1 
ATOM 1500 N N   ? ASP A 1 197 ?  17.023  -0.201  -2.477 1.000 86.200 ? 197 ASP A N   1 
ATOM 1501 C CA  ? ASP A 1 197 ?  17.232   0.916  -1.561 1.000 86.200 ? 197 ASP A CA  1 
ATOM 1502 C C   ? ASP A 1 197 ?  16.994   2.252  -2.260 1.000 86.200 ? 197 ASP A C   1 
ATOM 1503 C CB  ? ASP A 1 197 ?  18.645   0.872  -0.976 1.000 86.200 ? 197 ASP A CB  1 
ATOM 1504 O O   ? ASP A 1 197 ?  16.460   3.187  -1.659 1.000 86.200 ? 197 ASP A O   1 
ATOM 1505 C CG  ? ASP A 1 197 ?  18.828  -0.231   0.052 1.000 86.200 ? 197 ASP A CG  1 
ATOM 1506 O OD1 ? ASP A 1 197 ?  17.819  -0.762   0.562 1.000 86.200 ? 197 ASP A OD1 1 
ATOM 1507 O OD2 ? ASP A 1 197 ?  19.992  -0.569   0.356 1.000 86.200 ? 197 ASP A OD2 1 
ATOM 1508 N N   ? THR A 1 198 ?  17.420   2.224  -3.516 1.000 91.630 ? 198 THR A N   1 
ATOM 1509 C CA  ? THR A 1 198 ?  17.114   3.373  -4.361 1.000 91.630 ? 198 THR A CA  1 
ATOM 1510 C C   ? THR A 1 198 ?  15.974   3.050  -5.322 1.000 91.630 ? 198 THR A C   1 
ATOM 1511 C CB  ? THR A 1 198 ?  18.351   3.824  -5.160 1.000 91.630 ? 198 THR A CB  1 
ATOM 1512 O O   ? THR A 1 198 ?  16.025   2.048  -6.039 1.000 91.630 ? 198 THR A O   1 
ATOM 1513 C CG2 ? THR A 1 198 ?  18.083   5.132  -5.896 1.000 91.630 ? 198 THR A CG2 1 
ATOM 1514 O OG1 ? THR A 1 198 ?  19.451   4.011  -4.261 1.000 91.630 ? 198 THR A OG1 1 
ATOM 1515 N N   ? CYS A 1 199 ?  14.983   3.863  -5.279 1.000 93.750 ? 199 CYS A N   1 
ATOM 1516 C CA  ? CYS A 1 199 ?  13.788   3.609  -6.076 1.000 93.750 ? 199 CYS A CA  1 
ATOM 1517 C C   ? CYS A 1 199 ?  13.943   4.173  -7.484 1.000 93.750 ? 199 CYS A C   1 
ATOM 1518 C CB  ? CYS A 1 199 ?  12.557   4.216  -5.406 1.000 93.750 ? 199 CYS A CB  1 
ATOM 1519 O O   ? CYS A 1 199 ?  14.770   5.056  -7.716 1.000 93.750 ? 199 CYS A O   1 
ATOM 1520 S SG  ? CYS A 1 199 ?  12.306   3.662  -3.705 1.000 93.750 ? 199 CYS A SG  1 
ATOM 1521 N N   ? ALA A 1 200 ?  13.154   3.665  -8.487 1.000 94.200 ? 200 ALA A N   1 
ATOM 1522 C CA  ? ALA A 1 200 ?  12.972   4.162  -9.849 1.000 94.200 ? 200 ALA A CA  1 
ATOM 1523 C C   ? ALA A 1 200 ?  14.268   4.059 -10.648 1.000 94.200 ? 200 ALA A C   1 
ATOM 1524 C CB  ? ALA A 1 200 ?  12.477   5.606  -9.826 1.000 94.200 ? 200 ALA A CB  1 
ATOM 1525 O O   ? ALA A 1 200 ?  14.524   4.877 -11.535 1.000 94.200 ? 200 ALA A O   1 
ATOM 1526 N N   ? GLN A 1 201 ?  15.138   3.126 -10.199 1.000 94.620 ? 201 GLN A N   1 
ATOM 1527 C CA  ? GLN A 1 201 ?  16.362   2.857 -10.947 1.000 94.620 ? 201 GLN A CA  1 
ATOM 1528 C C   ? GLN A 1 201 ?  16.088   1.946 -12.141 1.000 94.620 ? 201 GLN A C   1 
ATOM 1529 C CB  ? GLN A 1 201 ?  17.419   2.228 -10.039 1.000 94.620 ? 201 GLN A CB  1 
ATOM 1530 O O   ? GLN A 1 201 ?  15.186   1.107 -12.094 1.000 94.620 ? 201 GLN A O   1 
ATOM 1531 C CG  ? GLN A 1 201 ?  17.867   3.131  -8.898 1.000 94.620 ? 201 GLN A CG  1 
ATOM 1532 C CD  ? GLN A 1 201 ?  18.443   4.448  -9.384 1.000 94.620 ? 201 GLN A CD  1 
ATOM 1533 N NE2 ? GLN A 1 201 ?  17.879   5.554  -8.908 1.000 94.620 ? 201 GLN A NE2 1 
ATOM 1534 O OE1 ? GLN A 1 201 ?  19.388   4.472 -10.179 1.000 94.620 ? 201 GLN A OE1 1 
ATOM 1535 N N   ? PRO A 1 202 ?  16.924   2.229 -13.248 1.000 94.430 ? 202 PRO A N   1 
ATOM 1536 C CA  ? PRO A 1 202 ?  16.775   1.324 -14.390 1.000 94.430 ? 202 PRO A CA  1 
ATOM 1537 C C   ? PRO A 1 202 ?  16.978  -0.142 -14.012 1.000 94.430 ? 202 PRO A C   1 
ATOM 1538 C CB  ? PRO A 1 202 ?  17.865   1.794 -15.357 1.000 94.430 ? 202 PRO A CB  1 
ATOM 1539 O O   ? PRO A 1 202 ?  17.867  -0.461 -13.219 1.000 94.430 ? 202 PRO A O   1 
ATOM 1540 C CG  ? PRO A 1 202 ?  18.093   3.229 -15.006 1.000 94.430 ? 202 PRO A CG  1 
ATOM 1541 C CD  ? PRO A 1 202 ?  17.901   3.394 -13.525 1.000 94.430 ? 202 PRO A CD  1 
ATOM 1542 N N   ? ARG A 1 203 ?  16.039  -0.997 -14.530 1.000 92.330 ? 203 ARG A N   1 
ATOM 1543 C CA  ? ARG A 1 203 ?  16.118  -2.450 -14.420 1.000 92.330 ? 203 ARG A CA  1 
ATOM 1544 C C   ? ARG A 1 203 ?  15.943  -2.900 -12.973 1.000 92.330 ? 203 ARG A C   1 
ATOM 1545 C CB  ? ARG A 1 203 ?  17.451  -2.960 -14.970 1.000 92.330 ? 203 ARG A CB  1 
ATOM 1546 O O   ? ARG A 1 203 ?  16.454  -3.951 -12.578 1.000 92.330 ? 203 ARG A O   1 
ATOM 1547 C CG  ? ARG A 1 203 ?  17.627  -2.737 -16.463 1.000 92.330 ? 203 ARG A CG  1 
ATOM 1548 C CD  ? ARG A 1 203 ?  18.849  -3.467 -17.003 1.000 92.330 ? 203 ARG A CD  1 
ATOM 1549 N NE  ? ARG A 1 203 ?  19.889  -2.535 -17.431 1.000 92.330 ? 203 ARG A NE  1 
ATOM 1550 N NH1 ? ARG A 1 203 ?  19.212  -2.470 -19.638 1.000 92.330 ? 203 ARG A NH1 1 
ATOM 1551 N NH2 ? ARG A 1 203 ?  21.018  -1.237 -18.952 1.000 92.330 ? 203 ARG A NH2 1 
ATOM 1552 C CZ  ? ARG A 1 203 ?  20.037  -2.083 -18.673 1.000 92.330 ? 203 ARG A CZ  1 
ATOM 1553 N N   ? GLU A 1 204 ?  15.316  -1.986 -12.156 1.000 92.200 ? 204 GLU A N   1 
ATOM 1554 C CA  ? GLU A 1 204 ?  15.036  -2.311 -10.761 1.000 92.200 ? 204 GLU A CA  1 
ATOM 1555 C C   ? GLU A 1 204 ?  13.550  -2.159 -10.447 1.000 92.200 ? 204 GLU A C   1 
ATOM 1556 C CB  ? GLU A 1 204 ?  15.865  -1.427  -9.826 1.000 92.200 ? 204 GLU A CB  1 
ATOM 1557 O O   ? GLU A 1 204 ?  13.136  -1.163  -9.849 1.000 92.200 ? 204 GLU A O   1 
ATOM 1558 C CG  ? GLU A 1 204 ?  17.360  -1.706  -9.881 1.000 92.200 ? 204 GLU A CG  1 
ATOM 1559 C CD  ? GLU A 1 204 ?  18.155  -0.920  -8.851 1.000 92.200 ? 204 GLU A CD  1 
ATOM 1560 O OE1 ? GLU A 1 204 ?  19.388  -1.116  -8.757 1.000 92.200 ? 204 GLU A OE1 1 
ATOM 1561 O OE2 ? GLU A 1 204 ?  17.540  -0.102  -8.130 1.000 92.200 ? 204 GLU A OE2 1 
ATOM 1562 N N   ? PRO A 1 205 ?  12.780  -3.104 -10.854 1.000 94.320 ? 205 PRO A N   1 
ATOM 1563 C CA  ? PRO A 1 205 ?  11.342  -3.000 -10.595 1.000 94.320 ? 205 PRO A CA  1 
ATOM 1564 C C   ? PRO A 1 205 ?  10.989  -3.233  -9.127 1.000 94.320 ? 205 PRO A C   1 
ATOM 1565 C CB  ? PRO A 1 205 ?  10.743  -4.095 -11.481 1.000 94.320 ? 205 PRO A CB  1 
ATOM 1566 O O   ? PRO A 1 205 ?  11.801  -3.774  -8.372 1.000 94.320 ? 205 PRO A O   1 
ATOM 1567 C CG  ? PRO A 1 205 ?  11.812  -5.135 -11.578 1.000 94.320 ? 205 PRO A CG  1 
ATOM 1568 C CD  ? PRO A 1 205 ?  13.147  -4.448 -11.590 1.000 94.320 ? 205 PRO A CD  1 
ATOM 1569 N N   ? GLY A 1 206 ?   9.762  -2.777  -8.731 1.000 93.110 ? 206 GLY A N   1 
ATOM 1570 C CA  ? GLY A 1 206 ?   9.241  -3.043  -7.400 1.000 93.110 ? 206 GLY A CA  1 
ATOM 1571 C C   ? GLY A 1 206 ?   8.597  -4.411  -7.273 1.000 93.110 ? 206 GLY A C   1 
ATOM 1572 O O   ? GLY A 1 206 ?   8.131  -4.978  -8.264 1.000 93.110 ? 206 GLY A O   1 
ATOM 1573 N N   ? LEU A 1 207 ?   8.546  -4.884  -6.086 1.000 93.210 ? 207 LEU A N   1 
ATOM 1574 C CA  ? LEU A 1 207 ?   7.904  -6.154  -5.765 1.000 93.210 ? 207 LEU A CA  1 
ATOM 1575 C C   ? LEU A 1 207 ?   6.658  -5.934  -4.914 1.000 93.210 ? 207 LEU A C   1 
ATOM 1576 C CB  ? LEU A 1 207 ?   8.880  -7.078  -5.032 1.000 93.210 ? 207 LEU A CB  1 
ATOM 1577 O O   ? LEU A 1 207 ?   6.697  -5.193  -3.929 1.000 93.210 ? 207 LEU A O   1 
ATOM 1578 C CG  ? LEU A 1 207 ?  10.175  -7.420  -5.771 1.000 93.210 ? 207 LEU A CG  1 
ATOM 1579 C CD1 ? LEU A 1 207 ?  11.067  -8.298  -4.899 1.000 93.210 ? 207 LEU A CD1 1 
ATOM 1580 C CD2 ? LEU A 1 207 ?   9.869  -8.109  -7.096 1.000 93.210 ? 207 LEU A CD2 1 
ATOM 1581 N N   ? TYR A 1 208 ?   5.610  -6.575  -5.335 1.000 94.340 ? 208 TYR A N   1 
ATOM 1582 C CA  ? TYR A 1 208 ?   4.307  -6.454  -4.691 1.000 94.340 ? 208 TYR A CA  1 
ATOM 1583 C C   ? TYR A 1 208 ?   3.772  -7.820  -4.281 1.000 94.340 ? 208 TYR A C   1 
ATOM 1584 C CB  ? TYR A 1 208 ?   3.309  -5.761  -5.624 1.000 94.340 ? 208 TYR A CB  1 
ATOM 1585 O O   ? TYR A 1 208 ?   4.002  -8.817  -4.969 1.000 94.340 ? 208 TYR A O   1 
ATOM 1586 C CG  ? TYR A 1 208 ?   3.768  -4.407  -6.107 1.000 94.340 ? 208 TYR A CG  1 
ATOM 1587 C CD1 ? TYR A 1 208 ?   3.220  -3.237  -5.586 1.000 94.340 ? 208 TYR A CD1 1 
ATOM 1588 C CD2 ? TYR A 1 208 ?   4.750  -4.294  -7.085 1.000 94.340 ? 208 TYR A CD2 1 
ATOM 1589 C CE1 ? TYR A 1 208 ?   3.639  -1.987  -6.028 1.000 94.340 ? 208 TYR A CE1 1 
ATOM 1590 C CE2 ? TYR A 1 208 ?   5.177  -3.048  -7.536 1.000 94.340 ? 208 TYR A CE2 1 
ATOM 1591 O OH  ? TYR A 1 208 ?   5.035  -0.667  -7.444 1.000 94.340 ? 208 TYR A OH  1 
ATOM 1592 C CZ  ? TYR A 1 208 ?   4.616  -1.903  -7.002 1.000 94.340 ? 208 TYR A CZ  1 
ATOM 1593 N N   ? THR A 1 209 ?   3.136  -7.836  -3.054 1.000 93.440 ? 209 THR A N   1 
ATOM 1594 C CA  ? THR A 1 209 ?   2.410  -9.052  -2.707 1.000 93.440 ? 209 THR A CA  1 
ATOM 1595 C C   ? THR A 1 209 ?   1.179  -9.218  -3.593 1.000 93.440 ? 209 THR A C   1 
ATOM 1596 C CB  ? THR A 1 209 ?   1.983  -9.046  -1.227 1.000 93.440 ? 209 THR A CB  1 
ATOM 1597 O O   ? THR A 1 209 ?   0.375  -8.294  -3.727 1.000 93.440 ? 209 THR A O   1 
ATOM 1598 C CG2 ? THR A 1 209 ?   1.201 -10.307  -0.875 1.000 93.440 ? 209 THR A CG2 1 
ATOM 1599 O OG1 ? THR A 1 209 ?   3.151  -8.975  -0.400 1.000 93.440 ? 209 THR A OG1 1 
ATOM 1600 N N   ? ASN A 1 210 ?   1.058 -10.423  -4.280 1.000 94.040 ? 210 ASN A N   1 
ATOM 1601 C CA  ? ASN A 1 210 ?  -0.058 -10.726  -5.170 1.000 94.040 ? 210 ASN A CA  1 
ATOM 1602 C C   ? ASN A 1 210 ?  -1.342 -10.991  -4.389 1.000 94.040 ? 210 ASN A C   1 
ATOM 1603 C CB  ? ASN A 1 210 ?   0.277 -11.922  -6.063 1.000 94.040 ? 210 ASN A CB  1 
ATOM 1604 O O   ? ASN A 1 210 ?  -1.509 -12.064  -3.807 1.000 94.040 ? 210 ASN A O   1 
ATOM 1605 C CG  ? ASN A 1 210 ?  -0.757 -12.149  -7.148 1.000 94.040 ? 210 ASN A CG  1 
ATOM 1606 N ND2 ? ASN A 1 210 ?  -0.364 -12.850  -8.205 1.000 94.040 ? 210 ASN A ND2 1 
ATOM 1607 O OD1 ? ASN A 1 210 ?  -1.900 -11.697  -7.037 1.000 94.040 ? 210 ASN A OD1 1 
ATOM 1608 N N   ? VAL A 1 211 ?  -2.296 -10.076  -4.527 1.000 95.490 ? 211 VAL A N   1 
ATOM 1609 C CA  ? VAL A 1 211 ?  -3.534 -10.136  -3.757 1.000 95.490 ? 211 VAL A CA  1 
ATOM 1610 C C   ? VAL A 1 211 ?  -4.425 -11.252  -4.297 1.000 95.490 ? 211 VAL A C   1 
ATOM 1611 C CB  ? VAL A 1 211 ?  -4.289  -8.788  -3.791 1.000 95.490 ? 211 VAL A CB  1 
ATOM 1612 O O   ? VAL A 1 211 ?  -5.090 -11.951  -3.528 1.000 95.490 ? 211 VAL A O   1 
ATOM 1613 C CG1 ? VAL A 1 211 ?  -5.660  -8.921  -3.130 1.000 95.490 ? 211 VAL A CG1 1 
ATOM 1614 C CG2 ? VAL A 1 211 ?  -3.466  -7.699  -3.106 1.000 95.490 ? 211 VAL A CG2 1 
ATOM 1615 N N   ? PHE A 1 212 ?  -4.416 -11.444  -5.609 1.000 95.590 ? 212 PHE A N   1 
ATOM 1616 C CA  ? PHE A 1 212 ?  -5.263 -12.452  -6.234 1.000 95.590 ? 212 PHE A CA  1 
ATOM 1617 C C   ? PHE A 1 212 ?  -5.028 -13.821  -5.607 1.000 95.590 ? 212 PHE A C   1 
ATOM 1618 C CB  ? PHE A 1 212 ?  -5.002 -12.514  -7.742 1.000 95.590 ? 212 PHE A CB  1 
ATOM 1619 O O   ? PHE A 1 212 ?  -5.976 -14.572  -5.370 1.000 95.590 ? 212 PHE A O   1 
ATOM 1620 C CG  ? PHE A 1 212 ?  -5.839 -13.538  -8.461 1.000 95.590 ? 212 PHE A CG  1 
ATOM 1621 C CD1 ? PHE A 1 212 ?  -5.275 -14.724  -8.913 1.000 95.590 ? 212 PHE A CD1 1 
ATOM 1622 C CD2 ? PHE A 1 212 ?  -7.191 -13.313  -8.685 1.000 95.590 ? 212 PHE A CD2 1 
ATOM 1623 C CE1 ? PHE A 1 212 ?  -6.047 -15.674  -9.579 1.000 95.590 ? 212 PHE A CE1 1 
ATOM 1624 C CE2 ? PHE A 1 212 ?  -7.969 -14.257  -9.349 1.000 95.590 ? 212 PHE A CE2 1 
ATOM 1625 C CZ  ? PHE A 1 212 ?  -7.395 -15.436  -9.796 1.000 95.590 ? 212 PHE A CZ  1 
ATOM 1626 N N   ? ASP A 1 213 ?  -3.834 -14.185  -5.289 1.000 92.960 ? 213 ASP A N   1 
ATOM 1627 C CA  ? ASP A 1 213 ?  -3.477 -15.496  -4.755 1.000 92.960 ? 213 ASP A CA  1 
ATOM 1628 C C   ? ASP A 1 213 ?  -3.978 -15.659  -3.321 1.000 92.960 ? 213 ASP A C   1 
ATOM 1629 C CB  ? ASP A 1 213 ?  -1.963 -15.705  -4.810 1.000 92.960 ? 213 ASP A CB  1 
ATOM 1630 O O   ? ASP A 1 213 ?  -3.954 -16.762  -2.772 1.000 92.960 ? 213 ASP A O   1 
ATOM 1631 C CG  ? ASP A 1 213 ?  -1.465 -16.073  -6.197 1.000 92.960 ? 213 ASP A CG  1 
ATOM 1632 O OD1 ? ASP A 1 213 ?  -2.294 -16.374  -7.082 1.000 92.960 ? 213 ASP A OD1 1 
ATOM 1633 O OD2 ? ASP A 1 213 ?  -0.233 -16.064  -6.405 1.000 92.960 ? 213 ASP A OD2 1 
ATOM 1634 N N   ? TYR A 1 214 ?  -4.529 -14.519  -2.718 1.000 93.800 ? 214 TYR A N   1 
ATOM 1635 C CA  ? TYR A 1 214 ?  -4.918 -14.566  -1.314 1.000 93.800 ? 214 TYR A CA  1 
ATOM 1636 C C   ? TYR A 1 214 ?  -6.391 -14.215  -1.144 1.000 93.800 ? 214 TYR A C   1 
ATOM 1637 C CB  ? TYR A 1 214 ?  -4.055 -13.612  -0.484 1.000 93.800 ? 214 TYR A CB  1 
ATOM 1638 O O   ? TYR A 1 214 ?  -6.854 -13.973  -0.026 1.000 93.800 ? 214 TYR A O   1 
ATOM 1639 C CG  ? TYR A 1 214 ?  -2.599 -14.006  -0.424 1.000 93.800 ? 214 TYR A CG  1 
ATOM 1640 C CD1 ? TYR A 1 214 ?  -2.145 -14.929   0.516 1.000 93.800 ? 214 TYR A CD1 1 
ATOM 1641 C CD2 ? TYR A 1 214 ?  -1.675 -13.457  -1.306 1.000 93.800 ? 214 TYR A CD2 1 
ATOM 1642 C CE1 ? TYR A 1 214 ?  -0.804 -15.294   0.576 1.000 93.800 ? 214 TYR A CE1 1 
ATOM 1643 C CE2 ? TYR A 1 214 ?  -0.332 -13.815  -1.256 1.000 93.800 ? 214 TYR A CE2 1 
ATOM 1644 O OH  ? TYR A 1 214 ?   1.422 -15.091  -0.258 1.000 93.800 ? 214 TYR A OH  1 
ATOM 1645 C CZ  ? TYR A 1 214 ?   0.093 -14.733  -0.313 1.000 93.800 ? 214 TYR A CZ  1 
ATOM 1646 N N   ? THR A 1 215 ?  -7.106 -14.160  -2.226 1.000 95.200 ? 215 THR A N   1 
ATOM 1647 C CA  ? THR A 1 215 ?  -8.506 -13.756  -2.157 1.000 95.200 ? 215 THR A CA  1 
ATOM 1648 C C   ? THR A 1 215 ?  -9.308 -14.729  -1.299 1.000 95.200 ? 215 THR A C   1 
ATOM 1649 C CB  ? THR A 1 215 ?  -9.132 -13.670  -3.562 1.000 95.200 ? 215 THR A CB  1 
ATOM 1650 O O   ? THR A 1 215 ? -10.172 -14.314  -0.523 1.000 95.200 ? 215 THR A O   1 
ATOM 1651 C CG2 ? THR A 1 215 ?  -8.555 -12.498  -4.350 1.000 95.200 ? 215 THR A CG2 1 
ATOM 1652 O OG1 ? THR A 1 215 ?  -8.867 -14.886  -4.272 1.000 95.200 ? 215 THR A OG1 1 
ATOM 1653 N N   ? ASP A 1 216 ?  -9.031 -16.052  -1.479 1.000 94.800 ? 216 ASP A N   1 
ATOM 1654 C CA  ? ASP A 1 216 ?  -9.725 -17.045  -0.665 1.000 94.800 ? 216 ASP A CA  1 
ATOM 1655 C C   ? ASP A 1 216 ?  -9.425 -16.845   0.819 1.000 94.800 ? 216 ASP A C   1 
ATOM 1656 C CB  ? ASP A 1 216 ?  -9.333 -18.460  -1.094 1.000 94.800 ? 216 ASP A CB  1 
ATOM 1657 O O   ? ASP A 1 216 ? -10.332 -16.888   1.653 1.000 94.800 ? 216 ASP A O   1 
ATOM 1658 C CG  ? ASP A 1 216 ?  -9.938 -18.864  -2.427 1.000 94.800 ? 216 ASP A CG  1 
ATOM 1659 O OD1 ? ASP A 1 216 ? -10.879 -18.190  -2.899 1.000 94.800 ? 216 ASP A OD1 1 
ATOM 1660 O OD2 ? ASP A 1 216 ?  -9.472 -19.868  -3.009 1.000 94.800 ? 216 ASP A OD2 1 
ATOM 1661 N N   ? TRP A 1 217 ?  -8.195 -16.625   1.115 1.000 94.840 ? 217 TRP A N   1 
ATOM 1662 C CA  ? TRP A 1 217 ?  -7.760 -16.372   2.485 1.000 94.840 ? 217 TRP A CA  1 
ATOM 1663 C C   ? TRP A 1 217 ?  -8.442 -15.132   3.052 1.000 94.840 ? 217 TRP A C   1 
ATOM 1664 C CB  ? TRP A 1 217 ?  -6.239 -16.207   2.544 1.000 94.840 ? 217 TRP A CB  1 
ATOM 1665 O O   ? TRP A 1 217 ?  -8.951 -15.155   4.175 1.000 94.840 ? 217 TRP A O   1 
ATOM 1666 C CG  ? TRP A 1 217 ?  -5.716 -15.870   3.908 1.000 94.840 ? 217 TRP A CG  1 
ATOM 1667 C CD1 ? TRP A 1 217 ?  -5.452 -16.742   4.928 1.000 94.840 ? 217 TRP A CD1 1 
ATOM 1668 C CD2 ? TRP A 1 217 ?  -5.398 -14.566   4.403 1.000 94.840 ? 217 TRP A CD2 1 
ATOM 1669 C CE2 ? TRP A 1 217 ?  -4.945 -14.722   5.732 1.000 94.840 ? 217 TRP A CE2 1 
ATOM 1670 C CE3 ? TRP A 1 217 ?  -5.451 -13.279   3.851 1.000 94.840 ? 217 TRP A CE3 1 
ATOM 1671 N NE1 ? TRP A 1 217 ?  -4.988 -16.058   6.028 1.000 94.840 ? 217 TRP A NE1 1 
ATOM 1672 C CH2 ? TRP A 1 217 ?  -4.609 -12.389   5.953 1.000 94.840 ? 217 TRP A CH2 1 
ATOM 1673 C CZ2 ? TRP A 1 217 ?  -4.548 -13.637   6.518 1.000 94.840 ? 217 TRP A CZ2 1 
ATOM 1674 C CZ3 ? TRP A 1 217 ?  -5.055 -12.201   4.634 1.000 94.840 ? 217 TRP A CZ3 1 
ATOM 1675 N N   ? ILE A 1 218 ?  -8.488 -14.084   2.311 1.000 96.460 ? 218 ILE A N   1 
ATOM 1676 C CA  ? ILE A 1 218 ?  -9.090 -12.816   2.707 1.000 96.460 ? 218 ILE A CA  1 
ATOM 1677 C C   ? ILE A 1 218 ? -10.580 -13.013   2.975 1.000 96.460 ? 218 ILE A C   1 
ATOM 1678 C CB  ? ILE A 1 218 ?  -8.879 -11.729   1.629 1.000 96.460 ? 218 ILE A CB  1 
ATOM 1679 O O   ? ILE A 1 218 ? -11.086 -12.614   4.027 1.000 96.460 ? 218 ILE A O   1 
ATOM 1680 C CG1 ? ILE A 1 218 ?  -7.391 -11.386   1.500 1.000 96.460 ? 218 ILE A CG1 1 
ATOM 1681 C CG2 ? ILE A 1 218 ?  -9.703 -10.480   1.953 1.000 96.460 ? 218 ILE A CG2 1 
ATOM 1682 C CD1 ? ILE A 1 218 ?  -7.046 -10.582   0.254 1.000 96.460 ? 218 ILE A CD1 1 
ATOM 1683 N N   ? GLN A 1 219 ? -11.194 -13.641   2.114 1.000 96.380 ? 219 GLN A N   1 
ATOM 1684 C CA  ? GLN A 1 219 ? -12.639 -13.821   2.209 1.000 96.380 ? 219 GLN A CA  1 
ATOM 1685 C C   ? GLN A 1 219 ? -13.005 -14.709   3.395 1.000 96.380 ? 219 GLN A C   1 
ATOM 1686 C CB  ? GLN A 1 219 ? -13.193 -14.420   0.915 1.000 96.380 ? 219 GLN A CB  1 
ATOM 1687 O O   ? GLN A 1 219 ? -14.007 -14.468   4.072 1.000 96.380 ? 219 GLN A O   1 
ATOM 1688 C CG  ? GLN A 1 219 ? -13.223 -13.441  -0.251 1.000 96.380 ? 219 GLN A CG  1 
ATOM 1689 C CD  ? GLN A 1 219 ? -13.688 -14.084  -1.545 1.000 96.380 ? 219 GLN A CD  1 
ATOM 1690 N NE2 ? GLN A 1 219 ? -14.169 -13.265  -2.474 1.000 96.380 ? 219 GLN A NE2 1 
ATOM 1691 O OE1 ? GLN A 1 219 ? -13.614 -15.306  -1.708 1.000 96.380 ? 219 GLN A OE1 1 
ATOM 1692 N N   ? ASN A 1 220 ? -12.273 -15.776   3.655 1.000 95.860 ? 220 ASN A N   1 
ATOM 1693 C CA  ? ASN A 1 220 ? -12.491 -16.662   4.794 1.000 95.860 ? 220 ASN A CA  1 
ATOM 1694 C C   ? ASN A 1 220 ? -12.390 -15.909   6.117 1.000 95.860 ? 220 ASN A C   1 
ATOM 1695 C CB  ? ASN A 1 220 ? -11.496 -17.825   4.767 1.000 95.860 ? 220 ASN A CB  1 
ATOM 1696 O O   ? ASN A 1 220 ? -13.164 -16.162   7.041 1.000 95.860 ? 220 ASN A O   1 
ATOM 1697 C CG  ? ASN A 1 220 ? -11.853 -18.875   3.734 1.000 95.860 ? 220 ASN A CG  1 
ATOM 1698 N ND2 ? ASN A 1 220 ? -10.865 -19.660   3.321 1.000 95.860 ? 220 ASN A ND2 1 
ATOM 1699 O OD1 ? ASN A 1 220 ? -13.007 -18.980   3.311 1.000 95.860 ? 220 ASN A OD1 1 
ATOM 1700 N N   ? ILE A 1 221 ? -11.472 -15.065   6.241 1.000 95.860 ? 221 ILE A N   1 
ATOM 1701 C CA  ? ILE A 1 221 ? -11.291 -14.280   7.457 1.000 95.860 ? 221 ILE A CA  1 
ATOM 1702 C C   ? ILE A 1 221 ? -12.465 -13.320   7.632 1.000 95.860 ? 221 ILE A C   1 
ATOM 1703 C CB  ? ILE A 1 221 ?  -9.958 -13.498   7.430 1.000 95.860 ? 221 ILE A CB  1 
ATOM 1704 O O   ? ILE A 1 221 ? -13.036 -13.220   8.720 1.000 95.860 ? 221 ILE A O   1 
ATOM 1705 C CG1 ? ILE A 1 221 ?  -8.770 -14.466   7.452 1.000 95.860 ? 221 ILE A CG1 1 
ATOM 1706 C CG2 ? ILE A 1 221 ?  -9.886 -12.515   8.603 1.000 95.860 ? 221 ILE A CG2 1 
ATOM 1707 C CD1 ? ILE A 1 221 ?  -8.661 -15.284   8.731 1.000 95.860 ? 221 ILE A CD1 1 
ATOM 1708 N N   ? ILE A 1 222 ? -12.833 -12.620   6.538 1.000 95.240 ? 222 ILE A N   1 
ATOM 1709 C CA  ? ILE A 1 222 ? -13.896 -11.623   6.597 1.000 95.240 ? 222 ILE A CA  1 
ATOM 1710 C C   ? ILE A 1 222 ? -15.220 -12.299   6.945 1.000 95.240 ? 222 ILE A C   1 
ATOM 1711 C CB  ? ILE A 1 222 ? -14.022 -10.851   5.264 1.000 95.240 ? 222 ILE A CB  1 
ATOM 1712 O O   ? ILE A 1 222 ? -16.009 -11.767   7.729 1.000 95.240 ? 222 ILE A O   1 
ATOM 1713 C CG1 ? ILE A 1 222 ? -12.816  -9.925   5.068 1.000 95.240 ? 222 ILE A CG1 1 
ATOM 1714 C CG2 ? ILE A 1 222 ? -15.333 -10.061   5.220 1.000 95.240 ? 222 ILE A CG2 1 
ATOM 1715 C CD1 ? ILE A 1 222 ? -12.791  -9.221   3.718 1.000 95.240 ? 222 ILE A CD1 1 
ATOM 1716 N N   ? ALA A 1 223 ? -15.534 -13.517   6.426 1.000 92.390 ? 223 ALA A N   1 
ATOM 1717 C CA  ? ALA A 1 223 ? -16.778 -14.254   6.631 1.000 92.390 ? 223 ALA A CA  1 
ATOM 1718 C C   ? ALA A 1 223 ? -16.856 -14.817   8.047 1.000 92.390 ? 223 ALA A C   1 
ATOM 1719 C CB  ? ALA A 1 223 ? -16.906 -15.379   5.607 1.000 92.390 ? 223 ALA A CB  1 
ATOM 1720 O O   ? ALA A 1 223 ? -17.946 -14.971   8.602 1.000 92.390 ? 223 ALA A O   1 
ATOM 1721 N N   ? GLY A 1 224 ? -15.799 -15.265   8.641 1.000 82.960 ? 224 GLY A N   1 
ATOM 1722 C CA  ? GLY A 1 224 ? -15.688 -15.936   9.926 1.000 82.960 ? 224 GLY A CA  1 
ATOM 1723 C C   ? GLY A 1 224 ? -15.739 -14.981  11.104 1.000 82.960 ? 224 GLY A C   1 
ATOM 1724 O O   ? GLY A 1 224 ? -15.934 -15.405  12.245 1.000 82.960 ? 224 GLY A O   1 
ATOM 1725 N N   ? ASN A 1 225 ? -15.838 -13.785  10.918 1.000 58.970 ? 225 ASN A N   1 
ATOM 1726 C CA  ? ASN A 1 225 ? -15.882 -12.741  11.935 1.000 58.970 ? 225 ASN A CA  1 
ATOM 1727 C C   ? ASN A 1 225 ? -17.142 -11.889  11.811 1.000 58.970 ? 225 ASN A C   1 
ATOM 1728 C CB  ? ASN A 1 225 ? -14.635 -11.858  11.851 1.000 58.970 ? 225 ASN A CB  1 
ATOM 1729 O O   ? ASN A 1 225 ? -17.586 -11.285  12.789 1.000 58.970 ? 225 ASN A O   1 
ATOM 1730 C CG  ? ASN A 1 225 ? -13.415 -12.508  12.475 1.000 58.970 ? 225 ASN A CG  1 
ATOM 1731 N ND2 ? ASN A 1 225 ? -12.241 -12.213  11.930 1.000 58.970 ? 225 ASN A ND2 1 
ATOM 1732 O OD1 ? ASN A 1 225 ? -13.528 -13.271  13.438 1.000 58.970 ? 225 ASN A OD1 1 
# 
loop_
_struct_sheet_range.sheet_id 
_struct_sheet_range.id 
_struct_sheet_range.beg_label_comp_id 
_struct_sheet_range.beg_label_asym_id 
_struct_sheet_range.beg_label_seq_id 
_struct_sheet_range.pdbx_beg_PDB_ins_code 
_struct_sheet_range.end_label_comp_id 
_struct_sheet_range.end_label_asym_id 
_struct_sheet_range.end_label_seq_id 
_struct_sheet_range.pdbx_end_PDB_ins_code 
_struct_sheet_range.beg_auth_comp_id 
_struct_sheet_range.beg_auth_asym_id 
_struct_sheet_range.beg_auth_seq_id 
_struct_sheet_range.end_auth_comp_id 
_struct_sheet_range.end_auth_asym_id 
_struct_sheet_range.end_auth_seq_id 
A A ILE A   3 ? ILE A   3 ? ILE A 3   ILE A 3   
A B ASP A 172 ? ASP A 172 ? ASP A 172 ASP A 172 
B C ASP A   6 ? GLU A   7 ? ASP A 6   GLU A 7   
B D SER A 105 ? SER A 105 ? SER A 105 SER A 105 
B E VAL A 116 ? GLY A 121 ? VAL A 116 GLY A 121 
B F HIS A 137 ? LEU A 144 ? HIS A 137 LEU A 144 
B G THR A 161 ? GLY A 165 ? THR A 161 GLY A 165 
B H PRO A 181 ? CYS A 184 ? PRO A 181 CYS A 184 
B I GLU A 187 ? TRP A 194 ? GLU A 187 TRP A 194 
B J GLY A 206 ? ASN A 210 ? GLY A 206 ASN A 210 
C K LEU A  16 ? TYR A  20 ? LEU A 16  TYR A 20  
C L GLN A  25 ? LEU A  30 ? GLN A 25  LEU A 30  
C M TRP A  35 ? THR A  38 ? TRP A 35  THR A 38  
C N HIS A  48 ? LEU A  51 ? HIS A 48  LEU A 51  
C O GLN A  64 ? ARG A  66 ? GLN A 64  ARG A 66  
C P PRO A  68 ? CYS A  74 ? PRO A 68  CYS A 74  
C Q ILE A  86 ? LEU A  91 ? ILE A 86  LEU A 91  
# 
loop_
_struct_conf.id 
_struct_conf.conf_type_id 
_struct_conf.beg_label_comp_id 
_struct_conf.beg_label_asym_id 
_struct_conf.beg_label_seq_id 
_struct_conf.pdbx_beg_PDB_ins_code 
_struct_conf.end_label_comp_id 
_struct_conf.end_label_asym_id 
_struct_conf.end_label_seq_id 
_struct_conf.pdbx_end_PDB_ins_code 
_struct_conf.beg_auth_comp_id 
_struct_conf.beg_auth_asym_id 
_struct_conf.beg_auth_seq_id 
_struct_conf.end_auth_comp_id 
_struct_conf.end_auth_asym_id 
_struct_conf.end_auth_seq_id 
STRN1         STRN         ILE A   3 ? ILE A   3 ? ILE A 3   ILE A 3   
TURN_TY1_P1   TURN_TY1_P   GLY A   4 ? GLY A   4 ? GLY A 4   GLY A 4   
STRN2         STRN         ASP A   6 ? GLU A   7 ? ASP A 6   GLU A 7   
HELX_LH_PP_P1 HELX_LH_PP_P CYS A   8 ? ASN A   9 ? CYS A 8   ASN A 9   
TURN_TY1_P2   TURN_TY1_P   ILE A  10 ? ASN A  11 ? ILE A 10  ASN A 11  
BEND1         BEND         GLU A  12 ? GLU A  12 ? GLU A 12  GLU A 12  
TURN_TY1_P3   TURN_TY1_P   ARG A  14 ? PHE A  15 ? ARG A 14  PHE A 15  
STRN3         STRN         LEU A  16 ? TYR A  20 ? LEU A 16  TYR A 20  
BEND2         BEND         ASP A  22 ? LYS A  23 ? ASP A 22  LYS A 23  
STRN4         STRN         GLN A  25 ? LEU A  30 ? GLN A 25  LEU A 30  
BEND3         BEND         ASN A  32 ? GLU A  34 ? ASN A 32  GLU A 34  
STRN5         STRN         TRP A  35 ? THR A  38 ? TRP A 35  THR A 38  
HELX_RH_3T_P1 HELX_RH_3T_P ALA A  40 ? CYS A  42 ? ALA A 40  CYS A 42  
BEND4         BEND         ARG A  45 ? TYR A  46 ? ARG A 45  TYR A 46  
STRN6         STRN         HIS A  48 ? LEU A  51 ? HIS A 48  LEU A 51  
BEND5         BEND         GLY A  52 ? GLY A  52 ? GLY A 52  GLY A 52  
BEND6         BEND         HIS A  54 ? HIS A  54 ? HIS A 54  HIS A 54  
TURN_TY1_P4   TURN_TY1_P   GLU A  56 ? SER A  57 ? GLU A 56  SER A 57  
BEND7         BEND         VAL A  58 ? VAL A  58 ? VAL A 58  VAL A 58  
TURN_TY1_P5   TURN_TY1_P   GLU A  61 ? ASP A  62 ? GLU A 61  ASP A 62  
STRN7         STRN         GLN A  64 ? ARG A  66 ? GLN A 64  ARG A 66  
STRN8         STRN         PRO A  68 ? CYS A  74 ? PRO A 68  CYS A 74  
BEND8         BEND         SER A  77 ? ASN A  78 ? SER A 77  ASN A 78  
BEND9         BEND         LYS A  81 ? ASP A  83 ? LYS A 81  ASP A 83  
STRN9         STRN         ILE A  86 ? LEU A  91 ? ILE A 86  LEU A 91  
BEND10        BEND         ASN A  92 ? ARG A  93 ? ASN A 92  ARG A 93  
HELX_LH_PP_P2 HELX_LH_PP_P PRO A  94 ? ASN A  97 ? PRO A 94  ASN A 97  
BEND11        BEND         ALA A  99 ? HIS A 100 ? ALA A 99  HIS A 100 
HELX_LH_PP_P3 HELX_LH_PP_P PRO A 103 ? LEU A 104 ? PRO A 103 LEU A 104 
STRN10        STRN         SER A 105 ? SER A 105 ? SER A 105 SER A 105 
HELX_LH_PP_P4 HELX_LH_PP_P LEU A 106 ? PRO A 107 ? LEU A 106 PRO A 107 
BEND12        BEND         SER A 108 ? ASN A 109 ? SER A 108 ASN A 109 
HELX_LH_PP_P5 HELX_LH_PP_P PRO A 110 ? SER A 112 ? PRO A 110 SER A 112 
TURN_TY1_P6   TURN_TY1_P   VAL A 113 ? GLY A 114 ? VAL A 113 GLY A 114 
STRN11        STRN         VAL A 116 ? GLY A 121 ? VAL A 116 GLY A 121 
BEND13        BEND         TRP A 122 ? GLY A 123 ? TRP A 122 GLY A 123 
BEND14        BEND         ILE A 125 ? ASN A 129 ? ILE A 125 ASN A 129 
BEND15        BEND         ASP A 134 ? VAL A 135 ? ASP A 134 VAL A 135 
STRN12        STRN         HIS A 137 ? LEU A 144 ? HIS A 137 LEU A 144 
HELX_RH_AL_P1 HELX_RH_AL_P TYR A 146 ? ALA A 152 ? TYR A 146 ALA A 152 
BEND16        BEND         TYR A 153 ? ALA A 154 ? TYR A 153 ALA A 154 
TURN_TY1_P7   TURN_TY1_P   SER A 159 ? ARG A 160 ? SER A 159 ARG A 160 
STRN13        STRN         THR A 161 ? GLY A 165 ? THR A 161 GLY A 165 
TURN_TY1_P8   TURN_TY1_P   LEU A 167 ? GLU A 168 ? LEU A 167 GLU A 168 
BEND17        BEND         GLY A 170 ? GLY A 170 ? GLY A 170 GLY A 170 
STRN14        STRN         ASP A 172 ? ASP A 172 ? ASP A 172 ASP A 172 
TURN_TY1_P9   TURN_TY1_P   VAL A 175 ? GLY A 176 ? VAL A 175 GLY A 176 
TURN_TY1_P10  TURN_TY1_P   SER A 178 ? GLY A 179 ? SER A 178 GLY A 179 
STRN15        STRN         PRO A 181 ? CYS A 184 ? PRO A 181 CYS A 184 
TURN_TY1_P11  TURN_TY1_P   ASN A 185 ? GLY A 186 ? ASN A 185 GLY A 186 
STRN16        STRN         GLU A 187 ? TRP A 194 ? GLU A 187 TRP A 194 
BEND18        BEND         ASP A 197 ? THR A 198 ? ASP A 197 THR A 198 
TURN_TY1_P12  TURN_TY1_P   CYS A 199 ? ALA A 200 ? CYS A 199 ALA A 200 
TURN_TY1_P13  TURN_TY1_P   PRO A 202 ? ARG A 203 ? PRO A 202 ARG A 203 
STRN17        STRN         GLY A 206 ? ASN A 210 ? GLY A 206 ASN A 210 
BEND19        BEND         VAL A 211 ? VAL A 211 ? VAL A 211 VAL A 211 
HELX_RH_3T_P2 HELX_RH_3T_P PHE A 212 ? TYR A 214 ? PHE A 212 TYR A 214 
HELX_RH_AL_P2 HELX_RH_AL_P THR A 215 ? GLY A 224 ? THR A 215 GLY A 224 
# 
