# Supplementary material for: FlatProt: 2D visualization eases protein structure comparison
Source: BMC Bioinformatics. 2025 Aug 13;26:210. doi: 10.1186/s12859-025-06233-x (PMC12344939; doi:10.1186/s12859-025-06233-x)
Supplement: Supplementary file 1 — Supplementary Material 1 [file 12859_2025_6233_MOESM1_ESM.zip › KLK/structures/Latimeria_chalumnae_GeneID=102363265.cif]

data_Latimeria_chalumnae_GeneID=102363265
# 
_entry.id   ? 
# 
_entity.id                         1      
_entity.type                       polymer 
_entity.pdbx_description           polymer-1 
_entity.formula_weight             25041.5 
_entity.pdbx_number_of_molecules        1 
# 
loop_
_struct_sheet.id 
_struct_sheet.number_strands 
A 2 
B 8 
C 6 
D 2 
E 2 
F 2 
G 2 
# 
loop_
_struct_conf_type.id 
_struct_conf_type.criteria 
STRN         DSSP 
TURN_TY1_P   DSSP 
HELX_LH_PP_P DSSP 
BEND         DSSP 
HELX_RH_3T_P DSSP 
HELX_RH_AL_P DSSP 
# 
_struct_asym.id          A 
_struct_asym.entity_id   1 
# 
_software.pdbx_ordinal     1 
_software.name             dssp 
_software.version          4.4.10 
_software.date             ? 
_software.classification   'model annotation' 
# 
_entity_poly.entity_id                      1 
_entity_poly.type                           polypeptide(L) 
_entity_poly.nstd_linkage                   n 
_entity_poly.nstd_monomer                   n 
_entity_poly.pdbx_seq_one_letter_code       
;RIIGGQEVTPYSLKYQVSLQSYGFSFCGGSLIHSRWILTAAHCHVPFMKAVIGEHSLDTDEGYEQTFRIVRYVIHPRFES
WTLNNDIMLLKLNRPARLNAYVGTVQLPKSELQDDEECVVSGWGVTDIYRYSLSNTLQAATISVIPVNECNSKYGGKITK
GMFCAAKTGKDSCQGDSGGPLVCNGVLEGIVSWGRSCGDERFPGVYTKVSVYRPWIDYYLYYF
;
_entity_poly.pdbx_seq_one_letter_code_can   
;RIIGGQEVTPYSLKYQVSLQSYGFSFCGGSLIHSRWILTAAHCHVPFMKAVIGEHSLDTDEGYEQTFRIVRYVIHPRFES
WTLNNDIMLLKLNRPARLNAYVGTVQLPKSELQDDEECVVSGWGVTDIYRYSLSNTLQAATISVIPVNECNSKYGGKITK
GMFCAAKTGKDSCQGDSGGPLVCNGVLEGIVSWGRSCGDERFPGVYTKVSVYRPWIDYYLYYF
;
_entity_poly.pdbx_strand_id                 A 
# 
loop_
_dssp_struct_summary.entry_id 
_dssp_struct_summary.label_comp_id 
_dssp_struct_summary.label_asym_id 
_dssp_struct_summary.label_seq_id 
_dssp_struct_summary.secondary_structure 
_dssp_struct_summary.ss_bridge 
_dssp_struct_summary.helix_3_10 
_dssp_struct_summary.helix_alpha 
_dssp_struct_summary.helix_pi 
_dssp_struct_summary.helix_pp 
_dssp_struct_summary.bend 
_dssp_struct_summary.chirality 
_dssp_struct_summary.sheet 
_dssp_struct_summary.strand 
_dssp_struct_summary.ladder_1 
_dssp_struct_summary.ladder_2 
_dssp_struct_summary.accessibility 
_dssp_struct_summary.TCO 
_dssp_struct_summary.kappa 
_dssp_struct_summary.alpha 
_dssp_struct_summary.phi 
_dssp_struct_summary.psi 
_dssp_struct_summary.x_ca 
_dssp_struct_summary.y_ca 
_dssp_struct_summary.z_ca 
Latimeria_chalumnae_GeneID=102363265 ARG A 1   . . . . . . . . . . . . ? .      .     .      .      122.7  7.5   4.2   -9.5  
Latimeria_chalumnae_GeneID=102363265 ILE A 2   E . > . . . . - A A A . ? -0.928 .     -144.4 -86.8  94.6   7.0   0.7   -10.6 
Latimeria_chalumnae_GeneID=102363265 ILE A 3   E . 3 . . . S + A A A . ? -0.637 84.1  8.0    -59.8  122.1  10.6  0.1   -11.8 
Latimeria_chalumnae_GeneID=102363265 GLY A 4   T . 3 . . . S + . . . . ? 0.712  104.2 136.0  79.9   12.6   10.5  -2.1  -14.9 
Latimeria_chalumnae_GeneID=102363265 GLY A 5   . . < . . . . - . . . . ? -0.318 45.1  -134.8 -89.0  173.5  6.6   -1.8  -15.0 
Latimeria_chalumnae_GeneID=102363265 GLN A 6   E . . . . . . - B C B . ? -0.953 32.3  -88.2  -127.6 147.7  4.3   -1.3  -18.0 
Latimeria_chalumnae_GeneID=102363265 GLU A 7   E . . . . > . - B C B . ? -0.357 50.3  -120.5 -52.0  135.4  1.3   1.0   -18.5 
Latimeria_chalumnae_GeneID=102363265 VAL A 8   P . . . . P . - . . . . ? -0.506 28.4  -97.3  -79.8  140.6  -1.8  -0.8  -17.4 
Latimeria_chalumnae_GeneID=102363265 THR A 9   P . > . . < . - . . . . ? -0.513 62.4  -91.0  -52.1  121.2  -4.6  -1.5  -19.7 
Latimeria_chalumnae_GeneID=102363265 PRO A 10  T . 3 . . . S - . . . . ? -0.195 105.1 -0.6   -44.9  125.3  -6.9  1.5   -18.8 
Latimeria_chalumnae_GeneID=102363265 TYR A 11  T . 3 . . . S + . . . . ? 0.635  94.0  118.5  75.4   10.1   -9.4  0.6   -16.0 
Latimeria_chalumnae_GeneID=102363265 SER A 12  S . < . . . S + . . . . ? 0.695  73.8  52.6   -76.3  -26.9  -8.2  -3.0  -15.7 
Latimeria_chalumnae_GeneID=102363265 LEU A 13  . . > . . . . + . . . . ? -0.676 69.7  169.2  -105.4 81.6   -7.2  -2.3  -12.1 
Latimeria_chalumnae_GeneID=102363265 LYS A 14  T . 3 . . . . + . . . . ? 0.616  69.5  59.1   -78.6  -11.1  -10.6 -0.9  -10.8 
Latimeria_chalumnae_GeneID=102363265 TYR A 15  T . 3 . . . S + . . . . ? 0.520  75.3  114.3  -96.8  -14.6  -9.5  -1.0  -7.1  
Latimeria_chalumnae_GeneID=102363265 GLN A 16  E . < . . . . - C K J . ? -0.500 49.6  -160.8 -67.7  131.2  -6.5  1.4   -7.4  
Latimeria_chalumnae_GeneID=102363265 VAL A 17  E . . . . . . - C K J K ? -0.918 11.8  -145.3 -118.7 135.6  -6.9  4.7   -5.5  
Latimeria_chalumnae_GeneID=102363265 SER A 18  E . . . . . . - C K J K ? -0.897 12.0  -153.7 -96.7  115.1  -5.1  7.9   -5.9  
Latimeria_chalumnae_GeneID=102363265 LEU A 19  E . . . . . . - C K J K ? -0.810 21.2  -167.6 -87.2  127.8  -4.6  9.8   -2.7  
Latimeria_chalumnae_GeneID=102363265 GLN A 20  E . . . . . . - C K J K ? -0.892 19.5  -176.1 -126.2 144.0  -4.2  13.4  -3.5  
Latimeria_chalumnae_GeneID=102363265 SER A 21  E . > . . . S - C K J . ? -0.990 78.0  -9.0   -134.5 132.9  -3.2  16.6  -1.6  
Latimeria_chalumnae_GeneID=102363265 TYR A 22  T . 3 . . . S - . . . . ? 0.855  132.4 -52.1  50.5   32.6   -3.3  20.1  -3.0  
Latimeria_chalumnae_GeneID=102363265 GLY A 23  T . 3 . . . S + . . . . ? 0.457  118.0 107.8  90.2   5.8    -4.1  18.7  -6.4  
Latimeria_chalumnae_GeneID=102363265 PHE A 24  E . < . . . . - C L J . ? -0.946 68.8  -123.9 -124.8 139.3  -1.2  16.2  -6.5  
Latimeria_chalumnae_GeneID=102363265 SER A 25  E . . . . . . + C L J . ? -0.557 38.3  157.3  -71.8  134.6  -1.0  12.5  -6.1  
Latimeria_chalumnae_GeneID=102363265 PHE A 26  E . . . . . . + C L . . ? 0.544  60.1  13.9   -132.2 -23.4  1.3   11.4  -3.3  
Latimeria_chalumnae_GeneID=102363265 CYS A 27  E . . . . . . - C L J . ? -0.963 64.0  -128.8 -147.1 162.9  0.2   7.9   -2.3  
Latimeria_chalumnae_GeneID=102363265 GLY A 28  E . . . . . . + C L J . ? -0.549 21.4  179.9  -106.1 175.9  -1.9  5.0   -3.4  
Latimeria_chalumnae_GeneID=102363265 GLY A 29  E . . . . . . - C L J . ? -0.939 23.5  -115.2 -159.2 175.6  -4.7  2.9   -1.8  
Latimeria_chalumnae_GeneID=102363265 SER A 30  E . . . . . . - C L J L ? -0.998 18.4  -132.6 -127.9 125.9  -7.1  0.1   -2.4  
Latimeria_chalumnae_GeneID=102363265 LEU A 31  E . . . . . . + C L . L ? -0.719 35.2  163.7  -72.0  113.7  -10.8 0.2   -2.5  
Latimeria_chalumnae_GeneID=102363265 ILE A 32  E . . . . . . + C L . . ? 0.533  68.8  14.3   -111.5 -10.6  -11.7 -2.8  -0.2  
Latimeria_chalumnae_GeneID=102363265 HIS A 33  E . > . . . S - C L . L ? -0.950 87.6  -99.2  -157.3 157.8  -15.3 -1.7  0.3   
Latimeria_chalumnae_GeneID=102363265 SER A 34  T . 3 . . . S + . . . . ? 0.745  127.5 24.2   -58.1  -15.0  -17.7 0.9   -1.4  
Latimeria_chalumnae_GeneID=102363265 ARG A 35  T . 3 . . . S + . . . . ? 0.346  112.9 77.5   -125.4 -2.2   -16.8 3.2   1.6   
Latimeria_chalumnae_GeneID=102363265 TRP A 36  E . < . . . . - C M L M ? -0.965 50.3  -168.8 -127.3 133.6  -13.5 2.0   2.7   
Latimeria_chalumnae_GeneID=102363265 ILE A 37  E . . . . . . - C M L M ? -0.940 12.8  -148.0 -113.2 134.7  -9.9  2.4   1.4   
Latimeria_chalumnae_GeneID=102363265 LEU A 38  E . . . . . . + C M L M ? -0.927 34.7  143.7  -101.9 129.1  -6.9  0.5   2.6   
Latimeria_chalumnae_GeneID=102363265 THR A 39  E . . . . . . - C M . M ? -0.845 50.6  -69.5  -151.4 179.4  -3.5  2.4   2.5   
Latimeria_chalumnae_GeneID=102363265 ALA A 40  . . > . . . . - . . . . ? -0.647 31.3  -136.7 -81.3  143.0  -0.2  2.8   4.4   
Latimeria_chalumnae_GeneID=102363265 ALA A 41  G . > . . . S + . . . . ? 0.830  103.5 64.0   -65.6  -32.7  -0.2  4.7   7.7   
Latimeria_chalumnae_GeneID=102363265 HIS A 42  G . 3 . . . S + . . . . ? 0.587  89.4  71.8   -73.0  0.1    2.9   6.6   6.7   
Latimeria_chalumnae_GeneID=102363265 CYS A 43  G . < . . . . + . . . . ? 0.430  67.5  129.5  -92.0  0.6    0.8   8.2   4.0   
Latimeria_chalumnae_GeneID=102363265 HIS A 44  . . < . . . . + . . . . ? -0.412 26.3  154.7  -67.8  117.3  -1.2  10.3  6.4   
Latimeria_chalumnae_GeneID=102363265 VAL A 45  . . > . . . . - . . . . ? -0.962 45.7  -93.7  -135.7 156.5  -1.3  13.9  5.5   
Latimeria_chalumnae_GeneID=102363265 PRO A 46  T . 3 . . . S + . . . . ? -0.417 101.6 9.7    -68.4  143.9  -3.7  16.8  6.2   
Latimeria_chalumnae_GeneID=102363265 PHE A 47  T . 3 . . . S + . . . . ? 0.790  84.4  163.5  67.5   30.8   -6.6  17.6  3.7   
Latimeria_chalumnae_GeneID=102363265 MET A 48  . . < . . . . - . . . . ? -0.572 18.1  -163.5 -81.2  145.2  -6.1  14.4  1.5   
Latimeria_chalumnae_GeneID=102363265 LYS A 49  E . . . . . . - C N K N ? -0.852 15.6  -122.7 -118.3 162.3  -8.9  13.3  -0.9  
Latimeria_chalumnae_GeneID=102363265 ALA A 50  E . . . . . . - C N K N ? -0.935 17.8  -168.7 -111.8 128.0  -9.5  10.0  -2.7  
Latimeria_chalumnae_GeneID=102363265 VAL A 51  E . . . . . . - C N K N ? -0.981 11.4  -174.2 -114.2 119.4  -9.7  9.8   -6.4  
Latimeria_chalumnae_GeneID=102363265 ILE A 52  E . . . . . . + C N K N ? -0.826 62.2  32.8   -113.3 148.2  -11.0 6.4   -7.7  
Latimeria_chalumnae_GeneID=102363265 GLY A 53  S . . . . . S + . . . . ? 0.670  80.0  148.7  85.8   14.2   -11.3 5.2   -11.3 
Latimeria_chalumnae_GeneID=102363265 GLU A 54  . . . . . . . + . . . . ? -0.722 19.4  160.6  -87.3  125.5  -8.2  7.2   -12.4 
Latimeria_chalumnae_GeneID=102363265 HIS A 55  S . . . . . S + . . . . ? 0.686  76.2  32.9   -102.0 -41.7  -6.0  5.9   -15.2 
Latimeria_chalumnae_GeneID=102363265 SER A 56  B . > . . . . - D Q P . ? -0.978 62.9  -155.6 -120.5 130.6  -4.2  9.2   -16.1 
Latimeria_chalumnae_GeneID=102363265 LEU A 57  T . 3 . . . S + . . . . ? 0.717  97.8  46.2   -75.6  -10.4  -3.4  11.9  -13.5 
Latimeria_chalumnae_GeneID=102363265 ASP A 58  T . 3 . . . S + . . . . ? 0.519  105.1 68.4   -110.9 -6.7   -3.4  14.6  -16.2 
Latimeria_chalumnae_GeneID=102363265 THR A 59  . . < . . . . - . . . . ? -0.959 69.9  -141.5 -125.4 124.2  -6.5  13.6  -18.0 
Latimeria_chalumnae_GeneID=102363265 ASP A 60  . . . . . . . - . . . . ? -0.818 23.4  -178.2 -73.4  103.1  -10.2 13.8  -16.9 
Latimeria_chalumnae_GeneID=102363265 GLU A 61  . . . . . . . - . . . . ? 0.498  42.3  -116.0 -89.9  -3.8   -11.3 10.5  -18.4 
Latimeria_chalumnae_GeneID=102363265 GLY A 62  S . . . . . S + . . . . ? 0.353  100.5 79.0   90.2   0.8    -14.9 11.1  -17.2 
Latimeria_chalumnae_GeneID=102363265 TYR A 63  . . . . . . . + . . . . ? 0.376  61.3  119.0  -121.0 -4.4   -15.0 8.1   -14.8 
Latimeria_chalumnae_GeneID=102363265 GLU A 64  . . . . . . . - . . . . ? -0.460 45.8  -158.8 -70.3  133.0  -13.2 9.5   -11.8 
Latimeria_chalumnae_GeneID=102363265 GLN A 65  E . . . . . . - C O N . ? -0.995 6.7   -154.3 -112.5 122.2  -15.0 9.7   -8.5  
Latimeria_chalumnae_GeneID=102363265 THR A 66  E . . . . . . - C O N . ? -0.865 14.1  -171.0 -102.8 133.1  -13.6 12.2  -6.0  
Latimeria_chalumnae_GeneID=102363265 PHE A 67  E . . . . . . - C O N . ? -0.961 21.3  -133.4 -127.6 141.3  -14.2 11.7  -2.3  
Latimeria_chalumnae_GeneID=102363265 ARG A 68  E . . . . . . - C O N . ? -0.669 29.1  -123.9 -78.9  145.6  -13.7 13.5  1.0   
Latimeria_chalumnae_GeneID=102363265 ILE A 69  E . . . . . . + C O O . ? -0.830 31.2  175.0  -93.6  119.2  -12.1 11.6  3.8   
Latimeria_chalumnae_GeneID=102363265 VAL A 70  E . . . . . . + C O . . ? 0.675  68.5  22.8   -98.3  -17.2  -14.5 11.7  6.9   
Latimeria_chalumnae_GeneID=102363265 ARG A 71  E . . . . . . - C O O . ? -0.981 56.7  -165.2 -153.1 134.3  -12.4 9.3   9.0   
Latimeria_chalumnae_GeneID=102363265 TYR A 72  E . . . . . . - C O O . ? -0.990 7.4   -167.6 -115.2 125.6  -8.8  8.1   9.2   
Latimeria_chalumnae_GeneID=102363265 VAL A 73  E . . . . . . - C O O . ? -0.902 6.8   -168.6 -112.2 100.0  -8.1  5.0   11.3  
Latimeria_chalumnae_GeneID=102363265 ILE A 74  E . . . . . . - C O O . ? -0.730 38.0  -99.8  -86.7  131.7  -4.3  4.6   11.9  
Latimeria_chalumnae_GeneID=102363265 HIS A 75  . . > . . . . - . . . . ? -0.313 31.8  -132.7 -49.1  132.8  -3.3  1.3   13.3  
Latimeria_chalumnae_GeneID=102363265 PRO A 76  T . 3 . . . S + . . . . ? 0.730  103.9 48.7   -66.1  -21.3  -2.8  2.0   17.1  
Latimeria_chalumnae_GeneID=102363265 ARG A 77  T . 3 . . . S + . . . . ? 0.126  77.3  142.9  -106.4 15.0   0.6   0.2   17.2  
Latimeria_chalumnae_GeneID=102363265 PHE A 78  . . < . . . . - . . . . ? -0.470 37.2  -156.1 -58.0  125.2  2.0   1.9   14.2  
Latimeria_chalumnae_GeneID=102363265 GLU A 79  B . . > > . . - E S Q . ? -0.923 5.9   -163.7 -107.4 112.5  5.7   2.6   14.7  
Latimeria_chalumnae_GeneID=102363265 SER A 80  T . . 4 5 . S + . . . . ? 0.718  86.4  51.0   -76.0  -18.6  7.0   5.5   12.6  
Latimeria_chalumnae_GeneID=102363265 TRP A 81  T . . 4 5 . S + . . . . ? 0.934  124.7 24.0   -84.1  -43.5  10.6  4.6   13.0  
Latimeria_chalumnae_GeneID=102363265 THR A 82  T . . 4 5 . S - . . . . ? 0.577  97.0  -131.7 -97.1  -10.0  10.5  1.0   12.1  
Latimeria_chalumnae_GeneID=102363265 LEU A 83  T . > < 5 . . + . . . . ? 0.748  49.2  162.1  59.2   20.7   7.3   1.4   10.0  
Latimeria_chalumnae_GeneID=102363265 ASN A 84  B . 3 . < . . + E T Q . ? -0.560 65.8  14.9   -64.2  138.2  6.0   -1.7  11.9  
Latimeria_chalumnae_GeneID=102363265 ASN A 85  T . 3 . . . S + . . . . ? 0.875  81.0  175.0  64.1   33.8   2.2   -2.0  11.6  
Latimeria_chalumnae_GeneID=102363265 ASP A 86  . . < . . . . + . . . . ? -0.492 31.0  120.3  -71.9  72.2   2.2   0.6   8.7   
Latimeria_chalumnae_GeneID=102363265 ILE A 87  . . . . . . . + . . . . ? -0.999 34.3  177.7  -146.1 139.2  -1.6  0.3   7.8   
Latimeria_chalumnae_GeneID=102363265 MET A 88  E . . . . . . - C P M O ? -0.998 17.8  -143.5 -145.0 140.2  -4.5  2.8   7.8   
Latimeria_chalumnae_GeneID=102363265 LEU A 89  E . . . . . . - C P M O ? -0.881 12.4  -159.6 -102.3 136.3  -8.2  2.8   6.9   
Latimeria_chalumnae_GeneID=102363265 LEU A 90  E . . . . . . - C P M O ? -0.984 5.6   -150.6 -116.8 125.1  -9.9  5.7   5.2   
Latimeria_chalumnae_GeneID=102363265 LYS A 91  E . . . . . . - C P M O ? -0.861 15.7  -137.1 -96.3  125.7  -13.7 6.2   5.3   
Latimeria_chalumnae_GeneID=102363265 LEU A 92  E . . . . . . - C P . O ? -0.462 15.8  -125.1 -76.6  150.0  -15.2 7.9   2.4   
Latimeria_chalumnae_GeneID=102363265 ASN A 93  S . . . . . S + . . . . ? 0.734  97.2  10.7   -68.8  -17.7  -18.0 10.7  3.0   
Latimeria_chalumnae_GeneID=102363265 ARG A 94  S . . . . . S - . . . . ? -0.975 95.3  -84.8  -154.5 157.1  -20.2 8.6   0.6   
Latimeria_chalumnae_GeneID=102363265 PRO A 95  . . . . . . . - . . . . ? -0.388 45.0  -115.7 -67.2  141.8  -20.2 5.1   -1.1  
Latimeria_chalumnae_GeneID=102363265 ALA A 96  . . . . . . . - . . . . ? -0.467 28.0  -113.8 -66.2  141.7  -18.3 4.7   -4.4  
Latimeria_chalumnae_GeneID=102363265 ARG A 97  . . . . . . . - . . . . ? -0.749 30.7  -144.2 -78.6  104.1  -20.4 3.8   -7.4  
Latimeria_chalumnae_GeneID=102363265 LEU A 98  . . . . . . . + . . . . ? -0.656 43.1  127.2  -74.6  125.8  -19.2 0.4   -8.4  
Latimeria_chalumnae_GeneID=102363265 ASN A 99  S . . . . . S - . . . . ? -0.716 74.4  -50.8  -154.4 -160.8 -19.2 -0.1  -12.2 
Latimeria_chalumnae_GeneID=102363265 ALA A 100 S . . . . . S + . . . . ? 0.686  137.2 32.5   -65.2  -7.1   -17.1 -1.1  -15.3 
Latimeria_chalumnae_GeneID=102363265 TYR A 101 S . . . . . S + . . . . ? 0.606  114.8 57.3   -124.4 -20.9  -14.4 1.3   -14.1 
Latimeria_chalumnae_GeneID=102363265 VAL A 102 . . . . . . . + . . . . ? -0.986 64.2  146.2  -124.9 123.9  -14.6 1.2   -10.3 
Latimeria_chalumnae_GeneID=102363265 GLY A 103 . . . . . . . - . . . . ? -0.929 39.0  -109.2 -148.7 171.4  -14.3 -1.9  -8.3  
Latimeria_chalumnae_GeneID=102363265 THR A 104 . . . . . . . - . . . . ? -0.695 23.0  -133.4 -102.0 155.1  -13.1 -3.5  -5.0  
Latimeria_chalumnae_GeneID=102363265 VAL A 105 . . . . . . . - . . . . ? -0.876 30.1  -109.0 -104.8 143.7  -10.2 -5.9  -4.3  
Latimeria_chalumnae_GeneID=102363265 GLN A 106 B . . . . > . - B D C . ? -0.442 25.0  -128.3 -74.1  142.5  -10.6 -9.0  -2.2  
Latimeria_chalumnae_GeneID=102363265 LEU A 107 P . . . . P . - . . . . ? -0.636 36.2  -95.7  -85.6  146.3  -9.1  -9.3  1.2   
Latimeria_chalumnae_GeneID=102363265 PRO A 108 P . . . . < . - . . . . ? -0.337 30.0  -173.2 -63.7  142.2  -7.0  -12.3 2.0   
Latimeria_chalumnae_GeneID=102363265 LYS A 109 S . . . . . S + . . . . ? 0.540  72.6  27.4   -104.3 -20.7  -8.6  -15.3 3.8   
Latimeria_chalumnae_GeneID=102363265 SER A 110 S . . . . . S - . . . . ? -0.875 96.7  -72.2  -136.5 174.0  -5.4  -17.2 4.2   
Latimeria_chalumnae_GeneID=102363265 GLU A 111 P . . . . > . - . . . . ? -0.327 52.5  -107.6 -72.0  140.9  -1.7  -16.7 4.6   
Latimeria_chalumnae_GeneID=102363265 LEU A 112 P . . . . P . - . . . . ? -0.475 32.7  -134.0 -64.9  136.1  0.3   -15.7 1.5   
Latimeria_chalumnae_GeneID=102363265 GLN A 113 P . > . . P . - . . . . ? -0.735 22.6  -102.0 -95.8  149.5  2.6   -18.4 -0.0  
Latimeria_chalumnae_GeneID=102363265 ASP A 114 T . 3 . . < S + . . . . ? -0.259 102.1 19.9   -63.0  147.2  6.2   -17.9 -1.1  
Latimeria_chalumnae_GeneID=102363265 ASP A 115 T . 3 . . . S + . . . . ? 0.584  83.2  149.3  74.9   3.0    7.0   -17.4 -4.9  
Latimeria_chalumnae_GeneID=102363265 GLU A 116 . . < . . . . - . . . . ? -0.607 50.2  -119.8 -64.4  130.7  3.4   -16.4 -5.6  
Latimeria_chalumnae_GeneID=102363265 GLU A 117 E . . . . . . - B E D . ? -0.649 37.7  -176.6 -75.5  133.5  3.3   -14.0 -8.5  
Latimeria_chalumnae_GeneID=102363265 CYS A 118 E . . . . . . - B E D . ? -0.921 24.4  -131.8 -134.9 153.3  1.8   -10.6 -7.7  
Latimeria_chalumnae_GeneID=102363265 VAL A 119 E . . . . . . - B E D E ? -0.942 17.6  -166.6 -109.4 119.3  1.0   -7.4  -9.4  
Latimeria_chalumnae_GeneID=102363265 VAL A 120 E . . . . . . - B E D E ? -0.874 14.4  -175.9 -100.1 137.7  2.1   -4.1  -7.9  
Latimeria_chalumnae_GeneID=102363265 SER A 121 E . . . . . . + B E D . ? -0.957 15.7  113.0  -138.0 151.5  0.5   -1.0  -9.2  
Latimeria_chalumnae_GeneID=102363265 GLY A 122 E . . . . . . - B E D . ? -0.968 60.7  -99.2  169.2  178.6  0.7   2.8   -8.8  
Latimeria_chalumnae_GeneID=102363265 TRP A 123 S . . . . . S + . . . . ? -0.115 74.0  124.3  -110.7 22.1   1.6   6.3   -10.2 
Latimeria_chalumnae_GeneID=102363265 GLY A 124 S . . . . . S - . . . . ? 0.078  73.8  -50.5  -72.1  -171.6 5.0   6.5   -8.5  
Latimeria_chalumnae_GeneID=102363265 VAL A 125 B . . . . . . - F U R . ? -0.434 42.7  -166.5 -65.6  138.7  8.5   7.2   -10.1 
Latimeria_chalumnae_GeneID=102363265 THR A 126 S . . . . . S + . . . . ? 0.441  70.7  49.5   -108.9 -7.9   9.2   4.9   -13.1 
Latimeria_chalumnae_GeneID=102363265 ASP A 127 S . > . . . S - . . . . ? -0.998 72.5  -136.5 -139.1 133.2  12.9  5.7   -13.4 
Latimeria_chalumnae_GeneID=102363265 ILE A 128 T . 3 . . . S + . . . . ? 0.718  111.4 43.1   -60.3  -16.1  15.6  5.6   -10.7 
Latimeria_chalumnae_GeneID=102363265 TYR A 129 T . 3 . . . S + . . . . ? 0.503  99.4  87.3   -110.3 -5.7   17.0  8.9   -12.2 
Latimeria_chalumnae_GeneID=102363265 ARG A 130 . . < . . . . - . . . . ? -0.718 51.2  -169.8 -98.5  141.7  13.6  10.6  -12.8 
Latimeria_chalumnae_GeneID=102363265 TYR A 131 . . . . . . . + . . . . ? 0.476  58.7  101.0  -105.3 -0.6   11.9  12.6  -10.1 
Latimeria_chalumnae_GeneID=102363265 SER A 132 S . . . . > S - . . . . ? -0.591 71.9  -123.4 -96.0  137.7  8.6   12.9  -11.9 
Latimeria_chalumnae_GeneID=102363265 LEU A 133 B . . . . P . - F V R . ? -0.422 35.2  -100.8 -64.1  147.7  5.6   10.8  -11.2 
Latimeria_chalumnae_GeneID=102363265 SER A 134 P . . . . < . - . . . . ? -0.525 20.5  -149.7 -66.9  138.7  4.1   8.8   -14.0 
Latimeria_chalumnae_GeneID=102363265 ASN A 135 S . . . . . S + . . . . ? 0.720  81.4  54.3   -82.1  -20.8  1.0   10.3  -15.5 
Latimeria_chalumnae_GeneID=102363265 THR A 136 B . . . . . S - D R P . ? -0.839 98.7  -95.0  -117.1 145.9  -0.4  7.0   -16.3 
Latimeria_chalumnae_GeneID=102363265 LEU A 137 . . . . . . . - . . . . ? -0.460 45.0  -163.2 -60.5  130.7  -1.1  4.0   -14.0 
Latimeria_chalumnae_GeneID=102363265 GLN A 138 E . . . . . . - B F B D ? -0.808 9.0   -169.1 -117.7 156.7  1.7   1.5   -14.1 
Latimeria_chalumnae_GeneID=102363265 ALA A 139 E . . . . . . - B F B D ? -0.994 3.9   -170.0 -144.9 152.2  2.1   -2.1  -13.0 
Latimeria_chalumnae_GeneID=102363265 ALA A 140 E . . . . . . - B F . D ? -0.992 23.7  -125.9 -139.8 143.5  4.8   -4.7  -12.5 
Latimeria_chalumnae_GeneID=102363265 THR A 141 E . . . . . . + B F . D ? -0.818 38.5  167.9  -90.8  124.1  4.8   -8.4  -11.9 
Latimeria_chalumnae_GeneID=102363265 ILE A 142 E . . . . . . - B F . D ? -0.859 25.2  -129.1 -132.8 162.7  6.8   -9.4  -8.7  
Latimeria_chalumnae_GeneID=102363265 SER A 143 E . . . . . . - B F F D ? -0.932 23.3  -112.2 -116.9 147.4  7.3   -12.5 -6.6  
Latimeria_chalumnae_GeneID=102363265 VAL A 144 E . . . . . . - B F F . ? -0.472 33.5  -147.3 -70.0  138.1  7.0   -13.1 -2.9  
Latimeria_chalumnae_GeneID=102363265 ILE A 145 E . . . . . . - B F F . ? -0.801 25.7  -90.6  -109.2 154.7  10.3  -13.9 -1.2  
Latimeria_chalumnae_GeneID=102363265 PRO A 146 . . . > . . . - . . . . ? -0.323 31.9  -129.5 -63.2  140.1  11.0  -16.1 1.8   
Latimeria_chalumnae_GeneID=102363265 VAL A 147 H . . > . . S + . . . . ? 0.844  106.6 54.9   -59.9  -39.9  10.9  -14.2 5.1   
Latimeria_chalumnae_GeneID=102363265 ASN A 148 H . . > . . S + . . . . ? 0.900  109.9 46.2   -62.2  -43.1  14.3  -15.6 6.2   
Latimeria_chalumnae_GeneID=102363265 GLU A 149 H . . > . . S + . . . . ? 0.899  114.6 47.7   -63.6  -45.4  15.9  -14.4 3.0   
Latimeria_chalumnae_GeneID=102363265 CYS A 150 H . . X . . S + . . . . ? 0.935  112.3 48.5   -61.7  -45.0  14.2  -11.0 3.4   
Latimeria_chalumnae_GeneID=102363265 ASN A 151 H . . < > . S + . . . . ? 0.821  105.5 58.2   -67.9  -36.5  15.2  -10.6 7.0   
Latimeria_chalumnae_GeneID=102363265 SER A 152 H . > < 5 . S + . . . . ? 0.859  107.7 48.8   -61.6  -31.5  18.8  -11.6 6.3   
Latimeria_chalumnae_GeneID=102363265 LYS A 153 H . 3 < 5 . S + . . . . ? 0.754  114.6 44.1   -80.6  -22.4  19.1  -8.7  3.8   
Latimeria_chalumnae_GeneID=102363265 TYR A 154 T . > < 5 . S - . . . . ? 0.194  110.7 -115.3 -112.9 12.1   17.6  -6.3  6.3   
Latimeria_chalumnae_GeneID=102363265 GLY A 155 T . < . 5 . S - . . . . ? 0.841  77.2  -47.7  64.7   29.7   19.6  -7.3  9.4   
Latimeria_chalumnae_GeneID=102363265 GLY A 156 T . 3 . < . S + . . . . ? 0.585  105.9 120.8  92.7   13.4   16.5  -8.6  11.4  
Latimeria_chalumnae_GeneID=102363265 LYS A 157 . . < . . . . + . . . . ? 0.525  41.8  104.8  -90.8  -4.9   14.3  -5.6  10.8  
Latimeria_chalumnae_GeneID=102363265 ILE A 158 . . . . . . . - . . . . ? -0.697 58.5  -160.6 -82.4  118.8  11.6  -7.6  9.1   
Latimeria_chalumnae_GeneID=102363265 THR A 159 . . > . . . . - . . . . ? -0.329 33.4  -99.4  -93.4  175.4  8.6   -8.0  11.5  
Latimeria_chalumnae_GeneID=102363265 LYS A 160 T . 3 . . . S + . . . . ? 0.727  123.5 57.4   -65.8  -21.5  5.7   -10.6 11.6  
Latimeria_chalumnae_GeneID=102363265 GLY A 161 T . 3 . . . S + . . . . ? 0.314  101.9 73.0   -92.4  9.4    3.5   -8.0  10.0  
Latimeria_chalumnae_GeneID=102363265 MET A 162 E . < . . . . + B G . G ? -0.901 51.2  178.1  -128.0 152.6  5.8   -7.6  7.0   
Latimeria_chalumnae_GeneID=102363265 PHE A 163 E . . . . . . - B G . G ? -0.955 20.2  -126.8 -145.5 164.5  6.9   -9.5  3.9   
Latimeria_chalumnae_GeneID=102363265 CYS A 164 E . . . . . . - B G F G ? -0.851 17.6  -177.6 -114.9 149.5  9.2   -9.0  0.9   
Latimeria_chalumnae_GeneID=102363265 ALA A 165 E . . . . . . + B G F G ? -0.992 13.1  160.9  -140.8 139.1  8.6   -9.2  -2.9  
Latimeria_chalumnae_GeneID=102363265 ALA A 166 E . . . . . . - B G F . ? -0.992 19.8  -176.7 -155.3 150.6  11.1  -8.7  -5.5  
Latimeria_chalumnae_GeneID=102363265 LYS A 167 B . > . . . . - G W S . ? -0.926 48.7  -91.1  -143.8 136.2  11.8  -9.4  -9.2  
Latimeria_chalumnae_GeneID=102363265 THR A 168 T . 3 . . . S + . . . . ? -0.251 112.5 3.4    -48.5  124.1  15.0  -8.5  -11.0 
Latimeria_chalumnae_GeneID=102363265 GLY A 169 T . 3 . . . S + . . . . ? 0.538  114.2 100.2  79.2   5.7    14.7  -5.0  -12.5 
Latimeria_chalumnae_GeneID=102363265 LYS A 170 B . < . . . . + G X S . ? -0.991 40.6  137.9  -129.1 135.9  11.2  -4.5  -11.0 
Latimeria_chalumnae_GeneID=102363265 ASP A 171 E . . . . . . - A B A . ? -0.985 47.9  -108.4 -166.7 151.8  10.2  -2.5  -7.8  
Latimeria_chalumnae_GeneID=102363265 SER A 172 E . . . . . . + A B A . ? -0.740 46.4  176.0  -79.6  146.4  7.7   -0.2  -6.2  
Latimeria_chalumnae_GeneID=102363265 CYS A 173 . . > . . . . - . . . . ? -0.664 35.0  -25.2  -138.5 -167.5 9.1   3.3   -5.6  
Latimeria_chalumnae_GeneID=102363265 GLN A 174 T . 3 . . . S + . . . . ? -0.147 123.2 23.9   -53.2  132.3  8.4   6.8   -4.5  
Latimeria_chalumnae_GeneID=102363265 GLY A 175 T . 3 . . . S + . . . . ? 0.202  101.3 85.9   97.8   -9.5   4.7   7.7   -4.8  
Latimeria_chalumnae_GeneID=102363265 ASP A 176 . . X . . . . + . . . . ? 0.357  55.9  133.8  -103.0 -2.9   3.5   4.1   -4.7  
Latimeria_chalumnae_GeneID=102363265 SER A 177 T . 3 . . . S + . . . . ? -0.263 75.0  18.0   -47.2  133.3  3.3   4.1   -1.0  
Latimeria_chalumnae_GeneID=102363265 GLY A 178 T . 3 . . . S + . . . . ? 0.280  96.1  133.6  89.3   -14.1  0.1   2.6   0.1   
Latimeria_chalumnae_GeneID=102363265 GLY A 179 . . < . . . . - . . . . ? -0.237 58.9  -89.7  -70.1  166.0  -0.6  1.1   -3.2  
Latimeria_chalumnae_GeneID=102363265 PRO A 180 E . . . . . . - B H . H ? -0.492 20.8  -162.4 -90.1  134.9  -1.8  -2.5  -3.7  
Latimeria_chalumnae_GeneID=102363265 LEU A 181 E . . . . . . - B H E H ? -0.973 26.0  -168.0 -102.7 108.5  0.2   -5.8  -4.1  
Latimeria_chalumnae_GeneID=102363265 VAL A 182 E . . . . . . - B H E H ? -0.880 13.2  -172.9 -111.7 128.3  -2.3  -8.2  -5.6  
Latimeria_chalumnae_GeneID=102363265 CYS A 183 E . > . . . S - B H . H ? -0.981 75.9  -19.8  -121.1 118.7  -1.9  -12.0 -5.9  
Latimeria_chalumnae_GeneID=102363265 ASN A 184 T . 3 . . . S - . . . . ? 0.891  130.6 -49.1  53.3   34.8   -4.4  -14.1 -7.8  
Latimeria_chalumnae_GeneID=102363265 GLY A 185 T . 3 . . . S + . . . . ? 0.563  116.4 114.2  88.8   7.0    -7.0  -11.3 -7.3  
Latimeria_chalumnae_GeneID=102363265 VAL A 186 E . < . . . S - B I C H ? -0.933 71.2  -120.9 -117.9 138.8  -6.3  -10.8 -3.6  
Latimeria_chalumnae_GeneID=102363265 LEU A 187 E . . . . . . + B I . H ? -0.652 44.3  158.6  -77.8  101.2  -4.8  -7.8  -1.7  
Latimeria_chalumnae_GeneID=102363265 GLU A 188 E . . . . . . + B I . . ? 0.699  55.5  22.9   -99.9  -23.1  -1.9  -9.4  -0.1  
Latimeria_chalumnae_GeneID=102363265 GLY A 189 E . . . . . . - B I I H ? -0.984 53.5  -143.8 -148.5 155.5  0.3   -6.4  0.5   
Latimeria_chalumnae_GeneID=102363265 ILE A 190 E . . . . . . - B I I H ? -0.984 39.8  -111.5 -116.5 122.3  0.5   -2.6  1.0   
Latimeria_chalumnae_GeneID=102363265 VAL A 191 E . . . . . . + B I I . ? -0.398 55.6  153.5  -52.8  123.2  3.5   -0.9  -0.4  
Latimeria_chalumnae_GeneID=102363265 SER A 192 E . . . . . . - B I . . ? 0.742  46.5  -34.8  -123.4 -66.6  5.4   0.2   2.8   
Latimeria_chalumnae_GeneID=102363265 TRP A 193 E . . . . . . + B I I . ? -0.924 44.5  171.1  -158.1 171.6  9.1   0.7   2.6   
Latimeria_chalumnae_GeneID=102363265 GLY A 194 . . . . . . . - . . . . ? -0.952 44.5  -98.6  -176.9 164.6  12.5  -0.4  1.1   
Latimeria_chalumnae_GeneID=102363265 ARG A 195 S . . . . . S - . . . . ? -0.921 95.7  -33.1  -99.4  72.0   16.3  0.5   0.9   
Latimeria_chalumnae_GeneID=102363265 SER A 196 S . > . . . S - . . . . ? 0.591  79.5  -84.3  92.7   142.8  16.2  2.1   -2.7  
Latimeria_chalumnae_GeneID=102363265 CYS A 197 T . 3 . . . S + . . . . ? -0.665 108.8 6.4    -83.6  122.4  14.0  1.3   -5.6  
Latimeria_chalumnae_GeneID=102363265 GLY A 198 T . 3 . . . S + . . . . ? 0.649  82.1  148.7  88.8   5.5    15.2  -1.5  -7.8  
Latimeria_chalumnae_GeneID=102363265 ASP A 199 . . X . . . . - . . . . ? -0.788 39.7  -153.1 -76.7  111.6  18.2  -2.5  -5.6  
Latimeria_chalumnae_GeneID=102363265 GLU A 200 T . 3 . . . S + . . . . ? 0.676  94.3  58.7   -62.0  -14.4  18.5  -6.2  -6.2  
Latimeria_chalumnae_GeneID=102363265 ARG A 201 T . 3 . . . S + . . . . ? 0.707  107.9 47.3   -86.8  -19.9  20.0  -6.5  -2.7  
Latimeria_chalumnae_GeneID=102363265 PHE A 202 S . < . . . S - . . . . ? -0.891 75.7  -155.1 -132.2 99.8   17.0  -5.0  -1.0  
Latimeria_chalumnae_GeneID=102363265 PRO A 203 . . . . . . . - . . . . ? -0.241 35.2  -90.1  -62.9  156.9  13.5  -6.3  -1.9  
Latimeria_chalumnae_GeneID=102363265 GLY A 204 E . . . . . . - B J G . ? -0.468 39.8  -135.8 -63.2  145.5  10.4  -4.1  -1.5  
Latimeria_chalumnae_GeneID=102363265 VAL A 205 E . . . . . . - B J G I ? -0.898 22.0  -170.4 -110.1 133.0  8.7   -4.4  1.9   
Latimeria_chalumnae_GeneID=102363265 TYR A 206 E . . . . . . - B J G I ? -0.879 29.7  -111.0 -124.3 142.5  5.0   -4.7  2.2   
Latimeria_chalumnae_GeneID=102363265 THR A 207 E . . . . . . - B J G I ? -0.685 37.8  -124.5 -68.5  124.6  2.5   -4.5  5.0   
Latimeria_chalumnae_GeneID=102363265 LYS A 208 E . > > . . . - B J . I ? -0.687 22.9  -166.1 -75.8  105.5  1.1   -8.1  5.4   
Latimeria_chalumnae_GeneID=102363265 VAL A 209 G . > 4 . . S + . . . . ? 0.865  81.6  63.3   -65.3  -36.3  -2.7  -7.5  5.1   
Latimeria_chalumnae_GeneID=102363265 SER A 210 G . > 4 . . S + . . . . ? 0.836  96.9  57.7   -60.9  -31.8  -3.6  -11.0 6.4   
Latimeria_chalumnae_GeneID=102363265 VAL A 211 G . < 4 . . S + . . . . ? 0.790  109.9 44.8   -70.6  -21.5  -2.1  -10.2 9.8   
Latimeria_chalumnae_GeneID=102363265 TYR A 212 G . < X . . S + . . . . ? 0.198  78.7  109.4  -112.3 17.9   -4.4  -7.2  10.2  
Latimeria_chalumnae_GeneID=102363265 ARG A 213 H . < > . . S + . . . . ? 0.904  78.1  51.3   -62.7  -48.0  -7.7  -8.9  9.0   
Latimeria_chalumnae_GeneID=102363265 PRO A 214 H . . > . . S + . . . . ? 0.922  112.8 46.5   -56.4  -42.7  -9.2  -8.9  12.4  
Latimeria_chalumnae_GeneID=102363265 TRP A 215 H . . > . . S + . . . . ? 0.919  114.6 47.6   -62.9  -43.3  -8.4  -5.1  12.8  
Latimeria_chalumnae_GeneID=102363265 ILE A 216 H . . X . . S + . . . . ? 0.937  110.7 50.8   -65.6  -46.8  -9.8  -4.4  9.3   
Latimeria_chalumnae_GeneID=102363265 ASP A 217 H . . X . . S + . . . . ? 0.860  103.2 60.1   -63.4  -39.2  -13.0 -6.4  9.8   
Latimeria_chalumnae_GeneID=102363265 TYR A 218 H . . X . . S + . . . . ? 0.939  111.9 38.0   -54.6  -46.1  -13.7 -4.6  13.0  
Latimeria_chalumnae_GeneID=102363265 TYR A 219 H . . X . . S + . . . . ? 0.863  114.4 54.2   -79.3  -34.4  -13.9 -1.2  11.3  
Latimeria_chalumnae_GeneID=102363265 LEU A 220 H . . < . . S + . . . . ? 0.909  120.1 31.6   -63.4  -41.2  -15.6 -2.5  8.2   
Latimeria_chalumnae_GeneID=102363265 TYR A 221 H . . < . . S + . . . . ? 0.794  124.2 42.1   -92.2  -26.4  -18.5 -4.1  10.1  
Latimeria_chalumnae_GeneID=102363265 TYR A 222 H . . < . . . . . . . . ? 0.661  .     .      -106.2 -8.3   -18.8 -1.8  13.1  
Latimeria_chalumnae_GeneID=102363265 PHE A 223 . . . < . . . . . . . . ? 0.626  .     .      -130.6 .      -18.4 1.6   11.4  
# 
loop_
_dssp_struct_ladder.id 
_dssp_struct_ladder.sheet_id 
_dssp_struct_ladder.range_id_1 
_dssp_struct_ladder.range_id_2 
_dssp_struct_ladder.type 
_dssp_struct_ladder.beg_1_label_comp_id 
_dssp_struct_ladder.beg_1_label_asym_id 
_dssp_struct_ladder.beg_1_label_seq_id 
_dssp_struct_ladder.pdbx_beg_1_PDB_ins_code 
_dssp_struct_ladder.end_1_label_comp_id 
_dssp_struct_ladder.end_1_label_asym_id 
_dssp_struct_ladder.end_1_label_seq_id 
_dssp_struct_ladder.pdbx_end_1_PDB_ins_code 
_dssp_struct_ladder.beg_1_auth_comp_id 
_dssp_struct_ladder.beg_1_auth_asym_id 
_dssp_struct_ladder.beg_1_auth_seq_id 
_dssp_struct_ladder.end_1_auth_comp_id 
_dssp_struct_ladder.end_1_auth_asym_id 
_dssp_struct_ladder.end_1_auth_seq_id 
_dssp_struct_ladder.beg_2_label_comp_id 
_dssp_struct_ladder.beg_2_label_asym_id 
_dssp_struct_ladder.beg_2_label_seq_id 
_dssp_struct_ladder.pdbx_beg_2_PDB_ins_code 
_dssp_struct_ladder.end_2_label_comp_id 
_dssp_struct_ladder.end_2_label_asym_id 
_dssp_struct_ladder.end_2_label_seq_id 
_dssp_struct_ladder.pdbx_end_2_PDB_ins_code 
_dssp_struct_ladder.beg_2_auth_comp_id 
_dssp_struct_ladder.beg_2_auth_asym_id 
_dssp_struct_ladder.beg_2_auth_seq_id 
_dssp_struct_ladder.end_2_auth_comp_id 
_dssp_struct_ladder.end_2_auth_asym_id 
_dssp_struct_ladder.end_2_auth_seq_id 
A A A B anti-parallel ILE A 2   ? ILE A 3   ? ILE A 2   ILE A 3   SER A 172 ? ASP A 171 ? SER A 172 ASP A 171 
B B C F anti-parallel GLN A 6   ? GLU A 7   ? GLN A 6   GLU A 7   ALA A 139 ? GLN A 138 ? ALA A 139 GLN A 138 
C B D I parallel      GLN A 106 ? GLN A 106 ? GLN A 106 GLN A 106 VAL A 186 ? VAL A 186 ? VAL A 186 VAL A 186 
D B E F anti-parallel GLU A 117 ? GLY A 122 ? GLU A 117 GLY A 122 SER A 143 ? GLN A 138 ? SER A 143 GLN A 138 
E B E H anti-parallel VAL A 119 ? VAL A 120 ? VAL A 119 VAL A 120 VAL A 182 ? LEU A 181 ? VAL A 182 LEU A 181 
F B F G anti-parallel SER A 143 ? ILE A 145 ? SER A 143 ILE A 145 ALA A 166 ? CYS A 164 ? ALA A 166 CYS A 164 
G B G J anti-parallel MET A 162 ? ALA A 165 ? MET A 162 ALA A 165 THR A 207 ? GLY A 204 ? THR A 207 GLY A 204 
H B H I anti-parallel PRO A 180 ? CYS A 183 ? PRO A 180 CYS A 183 ILE A 190 ? VAL A 186 ? ILE A 190 VAL A 186 
I B I J anti-parallel GLY A 189 ? TRP A 193 ? GLY A 189 TRP A 193 LYS A 208 ? VAL A 205 ? LYS A 208 VAL A 205 
J C K L anti-parallel GLN A 16  ? SER A 21  ? GLN A 16  SER A 21  SER A 30  ? PHE A 24  ? SER A 30  PHE A 24  
K C K N anti-parallel VAL A 17  ? GLN A 20  ? VAL A 17  GLN A 20  ILE A 52  ? LYS A 49  ? ILE A 52  LYS A 49  
L C L M anti-parallel SER A 30  ? HIS A 33  ? SER A 30  HIS A 33  LEU A 38  ? TRP A 36  ? LEU A 38  TRP A 36  
M C M P anti-parallel TRP A 36  ? THR A 39  ? TRP A 36  THR A 39  LYS A 91  ? MET A 88  ? LYS A 91  MET A 88  
N C N O anti-parallel LYS A 49  ? ILE A 52  ? LYS A 49  ILE A 52  ARG A 68  ? GLN A 65  ? ARG A 68  GLN A 65  
O C O P anti-parallel ILE A 69  ? ILE A 74  ? ILE A 69  ILE A 74  LEU A 92  ? MET A 88  ? LEU A 92  MET A 88  
P D Q R anti-parallel SER A 56  ? SER A 56  ? SER A 56  SER A 56  THR A 136 ? THR A 136 ? THR A 136 THR A 136 
Q E S T anti-parallel GLU A 79  ? GLU A 79  ? GLU A 79  GLU A 79  ASN A 84  ? ASN A 84  ? ASN A 84  ASN A 84  
R F U V anti-parallel VAL A 125 ? VAL A 125 ? VAL A 125 VAL A 125 LEU A 133 ? LEU A 133 ? LEU A 133 LEU A 133 
S G W X anti-parallel LYS A 167 ? LYS A 167 ? LYS A 167 LYS A 167 LYS A 170 ? LYS A 170 ? LYS A 170 LYS A 170 
# 
loop_
_dssp_struct_bridge_pairs.id 
_dssp_struct_bridge_pairs.label_comp_id 
_dssp_struct_bridge_pairs.label_seq_id 
_dssp_struct_bridge_pairs.label_asym_id 
_dssp_struct_bridge_pairs.auth_seq_id 
_dssp_struct_bridge_pairs.auth_asym_id 
_dssp_struct_bridge_pairs.pdbx_PDB_ins_code 
_dssp_struct_bridge_pairs.acceptor_1_label_comp_id 
_dssp_struct_bridge_pairs.acceptor_1_label_seq_id 
_dssp_struct_bridge_pairs.acceptor_1_label_asym_id 
_dssp_struct_bridge_pairs.acceptor_1_auth_seq_id 
_dssp_struct_bridge_pairs.acceptor_1_auth_asym_id 
_dssp_struct_bridge_pairs.acceptor_1_pdbx_PDB_ins_code 
_dssp_struct_bridge_pairs.acceptor_1_energy 
_dssp_struct_bridge_pairs.acceptor_2_label_comp_id 
_dssp_struct_bridge_pairs.acceptor_2_label_seq_id 
_dssp_struct_bridge_pairs.acceptor_2_label_asym_id 
_dssp_struct_bridge_pairs.acceptor_2_auth_seq_id 
_dssp_struct_bridge_pairs.acceptor_2_auth_asym_id 
_dssp_struct_bridge_pairs.acceptor_2_pdbx_PDB_ins_code 
_dssp_struct_bridge_pairs.acceptor_2_energy 
_dssp_struct_bridge_pairs.donor_1_label_comp_id 
_dssp_struct_bridge_pairs.donor_1_label_seq_id 
_dssp_struct_bridge_pairs.donor_1_label_asym_id 
_dssp_struct_bridge_pairs.donor_1_auth_seq_id 
_dssp_struct_bridge_pairs.donor_1_auth_asym_id 
_dssp_struct_bridge_pairs.donor_1_pdbx_PDB_ins_code 
_dssp_struct_bridge_pairs.donor_1_energy 
_dssp_struct_bridge_pairs.donor_2_label_comp_id 
_dssp_struct_bridge_pairs.donor_2_label_seq_id 
_dssp_struct_bridge_pairs.donor_2_label_asym_id 
_dssp_struct_bridge_pairs.donor_2_auth_seq_id 
_dssp_struct_bridge_pairs.donor_2_auth_asym_id 
_dssp_struct_bridge_pairs.donor_2_pdbx_PDB_ins_code 
_dssp_struct_bridge_pairs.donor_2_energy 
1   ARG 1   A 1   A ? ?   ?   ? ?   ? ? ?    ?   ?   ? ?   ? ? ?    CYS 173 A 173 A ? -1.2 ILE 3   A 3   A ? -1.0 
2   ILE 2   A 2   A ? GLY 124 A 124 A ? -0.4 SER 172 A 172 A ? -0.2 GLY 5   A 5   A ? -1.7 GLY 4   A 4   A ? -0.3 
3   ILE 3   A 3   A ? ASP 171 A 171 A ? -3.4 ARG 1   A 1   A ? -1.0 ASP 171 A 171 A ? -1.4 ASP 127 A 127 A ? -0.1 
4   GLY 4   A 4   A ? THR 126 A 126 A ? -0.6 ILE 2   A 2   A ? -0.3 ILE 3   A 3   A ? -0.3 THR 141 A 141 A ? -0.2 
5   GLY 5   A 5   A ? ILE 2   A 2   A ? -1.7 THR 126 A 126 A ? -0.2 GLU 7   A 7   A ? -0.3 ALA 140 A 140 A ? -0.3 
6   GLN 6   A 6   A ? ALA 139 A 139 A ? -2.8 GLY 4   A 4   A ? -0.1 ALA 139 A 139 A ? -2.2 VAL 8   A 8   A ? -0.0 
7   GLU 7   A 7   A ? GLY 5   A 5   A ? -0.3 GLN 138 A 138 A ? -0.2 GLN 138 A 138 A ? -0.2 THR 9   A 9   A ? -0.2 
8   VAL 8   A 8   A ? LEU 137 A 137 A ? -2.4 HIS 55  A 55  A ? -0.1 LEU 137 A 137 A ? -0.1 GLU 7   A 7   A ? -0.1 
9   THR 9   A 9   A ? GLU 7   A 7   A ? -0.2 PRO 10  A 10  A ? -0.1 SER 12  A 12  A ? -2.0 LEU 13  A 13  A ? -0.4 
10  PRO 10  A 10  A ? ?   ?   ? ?   ? ? ?    ?   ?   ? ?   ? ? ?    THR 9   A 9   A ? -0.1 HIS 55  A 55  A ? -0.1 
11  TYR 11  A 11  A ? LEU 13  A 13  A ? -0.2 SER 12  A 12  A ? -0.1 LYS 14  A 14  A ? -0.3 HIS 55  A 55  A ? -0.1 
12  SER 12  A 12  A ? THR 9   A 9   A ? -2.0 LEU 13  A 13  A ? -0.2 LYS 14  A 14  A ? -0.6 TYR 11  A 11  A ? -0.1 
13  LEU 13  A 13  A ? THR 9   A 9   A ? -0.4 LYS 14  A 14  A ? -0.1 GLN 16  A 16  A ? -1.4 SER 12  A 12  A ? -0.2 
14  LYS 14  A 14  A ? SER 12  A 12  A ? -0.6 TYR 11  A 11  A ? -0.3 GLY 103 A 103 A ? -1.7 GLY 53  A 53  A ? -0.2 
15  TYR 15  A 15  A ? VAL 102 A 102 A ? -0.2 THR 104 A 104 A ? -0.1 LEU 31  A 31  A ? -2.5 LYS 14  A 14  A ? -0.3 
16  GLN 16  A 16  A ? LEU 13  A 13  A ? -1.4 SER 30  A 30  A ? -0.2 GLY 53  A 53  A ? -0.8 SER 18  A 18  A ? -0.4 
17  VAL 17  A 17  A ? GLY 29  A 29  A ? -2.5 TYR 15  A 15  A ? -0.2 GLY 29  A 29  A ? -1.3 LEU 19  A 19  A ? -0.7 
18  SER 18  A 18  A ? VAL 51  A 51  A ? -2.9 GLN 16  A 16  A ? -0.4 VAL 51  A 51  A ? -2.6 GLN 20  A 20  A ? -0.5 
19  LEU 19  A 19  A ? CYS 27  A 27  A ? -2.8 VAL 17  A 17  A ? -0.7 PHE 26  A 26  A ? -2.5 CYS 27  A 27  A ? -1.3 
20  GLN 20  A 20  A ? LYS 49  A 49  A ? -2.8 SER 18  A 18  A ? -0.5 LYS 49  A 49  A ? -2.4 TYR 22  A 22  A ? -0.3 
21  SER 21  A 21  A ? PHE 24  A 24  A ? -2.9 LEU 19  A 19  A ? -0.4 PHE 24  A 24  A ? -2.3 MET 48  A 48  A ? -0.1 
22  TYR 22  A 22  A ? PHE 47  A 47  A ? -0.4 GLN 20  A 20  A ? -0.3 SER 25  A 25  A ? -0.1 MET 48  A 48  A ? -0.1 
23  GLY 23  A 23  A ? PHE 24  A 24  A ? -0.2 ?   ?   ? ?   ? ? ?    SER 25  A 25  A ? -0.4 TYR 22  A 22  A ? -0.3 
24  PHE 24  A 24  A ? SER 21  A 21  A ? -2.3 ?   ?   ? ?   ? ? ?    SER 21  A 21  A ? -2.9 PHE 26  A 26  A ? -0.3 
25  SER 25  A 25  A ? GLY 23  A 23  A ? -0.4 GLN 20  A 20  A ? -0.2 GLN 20  A 20  A ? -0.2 GLY 28  A 28  A ? -0.1 
26  PHE 26  A 26  A ? LEU 19  A 19  A ? -2.5 CYS 27  A 27  A ? -0.4 SER 177 A 177 A ? -0.3 GLY 28  A 28  A ? -0.3 
27  CYS 27  A 27  A ? LEU 19  A 19  A ? -1.3 ASP 176 A 176 A ? -0.1 LEU 19  A 19  A ? -2.8 PHE 26  A 26  A ? -0.4 
28  GLY 28  A 28  A ? SER 177 A 177 A ? -3.7 PHE 26  A 26  A ? -0.3 ALA 40  A 40  A ? -0.4 SER 30  A 30  A ? -0.3 
29  GLY 29  A 29  A ? VAL 17  A 17  A ? -1.3 CYS 27  A 27  A ? -0.2 VAL 17  A 17  A ? -2.5 LEU 31  A 31  A ? -0.4 
30  SER 30  A 30  A ? LEU 38  A 38  A ? -2.2 GLY 28  A 28  A ? -0.3 LEU 38  A 38  A ? -3.0 ILE 32  A 32  A ? -0.8 
31  LEU 31  A 31  A ? TYR 15  A 15  A ? -2.5 GLY 29  A 29  A ? -0.4 VAL 105 A 105 A ? -2.0 ILE 37  A 37  A ? -0.2 
32  ILE 32  A 32  A ? TRP 36  A 36  A ? -2.0 SER 30  A 30  A ? -0.8 SER 34  A 34  A ? -0.3 ILE 37  A 37  A ? -0.2 
33  HIS 33  A 33  A ? TRP 36  A 36  A ? -1.5 SER 30  A 30  A ? -0.1 TRP 36  A 36  A ? -1.1 ILE 32  A 32  A ? -0.3 
34  SER 34  A 34  A ? ARG 35  A 35  A ? -0.3 ILE 32  A 32  A ? -0.3 ALA 96  A 96  A ? -3.7 ARG 94  A 94  A ? -0.1 
35  ARG 35  A 35  A ? PRO 95  A 95  A ? -0.2 TRP 36  A 36  A ? -0.1 LEU 92  A 92  A ? -2.5 ILE 37  A 37  A ? -0.4 
36  TRP 36  A 36  A ? HIS 33  A 33  A ? -1.1 LYS 91  A 91  A ? -0.2 ILE 32  A 32  A ? -2.0 HIS 33  A 33  A ? -1.5 
37  ILE 37  A 37  A ? LEU 90  A 90  A ? -2.4 ARG 35  A 35  A ? -0.4 LEU 90  A 90  A ? -2.6 THR 39  A 39  A ? -0.5 
38  LEU 38  A 38  A ? SER 30  A 30  A ? -3.0 TRP 36  A 36  A ? -0.4 SER 30  A 30  A ? -2.2 ALA 40  A 40  A ? -0.2 
39  THR 39  A 39  A ? MET 88  A 88  A ? -2.5 ILE 37  A 37  A ? -0.5 MET 88  A 88  A ? -2.6 ALA 41  A 41  A ? -0.3 
40  ALA 40  A 40  A ? GLY 28  A 28  A ? -0.4 LEU 38  A 38  A ? -0.2 CYS 43  A 43  A ? -1.4 ILE 87  A 87  A ? -0.3 
41  ALA 41  A 41  A ? THR 39  A 39  A ? -0.3 HIS 42  A 42  A ? -0.3 HIS 44  A 44  A ? -1.6 ALA 40  A 40  A ? -0.1 
42  HIS 42  A 42  A ? CYS 43  A 43  A ? -0.3 LEU 83  A 83  A ? -0.1 ALA 41  A 41  A ? -0.3 SER 177 A 177 A ? -0.1 
43  CYS 43  A 43  A ? ALA 40  A 40  A ? -1.4 GLY 28  A 28  A ? -0.1 VAL 45  A 45  A ? -0.3 HIS 42  A 42  A ? -0.3 
44  HIS 44  A 44  A ? ALA 41  A 41  A ? -1.6 ALA 40  A 40  A ? -0.1 ALA 41  A 41  A ? -0.0 TYR 72  A 72  A ? -0.0 
45  VAL 45  A 45  A ? CYS 43  A 43  A ? -0.3 ?   ?   ? ?   ? ? ?    MET 48  A 48  A ? -0.7 PHE 47  A 47  A ? -0.1 
46  PRO 46  A 46  A ? ?   ?   ? ?   ? ? ?    ?   ?   ? ?   ? ? ?    ?   ?   ? ?   ? ? ?    ?   ?   ? ?   ? ? ?    
47  PHE 47  A 47  A ? MET 48  A 48  A ? -0.2 ILE 69  A 69  A ? -0.1 TYR 22  A 22  A ? -0.4 LYS 49  A 49  A ? -0.2 
48  MET 48  A 48  A ? VAL 45  A 45  A ? -0.7 SER 21  A 21  A ? -0.1 ILE 69  A 69  A ? -0.7 ALA 50  A 50  A ? -0.3 
49  LYS 49  A 49  A ? GLN 20  A 20  A ? -2.4 PHE 47  A 47  A ? -0.2 GLN 20  A 20  A ? -2.8 VAL 51  A 51  A ? -0.5 
50  ALA 50  A 50  A ? PHE 67  A 67  A ? -2.6 MET 48  A 48  A ? -0.3 PHE 67  A 67  A ? -3.2 ILE 52  A 52  A ? -0.5 
51  VAL 51  A 51  A ? SER 18  A 18  A ? -2.6 LYS 49  A 49  A ? -0.5 SER 18  A 18  A ? -2.9 GLU 54  A 54  A ? -0.3 
52  ILE 52  A 52  A ? GLN 65  A 65  A ? -2.6 ALA 50  A 50  A ? -0.5 GLN 65  A 65  A ? -2.5 VAL 17  A 17  A ? -0.1 
53  GLY 53  A 53  A ? GLN 16  A 16  A ? -0.8 VAL 51  A 51  A ? -0.3 HIS 55  A 55  A ? -0.4 TYR 63  A 63  A ? -0.2 
54  GLU 54  A 54  A ? GLN 16  A 16  A ? -0.4 VAL 51  A 51  A ? -0.3 GLY 53  A 53  A ? -0.3 LEU 57  A 57  A ? -0.1 
55  HIS 55  A 55  A ? GLY 53  A 53  A ? -0.4 SER 56  A 56  A ? -0.3 LEU 137 A 137 A ? -2.3 LEU 57  A 57  A ? -0.4 
56  SER 56  A 56  A ? THR 59  A 59  A ? -0.3 THR 136 A 136 A ? -0.2 THR 59  A 59  A ? -0.6 HIS 55  A 55  A ? -0.3 
57  LEU 57  A 57  A ? ASN 135 A 135 A ? -2.7 HIS 55  A 55  A ? -0.4 THR 136 A 136 A ? -0.1 SER 56  A 56  A ? -0.1 
58  ASP 58  A 58  A ? ASN 135 A 135 A ? -0.4 THR 59  A 59  A ? -0.1 ASP 60  A 60  A ? -0.5 LEU 57  A 57  A ? -0.2 
59  THR 59  A 59  A ? SER 56  A 56  A ? -0.6 ASN 135 A 135 A ? -0.2 GLU 61  A 61  A ? -1.0 SER 56  A 56  A ? -0.3 
60  ASP 60  A 60  A ? ASP 58  A 58  A ? -0.5 GLU 61  A 61  A ? -0.1 LEU 57  A 57  A ? -0.1 GLU 54  A 54  A ? -0.0 
61  GLU 61  A 61  A ? THR 59  A 59  A ? -1.0 SER 56  A 56  A ? -0.2 ASP 60  A 60  A ? -0.1 GLU 54  A 54  A ? -0.0 
62  GLY 62  A 62  A ? THR 59  A 59  A ? -0.1 TYR 63  A 63  A ? -0.0 ASP 60  A 60  A ? -0.1 GLU 61  A 61  A ? -0.0 
63  TYR 63  A 63  A ? GLY 53  A 53  A ? -0.2 TYR 101 A 101 A ? -0.1 GLN 65  A 65  A ? -0.1 TYR 101 A 101 A ? -0.1 
64  GLU 64  A 64  A ? VAL 51  A 51  A ? -0.1 GLY 53  A 53  A ? -0.0 THR 66  A 66  A ? -0.5 GLY 53  A 53  A ? -0.2 
65  GLN 65  A 65  A ? ILE 52  A 52  A ? -2.5 TYR 63  A 63  A ? -0.1 ILE 52  A 52  A ? -2.6 PHE 67  A 67  A ? -0.5 
66  THR 66  A 66  A ? GLU 64  A 64  A ? -0.5 VAL 51  A 51  A ? -0.2 ARG 68  A 68  A ? -0.4 VAL 51  A 51  A ? -0.2 
67  PHE 67  A 67  A ? ALA 50  A 50  A ? -3.2 GLN 65  A 65  A ? -0.5 ALA 50  A 50  A ? -2.6 ILE 69  A 69  A ? -0.3 
68  ARG 68  A 68  A ? THR 66  A 66  A ? -0.4 LYS 49  A 49  A ? -0.2 ASN 93  A 93  A ? -2.0 VAL 70  A 70  A ? -0.6 
69  ILE 69  A 69  A ? MET 48  A 48  A ? -0.7 PHE 67  A 67  A ? -0.3 LEU 92  A 92  A ? -0.2 TYR 72  A 72  A ? -0.1 
70  VAL 70  A 70  A ? LYS 91  A 91  A ? -2.5 ARG 68  A 68  A ? -0.6 TYR 72  A 72  A ? -0.3 LEU 92  A 92  A ? -0.1 
71  ARG 71  A 71  A ? LYS 91  A 91  A ? -1.2 VAL 73  A 73  A ? -0.0 LYS 91  A 91  A ? -3.0 VAL 73  A 73  A ? -0.5 
72  TYR 72  A 72  A ? VAL 70  A 70  A ? -0.3 LEU 90  A 90  A ? -0.2 ILE 74  A 74  A ? -0.6 LEU 90  A 90  A ? -0.2 
73  VAL 73  A 73  A ? LEU 89  A 89  A ? -3.1 ARG 71  A 71  A ? -0.5 LEU 89  A 89  A ? -2.4 HIS 75  A 75  A ? -0.4 
74  ILE 74  A 74  A ? TYR 72  A 72  A ? -0.6 MET 88  A 88  A ? -0.2 MET 88  A 88  A ? -0.2 ASP 86  A 86  A ? -0.1 
75  HIS 75  A 75  A ? ILE 87  A 87  A ? -2.3 VAL 73  A 73  A ? -0.4 PHE 78  A 78  A ? -1.9 ILE 74  A 74  A ? -0.1 
76  PRO 76  A 76  A ? ?   ?   ? ?   ? ? ?    ?   ?   ? ?   ? ? ?    HIS 75  A 75  A ? -0.2 ILE 74  A 74  A ? -0.0 
77  ARG 77  A 77  A ? ASN 85  A 85  A ? -0.1 GLU 79  A 79  A ? -0.1 GLU 79  A 79  A ? -0.2 HIS 75  A 75  A ? -0.1 
78  PHE 78  A 78  A ? HIS 75  A 75  A ? -1.9 ILE 87  A 87  A ? -0.1 SER 80  A 80  A ? -0.6 ASN 85  A 85  A ? -0.2 
79  GLU 79  A 79  A ? ASN 84  A 84  A ? -2.7 ARG 77  A 77  A ? -0.2 LEU 83  A 83  A ? -2.4 ASN 84  A 84  A ? -0.7 
80  SER 80  A 80  A ? PHE 78  A 78  A ? -0.6 TRP 81  A 81  A ? -0.2 GLU 79  A 79  A ? -0.1 PHE 78  A 78  A ? -0.0 
81  TRP 81  A 81  A ? THR 82  A 82  A ? -0.1 ASN 84  A 84  A ? -0.1 SER 80  A 80  A ? -0.2 GLU 79  A 79  A ? -0.0 
82  THR 82  A 82  A ? ASN 84  A 84  A ? -0.1 ASN 85  A 85  A ? -0.0 SER 80  A 80  A ? -0.2 TRP 81  A 81  A ? -0.1 
83  LEU 83  A 83  A ? GLU 79  A 79  A ? -2.4 ASN 84  A 84  A ? -0.2 ASP 86  A 86  A ? -0.9 ASN 85  A 85  A ? -0.2 
84  ASN 84  A 84  A ? GLU 79  A 79  A ? -0.7 ASN 85  A 85  A ? -0.2 GLU 79  A 79  A ? -2.7 LEU 83  A 83  A ? -0.2 
85  ASN 85  A 85  A ? LEU 83  A 83  A ? -0.2 PHE 78  A 78  A ? -0.2 ILE 87  A 87  A ? -1.9 ASN 84  A 84  A ? -0.2 
86  ASP 86  A 86  A ? LEU 83  A 83  A ? -0.9 PHE 78  A 78  A ? -0.1 MET 88  A 88  A ? -0.3 ASN 85  A 85  A ? -0.2 
87  ILE 87  A 87  A ? ASN 85  A 85  A ? -1.9 ALA 40  A 40  A ? -0.3 HIS 75  A 75  A ? -2.3 LEU 89  A 89  A ? -0.3 
88  MET 88  A 88  A ? THR 39  A 39  A ? -2.6 ASP 86  A 86  A ? -0.3 THR 39  A 39  A ? -2.5 LEU 90  A 90  A ? -0.4 
89  LEU 89  A 89  A ? VAL 73  A 73  A ? -2.4 ILE 87  A 87  A ? -0.3 VAL 73  A 73  A ? -3.1 LYS 91  A 91  A ? -0.5 
90  LEU 90  A 90  A ? ILE 37  A 37  A ? -2.6 MET 88  A 88  A ? -0.4 ILE 37  A 37  A ? -2.4 LEU 92  A 92  A ? -0.5 
91  LYS 91  A 91  A ? ARG 71  A 71  A ? -3.0 LEU 89  A 89  A ? -0.5 VAL 70  A 70  A ? -2.5 ARG 71  A 71  A ? -1.2 
92  LEU 92  A 92  A ? ARG 35  A 35  A ? -2.5 LEU 90  A 90  A ? -0.5 ILE 69  A 69  A ? -0.2 LYS 49  A 49  A ? -0.0 
93  ASN 93  A 93  A ? ARG 68  A 68  A ? -2.0 LYS 91  A 91  A ? -0.1 LEU 92  A 92  A ? -0.1 ILE 69  A 69  A ? -0.1 
94  ARG 94  A 94  A ? ARG 68  A 68  A ? -0.2 SER 34  A 34  A ? -0.1 ASN 93  A 93  A ? -0.1 ALA 96  A 96  A ? -0.1 
95  PRO 95  A 95  A ? ?   ?   ? ?   ? ? ?    ?   ?   ? ?   ? ? ?    ARG 35  A 35  A ? -0.2 ARG 97  A 97  A ? -0.1 
96  ALA 96  A 96  A ? SER 34  A 34  A ? -3.7 HIS 33  A 33  A ? -0.1 LEU 98  A 98  A ? -0.9 TRP 36  A 36  A ? -0.0 
97  ARG 97  A 97  A ? PRO 95  A 95  A ? -0.1 GLY 103 A 103 A ? -0.0 ASN 99  A 99  A ? -0.4 VAL 102 A 102 A ? -0.1 
98  LEU 98  A 98  A ? ALA 96  A 96  A ? -0.9 TYR 101 A 101 A ? -0.1 ALA 100 A 100 A ? -0.2 GLY 103 A 103 A ? -0.2 
99  ASN 99  A 99  A ? VAL 102 A 102 A ? -1.9 ARG 97  A 97  A ? -0.4 VAL 102 A 102 A ? -0.1 LYS 14  A 14  A ? -0.0 
100 ALA 100 A 100 A ? TYR 101 A 101 A ? -0.2 LEU 98  A 98  A ? -0.2 GLY 103 A 103 A ? -0.1 LYS 14  A 14  A ? -0.1 
101 TYR 101 A 101 A ? VAL 102 A 102 A ? -0.2 TYR 63  A 63  A ? -0.1 GLY 103 A 103 A ? -0.5 ALA 100 A 100 A ? -0.2 
102 VAL 102 A 102 A ? ASN 99  A 99  A ? -0.1 ARG 97  A 97  A ? -0.1 ASN 99  A 99  A ? -1.9 THR 104 A 104 A ? -0.3 
103 GLY 103 A 103 A ? LYS 14  A 14  A ? -1.7 TYR 101 A 101 A ? -0.5 LEU 31  A 31  A ? -0.3 VAL 105 A 105 A ? -0.2 
104 THR 104 A 104 A ? VAL 102 A 102 A ? -0.3 ILE 32  A 32  A ? -0.1 GLN 106 A 106 A ? -0.4 ILE 32  A 32  A ? -0.2 
105 VAL 105 A 105 A ? LEU 31  A 31  A ? -2.0 GLY 103 A 103 A ? -0.2 VAL 186 A 186 A ? -0.1 LEU 107 A 107 A ? -0.1 
106 GLN 106 A 106 A ? GLY 185 A 185 A ? -1.1 THR 104 A 104 A ? -0.4 LEU 187 A 187 A ? -3.5 LYS 109 A 109 A ? -0.0 
107 LEU 107 A 107 A ? VAL 186 A 186 A ? -0.2 ILE 32  A 32  A ? -0.2 GLU 188 A 188 A ? -0.1 GLN 106 A 106 A ? -0.1 
108 PRO 108 A 108 A ? ?   ?   ? ?   ? ? ?    ?   ?   ? ?   ? ? ?    LEU 107 A 107 A ? -0.1 GLU 111 A 111 A ? -0.1 
109 LYS 109 A 109 A ? SER 110 A 110 A ? -0.1 GLU 111 A 111 A ? -0.1 GLU 111 A 111 A ? -0.3 LEU 107 A 107 A ? -0.0 
110 SER 110 A 110 A ? GLU 111 A 111 A ? -0.0 ?   ?   ? ?   ? ? ?    SER 210 A 210 A ? -0.1 LYS 109 A 109 A ? -0.1 
111 GLU 111 A 111 A ? LYS 109 A 109 A ? -0.3 LEU 112 A 112 A ? -0.1 GLN 113 A 113 A ? -0.2 LYS 109 A 109 A ? -0.1 
112 LEU 112 A 112 A ? GLU 188 A 188 A ? -0.1 SER 110 A 110 A ? -0.1 ASP 114 A 114 A ? -0.3 GLU 111 A 111 A ? -0.1 
113 GLN 113 A 113 A ? GLU 111 A 111 A ? -0.2 ASP 114 A 114 A ? -0.1 GLU 116 A 116 A ? -1.1 VAL 144 A 144 A ? -0.2 
114 ASP 114 A 114 A ? LEU 112 A 112 A ? -0.3 ASP 115 A 115 A ? -0.2 ILE 145 A 145 A ? -0.2 GLU 117 A 117 A ? -0.1 
115 ASP 115 A 115 A ? VAL 144 A 144 A ? -1.9 GLU 116 A 116 A ? -0.3 GLU 117 A 117 A ? -0.3 ASP 114 A 114 A ? -0.2 
116 GLU 116 A 116 A ? GLN 113 A 113 A ? -1.1 GLU 117 A 117 A ? -0.1 VAL 144 A 144 A ? -1.6 CYS 118 A 118 A ? -0.4 
117 GLU 117 A 117 A ? ASP 115 A 115 A ? -0.3 SER 143 A 143 A ? -0.2 ASN 184 A 184 A ? -0.5 VAL 119 A 119 A ? -0.3 
118 CYS 118 A 118 A ? ILE 142 A 142 A ? -3.6 GLU 116 A 116 A ? -0.4 ILE 142 A 142 A ? -3.0 VAL 120 A 120 A ? -0.6 
119 VAL 119 A 119 A ? VAL 182 A 182 A ? -3.4 GLU 117 A 117 A ? -0.3 VAL 182 A 182 A ? -3.0 SER 121 A 121 A ? -0.4 
120 VAL 120 A 120 A ? ALA 140 A 140 A ? -2.7 CYS 118 A 118 A ? -0.6 ALA 140 A 140 A ? -2.1 GLY 122 A 122 A ? -0.3 
121 SER 121 A 121 A ? PRO 180 A 180 A ? -1.5 VAL 119 A 119 A ? -0.4 TRP 123 A 123 A ? -0.3 ALA 139 A 139 A ? -0.2 
122 GLY 122 A 122 A ? GLN 138 A 138 A ? -2.1 VAL 120 A 120 A ? -0.3 GLN 138 A 138 A ? -2.5 ILE 2   A 2   A ? -0.2 
123 TRP 123 A 123 A ? GLY 175 A 175 A ? -0.5 SER 121 A 121 A ? -0.3 SER 134 A 134 A ? -0.5 THR 126 A 126 A ? -0.1 
124 GLY 124 A 124 A ? LEU 133 A 133 A ? -0.2 VAL 125 A 125 A ? -0.2 SER 134 A 134 A ? -1.5 ILE 2   A 2   A ? -0.4 
125 VAL 125 A 125 A ? GLN 174 A 174 A ? -2.3 ARG 1   A 1   A ? -0.3 GLY 124 A 124 A ? -0.2 CYS 173 A 173 A ? -0.2 
126 THR 126 A 126 A ? SER 132 A 132 A ? -0.6 ARG 1   A 1   A ? -0.3 GLY 4   A 4   A ? -0.6 ILE 128 A 128 A ? -0.3 
127 ASP 127 A 127 A ? SER 132 A 132 A ? -0.2 ARG 130 A 130 A ? -0.2 ARG 130 A 130 A ? -1.4 THR 126 A 126 A ? -0.2 
128 ILE 128 A 128 A ? THR 126 A 126 A ? -0.3 TYR 129 A 129 A ? -0.3 CYS 197 A 197 A ? -0.1 ASP 127 A 127 A ? -0.1 
129 TYR 129 A 129 A ? THR 126 A 126 A ? -0.0 TYR 131 A 131 A ? -0.0 TYR 131 A 131 A ? -0.3 ILE 128 A 128 A ? -0.3 
130 ARG 130 A 130 A ? ASP 127 A 127 A ? -1.4 TYR 131 A 131 A ? -0.1 ASP 127 A 127 A ? -0.2 VAL 125 A 125 A ? -0.1 
131 TYR 131 A 131 A ? TYR 129 A 129 A ? -0.3 LEU 133 A 133 A ? -0.1 LEU 133 A 133 A ? -0.3 ARG 130 A 130 A ? -0.1 
132 SER 132 A 132 A ? LEU 133 A 133 A ? -0.1 ASP 127 A 127 A ? -0.0 THR 126 A 126 A ? -0.6 ASP 127 A 127 A ? -0.2 
133 LEU 133 A 133 A ? TYR 131 A 131 A ? -0.3 VAL 125 A 125 A ? -0.2 ASN 135 A 135 A ? -0.2 VAL 125 A 125 A ? -0.2 
134 SER 134 A 134 A ? GLY 124 A 124 A ? -1.5 TRP 123 A 123 A ? -0.5 LEU 57  A 57  A ? -0.1 LEU 133 A 133 A ? -0.1 
135 ASN 135 A 135 A ? LEU 133 A 133 A ? -0.2 SER 56  A 56  A ? -0.1 LEU 57  A 57  A ? -2.7 ASP 58  A 58  A ? -0.4 
136 THR 136 A 136 A ? SER 56  A 56  A ? -0.2 LEU 57  A 57  A ? -0.1 SER 56  A 56  A ? -0.2 GLN 138 A 138 A ? -0.2 
137 LEU 137 A 137 A ? HIS 55  A 55  A ? -2.3 ASN 135 A 135 A ? -0.3 VAL 8   A 8   A ? -2.4 ALA 139 A 139 A ? -0.3 
138 GLN 138 A 138 A ? GLY 122 A 122 A ? -2.5 GLU 7   A 7   A ? -0.2 GLY 122 A 122 A ? -2.1 ALA 140 A 140 A ? -0.3 
139 ALA 139 A 139 A ? GLN 6   A 6   A ? -2.2 LEU 137 A 137 A ? -0.3 GLN 6   A 6   A ? -2.8 THR 141 A 141 A ? -0.3 
140 ALA 140 A 140 A ? VAL 120 A 120 A ? -2.1 GLN 138 A 138 A ? -0.3 VAL 120 A 120 A ? -2.7 ILE 142 A 142 A ? -0.5 
141 THR 141 A 141 A ? ALA 139 A 139 A ? -0.3 GLY 4   A 4   A ? -0.2 SER 143 A 143 A ? -0.3 VAL 119 A 119 A ? -0.2 
142 ILE 142 A 142 A ? CYS 118 A 118 A ? -3.0 ALA 140 A 140 A ? -0.5 CYS 118 A 118 A ? -3.6 VAL 144 A 144 A ? -0.4 
143 SER 143 A 143 A ? ALA 166 A 166 A ? -1.6 THR 141 A 141 A ? -0.3 ALA 166 A 166 A ? -2.8 GLU 117 A 117 A ? -0.2 
144 VAL 144 A 144 A ? GLU 116 A 116 A ? -1.6 ILE 142 A 142 A ? -0.4 ASP 115 A 115 A ? -1.9 ALA 165 A 165 A ? -0.3 
145 ILE 145 A 145 A ? CYS 164 A 164 A ? -2.8 SER 143 A 143 A ? -0.2 CYS 164 A 164 A ? -0.6 VAL 144 A 144 A ? -0.0 
146 PRO 146 A 146 A ? ?   ?   ? ?   ? ? ?    ?   ?   ? ?   ? ? ?    CYS 150 A 150 A ? -2.3 GLU 149 A 149 A ? -0.2 
147 VAL 147 A 147 A ? ASN 148 A 148 A ? -0.2 GLU 149 A 149 A ? -0.2 ASN 151 A 151 A ? -3.1 SER 152 A 152 A ? -0.2 
148 ASN 148 A 148 A ? GLU 149 A 149 A ? -0.2 CYS 150 A 150 A ? -0.2 SER 152 A 152 A ? -1.9 VAL 147 A 147 A ? -0.2 
149 GLU 149 A 149 A ? PRO 146 A 146 A ? -0.2 ASN 151 A 151 A ? -0.2 LYS 153 A 153 A ? -1.3 VAL 147 A 147 A ? -0.2 
150 CYS 150 A 150 A ? PRO 146 A 146 A ? -2.3 ASN 151 A 151 A ? -0.2 TYR 154 A 154 A ? -1.1 LYS 153 A 153 A ? -0.4 
151 ASN 151 A 151 A ? VAL 147 A 147 A ? -3.1 SER 152 A 152 A ? -0.2 GLY 156 A 156 A ? -2.4 LYS 157 A 157 A ? -0.4 
152 SER 152 A 152 A ? ASN 148 A 148 A ? -1.9 LYS 153 A 153 A ? -0.2 GLY 155 A 155 A ? -0.6 ASN 151 A 151 A ? -0.2 
153 LYS 153 A 153 A ? GLU 149 A 149 A ? -1.3 CYS 150 A 150 A ? -0.4 SER 152 A 152 A ? -0.2 ASN 151 A 151 A ? -0.2 
154 TYR 154 A 154 A ? CYS 150 A 150 A ? -1.1 ASN 151 A 151 A ? -0.1 LYS 157 A 157 A ? -0.8 LYS 153 A 153 A ? -0.2 
155 GLY 155 A 155 A ? SER 152 A 152 A ? -0.6 GLY 156 A 156 A ? -0.2 SER 152 A 152 A ? -0.2 ASN 151 A 151 A ? -0.1 
156 GLY 156 A 156 A ? ASN 151 A 151 A ? -2.4 CYS 150 A 150 A ? -0.1 GLY 155 A 155 A ? -0.2 SER 152 A 152 A ? -0.1 
157 LYS 157 A 157 A ? TYR 154 A 154 A ? -0.8 ASN 151 A 151 A ? -0.4 THR 159 A 159 A ? -0.6 GLY 155 A 155 A ? -0.1 
158 ILE 158 A 158 A ? ASN 151 A 151 A ? -0.2 VAL 147 A 147 A ? -0.1 LYS 160 A 160 A ? -0.1 ASN 151 A 151 A ? -0.1 
159 THR 159 A 159 A ? LYS 157 A 157 A ? -0.6 LYS 160 A 160 A ? -0.1 MET 162 A 162 A ? -1.7 LYS 157 A 157 A ? -0.1 
160 LYS 160 A 160 A ? GLY 161 A 161 A ? -0.3 ILE 158 A 158 A ? -0.1 VAL 211 A 211 A ? -0.1 THR 159 A 159 A ? -0.1 
161 GLY 161 A 161 A ? VAL 211 A 211 A ? -0.1 SER 210 A 210 A ? -0.0 LYS 208 A 208 A ? -3.0 PHE 163 A 163 A ? -0.3 
162 MET 162 A 162 A ? THR 159 A 159 A ? -1.7 THR 207 A 207 A ? -0.2 CYS 164 A 164 A ? -0.3 THR 207 A 207 A ? -0.2 
163 PHE 163 A 163 A ? TYR 206 A 206 A ? -2.0 GLY 161 A 161 A ? -0.3 TYR 206 A 206 A ? -3.0 ALA 165 A 165 A ? -0.3 
164 CYS 164 A 164 A ? ILE 145 A 145 A ? -0.6 MET 162 A 162 A ? -0.3 ILE 145 A 145 A ? -2.8 ALA 166 A 166 A ? -0.4 
165 ALA 165 A 165 A ? GLY 204 A 204 A ? -1.7 PHE 163 A 163 A ? -0.3 GLY 204 A 204 A ? -1.5 LYS 167 A 167 A ? -0.3 
166 ALA 166 A 166 A ? SER 143 A 143 A ? -2.8 CYS 164 A 164 A ? -0.4 SER 143 A 143 A ? -1.6 THR 168 A 168 A ? -0.3 
167 LYS 167 A 167 A ? LYS 170 A 170 A ? -0.9 ALA 165 A 165 A ? -0.3 LYS 170 A 170 A ? -2.8 ALA 165 A 165 A ? -0.0 
168 THR 168 A 168 A ? ALA 166 A 166 A ? -0.3 GLY 169 A 169 A ? -0.3 ASP 171 A 171 A ? -0.1 ASP 199 A 199 A ? -0.1 
169 GLY 169 A 169 A ? GLY 198 A 198 A ? -0.2 LYS 170 A 170 A ? -0.2 ASP 171 A 171 A ? -0.4 THR 168 A 168 A ? -0.3 
170 LYS 170 A 170 A ? LYS 167 A 167 A ? -2.8 GLY 4   A 4   A ? -0.1 LYS 167 A 167 A ? -0.9 SER 172 A 172 A ? -0.3 
171 ASP 171 A 171 A ? ILE 3   A 3   A ? -1.4 GLY 169 A 169 A ? -0.4 ILE 3   A 3   A ? -3.4 CYS 173 A 173 A ? -0.3 
172 SER 172 A 172 A ? LYS 170 A 170 A ? -0.3 ILE 2   A 2   A ? -0.3 ILE 2   A 2   A ? -0.2 GLY 198 A 198 A ? -0.2 
173 CYS 173 A 173 A ? ARG 1   A 1   A ? -1.2 ASP 171 A 171 A ? -0.3 ASP 176 A 176 A ? -2.1 SER 177 A 177 A ? -0.1 
174 GLN 174 A 174 A ? GLY 175 A 175 A ? -0.3 SER 172 A 172 A ? -0.2 VAL 125 A 125 A ? -2.3 CYS 173 A 173 A ? -0.2 
175 GLY 175 A 175 A ? GLY 124 A 124 A ? -0.2 PHE 26  A 26  A ? -0.2 TRP 123 A 123 A ? -0.5 GLN 174 A 174 A ? -0.3 
176 ASP 176 A 176 A ? CYS 173 A 173 A ? -2.1 GLY 122 A 122 A ? -0.1 GLY 179 A 179 A ? -2.5 VAL 191 A 191 A ? -0.3 
177 SER 177 A 177 A ? PHE 26  A 26  A ? -0.3 GLY 178 A 178 A ? -0.3 GLY 28  A 28  A ? -3.7 SER 192 A 192 A ? -0.2 
178 GLY 178 A 178 A ? VAL 191 A 191 A ? -2.8 GLY 179 A 179 A ? -0.3 SER 177 A 177 A ? -0.3 SER 192 A 192 A ? -0.1 
179 GLY 179 A 179 A ? ASP 176 A 176 A ? -2.5 PRO 180 A 180 A ? -0.1 VAL 191 A 191 A ? -2.5 GLY 178 A 178 A ? -0.3 
180 PRO 180 A 180 A ? ?   ?   ? ?   ? ? ?    ?   ?   ? ?   ? ? ?    SER 121 A 121 A ? -1.5 VAL 182 A 182 A ? -0.5 
181 LEU 181 A 181 A ? GLY 189 A 189 A ? -2.3 VAL 120 A 120 A ? -0.2 GLU 188 A 188 A ? -2.1 GLY 189 A 189 A ? -1.8 
182 VAL 182 A 182 A ? VAL 119 A 119 A ? -3.0 PRO 180 A 180 A ? -0.5 VAL 119 A 119 A ? -3.4 ASN 184 A 184 A ? -0.5 
183 CYS 183 A 183 A ? VAL 186 A 186 A ? -2.7 LEU 181 A 181 A ? -0.5 VAL 186 A 186 A ? -1.6 CYS 118 A 118 A ? -0.2 
184 ASN 184 A 184 A ? GLU 117 A 117 A ? -0.5 VAL 182 A 182 A ? -0.5 CYS 183 A 183 A ? -0.2 LEU 187 A 187 A ? -0.1 
185 GLY 185 A 185 A ? VAL 186 A 186 A ? -0.2 VAL 182 A 182 A ? -0.1 GLN 106 A 106 A ? -1.1 LEU 187 A 187 A ? -0.4 
186 VAL 186 A 186 A ? CYS 183 A 183 A ? -1.6 VAL 105 A 105 A ? -0.1 CYS 183 A 183 A ? -2.7 GLU 188 A 188 A ? -1.1 
187 LEU 187 A 187 A ? GLN 106 A 106 A ? -3.5 GLY 185 A 185 A ? -0.4 VAL 182 A 182 A ? -0.2 ILE 190 A 190 A ? -0.1 
188 GLU 188 A 188 A ? LEU 181 A 181 A ? -2.1 VAL 186 A 186 A ? -1.1 VAL 209 A 209 A ? -1.3 SER 210 A 210 A ? -0.4 
189 GLY 189 A 189 A ? LEU 181 A 181 A ? -1.8 LYS 208 A 208 A ? -0.2 LEU 181 A 181 A ? -2.3 VAL 191 A 191 A ? -0.5 
190 ILE 190 A 190 A ? THR 207 A 207 A ? -1.3 GLU 188 A 188 A ? -0.3 THR 207 A 207 A ? -2.6 SER 192 A 192 A ? -0.2 
191 VAL 191 A 191 A ? GLY 179 A 179 A ? -2.5 GLY 189 A 189 A ? -0.5 GLY 178 A 178 A ? -2.8 TYR 206 A 206 A ? -0.2 
192 SER 192 A 192 A ? VAL 205 A 205 A ? -2.0 TRP 193 A 193 A ? -0.4 GLY 194 A 194 A ? -0.3 TYR 206 A 206 A ? -0.2 
193 TRP 193 A 193 A ? VAL 205 A 205 A ? -1.7 SER 177 A 177 A ? -0.0 VAL 205 A 205 A ? -2.9 SER 192 A 192 A ? -0.4 
194 GLY 194 A 194 A ? SER 192 A 192 A ? -0.3 GLY 204 A 204 A ? -0.2 SER 196 A 196 A ? -0.9 GLY 204 A 204 A ? -0.1 
195 ARG 195 A 195 A ? PRO 203 A 203 A ? -0.3 SER 196 A 196 A ? -0.3 ASP 199 A 199 A ? -0.3 PHE 202 A 202 A ? -0.2 
196 SER 196 A 196 A ? GLY 194 A 194 A ? -0.9 GLY 198 A 198 A ? -0.1 ASP 199 A 199 A ? -0.8 GLY 198 A 198 A ? -0.4 
197 CYS 197 A 197 A ? GLY 198 A 198 A ? -0.2 GLY 194 A 194 A ? -0.1 GLU 200 A 200 A ? -0.1 CYS 173 A 173 A ? -0.1 
198 GLY 198 A 198 A ? SER 196 A 196 A ? -0.4 ASP 199 A 199 A ? -0.3 GLU 200 A 200 A ? -0.7 GLY 169 A 169 A ? -0.2 
199 ASP 199 A 199 A ? SER 196 A 196 A ? -0.8 PHE 202 A 202 A ? -0.4 PHE 202 A 202 A ? -1.8 GLY 198 A 198 A ? -0.3 
200 GLU 200 A 200 A ? GLY 198 A 198 A ? -0.7 ARG 201 A 201 A ? -0.3 ASP 199 A 199 A ? -0.1 GLY 198 A 198 A ? -0.0 
201 ARG 201 A 201 A ? PHE 202 A 202 A ? -0.2 ARG 195 A 195 A ? -0.1 GLU 200 A 200 A ? -0.3 ASP 199 A 199 A ? -0.0 
202 PHE 202 A 202 A ? ASP 199 A 199 A ? -1.8 ARG 195 A 195 A ? -0.2 ASP 199 A 199 A ? -0.4 ARG 201 A 201 A ? -0.2 
203 PRO 203 A 203 A ? ?   ?   ? ?   ? ? ?    ?   ?   ? ?   ? ? ?    ARG 195 A 195 A ? -0.3 ALA 166 A 166 A ? -0.2 
204 GLY 204 A 204 A ? ALA 165 A 165 A ? -1.5 GLY 194 A 194 A ? -0.1 ALA 165 A 165 A ? -1.7 TYR 206 A 206 A ? -0.5 
205 VAL 205 A 205 A ? TRP 193 A 193 A ? -2.9 CYS 164 A 164 A ? -0.2 SER 192 A 192 A ? -2.0 TRP 193 A 193 A ? -1.7 
206 TYR 206 A 206 A ? PHE 163 A 163 A ? -3.0 GLY 204 A 204 A ? -0.5 PHE 163 A 163 A ? -2.0 LYS 208 A 208 A ? -0.4 
207 THR 207 A 207 A ? ILE 190 A 190 A ? -2.6 VAL 205 A 205 A ? -0.3 ILE 190 A 190 A ? -1.3 VAL 209 A 209 A ? -0.9 
208 LYS 208 A 208 A ? GLY 161 A 161 A ? -3.0 TYR 206 A 206 A ? -0.4 VAL 211 A 211 A ? -0.9 TYR 212 A 212 A ? -0.5 
209 VAL 209 A 209 A ? GLU 188 A 188 A ? -1.3 THR 207 A 207 A ? -0.9 TYR 212 A 212 A ? -1.6 ILE 216 A 216 A ? -0.2 
210 SER 210 A 210 A ? GLU 188 A 188 A ? -0.4 VAL 211 A 211 A ? -0.3 ARG 213 A 213 A ? -1.2 VAL 209 A 209 A ? -0.3 
211 VAL 211 A 211 A ? LYS 208 A 208 A ? -0.9 TYR 212 A 212 A ? -0.3 SER 210 A 210 A ? -0.3 VAL 209 A 209 A ? -0.2 
212 TYR 212 A 212 A ? VAL 209 A 209 A ? -1.6 LYS 208 A 208 A ? -0.5 ILE 216 A 216 A ? -2.6 VAL 211 A 211 A ? -0.3 
213 ARG 213 A 213 A ? SER 210 A 210 A ? -1.2 PRO 214 A 214 A ? -0.2 ASP 217 A 217 A ? -3.0 TYR 218 A 218 A ? -0.3 
214 PRO 214 A 214 A ? ?   ?   ? ?   ? ? ?    ?   ?   ? ?   ? ? ?    TYR 218 A 218 A ? -1.7 ARG 213 A 213 A ? -0.2 
215 TRP 215 A 215 A ? ASP 217 A 217 A ? -0.2 VAL 211 A 211 A ? -0.2 TYR 219 A 219 A ? -1.3 ARG 213 A 213 A ? -0.2 
216 ILE 216 A 216 A ? TYR 212 A 212 A ? -2.6 ASP 217 A 217 A ? -0.2 LEU 220 A 220 A ? -2.3 TYR 219 A 219 A ? -0.2 
217 ASP 217 A 217 A ? ARG 213 A 213 A ? -3.0 TYR 218 A 218 A ? -0.2 TYR 221 A 221 A ? -2.4 TYR 222 A 222 A ? -0.4 
218 TYR 218 A 218 A ? PRO 214 A 214 A ? -1.7 ARG 213 A 213 A ? -0.3 TYR 222 A 222 A ? -1.9 PHE 223 A 223 A ? -0.2 
219 TYR 219 A 219 A ? TRP 215 A 215 A ? -1.3 ILE 216 A 216 A ? -0.2 PHE 223 A 223 A ? -1.3 ASP 217 A 217 A ? -0.2 
220 LEU 220 A 220 A ? ILE 216 A 216 A ? -2.3 PHE 223 A 223 A ? -0.2 TYR 219 A 219 A ? -0.2 TYR 218 A 218 A ? -0.2 
221 TYR 221 A 221 A ? ASP 217 A 217 A ? -2.4 ILE 216 A 216 A ? -0.2 TYR 219 A 219 A ? -0.2 LEU 220 A 220 A ? -0.2 
222 TYR 222 A 222 A ? TYR 218 A 218 A ? -1.9 ASP 217 A 217 A ? -0.4 TYR 219 A 219 A ? -0.2 LEU 220 A 220 A ? -0.2 
223 PHE 223 A 223 A ? TYR 219 A 219 A ? -1.3 TYR 218 A 218 A ? -0.2 LEU 220 A 220 A ? -0.2 TYR 221 A 221 A ? -0.1 
# 
loop_
_dssp_statistics_histogram.entry_id 
_dssp_statistics_histogram.type 
_dssp_statistics_histogram.1 
_dssp_statistics_histogram.2 
_dssp_statistics_histogram.3 
_dssp_statistics_histogram.4 
_dssp_statistics_histogram.5 
_dssp_statistics_histogram.6 
_dssp_statistics_histogram.7 
_dssp_statistics_histogram.8 
_dssp_statistics_histogram.9 
_dssp_statistics_histogram.10 
_dssp_statistics_histogram.11 
_dssp_statistics_histogram.12 
_dssp_statistics_histogram.13 
_dssp_statistics_histogram.14 
_dssp_statistics_histogram.15 
_dssp_statistics_histogram.16 
_dssp_statistics_histogram.17 
_dssp_statistics_histogram.18 
_dssp_statistics_histogram.19 
_dssp_statistics_histogram.20 
_dssp_statistics_histogram.21 
_dssp_statistics_histogram.22 
_dssp_statistics_histogram.23 
_dssp_statistics_histogram.24 
_dssp_statistics_histogram.25 
_dssp_statistics_histogram.26 
_dssp_statistics_histogram.27 
_dssp_statistics_histogram.28 
_dssp_statistics_histogram.29 
_dssp_statistics_histogram.30 
Latimeria_chalumnae_GeneID=102363265 residues_per_alpha_helix        0 0 0 0 0 0 1 0 0 1 0 0 0 0 0 0 0 0 0 0 0 0 0 0 0 0 0 0 0 0 
Latimeria_chalumnae_GeneID=102363265 parallel_bridges_per_ladder     1 0 0 0 0 0 0 0 0 0 0 0 0 0 0 0 0 0 0 0 0 0 0 0 0 0 0 0 0 0 
Latimeria_chalumnae_GeneID=102363265 antiparallel_bridges_per_ladder 4 3 2 6 1 2 0 0 0 0 0 0 0 0 0 0 0 0 0 0 0 0 0 0 0 0 0 0 0 0 
Latimeria_chalumnae_GeneID=102363265 ladders_per_sheet               1 0 0 0 0 1 0 1 0 0 0 0 0 0 0 0 0 0 0 0 0 0 0 0 0 0 0 0 0 0 
# 
loop_
_dssp_statistics_hbond.entry_id 
_dssp_statistics_hbond.type 
_dssp_statistics_hbond.count 
_dssp_statistics_hbond.count_per_100 
Latimeria_chalumnae_GeneID=102363265 O(I)-->H-N(J)          149 66.8 
Latimeria_chalumnae_GeneID=102363265 'PARALLEL BRIDGES'     2   0.9  
Latimeria_chalumnae_GeneID=102363265 'ANTIPARALLEL BRIDGES' 78  35.0 
Latimeria_chalumnae_GeneID=102363265 O(I)-->H-N(I-5)        1   0.4  
Latimeria_chalumnae_GeneID=102363265 O(I)-->H-N(I-4)        1   0.4  
Latimeria_chalumnae_GeneID=102363265 O(I)-->H-N(I-3)        5   2.2  
Latimeria_chalumnae_GeneID=102363265 O(I)-->H-N(I-2)        0   0.0  
Latimeria_chalumnae_GeneID=102363265 O(I)-->H-N(I-1)        0   0.0  
Latimeria_chalumnae_GeneID=102363265 O(I)-->H-N(I+0)        0   0.0  
Latimeria_chalumnae_GeneID=102363265 O(I)-->H-N(I+1)        0   0.0  
Latimeria_chalumnae_GeneID=102363265 O(I)-->H-N(I+2)        21  9.4  
Latimeria_chalumnae_GeneID=102363265 O(I)-->H-N(I+3)        25  11.2 
Latimeria_chalumnae_GeneID=102363265 O(I)-->H-N(I+4)        15  6.7  
Latimeria_chalumnae_GeneID=102363265 O(I)-->H-N(I+5)        2   0.9  
# 
_dssp_statistics.entry_id                       Latimeria_chalumnae_GeneID=102363265 
_dssp_statistics.nr_of_residues                 223 
_dssp_statistics.nr_of_chains                   1 
_dssp_statistics.nr_of_ss_bridges_total         0 
_dssp_statistics.nr_of_ss_bridges_intra_chain   0 
_dssp_statistics.nr_of_ss_bridges_inter_chain   0 
# 
loop_
_chem_comp.id 
_chem_comp.type 
_chem_comp.mon_nstd_flag 
_chem_comp.name 
_chem_comp.formula 
_chem_comp.formula_weight 
ALA 'L-PEPTIDE LINKING' y ALANINE         'C3 H7 N O2'     89.093 
ARG 'L-PEPTIDE LINKING' y ARGININE        'C6 H15 N4 O2'  175.209 
ASN 'L-PEPTIDE LINKING' y ASPARAGINE      'C4 H8 N2 O3'   132.118 
ASP 'L-PEPTIDE LINKING' y 'ASPARTIC ACID' 'C4 H7 N O4'    133.103 
CYS 'L-PEPTIDE LINKING' y CYSTEINE        'C3 H7 N O2 S'  121.158 
GLN 'L-PEPTIDE LINKING' y GLUTAMINE       'C5 H10 N2 O3'  146.144 
GLU 'L-PEPTIDE LINKING' y 'GLUTAMIC ACID' 'C5 H9 N O4'    147.129 
GLY 'PEPTIDE LINKING'   y GLYCINE         'C2 H5 N O2'     75.067 
HIS 'L-PEPTIDE LINKING' y HISTIDINE       'C6 H10 N3 O2'  156.162 
ILE 'L-PEPTIDE LINKING' y ISOLEUCINE      'C6 H13 N O2'   131.173 
LEU 'L-PEPTIDE LINKING' y LEUCINE         'C6 H13 N O2'   131.173 
LYS 'L-PEPTIDE LINKING' y LYSINE          'C6 H15 N2 O2'  147.195 
MET 'L-PEPTIDE LINKING' y METHIONINE      'C5 H11 N O2 S' 149.211 
PHE 'L-PEPTIDE LINKING' y PHENYLALANINE   'C9 H11 N O2'   165.189 
PRO 'L-PEPTIDE LINKING' y PROLINE         'C5 H9 N O2'     115.13 
SER 'L-PEPTIDE LINKING' y SERINE          'C3 H7 N O3'    105.093 
THR 'L-PEPTIDE LINKING' y THREONINE       'C4 H9 N O3'    119.119 
TRP 'L-PEPTIDE LINKING' y TRYPTOPHAN      'C11 H12 N2 O2' 204.225 
TYR 'L-PEPTIDE LINKING' y TYROSINE        'C9 H11 N O3'   181.189 
VAL 'L-PEPTIDE LINKING' y VALINE          'C5 H11 N O2'   117.146 
# 
loop_
_atom_type.symbol 
N 
C 
O 
S 
# 
loop_
_entity_poly_seq.entity_id 
_entity_poly_seq.num 
_entity_poly_seq.mon_id 
_entity_poly_seq.hetero 
1   1 ARG n 
1   2 ILE n 
1   3 ILE n 
1   4 GLY n 
1   5 GLY n 
1   6 GLN n 
1   7 GLU n 
1   8 VAL n 
1   9 THR n 
1  10 PRO n 
1  11 TYR n 
1  12 SER n 
1  13 LEU n 
1  14 LYS n 
1  15 TYR n 
1  16 GLN n 
1  17 VAL n 
1  18 SER n 
1  19 LEU n 
1  20 GLN n 
1  21 SER n 
1  22 TYR n 
1  23 GLY n 
1  24 PHE n 
1  25 SER n 
1  26 PHE n 
1  27 CYS n 
1  28 GLY n 
1  29 GLY n 
1  30 SER n 
1  31 LEU n 
1  32 ILE n 
1  33 HIS n 
1  34 SER n 
1  35 ARG n 
1  36 TRP n 
1  37 ILE n 
1  38 LEU n 
1  39 THR n 
1  40 ALA n 
1  41 ALA n 
1  42 HIS n 
1  43 CYS n 
1  44 HIS n 
1  45 VAL n 
1  46 PRO n 
1  47 PHE n 
1  48 MET n 
1  49 LYS n 
1  50 ALA n 
1  51 VAL n 
1  52 ILE n 
1  53 GLY n 
1  54 GLU n 
1  55 HIS n 
1  56 SER n 
1  57 LEU n 
1  58 ASP n 
1  59 THR n 
1  60 ASP n 
1  61 GLU n 
1  62 GLY n 
1  63 TYR n 
1  64 GLU n 
1  65 GLN n 
1  66 THR n 
1  67 PHE n 
1  68 ARG n 
1  69 ILE n 
1  70 VAL n 
1  71 ARG n 
1  72 TYR n 
1  73 VAL n 
1  74 ILE n 
1  75 HIS n 
1  76 PRO n 
1  77 ARG n 
1  78 PHE n 
1  79 GLU n 
1  80 SER n 
1  81 TRP n 
1  82 THR n 
1  83 LEU n 
1  84 ASN n 
1  85 ASN n 
1  86 ASP n 
1  87 ILE n 
1  88 MET n 
1  89 LEU n 
1  90 LEU n 
1  91 LYS n 
1  92 LEU n 
1  93 ASN n 
1  94 ARG n 
1  95 PRO n 
1  96 ALA n 
1  97 ARG n 
1  98 LEU n 
1  99 ASN n 
1 100 ALA n 
1 101 TYR n 
1 102 VAL n 
1 103 GLY n 
1 104 THR n 
1 105 VAL n 
1 106 GLN n 
1 107 LEU n 
1 108 PRO n 
1 109 LYS n 
1 110 SER n 
1 111 GLU n 
1 112 LEU n 
1 113 GLN n 
1 114 ASP n 
1 115 ASP n 
1 116 GLU n 
1 117 GLU n 
1 118 CYS n 
1 119 VAL n 
1 120 VAL n 
1 121 SER n 
1 122 GLY n 
1 123 TRP n 
1 124 GLY n 
1 125 VAL n 
1 126 THR n 
1 127 ASP n 
1 128 ILE n 
1 129 TYR n 
1 130 ARG n 
1 131 TYR n 
1 132 SER n 
1 133 LEU n 
1 134 SER n 
1 135 ASN n 
1 136 THR n 
1 137 LEU n 
1 138 GLN n 
1 139 ALA n 
1 140 ALA n 
1 141 THR n 
1 142 ILE n 
1 143 SER n 
1 144 VAL n 
1 145 ILE n 
1 146 PRO n 
1 147 VAL n 
1 148 ASN n 
1 149 GLU n 
1 150 CYS n 
1 151 ASN n 
1 152 SER n 
1 153 LYS n 
1 154 TYR n 
1 155 GLY n 
1 156 GLY n 
1 157 LYS n 
1 158 ILE n 
1 159 THR n 
1 160 LYS n 
1 161 GLY n 
1 162 MET n 
1 163 PHE n 
1 164 CYS n 
1 165 ALA n 
1 166 ALA n 
1 167 LYS n 
1 168 THR n 
1 169 GLY n 
1 170 LYS n 
1 171 ASP n 
1 172 SER n 
1 173 CYS n 
1 174 GLN n 
1 175 GLY n 
1 176 ASP n 
1 177 SER n 
1 178 GLY n 
1 179 GLY n 
1 180 PRO n 
1 181 LEU n 
1 182 VAL n 
1 183 CYS n 
1 184 ASN n 
1 185 GLY n 
1 186 VAL n 
1 187 LEU n 
1 188 GLU n 
1 189 GLY n 
1 190 ILE n 
1 191 VAL n 
1 192 SER n 
1 193 TRP n 
1 194 GLY n 
1 195 ARG n 
1 196 SER n 
1 197 CYS n 
1 198 GLY n 
1 199 ASP n 
1 200 GLU n 
1 201 ARG n 
1 202 PHE n 
1 203 PRO n 
1 204 GLY n 
1 205 VAL n 
1 206 TYR n 
1 207 THR n 
1 208 LYS n 
1 209 VAL n 
1 210 SER n 
1 211 VAL n 
1 212 TYR n 
1 213 ARG n 
1 214 PRO n 
1 215 TRP n 
1 216 ILE n 
1 217 ASP n 
1 218 TYR n 
1 219 TYR n 
1 220 LEU n 
1 221 TYR n 
1 222 TYR n 
1 223 PHE n 
# 
loop_
_pdbx_poly_seq_scheme.asym_id 
_pdbx_poly_seq_scheme.entity_id 
_pdbx_poly_seq_scheme.seq_id 
_pdbx_poly_seq_scheme.mon_id 
_pdbx_poly_seq_scheme.ndb_seq_num 
_pdbx_poly_seq_scheme.pdb_seq_num 
_pdbx_poly_seq_scheme.auth_seq_num 
_pdbx_poly_seq_scheme.pdb_mon_id 
_pdbx_poly_seq_scheme.auth_mon_id 
_pdbx_poly_seq_scheme.pdb_strand_id 
_pdbx_poly_seq_scheme.pdb_ins_code 
_pdbx_poly_seq_scheme.hetero 
A 1   1 ARG   1 1   1   ARG ARG A ? n 
A 1   2 ILE   2 2   2   ILE ILE A ? n 
A 1   3 ILE   3 3   3   ILE ILE A ? n 
A 1   4 GLY   4 4   4   GLY GLY A ? n 
A 1   5 GLY   5 5   5   GLY GLY A ? n 
A 1   6 GLN   6 6   6   GLN GLN A ? n 
A 1   7 GLU   7 7   7   GLU GLU A ? n 
A 1   8 VAL   8 8   8   VAL VAL A ? n 
A 1   9 THR   9 9   9   THR THR A ? n 
A 1  10 PRO  10 10  10  PRO PRO A ? n 
A 1  11 TYR  11 11  11  TYR TYR A ? n 
A 1  12 SER  12 12  12  SER SER A ? n 
A 1  13 LEU  13 13  13  LEU LEU A ? n 
A 1  14 LYS  14 14  14  LYS LYS A ? n 
A 1  15 TYR  15 15  15  TYR TYR A ? n 
A 1  16 GLN  16 16  16  GLN GLN A ? n 
A 1  17 VAL  17 17  17  VAL VAL A ? n 
A 1  18 SER  18 18  18  SER SER A ? n 
A 1  19 LEU  19 19  19  LEU LEU A ? n 
A 1  20 GLN  20 20  20  GLN GLN A ? n 
A 1  21 SER  21 21  21  SER SER A ? n 
A 1  22 TYR  22 22  22  TYR TYR A ? n 
A 1  23 GLY  23 23  23  GLY GLY A ? n 
A 1  24 PHE  24 24  24  PHE PHE A ? n 
A 1  25 SER  25 25  25  SER SER A ? n 
A 1  26 PHE  26 26  26  PHE PHE A ? n 
A 1  27 CYS  27 27  27  CYS CYS A ? n 
A 1  28 GLY  28 28  28  GLY GLY A ? n 
A 1  29 GLY  29 29  29  GLY GLY A ? n 
A 1  30 SER  30 30  30  SER SER A ? n 
A 1  31 LEU  31 31  31  LEU LEU A ? n 
A 1  32 ILE  32 32  32  ILE ILE A ? n 
A 1  33 HIS  33 33  33  HIS HIS A ? n 
A 1  34 SER  34 34  34  SER SER A ? n 
A 1  35 ARG  35 35  35  ARG ARG A ? n 
A 1  36 TRP  36 36  36  TRP TRP A ? n 
A 1  37 ILE  37 37  37  ILE ILE A ? n 
A 1  38 LEU  38 38  38  LEU LEU A ? n 
A 1  39 THR  39 39  39  THR THR A ? n 
A 1  40 ALA  40 40  40  ALA ALA A ? n 
A 1  41 ALA  41 41  41  ALA ALA A ? n 
A 1  42 HIS  42 42  42  HIS HIS A ? n 
A 1  43 CYS  43 43  43  CYS CYS A ? n 
A 1  44 HIS  44 44  44  HIS HIS A ? n 
A 1  45 VAL  45 45  45  VAL VAL A ? n 
A 1  46 PRO  46 46  46  PRO PRO A ? n 
A 1  47 PHE  47 47  47  PHE PHE A ? n 
A 1  48 MET  48 48  48  MET MET A ? n 
A 1  49 LYS  49 49  49  LYS LYS A ? n 
A 1  50 ALA  50 50  50  ALA ALA A ? n 
A 1  51 VAL  51 51  51  VAL VAL A ? n 
A 1  52 ILE  52 52  52  ILE ILE A ? n 
A 1  53 GLY  53 53  53  GLY GLY A ? n 
A 1  54 GLU  54 54  54  GLU GLU A ? n 
A 1  55 HIS  55 55  55  HIS HIS A ? n 
A 1  56 SER  56 56  56  SER SER A ? n 
A 1  57 LEU  57 57  57  LEU LEU A ? n 
A 1  58 ASP  58 58  58  ASP ASP A ? n 
A 1  59 THR  59 59  59  THR THR A ? n 
A 1  60 ASP  60 60  60  ASP ASP A ? n 
A 1  61 GLU  61 61  61  GLU GLU A ? n 
A 1  62 GLY  62 62  62  GLY GLY A ? n 
A 1  63 TYR  63 63  63  TYR TYR A ? n 
A 1  64 GLU  64 64  64  GLU GLU A ? n 
A 1  65 GLN  65 65  65  GLN GLN A ? n 
A 1  66 THR  66 66  66  THR THR A ? n 
A 1  67 PHE  67 67  67  PHE PHE A ? n 
A 1  68 ARG  68 68  68  ARG ARG A ? n 
A 1  69 ILE  69 69  69  ILE ILE A ? n 
A 1  70 VAL  70 70  70  VAL VAL A ? n 
A 1  71 ARG  71 71  71  ARG ARG A ? n 
A 1  72 TYR  72 72  72  TYR TYR A ? n 
A 1  73 VAL  73 73  73  VAL VAL A ? n 
A 1  74 ILE  74 74  74  ILE ILE A ? n 
A 1  75 HIS  75 75  75  HIS HIS A ? n 
A 1  76 PRO  76 76  76  PRO PRO A ? n 
A 1  77 ARG  77 77  77  ARG ARG A ? n 
A 1  78 PHE  78 78  78  PHE PHE A ? n 
A 1  79 GLU  79 79  79  GLU GLU A ? n 
A 1  80 SER  80 80  80  SER SER A ? n 
A 1  81 TRP  81 81  81  TRP TRP A ? n 
A 1  82 THR  82 82  82  THR THR A ? n 
A 1  83 LEU  83 83  83  LEU LEU A ? n 
A 1  84 ASN  84 84  84  ASN ASN A ? n 
A 1  85 ASN  85 85  85  ASN ASN A ? n 
A 1  86 ASP  86 86  86  ASP ASP A ? n 
A 1  87 ILE  87 87  87  ILE ILE A ? n 
A 1  88 MET  88 88  88  MET MET A ? n 
A 1  89 LEU  89 89  89  LEU LEU A ? n 
A 1  90 LEU  90 90  90  LEU LEU A ? n 
A 1  91 LYS  91 91  91  LYS LYS A ? n 
A 1  92 LEU  92 92  92  LEU LEU A ? n 
A 1  93 ASN  93 93  93  ASN ASN A ? n 
A 1  94 ARG  94 94  94  ARG ARG A ? n 
A 1  95 PRO  95 95  95  PRO PRO A ? n 
A 1  96 ALA  96 96  96  ALA ALA A ? n 
A 1  97 ARG  97 97  97  ARG ARG A ? n 
A 1  98 LEU  98 98  98  LEU LEU A ? n 
A 1  99 ASN  99 99  99  ASN ASN A ? n 
A 1 100 ALA 100 100 100 ALA ALA A ? n 
A 1 101 TYR 101 101 101 TYR TYR A ? n 
A 1 102 VAL 102 102 102 VAL VAL A ? n 
A 1 103 GLY 103 103 103 GLY GLY A ? n 
A 1 104 THR 104 104 104 THR THR A ? n 
A 1 105 VAL 105 105 105 VAL VAL A ? n 
A 1 106 GLN 106 106 106 GLN GLN A ? n 
A 1 107 LEU 107 107 107 LEU LEU A ? n 
A 1 108 PRO 108 108 108 PRO PRO A ? n 
A 1 109 LYS 109 109 109 LYS LYS A ? n 
A 1 110 SER 110 110 110 SER SER A ? n 
A 1 111 GLU 111 111 111 GLU GLU A ? n 
A 1 112 LEU 112 112 112 LEU LEU A ? n 
A 1 113 GLN 113 113 113 GLN GLN A ? n 
A 1 114 ASP 114 114 114 ASP ASP A ? n 
A 1 115 ASP 115 115 115 ASP ASP A ? n 
A 1 116 GLU 116 116 116 GLU GLU A ? n 
A 1 117 GLU 117 117 117 GLU GLU A ? n 
A 1 118 CYS 118 118 118 CYS CYS A ? n 
A 1 119 VAL 119 119 119 VAL VAL A ? n 
A 1 120 VAL 120 120 120 VAL VAL A ? n 
A 1 121 SER 121 121 121 SER SER A ? n 
A 1 122 GLY 122 122 122 GLY GLY A ? n 
A 1 123 TRP 123 123 123 TRP TRP A ? n 
A 1 124 GLY 124 124 124 GLY GLY A ? n 
A 1 125 VAL 125 125 125 VAL VAL A ? n 
A 1 126 THR 126 126 126 THR THR A ? n 
A 1 127 ASP 127 127 127 ASP ASP A ? n 
A 1 128 ILE 128 128 128 ILE ILE A ? n 
A 1 129 TYR 129 129 129 TYR TYR A ? n 
A 1 130 ARG 130 130 130 ARG ARG A ? n 
A 1 131 TYR 131 131 131 TYR TYR A ? n 
A 1 132 SER 132 132 132 SER SER A ? n 
A 1 133 LEU 133 133 133 LEU LEU A ? n 
A 1 134 SER 134 134 134 SER SER A ? n 
A 1 135 ASN 135 135 135 ASN ASN A ? n 
A 1 136 THR 136 136 136 THR THR A ? n 
A 1 137 LEU 137 137 137 LEU LEU A ? n 
A 1 138 GLN 138 138 138 GLN GLN A ? n 
A 1 139 ALA 139 139 139 ALA ALA A ? n 
A 1 140 ALA 140 140 140 ALA ALA A ? n 
A 1 141 THR 141 141 141 THR THR A ? n 
A 1 142 ILE 142 142 142 ILE ILE A ? n 
A 1 143 SER 143 143 143 SER SER A ? n 
A 1 144 VAL 144 144 144 VAL VAL A ? n 
A 1 145 ILE 145 145 145 ILE ILE A ? n 
A 1 146 PRO 146 146 146 PRO PRO A ? n 
A 1 147 VAL 147 147 147 VAL VAL A ? n 
A 1 148 ASN 148 148 148 ASN ASN A ? n 
A 1 149 GLU 149 149 149 GLU GLU A ? n 
A 1 150 CYS 150 150 150 CYS CYS A ? n 
A 1 151 ASN 151 151 151 ASN ASN A ? n 
A 1 152 SER 152 152 152 SER SER A ? n 
A 1 153 LYS 153 153 153 LYS LYS A ? n 
A 1 154 TYR 154 154 154 TYR TYR A ? n 
A 1 155 GLY 155 155 155 GLY GLY A ? n 
A 1 156 GLY 156 156 156 GLY GLY A ? n 
A 1 157 LYS 157 157 157 LYS LYS A ? n 
A 1 158 ILE 158 158 158 ILE ILE A ? n 
A 1 159 THR 159 159 159 THR THR A ? n 
A 1 160 LYS 160 160 160 LYS LYS A ? n 
A 1 161 GLY 161 161 161 GLY GLY A ? n 
A 1 162 MET 162 162 162 MET MET A ? n 
A 1 163 PHE 163 163 163 PHE PHE A ? n 
A 1 164 CYS 164 164 164 CYS CYS A ? n 
A 1 165 ALA 165 165 165 ALA ALA A ? n 
A 1 166 ALA 166 166 166 ALA ALA A ? n 
A 1 167 LYS 167 167 167 LYS LYS A ? n 
A 1 168 THR 168 168 168 THR THR A ? n 
A 1 169 GLY 169 169 169 GLY GLY A ? n 
A 1 170 LYS 170 170 170 LYS LYS A ? n 
A 1 171 ASP 171 171 171 ASP ASP A ? n 
A 1 172 SER 172 172 172 SER SER A ? n 
A 1 173 CYS 173 173 173 CYS CYS A ? n 
A 1 174 GLN 174 174 174 GLN GLN A ? n 
A 1 175 GLY 175 175 175 GLY GLY A ? n 
A 1 176 ASP 176 176 176 ASP ASP A ? n 
A 1 177 SER 177 177 177 SER SER A ? n 
A 1 178 GLY 178 178 178 GLY GLY A ? n 
A 1 179 GLY 179 179 179 GLY GLY A ? n 
A 1 180 PRO 180 180 180 PRO PRO A ? n 
A 1 181 LEU 181 181 181 LEU LEU A ? n 
A 1 182 VAL 182 182 182 VAL VAL A ? n 
A 1 183 CYS 183 183 183 CYS CYS A ? n 
A 1 184 ASN 184 184 184 ASN ASN A ? n 
A 1 185 GLY 185 185 185 GLY GLY A ? n 
A 1 186 VAL 186 186 186 VAL VAL A ? n 
A 1 187 LEU 187 187 187 LEU LEU A ? n 
A 1 188 GLU 188 188 188 GLU GLU A ? n 
A 1 189 GLY 189 189 189 GLY GLY A ? n 
A 1 190 ILE 190 190 190 ILE ILE A ? n 
A 1 191 VAL 191 191 191 VAL VAL A ? n 
A 1 192 SER 192 192 192 SER SER A ? n 
A 1 193 TRP 193 193 193 TRP TRP A ? n 
A 1 194 GLY 194 194 194 GLY GLY A ? n 
A 1 195 ARG 195 195 195 ARG ARG A ? n 
A 1 196 SER 196 196 196 SER SER A ? n 
A 1 197 CYS 197 197 197 CYS CYS A ? n 
A 1 198 GLY 198 198 198 GLY GLY A ? n 
A 1 199 ASP 199 199 199 ASP ASP A ? n 
A 1 200 GLU 200 200 200 GLU GLU A ? n 
A 1 201 ARG 201 201 201 ARG ARG A ? n 
A 1 202 PHE 202 202 202 PHE PHE A ? n 
A 1 203 PRO 203 203 203 PRO PRO A ? n 
A 1 204 GLY 204 204 204 GLY GLY A ? n 
A 1 205 VAL 205 205 205 VAL VAL A ? n 
A 1 206 TYR 206 206 206 TYR TYR A ? n 
A 1 207 THR 207 207 207 THR THR A ? n 
A 1 208 LYS 208 208 208 LYS LYS A ? n 
A 1 209 VAL 209 209 209 VAL VAL A ? n 
A 1 210 SER 210 210 210 SER SER A ? n 
A 1 211 VAL 211 211 211 VAL VAL A ? n 
A 1 212 TYR 212 212 212 TYR TYR A ? n 
A 1 213 ARG 213 213 213 ARG ARG A ? n 
A 1 214 PRO 214 214 214 PRO PRO A ? n 
A 1 215 TRP 215 215 215 TRP TRP A ? n 
A 1 216 ILE 216 216 216 ILE ILE A ? n 
A 1 217 ASP 217 217 217 ASP ASP A ? n 
A 1 218 TYR 218 218 218 TYR TYR A ? n 
A 1 219 TYR 219 219 219 TYR TYR A ? n 
A 1 220 LEU 220 220 220 LEU LEU A ? n 
A 1 221 TYR 221 221 221 TYR TYR A ? n 
A 1 222 TYR 222 222 222 TYR TYR A ? n 
A 1 223 PHE 223 223 223 PHE PHE A ? n 
# 
loop_
_atom_site.group_PDB 
_atom_site.id 
_atom_site.type_symbol 
_atom_site.label_atom_id 
_atom_site.label_alt_id 
_atom_site.label_comp_id 
_atom_site.label_asym_id 
_atom_site.label_entity_id 
_atom_site.label_seq_id 
_atom_site.pdbx_PDB_ins_code 
_atom_site.Cartn_x 
_atom_site.Cartn_y 
_atom_site.Cartn_z 
_atom_site.occupancy 
_atom_site.B_iso_or_equiv 
_atom_site.pdbx_formal_charge 
_atom_site.auth_seq_id 
_atom_site.auth_comp_id 
_atom_site.auth_asym_id 
_atom_site.auth_atom_id 
_atom_site.pdbx_PDB_model_num 
ATOM 1    N N   ? ARG A 1   1 ?   7.012   4.779  -8.297 1.000 55.130 ? 1   ARG A N   1 
ATOM 2    C CA  ? ARG A 1   1 ?   7.532   4.156  -9.510 1.000 55.130 ? 1   ARG A CA  1 
ATOM 3    C C   ? ARG A 1   1 ?   7.467   2.635  -9.416 1.000 55.130 ? 1   ARG A C   1 
ATOM 4    C CB  ? ARG A 1   1 ?   8.973   4.604  -9.769 1.000 55.130 ? 1   ARG A CB  1 
ATOM 5    O O   ? ARG A 1   1 ?   7.866   2.053  -8.406 1.000 55.130 ? 1   ARG A O   1 
ATOM 6    C CG  ? ARG A 1   1 ?   9.517   4.175 -11.122 1.000 55.130 ? 1   ARG A CG  1 
ATOM 7    C CD  ? ARG A 1   1 ?  10.903   4.749 -11.380 1.000 55.130 ? 1   ARG A CD  1 
ATOM 8    N NE  ? ARG A 1   1 ?  11.500   4.193 -12.592 1.000 55.130 ? 1   ARG A NE  1 
ATOM 9    N NH1 ? ARG A 1   1 ?  13.392   5.516 -12.515 1.000 55.130 ? 1   ARG A NH1 1 
ATOM 10   N NH2 ? ARG A 1   1 ?  13.117   3.998 -14.211 1.000 55.130 ? 1   ARG A NH2 1 
ATOM 11   C CZ  ? ARG A 1   1 ?  12.668   4.571 -13.103 1.000 55.130 ? 1   ARG A CZ  1 
ATOM 12   N N   ? ILE A 1   2 ?   6.756   2.142 -10.419 1.000 72.470 ? 2   ILE A N   1 
ATOM 13   C CA  ? ILE A 1   2 ?   7.024   0.719 -10.603 1.000 72.470 ? 2   ILE A CA  1 
ATOM 14   C C   ? ILE A 1   2 ?   8.234   0.536 -11.516 1.000 72.470 ? 2   ILE A C   1 
ATOM 15   C CB  ? ILE A 1   2 ?   5.796  -0.016 -11.186 1.000 72.470 ? 2   ILE A CB  1 
ATOM 16   O O   ? ILE A 1   2 ?   8.175   0.854 -12.706 1.000 72.470 ? 2   ILE A O   1 
ATOM 17   C CG1 ? ILE A 1   2 ?   4.573   0.191 -10.285 1.000 72.470 ? 2   ILE A CG1 1 
ATOM 18   C CG2 ? ILE A 1   2 ?   6.096  -1.507 -11.368 1.000 72.470 ? 2   ILE A CG2 1 
ATOM 19   C CD1 ? ILE A 1   2 ?   4.710  -0.430  -8.902 1.000 72.470 ? 2   ILE A CD1 1 
ATOM 20   N N   ? ILE A 1   3 ?   9.376   0.385 -11.024 1.000 77.670 ? 3   ILE A N   1 
ATOM 21   C CA  ? ILE A 1   3 ?  10.583   0.144 -11.807 1.000 77.670 ? 3   ILE A CA  1 
ATOM 22   C C   ? ILE A 1   3 ?  10.425  -1.142 -12.615 1.000 77.670 ? 3   ILE A C   1 
ATOM 23   C CB  ? ILE A 1   3 ?  11.834   0.059 -10.904 1.000 77.670 ? 3   ILE A CB  1 
ATOM 24   O O   ? ILE A 1   3 ?  10.085  -2.191 -12.065 1.000 77.670 ? 3   ILE A O   1 
ATOM 25   C CG1 ? ILE A 1   3 ?  11.968   1.329 -10.056 1.000 77.670 ? 3   ILE A CG1 1 
ATOM 26   C CG2 ? ILE A 1   3 ?  13.092  -0.172 -11.745 1.000 77.670 ? 3   ILE A CG2 1 
ATOM 27   C CD1 ? ILE A 1   3 ?  12.212   2.593 -10.869 1.000 77.670 ? 3   ILE A CD1 1 
ATOM 28   N N   ? GLY A 1   4 ?  10.585  -0.887 -14.031 1.000 77.840 ? 4   GLY A N   1 
ATOM 29   C CA  ? GLY A 1   4 ?  10.491  -2.072 -14.869 1.000 77.840 ? 4   GLY A CA  1 
ATOM 30   C C   ? GLY A 1   4 ?   9.061  -2.503 -15.133 1.000 77.840 ? 4   GLY A C   1 
ATOM 31   O O   ? GLY A 1   4 ?   8.813  -3.651 -15.509 1.000 77.840 ? 4   GLY A O   1 
ATOM 32   N N   ? GLY A 1   5 ?   8.014  -1.562 -14.781 1.000 83.710 ? 5   GLY A N   1 
ATOM 33   C CA  ? GLY A 1   5 ?   6.603  -1.822 -15.012 1.000 83.710 ? 5   GLY A CA  1 
ATOM 34   C C   ? GLY A 1   5 ?   6.128  -1.368 -16.380 1.000 83.710 ? 5   GLY A C   1 
ATOM 35   O O   ? GLY A 1   5 ?   6.916  -0.856 -17.177 1.000 83.710 ? 5   GLY A O   1 
ATOM 36   N N   ? GLN A 1   6 ?   4.939  -1.663 -16.730 1.000 90.840 ? 6   GLN A N   1 
ATOM 37   C CA  ? GLN A 1   6 ?   4.286  -1.264 -17.972 1.000 90.840 ? 6   GLN A CA  1 
ATOM 38   C C   ? GLN A 1   6 ?   2.940  -0.599 -17.697 1.000 90.840 ? 6   GLN A C   1 
ATOM 39   C CB  ? GLN A 1   6 ?   4.097  -2.471 -18.892 1.000 90.840 ? 6   GLN A CB  1 
ATOM 40   O O   ? GLN A 1   6 ?   2.312  -0.859 -16.669 1.000 90.840 ? 6   GLN A O   1 
ATOM 41   C CG  ? GLN A 1   6 ?   3.201  -3.555 -18.308 1.000 90.840 ? 6   GLN A CG  1 
ATOM 42   C CD  ? GLN A 1   6 ?   3.173  -4.813 -19.156 1.000 90.840 ? 6   GLN A CD  1 
ATOM 43   N NE2 ? GLN A 1   6 ?   2.144  -5.632 -18.968 1.000 90.840 ? 6   GLN A NE2 1 
ATOM 44   O OE1 ? GLN A 1   6 ?   4.070  -5.047 -19.973 1.000 90.840 ? 6   GLN A OE1 1 
ATOM 45   N N   ? GLU A 1   7 ?   2.640   0.340 -18.592 1.000 93.310 ? 7   GLU A N   1 
ATOM 46   C CA  ? GLU A 1   7 ?   1.324   0.960 -18.476 1.000 93.310 ? 7   GLU A CA  1 
ATOM 47   C C   ? GLU A 1   7 ?   0.221  -0.093 -18.416 1.000 93.310 ? 7   GLU A C   1 
ATOM 48   C CB  ? GLU A 1   7 ?   1.074   1.916 -19.645 1.000 93.310 ? 7   GLU A CB  1 
ATOM 49   O O   ? GLU A 1   7 ?   0.239  -1.062 -19.177 1.000 93.310 ? 7   GLU A O   1 
ATOM 50   C CG  ? GLU A 1   7 ?  -0.253   2.657 -19.561 1.000 93.310 ? 7   GLU A CG  1 
ATOM 51   C CD  ? GLU A 1   7 ?  -0.436   3.686 -20.665 1.000 93.310 ? 7   GLU A CD  1 
ATOM 52   O OE1 ? GLU A 1   7 ?  -1.596   3.993 -21.022 1.000 93.310 ? 7   GLU A OE1 1 
ATOM 53   O OE2 ? GLU A 1   7 ?   0.588   4.188 -21.178 1.000 93.310 ? 7   GLU A OE2 1 
ATOM 54   N N   ? VAL A 1   8 ?  -0.690   0.085 -17.534 1.000 93.270 ? 8   VAL A N   1 
ATOM 55   C CA  ? VAL A 1   8 ?  -1.818  -0.823 -17.352 1.000 93.270 ? 8   VAL A CA  1 
ATOM 56   C C   ? VAL A 1   8 ?  -2.885  -0.539 -18.407 1.000 93.270 ? 8   VAL A C   1 
ATOM 57   C CB  ? VAL A 1   8 ?  -2.423  -0.700 -15.935 1.000 93.270 ? 8   VAL A CB  1 
ATOM 58   O O   ? VAL A 1   8 ?  -3.041   0.601 -18.851 1.000 93.270 ? 8   VAL A O   1 
ATOM 59   C CG1 ? VAL A 1   8 ?  -1.388  -1.066 -14.873 1.000 93.270 ? 8   VAL A CG1 1 
ATOM 60   C CG2 ? VAL A 1   8 ?  -2.955   0.713 -15.704 1.000 93.270 ? 8   VAL A CG2 1 
ATOM 61   N N   ? THR A 1   9 ?  -3.435  -1.683 -18.864 1.000 93.150 ? 9   THR A N   1 
ATOM 62   C CA  ? THR A 1   9 ?  -4.637  -1.465 -19.662 1.000 93.150 ? 9   THR A CA  1 
ATOM 63   C C   ? THR A 1   9 ?  -5.634  -0.588 -18.910 1.000 93.150 ? 9   THR A C   1 
ATOM 64   C CB  ? THR A 1   9 ?  -5.306  -2.800 -20.039 1.000 93.150 ? 9   THR A CB  1 
ATOM 65   O O   ? THR A 1   9 ?  -5.973  -0.870 -17.759 1.000 93.150 ? 9   THR A O   1 
ATOM 66   C CG2 ? THR A 1   9 ?  -6.534  -2.571 -20.914 1.000 93.150 ? 9   THR A CG2 1 
ATOM 67   O OG1 ? THR A 1   9 ?  -4.368  -3.612 -20.756 1.000 93.150 ? 9   THR A OG1 1 
ATOM 68   N N   ? PRO A 1  10 ?  -6.008   0.571 -19.494 1.000 92.190 ? 10  PRO A N   1 
ATOM 69   C CA  ? PRO A 1  10 ?  -6.933   1.472 -18.803 1.000 92.190 ? 10  PRO A CA  1 
ATOM 70   C C   ? PRO A 1  10 ?  -8.119   0.737 -18.182 1.000 92.190 ? 10  PRO A C   1 
ATOM 71   C CB  ? PRO A 1  10 ?  -7.399   2.418 -19.913 1.000 92.190 ? 10  PRO A CB  1 
ATOM 72   O O   ? PRO A 1  10 ?  -8.728  -0.119 -18.829 1.000 92.190 ? 10  PRO A O   1 
ATOM 73   C CG  ? PRO A 1  10 ?  -6.264   2.452 -20.886 1.000 92.190 ? 10  PRO A CG  1 
ATOM 74   C CD  ? PRO A 1  10 ?  -5.657   1.080 -20.959 1.000 92.190 ? 10  PRO A CD  1 
ATOM 75   N N   ? TYR A 1  11 ?  -8.271   1.000 -16.788 1.000 89.280 ? 11  TYR A N   1 
ATOM 76   C CA  ? TYR A 1  11 ?  -9.447   0.606 -16.020 1.000 89.280 ? 11  TYR A CA  1 
ATOM 77   C C   ? TYR A 1  11 ?  -9.436  -0.891 -15.735 1.000 89.280 ? 11  TYR A C   1 
ATOM 78   C CB  ? TYR A 1  11 ? -10.729   0.985 -16.768 1.000 89.280 ? 11  TYR A CB  1 
ATOM 79   O O   ? TYR A 1  11 ? -10.481  -1.485 -15.459 1.000 89.280 ? 11  TYR A O   1 
ATOM 80   C CG  ? TYR A 1  11 ? -10.744   2.411 -17.263 1.000 89.280 ? 11  TYR A CG  1 
ATOM 81   C CD1 ? TYR A 1  11 ? -10.657   3.479 -16.373 1.000 89.280 ? 11  TYR A CD1 1 
ATOM 82   C CD2 ? TYR A 1  11 ? -10.845   2.693 -18.621 1.000 89.280 ? 11  TYR A CD2 1 
ATOM 83   C CE1 ? TYR A 1  11 ? -10.672   4.795 -16.824 1.000 89.280 ? 11  TYR A CE1 1 
ATOM 84   C CE2 ? TYR A 1  11 ? -10.861   4.005 -19.084 1.000 89.280 ? 11  TYR A CE2 1 
ATOM 85   O OH  ? TYR A 1  11 ? -10.789   6.348 -18.632 1.000 89.280 ? 11  TYR A OH  1 
ATOM 86   C CZ  ? TYR A 1  11 ? -10.774   5.047 -18.179 1.000 89.280 ? 11  TYR A CZ  1 
ATOM 87   N N   ? SER A 1  12 ?  -8.346  -1.542 -16.010 1.000 93.540 ? 12  SER A N   1 
ATOM 88   C CA  ? SER A 1  12 ?  -8.166  -2.955 -15.693 1.000 93.540 ? 12  SER A CA  1 
ATOM 89   C C   ? SER A 1  12 ?  -7.891  -3.158 -14.207 1.000 93.540 ? 12  SER A C   1 
ATOM 90   C CB  ? SER A 1  12 ?  -7.023  -3.548 -16.518 1.000 93.540 ? 12  SER A CB  1 
ATOM 91   O O   ? SER A 1  12 ?  -8.146  -4.235 -13.665 1.000 93.540 ? 12  SER A O   1 
ATOM 92   O OG  ? SER A 1  12 ?  -5.797  -2.907 -16.212 1.000 93.540 ? 12  SER A OG  1 
ATOM 93   N N   ? LEU A 1  13 ?  -7.360  -2.275 -13.501 1.000 95.650 ? 13  LEU A N   1 
ATOM 94   C CA  ? LEU A 1  13 ?  -7.174  -2.263 -12.054 1.000 95.650 ? 13  LEU A CA  1 
ATOM 95   C C   ? LEU A 1  13 ?  -8.158  -1.308 -11.387 1.000 95.650 ? 13  LEU A C   1 
ATOM 96   C CB  ? LEU A 1  13 ?  -5.739  -1.865 -11.701 1.000 95.650 ? 13  LEU A CB  1 
ATOM 97   O O   ? LEU A 1  13 ?  -7.773  -0.223 -10.945 1.000 95.650 ? 13  LEU A O   1 
ATOM 98   C CG  ? LEU A 1  13 ?  -4.628  -2.717 -12.316 1.000 95.650 ? 13  LEU A CG  1 
ATOM 99   C CD1 ? LEU A 1  13 ?  -3.262  -2.222 -11.852 1.000 95.650 ? 13  LEU A CD1 1 
ATOM 100  C CD2 ? LEU A 1  13 ?  -4.820  -4.187 -11.958 1.000 95.650 ? 13  LEU A CD2 1 
ATOM 101  N N   ? LYS A 1  14 ?  -9.390  -1.687 -11.141 1.000 96.310 ? 14  LYS A N   1 
ATOM 102  C CA  ? LYS A 1  14 ? -10.550  -0.881 -10.770 1.000 96.310 ? 14  LYS A CA  1 
ATOM 103  C C   ? LYS A 1  14 ? -10.509  -0.508  -9.291 1.000 96.310 ? 14  LYS A C   1 
ATOM 104  C CB  ? LYS A 1  14 ? -11.847  -1.627 -11.086 1.000 96.310 ? 14  LYS A CB  1 
ATOM 105  O O   ? LYS A 1  14 ? -11.193   0.423  -8.861 1.000 96.310 ? 14  LYS A O   1 
ATOM 106  C CG  ? LYS A 1  14 ? -12.031  -1.950 -12.562 1.000 96.310 ? 14  LYS A CG  1 
ATOM 107  C CD  ? LYS A 1  14 ? -13.301  -2.755 -12.804 1.000 96.310 ? 14  LYS A CD  1 
ATOM 108  C CE  ? LYS A 1  14 ? -13.421  -3.188 -14.259 1.000 96.310 ? 14  LYS A CE  1 
ATOM 109  N NZ  ? LYS A 1  14 ? -14.648  -4.007 -14.493 1.000 96.310 ? 14  LYS A NZ  1 
ATOM 110  N N   ? TYR A 1  15 ?  -9.610  -1.127  -8.545 1.000 97.550 ? 15  TYR A N   1 
ATOM 111  C CA  ? TYR A 1  15 ?  -9.532  -0.955  -7.098 1.000 97.550 ? 15  TYR A CA  1 
ATOM 112  C C   ? TYR A 1  15 ?  -8.481   0.085  -6.728 1.000 97.550 ? 15  TYR A C   1 
ATOM 113  C CB  ? TYR A 1  15 ?  -9.210  -2.288  -6.416 1.000 97.550 ? 15  TYR A CB  1 
ATOM 114  O O   ? TYR A 1  15 ?  -8.371   0.478  -5.565 1.000 97.550 ? 15  TYR A O   1 
ATOM 115  C CG  ? TYR A 1  15 ?  -8.050  -3.025  -7.039 1.000 97.550 ? 15  TYR A CG  1 
ATOM 116  C CD1 ? TYR A 1  15 ?  -8.263  -4.100  -7.899 1.000 97.550 ? 15  TYR A CD1 1 
ATOM 117  C CD2 ? TYR A 1  15 ?  -6.738  -2.649  -6.768 1.000 97.550 ? 15  TYR A CD2 1 
ATOM 118  C CE1 ? TYR A 1  15 ?  -7.197  -4.783  -8.474 1.000 97.550 ? 15  TYR A CE1 1 
ATOM 119  C CE2 ? TYR A 1  15 ?  -5.664  -3.325  -7.338 1.000 97.550 ? 15  TYR A CE2 1 
ATOM 120  O OH  ? TYR A 1  15 ?  -4.844  -5.062  -8.755 1.000 97.550 ? 15  TYR A OH  1 
ATOM 121  C CZ  ? TYR A 1  15 ?  -5.903  -4.389  -8.189 1.000 97.550 ? 15  TYR A CZ  1 
ATOM 122  N N   ? GLN A 1  16 ?  -7.608   0.459  -7.650 1.000 97.400 ? 16  GLN A N   1 
ATOM 123  C CA  ? GLN A 1  16 ?  -6.504   1.373  -7.373 1.000 97.400 ? 16  GLN A CA  1 
ATOM 124  C C   ? GLN A 1  16 ?  -7.017   2.777  -7.066 1.000 97.400 ? 16  GLN A C   1 
ATOM 125  C CB  ? GLN A 1  16 ?  -5.532   1.415  -8.553 1.000 97.400 ? 16  GLN A CB  1 
ATOM 126  O O   ? GLN A 1  16 ?  -7.800   3.339  -7.835 1.000 97.400 ? 16  GLN A O   1 
ATOM 127  C CG  ? GLN A 1  16 ?  -4.302   2.278  -8.306 1.000 97.400 ? 16  GLN A CG  1 
ATOM 128  C CD  ? GLN A 1  16 ?  -3.325   1.643  -7.334 1.000 97.400 ? 16  GLN A CD  1 
ATOM 129  N NE2 ? GLN A 1  16 ?  -2.034   1.837  -7.579 1.000 97.400 ? 16  GLN A NE2 1 
ATOM 130  O OE1 ? GLN A 1  16 ?  -3.728   0.984  -6.370 1.000 97.400 ? 16  GLN A OE1 1 
ATOM 131  N N   ? VAL A 1  17 ?  -6.501   3.345  -5.958 1.000 97.640 ? 17  VAL A N   1 
ATOM 132  C CA  ? VAL A 1  17 ?  -6.934   4.662  -5.502 1.000 97.640 ? 17  VAL A CA  1 
ATOM 133  C C   ? VAL A 1  17 ?  -5.749   5.625  -5.502 1.000 97.640 ? 17  VAL A C   1 
ATOM 134  C CB  ? VAL A 1  17 ?  -7.567   4.595  -4.094 1.000 97.640 ? 17  VAL A CB  1 
ATOM 135  O O   ? VAL A 1  17 ?  -4.653   5.270  -5.062 1.000 97.640 ? 17  VAL A O   1 
ATOM 136  C CG1 ? VAL A 1  17 ?  -7.943   5.992  -3.605 1.000 97.640 ? 17  VAL A CG1 1 
ATOM 137  C CG2 ? VAL A 1  17 ?  -8.791   3.681  -4.103 1.000 97.640 ? 17  VAL A CG2 1 
ATOM 138  N N   ? SER A 1  18 ?  -6.044   6.806  -6.016 1.000 96.910 ? 18  SER A N   1 
ATOM 139  C CA  ? SER A 1  18 ?  -5.080   7.896  -5.914 1.000 96.910 ? 18  SER A CA  1 
ATOM 140  C C   ? SER A 1  18 ?  -5.393   8.801  -4.727 1.000 96.910 ? 18  SER A C   1 
ATOM 141  C CB  ? SER A 1  18 ?  -5.062   8.719  -7.203 1.000 96.910 ? 18  SER A CB  1 
ATOM 142  O O   ? SER A 1  18 ?  -6.447   9.438  -4.686 1.000 96.910 ? 18  SER A O   1 
ATOM 143  O OG  ? SER A 1  18 ?  -4.129   9.782  -7.108 1.000 96.910 ? 18  SER A OG  1 
ATOM 144  N N   ? LEU A 1  19 ?  -4.470   8.782  -3.807 1.000 97.200 ? 19  LEU A N   1 
ATOM 145  C CA  ? LEU A 1  19 ?  -4.582   9.757  -2.728 1.000 97.200 ? 19  LEU A CA  1 
ATOM 146  C C   ? LEU A 1  19 ?  -3.909  11.071  -3.111 1.000 97.200 ? 19  LEU A C   1 
ATOM 147  C CB  ? LEU A 1  19 ?  -3.960   9.208  -1.442 1.000 97.200 ? 19  LEU A CB  1 
ATOM 148  O O   ? LEU A 1  19 ?  -2.752  11.081  -3.535 1.000 97.200 ? 19  LEU A O   1 
ATOM 149  C CG  ? LEU A 1  19 ?  -4.575   7.922  -0.887 1.000 97.200 ? 19  LEU A CG  1 
ATOM 150  C CD1 ? LEU A 1  19 ?  -3.866   7.507   0.398 1.000 97.200 ? 19  LEU A CD1 1 
ATOM 151  C CD2 ? LEU A 1  19 ?  -6.069   8.105  -0.644 1.000 97.200 ? 19  LEU A CD2 1 
ATOM 152  N N   ? GLN A 1  20 ?  -4.723  12.138  -2.943 1.000 95.700 ? 20  GLN A N   1 
ATOM 153  C CA  ? GLN A 1  20 ?  -4.246  13.418  -3.457 1.000 95.700 ? 20  GLN A CA  1 
ATOM 154  C C   ? GLN A 1  20 ?  -4.273  14.491  -2.373 1.000 95.700 ? 20  GLN A C   1 
ATOM 155  C CB  ? GLN A 1  20 ?  -5.085  13.862  -4.657 1.000 95.700 ? 20  GLN A CB  1 
ATOM 156  O O   ? GLN A 1  20 ?  -5.114  14.450  -1.472 1.000 95.700 ? 20  GLN A O   1 
ATOM 157  C CG  ? GLN A 1  20 ?  -5.010  12.912  -5.845 1.000 95.700 ? 20  GLN A CG  1 
ATOM 158  C CD  ? GLN A 1  20 ?  -5.745  13.438  -7.064 1.000 95.700 ? 20  GLN A CD  1 
ATOM 159  N NE2 ? GLN A 1  20 ?  -6.038  12.550  -8.008 1.000 95.700 ? 20  GLN A NE2 1 
ATOM 160  O OE1 ? GLN A 1  20 ?  -6.047  14.632  -7.155 1.000 95.700 ? 20  GLN A OE1 1 
ATOM 161  N N   ? SER A 1  21 ?  -3.262  15.367  -2.434 1.000 94.580 ? 21  SER A N   1 
ATOM 162  C CA  ? SER A 1  21 ?  -3.172  16.569  -1.610 1.000 94.580 ? 21  SER A CA  1 
ATOM 163  C C   ? SER A 1  21 ?  -2.769  17.781  -2.444 1.000 94.580 ? 21  SER A C   1 
ATOM 164  C CB  ? SER A 1  21 ?  -2.169  16.366  -0.473 1.000 94.580 ? 21  SER A CB  1 
ATOM 165  O O   ? SER A 1  21 ?  -1.835  17.708  -3.245 1.000 94.580 ? 21  SER A O   1 
ATOM 166  O OG  ? SER A 1  21 ?  -2.172  17.478   0.404 1.000 94.580 ? 21  SER A OG  1 
ATOM 167  N N   ? TYR A 1  22 ?  -3.512  18.880  -2.235 1.000 91.580 ? 22  TYR A N   1 
ATOM 168  C CA  ? TYR A 1  22 ?  -3.265  20.127  -2.951 1.000 91.580 ? 22  TYR A CA  1 
ATOM 169  C C   ? TYR A 1  22 ?  -3.178  19.884  -4.453 1.000 91.580 ? 22  TYR A C   1 
ATOM 170  C CB  ? TYR A 1  22 ?  -1.976  20.787  -2.453 1.000 91.580 ? 22  TYR A CB  1 
ATOM 171  O O   ? TYR A 1  22 ?  -2.325  20.460  -5.133 1.000 91.580 ? 22  TYR A O   1 
ATOM 172  C CG  ? TYR A 1  22 ?  -2.022  21.189  -0.999 1.000 91.580 ? 22  TYR A CG  1 
ATOM 173  C CD1 ? TYR A 1  22 ?  -2.754  22.300  -0.586 1.000 91.580 ? 22  TYR A CD1 1 
ATOM 174  C CD2 ? TYR A 1  22 ?  -1.333  20.459  -0.036 1.000 91.580 ? 22  TYR A CD2 1 
ATOM 175  C CE1 ? TYR A 1  22 ?  -2.798  22.675   0.753 1.000 91.580 ? 22  TYR A CE1 1 
ATOM 176  C CE2 ? TYR A 1  22 ?  -1.370  20.825   1.306 1.000 91.580 ? 22  TYR A CE2 1 
ATOM 177  O OH  ? TYR A 1  22 ?  -2.144  22.299   3.016 1.000 91.580 ? 22  TYR A OH  1 
ATOM 178  C CZ  ? TYR A 1  22 ?  -2.104  21.933   1.690 1.000 91.580 ? 22  TYR A CZ  1 
ATOM 179  N N   ? GLY A 1  23 ?  -3.959  18.876  -4.955 1.000 87.580 ? 23  GLY A N   1 
ATOM 180  C CA  ? GLY A 1  23 ?  -4.101  18.687  -6.390 1.000 87.580 ? 23  GLY A CA  1 
ATOM 181  C C   ? GLY A 1  23 ?  -3.060  17.750  -6.975 1.000 87.580 ? 23  GLY A C   1 
ATOM 182  O O   ? GLY A 1  23 ?  -3.045  17.508  -8.183 1.000 87.580 ? 23  GLY A O   1 
ATOM 183  N N   ? PHE A 1  24 ?  -2.250  17.152  -6.004 1.000 90.660 ? 24  PHE A N   1 
ATOM 184  C CA  ? PHE A 1  24 ?  -1.200  16.246  -6.455 1.000 90.660 ? 24  PHE A CA  1 
ATOM 185  C C   ? PHE A 1  24 ?  -1.333  14.885  -5.781 1.000 90.660 ? 24  PHE A C   1 
ATOM 186  C CB  ? PHE A 1  24 ?   0.183  16.840  -6.170 1.000 90.660 ? 24  PHE A CB  1 
ATOM 187  O O   ? PHE A 1  24 ?  -1.595  14.805  -4.579 1.000 90.660 ? 24  PHE A O   1 
ATOM 188  C CG  ? PHE A 1  24 ?   0.445  18.138  -6.884 1.000 90.660 ? 24  PHE A CG  1 
ATOM 189  C CD1 ? PHE A 1  24 ?   0.846  18.147  -8.215 1.000 90.660 ? 24  PHE A CD1 1 
ATOM 190  C CD2 ? PHE A 1  24 ?   0.290  19.350  -6.225 1.000 90.660 ? 24  PHE A CD2 1 
ATOM 191  C CE1 ? PHE A 1  24 ?   1.089  19.348  -8.878 1.000 90.660 ? 24  PHE A CE1 1 
ATOM 192  C CE2 ? PHE A 1  24 ?   0.531  20.554  -6.881 1.000 90.660 ? 24  PHE A CE2 1 
ATOM 193  C CZ  ? PHE A 1  24 ?   0.931  20.550  -8.207 1.000 90.660 ? 24  PHE A CZ  1 
ATOM 194  N N   ? SER A 1  25 ?  -1.090  13.851  -6.657 1.000 93.380 ? 25  SER A N   1 
ATOM 195  C CA  ? SER A 1  25 ?  -1.027  12.493  -6.125 1.000 93.380 ? 25  SER A CA  1 
ATOM 196  C C   ? SER A 1  25 ?   0.246  12.276  -5.313 1.000 93.380 ? 25  SER A C   1 
ATOM 197  C CB  ? SER A 1  25 ?  -1.100  11.469  -7.258 1.000 93.380 ? 25  SER A CB  1 
ATOM 198  O O   ? SER A 1  25 ?   1.339  12.638  -5.755 1.000 93.380 ? 25  SER A O   1 
ATOM 199  O OG  ? SER A 1  25 ?  -0.986  10.150  -6.751 1.000 93.380 ? 25  SER A OG  1 
ATOM 200  N N   ? PHE A 1  26 ?   0.098  11.643  -4.112 1.000 93.170 ? 26  PHE A N   1 
ATOM 201  C CA  ? PHE A 1  26 ?   1.292  11.443  -3.299 1.000 93.170 ? 26  PHE A CA  1 
ATOM 202  C C   ? PHE A 1  26 ?   1.370  10.006  -2.798 1.000 93.170 ? 26  PHE A C   1 
ATOM 203  C CB  ? PHE A 1  26 ?   1.305  12.414  -2.114 1.000 93.170 ? 26  PHE A CB  1 
ATOM 204  O O   ? PHE A 1  26 ?   2.441   9.539  -2.403 1.000 93.170 ? 26  PHE A O   1 
ATOM 205  C CG  ? PHE A 1  26 ?   0.275  12.104  -1.063 1.000 93.170 ? 26  PHE A CG  1 
ATOM 206  C CD1 ? PHE A 1  26 ?  -1.010  12.626  -1.153 1.000 93.170 ? 26  PHE A CD1 1 
ATOM 207  C CD2 ? PHE A 1  26 ?   0.590  11.289   0.016 1.000 93.170 ? 26  PHE A CD2 1 
ATOM 208  C CE1 ? PHE A 1  26 ?  -1.966  12.340  -0.181 1.000 93.170 ? 26  PHE A CE1 1 
ATOM 209  C CE2 ? PHE A 1  26 ?  -0.360  10.999   0.992 1.000 93.170 ? 26  PHE A CE2 1 
ATOM 210  C CZ  ? PHE A 1  26 ?  -1.637  11.526   0.891 1.000 93.170 ? 26  PHE A CZ  1 
ATOM 211  N N   ? CYS A 1  27 ?   0.263   9.284  -2.707 1.000 95.870 ? 27  CYS A N   1 
ATOM 212  C CA  ? CYS A 1  27 ?   0.184   7.892  -2.280 1.000 95.870 ? 27  CYS A CA  1 
ATOM 213  C C   ? CYS A 1  27 ?  -0.941   7.162  -3.004 1.000 95.870 ? 27  CYS A C   1 
ATOM 214  C CB  ? CYS A 1  27 ?  -0.029   7.806  -0.769 1.000 95.870 ? 27  CYS A CB  1 
ATOM 215  O O   ? CYS A 1  27 ?  -1.808   7.794  -3.610 1.000 95.870 ? 27  CYS A O   1 
ATOM 216  S SG  ? CYS A 1  27 ?   1.505   7.817   0.185 1.000 95.870 ? 27  CYS A SG  1 
ATOM 217  N N   ? GLY A 1  28 ?  -0.821   5.871  -2.925 1.000 96.760 ? 28  GLY A N   1 
ATOM 218  C CA  ? GLY A 1  28 ?  -1.904   5.047  -3.437 1.000 96.760 ? 28  GLY A CA  1 
ATOM 219  C C   ? GLY A 1  28 ?  -2.738   4.409  -2.342 1.000 96.760 ? 28  GLY A C   1 
ATOM 220  O O   ? GLY A 1  28 ?  -2.465   4.602  -1.155 1.000 96.760 ? 28  GLY A O   1 
ATOM 221  N N   ? GLY A 1  29 ?  -3.786   3.713  -2.683 1.000 97.810 ? 29  GLY A N   1 
ATOM 222  C CA  ? GLY A 1  29 ?  -4.673   2.918  -1.848 1.000 97.810 ? 29  GLY A CA  1 
ATOM 223  C C   ? GLY A 1  29 ?  -5.453   1.877  -2.629 1.000 97.810 ? 29  GLY A C   1 
ATOM 224  O O   ? GLY A 1  29 ?  -5.304   1.767  -3.847 1.000 97.810 ? 29  GLY A O   1 
ATOM 225  N N   ? SER A 1  30 ?  -6.201   1.083  -1.831 1.000 98.350 ? 30  SER A N   1 
ATOM 226  C CA  ? SER A 1  30 ?  -7.059   0.064  -2.427 1.000 98.350 ? 30  SER A CA  1 
ATOM 227  C C   ? SER A 1  30 ?  -8.490   0.174  -1.910 1.000 98.350 ? 30  SER A C   1 
ATOM 228  C CB  ? SER A 1  30 ?  -6.511  -1.334  -2.140 1.000 98.350 ? 30  SER A CB  1 
ATOM 229  O O   ? SER A 1  30 ?  -8.712   0.271  -0.701 1.000 98.350 ? 30  SER A O   1 
ATOM 230  O OG  ? SER A 1  30 ?  -5.161  -1.441  -2.557 1.000 98.350 ? 30  SER A OG  1 
ATOM 231  N N   ? LEU A 1  31 ?  -9.363   0.271  -2.891 1.000 98.370 ? 31  LEU A N   1 
ATOM 232  C CA  ? LEU A 1  31 ? -10.768   0.198  -2.505 1.000 98.370 ? 31  LEU A CA  1 
ATOM 233  C C   ? LEU A 1  31 ? -11.147  -1.222  -2.096 1.000 98.370 ? 31  LEU A C   1 
ATOM 234  C CB  ? LEU A 1  31 ? -11.665   0.667  -3.654 1.000 98.370 ? 31  LEU A CB  1 
ATOM 235  O O   ? LEU A 1  31 ? -11.156  -2.131  -2.929 1.000 98.370 ? 31  LEU A O   1 
ATOM 236  C CG  ? LEU A 1  31 ? -13.143   0.871  -3.321 1.000 98.370 ? 31  LEU A CG  1 
ATOM 237  C CD1 ? LEU A 1  31 ? -13.305   1.981  -2.288 1.000 98.370 ? 31  LEU A CD1 1 
ATOM 238  C CD2 ? LEU A 1  31 ? -13.938   1.187  -4.583 1.000 98.370 ? 31  LEU A CD2 1 
ATOM 239  N N   ? ILE A 1  32 ? -11.491  -1.433  -0.755 1.000 98.060 ? 32  ILE A N   1 
ATOM 240  C CA  ? ILE A 1  32 ? -11.717  -2.779  -0.238 1.000 98.060 ? 32  ILE A CA  1 
ATOM 241  C C   ? ILE A 1  32 ? -13.194  -2.960   0.103 1.000 98.060 ? 32  ILE A C   1 
ATOM 242  C CB  ? ILE A 1  32 ? -10.841  -3.061   1.004 1.000 98.060 ? 32  ILE A CB  1 
ATOM 243  O O   ? ILE A 1  32 ? -13.647  -4.079   0.356 1.000 98.060 ? 32  ILE A O   1 
ATOM 244  C CG1 ? ILE A 1  32 ? -11.119  -2.025   2.099 1.000 98.060 ? 32  ILE A CG1 1 
ATOM 245  C CG2 ? ILE A 1  32 ?  -9.357  -3.076   0.626 1.000 98.060 ? 32  ILE A CG2 1 
ATOM 246  C CD1 ? ILE A 1  32 ? -10.527  -2.385   3.455 1.000 98.060 ? 32  ILE A CD1 1 
ATOM 247  N N   ? HIS A 1  33 ? -13.889  -1.865   0.081 1.000 97.340 ? 33  HIS A N   1 
ATOM 248  C CA  ? HIS A 1  33 ? -15.321  -1.680   0.286 1.000 97.340 ? 33  HIS A CA  1 
ATOM 249  C C   ? HIS A 1  33 ? -15.805  -0.382  -0.353 1.000 97.340 ? 33  HIS A C   1 
ATOM 250  C CB  ? HIS A 1  33 ? -15.655  -1.687   1.779 1.000 97.340 ? 33  HIS A CB  1 
ATOM 251  O O   ? HIS A 1  33 ? -15.018   0.544  -0.560 1.000 97.340 ? 33  HIS A O   1 
ATOM 252  C CG  ? HIS A 1  33 ? -17.121  -1.752   2.066 1.000 97.340 ? 33  HIS A CG  1 
ATOM 253  C CD2 ? HIS A 1  33 ? -17.925  -2.803   2.350 1.000 97.340 ? 33  HIS A CD2 1 
ATOM 254  N ND1 ? HIS A 1  33 ? -17.928  -0.635   2.075 1.000 97.340 ? 33  HIS A ND1 1 
ATOM 255  C CE1 ? HIS A 1  33 ? -19.168  -0.997   2.356 1.000 97.340 ? 33  HIS A CE1 1 
ATOM 256  N NE2 ? HIS A 1  33 ? -19.194  -2.308   2.527 1.000 97.340 ? 33  HIS A NE2 1 
ATOM 257  N N   ? SER A 1  34 ? -17.220  -0.315  -0.662 1.000 96.970 ? 34  SER A N   1 
ATOM 258  C CA  ? SER A 1  34 ? -17.722   0.859  -1.369 1.000 96.970 ? 34  SER A CA  1 
ATOM 259  C C   ? SER A 1  34 ? -17.422   2.140  -0.597 1.000 96.970 ? 34  SER A C   1 
ATOM 260  C CB  ? SER A 1  34 ? -19.227   0.739  -1.608 1.000 96.970 ? 34  SER A CB  1 
ATOM 261  O O   ? SER A 1  34 ? -17.417   3.230  -1.171 1.000 96.970 ? 34  SER A O   1 
ATOM 262  O OG  ? SER A 1  34 ? -19.927   0.657  -0.379 1.000 96.970 ? 34  SER A OG  1 
ATOM 263  N N   ? ARG A 1  35 ? -17.042   2.003   0.745 1.000 97.360 ? 35  ARG A N   1 
ATOM 264  C CA  ? ARG A 1  35 ? -16.824   3.195   1.558 1.000 97.360 ? 35  ARG A CA  1 
ATOM 265  C C   ? ARG A 1  35 ? -15.439   3.179   2.195 1.000 97.360 ? 35  ARG A C   1 
ATOM 266  C CB  ? ARG A 1  35 ? -17.898   3.311   2.642 1.000 97.360 ? 35  ARG A CB  1 
ATOM 267  O O   ? ARG A 1  35 ? -15.098   4.070   2.975 1.000 97.360 ? 35  ARG A O   1 
ATOM 268  C CG  ? ARG A 1  35 ? -19.268   3.702   2.113 1.000 97.360 ? 35  ARG A CG  1 
ATOM 269  C CD  ? ARG A 1  35 ? -20.273   3.897   3.239 1.000 97.360 ? 35  ARG A CD  1 
ATOM 270  N NE  ? ARG A 1  35 ? -21.552   4.395   2.741 1.000 97.360 ? 35  ARG A NE  1 
ATOM 271  N NH1 ? ARG A 1  35 ? -22.498   4.665   4.831 1.000 97.360 ? 35  ARG A NH1 1 
ATOM 272  N NH2 ? ARG A 1  35 ? -23.697   5.189   2.949 1.000 97.360 ? 35  ARG A NH2 1 
ATOM 273  C CZ  ? ARG A 1  35 ? -22.580   4.748   3.508 1.000 97.360 ? 35  ARG A CZ  1 
ATOM 274  N N   ? TRP A 1  36 ? -14.691   2.115   1.967 1.000 98.260 ? 36  TRP A N   1 
ATOM 275  C CA  ? TRP A 1  36 ? -13.453   2.001   2.732 1.000 98.260 ? 36  TRP A CA  1 
ATOM 276  C C   ? TRP A 1  36 ? -12.261   1.775   1.808 1.000 98.260 ? 36  TRP A C   1 
ATOM 277  C CB  ? TRP A 1  36 ? -13.552   0.859   3.747 1.000 98.260 ? 36  TRP A CB  1 
ATOM 278  O O   ? TRP A 1  36 ? -12.340   0.985   0.864 1.000 98.260 ? 36  TRP A O   1 
ATOM 279  C CG  ? TRP A 1  36 ? -14.473   1.143   4.896 1.000 98.260 ? 36  TRP A CG  1 
ATOM 280  C CD1 ? TRP A 1  36 ? -15.799   0.822   4.988 1.000 98.260 ? 36  TRP A CD1 1 
ATOM 281  C CD2 ? TRP A 1  36 ? -14.136   1.812   6.115 1.000 98.260 ? 36  TRP A CD2 1 
ATOM 282  C CE2 ? TRP A 1  36 ? -15.308   1.861   6.902 1.000 98.260 ? 36  TRP A CE2 1 
ATOM 283  C CE3 ? TRP A 1  36 ? -12.956   2.374   6.619 1.000 98.260 ? 36  TRP A CE3 1 
ATOM 284  N NE1 ? TRP A 1  36 ? -16.307   1.251   6.193 1.000 98.260 ? 36  TRP A NE1 1 
ATOM 285  C CH2 ? TRP A 1  36 ? -14.164   2.993   8.638 1.000 98.260 ? 36  TRP A CH2 1 
ATOM 286  C CZ2 ? TRP A 1  36 ? -15.332   2.450   8.169 1.000 98.260 ? 36  TRP A CZ2 1 
ATOM 287  C CZ3 ? TRP A 1  36 ? -12.982   2.960   7.880 1.000 98.260 ? 36  TRP A CZ3 1 
ATOM 288  N N   ? ILE A 1  37 ? -11.200   2.546   2.083 1.000 98.500 ? 37  ILE A N   1 
ATOM 289  C CA  ? ILE A 1  37 ?  -9.917   2.448   1.397 1.000 98.500 ? 37  ILE A CA  1 
ATOM 290  C C   ? ILE A 1  37 ?  -8.849   1.949   2.368 1.000 98.500 ? 37  ILE A C   1 
ATOM 291  C CB  ? ILE A 1  37 ?  -9.496   3.804   0.788 1.000 98.500 ? 37  ILE A CB  1 
ATOM 292  O O   ? ILE A 1  37 ?  -8.809   2.371   3.527 1.000 98.500 ? 37  ILE A O   1 
ATOM 293  C CG1 ? ILE A 1  37 ? -10.471   4.217  -0.320 1.000 98.500 ? 37  ILE A CG1 1 
ATOM 294  C CG2 ? ILE A 1  37 ?  -8.060   3.736   0.259 1.000 98.500 ? 37  ILE A CG2 1 
ATOM 295  C CD1 ? ILE A 1  37 ? -10.324   5.666  -0.765 1.000 98.500 ? 37  ILE A CD1 1 
ATOM 296  N N   ? LEU A 1  38 ?  -8.083   1.021   1.888 1.000 98.530 ? 38  LEU A N   1 
ATOM 297  C CA  ? LEU A 1  38 ?  -6.920   0.537   2.623 1.000 98.530 ? 38  LEU A CA  1 
ATOM 298  C C   ? LEU A 1  38 ?  -5.635   1.139   2.065 1.000 98.530 ? 38  LEU A C   1 
ATOM 299  C CB  ? LEU A 1  38 ?  -6.847  -0.992   2.565 1.000 98.530 ? 38  LEU A CB  1 
ATOM 300  O O   ? LEU A 1  38 ?  -5.397   1.094   0.856 1.000 98.530 ? 38  LEU A O   1 
ATOM 301  C CG  ? LEU A 1  38 ?  -5.848  -1.659   3.512 1.000 98.530 ? 38  LEU A CG  1 
ATOM 302  C CD1 ? LEU A 1  38 ?  -6.214  -1.363   4.962 1.000 98.530 ? 38  LEU A CD1 1 
ATOM 303  C CD2 ? LEU A 1  38 ?  -5.799  -3.163   3.263 1.000 98.530 ? 38  LEU A CD2 1 
ATOM 304  N N   ? THR A 1  39 ?  -4.753   1.737   2.968 1.000 98.530 ? 39  THR A N   1 
ATOM 305  C CA  ? THR A 1  39 ?  -3.513   2.380   2.548 1.000 98.530 ? 39  THR A CA  1 
ATOM 306  C C   ? THR A 1  39 ?  -2.465   2.309   3.655 1.000 98.530 ? 39  THR A C   1 
ATOM 307  C CB  ? THR A 1  39 ?  -3.750   3.850   2.156 1.000 98.530 ? 39  THR A CB  1 
ATOM 308  O O   ? THR A 1  39 ?  -2.695   1.688   4.695 1.000 98.530 ? 39  THR A O   1 
ATOM 309  C CG2 ? THR A 1  39 ?  -4.076   4.700   3.380 1.000 98.530 ? 39  THR A CG2 1 
ATOM 310  O OG1 ? THR A 1  39 ?  -2.570   4.368   1.529 1.000 98.530 ? 39  THR A OG1 1 
ATOM 311  N N   ? ALA A 1  40 ?  -1.312   2.846   3.376 1.000 98.250 ? 40  ALA A N   1 
ATOM 312  C CA  ? ALA A 1  40 ?  -0.236   2.840   4.364 1.000 98.250 ? 40  ALA A CA  1 
ATOM 313  C C   ? ALA A 1  40 ?  -0.415   3.969   5.376 1.000 98.250 ? 40  ALA A C   1 
ATOM 314  C CB  ? ALA A 1  40 ?   1.121   2.958   3.674 1.000 98.250 ? 40  ALA A CB  1 
ATOM 315  O O   ? ALA A 1  40 ?  -0.796   5.083   5.011 1.000 98.250 ? 40  ALA A O   1 
ATOM 316  N N   ? ALA A 1  41 ?  -0.073   3.685   6.638 1.000 97.950 ? 41  ALA A N   1 
ATOM 317  C CA  ? ALA A 1  41 ?  -0.186   4.664   7.716 1.000 97.950 ? 41  ALA A CA  1 
ATOM 318  C C   ? ALA A 1  41 ?   0.776   5.829   7.501 1.000 97.950 ? 41  ALA A C   1 
ATOM 319  C CB  ? ALA A 1  41 ?   0.078   4.002   9.066 1.000 97.950 ? 41  ALA A CB  1 
ATOM 320  O O   ? ALA A 1  41 ?   0.466   6.971   7.851 1.000 97.950 ? 41  ALA A O   1 
ATOM 321  N N   ? HIS A 1  42 ?   1.921   5.579   6.914 1.000 96.450 ? 42  HIS A N   1 
ATOM 322  C CA  ? HIS A 1  42 ?   2.927   6.614   6.709 1.000 96.450 ? 42  HIS A CA  1 
ATOM 323  C C   ? HIS A 1  42 ?   2.506   7.583   5.609 1.000 96.450 ? 42  HIS A C   1 
ATOM 324  C CB  ? HIS A 1  42 ?   4.280   5.987   6.367 1.000 96.450 ? 42  HIS A CB  1 
ATOM 325  O O   ? HIS A 1  42 ?   3.157   8.607   5.395 1.000 96.450 ? 42  HIS A O   1 
ATOM 326  C CG  ? HIS A 1  42 ?   4.368   5.482   4.962 1.000 96.450 ? 42  HIS A CG  1 
ATOM 327  C CD2 ? HIS A 1  42 ?   4.686   6.115   3.808 1.000 96.450 ? 42  HIS A CD2 1 
ATOM 328  N ND1 ? HIS A 1  42 ?   4.108   4.172   4.624 1.000 96.450 ? 42  HIS A ND1 1 
ATOM 329  C CE1 ? HIS A 1  42 ?   4.263   4.020   3.320 1.000 96.450 ? 42  HIS A CE1 1 
ATOM 330  N NE2 ? HIS A 1  42 ?   4.614   5.184   2.801 1.000 96.450 ? 42  HIS A NE2 1 
ATOM 331  N N   ? CYS A 1  43 ?   1.331   7.361   5.016 1.000 96.830 ? 43  CYS A N   1 
ATOM 332  C CA  ? CYS A 1  43 ?   0.796   8.210   3.957 1.000 96.830 ? 43  CYS A CA  1 
ATOM 333  C C   ? CYS A 1  43 ?  -0.090   9.308   4.534 1.000 96.830 ? 43  CYS A C   1 
ATOM 334  C CB  ? CYS A 1  43 ?   0.001   7.377   2.952 1.000 96.830 ? 43  CYS A CB  1 
ATOM 335  O O   ? CYS A 1  43 ?  -0.628  10.132   3.792 1.000 96.830 ? 43  CYS A O   1 
ATOM 336  S SG  ? CYS A 1  43 ?   1.034   6.419   1.823 1.000 96.830 ? 43  CYS A SG  1 
ATOM 337  N N   ? HIS A 1  44 ?  -0.242   9.364   5.780 1.000 96.660 ? 44  HIS A N   1 
ATOM 338  C CA  ? HIS A 1  44 ?  -1.160  10.293   6.428 1.000 96.660 ? 44  HIS A CA  1 
ATOM 339  C C   ? HIS A 1  44 ?  -0.689  11.735   6.269 1.000 96.660 ? 44  HIS A C   1 
ATOM 340  C CB  ? HIS A 1  44 ?  -1.311   9.950   7.911 1.000 96.660 ? 44  HIS A CB  1 
ATOM 341  O O   ? HIS A 1  44 ?   0.411  12.084   6.702 1.000 96.660 ? 44  HIS A O   1 
ATOM 342  C CG  ? HIS A 1  44 ?  -2.295  10.817   8.630 1.000 96.660 ? 44  HIS A CG  1 
ATOM 343  C CD2 ? HIS A 1  44 ?  -3.613  11.035   8.412 1.000 96.660 ? 44  HIS A CD2 1 
ATOM 344  N ND1 ? HIS A 1  44 ?  -1.951  11.588   9.719 1.000 96.660 ? 44  HIS A ND1 1 
ATOM 345  C CE1 ? HIS A 1  44 ?  -3.019  12.244  10.141 1.000 96.660 ? 44  HIS A CE1 1 
ATOM 346  N NE2 ? HIS A 1  44 ?  -4.041  11.926   9.365 1.000 96.660 ? 44  HIS A NE2 1 
ATOM 347  N N   ? VAL A 1  45 ?  -1.506  12.511   5.594 1.000 94.750 ? 45  VAL A N   1 
ATOM 348  C CA  ? VAL A 1  45 ?  -1.286  13.947   5.456 1.000 94.750 ? 45  VAL A CA  1 
ATOM 349  C C   ? VAL A 1  45 ?  -2.599  14.695   5.676 1.000 94.750 ? 45  VAL A C   1 
ATOM 350  C CB  ? VAL A 1  45 ?  -0.697  14.301   4.072 1.000 94.750 ? 45  VAL A CB  1 
ATOM 351  O O   ? VAL A 1  45 ?  -3.680  14.128   5.503 1.000 94.750 ? 45  VAL A O   1 
ATOM 352  C CG1 ? VAL A 1  45 ?   0.660  13.627   3.875 1.000 94.750 ? 45  VAL A CG1 1 
ATOM 353  C CG2 ? VAL A 1  45 ?  -1.664  13.895   2.962 1.000 94.750 ? 45  VAL A CG2 1 
ATOM 354  N N   ? PRO A 1  46 ?  -2.522  16.002   6.070 1.000 92.160 ? 46  PRO A N   1 
ATOM 355  C CA  ? PRO A 1  46 ?  -3.744  16.799   6.207 1.000 92.160 ? 46  PRO A CA  1 
ATOM 356  C C   ? PRO A 1  46 ?  -4.417  17.082   4.866 1.000 92.160 ? 46  PRO A C   1 
ATOM 357  C CB  ? PRO A 1  46 ?  -3.248  18.094   6.854 1.000 92.160 ? 46  PRO A CB  1 
ATOM 358  O O   ? PRO A 1  46 ?  -3.737  17.215   3.846 1.000 92.160 ? 46  PRO A O   1 
ATOM 359  C CG  ? PRO A 1  46 ?  -1.968  17.719   7.529 1.000 92.160 ? 46  PRO A CG  1 
ATOM 360  C CD  ? PRO A 1  46 ?  -1.321  16.614   6.744 1.000 92.160 ? 46  PRO A CD  1 
ATOM 361  N N   ? PHE A 1  47 ?  -5.799  17.103   4.828 1.000 90.260 ? 47  PHE A N   1 
ATOM 362  C CA  ? PHE A 1  47 ?  -6.619  17.577   3.718 1.000 90.260 ? 47  PHE A CA  1 
ATOM 363  C C   ? PHE A 1  47 ?  -6.476  16.659   2.510 1.000 90.260 ? 47  PHE A C   1 
ATOM 364  C CB  ? PHE A 1  47 ?  -6.234  19.010   3.338 1.000 90.260 ? 47  PHE A CB  1 
ATOM 365  O O   ? PHE A 1  47 ?  -6.515  17.119   1.367 1.000 90.260 ? 47  PHE A O   1 
ATOM 366  C CG  ? PHE A 1  47 ?  -6.276  19.976   4.491 1.000 90.260 ? 47  PHE A CG  1 
ATOM 367  C CD1 ? PHE A 1  47 ?  -7.481  20.299   5.102 1.000 90.260 ? 47  PHE A CD1 1 
ATOM 368  C CD2 ? PHE A 1  47 ?  -5.109  20.561   4.964 1.000 90.260 ? 47  PHE A CD2 1 
ATOM 369  C CE1 ? PHE A 1  47 ?  -7.523  21.193   6.169 1.000 90.260 ? 47  PHE A CE1 1 
ATOM 370  C CE2 ? PHE A 1  47 ?  -5.142  21.455   6.031 1.000 90.260 ? 47  PHE A CE2 1 
ATOM 371  C CZ  ? PHE A 1  47 ?  -6.350  21.771   6.631 1.000 90.260 ? 47  PHE A CZ  1 
ATOM 372  N N   ? MET A 1  48 ?  -6.234  15.356   2.663 1.000 95.110 ? 48  MET A N   1 
ATOM 373  C CA  ? MET A 1  48 ?  -6.129  14.446   1.526 1.000 95.110 ? 48  MET A CA  1 
ATOM 374  C C   ? MET A 1  48 ?  -7.510  14.024   1.037 1.000 95.110 ? 48  MET A C   1 
ATOM 375  C CB  ? MET A 1  48 ?  -5.306  13.211   1.899 1.000 95.110 ? 48  MET A CB  1 
ATOM 376  O O   ? MET A 1  48 ?  -8.465  13.988   1.816 1.000 95.110 ? 48  MET A O   1 
ATOM 377  C CG  ? MET A 1  48 ?  -5.931  12.368   2.999 1.000 95.110 ? 48  MET A CG  1 
ATOM 378  S SD  ? MET A 1  48 ?  -4.860  10.966   3.504 1.000 95.110 ? 48  MET A SD  1 
ATOM 379  C CE  ? MET A 1  48 ?  -5.713  10.440   5.016 1.000 95.110 ? 48  MET A CE  1 
ATOM 380  N N   ? LYS A 1  49 ?  -7.677  13.838  -0.214 1.000 97.070 ? 49  LYS A N   1 
ATOM 381  C CA  ? LYS A 1  49 ?  -8.852  13.286  -0.881 1.000 97.070 ? 49  LYS A CA  1 
ATOM 382  C C   ? LYS A 1  49 ?  -8.509  11.998  -1.623 1.000 97.070 ? 49  LYS A C   1 
ATOM 383  C CB  ? LYS A 1  49 ?  -9.447  14.307  -1.852 1.000 97.070 ? 49  LYS A CB  1 
ATOM 384  O O   ? LYS A 1  49 ?  -7.334  11.705  -1.859 1.000 97.070 ? 49  LYS A O   1 
ATOM 385  C CG  ? LYS A 1  49 ?  -8.528  14.671  -3.009 1.000 97.070 ? 49  LYS A CG  1 
ATOM 386  C CD  ? LYS A 1  49 ?  -9.146  15.739  -3.900 1.000 97.070 ? 49  LYS A CD  1 
ATOM 387  C CE  ? LYS A 1  49 ?  -8.255  16.059  -5.093 1.000 97.070 ? 49  LYS A CE  1 
ATOM 388  N NZ  ? LYS A 1  49 ?  -8.832  17.145  -5.940 1.000 97.070 ? 49  LYS A NZ  1 
ATOM 389  N N   ? ALA A 1  50 ?  -9.604  11.273  -1.919 1.000 97.690 ? 50  ALA A N   1 
ATOM 390  C CA  ? ALA A 1  50 ?  -9.451  10.033  -2.676 1.000 97.690 ? 50  ALA A CA  1 
ATOM 391  C C   ? ALA A 1  50 ? -10.056  10.164  -4.070 1.000 97.690 ? 50  ALA A C   1 
ATOM 392  C CB  ? ALA A 1  50 ? -10.095   8.870  -1.926 1.000 97.690 ? 50  ALA A CB  1 
ATOM 393  O O   ? ALA A 1  50 ? -11.174  10.662  -4.225 1.000 97.690 ? 50  ALA A O   1 
ATOM 394  N N   ? VAL A 1  51 ?  -9.241   9.819  -5.041 1.000 97.090 ? 51  VAL A N   1 
ATOM 395  C CA  ? VAL A 1  51 ?  -9.737   9.760  -6.412 1.000 97.090 ? 51  VAL A CA  1 
ATOM 396  C C   ? VAL A 1  51 ?  -9.706   8.316  -6.910 1.000 97.090 ? 51  VAL A C   1 
ATOM 397  C CB  ? VAL A 1  51 ?  -8.912  10.666  -7.353 1.000 97.090 ? 51  VAL A CB  1 
ATOM 398  O O   ? VAL A 1  51 ?  -8.646   7.688  -6.949 1.000 97.090 ? 51  VAL A O   1 
ATOM 399  C CG1 ? VAL A 1  51 ?  -9.506  10.665  -8.761 1.000 97.090 ? 51  VAL A CG1 1 
ATOM 400  C CG2 ? VAL A 1  51 ?  -8.844  12.088  -6.800 1.000 97.090 ? 51  VAL A CG2 1 
ATOM 401  N N   ? ILE A 1  52 ? -10.862   7.806  -7.255 1.000 96.310 ? 52  ILE A N   1 
ATOM 402  C CA  ? ILE A 1  52 ? -10.995   6.432  -7.726 1.000 96.310 ? 52  ILE A CA  1 
ATOM 403  C C   ? ILE A 1  52 ? -11.412   6.429  -9.195 1.000 96.310 ? 52  ILE A C   1 
ATOM 404  C CB  ? ILE A 1  52 ? -12.016   5.640  -6.877 1.000 96.310 ? 52  ILE A CB  1 
ATOM 405  O O   ? ILE A 1  52 ? -12.058   7.368  -9.666 1.000 96.310 ? 52  ILE A O   1 
ATOM 406  C CG1 ? ILE A 1  52 ? -11.665   5.742  -5.388 1.000 96.310 ? 52  ILE A CG1 1 
ATOM 407  C CG2 ? ILE A 1  52 ? -12.073   4.178  -7.328 1.000 96.310 ? 52  ILE A CG2 1 
ATOM 408  C CD1 ? ILE A 1  52 ? -12.765   5.251  -4.458 1.000 96.310 ? 52  ILE A CD1 1 
ATOM 409  N N   ? GLY A 1  53 ? -10.912   5.329  -9.935 1.000 94.230 ? 53  GLY A N   1 
ATOM 410  C CA  ? GLY A 1  53 ? -11.292   5.217 -11.334 1.000 94.230 ? 53  GLY A CA  1 
ATOM 411  C C   ? GLY A 1  53 ? -10.389   6.008 -12.263 1.000 94.230 ? 53  GLY A C   1 
ATOM 412  O O   ? GLY A 1  53 ? -10.748   6.268 -13.413 1.000 94.230 ? 53  GLY A O   1 
ATOM 413  N N   ? GLU A 1  54 ?  -9.194   6.435 -11.670 1.000 92.890 ? 54  GLU A N   1 
ATOM 414  C CA  ? GLU A 1  54 ?  -8.197   7.222 -12.390 1.000 92.890 ? 54  GLU A CA  1 
ATOM 415  C C   ? GLU A 1  54 ?  -7.220   6.322 -13.141 1.000 92.890 ? 54  GLU A C   1 
ATOM 416  C CB  ? GLU A 1  54 ?  -7.436   8.137 -11.427 1.000 92.890 ? 54  GLU A CB  1 
ATOM 417  O O   ? GLU A 1  54 ?  -6.678   5.373 -12.570 1.000 92.890 ? 54  GLU A O   1 
ATOM 418  C CG  ? GLU A 1  54 ?  -6.519   9.134 -12.121 1.000 92.890 ? 54  GLU A CG  1 
ATOM 419  C CD  ? GLU A 1  54 ?  -7.270  10.160 -12.955 1.000 92.890 ? 54  GLU A CD  1 
ATOM 420  O OE1 ? GLU A 1  54 ?  -7.064  10.208 -14.189 1.000 92.890 ? 54  GLU A OE1 1 
ATOM 421  O OE2 ? GLU A 1  54 ?  -8.070  10.923 -12.369 1.000 92.890 ? 54  GLU A OE2 1 
ATOM 422  N N   ? HIS A 1  55 ?  -7.034   6.502 -14.466 1.000 94.380 ? 55  HIS A N   1 
ATOM 423  C CA  ? HIS A 1  55 ?  -5.963   5.865 -15.223 1.000 94.380 ? 55  HIS A CA  1 
ATOM 424  C C   ? HIS A 1  55 ?  -4.822   6.840 -15.491 1.000 94.380 ? 55  HIS A C   1 
ATOM 425  C CB  ? HIS A 1  55 ?  -6.498   5.307 -16.543 1.000 94.380 ? 55  HIS A CB  1 
ATOM 426  O O   ? HIS A 1  55 ?  -3.649   6.475 -15.384 1.000 94.380 ? 55  HIS A O   1 
ATOM 427  C CG  ? HIS A 1  55 ?  -5.449   4.664 -17.392 1.000 94.380 ? 55  HIS A CG  1 
ATOM 428  C CD2 ? HIS A 1  55 ?  -4.900   5.045 -18.569 1.000 94.380 ? 55  HIS A CD2 1 
ATOM 429  N ND1 ? HIS A 1  55 ?  -4.843   3.473 -17.052 1.000 94.380 ? 55  HIS A ND1 1 
ATOM 430  C CE1 ? HIS A 1  55 ?  -3.964   3.151 -17.986 1.000 94.380 ? 55  HIS A CE1 1 
ATOM 431  N NE2 ? HIS A 1  55 ?  -3.980   4.088 -18.918 1.000 94.380 ? 55  HIS A NE2 1 
ATOM 432  N N   ? SER A 1  56 ?  -5.189   8.111 -15.847 1.000 94.090 ? 56  SER A N   1 
ATOM 433  C CA  ? SER A 1  56 ?  -4.226   9.180 -16.084 1.000 94.090 ? 56  SER A CA  1 
ATOM 434  C C   ? SER A 1  56 ?  -4.459  10.355 -15.140 1.000 94.090 ? 56  SER A C   1 
ATOM 435  C CB  ? SER A 1  56 ?  -4.303   9.659 -17.535 1.000 94.090 ? 56  SER A CB  1 
ATOM 436  O O   ? SER A 1  56 ?  -5.573  10.876 -15.052 1.000 94.090 ? 56  SER A O   1 
ATOM 437  O OG  ? SER A 1  56 ?  -3.458  10.778 -17.741 1.000 94.090 ? 56  SER A OG  1 
ATOM 438  N N   ? LEU A 1  57 ?  -3.316  10.834 -14.458 1.000 91.820 ? 57  LEU A N   1 
ATOM 439  C CA  ? LEU A 1  57 ?  -3.421  11.921 -13.490 1.000 91.820 ? 57  LEU A CA  1 
ATOM 440  C C   ? LEU A 1  57 ?  -3.592  13.262 -14.196 1.000 91.820 ? 57  LEU A C   1 
ATOM 441  C CB  ? LEU A 1  57 ?  -2.183  11.959 -12.590 1.000 91.820 ? 57  LEU A CB  1 
ATOM 442  O O   ? LEU A 1  57 ?  -4.072  14.227 -13.596 1.000 91.820 ? 57  LEU A O   1 
ATOM 443  C CG  ? LEU A 1  57 ?  -1.977  10.754 -11.670 1.000 91.820 ? 57  LEU A CG  1 
ATOM 444  C CD1 ? LEU A 1  57 ?  -0.681  10.906 -10.881 1.000 91.820 ? 57  LEU A CD1 1 
ATOM 445  C CD2 ? LEU A 1  57 ?  -3.165  10.590 -10.729 1.000 91.820 ? 57  LEU A CD2 1 
ATOM 446  N N   ? ASP A 1  58 ?  -3.426  13.364 -15.505 1.000 90.700 ? 58  ASP A N   1 
ATOM 447  C CA  ? ASP A 1  58 ?  -3.401  14.628 -16.235 1.000 90.700 ? 58  ASP A CA  1 
ATOM 448  C C   ? ASP A 1  58 ?  -4.638  14.777 -17.118 1.000 90.700 ? 58  ASP A C   1 
ATOM 449  C CB  ? ASP A 1  58 ?  -2.133  14.733 -17.084 1.000 90.700 ? 58  ASP A CB  1 
ATOM 450  O O   ? ASP A 1  58 ?  -4.870  15.840 -17.697 1.000 90.700 ? 58  ASP A O   1 
ATOM 451  C CG  ? ASP A 1  58 ?  -0.881  14.962 -16.255 1.000 90.700 ? 58  ASP A CG  1 
ATOM 452  O OD1 ? ASP A 1  58 ?  -0.991  15.437 -15.104 1.000 90.700 ? 58  ASP A OD1 1 
ATOM 453  O OD2 ? ASP A 1  58 ?   0.225  14.668 -16.759 1.000 90.700 ? 58  ASP A OD2 1 
ATOM 454  N N   ? THR A 1  59 ?  -5.376  13.628 -17.111 1.000 90.710 ? 59  THR A N   1 
ATOM 455  C CA  ? THR A 1  59 ?  -6.532  13.644 -18.001 1.000 90.710 ? 59  THR A CA  1 
ATOM 456  C C   ? THR A 1  59 ?  -7.809  13.307 -17.235 1.000 90.710 ? 59  THR A C   1 
ATOM 457  C CB  ? THR A 1  59 ?  -6.353  12.654 -19.167 1.000 90.710 ? 59  THR A CB  1 
ATOM 458  O O   ? THR A 1  59 ?  -7.832  12.364 -16.442 1.000 90.710 ? 59  THR A O   1 
ATOM 459  C CG2 ? THR A 1  59 ?  -7.491  12.780 -20.175 1.000 90.710 ? 59  THR A CG2 1 
ATOM 460  O OG1 ? THR A 1  59 ?  -5.111  12.924 -19.828 1.000 90.710 ? 59  THR A OG1 1 
ATOM 461  N N   ? ASP A 1  60 ?  -8.808  14.192 -17.300 1.000 90.410 ? 60  ASP A N   1 
ATOM 462  C CA  ? ASP A 1  60 ? -10.152  13.836 -16.856 1.000 90.410 ? 60  ASP A CA  1 
ATOM 463  C C   ? ASP A 1  60 ? -10.829  12.897 -17.852 1.000 90.410 ? 60  ASP A C   1 
ATOM 464  C CB  ? ASP A 1  60 ? -11.002  15.092 -16.656 1.000 90.410 ? 60  ASP A CB  1 
ATOM 465  O O   ? ASP A 1  60 ? -11.271  13.329 -18.919 1.000 90.410 ? 60  ASP A O   1 
ATOM 466  C CG  ? ASP A 1  60 ? -12.368  14.796 -16.062 1.000 90.410 ? 60  ASP A CG  1 
ATOM 467  O OD1 ? ASP A 1  60 ? -12.694  13.609 -15.845 1.000 90.410 ? 60  ASP A OD1 1 
ATOM 468  O OD2 ? ASP A 1  60 ? -13.126  15.757 -15.812 1.000 90.410 ? 60  ASP A OD2 1 
ATOM 469  N N   ? GLU A 1  61 ? -10.865  11.594 -17.474 1.000 90.430 ? 61  GLU A N   1 
ATOM 470  C CA  ? GLU A 1  61 ? -11.305  10.548 -18.392 1.000 90.430 ? 61  GLU A CA  1 
ATOM 471  C C   ? GLU A 1  61 ? -12.811  10.322 -18.291 1.000 90.430 ? 61  GLU A C   1 
ATOM 472  C CB  ? GLU A 1  61 ? -10.557   9.241 -18.118 1.000 90.430 ? 61  GLU A CB  1 
ATOM 473  O O   ? GLU A 1  61 ? -13.383   9.559 -19.072 1.000 90.430 ? 61  GLU A O   1 
ATOM 474  C CG  ? GLU A 1  61 ?  -9.059   9.324 -18.374 1.000 90.430 ? 61  GLU A CG  1 
ATOM 475  C CD  ? GLU A 1  61 ?  -8.298   8.103 -17.885 1.000 90.430 ? 61  GLU A CD  1 
ATOM 476  O OE1 ? GLU A 1  61 ?  -7.402   7.615 -18.610 1.000 90.430 ? 61  GLU A OE1 1 
ATOM 477  O OE2 ? GLU A 1  61 ?  -8.601   7.629 -16.767 1.000 90.430 ? 61  GLU A OE2 1 
ATOM 478  N N   ? GLY A 1  62 ? -13.471  11.089 -17.289 1.000 92.350 ? 62  GLY A N   1 
ATOM 479  C CA  ? GLY A 1  62 ? -14.923  11.072 -17.205 1.000 92.350 ? 62  GLY A CA  1 
ATOM 480  C C   ? GLY A 1  62 ? -15.455   9.982 -16.293 1.000 92.350 ? 62  GLY A C   1 
ATOM 481  O O   ? GLY A 1  62 ? -16.658   9.915 -16.033 1.000 92.350 ? 62  GLY A O   1 
ATOM 482  N N   ? TYR A 1  63 ? -14.625   9.189 -15.669 1.000 91.850 ? 63  TYR A N   1 
ATOM 483  C CA  ? TYR A 1  63 ? -15.043   8.061 -14.843 1.000 91.850 ? 63  TYR A CA  1 
ATOM 484  C C   ? TYR A 1  63 ? -14.535   8.214 -13.415 1.000 91.850 ? 63  TYR A C   1 
ATOM 485  C CB  ? TYR A 1  63 ? -14.539   6.743 -15.438 1.000 91.850 ? 63  TYR A CB  1 
ATOM 486  O O   ? TYR A 1  63 ? -14.779   7.352 -12.567 1.000 91.850 ? 63  TYR A O   1 
ATOM 487  C CG  ? TYR A 1  63 ? -14.892   6.561 -16.895 1.000 91.850 ? 63  TYR A CG  1 
ATOM 488  C CD1 ? TYR A 1  63 ? -16.217   6.418 -17.298 1.000 91.850 ? 63  TYR A CD1 1 
ATOM 489  C CD2 ? TYR A 1  63 ? -13.900   6.529 -17.870 1.000 91.850 ? 63  TYR A CD2 1 
ATOM 490  C CE1 ? TYR A 1  63 ? -16.547   6.248 -18.639 1.000 91.850 ? 63  TYR A CE1 1 
ATOM 491  C CE2 ? TYR A 1  63 ? -14.218   6.360 -19.213 1.000 91.850 ? 63  TYR A CE2 1 
ATOM 492  O OH  ? TYR A 1  63 ? -15.863   6.052 -20.916 1.000 91.850 ? 63  TYR A OH  1 
ATOM 493  C CZ  ? TYR A 1  63 ? -15.542   6.220 -19.587 1.000 91.850 ? 63  TYR A CZ  1 
ATOM 494  N N   ? GLU A 1  64 ? -13.750   9.230 -13.123 1.000 94.040 ? 64  GLU A N   1 
ATOM 495  C CA  ? GLU A 1  64 ? -13.163   9.490 -11.812 1.000 94.040 ? 64  GLU A CA  1 
ATOM 496  C C   ? GLU A 1  64 ? -14.226   9.927 -10.808 1.000 94.040 ? 64  GLU A C   1 
ATOM 497  C CB  ? GLU A 1  64 ? -12.068  10.555 -11.915 1.000 94.040 ? 64  GLU A CB  1 
ATOM 498  O O   ? GLU A 1  64 ? -15.155  10.657 -11.158 1.000 94.040 ? 64  GLU A O   1 
ATOM 499  C CG  ? GLU A 1  64 ? -10.915  10.166 -12.830 1.000 94.040 ? 64  GLU A CG  1 
ATOM 500  C CD  ? GLU A 1  64 ? -11.143  10.555 -14.282 1.000 94.040 ? 64  GLU A CD  1 
ATOM 501  O OE1 ? GLU A 1  64 ? -10.193  10.461 -15.092 1.000 94.040 ? 64  GLU A OE1 1 
ATOM 502  O OE2 ? GLU A 1  64 ? -12.281  10.959 -14.611 1.000 94.040 ? 64  GLU A OE2 1 
ATOM 503  N N   ? GLN A 1  65 ? -14.165   9.328  -9.677 1.000 96.550 ? 65  GLN A N   1 
ATOM 504  C CA  ? GLN A 1  65 ? -14.963   9.730  -8.524 1.000 96.550 ? 65  GLN A CA  1 
ATOM 505  C C   ? GLN A 1  65 ? -14.080  10.296  -7.415 1.000 96.550 ? 65  GLN A C   1 
ATOM 506  C CB  ? GLN A 1  65 ? -15.777   8.548  -7.996 1.000 96.550 ? 65  GLN A CB  1 
ATOM 507  O O   ? GLN A 1  65 ? -13.141   9.637  -6.965 1.000 96.550 ? 65  GLN A O   1 
ATOM 508  C CG  ? GLN A 1  65 ? -16.668   7.897  -9.045 1.000 96.550 ? 65  GLN A CG  1 
ATOM 509  C CD  ? GLN A 1  65 ? -17.385   6.666  -8.524 1.000 96.550 ? 65  GLN A CD  1 
ATOM 510  N NE2 ? GLN A 1  65 ? -17.454   5.626  -9.349 1.000 96.550 ? 65  GLN A NE2 1 
ATOM 511  O OE1 ? GLN A 1  65 ? -17.872   6.648  -7.389 1.000 96.550 ? 65  GLN A OE1 1 
ATOM 512  N N   ? THR A 1  66 ? -14.365  11.539  -7.027 1.000 97.090 ? 66  THR A N   1 
ATOM 513  C CA  ? THR A 1  66 ? -13.580  12.193  -5.986 1.000 97.090 ? 66  THR A CA  1 
ATOM 514  C C   ? THR A 1  66 ? -14.334  12.195  -4.660 1.000 97.090 ? 66  THR A C   1 
ATOM 515  C CB  ? THR A 1  66 ? -13.224  13.639  -6.379 1.000 97.090 ? 66  THR A CB  1 
ATOM 516  O O   ? THR A 1  66 ? -15.519  12.534  -4.614 1.000 97.090 ? 66  THR A O   1 
ATOM 517  C CG2 ? THR A 1  66 ? -12.367  14.305  -5.308 1.000 97.090 ? 66  THR A CG2 1 
ATOM 518  O OG1 ? THR A 1  66 ? -12.500  13.627  -7.616 1.000 97.090 ? 66  THR A OG1 1 
ATOM 519  N N   ? PHE A 1  67 ? -13.550  11.798  -3.609 1.000 97.870 ? 67  PHE A N   1 
ATOM 520  C CA  ? PHE A 1  67 ? -14.174  11.660  -2.299 1.000 97.870 ? 67  PHE A CA  1 
ATOM 521  C C   ? PHE A 1  67 ? -13.401  12.446  -1.246 1.000 97.870 ? 67  PHE A C   1 
ATOM 522  C CB  ? PHE A 1  67 ? -14.259  10.184  -1.895 1.000 97.870 ? 67  PHE A CB  1 
ATOM 523  O O   ? PHE A 1  67 ? -12.169  12.447  -1.245 1.000 97.870 ? 67  PHE A O   1 
ATOM 524  C CG  ? PHE A 1  67 ? -15.136   9.358  -2.796 1.000 97.870 ? 67  PHE A CG  1 
ATOM 525  C CD1 ? PHE A 1  67 ? -16.476   9.155  -2.489 1.000 97.870 ? 67  PHE A CD1 1 
ATOM 526  C CD2 ? PHE A 1  67 ? -14.621   8.784  -3.951 1.000 97.870 ? 67  PHE A CD2 1 
ATOM 527  C CE1 ? PHE A 1  67 ? -17.291   8.391  -3.321 1.000 97.870 ? 67  PHE A CE1 1 
ATOM 528  C CE2 ? PHE A 1  67 ? -15.430   8.020  -4.787 1.000 97.870 ? 67  PHE A CE2 1 
ATOM 529  C CZ  ? PHE A 1  67 ? -16.764   7.823  -4.470 1.000 97.870 ? 67  PHE A CZ  1 
ATOM 530  N N   ? ARG A 1  68 ? -14.251  13.087  -0.297 1.000 97.160 ? 68  ARG A N   1 
ATOM 531  C CA  ? ARG A 1  68 ? -13.672  13.549   0.960 1.000 97.160 ? 68  ARG A CA  1 
ATOM 532  C C   ? ARG A 1  68 ? -13.489  12.392   1.937 1.000 97.160 ? 68  ARG A C   1 
ATOM 533  C CB  ? ARG A 1  68 ? -14.549  14.633   1.590 1.000 97.160 ? 68  ARG A CB  1 
ATOM 534  O O   ? ARG A 1  68 ? -14.313  11.476   1.983 1.000 97.160 ? 68  ARG A O   1 
ATOM 535  C CG  ? ARG A 1  68 ? -13.951  15.260   2.839 1.000 97.160 ? 68  ARG A CG  1 
ATOM 536  C CD  ? ARG A 1  68 ? -14.759  16.462   3.309 1.000 97.160 ? 68  ARG A CD  1 
ATOM 537  N NE  ? ARG A 1  68 ? -16.122  16.086   3.674 1.000 97.160 ? 68  ARG A NE  1 
ATOM 538  N NH1 ? ARG A 1  68 ? -15.888  16.606   5.913 1.000 97.160 ? 68  ARG A NH1 1 
ATOM 539  N NH2 ? ARG A 1  68 ? -17.880  15.794   5.122 1.000 97.160 ? 68  ARG A NH2 1 
ATOM 540  C CZ  ? ARG A 1  68 ? -16.627  16.163   4.902 1.000 97.160 ? 68  ARG A CZ  1 
ATOM 541  N N   ? ILE A 1  69 ? -12.327  12.563   2.740 1.000 97.170 ? 69  ILE A N   1 
ATOM 542  C CA  ? ILE A 1  69 ? -12.094  11.572   3.784 1.000 97.170 ? 69  ILE A CA  1 
ATOM 543  C C   ? ILE A 1  69 ? -12.693  12.060   5.102 1.000 97.170 ? 69  ILE A C   1 
ATOM 544  C CB  ? ILE A 1  69 ? -10.588  11.275   3.957 1.000 97.170 ? 69  ILE A CB  1 
ATOM 545  O O   ? ILE A 1  69 ? -12.294  13.105   5.622 1.000 97.170 ? 69  ILE A O   1 
ATOM 546  C CG1 ? ILE A 1  69 ?  -9.968  10.860   2.618 1.000 97.170 ? 69  ILE A CG1 1 
ATOM 547  C CG2 ? ILE A 1  69 ? -10.369  10.194   5.020 1.000 97.170 ? 69  ILE A CG2 1 
ATOM 548  C CD1 ? ILE A 1  69 ? -10.624   9.642   1.984 1.000 97.170 ? 69  ILE A CD1 1 
ATOM 549  N N   ? VAL A 1  70 ? -13.725  11.235   5.681 1.000 95.810 ? 70  VAL A N   1 
ATOM 550  C CA  ? VAL A 1  70 ? -14.460  11.704   6.851 1.000 95.810 ? 70  VAL A CA  1 
ATOM 551  C C   ? VAL A 1  70 ? -13.868  11.085   8.115 1.000 95.810 ? 70  VAL A C   1 
ATOM 552  C CB  ? VAL A 1  70 ? -15.965  11.371   6.748 1.000 95.810 ? 70  VAL A CB  1 
ATOM 553  O O   ? VAL A 1  70 ? -14.072  11.597   9.218 1.000 95.810 ? 70  VAL A O   1 
ATOM 554  C CG1 ? VAL A 1  70 ? -16.625  12.191   5.641 1.000 95.810 ? 70  VAL A CG1 1 
ATOM 555  C CG2 ? VAL A 1  70 ? -16.164   9.877   6.502 1.000 95.810 ? 70  VAL A CG2 1 
ATOM 556  N N   ? ARG A 1  71 ? -13.068   9.973   7.866 1.000 95.510 ? 71  ARG A N   1 
ATOM 557  C CA  ? ARG A 1  71 ? -12.407   9.324   8.994 1.000 95.510 ? 71  ARG A CA  1 
ATOM 558  C C   ? ARG A 1  71 ? -11.131   8.618   8.548 1.000 95.510 ? 71  ARG A C   1 
ATOM 559  C CB  ? ARG A 1  71 ? -13.351   8.326   9.668 1.000 95.510 ? 71  ARG A CB  1 
ATOM 560  O O   ? ARG A 1  71 ? -11.109   7.965   7.503 1.000 95.510 ? 71  ARG A O   1 
ATOM 561  C CG  ? ARG A 1  71 ? -12.796   7.723  10.949 1.000 95.510 ? 71  ARG A CG  1 
ATOM 562  C CD  ? ARG A 1  71 ? -13.865   6.967  11.725 1.000 95.510 ? 71  ARG A CD  1 
ATOM 563  N NE  ? ARG A 1  71 ? -13.351   6.457  12.993 1.000 95.510 ? 71  ARG A NE  1 
ATOM 564  N NH1 ? ARG A 1  71 ? -15.371   5.586  13.699 1.000 95.510 ? 71  ARG A NH1 1 
ATOM 565  N NH2 ? ARG A 1  71 ? -13.509   5.392  15.022 1.000 95.510 ? 71  ARG A NH2 1 
ATOM 566  C CZ  ? ARG A 1  71 ? -14.078   5.813  13.902 1.000 95.510 ? 71  ARG A CZ  1 
ATOM 567  N N   ? TYR A 1  72 ? -10.012   8.856   9.396 1.000 95.430 ? 72  TYR A N   1 
ATOM 568  C CA  ? TYR A 1  72 ?  -8.794   8.071   9.233 1.000 95.430 ? 72  TYR A CA  1 
ATOM 569  C C   ? TYR A 1  72 ?  -8.529   7.213  10.464 1.000 95.430 ? 72  TYR A C   1 
ATOM 570  C CB  ? TYR A 1  72 ?  -7.595   8.986   8.967 1.000 95.430 ? 72  TYR A CB  1 
ATOM 571  O O   ? TYR A 1  72 ?  -8.543   7.712  11.591 1.000 95.430 ? 72  TYR A O   1 
ATOM 572  C CG  ? TYR A 1  72 ?  -7.527  10.180   9.889 1.000 95.430 ? 72  TYR A CG  1 
ATOM 573  C CD1 ? TYR A 1  72 ?  -8.128  11.388   9.543 1.000 95.430 ? 72  TYR A CD1 1 
ATOM 574  C CD2 ? TYR A 1  72 ?  -6.862  10.102  11.108 1.000 95.430 ? 72  TYR A CD2 1 
ATOM 575  C CE1 ? TYR A 1  72 ?  -8.066  12.491  10.388 1.000 95.430 ? 72  TYR A CE1 1 
ATOM 576  C CE2 ? TYR A 1  72 ?  -6.793  11.198  11.961 1.000 95.430 ? 72  TYR A CE2 1 
ATOM 577  O OH  ? TYR A 1  72 ?  -7.333  13.475  12.434 1.000 95.430 ? 72  TYR A OH  1 
ATOM 578  C CZ  ? TYR A 1  72 ?  -7.398  12.386  11.594 1.000 95.430 ? 72  TYR A CZ  1 
ATOM 579  N N   ? VAL A 1  73 ?  -8.374   5.926  10.229 1.000 97.240 ? 73  VAL A N   1 
ATOM 580  C CA  ? VAL A 1  73 ?  -8.059   5.001  11.313 1.000 97.240 ? 73  VAL A CA  1 
ATOM 581  C C   ? VAL A 1  73 ?  -6.643   4.457  11.133 1.000 97.240 ? 73  VAL A C   1 
ATOM 582  C CB  ? VAL A 1  73 ?  -9.073   3.837  11.377 1.000 97.240 ? 73  VAL A CB  1 
ATOM 583  O O   ? VAL A 1  73 ?  -6.414   3.562  10.316 1.000 97.240 ? 73  VAL A O   1 
ATOM 584  C CG1 ? VAL A 1  73 ?  -8.796   2.946  12.588 1.000 97.240 ? 73  VAL A CG1 1 
ATOM 585  C CG2 ? VAL A 1  73 ? -10.501   4.376  11.422 1.000 97.240 ? 73  VAL A CG2 1 
ATOM 586  N N   ? ILE A 1  74 ?  -5.683   5.048  11.898 1.000 97.730 ? 74  ILE A N   1 
ATOM 587  C CA  ? ILE A 1  74 ?  -4.306   4.566  11.888 1.000 97.730 ? 74  ILE A CA  1 
ATOM 588  C C   ? ILE A 1  74 ?  -4.146   3.440  12.907 1.000 97.730 ? 74  ILE A C   1 
ATOM 589  C CB  ? ILE A 1  74 ?  -3.306   5.706  12.187 1.000 97.730 ? 74  ILE A CB  1 
ATOM 590  O O   ? ILE A 1  74 ?  -4.659   3.528  14.025 1.000 97.730 ? 74  ILE A O   1 
ATOM 591  C CG1 ? ILE A 1  74 ?  -3.392   6.789  11.106 1.000 97.730 ? 74  ILE A CG1 1 
ATOM 592  C CG2 ? ILE A 1  74 ?  -1.881   5.157  12.300 1.000 97.730 ? 74  ILE A CG2 1 
ATOM 593  C CD1 ? ILE A 1  74 ?  -2.549   8.023  11.397 1.000 97.730 ? 74  ILE A CD1 1 
ATOM 594  N N   ? HIS A 1  75 ?  -3.502   2.347  12.379 1.000 97.870 ? 75  HIS A N   1 
ATOM 595  C CA  ? HIS A 1  75 ?  -3.281   1.267  13.335 1.000 97.870 ? 75  HIS A CA  1 
ATOM 596  C C   ? HIS A 1  75 ?  -2.664   1.793  14.627 1.000 97.870 ? 75  HIS A C   1 
ATOM 597  C CB  ? HIS A 1  75 ?  -2.386   0.187  12.727 1.000 97.870 ? 75  HIS A CB  1 
ATOM 598  O O   ? HIS A 1  75 ?  -1.685   2.541  14.592 1.000 97.870 ? 75  HIS A O   1 
ATOM 599  C CG  ? HIS A 1  75 ?  -2.414  -1.108  13.475 1.000 97.870 ? 75  HIS A CG  1 
ATOM 600  C CD2 ? HIS A 1  75 ?  -3.029  -2.282  13.197 1.000 97.870 ? 75  HIS A CD2 1 
ATOM 601  N ND1 ? HIS A 1  75 ?  -1.752  -1.292  14.669 1.000 97.870 ? 75  HIS A ND1 1 
ATOM 602  C CE1 ? HIS A 1  75 ?  -1.958  -2.527  15.095 1.000 97.870 ? 75  HIS A CE1 1 
ATOM 603  N NE2 ? HIS A 1  75 ?  -2.730  -3.148  14.220 1.000 97.870 ? 75  HIS A NE2 1 
ATOM 604  N N   ? PRO A 1  76 ?  -3.169   1.417  15.844 1.000 96.900 ? 76  PRO A N   1 
ATOM 605  C CA  ? PRO A 1  76 ?  -2.760   1.973  17.136 1.000 96.900 ? 76  PRO A CA  1 
ATOM 606  C C   ? PRO A 1  76 ?  -1.313   1.640  17.492 1.000 96.900 ? 76  PRO A C   1 
ATOM 607  C CB  ? PRO A 1  76 ?  -3.729   1.319  18.124 1.000 96.900 ? 76  PRO A CB  1 
ATOM 608  O O   ? PRO A 1  76 ?  -0.691   2.347  18.289 1.000 96.900 ? 76  PRO A O   1 
ATOM 609  C CG  ? PRO A 1  76 ?  -4.257   0.120  17.405 1.000 96.900 ? 76  PRO A CG  1 
ATOM 610  C CD  ? PRO A 1  76 ?  -4.260   0.411  15.931 1.000 96.900 ? 76  PRO A CD  1 
ATOM 611  N N   ? ARG A 1  77 ?  -0.797   0.605  16.877 1.000 97.120 ? 77  ARG A N   1 
ATOM 612  C CA  ? ARG A 1  77 ?   0.556   0.179  17.222 1.000 97.120 ? 77  ARG A CA  1 
ATOM 613  C C   ? ARG A 1  77 ?   1.543   0.547  16.119 1.000 97.120 ? 77  ARG A C   1 
ATOM 614  C CB  ? ARG A 1  77 ?   0.596  -1.328  17.480 1.000 97.120 ? 77  ARG A CB  1 
ATOM 615  O O   ? ARG A 1  77 ?   2.626  -0.034  16.029 1.000 97.120 ? 77  ARG A O   1 
ATOM 616  C CG  ? ARG A 1  77 ?  -0.181  -1.763  18.712 1.000 97.120 ? 77  ARG A CG  1 
ATOM 617  C CD  ? ARG A 1  77 ?   0.069  -3.227  19.049 1.000 97.120 ? 77  ARG A CD  1 
ATOM 618  N NE  ? ARG A 1  77 ?  -0.875  -4.106  18.366 1.000 97.120 ? 77  ARG A NE  1 
ATOM 619  N NH1 ? ARG A 1  77 ?   0.037  -6.064  19.186 1.000 97.120 ? 77  ARG A NH1 1 
ATOM 620  N NH2 ? ARG A 1  77 ?  -1.775  -6.137  17.784 1.000 97.120 ? 77  ARG A NH2 1 
ATOM 621  C CZ  ? ARG A 1  77 ?  -0.869  -5.434  18.447 1.000 97.120 ? 77  ARG A CZ  1 
ATOM 622  N N   ? PHE A 1  78 ?   1.095   1.454  15.199 1.000 97.570 ? 78  PHE A N   1 
ATOM 623  C CA  ? PHE A 1  78 ?   1.998   1.925  14.155 1.000 97.570 ? 78  PHE A CA  1 
ATOM 624  C C   ? PHE A 1  78 ?   3.239   2.567  14.762 1.000 97.570 ? 78  PHE A C   1 
ATOM 625  C CB  ? PHE A 1  78 ?   1.285   2.923  13.237 1.000 97.570 ? 78  PHE A CB  1 
ATOM 626  O O   ? PHE A 1  78 ?   3.133   3.468  15.597 1.000 97.570 ? 78  PHE A O   1 
ATOM 627  C CG  ? PHE A 1  78 ?   2.194   3.581  12.234 1.000 97.570 ? 78  PHE A CG  1 
ATOM 628  C CD1 ? PHE A 1  78 ?   2.265   4.966  12.143 1.000 97.570 ? 78  PHE A CD1 1 
ATOM 629  C CD2 ? PHE A 1  78 ?   2.978   2.814  11.382 1.000 97.570 ? 78  PHE A CD2 1 
ATOM 630  C CE1 ? PHE A 1  78 ?   3.105   5.577  11.215 1.000 97.570 ? 78  PHE A CE1 1 
ATOM 631  C CE2 ? PHE A 1  78 ?   3.820   3.418  10.453 1.000 97.570 ? 78  PHE A CE2 1 
ATOM 632  C CZ  ? PHE A 1  78 ?   3.882   4.800  10.370 1.000 97.570 ? 78  PHE A CZ  1 
ATOM 633  N N   ? GLU A 1  79 ?   4.425   2.041  14.331 1.000 95.980 ? 79  GLU A N   1 
ATOM 634  C CA  ? GLU A 1  79 ?   5.732   2.551  14.736 1.000 95.980 ? 79  GLU A CA  1 
ATOM 635  C C   ? GLU A 1  79 ?   6.410   3.301  13.593 1.000 95.980 ? 79  GLU A C   1 
ATOM 636  C CB  ? GLU A 1  79 ?   6.628   1.409  15.221 1.000 95.980 ? 79  GLU A CB  1 
ATOM 637  O O   ? GLU A 1  79 ?   6.890   2.685  12.638 1.000 95.980 ? 79  GLU A O   1 
ATOM 638  C CG  ? GLU A 1  79 ?   6.177   0.790  16.536 1.000 95.980 ? 79  GLU A CG  1 
ATOM 639  C CD  ? GLU A 1  79 ?   6.999  -0.424  16.940 1.000 95.980 ? 79  GLU A CD  1 
ATOM 640  O OE1 ? GLU A 1  79 ?   6.406  -1.454  17.335 1.000 95.980 ? 79  GLU A OE1 1 
ATOM 641  O OE2 ? GLU A 1  79 ?   8.245  -0.345  16.862 1.000 95.980 ? 79  GLU A OE2 1 
ATOM 642  N N   ? SER A 1  80 ?   6.592   4.603  13.688 1.000 93.870 ? 80  SER A N   1 
ATOM 643  C CA  ? SER A 1  80 ?   6.990   5.470  12.584 1.000 93.870 ? 80  SER A CA  1 
ATOM 644  C C   ? SER A 1  80 ?   8.474   5.318  12.269 1.000 93.870 ? 80  SER A C   1 
ATOM 645  C CB  ? SER A 1  80 ?   6.675   6.931  12.908 1.000 93.870 ? 80  SER A CB  1 
ATOM 646  O O   ? SER A 1  80 ?   8.911   5.613  11.155 1.000 93.870 ? 80  SER A O   1 
ATOM 647  O OG  ? SER A 1  80 ?   7.343   7.339  14.089 1.000 93.870 ? 80  SER A OG  1 
ATOM 648  N N   ? TRP A 1  81 ?   9.188   4.767  13.250 1.000 91.240 ? 81  TRP A N   1 
ATOM 649  C CA  ? TRP A 1  81 ?  10.618   4.592  13.013 1.000 91.240 ? 81  TRP A CA  1 
ATOM 650  C C   ? TRP A 1  81 ?  10.889   3.301  12.249 1.000 91.240 ? 81  TRP A C   1 
ATOM 651  C CB  ? TRP A 1  81 ?  11.386   4.588  14.337 1.000 91.240 ? 81  TRP A CB  1 
ATOM 652  O O   ? TRP A 1  81 ?  11.634   3.298  11.266 1.000 91.240 ? 81  TRP A O   1 
ATOM 653  C CG  ? TRP A 1  81 ?  12.866   4.405  14.182 1.000 91.240 ? 81  TRP A CG  1 
ATOM 654  C CD1 ? TRP A 1  81 ?  13.583   3.263  14.406 1.000 91.240 ? 81  TRP A CD1 1 
ATOM 655  C CD2 ? TRP A 1  81 ?  13.811   5.399  13.774 1.000 91.240 ? 81  TRP A CD2 1 
ATOM 656  C CE2 ? TRP A 1  81 ?  15.085   4.788  13.772 1.000 91.240 ? 81  TRP A CE2 1 
ATOM 657  C CE3 ? TRP A 1  81 ?  13.705   6.748  13.410 1.000 91.240 ? 81  TRP A CE3 1 
ATOM 658  N NE1 ? TRP A 1  81 ?  14.918   3.486  14.160 1.000 91.240 ? 81  TRP A NE1 1 
ATOM 659  C CH2 ? TRP A 1  81 ?  16.112   6.800  13.065 1.000 91.240 ? 81  TRP A CH2 1 
ATOM 660  C CZ2 ? TRP A 1  81 ?  16.245   5.482  13.418 1.000 91.240 ? 81  TRP A CZ2 1 
ATOM 661  C CZ3 ? TRP A 1  81 ?  14.860   7.436  13.058 1.000 91.240 ? 81  TRP A CZ3 1 
ATOM 662  N N   ? THR A 1  82 ?  10.220   2.291  12.663 1.000 92.800 ? 82  THR A N   1 
ATOM 663  C CA  ? THR A 1  82 ?  10.468   0.980  12.073 1.000 92.800 ? 82  THR A CA  1 
ATOM 664  C C   ? THR A 1  82 ?   9.447   0.678  10.980 1.000 92.800 ? 82  THR A C   1 
ATOM 665  C CB  ? THR A 1  82 ?  10.426  -0.130  13.139 1.000 92.800 ? 82  THR A CB  1 
ATOM 666  O O   ? THR A 1  82 ?   9.612  -0.275  10.215 1.000 92.800 ? 82  THR A O   1 
ATOM 667  C CG2 ? THR A 1  82 ?  11.443   0.131  14.245 1.000 92.800 ? 82  THR A CG2 1 
ATOM 668  O OG1 ? THR A 1  82 ?   9.114  -0.182  13.714 1.000 92.800 ? 82  THR A OG1 1 
ATOM 669  N N   ? LEU A 1  83 ?   8.446   1.509  10.906 1.000 95.430 ? 83  LEU A N   1 
ATOM 670  C CA  ? LEU A 1  83 ?   7.318   1.365   9.992 1.000 95.430 ? 83  LEU A CA  1 
ATOM 671  C C   ? LEU A 1  83 ?   6.589   0.047  10.233 1.000 95.430 ? 83  LEU A C   1 
ATOM 672  C CB  ? LEU A 1  83 ?   7.792   1.442   8.539 1.000 95.430 ? 83  LEU A CB  1 
ATOM 673  O O   ? LEU A 1  83 ?   5.988  -0.511   9.312 1.000 95.430 ? 83  LEU A O   1 
ATOM 674  C CG  ? LEU A 1  83 ?   8.333   2.794   8.073 1.000 95.430 ? 83  LEU A CG  1 
ATOM 675  C CD1 ? LEU A 1  83 ?   8.719   2.732   6.598 1.000 95.430 ? 83  LEU A CD1 1 
ATOM 676  C CD2 ? LEU A 1  83 ?   7.305   3.894   8.315 1.000 95.430 ? 83  LEU A CD2 1 
ATOM 677  N N   ? ASN A 1  84 ?   6.789  -0.526  11.455 1.000 95.970 ? 84  ASN A N   1 
ATOM 678  C CA  ? ASN A 1  84 ?   5.984  -1.665  11.885 1.000 95.970 ? 84  ASN A CA  1 
ATOM 679  C C   ? ASN A 1  84 ?   4.512  -1.289  12.028 1.000 95.970 ? 84  ASN A C   1 
ATOM 680  C CB  ? ASN A 1  84 ?   6.518  -2.233  13.202 1.000 95.970 ? 84  ASN A CB  1 
ATOM 681  O O   ? ASN A 1  84 ?   4.189  -0.199  12.502 1.000 95.970 ? 84  ASN A O   1 
ATOM 682  C CG  ? ASN A 1  84 ?   5.985  -3.620  13.498 1.000 95.970 ? 84  ASN A CG  1 
ATOM 683  N ND2 ? ASN A 1  84 ?   5.851  -3.943  14.779 1.000 95.970 ? 84  ASN A ND2 1 
ATOM 684  O OD1 ? ASN A 1  84 ?   5.696  -4.396  12.583 1.000 95.970 ? 84  ASN A OD1 1 
ATOM 685  N N   ? ASN A 1  85 ?   3.609  -2.192  11.564 1.000 97.330 ? 85  ASN A N   1 
ATOM 686  C CA  ? ASN A 1  85 ?   2.170  -1.957  11.599 1.000 97.330 ? 85  ASN A CA  1 
ATOM 687  C C   ? ASN A 1  85 ?   1.772  -0.777  10.717 1.000 97.330 ? 85  ASN A C   1 
ATOM 688  C CB  ? ASN A 1  85 ?   1.698  -1.727  13.037 1.000 97.330 ? 85  ASN A CB  1 
ATOM 689  O O   ? ASN A 1  85 ?   0.915   0.024  11.093 1.000 97.330 ? 85  ASN A O   1 
ATOM 690  C CG  ? ASN A 1  85 ?   2.008  -2.899  13.947 1.000 97.330 ? 85  ASN A CG  1 
ATOM 691  N ND2 ? ASN A 1  85 ?   2.531  -2.607  15.132 1.000 97.330 ? 85  ASN A ND2 1 
ATOM 692  O OD1 ? ASN A 1  85 ?   1.780  -4.057  13.589 1.000 97.330 ? 85  ASN A OD1 1 
ATOM 693  N N   ? ASP A 1  86 ?   2.397  -0.501   9.608 1.000 98.030 ? 86  ASP A N   1 
ATOM 694  C CA  ? ASP A 1  86 ?   2.194   0.584   8.653 1.000 98.030 ? 86  ASP A CA  1 
ATOM 695  C C   ? ASP A 1  86 ?   0.907   0.380   7.855 1.000 98.030 ? 86  ASP A C   1 
ATOM 696  C CB  ? ASP A 1  86 ?   3.389   0.695   7.704 1.000 98.030 ? 86  ASP A CB  1 
ATOM 697  O O   ? ASP A 1  86 ?   0.952   0.054   6.667 1.000 98.030 ? 86  ASP A O   1 
ATOM 698  C CG  ? ASP A 1  86 ?   3.364   1.960   6.864 1.000 98.030 ? 86  ASP A CG  1 
ATOM 699  O OD1 ? ASP A 1  86 ?   2.678   2.932   7.247 1.000 98.030 ? 86  ASP A OD1 1 
ATOM 700  O OD2 ? ASP A 1  86 ?   4.035   1.984   5.810 1.000 98.030 ? 86  ASP A OD2 1 
ATOM 701  N N   ? ILE A 1  87 ?  -0.295   0.559   8.456 1.000 98.380 ? 87  ILE A N   1 
ATOM 702  C CA  ? ILE A 1  87 ?  -1.588   0.317   7.824 1.000 98.380 ? 87  ILE A CA  1 
ATOM 703  C C   ? ILE A 1  87 ?  -2.613   1.320   8.348 1.000 98.380 ? 87  ILE A C   1 
ATOM 704  C CB  ? ILE A 1  87 ?  -2.076  -1.128   8.072 1.000 98.380 ? 87  ILE A CB  1 
ATOM 705  O O   ? ILE A 1  87 ?  -2.608   1.662   9.533 1.000 98.380 ? 87  ILE A O   1 
ATOM 706  C CG1 ? ILE A 1  87 ?  -3.349  -1.407   7.265 1.000 98.380 ? 87  ILE A CG1 1 
ATOM 707  C CG2 ? ILE A 1  87 ?  -2.310  -1.370   9.566 1.000 98.380 ? 87  ILE A CG2 1 
ATOM 708  C CD1 ? ILE A 1  87 ?  -3.739  -2.878   7.213 1.000 98.380 ? 87  ILE A CD1 1 
ATOM 709  N N   ? MET A 1  88 ?  -3.451   1.822   7.431 1.000 98.340 ? 88  MET A N   1 
ATOM 710  C CA  ? MET A 1  88 ?  -4.460   2.827   7.754 1.000 98.340 ? 88  MET A CA  1 
ATOM 711  C C   ? MET A 1  88 ?  -5.723   2.614   6.927 1.000 98.340 ? 88  MET A C   1 
ATOM 712  C CB  ? MET A 1  88 ?  -3.912   4.235   7.519 1.000 98.340 ? 88  MET A CB  1 
ATOM 713  O O   ? MET A 1  88 ?  -5.647   2.278   5.744 1.000 98.340 ? 88  MET A O   1 
ATOM 714  C CG  ? MET A 1  88 ?  -4.920   5.339   7.791 1.000 98.340 ? 88  MET A CG  1 
ATOM 715  S SD  ? MET A 1  88 ?  -4.235   7.012   7.474 1.000 98.340 ? 88  MET A SD  1 
ATOM 716  C CE  ? MET A 1  88 ?  -4.180   6.996   5.661 1.000 98.340 ? 88  MET A CE  1 
ATOM 717  N N   ? LEU A 1  89 ?  -6.928   2.796   7.546 1.000 98.460 ? 89  LEU A N   1 
ATOM 718  C CA  ? LEU A 1  89 ?  -8.220   2.800   6.868 1.000 98.460 ? 89  LEU A CA  1 
ATOM 719  C C   ? LEU A 1  89 ?  -8.734   4.224   6.685 1.000 98.460 ? 89  LEU A C   1 
ATOM 720  C CB  ? LEU A 1  89 ?  -9.241   1.973   7.656 1.000 98.460 ? 89  LEU A CB  1 
ATOM 721  O O   ? LEU A 1  89 ?  -8.611   5.053   7.589 1.000 98.460 ? 89  LEU A O   1 
ATOM 722  C CG  ? LEU A 1  89 ?  -9.035   0.458   7.650 1.000 98.460 ? 89  LEU A CG  1 
ATOM 723  C CD1 ? LEU A 1  89 ?  -9.981  -0.209   8.643 1.000 98.460 ? 89  LEU A CD1 1 
ATOM 724  C CD2 ? LEU A 1  89 ?  -9.241  -0.105   6.247 1.000 98.460 ? 89  LEU A CD2 1 
ATOM 725  N N   ? LEU A 1  90 ?  -9.231   4.424   5.491 1.000 98.210 ? 90  LEU A N   1 
ATOM 726  C CA  ? LEU A 1  90 ?  -9.879   5.695   5.184 1.000 98.210 ? 90  LEU A CA  1 
ATOM 727  C C   ? LEU A 1  90 ? -11.354   5.488   4.856 1.000 98.210 ? 90  LEU A C   1 
ATOM 728  C CB  ? LEU A 1  90 ?  -9.175   6.386   4.012 1.000 98.210 ? 90  LEU A CB  1 
ATOM 729  O O   ? LEU A 1  90 ? -11.695   4.665   4.003 1.000 98.210 ? 90  LEU A O   1 
ATOM 730  C CG  ? LEU A 1  90 ?  -7.665   6.582   4.149 1.000 98.210 ? 90  LEU A CG  1 
ATOM 731  C CD1 ? LEU A 1  90 ?  -7.088   7.166   2.863 1.000 98.210 ? 90  LEU A CD1 1 
ATOM 732  C CD2 ? LEU A 1  90 ?  -7.347   7.479   5.340 1.000 98.210 ? 90  LEU A CD2 1 
ATOM 733  N N   ? LYS A 1  91 ? -12.253   6.243   5.624 1.000 97.700 ? 91  LYS A N   1 
ATOM 734  C CA  ? LYS A 1  91 ? -13.684   6.184   5.337 1.000 97.700 ? 91  LYS A CA  1 
ATOM 735  C C   ? LYS A 1  91 ? -14.114   7.342   4.442 1.000 97.700 ? 91  LYS A C   1 
ATOM 736  C CB  ? LYS A 1  91 ? -14.493   6.196   6.635 1.000 97.700 ? 91  LYS A CB  1 
ATOM 737  O O   ? LYS A 1  91 ? -13.834   8.504   4.744 1.000 97.700 ? 91  LYS A O   1 
ATOM 738  C CG  ? LYS A 1  91 ? -15.973   5.899   6.445 1.000 97.700 ? 91  LYS A CG  1 
ATOM 739  C CD  ? LYS A 1  91 ? -16.696   5.786   7.780 1.000 97.700 ? 91  LYS A CD  1 
ATOM 740  C CE  ? LYS A 1  91 ? -18.164   5.423   7.594 1.000 97.700 ? 91  LYS A CE  1 
ATOM 741  N NZ  ? LYS A 1  91 ? -18.887   5.353   8.898 1.000 97.700 ? 91  LYS A NZ  1 
ATOM 742  N N   ? LEU A 1  92 ? -14.760   6.958   3.322 1.000 97.800 ? 92  LEU A N   1 
ATOM 743  C CA  ? LEU A 1  92 ? -15.250   7.950   2.372 1.000 97.800 ? 92  LEU A CA  1 
ATOM 744  C C   ? LEU A 1  92 ? -16.522   8.616   2.888 1.000 97.800 ? 92  LEU A C   1 
ATOM 745  C CB  ? LEU A 1  92 ? -15.516   7.303   1.010 1.000 97.800 ? 92  LEU A CB  1 
ATOM 746  O O   ? LEU A 1  92 ? -17.289   8.003   3.634 1.000 97.800 ? 92  LEU A O   1 
ATOM 747  C CG  ? LEU A 1  92 ? -14.353   6.526   0.391 1.000 97.800 ? 92  LEU A CG  1 
ATOM 748  C CD1 ? LEU A 1  92 ? -14.782   5.893  -0.929 1.000 97.800 ? 92  LEU A CD1 1 
ATOM 749  C CD2 ? LEU A 1  92 ? -13.149   7.438   0.186 1.000 97.800 ? 92  LEU A CD2 1 
ATOM 750  N N   ? ASN A 1  93 ? -16.788   9.917   2.522 1.000 97.290 ? 93  ASN A N   1 
ATOM 751  C CA  ? ASN A 1  93 ? -17.965  10.655   2.966 1.000 97.290 ? 93  ASN A CA  1 
ATOM 752  C C   ? ASN A 1  93 ? -19.243  10.096   2.348 1.000 97.290 ? 93  ASN A C   1 
ATOM 753  C CB  ? ASN A 1  93 ? -17.822  12.142   2.635 1.000 97.290 ? 93  ASN A CB  1 
ATOM 754  O O   ? ASN A 1  93 ? -20.335  10.295   2.884 1.000 97.290 ? 93  ASN A O   1 
ATOM 755  C CG  ? ASN A 1  93 ? -17.819  12.412   1.144 1.000 97.290 ? 93  ASN A CG  1 
ATOM 756  N ND2 ? ASN A 1  93 ? -18.381  13.547   0.745 1.000 97.290 ? 93  ASN A ND2 1 
ATOM 757  O OD1 ? ASN A 1  93 ? -17.317  11.606   0.356 1.000 97.290 ? 93  ASN A OD1 1 
ATOM 758  N N   ? ARG A 1  94 ? -19.137   9.304   1.254 1.000 97.240 ? 94  ARG A N   1 
ATOM 759  C CA  ? ARG A 1  94 ? -20.207   8.562   0.595 1.000 97.240 ? 94  ARG A CA  1 
ATOM 760  C C   ? ARG A 1  94 ? -19.654   7.353  -0.153 1.000 97.240 ? 94  ARG A C   1 
ATOM 761  C CB  ? ARG A 1  94 ? -20.977   9.467  -0.368 1.000 97.240 ? 94  ARG A CB  1 
ATOM 762  O O   ? ARG A 1  94 ? -18.466   7.309  -0.480 1.000 97.240 ? 94  ARG A O   1 
ATOM 763  C CG  ? ARG A 1  94 ? -20.140   9.986  -1.527 1.000 97.240 ? 94  ARG A CG  1 
ATOM 764  C CD  ? ARG A 1  94 ? -20.930  10.944  -2.408 1.000 97.240 ? 94  ARG A CD  1 
ATOM 765  N NE  ? ARG A 1  94 ? -20.139  11.407  -3.545 1.000 97.240 ? 94  ARG A NE  1 
ATOM 766  N NH1 ? ARG A 1  94 ? -19.706  13.495  -2.656 1.000 97.240 ? 94  ARG A NH1 1 
ATOM 767  N NH2 ? ARG A 1  94 ? -18.877  12.927  -4.716 1.000 97.240 ? 94  ARG A NH2 1 
ATOM 768  C CZ  ? ARG A 1  94 ? -19.576  12.609  -3.636 1.000 97.240 ? 94  ARG A CZ  1 
ATOM 769  N N   ? PRO A 1  95 ? -20.656   6.265  -0.392 1.000 97.580 ? 95  PRO A N   1 
ATOM 770  C CA  ? PRO A 1  95 ? -20.153   5.072  -1.077 1.000 97.580 ? 95  PRO A CA  1 
ATOM 771  C C   ? PRO A 1  95 ? -19.757   5.346  -2.526 1.000 97.580 ? 95  PRO A C   1 
ATOM 772  C CB  ? PRO A 1  95 ? -21.336   4.102  -1.008 1.000 97.580 ? 95  PRO A CB  1 
ATOM 773  O O   ? PRO A 1  95 ? -20.413   6.137  -3.210 1.000 97.580 ? 95  PRO A O   1 
ATOM 774  C CG  ? PRO A 1  95 ? -22.231   4.666   0.047 1.000 97.580 ? 95  PRO A CG  1 
ATOM 775  C CD  ? PRO A 1  95 ? -22.006   6.148   0.122 1.000 97.580 ? 95  PRO A CD  1 
ATOM 776  N N   ? ALA A 1  96 ? -18.648   4.697  -2.962 1.000 97.690 ? 96  ALA A N   1 
ATOM 777  C CA  ? ALA A 1  96 ? -18.258   4.719  -4.370 1.000 97.690 ? 96  ALA A CA  1 
ATOM 778  C C   ? ALA A 1  96 ? -19.280   3.984  -5.233 1.000 97.690 ? 96  ALA A C   1 
ATOM 779  C CB  ? ALA A 1  96 ? -16.873   4.102  -4.548 1.000 97.690 ? 96  ALA A CB  1 
ATOM 780  O O   ? ALA A 1  96 ? -19.852   2.978  -4.808 1.000 97.690 ? 96  ALA A O   1 
ATOM 781  N N   ? ARG A 1  97 ? -19.545   4.529  -6.444 1.000 97.460 ? 97  ARG A N   1 
ATOM 782  C CA  ? ARG A 1  97 ? -20.382   3.831  -7.415 1.000 97.460 ? 97  ARG A CA  1 
ATOM 783  C C   ? ARG A 1  97 ? -19.598   2.734  -8.126 1.000 97.460 ? 97  ARG A C   1 
ATOM 784  C CB  ? ARG A 1  97 ? -20.954   4.815  -8.438 1.000 97.460 ? 97  ARG A CB  1 
ATOM 785  O O   ? ARG A 1  97 ? -18.718   3.021  -8.940 1.000 97.460 ? 97  ARG A O   1 
ATOM 786  C CG  ? ARG A 1  97 ? -21.982   4.201  -9.375 1.000 97.460 ? 97  ARG A CG  1 
ATOM 787  C CD  ? ARG A 1  97 ? -22.541   5.229 -10.349 1.000 97.460 ? 97  ARG A CD  1 
ATOM 788  N NE  ? ARG A 1  97 ? -23.250   4.592 -11.456 1.000 97.460 ? 97  ARG A NE  1 
ATOM 789  N NH1 ? ARG A 1  97 ? -23.515   6.535 -12.676 1.000 97.460 ? 97  ARG A NH1 1 
ATOM 790  N NH2 ? ARG A 1  97 ? -24.329   4.550 -13.483 1.000 97.460 ? 97  ARG A NH2 1 
ATOM 791  C CZ  ? ARG A 1  97 ? -23.696   5.227 -12.536 1.000 97.460 ? 97  ARG A CZ  1 
ATOM 792  N N   ? LEU A 1  98 ? -19.871   1.491  -7.716 1.000 97.290 ? 98  LEU A N   1 
ATOM 793  C CA  ? LEU A 1  98 ? -19.194   0.370  -8.361 1.000 97.290 ? 98  LEU A CA  1 
ATOM 794  C C   ? LEU A 1  98 ? -19.771   0.113  -9.748 1.000 97.290 ? 98  LEU A C   1 
ATOM 795  C CB  ? LEU A 1  98 ? -19.313  -0.892  -7.503 1.000 97.290 ? 98  LEU A CB  1 
ATOM 796  O O   ? LEU A 1  98 ? -20.981  -0.076  -9.897 1.000 97.290 ? 98  LEU A O   1 
ATOM 797  C CG  ? LEU A 1  98 ? -18.850  -0.772  -6.050 1.000 97.290 ? 98  LEU A CG  1 
ATOM 798  C CD1 ? LEU A 1  98 ? -18.953  -2.121  -5.347 1.000 97.290 ? 98  LEU A CD1 1 
ATOM 799  C CD2 ? LEU A 1  98 ? -17.424  -0.237  -5.986 1.000 97.290 ? 98  LEU A CD2 1 
ATOM 800  N N   ? ASN A 1  99 ? -18.842   0.092 -10.841 1.000 95.700 ? 99  ASN A N   1 
ATOM 801  C CA  ? ASN A 1  99 ? -19.199  -0.096 -12.243 1.000 95.700 ? 99  ASN A CA  1 
ATOM 802  C C   ? ASN A 1  99 ? -18.038  -0.683 -13.042 1.000 95.700 ? 99  ASN A C   1 
ATOM 803  C CB  ? ASN A 1  99 ? -19.656   1.226 -12.863 1.000 95.700 ? 99  ASN A CB  1 
ATOM 804  O O   ? ASN A 1  99 ? -17.118  -1.269 -12.470 1.000 95.700 ? 99  ASN A O   1 
ATOM 805  C CG  ? ASN A 1  99 ? -18.604   2.312 -12.763 1.000 95.700 ? 99  ASN A CG  1 
ATOM 806  N ND2 ? ASN A 1  99 ? -19.045   3.550 -12.573 1.000 95.700 ? 99  ASN A ND2 1 
ATOM 807  O OD1 ? ASN A 1  99 ? -17.403   2.042 -12.856 1.000 95.700 ? 99  ASN A OD1 1 
ATOM 808  N N   ? ALA A 1 100 ? -18.145  -0.500 -14.414 1.000 94.550 ? 100 ALA A N   1 
ATOM 809  C CA  ? ALA A 1 100 ? -17.144  -1.116 -15.281 1.000 94.550 ? 100 ALA A CA  1 
ATOM 810  C C   ? ALA A 1 100 ? -15.764  -0.510 -15.043 1.000 94.550 ? 100 ALA A C   1 
ATOM 811  C CB  ? ALA A 1 100 ? -17.543  -0.963 -16.747 1.000 94.550 ? 100 ALA A CB  1 
ATOM 812  O O   ? ALA A 1 100 ? -14.749  -1.085 -15.443 1.000 94.550 ? 100 ALA A O   1 
ATOM 813  N N   ? TYR A 1 101 ? -15.621   0.569 -14.225 1.000 94.900 ? 101 TYR A N   1 
ATOM 814  C CA  ? TYR A 1 101 ? -14.372   1.311 -14.093 1.000 94.900 ? 101 TYR A CA  1 
ATOM 815  C C   ? TYR A 1 101 ? -13.926   1.373 -12.637 1.000 94.900 ? 101 TYR A C   1 
ATOM 816  C CB  ? TYR A 1 101 ? -14.528   2.729 -14.651 1.000 94.900 ? 101 TYR A CB  1 
ATOM 817  O O   ? TYR A 1 101 ? -12.756   1.635 -12.350 1.000 94.900 ? 101 TYR A O   1 
ATOM 818  C CG  ? TYR A 1 101 ? -15.167   2.776 -16.018 1.000 94.900 ? 101 TYR A CG  1 
ATOM 819  C CD1 ? TYR A 1 101 ? -14.460   2.383 -17.153 1.000 94.900 ? 101 TYR A CD1 1 
ATOM 820  C CD2 ? TYR A 1 101 ? -16.476   3.215 -16.178 1.000 94.900 ? 101 TYR A CD2 1 
ATOM 821  C CE1 ? TYR A 1 101 ? -15.044   2.426 -18.414 1.000 94.900 ? 101 TYR A CE1 1 
ATOM 822  C CE2 ? TYR A 1 101 ? -17.070   3.263 -17.435 1.000 94.900 ? 101 TYR A CE2 1 
ATOM 823  O OH  ? TYR A 1 101 ? -16.931   2.912 -19.792 1.000 94.900 ? 101 TYR A OH  1 
ATOM 824  C CZ  ? TYR A 1 101 ? -16.348   2.867 -18.545 1.000 94.900 ? 101 TYR A CZ  1 
ATOM 825  N N   ? VAL A 1 102 ? -14.875   1.167 -11.739 1.000 97.240 ? 102 VAL A N   1 
ATOM 826  C CA  ? VAL A 1 102 ? -14.615   1.219 -10.304 1.000 97.240 ? 102 VAL A CA  1 
ATOM 827  C C   ? VAL A 1 102 ? -15.066  -0.086  -9.650 1.000 97.240 ? 102 VAL A C   1 
ATOM 828  C CB  ? VAL A 1 102 ? -15.325   2.420  -9.641 1.000 97.240 ? 102 VAL A CB  1 
ATOM 829  O O   ? VAL A 1 102 ? -16.220  -0.495  -9.798 1.000 97.240 ? 102 VAL A O   1 
ATOM 830  C CG1 ? VAL A 1 102 ? -15.076   2.430  -8.134 1.000 97.240 ? 102 VAL A CG1 1 
ATOM 831  C CG2 ? VAL A 1 102 ? -14.857   3.730 -10.272 1.000 97.240 ? 102 VAL A CG2 1 
ATOM 832  N N   ? GLY A 1 103 ? -14.018  -0.696  -8.943 1.000 97.270 ? 103 GLY A N   1 
ATOM 833  C CA  ? GLY A 1 103 ? -14.302  -1.943  -8.252 1.000 97.270 ? 103 GLY A CA  1 
ATOM 834  C C   ? GLY A 1 103 ? -13.474  -2.130  -6.994 1.000 97.270 ? 103 GLY A C   1 
ATOM 835  O O   ? GLY A 1 103 ? -12.564  -1.344  -6.722 1.000 97.270 ? 103 GLY A O   1 
ATOM 836  N N   ? THR A 1 104 ? -13.839  -3.205  -6.209 1.000 97.870 ? 104 THR A N   1 
ATOM 837  C CA  ? THR A 1 104 ? -13.115  -3.523  -4.983 1.000 97.870 ? 104 THR A CA  1 
ATOM 838  C C   ? THR A 1 104 ? -12.163  -4.695  -5.207 1.000 97.870 ? 104 THR A C   1 
ATOM 839  C CB  ? THR A 1 104 ? -14.083  -3.857  -3.833 1.000 97.870 ? 104 THR A CB  1 
ATOM 840  O O   ? THR A 1 104 ? -12.359  -5.495  -6.124 1.000 97.870 ? 104 THR A O   1 
ATOM 841  C CG2 ? THR A 1 104 ? -15.105  -2.742  -3.634 1.000 97.870 ? 104 THR A CG2 1 
ATOM 842  O OG1 ? THR A 1 104 ? -14.774  -5.075  -4.136 1.000 97.870 ? 104 THR A OG1 1 
ATOM 843  N N   ? VAL A 1 105 ? -11.074  -4.760  -4.357 1.000 97.880 ? 105 VAL A N   1 
ATOM 844  C CA  ? VAL A 1 105 ? -10.168  -5.903  -4.341 1.000 97.880 ? 105 VAL A CA  1 
ATOM 845  C C   ? VAL A 1 105 ? -10.439  -6.760  -3.106 1.000 97.880 ? 105 VAL A C   1 
ATOM 846  C CB  ? VAL A 1 105 ?  -8.689  -5.457  -4.365 1.000 97.880 ? 105 VAL A CB  1 
ATOM 847  O O   ? VAL A 1 105 ? -10.772  -6.236  -2.040 1.000 97.880 ? 105 VAL A O   1 
ATOM 848  C CG1 ? VAL A 1 105 ?  -8.338  -4.682  -3.096 1.000 97.880 ? 105 VAL A CG1 1 
ATOM 849  C CG2 ? VAL A 1 105 ?  -7.769  -6.666  -4.528 1.000 97.880 ? 105 VAL A CG2 1 
ATOM 850  N N   ? GLN A 1 106 ? -10.308  -8.069  -3.303 1.000 96.550 ? 106 GLN A N   1 
ATOM 851  C CA  ? GLN A 1 106 ? -10.613  -9.006  -2.227 1.000 96.550 ? 106 GLN A CA  1 
ATOM 852  C C   ? GLN A 1 106 ?  -9.520  -8.995  -1.162 1.000 96.550 ? 106 GLN A C   1 
ATOM 853  C CB  ? GLN A 1 106 ? -10.793 -10.420  -2.781 1.000 96.550 ? 106 GLN A CB  1 
ATOM 854  O O   ? GLN A 1 106 ?  -8.336  -8.875  -1.482 1.000 96.550 ? 106 GLN A O   1 
ATOM 855  C CG  ? GLN A 1 106 ? -12.001 -10.574  -3.696 1.000 96.550 ? 106 GLN A CG  1 
ATOM 856  C CD  ? GLN A 1 106 ? -12.210 -12.004  -4.156 1.000 96.550 ? 106 GLN A CD  1 
ATOM 857  N NE2 ? GLN A 1 106 ? -12.994 -12.177  -5.215 1.000 96.550 ? 106 GLN A NE2 1 
ATOM 858  O OE1 ? GLN A 1 106 ? -11.671 -12.945  -3.566 1.000 96.550 ? 106 GLN A OE1 1 
ATOM 859  N N   ? LEU A 1 107 ? -10.018  -9.128   0.117 1.000 96.940 ? 107 LEU A N   1 
ATOM 860  C CA  ? LEU A 1 107 ?  -9.085  -9.269   1.231 1.000 96.940 ? 107 LEU A CA  1 
ATOM 861  C C   ? LEU A 1 107 ?  -8.680 -10.727   1.419 1.000 96.940 ? 107 LEU A C   1 
ATOM 862  C CB  ? LEU A 1 107 ?  -9.707  -8.729   2.522 1.000 96.940 ? 107 LEU A CB  1 
ATOM 863  O O   ? LEU A 1 107 ?  -9.474 -11.635   1.162 1.000 96.940 ? 107 LEU A O   1 
ATOM 864  C CG  ? LEU A 1 107 ?  -9.971  -7.223   2.568 1.000 96.940 ? 107 LEU A CG  1 
ATOM 865  C CD1 ? LEU A 1 107 ? -10.784  -6.866   3.808 1.000 96.940 ? 107 LEU A CD1 1 
ATOM 866  C CD2 ? LEU A 1 107 ?  -8.658  -6.448   2.542 1.000 96.940 ? 107 LEU A CD2 1 
ATOM 867  N N   ? PRO A 1 108 ?  -7.460 -10.964   1.833 1.000 95.330 ? 108 PRO A N   1 
ATOM 868  C CA  ? PRO A 1 108 ?  -6.973 -12.335   2.005 1.000 95.330 ? 108 PRO A CA  1 
ATOM 869  C C   ? PRO A 1 108 ?  -7.734 -13.100   3.084 1.000 95.330 ? 108 PRO A C   1 
ATOM 870  C CB  ? PRO A 1 108 ?  -5.508 -12.141   2.404 1.000 95.330 ? 108 PRO A CB  1 
ATOM 871  O O   ? PRO A 1 108 ?  -8.073 -12.533   4.126 1.000 95.330 ? 108 PRO A O   1 
ATOM 872  C CG  ? PRO A 1 108 ?  -5.459 -10.785   3.031 1.000 95.330 ? 108 PRO A CG  1 
ATOM 873  C CD  ? PRO A 1 108 ?  -6.500  -9.920   2.380 1.000 95.330 ? 108 PRO A CD  1 
ATOM 874  N N   ? LYS A 1 109 ?  -7.967 -14.408   2.824 1.000 89.380 ? 109 LYS A N   1 
ATOM 875  C CA  ? LYS A 1 109 ?  -8.612 -15.313   3.771 1.000 89.380 ? 109 LYS A CA  1 
ATOM 876  C C   ? LYS A 1 109 ?  -7.593 -16.242   4.425 1.000 89.380 ? 109 LYS A C   1 
ATOM 877  C CB  ? LYS A 1 109 ?  -9.699 -16.133   3.076 1.000 89.380 ? 109 LYS A CB  1 
ATOM 878  O O   ? LYS A 1 109 ?  -7.876 -16.856   5.455 1.000 89.380 ? 109 LYS A O   1 
ATOM 879  C CG  ? LYS A 1 109 ? -10.872 -15.305   2.572 1.000 89.380 ? 109 LYS A CG  1 
ATOM 880  C CD  ? LYS A 1 109 ? -11.929 -16.180   1.910 1.000 89.380 ? 109 LYS A CD  1 
ATOM 881  C CE  ? LYS A 1 109 ? -13.089 -15.349   1.376 1.000 89.380 ? 109 LYS A CE  1 
ATOM 882  N NZ  ? LYS A 1 109 ? -14.114 -16.199   0.700 1.000 89.380 ? 109 LYS A NZ  1 
ATOM 883  N N   ? SER A 1 110 ?  -6.460 -16.373   3.746 1.000 84.660 ? 110 SER A N   1 
ATOM 884  C CA  ? SER A 1 110 ?  -5.367 -17.213   4.224 1.000 84.660 ? 110 SER A CA  1 
ATOM 885  C C   ? SER A 1 110 ?  -4.020 -16.518   4.054 1.000 84.660 ? 110 SER A C   1 
ATOM 886  C CB  ? SER A 1 110 ?  -5.356 -18.552   3.485 1.000 84.660 ? 110 SER A CB  1 
ATOM 887  O O   ? SER A 1 110 ?  -3.934 -15.469   3.413 1.000 84.660 ? 110 SER A O   1 
ATOM 888  O OG  ? SER A 1 110 ?  -5.133 -18.359   2.099 1.000 84.660 ? 110 SER A OG  1 
ATOM 889  N N   ? GLU A 1 111 ?  -3.040 -17.260   4.624 1.000 82.500 ? 111 GLU A N   1 
ATOM 890  C CA  ? GLU A 1 111 ?  -1.674 -16.745   4.590 1.000 82.500 ? 111 GLU A CA  1 
ATOM 891  C C   ? GLU A 1 111 ?  -1.089 -16.824   3.183 1.000 82.500 ? 111 GLU A C   1 
ATOM 892  C CB  ? GLU A 1 111 ?  -0.786 -17.511   5.574 1.000 82.500 ? 111 GLU A CB  1 
ATOM 893  O O   ? GLU A 1 111 ?  -1.414 -17.737   2.421 1.000 82.500 ? 111 GLU A O   1 
ATOM 894  C CG  ? GLU A 1 111 ?  -1.088 -17.214   7.035 1.000 82.500 ? 111 GLU A CG  1 
ATOM 895  C CD  ? GLU A 1 111 ?  -0.114 -17.878   7.996 1.000 82.500 ? 111 GLU A CD  1 
ATOM 896  O OE1 ? GLU A 1 111 ?  -0.152 -17.570   9.209 1.000 82.500 ? 111 GLU A OE1 1 
ATOM 897  O OE2 ? GLU A 1 111 ?   0.695 -18.712   7.532 1.000 82.500 ? 111 GLU A OE2 1 
ATOM 898  N N   ? LEU A 1 112 ?  -0.355 -15.818   2.815 1.000 86.250 ? 112 LEU A N   1 
ATOM 899  C CA  ? LEU A 1 112 ?   0.346 -15.683   1.543 1.000 86.250 ? 112 LEU A CA  1 
ATOM 900  C C   ? LEU A 1 112 ?   1.435 -16.742   1.408 1.000 86.250 ? 112 LEU A C   1 
ATOM 901  C CB  ? LEU A 1 112 ?   0.959 -14.286   1.415 1.000 86.250 ? 112 LEU A CB  1 
ATOM 902  O O   ? LEU A 1 112 ?   2.171 -17.008   2.361 1.000 86.250 ? 112 LEU A O   1 
ATOM 903  C CG  ? LEU A 1 112 ?   1.646 -13.966   0.086 1.000 86.250 ? 112 LEU A CG  1 
ATOM 904  C CD1 ? LEU A 1 112 ?   0.614 -13.844  -1.029 1.000 86.250 ? 112 LEU A CD1 1 
ATOM 905  C CD2 ? LEU A 1 112 ?   2.468 -12.687   0.203 1.000 86.250 ? 112 LEU A CD2 1 
ATOM 906  N N   ? GLN A 1 113 ?   1.545 -17.373   0.235 1.000 82.420 ? 113 GLN A N   1 
ATOM 907  C CA  ? GLN A 1 113 ?   2.585 -18.365  -0.015 1.000 82.420 ? 113 GLN A CA  1 
ATOM 908  C C   ? GLN A 1 113 ?   3.789 -17.737  -0.711 1.000 82.420 ? 113 GLN A C   1 
ATOM 909  C CB  ? GLN A 1 113 ?   2.036 -19.520  -0.855 1.000 82.420 ? 113 GLN A CB  1 
ATOM 910  O O   ? GLN A 1 113 ?   3.637 -16.807  -1.506 1.000 82.420 ? 113 GLN A O   1 
ATOM 911  C CG  ? GLN A 1 113 ?   0.860 -20.242  -0.213 1.000 82.420 ? 113 GLN A CG  1 
ATOM 912  C CD  ? GLN A 1 113 ?   1.253 -21.571   0.405 1.000 82.420 ? 113 GLN A CD  1 
ATOM 913  N NE2 ? GLN A 1 113 ?   0.595 -21.933   1.501 1.000 82.420 ? 113 GLN A NE2 1 
ATOM 914  O OE1 ? GLN A 1 113 ?   2.141 -22.266  -0.098 1.000 82.420 ? 113 GLN A OE1 1 
ATOM 915  N N   ? ASP A 1 114 ?   4.979 -18.338  -0.406 1.000 87.280 ? 114 ASP A N   1 
ATOM 916  C CA  ? ASP A 1 114 ?   6.199 -17.904  -1.081 1.000 87.280 ? 114 ASP A CA  1 
ATOM 917  C C   ? ASP A 1 114 ?   6.117 -18.164  -2.584 1.000 87.280 ? 114 ASP A C   1 
ATOM 918  C CB  ? ASP A 1 114 ?   7.420 -18.612  -0.490 1.000 87.280 ? 114 ASP A CB  1 
ATOM 919  O O   ? ASP A 1 114 ?   5.416 -19.078  -3.024 1.000 87.280 ? 114 ASP A O   1 
ATOM 920  C CG  ? ASP A 1 114 ?   7.640 -18.289   0.977 1.000 87.280 ? 114 ASP A CG  1 
ATOM 921  O OD1 ? ASP A 1 114 ?   7.050 -17.309   1.481 1.000 87.280 ? 114 ASP A OD1 1 
ATOM 922  O OD2 ? ASP A 1 114 ?   8.414 -19.018   1.634 1.000 87.280 ? 114 ASP A OD2 1 
ATOM 923  N N   ? ASP A 1 115 ?   6.759 -17.280  -3.437 1.000 88.410 ? 115 ASP A N   1 
ATOM 924  C CA  ? ASP A 1 115 ?   6.960 -17.437  -4.874 1.000 88.410 ? 115 ASP A CA  1 
ATOM 925  C C   ? ASP A 1 115 ?   5.664 -17.184  -5.641 1.000 88.410 ? 115 ASP A C   1 
ATOM 926  C CB  ? ASP A 1 115 ?   7.494 -18.835  -5.192 1.000 88.410 ? 115 ASP A CB  1 
ATOM 927  O O   ? ASP A 1 115 ?   5.564 -17.507  -6.826 1.000 88.410 ? 115 ASP A O   1 
ATOM 928  C CG  ? ASP A 1 115 ?   8.930 -19.038  -4.742 1.000 88.410 ? 115 ASP A CG  1 
ATOM 929  O OD1 ? ASP A 1 115 ?   9.720 -18.069  -4.768 1.000 88.410 ? 115 ASP A OD1 1 
ATOM 930  O OD2 ? ASP A 1 115 ?   9.276 -20.177  -4.361 1.000 88.410 ? 115 ASP A OD2 1 
ATOM 931  N N   ? GLU A 1 116 ?   4.629 -16.818  -4.924 1.000 90.170 ? 116 GLU A N   1 
ATOM 932  C CA  ? GLU A 1 116 ?   3.397 -16.413  -5.594 1.000 90.170 ? 116 GLU A CA  1 
ATOM 933  C C   ? GLU A 1 116 ?   3.608 -15.145  -6.417 1.000 90.170 ? 116 GLU A C   1 
ATOM 934  C CB  ? GLU A 1 116 ?   2.276 -16.198  -4.575 1.000 90.170 ? 116 GLU A CB  1 
ATOM 935  O O   ? GLU A 1 116 ?   4.241 -14.195  -5.951 1.000 90.170 ? 116 GLU A O   1 
ATOM 936  C CG  ? GLU A 1 116 ?   0.891 -16.095  -5.197 1.000 90.170 ? 116 GLU A CG  1 
ATOM 937  C CD  ? GLU A 1 116 ?  -0.234 -16.219  -4.181 1.000 90.170 ? 116 GLU A CD  1 
ATOM 938  O OE1 ? GLU A 1 116 ?  -1.415 -16.045  -4.559 1.000 90.170 ? 116 GLU A OE1 1 
ATOM 939  O OE2 ? GLU A 1 116 ?   0.068 -16.490  -2.998 1.000 90.170 ? 116 GLU A OE2 1 
ATOM 940  N N   ? GLU A 1 117 ?   3.197 -15.125  -7.648 1.000 92.720 ? 117 GLU A N   1 
ATOM 941  C CA  ? GLU A 1 117 ?   3.289 -13.960  -8.523 1.000 92.720 ? 117 GLU A CA  1 
ATOM 942  C C   ? GLU A 1 117 ?   2.231 -12.919  -8.168 1.000 92.720 ? 117 GLU A C   1 
ATOM 943  C CB  ? GLU A 1 117 ?   3.147 -14.376  -9.989 1.000 92.720 ? 117 GLU A CB  1 
ATOM 944  O O   ? GLU A 1 117 ?   1.054 -13.251  -8.009 1.000 92.720 ? 117 GLU A O   1 
ATOM 945  C CG  ? GLU A 1 117 ?   4.362 -15.107 -10.542 1.000 92.720 ? 117 GLU A CG  1 
ATOM 946  C CD  ? GLU A 1 117 ?   4.331 -15.265 -12.053 1.000 92.720 ? 117 GLU A CD  1 
ATOM 947  O OE1 ? GLU A 1 117 ?   5.162 -14.635 -12.746 1.000 92.720 ? 117 GLU A OE1 1 
ATOM 948  O OE2 ? GLU A 1 117 ?   3.468 -16.023 -12.549 1.000 92.720 ? 117 GLU A OE2 1 
ATOM 949  N N   ? CYS A 1 118 ?   2.699 -11.732  -8.100 1.000 95.160 ? 118 CYS A N   1 
ATOM 950  C CA  ? CYS A 1 118 ?   1.833 -10.640  -7.671 1.000 95.160 ? 118 CYS A CA  1 
ATOM 951  C C   ? CYS A 1 118 ?   2.000  -9.424  -8.574 1.000 95.160 ? 118 CYS A C   1 
ATOM 952  C CB  ? CYS A 1 118 ?   2.132 -10.256  -6.222 1.000 95.160 ? 118 CYS A CB  1 
ATOM 953  O O   ? CYS A 1 118 ?   3.054  -9.239  -9.185 1.000 95.160 ? 118 CYS A O   1 
ATOM 954  S SG  ? CYS A 1 118 ?   2.033 -11.640  -5.066 1.000 95.160 ? 118 CYS A SG  1 
ATOM 955  N N   ? VAL A 1 119 ?   0.934  -8.653  -8.625 1.000 95.420 ? 119 VAL A N   1 
ATOM 956  C CA  ? VAL A 1 119 ?   0.951  -7.417  -9.400 1.000 95.420 ? 119 VAL A CA  1 
ATOM 957  C C   ? VAL A 1 119 ?   0.943  -6.215  -8.457 1.000 95.420 ? 119 VAL A C   1 
ATOM 958  C CB  ? VAL A 1 119 ?  -0.247  -7.340 -10.372 1.000 95.420 ? 119 VAL A CB  1 
ATOM 959  O O   ? VAL A 1 119 ?   0.037  -6.072  -7.632 1.000 95.420 ? 119 VAL A O   1 
ATOM 960  C CG1 ? VAL A 1 119 ?  -0.275  -5.991 -11.089 1.000 95.420 ? 119 VAL A CG1 1 
ATOM 961  C CG2 ? VAL A 1 119 ?  -0.189  -8.485 -11.382 1.000 95.420 ? 119 VAL A CG2 1 
ATOM 962  N N   ? VAL A 1 120 ?   2.020  -5.405  -8.565 1.000 95.530 ? 120 VAL A N   1 
ATOM 963  C CA  ? VAL A 1 120 ?   2.068  -4.133  -7.851 1.000 95.530 ? 120 VAL A CA  1 
ATOM 964  C C   ? VAL A 1 120 ?   1.718  -2.992  -8.802 1.000 95.530 ? 120 VAL A C   1 
ATOM 965  C CB  ? VAL A 1 120 ?   3.456  -3.891  -7.216 1.000 95.530 ? 120 VAL A CB  1 
ATOM 966  O O   ? VAL A 1 120 ?   2.125  -2.998  -9.966 1.000 95.530 ? 120 VAL A O   1 
ATOM 967  C CG1 ? VAL A 1 120 ?   4.545  -3.883  -8.287 1.000 95.530 ? 120 VAL A CG1 1 
ATOM 968  C CG2 ? VAL A 1 120 ?   3.463  -2.580  -6.433 1.000 95.530 ? 120 VAL A CG2 1 
ATOM 969  N N   ? SER A 1 121 ?   0.926  -2.057  -8.344 1.000 95.400 ? 121 SER A N   1 
ATOM 970  C CA  ? SER A 1 121 ?   0.473  -0.994  -9.235 1.000 95.400 ? 121 SER A CA  1 
ATOM 971  C C   ? SER A 1 121 ?   0.509   0.363  -8.540 1.000 95.400 ? 121 SER A C   1 
ATOM 972  C CB  ? SER A 1 121 ?  -0.943  -1.281  -9.736 1.000 95.400 ? 121 SER A CB  1 
ATOM 973  O O   ? SER A 1 121 ?   0.450   0.439  -7.311 1.000 95.400 ? 121 SER A O   1 
ATOM 974  O OG  ? SER A 1 121 ?  -1.854  -1.358  -8.653 1.000 95.400 ? 121 SER A OG  1 
ATOM 975  N N   ? GLY A 1 122 ?   0.706   1.449  -9.367 1.000 94.500 ? 122 GLY A N   1 
ATOM 976  C CA  ? GLY A 1 122 ?   0.732   2.797  -8.822 1.000 94.500 ? 122 GLY A CA  1 
ATOM 977  C C   ? GLY A 1 122 ?   1.214   3.835  -9.818 1.000 94.500 ? 122 GLY A C   1 
ATOM 978  O O   ? GLY A 1 122 ?   1.457   3.518 -10.984 1.000 94.500 ? 122 GLY A O   1 
ATOM 979  N N   ? TRP A 1 123 ?   1.232   5.178  -9.354 1.000 92.440 ? 123 TRP A N   1 
ATOM 980  C CA  ? TRP A 1 123 ?   1.616   6.321 -10.175 1.000 92.440 ? 123 TRP A CA  1 
ATOM 981  C C   ? TRP A 1 123 ?   2.945   6.905  -9.707 1.000 92.440 ? 123 TRP A C   1 
ATOM 982  C CB  ? TRP A 1 123 ?   0.529   7.399 -10.138 1.000 92.440 ? 123 TRP A CB  1 
ATOM 983  O O   ? TRP A 1 123 ?   3.181   8.109  -9.835 1.000 92.440 ? 123 TRP A O   1 
ATOM 984  C CG  ? TRP A 1 123 ?  -0.739   7.009 -10.836 1.000 92.440 ? 123 TRP A CG  1 
ATOM 985  C CD1 ? TRP A 1 123 ?  -1.058   7.225 -12.148 1.000 92.440 ? 123 TRP A CD1 1 
ATOM 986  C CD2 ? TRP A 1 123 ?  -1.861   6.337 -10.255 1.000 92.440 ? 123 TRP A CD2 1 
ATOM 987  C CE2 ? TRP A 1 123 ?  -2.826   6.177 -11.275 1.000 92.440 ? 123 TRP A CE2 1 
ATOM 988  C CE3 ? TRP A 1 123 ?  -2.144   5.852  -8.971 1.000 92.440 ? 123 TRP A CE3 1 
ATOM 989  N NE1 ? TRP A 1 123 ?  -2.312   6.728 -12.418 1.000 92.440 ? 123 TRP A NE1 1 
ATOM 990  C CH2 ? TRP A 1 123 ?  -4.306   5.089  -9.783 1.000 92.440 ? 123 TRP A CH2 1 
ATOM 991  C CZ2 ? TRP A 1 123 ?  -4.055   5.553 -11.048 1.000 92.440 ? 123 TRP A CZ2 1 
ATOM 992  C CZ3 ? TRP A 1 123 ?  -3.367   5.231  -8.748 1.000 92.440 ? 123 TRP A CZ3 1 
ATOM 993  N N   ? GLY A 1 124 ?   3.747   6.086  -9.001 1.000 83.500 ? 124 GLY A N   1 
ATOM 994  C CA  ? GLY A 1 124 ?   5.029   6.542  -8.488 1.000 83.500 ? 124 GLY A CA  1 
ATOM 995  C C   ? GLY A 1 124 ?   6.074   6.725  -9.572 1.000 83.500 ? 124 GLY A C   1 
ATOM 996  O O   ? GLY A 1 124 ?   5.745   6.762 -10.759 1.000 83.500 ? 124 GLY A O   1 
ATOM 997  N N   ? VAL A 1 125 ?   7.342   6.977  -9.227 1.000 77.220 ? 125 VAL A N   1 
ATOM 998  C CA  ? VAL A 1 125 ?   8.460   7.193 -10.140 1.000 77.220 ? 125 VAL A CA  1 
ATOM 999  C C   ? VAL A 1 125 ?   8.746   5.913 -10.920 1.000 77.220 ? 125 VAL A C   1 
ATOM 1000 C CB  ? VAL A 1 125 ?   9.728   7.652  -9.385 1.000 77.220 ? 125 VAL A CB  1 
ATOM 1001 O O   ? VAL A 1 125 ?   8.654   4.811 -10.373 1.000 77.220 ? 125 VAL A O   1 
ATOM 1002 C CG1 ? VAL A 1 125 ?   9.509   9.019  -8.740 1.000 77.220 ? 125 VAL A CG1 1 
ATOM 1003 C CG2 ? VAL A 1 125 ?  10.125   6.618  -8.333 1.000 77.220 ? 125 VAL A CG2 1 
ATOM 1004 N N   ? THR A 1 126 ?   9.021   6.091 -12.218 1.000 74.850 ? 126 THR A N   1 
ATOM 1005 C CA  ? THR A 1 126 ?   9.162   4.940 -13.103 1.000 74.850 ? 126 THR A CA  1 
ATOM 1006 C C   ? THR A 1 126 ?  10.619   4.747 -13.513 1.000 74.850 ? 126 THR A C   1 
ATOM 1007 C CB  ? THR A 1 126 ?   8.288   5.094 -14.362 1.000 74.850 ? 126 THR A CB  1 
ATOM 1008 O O   ? THR A 1 126 ?  10.955   3.774 -14.191 1.000 74.850 ? 126 THR A O   1 
ATOM 1009 C CG2 ? THR A 1 126 ?   6.805   5.095 -14.005 1.000 74.850 ? 126 THR A CG2 1 
ATOM 1010 O OG1 ? THR A 1 126 ?   8.612   6.329 -15.013 1.000 74.850 ? 126 THR A OG1 1 
ATOM 1011 N N   ? ASP A 1 127 ?  11.507   5.710 -13.164 1.000 67.440 ? 127 ASP A N   1 
ATOM 1012 C CA  ? ASP A 1 127 ?  12.940   5.675 -13.436 1.000 67.440 ? 127 ASP A CA  1 
ATOM 1013 C C   ? ASP A 1 127 ?  13.739   6.188 -12.240 1.000 67.440 ? 127 ASP A C   1 
ATOM 1014 C CB  ? ASP A 1 127 ?  13.271   6.499 -14.682 1.000 67.440 ? 127 ASP A CB  1 
ATOM 1015 O O   ? ASP A 1 127 ?  13.376   7.196 -11.631 1.000 67.440 ? 127 ASP A O   1 
ATOM 1016 C CG  ? ASP A 1 127 ?  14.718   6.355 -15.122 1.000 67.440 ? 127 ASP A CG  1 
ATOM 1017 O OD1 ? ASP A 1 127 ?  15.619   6.879 -14.433 1.000 67.440 ? 127 ASP A OD1 1 
ATOM 1018 O OD2 ? ASP A 1 127 ?  14.958   5.713 -16.167 1.000 67.440 ? 127 ASP A OD2 1 
ATOM 1019 N N   ? ILE A 1 128 ?  14.805   5.370 -11.917 1.000 66.840 ? 128 ILE A N   1 
ATOM 1020 C CA  ? ILE A 1 128 ?  15.607   5.627 -10.726 1.000 66.840 ? 128 ILE A CA  1 
ATOM 1021 C C   ? ILE A 1 128 ?  16.247   7.010 -10.823 1.000 66.840 ? 128 ILE A C   1 
ATOM 1022 C CB  ? ILE A 1 128 ?  16.693   4.546 -10.531 1.000 66.840 ? 128 ILE A CB  1 
ATOM 1023 O O   ? ILE A 1 128 ?  16.606   7.608  -9.806 1.000 66.840 ? 128 ILE A O   1 
ATOM 1024 C CG1 ? ILE A 1 128 ?  17.596   4.466 -11.767 1.000 66.840 ? 128 ILE A CG1 1 
ATOM 1025 C CG2 ? ILE A 1 128 ?  16.054   3.186 -10.231 1.000 66.840 ? 128 ILE A CG2 1 
ATOM 1026 C CD1 ? ILE A 1 128 ?  18.855   3.635 -11.562 1.000 66.840 ? 128 ILE A CD1 1 
ATOM 1027 N N   ? TYR A 1 129 ?  16.283   7.613 -12.024 1.000 68.390 ? 129 TYR A N   1 
ATOM 1028 C CA  ? TYR A 1 129 ?  16.970   8.884 -12.226 1.000 68.390 ? 129 TYR A CA  1 
ATOM 1029 C C   ? TYR A 1 129 ?  15.974  10.008 -12.483 1.000 68.390 ? 129 TYR A C   1 
ATOM 1030 C CB  ? TYR A 1 129 ?  17.955   8.782 -13.394 1.000 68.390 ? 129 TYR A CB  1 
ATOM 1031 O O   ? TYR A 1 129 ?  16.354  11.179 -12.553 1.000 68.390 ? 129 TYR A O   1 
ATOM 1032 C CG  ? TYR A 1 129 ?  19.010   7.719 -13.209 1.000 68.390 ? 129 TYR A CG  1 
ATOM 1033 C CD1 ? TYR A 1 129 ?  19.992   7.848 -12.229 1.000 68.390 ? 129 TYR A CD1 1 
ATOM 1034 C CD2 ? TYR A 1 129 ?  19.027   6.584 -14.012 1.000 68.390 ? 129 TYR A CD2 1 
ATOM 1035 C CE1 ? TYR A 1 129 ?  20.968   6.871 -12.056 1.000 68.390 ? 129 TYR A CE1 1 
ATOM 1036 C CE2 ? TYR A 1 129 ?  19.997   5.601 -13.847 1.000 68.390 ? 129 TYR A CE2 1 
ATOM 1037 O OH  ? TYR A 1 129 ?  21.925   4.783 -12.700 1.000 68.390 ? 129 TYR A OH  1 
ATOM 1038 C CZ  ? TYR A 1 129 ?  20.962   5.753 -12.868 1.000 68.390 ? 129 TYR A CZ  1 
ATOM 1039 N N   ? ARG A 1 130 ?  14.670   9.607 -12.597 1.000 68.210 ? 130 ARG A N   1 
ATOM 1040 C CA  ? ARG A 1 130 ?  13.598  10.580 -12.783 1.000 68.210 ? 130 ARG A CA  1 
ATOM 1041 C C   ? ARG A 1 130 ?  12.902  10.887 -11.462 1.000 68.210 ? 130 ARG A C   1 
ATOM 1042 C CB  ? ARG A 1 130 ?  12.580  10.069 -13.806 1.000 68.210 ? 130 ARG A CB  1 
ATOM 1043 O O   ? ARG A 1 130 ?  12.831  10.031 -10.578 1.000 68.210 ? 130 ARG A O   1 
ATOM 1044 C CG  ? ARG A 1 130 ?  13.101  10.042 -15.233 1.000 68.210 ? 130 ARG A CG  1 
ATOM 1045 C CD  ? ARG A 1 130 ?  12.009   9.668 -16.226 1.000 68.210 ? 130 ARG A CD  1 
ATOM 1046 N NE  ? ARG A 1 130 ?  12.491   9.721 -17.603 1.000 68.210 ? 130 ARG A NE  1 
ATOM 1047 N NH1 ? ARG A 1 130 ?  10.393   9.584 -18.560 1.000 68.210 ? 130 ARG A NH1 1 
ATOM 1048 N NH2 ? ARG A 1 130 ?  12.256   9.736 -19.888 1.000 68.210 ? 130 ARG A NH2 1 
ATOM 1049 C CZ  ? ARG A 1 130 ?  11.712   9.680 -18.680 1.000 68.210 ? 130 ARG A CZ  1 
ATOM 1050 N N   ? TYR A 1 131 ?  12.562  12.189 -11.332 1.000 70.600 ? 131 TYR A N   1 
ATOM 1051 C CA  ? TYR A 1 131 ?  11.925  12.626 -10.095 1.000 70.600 ? 131 TYR A CA  1 
ATOM 1052 C C   ? TYR A 1 131 ?  10.435  12.872 -10.306 1.000 70.600 ? 131 TYR A C   1 
ATOM 1053 C CB  ? TYR A 1 131 ?  12.594  13.899  -9.566 1.000 70.600 ? 131 TYR A CB  1 
ATOM 1054 O O   ? TYR A 1 131 ?   9.692  13.081  -9.344 1.000 70.600 ? 131 TYR A O   1 
ATOM 1055 C CG  ? TYR A 1 131 ?  14.023  13.695  -9.127 1.000 70.600 ? 131 TYR A CG  1 
ATOM 1056 C CD1 ? TYR A 1 131 ?  14.318  13.088  -7.908 1.000 70.600 ? 131 TYR A CD1 1 
ATOM 1057 C CD2 ? TYR A 1 131 ?  15.081  14.110  -9.928 1.000 70.600 ? 131 TYR A CD2 1 
ATOM 1058 C CE1 ? TYR A 1 131 ?  15.634  12.899  -7.498 1.000 70.600 ? 131 TYR A CE1 1 
ATOM 1059 C CE2 ? TYR A 1 131 ?  16.401  13.927  -9.529 1.000 70.600 ? 131 TYR A CE2 1 
ATOM 1060 O OH  ? TYR A 1 131 ?  17.972  13.137  -7.914 1.000 70.600 ? 131 TYR A OH  1 
ATOM 1061 C CZ  ? TYR A 1 131 ?  16.667  13.321  -8.314 1.000 70.600 ? 131 TYR A CZ  1 
ATOM 1062 N N   ? SER A 1 132 ?  10.022  12.628 -11.669 1.000 78.510 ? 132 SER A N   1 
ATOM 1063 C CA  ? SER A 1 132 ?   8.624  12.940 -11.949 1.000 78.510 ? 132 SER A CA  1 
ATOM 1064 C C   ? SER A 1 132 ?   7.749  11.695 -11.849 1.000 78.510 ? 132 SER A C   1 
ATOM 1065 C CB  ? SER A 1 132 ?   8.482  13.562 -13.339 1.000 78.510 ? 132 SER A CB  1 
ATOM 1066 O O   ? SER A 1 132 ?   8.176  10.598 -12.214 1.000 78.510 ? 132 SER A O   1 
ATOM 1067 O OG  ? SER A 1 132 ?   8.937  12.668 -14.340 1.000 78.510 ? 132 SER A OG  1 
ATOM 1068 N N   ? LEU A 1 133 ?   6.561  11.887 -11.216 1.000 82.050 ? 133 LEU A N   1 
ATOM 1069 C CA  ? LEU A 1 133 ?   5.565  10.823 -11.154 1.000 82.050 ? 133 LEU A CA  1 
ATOM 1070 C C   ? LEU A 1 133 ?   5.056  10.472 -12.548 1.000 82.050 ? 133 LEU A C   1 
ATOM 1071 C CB  ? LEU A 1 133 ?   4.394  11.236 -10.259 1.000 82.050 ? 133 LEU A CB  1 
ATOM 1072 O O   ? LEU A 1 133 ?   5.010  11.332 -13.431 1.000 82.050 ? 133 LEU A O   1 
ATOM 1073 C CG  ? LEU A 1 133 ?   4.737  11.573  -8.807 1.000 82.050 ? 133 LEU A CG  1 
ATOM 1074 C CD1 ? LEU A 1 133 ?   3.491  12.044  -8.064 1.000 82.050 ? 133 LEU A CD1 1 
ATOM 1075 C CD2 ? LEU A 1 133 ?   5.357  10.366  -8.109 1.000 82.050 ? 133 LEU A CD2 1 
ATOM 1076 N N   ? SER A 1 134 ?   4.719   9.201 -12.725 1.000 87.460 ? 134 SER A N   1 
ATOM 1077 C CA  ? SER A 1 134 ?   4.057   8.781 -13.956 1.000 87.460 ? 134 SER A CA  1 
ATOM 1078 C C   ? SER A 1 134 ?   2.658   9.378 -14.064 1.000 87.460 ? 134 SER A C   1 
ATOM 1079 C CB  ? SER A 1 134 ?   3.976   7.256 -14.028 1.000 87.460 ? 134 SER A CB  1 
ATOM 1080 O O   ? SER A 1 134 ?   1.920   9.424 -13.077 1.000 87.460 ? 134 SER A O   1 
ATOM 1081 O OG  ? SER A 1 134 ?   3.258   6.844 -15.179 1.000 87.460 ? 134 SER A OG  1 
ATOM 1082 N N   ? ASN A 1 135 ?   2.343   9.796 -15.235 1.000 90.160 ? 135 ASN A N   1 
ATOM 1083 C CA  ? ASN A 1 135 ?   1.010  10.342 -15.468 1.000 90.160 ? 135 ASN A CA  1 
ATOM 1084 C C   ? ASN A 1 135 ?  -0.016   9.237 -15.702 1.000 90.160 ? 135 ASN A C   1 
ATOM 1085 C CB  ? ASN A 1 135 ?   1.027  11.310 -16.654 1.000 90.160 ? 135 ASN A CB  1 
ATOM 1086 O O   ? ASN A 1 135 ?  -1.213   9.443 -15.498 1.000 90.160 ? 135 ASN A O   1 
ATOM 1087 C CG  ? ASN A 1 135 ?   1.696  12.629 -16.321 1.000 90.160 ? 135 ASN A CG  1 
ATOM 1088 N ND2 ? ASN A 1 135 ?   2.238  13.292 -17.336 1.000 90.160 ? 135 ASN A ND2 1 
ATOM 1089 O OD1 ? ASN A 1 135 ?   1.726  13.049 -15.161 1.000 90.160 ? 135 ASN A OD1 1 
ATOM 1090 N N   ? THR A 1 136 ?   0.439   8.104 -16.068 1.000 93.180 ? 136 THR A N   1 
ATOM 1091 C CA  ? THR A 1 136 ?  -0.446   6.971 -16.315 1.000 93.180 ? 136 THR A CA  1 
ATOM 1092 C C   ? THR A 1 136 ?  -0.153   5.833 -15.341 1.000 93.180 ? 136 THR A C   1 
ATOM 1093 C CB  ? THR A 1 136 ?  -0.309   6.459 -17.761 1.000 93.180 ? 136 THR A CB  1 
ATOM 1094 O O   ? THR A 1 136 ?   0.971   5.701 -14.853 1.000 93.180 ? 136 THR A O   1 
ATOM 1095 C CG2 ? THR A 1 136 ?  -0.766   7.515 -18.763 1.000 93.180 ? 136 THR A CG2 1 
ATOM 1096 O OG1 ? THR A 1 136 ?   1.062   6.133 -18.018 1.000 93.180 ? 136 THR A OG1 1 
ATOM 1097 N N   ? LEU A 1 137 ?  -1.185   5.115 -14.958 1.000 94.280 ? 137 LEU A N   1 
ATOM 1098 C CA  ? LEU A 1 137 ?  -1.083   3.987 -14.039 1.000 94.280 ? 137 LEU A CA  1 
ATOM 1099 C C   ? LEU A 1 137 ?  -0.175   2.902 -14.609 1.000 94.280 ? 137 LEU A C   1 
ATOM 1100 C CB  ? LEU A 1 137 ?  -2.469   3.407 -13.745 1.000 94.280 ? 137 LEU A CB  1 
ATOM 1101 O O   ? LEU A 1 137 ?  -0.348   2.482 -15.756 1.000 94.280 ? 137 LEU A O   1 
ATOM 1102 C CG  ? LEU A 1 137 ?  -2.538   2.332 -12.658 1.000 94.280 ? 137 LEU A CG  1 
ATOM 1103 C CD1 ? LEU A 1 137 ?  -2.060   2.897 -11.324 1.000 94.280 ? 137 LEU A CD1 1 
ATOM 1104 C CD2 ? LEU A 1 137 ?  -3.956   1.785 -12.536 1.000 94.280 ? 137 LEU A CD2 1 
ATOM 1105 N N   ? GLN A 1 138 ?   0.760   2.489 -13.707 1.000 94.840 ? 138 GLN A N   1 
ATOM 1106 C CA  ? GLN A 1 138 ?   1.740   1.475 -14.081 1.000 94.840 ? 138 GLN A CA  1 
ATOM 1107 C C   ? GLN A 1 138 ?   1.594   0.224 -13.220 1.000 94.840 ? 138 GLN A C   1 
ATOM 1108 C CB  ? GLN A 1 138 ?   3.160   2.031 -13.962 1.000 94.840 ? 138 GLN A CB  1 
ATOM 1109 O O   ? GLN A 1 138 ?   1.088   0.292 -12.097 1.000 94.840 ? 138 GLN A O   1 
ATOM 1110 C CG  ? GLN A 1 138 ?   3.390   3.307 -14.760 1.000 94.840 ? 138 GLN A CG  1 
ATOM 1111 C CD  ? GLN A 1 138 ?   3.349   3.077 -16.259 1.000 94.840 ? 138 GLN A CD  1 
ATOM 1112 N NE2 ? GLN A 1 138 ?   2.684   3.975 -16.979 1.000 94.840 ? 138 GLN A NE2 1 
ATOM 1113 O OE1 ? GLN A 1 138 ?   3.911   2.101 -16.767 1.000 94.840 ? 138 GLN A OE1 1 
ATOM 1114 N N   ? ALA A 1 139 ?   2.086  -0.911 -13.787 1.000 94.400 ? 139 ALA A N   1 
ATOM 1115 C CA  ? ALA A 1 139 ?   2.102  -2.149 -13.012 1.000 94.400 ? 139 ALA A CA  1 
ATOM 1116 C C   ? ALA A 1 139 ?   3.332  -2.989 -13.345 1.000 94.400 ? 139 ALA A C   1 
ATOM 1117 C CB  ? ALA A 1 139 ?   0.829  -2.952 -13.266 1.000 94.400 ? 139 ALA A CB  1 
ATOM 1118 O O   ? ALA A 1 139 ?   3.851  -2.925 -14.462 1.000 94.400 ? 139 ALA A O   1 
ATOM 1119 N N   ? ALA A 1 140 ?   3.735  -3.783 -12.328 1.000 92.400 ? 140 ALA A N   1 
ATOM 1120 C CA  ? ALA A 1 140 ?   4.825  -4.742 -12.488 1.000 92.400 ? 140 ALA A CA  1 
ATOM 1121 C C   ? ALA A 1 140 ?   4.510  -6.054 -11.774 1.000 92.400 ? 140 ALA A C   1 
ATOM 1122 C CB  ? ALA A 1 140 ?   6.132  -4.155 -11.963 1.000 92.400 ? 140 ALA A CB  1 
ATOM 1123 O O   ? ALA A 1 140 ?   3.869  -6.056 -10.721 1.000 92.400 ? 140 ALA A O   1 
ATOM 1124 N N   ? THR A 1 141 ?   4.971  -7.065 -12.465 1.000 92.880 ? 141 THR A N   1 
ATOM 1125 C CA  ? THR A 1 141 ?   4.838  -8.385 -11.860 1.000 92.880 ? 141 THR A CA  1 
ATOM 1126 C C   ? THR A 1 141 ?   6.072  -8.727 -11.029 1.000 92.880 ? 141 THR A C   1 
ATOM 1127 C CB  ? THR A 1 141 ?   4.619  -9.471 -12.929 1.000 92.880 ? 141 THR A CB  1 
ATOM 1128 O O   ? THR A 1 141 ?   7.199  -8.656 -11.524 1.000 92.880 ? 141 THR A O   1 
ATOM 1129 C CG2 ? THR A 1 141 ?   4.474 -10.849 -12.292 1.000 92.880 ? 141 THR A CG2 1 
ATOM 1130 O OG1 ? THR A 1 141 ?   3.429  -9.172 -13.669 1.000 92.880 ? 141 THR A OG1 1 
ATOM 1131 N N   ? ILE A 1 142 ?   5.758  -9.057  -9.662 1.000 93.080 ? 142 ILE A N   1 
ATOM 1132 C CA  ? ILE A 1 142 ?   6.825  -9.409  -8.732 1.000 93.080 ? 142 ILE A CA  1 
ATOM 1133 C C   ? ILE A 1 142 ?   6.442 -10.670  -7.960 1.000 93.080 ? 142 ILE A C   1 
ATOM 1134 C CB  ? ILE A 1 142 ?   7.126  -8.252  -7.753 1.000 93.080 ? 142 ILE A CB  1 
ATOM 1135 O O   ? ILE A 1 142 ?   5.290 -11.108  -8.008 1.000 93.080 ? 142 ILE A O   1 
ATOM 1136 C CG1 ? ILE A 1 142 ?   5.878  -7.911  -6.929 1.000 93.080 ? 142 ILE A CG1 1 
ATOM 1137 C CG2 ? ILE A 1 142 ?   7.634  -7.022  -8.510 1.000 93.080 ? 142 ILE A CG2 1 
ATOM 1138 C CD1 ? ILE A 1 142 ?   6.115  -6.862  -5.851 1.000 93.080 ? 142 ILE A CD1 1 
ATOM 1139 N N   ? SER A 1 143 ?   7.536 -11.310  -7.329 1.000 93.200 ? 143 SER A N   1 
ATOM 1140 C CA  ? SER A 1 143 ?   7.268 -12.531  -6.577 1.000 93.200 ? 143 SER A CA  1 
ATOM 1141 C C   ? SER A 1 143 ?   7.590 -12.352  -5.097 1.000 93.200 ? 143 SER A C   1 
ATOM 1142 C CB  ? SER A 1 143 ?   8.075 -13.699  -7.145 1.000 93.200 ? 143 SER A CB  1 
ATOM 1143 O O   ? SER A 1 143 ?   8.536 -11.644  -4.744 1.000 93.200 ? 143 SER A O   1 
ATOM 1144 O OG  ? SER A 1 143 ?   7.702 -13.963  -8.486 1.000 93.200 ? 143 SER A OG  1 
ATOM 1145 N N   ? VAL A 1 144 ?   6.814 -13.043  -4.312 1.000 94.130 ? 144 VAL A N   1 
ATOM 1146 C CA  ? VAL A 1 144 ?   7.033 -13.065  -2.869 1.000 94.130 ? 144 VAL A CA  1 
ATOM 1147 C C   ? VAL A 1 144 ?   8.308 -13.842  -2.552 1.000 94.130 ? 144 VAL A C   1 
ATOM 1148 C CB  ? VAL A 1 144 ?   5.831 -13.685  -2.122 1.000 94.130 ? 144 VAL A CB  1 
ATOM 1149 O O   ? VAL A 1 144 ?   8.558 -14.901  -3.133 1.000 94.130 ? 144 VAL A O   1 
ATOM 1150 C CG1 ? VAL A 1 144 ?   6.100 -13.741  -0.619 1.000 94.130 ? 144 VAL A CG1 1 
ATOM 1151 C CG2 ? VAL A 1 144 ?   4.557 -12.892  -2.411 1.000 94.130 ? 144 VAL A CG2 1 
ATOM 1152 N N   ? ILE A 1 145 ?   9.046 -13.257  -1.607 1.000 92.670 ? 145 ILE A N   1 
ATOM 1153 C CA  ? ILE A 1 145 ?  10.292 -13.901  -1.206 1.000 92.670 ? 145 ILE A CA  1 
ATOM 1154 C C   ? ILE A 1 145 ?  10.144 -14.480   0.199 1.000 92.670 ? 145 ILE A C   1 
ATOM 1155 C CB  ? ILE A 1 145 ?  11.480 -12.915  -1.258 1.000 92.670 ? 145 ILE A CB  1 
ATOM 1156 O O   ? ILE A 1 145 ?   9.383 -13.958   1.016 1.000 92.670 ? 145 ILE A O   1 
ATOM 1157 C CG1 ? ILE A 1 145 ?  11.294 -11.799  -0.223 1.000 92.670 ? 145 ILE A CG1 1 
ATOM 1158 C CG2 ? ILE A 1 145 ?  11.641 -12.336  -2.666 1.000 92.670 ? 145 ILE A CG2 1 
ATOM 1159 C CD1 ? ILE A 1 145 ?  12.498 -10.879  -0.081 1.000 92.670 ? 145 ILE A CD1 1 
ATOM 1160 N N   ? PRO A 1 146 ?  10.997 -15.538   0.448 1.000 92.730 ? 146 PRO A N   1 
ATOM 1161 C CA  ? PRO A 1 146 ?  10.965 -16.110   1.796 1.000 92.730 ? 146 PRO A CA  1 
ATOM 1162 C C   ? PRO A 1 146 ?  11.399 -15.114   2.870 1.000 92.730 ? 146 PRO A C   1 
ATOM 1163 C CB  ? PRO A 1 146 ?  11.949 -17.279   1.707 1.000 92.730 ? 146 PRO A CB  1 
ATOM 1164 O O   ? PRO A 1 146 ?  12.345 -14.350   2.662 1.000 92.730 ? 146 PRO A O   1 
ATOM 1165 C CG  ? PRO A 1 146 ?  11.973 -17.648   0.259 1.000 92.730 ? 146 PRO A CG  1 
ATOM 1166 C CD  ? PRO A 1 146 ?  11.815 -16.396  -0.555 1.000 92.730 ? 146 PRO A CD  1 
ATOM 1167 N N   ? VAL A 1 147 ?  10.716 -15.140   3.995 1.000 90.470 ? 147 VAL A N   1 
ATOM 1168 C CA  ? VAL A 1 147 ?  10.888 -14.182   5.082 1.000 90.470 ? 147 VAL A CA  1 
ATOM 1169 C C   ? VAL A 1 147 ?  12.326 -14.236   5.595 1.000 90.470 ? 147 VAL A C   1 
ATOM 1170 C CB  ? VAL A 1 147 ?   9.899 -14.452   6.239 1.000 90.470 ? 147 VAL A CB  1 
ATOM 1171 O O   ? VAL A 1 147 ?  12.917 -13.201   5.912 1.000 90.470 ? 147 VAL A O   1 
ATOM 1172 C CG1 ? VAL A 1 147 ?  10.280 -13.639   7.475 1.000 90.470 ? 147 VAL A CG1 1 
ATOM 1173 C CG2 ? VAL A 1 147 ?   8.471 -14.131   5.803 1.000 90.470 ? 147 VAL A CG2 1 
ATOM 1174 N N   ? ASN A 1 148 ?  12.901 -15.446   5.695 1.000 91.860 ? 148 ASN A N   1 
ATOM 1175 C CA  ? ASN A 1 148 ?  14.264 -15.603   6.191 1.000 91.860 ? 148 ASN A CA  1 
ATOM 1176 C C   ? ASN A 1 148 ?  15.273 -14.897   5.290 1.000 91.860 ? 148 ASN A C   1 
ATOM 1177 C CB  ? ASN A 1 148 ?  14.620 -17.085   6.327 1.000 91.860 ? 148 ASN A CB  1 
ATOM 1178 O O   ? ASN A 1 148 ?  16.207 -14.257   5.777 1.000 91.860 ? 148 ASN A O   1 
ATOM 1179 C CG  ? ASN A 1 148 ?  13.856 -17.768   7.444 1.000 91.860 ? 148 ASN A CG  1 
ATOM 1180 N ND2 ? ASN A 1 148 ?  13.762 -19.091   7.375 1.000 91.860 ? 148 ASN A ND2 1 
ATOM 1181 O OD1 ? ASN A 1 148 ?  13.355 -17.113   8.361 1.000 91.860 ? 148 ASN A OD1 1 
ATOM 1182 N N   ? GLU A 1 149 ?  15.044 -15.082   4.032 1.000 92.730 ? 149 GLU A N   1 
ATOM 1183 C CA  ? GLU A 1 149 ?  15.887 -14.412   3.046 1.000 92.730 ? 149 GLU A CA  1 
ATOM 1184 C C   ? GLU A 1 149 ?  15.745 -12.896   3.138 1.000 92.730 ? 149 GLU A C   1 
ATOM 1185 C CB  ? GLU A 1 149 ?  15.543 -14.889   1.633 1.000 92.730 ? 149 GLU A CB  1 
ATOM 1186 O O   ? GLU A 1 149 ?  16.739 -12.169   3.081 1.000 92.730 ? 149 GLU A O   1 
ATOM 1187 C CG  ? GLU A 1 149 ?  16.404 -14.262   0.546 1.000 92.730 ? 149 GLU A CG  1 
ATOM 1188 C CD  ? GLU A 1 149 ?  16.016 -14.703  -0.856 1.000 92.730 ? 149 GLU A CD  1 
ATOM 1189 O OE1 ? GLU A 1 149 ?  16.383 -14.012  -1.834 1.000 92.730 ? 149 GLU A OE1 1 
ATOM 1190 O OE2 ? GLU A 1 149 ?  15.338 -15.748  -0.979 1.000 92.730 ? 149 GLU A OE2 1 
ATOM 1191 N N   ? CYS A 1 150 ?  14.543 -12.410   3.237 1.000 92.660 ? 150 CYS A N   1 
ATOM 1192 C CA  ? CYS A 1 150 ?  14.241 -10.988   3.357 1.000 92.660 ? 150 CYS A CA  1 
ATOM 1193 C C   ? CYS A 1 150 ?  14.853 -10.405   4.625 1.000 92.660 ? 150 CYS A C   1 
ATOM 1194 C CB  ? CYS A 1 150 ?  12.730 -10.760   3.357 1.000 92.660 ? 150 CYS A CB  1 
ATOM 1195 O O   ? CYS A 1 150 ?  15.525  -9.373   4.577 1.000 92.660 ? 150 CYS A O   1 
ATOM 1196 S SG  ? CYS A 1 150 ?  12.257  -9.020   3.244 1.000 92.660 ? 150 CYS A SG  1 
ATOM 1197 N N   ? ASN A 1 151 ?  14.715 -11.071   5.667 1.000 93.180 ? 151 ASN A N   1 
ATOM 1198 C CA  ? ASN A 1 151 ?  15.185 -10.615   6.970 1.000 93.180 ? 151 ASN A CA  1 
ATOM 1199 C C   ? ASN A 1 151 ?  16.709 -10.569   7.032 1.000 93.180 ? 151 ASN A C   1 
ATOM 1200 C CB  ? ASN A 1 151 ?  14.635 -11.510   8.083 1.000 93.180 ? 151 ASN A CB  1 
ATOM 1201 O O   ? ASN A 1 151 ?  17.282  -9.704   7.696 1.000 93.180 ? 151 ASN A O   1 
ATOM 1202 C CG  ? ASN A 1 151 ?  14.538 -10.793   9.415 1.000 93.180 ? 151 ASN A CG  1 
ATOM 1203 N ND2 ? ASN A 1 151 ?  14.664 -11.543  10.503 1.000 93.180 ? 151 ASN A ND2 1 
ATOM 1204 O OD1 ? ASN A 1 151 ?  14.350  -9.575   9.466 1.000 93.180 ? 151 ASN A OD1 1 
ATOM 1205 N N   ? SER A 1 152 ?  17.391 -11.596   6.339 1.000 93.640 ? 152 SER A N   1 
ATOM 1206 C CA  ? SER A 1 152 ?  18.848 -11.625   6.255 1.000 93.640 ? 152 SER A CA  1 
ATOM 1207 C C   ? SER A 1 152 ?  19.384 -10.391   5.539 1.000 93.640 ? 152 SER A C   1 
ATOM 1208 C CB  ? SER A 1 152 ?  19.318 -12.889   5.534 1.000 93.640 ? 152 SER A CB  1 
ATOM 1209 O O   ? SER A 1 152 ?  20.435  -9.861   5.906 1.000 93.640 ? 152 SER A O   1 
ATOM 1210 O OG  ? SER A 1 152 ?  18.982 -12.837   4.158 1.000 93.640 ? 152 SER A OG  1 
ATOM 1211 N N   ? LYS A 1 153 ?  18.659  -9.854   4.615 1.000 91.610 ? 153 LYS A N   1 
ATOM 1212 C CA  ? LYS A 1 153 ?  19.058  -8.703   3.810 1.000 91.610 ? 153 LYS A CA  1 
ATOM 1213 C C   ? LYS A 1 153 ?  18.839  -7.398   4.570 1.000 91.610 ? 153 LYS A C   1 
ATOM 1214 C CB  ? LYS A 1 153 ?  18.285  -8.677   2.491 1.000 91.610 ? 153 LYS A CB  1 
ATOM 1215 O O   ? LYS A 1 153 ?  19.517  -6.402   4.312 1.000 91.610 ? 153 LYS A O   1 
ATOM 1216 C CG  ? LYS A 1 153 ?  18.634  -9.818   1.546 1.000 91.610 ? 153 LYS A CG  1 
ATOM 1217 C CD  ? LYS A 1 153 ?  17.905  -9.685   0.216 1.000 91.610 ? 153 LYS A CD  1 
ATOM 1218 C CE  ? LYS A 1 153 ?  18.316 -10.780  -0.760 1.000 91.610 ? 153 LYS A CE  1 
ATOM 1219 N NZ  ? LYS A 1 153 ?  17.714 -10.572  -2.111 1.000 91.610 ? 153 LYS A NZ  1 
ATOM 1220 N N   ? TYR A 1 154 ?  17.960  -7.468   5.534 1.000 91.820 ? 154 TYR A N   1 
ATOM 1221 C CA  ? TYR A 1 154 ?  17.599  -6.254   6.257 1.000 91.820 ? 154 TYR A CA  1 
ATOM 1222 C C   ? TYR A 1 154 ?  18.077  -6.318   7.703 1.000 91.820 ? 154 TYR A C   1 
ATOM 1223 C CB  ? TYR A 1 154 ?  16.084  -6.035   6.217 1.000 91.820 ? 154 TYR A CB  1 
ATOM 1224 O O   ? TYR A 1 154 ?  17.653  -5.516   8.539 1.000 91.820 ? 154 TYR A O   1 
ATOM 1225 C CG  ? TYR A 1 154 ?  15.585  -5.484   4.903 1.000 91.820 ? 154 TYR A CG  1 
ATOM 1226 C CD1 ? TYR A 1 154 ?  15.753  -4.140   4.579 1.000 91.820 ? 154 TYR A CD1 1 
ATOM 1227 C CD2 ? TYR A 1 154 ?  14.943  -6.307   3.984 1.000 91.820 ? 154 TYR A CD2 1 
ATOM 1228 C CE1 ? TYR A 1 154 ?  15.293  -3.628   3.371 1.000 91.820 ? 154 TYR A CE1 1 
ATOM 1229 C CE2 ? TYR A 1 154 ?  14.479  -5.806   2.772 1.000 91.820 ? 154 TYR A CE2 1 
ATOM 1230 O OH  ? TYR A 1 154 ?  14.201  -3.966   1.276 1.000 91.820 ? 154 TYR A OH  1 
ATOM 1231 C CZ  ? TYR A 1 154 ?  14.659  -4.468   2.475 1.000 91.820 ? 154 TYR A CZ  1 
ATOM 1232 N N   ? GLY A 1 155 ?  18.944  -7.287   8.076 1.000 92.230 ? 155 GLY A N   1 
ATOM 1233 C CA  ? GLY A 1 155 ?  19.608  -7.326   9.369 1.000 92.230 ? 155 GLY A CA  1 
ATOM 1234 C C   ? GLY A 1 155 ?  18.647  -7.513  10.528 1.000 92.230 ? 155 GLY A C   1 
ATOM 1235 O O   ? GLY A 1 155 ?  18.838  -6.934  11.599 1.000 92.230 ? 155 GLY A O   1 
ATOM 1236 N N   ? GLY A 1 156 ?  17.469  -8.220  10.315 1.000 92.490 ? 156 GLY A N   1 
ATOM 1237 C CA  ? GLY A 1 156 ?  16.530  -8.574  11.367 1.000 92.490 ? 156 GLY A CA  1 
ATOM 1238 C C   ? GLY A 1 156 ?  15.424  -7.552  11.549 1.000 92.490 ? 156 GLY A C   1 
ATOM 1239 O O   ? GLY A 1 156 ?  14.685  -7.598  12.535 1.000 92.490 ? 156 GLY A O   1 
ATOM 1240 N N   ? LYS A 1 157 ?  15.260  -6.675  10.660 1.000 92.870 ? 157 LYS A N   1 
ATOM 1241 C CA  ? LYS A 1 157 ?  14.328  -5.556  10.765 1.000 92.870 ? 157 LYS A CA  1 
ATOM 1242 C C   ? LYS A 1 157 ?  12.962  -5.922  10.191 1.000 92.870 ? 157 LYS A C   1 
ATOM 1243 C CB  ? LYS A 1 157 ?  14.885  -4.325  10.048 1.000 92.870 ? 157 LYS A CB  1 
ATOM 1244 O O   ? LYS A 1 157 ?  12.004  -5.156  10.318 1.000 92.870 ? 157 LYS A O   1 
ATOM 1245 C CG  ? LYS A 1 157 ?  16.083  -3.694  10.742 1.000 92.870 ? 157 LYS A CG  1 
ATOM 1246 C CD  ? LYS A 1 157 ?  16.561  -2.447  10.008 1.000 92.870 ? 157 LYS A CD  1 
ATOM 1247 C CE  ? LYS A 1 157 ?  17.786  -1.839  10.678 1.000 92.870 ? 157 LYS A CE  1 
ATOM 1248 N NZ  ? LYS A 1 157 ?  18.277  -0.634   9.944 1.000 92.870 ? 157 LYS A NZ  1 
ATOM 1249 N N   ? ILE A 1 158 ?  12.856  -7.152   9.595 1.000 94.480 ? 158 ILE A N   1 
ATOM 1250 C CA  ? ILE A 1 158 ?  11.580  -7.626   9.069 1.000 94.480 ? 158 ILE A CA  1 
ATOM 1251 C C   ? ILE A 1 158 ?  10.743  -8.218  10.202 1.000 94.480 ? 158 ILE A C   1 
ATOM 1252 C CB  ? ILE A 1 158 ?  11.782  -8.671   7.949 1.000 94.480 ? 158 ILE A CB  1 
ATOM 1253 O O   ? ILE A 1 158 ?  11.138  -9.210  10.820 1.000 94.480 ? 158 ILE A O   1 
ATOM 1254 C CG1 ? ILE A 1 158 ?  12.666  -8.096   6.836 1.000 94.480 ? 158 ILE A CG1 1 
ATOM 1255 C CG2 ? ILE A 1 158 ?  10.433  -9.134   7.393 1.000 94.480 ? 158 ILE A CG2 1 
ATOM 1256 C CD1 ? ILE A 1 158 ?  12.132  -6.808   6.225 1.000 94.480 ? 158 ILE A CD1 1 
ATOM 1257 N N   ? THR A 1 159 ?   9.505  -7.594  10.464 1.000 94.020 ? 159 THR A N   1 
ATOM 1258 C CA  ? THR A 1 159 ?   8.621  -8.030  11.539 1.000 94.020 ? 159 THR A CA  1 
ATOM 1259 C C   ? THR A 1 159 ?   7.594  -9.034  11.020 1.000 94.020 ? 159 THR A C   1 
ATOM 1260 C CB  ? THR A 1 159 ?   7.894  -6.836  12.184 1.000 94.020 ? 159 THR A CB  1 
ATOM 1261 O O   ? THR A 1 159 ?   7.533  -9.302   9.819 1.000 94.020 ? 159 THR A O   1 
ATOM 1262 C CG2 ? THR A 1 159 ?   8.885  -5.769  12.638 1.000 94.020 ? 159 THR A CG2 1 
ATOM 1263 O OG1 ? THR A 1 159 ?   6.993  -6.260  11.231 1.000 94.020 ? 159 THR A OG1 1 
ATOM 1264 N N   ? LYS A 1 160 ?   6.743  -9.620  11.928 1.000 92.630 ? 160 LYS A N   1 
ATOM 1265 C CA  ? LYS A 1 160 ?   5.711 -10.599  11.598 1.000 92.630 ? 160 LYS A CA  1 
ATOM 1266 C C   ? LYS A 1 160 ?   4.620  -9.978  10.731 1.000 92.630 ? 160 LYS A C   1 
ATOM 1267 C CB  ? LYS A 1 160 ?   5.098 -11.184  12.872 1.000 92.630 ? 160 LYS A CB  1 
ATOM 1268 O O   ? LYS A 1 160 ?   3.918 -10.685  10.006 1.000 92.630 ? 160 LYS A O   1 
ATOM 1269 C CG  ? LYS A 1 160 ?   6.013 -12.149  13.612 1.000 92.630 ? 160 LYS A CG  1 
ATOM 1270 C CD  ? LYS A 1 160 ?   5.329 -12.736  14.840 1.000 92.630 ? 160 LYS A CD  1 
ATOM 1271 C CE  ? LYS A 1 160 ?   6.247 -13.693  15.589 1.000 92.630 ? 160 LYS A CE  1 
ATOM 1272 N NZ  ? LYS A 1 160 ?   5.572 -14.291  16.779 1.000 92.630 ? 160 LYS A NZ  1 
ATOM 1273 N N   ? GLY A 1 161 ?   4.523  -8.699  10.785 1.000 94.270 ? 161 GLY A N   1 
ATOM 1274 C CA  ? GLY A 1 161 ?   3.511  -7.993  10.015 1.000 94.270 ? 161 GLY A CA  1 
ATOM 1275 C C   ? GLY A 1 161 ?   4.005  -7.539   8.654 1.000 94.270 ? 161 GLY A C   1 
ATOM 1276 O O   ? GLY A 1 161 ?   3.311  -6.803   7.950 1.000 94.270 ? 161 GLY A O   1 
ATOM 1277 N N   ? MET A 1 162 ?   5.231  -8.021   8.267 1.000 95.970 ? 162 MET A N   1 
ATOM 1278 C CA  ? MET A 1 162 ?   5.843  -7.589   7.013 1.000 95.970 ? 162 MET A CA  1 
ATOM 1279 C C   ? MET A 1 162 ?   6.260  -8.789   6.170 1.000 95.970 ? 162 MET A C   1 
ATOM 1280 C CB  ? MET A 1 162 ?   7.053  -6.694   7.285 1.000 95.970 ? 162 MET A CB  1 
ATOM 1281 O O   ? MET A 1 162 ?   6.552  -9.859   6.706 1.000 95.970 ? 162 MET A O   1 
ATOM 1282 C CG  ? MET A 1 162 ?   6.719  -5.433   8.065 1.000 95.970 ? 162 MET A CG  1 
ATOM 1283 S SD  ? MET A 1 162 ?   8.216  -4.482   8.537 1.000 95.970 ? 162 MET A SD  1 
ATOM 1284 C CE  ? MET A 1 162 ?   7.461  -3.179   9.550 1.000 95.970 ? 162 MET A CE  1 
ATOM 1285 N N   ? PHE A 1 163 ?   6.269  -8.516   4.822 1.000 95.260 ? 163 PHE A N   1 
ATOM 1286 C CA  ? PHE A 1 163 ?   6.856  -9.476   3.895 1.000 95.260 ? 163 PHE A CA  1 
ATOM 1287 C C   ? PHE A 1 163 ?   7.531  -8.761   2.730 1.000 95.260 ? 163 PHE A C   1 
ATOM 1288 C CB  ? PHE A 1 163 ?   5.788 -10.441   3.372 1.000 95.260 ? 163 PHE A CB  1 
ATOM 1289 O O   ? PHE A 1 163 ?   7.327  -7.562   2.529 1.000 95.260 ? 163 PHE A O   1 
ATOM 1290 C CG  ? PHE A 1 163 ?   4.820  -9.810   2.407 1.000 95.260 ? 163 PHE A CG  1 
ATOM 1291 C CD1 ? PHE A 1 163 ?   3.716  -9.106   2.870 1.000 95.260 ? 163 PHE A CD1 1 
ATOM 1292 C CD2 ? PHE A 1 163 ?   5.015  -9.922   1.037 1.000 95.260 ? 163 PHE A CD2 1 
ATOM 1293 C CE1 ? PHE A 1 163 ?   2.818  -8.521   1.980 1.000 95.260 ? 163 PHE A CE1 1 
ATOM 1294 C CE2 ? PHE A 1 163 ?   4.122  -9.341   0.141 1.000 95.260 ? 163 PHE A CE2 1 
ATOM 1295 C CZ  ? PHE A 1 163 ?   3.024  -8.641   0.615 1.000 95.260 ? 163 PHE A CZ  1 
ATOM 1296 N N   ? CYS A 1 164 ?   8.410  -9.554   1.970 1.000 94.440 ? 164 CYS A N   1 
ATOM 1297 C CA  ? CYS A 1 164 ?   9.157  -8.964   0.864 1.000 94.440 ? 164 CYS A CA  1 
ATOM 1298 C C   ? CYS A 1 164 ?   8.727  -9.569  -0.468 1.000 94.440 ? 164 CYS A C   1 
ATOM 1299 C CB  ? CYS A 1 164 ?  10.659  -9.165   1.064 1.000 94.440 ? 164 CYS A CB  1 
ATOM 1300 O O   ? CYS A 1 164 ?   8.310 -10.727  -0.523 1.000 94.440 ? 164 CYS A O   1 
ATOM 1301 S SG  ? CYS A 1 164 ?  11.308  -8.364   2.547 1.000 94.440 ? 164 CYS A SG  1 
ATOM 1302 N N   ? ALA A 1 165 ?   8.828  -8.744  -1.484 1.000 93.340 ? 165 ALA A N   1 
ATOM 1303 C CA  ? ALA A 1 165 ?   8.620  -9.159  -2.869 1.000 93.340 ? 165 ALA A CA  1 
ATOM 1304 C C   ? ALA A 1 165 ?   9.622  -8.481  -3.800 1.000 93.340 ? 165 ALA A C   1 
ATOM 1305 C CB  ? ALA A 1 165 ?   7.193  -8.846  -3.310 1.000 93.340 ? 165 ALA A CB  1 
ATOM 1306 O O   ? ALA A 1 165 ?   9.952  -7.307  -3.618 1.000 93.340 ? 165 ALA A O   1 
ATOM 1307 N N   ? ALA A 1 166 ?  10.039  -9.280  -4.654 1.000 89.300 ? 166 ALA A N   1 
ATOM 1308 C CA  ? ALA A 1 166 ?  11.058  -8.730  -5.544 1.000 89.300 ? 166 ALA A CA  1 
ATOM 1309 C C   ? ALA A 1 166 ?  11.086  -9.477  -6.874 1.000 89.300 ? 166 ALA A C   1 
ATOM 1310 C CB  ? ALA A 1 166 ?  12.431  -8.782  -4.878 1.000 89.300 ? 166 ALA A CB  1 
ATOM 1311 O O   ? ALA A 1 166 ?  10.633 -10.621  -6.960 1.000 89.300 ? 166 ALA A O   1 
ATOM 1312 N N   ? LYS A 1 167 ?  11.448  -8.852  -7.910 1.000 85.030 ? 167 LYS A N   1 
ATOM 1313 C CA  ? LYS A 1 167 ?  11.844  -9.375  -9.214 1.000 85.030 ? 167 LYS A CA  1 
ATOM 1314 C C   ? LYS A 1 167 ?  12.963  -8.537  -9.826 1.000 85.030 ? 167 LYS A C   1 
ATOM 1315 C CB  ? LYS A 1 167 ?  10.645  -9.420 -10.162 1.000 85.030 ? 167 LYS A CB  1 
ATOM 1316 O O   ? LYS A 1 167 ?  12.951  -7.308  -9.725 1.000 85.030 ? 167 LYS A O   1 
ATOM 1317 C CG  ? LYS A 1 167 ?  10.912 -10.160 -11.464 1.000 85.030 ? 167 LYS A CG  1 
ATOM 1318 C CD  ? LYS A 1 167 ?   9.634 -10.353 -12.270 1.000 85.030 ? 167 LYS A CD  1 
ATOM 1319 C CE  ? LYS A 1 167 ?   9.887 -11.162 -13.535 1.000 85.030 ? 167 LYS A CE  1 
ATOM 1320 N NZ  ? LYS A 1 167 ?   8.627 -11.400 -14.301 1.000 85.030 ? 167 LYS A NZ  1 
ATOM 1321 N N   ? THR A 1 168 ?  13.914  -9.233 -10.363 1.000 79.430 ? 168 THR A N   1 
ATOM 1322 C CA  ? THR A 1 168 ?  15.039  -8.520 -10.960 1.000 79.430 ? 168 THR A CA  1 
ATOM 1323 C C   ? THR A 1 168 ?  14.547  -7.408 -11.881 1.000 79.430 ? 168 THR A C   1 
ATOM 1324 C CB  ? THR A 1 168 ?  15.952  -9.477 -11.748 1.000 79.430 ? 168 THR A CB  1 
ATOM 1325 O O   ? THR A 1 168 ?  13.746  -7.652 -12.786 1.000 79.430 ? 168 THR A O   1 
ATOM 1326 C CG2 ? THR A 1 168 ?  17.152  -8.737 -12.331 1.000 79.430 ? 168 THR A CG2 1 
ATOM 1327 O OG1 ? THR A 1 168 ?  16.421 -10.510 -10.872 1.000 79.430 ? 168 THR A OG1 1 
ATOM 1328 N N   ? GLY A 1 169 ?  15.024  -6.115 -11.594 1.000 72.820 ? 169 GLY A N   1 
ATOM 1329 C CA  ? GLY A 1 169 ?  14.748  -4.990 -12.474 1.000 72.820 ? 169 GLY A CA  1 
ATOM 1330 C C   ? GLY A 1 169 ?  13.355  -4.418 -12.293 1.000 72.820 ? 169 GLY A C   1 
ATOM 1331 O O   ? GLY A 1 169 ?  12.932  -3.547 -13.057 1.000 72.820 ? 169 GLY A O   1 
ATOM 1332 N N   ? LYS A 1 170 ?  12.594  -4.954 -11.245 1.000 75.050 ? 170 LYS A N   1 
ATOM 1333 C CA  ? LYS A 1 170 ?  11.241  -4.484 -10.958 1.000 75.050 ? 170 LYS A CA  1 
ATOM 1334 C C   ? LYS A 1 170 ?  11.084  -4.129  -9.483 1.000 75.050 ? 170 LYS A C   1 
ATOM 1335 C CB  ? LYS A 1 170 ?  10.210  -5.541 -11.356 1.000 75.050 ? 170 LYS A CB  1 
ATOM 1336 O O   ? LYS A 1 170 ?  11.517  -4.882  -8.608 1.000 75.050 ? 170 LYS A O   1 
ATOM 1337 C CG  ? LYS A 1 170 ?  10.219  -5.888 -12.837 1.000 75.050 ? 170 LYS A CG  1 
ATOM 1338 C CD  ? LYS A 1 170 ?   9.094  -6.852 -13.192 1.000 75.050 ? 170 LYS A CD  1 
ATOM 1339 C CE  ? LYS A 1 170 ?   9.086  -7.181 -14.679 1.000 75.050 ? 170 LYS A CE  1 
ATOM 1340 N NZ  ? LYS A 1 170 ?   7.958  -8.091 -15.039 1.000 75.050 ? 170 LYS A NZ  1 
ATOM 1341 N N   ? ASP A 1 171 ?  10.429  -2.966  -9.183 1.000 77.030 ? 171 ASP A N   1 
ATOM 1342 C CA  ? ASP A 1 171 ?  10.231  -2.545  -7.800 1.000 77.030 ? 171 ASP A CA  1 
ATOM 1343 C C   ? ASP A 1 171 ?   9.209  -1.413  -7.711 1.000 77.030 ? 171 ASP A C   1 
ATOM 1344 C CB  ? ASP A 1 171 ?  11.558  -2.107  -7.176 1.000 77.030 ? 171 ASP A CB  1 
ATOM 1345 O O   ? ASP A 1 171 ?   8.920  -0.752  -8.710 1.000 77.030 ? 171 ASP A O   1 
ATOM 1346 C CG  ? ASP A 1 171 ?  11.556  -2.189  -5.660 1.000 77.030 ? 171 ASP A CG  1 
ATOM 1347 O OD1 ? ASP A 1 171 ?  10.558  -2.663  -5.076 1.000 77.030 ? 171 ASP A OD1 1 
ATOM 1348 O OD2 ? ASP A 1 171 ?  12.561  -1.773  -5.044 1.000 77.030 ? 171 ASP A OD2 1 
ATOM 1349 N N   ? SER A 1 172 ?   8.512  -1.357  -6.522 1.000 77.060 ? 172 SER A N   1 
ATOM 1350 C CA  ? SER A 1 172 ?   7.745  -0.154  -6.215 1.000 77.060 ? 172 SER A CA  1 
ATOM 1351 C C   ? SER A 1 172 ?   8.647   0.958  -5.692 1.000 77.060 ? 172 SER A C   1 
ATOM 1352 C CB  ? SER A 1 172 ?   6.654  -0.462  -5.188 1.000 77.060 ? 172 SER A CB  1 
ATOM 1353 O O   ? SER A 1 172 ?   9.656   0.690  -5.035 1.000 77.060 ? 172 SER A O   1 
ATOM 1354 O OG  ? SER A 1 172 ?   7.219  -0.953  -3.985 1.000 77.060 ? 172 SER A OG  1 
ATOM 1355 N N   ? CYS A 1 173 ?   8.277   2.127  -6.023 1.000 80.180 ? 173 CYS A N   1 
ATOM 1356 C CA  ? CYS A 1 173 ?   9.125   3.251  -5.641 1.000 80.180 ? 173 CYS A CA  1 
ATOM 1357 C C   ? CYS A 1 173 ?   8.286   4.425  -5.150 1.000 80.180 ? 173 CYS A C   1 
ATOM 1358 C CB  ? CYS A 1 173 ?   9.994   3.691  -6.819 1.000 80.180 ? 173 CYS A CB  1 
ATOM 1359 O O   ? CYS A 1 173 ?   7.088   4.277  -4.905 1.000 80.180 ? 173 CYS A O   1 
ATOM 1360 S SG  ? CYS A 1 173 ?  11.497   4.565  -6.328 1.000 80.180 ? 173 CYS A SG  1 
ATOM 1361 N N   ? GLN A 1 174 ?   8.997   5.621  -5.028 1.000 76.240 ? 174 GLN A N   1 
ATOM 1362 C CA  ? GLN A 1 174 ?   8.360   6.801  -4.454 1.000 76.240 ? 174 GLN A CA  1 
ATOM 1363 C C   ? GLN A 1 174 ?   7.048   7.120  -5.164 1.000 76.240 ? 174 GLN A C   1 
ATOM 1364 C CB  ? GLN A 1 174 ?   9.300   8.006  -4.523 1.000 76.240 ? 174 GLN A CB  1 
ATOM 1365 O O   ? GLN A 1 174 ?   6.984   7.110  -6.395 1.000 76.240 ? 174 GLN A O   1 
ATOM 1366 C CG  ? GLN A 1 174 ?  10.487   7.915  -3.573 1.000 76.240 ? 174 GLN A CG  1 
ATOM 1367 C CD  ? GLN A 1 174 ?  11.550   6.946  -4.054 1.000 76.240 ? 174 GLN A CD  1 
ATOM 1368 N NE2 ? GLN A 1 174 ?  12.396   6.490  -3.135 1.000 76.240 ? 174 GLN A NE2 1 
ATOM 1369 O OE1 ? GLN A 1 174 ?  11.611   6.607  -5.240 1.000 76.240 ? 174 GLN A OE1 1 
ATOM 1370 N N   ? GLY A 1 175 ?   6.036   7.351  -4.250 1.000 76.290 ? 175 GLY A N   1 
ATOM 1371 C CA  ? GLY A 1 175 ?   4.743   7.702  -4.816 1.000 76.290 ? 175 GLY A CA  1 
ATOM 1372 C C   ? GLY A 1 175 ?   3.796   6.521  -4.918 1.000 76.290 ? 175 GLY A C   1 
ATOM 1373 O O   ? GLY A 1 175 ?   2.591   6.699  -5.106 1.000 76.290 ? 175 GLY A O   1 
ATOM 1374 N N   ? ASP A 1 176 ?   4.293   5.337  -4.681 1.000 87.490 ? 176 ASP A N   1 
ATOM 1375 C CA  ? ASP A 1 176 ?   3.461   4.139  -4.744 1.000 87.490 ? 176 ASP A CA  1 
ATOM 1376 C C   ? ASP A 1 176 ?   3.097   3.649  -3.344 1.000 87.490 ? 176 ASP A C   1 
ATOM 1377 C CB  ? ASP A 1 176 ?   4.174   3.030  -5.521 1.000 87.490 ? 176 ASP A CB  1 
ATOM 1378 O O   ? ASP A 1 176 ?   2.468   2.600  -3.192 1.000 87.490 ? 176 ASP A O   1 
ATOM 1379 C CG  ? ASP A 1 176 ?   4.283   3.323  -7.007 1.000 87.490 ? 176 ASP A CG  1 
ATOM 1380 O OD1 ? ASP A 1 176 ?   3.371   3.965  -7.570 1.000 87.490 ? 176 ASP A OD1 1 
ATOM 1381 O OD2 ? ASP A 1 176 ?   5.288   2.904  -7.621 1.000 87.490 ? 176 ASP A OD2 1 
ATOM 1382 N N   ? SER A 1 177 ?   3.706   4.432  -2.336 1.000 93.450 ? 177 SER A N   1 
ATOM 1383 C CA  ? SER A 1 177 ?   3.331   4.087  -0.969 1.000 93.450 ? 177 SER A CA  1 
ATOM 1384 C C   ? SER A 1 177 ?   1.820   3.934  -0.832 1.000 93.450 ? 177 SER A C   1 
ATOM 1385 C CB  ? SER A 1 177 ?   3.834   5.149   0.010 1.000 93.450 ? 177 SER A CB  1 
ATOM 1386 O O   ? SER A 1 177 ?   1.057   4.684  -1.444 1.000 93.450 ? 177 SER A O   1 
ATOM 1387 O OG  ? SER A 1 177 ?   5.250   5.141   0.076 1.000 93.450 ? 177 SER A OG  1 
ATOM 1388 N N   ? GLY A 1 178 ?   1.524   2.808  -0.156 1.000 96.120 ? 178 GLY A N   1 
ATOM 1389 C CA  ? GLY A 1 178 ?   0.102   2.646   0.100 1.000 96.120 ? 178 GLY A CA  1 
ATOM 1390 C C   ? GLY A 1 178 ?  -0.623   1.907  -1.009 1.000 96.120 ? 178 GLY A C   1 
ATOM 1391 O O   ? GLY A 1 178 ?  -1.760   1.465  -0.828 1.000 96.120 ? 178 GLY A O   1 
ATOM 1392 N N   ? GLY A 1 179 ?  -0.029   1.764  -2.100 1.000 95.840 ? 179 GLY A N   1 
ATOM 1393 C CA  ? GLY A 1 179 ?  -0.584   1.064  -3.248 1.000 95.840 ? 179 GLY A CA  1 
ATOM 1394 C C   ? GLY A 1 179 ?  -0.684  -0.435  -3.041 1.000 95.840 ? 179 GLY A C   1 
ATOM 1395 O O   ? GLY A 1 179 ?  -0.011  -0.993  -2.171 1.000 95.840 ? 179 GLY A O   1 
ATOM 1396 N N   ? PRO A 1 180 ?  -1.447  -1.139  -3.918 1.000 97.180 ? 180 PRO A N   1 
ATOM 1397 C CA  ? PRO A 1 180 ?  -1.790  -2.549  -3.715 1.000 97.180 ? 180 PRO A CA  1 
ATOM 1398 C C   ? PRO A 1 180 ?  -0.770  -3.500  -4.336 1.000 97.180 ? 180 PRO A C   1 
ATOM 1399 C CB  ? PRO A 1 180 ?  -3.151  -2.683  -4.402 1.000 97.180 ? 180 PRO A CB  1 
ATOM 1400 O O   ? PRO A 1 180 ?  -0.253  -3.232  -5.424 1.000 97.180 ? 180 PRO A O   1 
ATOM 1401 C CG  ? PRO A 1 180 ?  -3.116  -1.687  -5.516 1.000 97.180 ? 180 PRO A CG  1 
ATOM 1402 C CD  ? PRO A 1 180 ?  -2.365  -0.474  -5.048 1.000 97.180 ? 180 PRO A CD  1 
ATOM 1403 N N   ? LEU A 1 181 ?  -0.375  -4.523  -3.616 1.000 96.820 ? 181 LEU A N   1 
ATOM 1404 C CA  ? LEU A 1 181 ?   0.223  -5.750  -4.133 1.000 96.820 ? 181 LEU A CA  1 
ATOM 1405 C C   ? LEU A 1 181 ?  -0.795  -6.886  -4.147 1.000 96.820 ? 181 LEU A C   1 
ATOM 1406 C CB  ? LEU A 1 181 ?   1.439  -6.149  -3.293 1.000 96.820 ? 181 LEU A CB  1 
ATOM 1407 O O   ? LEU A 1 181 ?  -1.173  -7.400  -3.092 1.000 96.820 ? 181 LEU A O   1 
ATOM 1408 C CG  ? LEU A 1 181 ?   2.308  -7.276  -3.851 1.000 96.820 ? 181 LEU A CG  1 
ATOM 1409 C CD1 ? LEU A 1 181 ?   3.345  -6.716  -4.819 1.000 96.820 ? 181 LEU A CD1 1 
ATOM 1410 C CD2 ? LEU A 1 181 ?   2.985  -8.041  -2.718 1.000 96.820 ? 181 LEU A CD2 1 
ATOM 1411 N N   ? VAL A 1 182 ?  -1.237  -7.263  -5.411 1.000 97.090 ? 182 VAL A N   1 
ATOM 1412 C CA  ? VAL A 1 182 ?  -2.347  -8.193  -5.585 1.000 97.090 ? 182 VAL A CA  1 
ATOM 1413 C C   ? VAL A 1 182 ?  -1.834  -9.508  -6.168 1.000 97.090 ? 182 VAL A C   1 
ATOM 1414 C CB  ? VAL A 1 182 ?  -3.447  -7.600  -6.495 1.000 97.090 ? 182 VAL A CB  1 
ATOM 1415 O O   ? VAL A 1 182 ?  -1.153  -9.515  -7.196 1.000 97.090 ? 182 VAL A O   1 
ATOM 1416 C CG1 ? VAL A 1 182 ?  -4.548  -8.628  -6.751 1.000 97.090 ? 182 VAL A CG1 1 
ATOM 1417 C CG2 ? VAL A 1 182 ?  -4.028  -6.333  -5.872 1.000 97.090 ? 182 VAL A CG2 1 
ATOM 1418 N N   ? CYS A 1 183 ?  -2.206 -10.596  -5.491 1.000 95.470 ? 183 CYS A N   1 
ATOM 1419 C CA  ? CYS A 1 183 ?  -1.867 -11.955  -5.898 1.000 95.470 ? 183 CYS A CA  1 
ATOM 1420 C C   ? CYS A 1 183 ?  -3.124 -12.786  -6.122 1.000 95.470 ? 183 CYS A C   1 
ATOM 1421 C CB  ? CYS A 1 183 ?  -0.982 -12.625  -4.847 1.000 95.470 ? 183 CYS A CB  1 
ATOM 1422 O O   ? CYS A 1 183 ?  -3.944 -12.936  -5.215 1.000 95.470 ? 183 CYS A O   1 
ATOM 1423 S SG  ? CYS A 1 183 ?   0.408 -11.605  -4.309 1.000 95.470 ? 183 CYS A SG  1 
ATOM 1424 N N   ? ASN A 1 184 ?  -3.272 -13.262  -7.409 1.000 92.420 ? 184 ASN A N   1 
ATOM 1425 C CA  ? ASN A 1 184 ?  -4.438 -14.069  -7.753 1.000 92.420 ? 184 ASN A CA  1 
ATOM 1426 C C   ? ASN A 1 184 ?  -5.738 -13.365  -7.372 1.000 92.420 ? 184 ASN A C   1 
ATOM 1427 C CB  ? ASN A 1 184 ?  -4.360 -15.440  -7.079 1.000 92.420 ? 184 ASN A CB  1 
ATOM 1428 O O   ? ASN A 1 184 ?  -6.636 -13.980  -6.794 1.000 92.420 ? 184 ASN A O   1 
ATOM 1429 C CG  ? ASN A 1 184 ?  -3.164 -16.250  -7.539 1.000 92.420 ? 184 ASN A CG  1 
ATOM 1430 N ND2 ? ASN A 1 184 ?  -2.501 -16.915  -6.600 1.000 92.420 ? 184 ASN A ND2 1 
ATOM 1431 O OD1 ? ASN A 1 184 ?  -2.837 -16.276  -8.729 1.000 92.420 ? 184 ASN A OD1 1 
ATOM 1432 N N   ? GLY A 1 185 ?  -5.762 -12.035  -7.490 1.000 93.100 ? 185 GLY A N   1 
ATOM 1433 C CA  ? GLY A 1 185 ?  -6.977 -11.260  -7.297 1.000 93.100 ? 185 GLY A CA  1 
ATOM 1434 C C   ? GLY A 1 185 ?  -7.194 -10.840  -5.855 1.000 93.100 ? 185 GLY A C   1 
ATOM 1435 O O   ? GLY A 1 185 ?  -8.264 -10.339  -5.504 1.000 93.100 ? 185 GLY A O   1 
ATOM 1436 N N   ? VAL A 1 186 ?  -6.222 -11.093  -5.019 1.000 96.770 ? 186 VAL A N   1 
ATOM 1437 C CA  ? VAL A 1 186 ?  -6.341 -10.824  -3.590 1.000 96.770 ? 186 VAL A CA  1 
ATOM 1438 C C   ? VAL A 1 186 ?  -5.299  -9.790  -3.170 1.000 96.770 ? 186 VAL A C   1 
ATOM 1439 C CB  ? VAL A 1 186 ?  -6.180 -12.114  -2.754 1.000 96.770 ? 186 VAL A CB  1 
ATOM 1440 O O   ? VAL A 1 186 ?  -4.144  -9.854  -3.599 1.000 96.770 ? 186 VAL A O   1 
ATOM 1441 C CG1 ? VAL A 1 186 ?  -6.206 -11.796  -1.260 1.000 96.770 ? 186 VAL A CG1 1 
ATOM 1442 C CG2 ? VAL A 1 186 ?  -7.274 -13.119  -3.109 1.000 96.770 ? 186 VAL A CG2 1 
ATOM 1443 N N   ? LEU A 1 187 ?  -5.741  -8.846  -2.292 1.000 97.390 ? 187 LEU A N   1 
ATOM 1444 C CA  ? LEU A 1 187 ?  -4.844  -7.833  -1.747 1.000 97.390 ? 187 LEU A CA  1 
ATOM 1445 C C   ? LEU A 1 187 ?  -3.974  -8.416  -0.639 1.000 97.390 ? 187 LEU A C   1 
ATOM 1446 C CB  ? LEU A 1 187 ?  -5.644  -6.643  -1.210 1.000 97.390 ? 187 LEU A CB  1 
ATOM 1447 O O   ? LEU A 1 187 ?  -4.414  -8.532   0.507 1.000 97.390 ? 187 LEU A O   1 
ATOM 1448 C CG  ? LEU A 1 187 ?  -4.829  -5.483  -0.634 1.000 97.390 ? 187 LEU A CG  1 
ATOM 1449 C CD1 ? LEU A 1 187 ?  -3.944  -4.869  -1.713 1.000 97.390 ? 187 LEU A CD1 1 
ATOM 1450 C CD2 ? LEU A 1 187 ?  -5.752  -4.430  -0.029 1.000 97.390 ? 187 LEU A CD2 1 
ATOM 1451 N N   ? GLU A 1 188 ?  -2.737  -8.710  -1.022 1.000 96.770 ? 188 GLU A N   1 
ATOM 1452 C CA  ? GLU A 1 188 ?  -1.851  -9.412  -0.098 1.000 96.770 ? 188 GLU A CA  1 
ATOM 1453 C C   ? GLU A 1 188 ?  -0.890  -8.445   0.587 1.000 96.770 ? 188 GLU A C   1 
ATOM 1454 C CB  ? GLU A 1 188 ?  -1.065 -10.502  -0.832 1.000 96.770 ? 188 GLU A CB  1 
ATOM 1455 O O   ? GLU A 1 188 ?  -0.390  -8.727   1.678 1.000 96.770 ? 188 GLU A O   1 
ATOM 1456 C CG  ? GLU A 1 188 ?  -1.934 -11.630  -1.370 1.000 96.770 ? 188 GLU A CG  1 
ATOM 1457 C CD  ? GLU A 1 188 ?  -2.419 -12.582  -0.288 1.000 96.770 ? 188 GLU A CD  1 
ATOM 1458 O OE1 ? GLU A 1 188 ?  -3.159 -13.539  -0.609 1.000 96.770 ? 188 GLU A OE1 1 
ATOM 1459 O OE2 ? GLU A 1 188 ?  -2.057 -12.368   0.890 1.000 96.770 ? 188 GLU A OE2 1 
ATOM 1460 N N   ? GLY A 1 189 ?  -0.643  -7.307  -0.019 1.000 96.450 ? 189 GLY A N   1 
ATOM 1461 C CA  ? GLY A 1 189 ?   0.333  -6.384   0.540 1.000 96.450 ? 189 GLY A CA  1 
ATOM 1462 C C   ? GLY A 1 189 ?   0.005  -4.929   0.261 1.000 96.450 ? 189 GLY A C   1 
ATOM 1463 O O   ? GLY A 1 189 ?  -0.680  -4.617  -0.715 1.000 96.450 ? 189 GLY A O   1 
ATOM 1464 N N   ? ILE A 1 190 ?   0.546  -4.080   1.161 1.000 97.740 ? 190 ILE A N   1 
ATOM 1465 C CA  ? ILE A 1 190 ?   0.533  -2.629   1.013 1.000 97.740 ? 190 ILE A CA  1 
ATOM 1466 C C   ? ILE A 1 190 ?   1.963  -2.109   0.894 1.000 97.740 ? 190 ILE A C   1 
ATOM 1467 C CB  ? ILE A 1 190 ?  -0.189  -1.946   2.197 1.000 97.740 ? 190 ILE A CB  1 
ATOM 1468 O O   ? ILE A 1 190 ?   2.816  -2.423   1.727 1.000 97.740 ? 190 ILE A O   1 
ATOM 1469 C CG1 ? ILE A 1 190 ?  -1.630  -2.456   2.309 1.000 97.740 ? 190 ILE A CG1 1 
ATOM 1470 C CG2 ? ILE A 1 190 ?  -0.157  -0.423   2.042 1.000 97.740 ? 190 ILE A CG2 1 
ATOM 1471 C CD1 ? ILE A 1 190 ?  -2.304  -2.119   3.632 1.000 97.740 ? 190 ILE A CD1 1 
ATOM 1472 N N   ? VAL A 1 191 ?   2.188  -1.423  -0.223 1.000 96.660 ? 191 VAL A N   1 
ATOM 1473 C CA  ? VAL A 1 191 ?   3.526  -0.865  -0.391 1.000 96.660 ? 191 VAL A CA  1 
ATOM 1474 C C   ? VAL A 1 191 ?   3.900  -0.041   0.839 1.000 96.660 ? 191 VAL A C   1 
ATOM 1475 C CB  ? VAL A 1 191 ?   3.623   0.004  -1.665 1.000 96.660 ? 191 VAL A CB  1 
ATOM 1476 O O   ? VAL A 1 191 ?   3.212   0.924   1.180 1.000 96.660 ? 191 VAL A O   1 
ATOM 1477 C CG1 ? VAL A 1 191 ?   5.018   0.612  -1.799 1.000 96.660 ? 191 VAL A CG1 1 
ATOM 1478 C CG2 ? VAL A 1 191 ?   3.275  -0.823  -2.901 1.000 96.660 ? 191 VAL A CG2 1 
ATOM 1479 N N   ? SER A 1 192 ?   5.021  -0.387   1.487 1.000 94.960 ? 192 SER A N   1 
ATOM 1480 C CA  ? SER A 1 192 ?   5.357   0.231   2.766 1.000 94.960 ? 192 SER A CA  1 
ATOM 1481 C C   ? SER A 1 192 ?   6.730   0.892   2.717 1.000 94.960 ? 192 SER A C   1 
ATOM 1482 C CB  ? SER A 1 192 ?   5.321  -0.807   3.889 1.000 94.960 ? 192 SER A CB  1 
ATOM 1483 O O   ? SER A 1 192 ?   6.837   2.119   2.771 1.000 94.960 ? 192 SER A O   1 
ATOM 1484 O OG  ? SER A 1 192 ?   5.445  -0.182   5.155 1.000 94.960 ? 192 SER A OG  1 
ATOM 1485 N N   ? TRP A 1 193 ?   7.815   0.116   2.577 1.000 92.710 ? 193 TRP A N   1 
ATOM 1486 C CA  ? TRP A 1 193 ?   9.138   0.730   2.616 1.000 92.710 ? 193 TRP A CA  1 
ATOM 1487 C C   ? TRP A 1 193 ?  10.171  -0.156   1.927 1.000 92.710 ? 193 TRP A C   1 
ATOM 1488 C CB  ? TRP A 1 193 ?   9.563   1.000   4.062 1.000 92.710 ? 193 TRP A CB  1 
ATOM 1489 O O   ? TRP A 1 193 ?   9.847  -1.253   1.466 1.000 92.710 ? 193 TRP A O   1 
ATOM 1490 C CG  ? TRP A 1 193 ?   9.693  -0.236   4.900 1.000 92.710 ? 193 TRP A CG  1 
ATOM 1491 C CD1 ? TRP A 1 193 ?   8.682  -0.941   5.492 1.000 92.710 ? 193 TRP A CD1 1 
ATOM 1492 C CD2 ? TRP A 1 193 ?  10.907  -0.912   5.243 1.000 92.710 ? 193 TRP A CD2 1 
ATOM 1493 C CE2 ? TRP A 1 193 ?  10.557  -2.020   6.046 1.000 92.710 ? 193 TRP A CE2 1 
ATOM 1494 C CE3 ? TRP A 1 193 ?  12.259  -0.688   4.949 1.000 92.710 ? 193 TRP A CE3 1 
ATOM 1495 N NE1 ? TRP A 1 193 ?   9.195  -2.015   6.182 1.000 92.710 ? 193 TRP A NE1 1 
ATOM 1496 C CH2 ? TRP A 1 193 ?  12.826  -2.660   6.255 1.000 92.710 ? 193 TRP A CH2 1 
ATOM 1497 C CZ2 ? TRP A 1 193 ?  11.511  -2.903   6.558 1.000 92.710 ? 193 TRP A CZ2 1 
ATOM 1498 C CZ3 ? TRP A 1 193 ?  13.207  -1.567   5.460 1.000 92.710 ? 193 TRP A CZ3 1 
ATOM 1499 N N   ? GLY A 1 194 ?  11.389   0.266   1.699 1.000 86.530 ? 194 GLY A N   1 
ATOM 1500 C CA  ? GLY A 1 194 ?  12.540  -0.420   1.134 1.000 86.530 ? 194 GLY A CA  1 
ATOM 1501 C C   ? GLY A 1 194 ?  13.794   0.434   1.116 1.000 86.530 ? 194 GLY A C   1 
ATOM 1502 O O   ? GLY A 1 194 ?  13.755   1.611   1.481 1.000 86.530 ? 194 GLY A O   1 
ATOM 1503 N N   ? ARG A 1 195 ?  15.028  -0.230   0.906 1.000 76.820 ? 195 ARG A N   1 
ATOM 1504 C CA  ? ARG A 1 195 ?  16.300   0.482   0.860 1.000 76.820 ? 195 ARG A CA  1 
ATOM 1505 C C   ? ARG A 1 195 ?  16.744   0.718  -0.580 1.000 76.820 ? 195 ARG A C   1 
ATOM 1506 C CB  ? ARG A 1 195 ?  17.379  -0.292   1.620 1.000 76.820 ? 195 ARG A CB  1 
ATOM 1507 O O   ? ARG A 1 195 ?  17.001  -0.234  -1.320 1.000 76.820 ? 195 ARG A O   1 
ATOM 1508 C CG  ? ARG A 1 195 ?  17.254  -0.198   3.132 1.000 76.820 ? 195 ARG A CG  1 
ATOM 1509 C CD  ? ARG A 1 195 ?  18.439  -0.844   3.837 1.000 76.820 ? 195 ARG A CD  1 
ATOM 1510 N NE  ? ARG A 1 195 ?  18.327  -0.734   5.289 1.000 76.820 ? 195 ARG A NE  1 
ATOM 1511 N NH1 ? ARG A 1 195 ?  20.363  -1.735   5.728 1.000 76.820 ? 195 ARG A NH1 1 
ATOM 1512 N NH2 ? ARG A 1 195 ?  19.041  -1.010   7.454 1.000 76.820 ? 195 ARG A NH2 1 
ATOM 1513 C CZ  ? ARG A 1 195 ?  19.244  -1.160   6.154 1.000 76.820 ? 195 ARG A CZ  1 
ATOM 1514 N N   ? SER A 1 196 ?  15.960   1.720  -1.275 1.000 73.130 ? 196 SER A N   1 
ATOM 1515 C CA  ? SER A 1 196 ?  16.202   2.121  -2.657 1.000 73.130 ? 196 SER A CA  1 
ATOM 1516 C C   ? SER A 1 196 ?  15.351   1.306  -3.626 1.000 73.130 ? 196 SER A C   1 
ATOM 1517 C CB  ? SER A 1 196 ?  17.682   1.965  -3.009 1.000 73.130 ? 196 SER A CB  1 
ATOM 1518 O O   ? SER A 1 196 ?  15.106   0.120  -3.398 1.000 73.130 ? 196 SER A O   1 
ATOM 1519 O OG  ? SER A 1 196 ?  17.929   2.383  -4.341 1.000 73.130 ? 196 SER A OG  1 
ATOM 1520 N N   ? CYS A 1 197 ?  14.899   1.936  -4.626 1.000 74.250 ? 197 CYS A N   1 
ATOM 1521 C CA  ? CYS A 1 197 ?  14.037   1.280  -5.603 1.000 74.250 ? 197 CYS A CA  1 
ATOM 1522 C C   ? CYS A 1 197 ?  14.861   0.524  -6.637 1.000 74.250 ? 197 CYS A C   1 
ATOM 1523 C CB  ? CYS A 1 197 ?  13.142   2.305  -6.300 1.000 74.250 ? 197 CYS A CB  1 
ATOM 1524 O O   ? CYS A 1 197 ?  15.811   1.071  -7.201 1.000 74.250 ? 197 CYS A O   1 
ATOM 1525 S SG  ? CYS A 1 197 ?  12.041   3.194  -5.178 1.000 74.250 ? 197 CYS A SG  1 
ATOM 1526 N N   ? GLY A 1 198 ?  14.593  -0.803  -6.738 1.000 64.640 ? 198 GLY A N   1 
ATOM 1527 C CA  ? GLY A 1 198 ?  15.226  -1.518  -7.834 1.000 64.640 ? 198 GLY A CA  1 
ATOM 1528 C C   ? GLY A 1 198 ?  16.593  -2.070  -7.476 1.000 64.640 ? 198 GLY A C   1 
ATOM 1529 O O   ? GLY A 1 198 ?  17.350  -2.487  -8.355 1.000 64.640 ? 198 GLY A O   1 
ATOM 1530 N N   ? ASP A 1 199 ?  16.987  -1.920  -6.135 1.000 74.700 ? 199 ASP A N   1 
ATOM 1531 C CA  ? ASP A 1 199 ?  18.193  -2.540  -5.594 1.000 74.700 ? 199 ASP A CA  1 
ATOM 1532 C C   ? ASP A 1 199 ?  17.978  -4.031  -5.343 1.000 74.700 ? 199 ASP A C   1 
ATOM 1533 C CB  ? ASP A 1 199 ?  18.620  -1.845  -4.300 1.000 74.700 ? 199 ASP A CB  1 
ATOM 1534 O O   ? ASP A 1 199 ?  17.159  -4.413  -4.505 1.000 74.700 ? 199 ASP A O   1 
ATOM 1535 C CG  ? ASP A 1 199 ?  19.997  -2.273  -3.823 1.000 74.700 ? 199 ASP A CG  1 
ATOM 1536 O OD1 ? ASP A 1 199 ?  20.425  -3.405  -4.134 1.000 74.700 ? 199 ASP A OD1 1 
ATOM 1537 O OD2 ? ASP A 1 199 ?  20.658  -1.473  -3.127 1.000 74.700 ? 199 ASP A OD2 1 
ATOM 1538 N N   ? GLU A 1 200 ?  18.687  -4.789  -6.166 1.000 71.770 ? 200 GLU A N   1 
ATOM 1539 C CA  ? GLU A 1 200 ?  18.530  -6.241  -6.163 1.000 71.770 ? 200 GLU A CA  1 
ATOM 1540 C C   ? GLU A 1 200 ?  18.917  -6.834  -4.811 1.000 71.770 ? 200 GLU A C   1 
ATOM 1541 C CB  ? GLU A 1 200 ?  19.370  -6.875  -7.275 1.000 71.770 ? 200 GLU A CB  1 
ATOM 1542 O O   ? GLU A 1 200 ?  18.522  -7.955  -4.483 1.000 71.770 ? 200 GLU A O   1 
ATOM 1543 C CG  ? GLU A 1 200 ?  18.859  -6.575  -8.677 1.000 71.770 ? 200 GLU A CG  1 
ATOM 1544 C CD  ? GLU A 1 200 ?  19.662  -7.266  -9.768 1.000 71.770 ? 200 GLU A CD  1 
ATOM 1545 O OE1 ? GLU A 1 200 ?  19.326  -7.104 -10.963 1.000 71.770 ? 200 GLU A OE1 1 
ATOM 1546 O OE2 ? GLU A 1 200 ?  20.634  -7.975  -9.424 1.000 71.770 ? 200 GLU A OE2 1 
ATOM 1547 N N   ? ARG A 1 201 ?  19.596  -6.026  -3.989 1.000 78.230 ? 201 ARG A N   1 
ATOM 1548 C CA  ? ARG A 1 201 ?  20.046  -6.463  -2.672 1.000 78.230 ? 201 ARG A CA  1 
ATOM 1549 C C   ? ARG A 1 201 ?  18.960  -6.249  -1.623 1.000 78.230 ? 201 ARG A C   1 
ATOM 1550 C CB  ? ARG A 1 201 ?  21.320  -5.719  -2.265 1.000 78.230 ? 201 ARG A CB  1 
ATOM 1551 O O   ? ARG A 1 201 ?  18.962  -6.903  -0.578 1.000 78.230 ? 201 ARG A O   1 
ATOM 1552 C CG  ? ARG A 1 201 ?  22.545  -6.104  -3.080 1.000 78.230 ? 201 ARG A CG  1 
ATOM 1553 C CD  ? ARG A 1 201 ?  23.736  -5.209  -2.766 1.000 78.230 ? 201 ARG A CD  1 
ATOM 1554 N NE  ? ARG A 1 201 ?  23.488  -3.825  -3.156 1.000 78.230 ? 201 ARG A NE  1 
ATOM 1555 N NH1 ? ARG A 1 201 ?  25.537  -3.038  -2.437 1.000 78.230 ? 201 ARG A NH1 1 
ATOM 1556 N NH2 ? ARG A 1 201 ?  24.021  -1.602  -3.383 1.000 78.230 ? 201 ARG A NH2 1 
ATOM 1557 C CZ  ? ARG A 1 201 ?  24.349  -2.825  -2.991 1.000 78.230 ? 201 ARG A CZ  1 
ATOM 1558 N N   ? PHE A 1 202 ?  17.989  -5.331  -1.982 1.000 85.710 ? 202 PHE A N   1 
ATOM 1559 C CA  ? PHE A 1 202 ?  16.958  -4.990  -1.009 1.000 85.710 ? 202 PHE A CA  1 
ATOM 1560 C C   ? PHE A 1 202 ?  15.574  -5.045  -1.645 1.000 85.710 ? 202 PHE A C   1 
ATOM 1561 C CB  ? PHE A 1 202 ?  17.210  -3.598  -0.422 1.000 85.710 ? 202 PHE A CB  1 
ATOM 1562 O O   ? PHE A 1 202 ?  15.178  -4.125  -2.364 1.000 85.710 ? 202 PHE A O   1 
ATOM 1563 C CG  ? PHE A 1 202 ?  18.483  -3.497   0.376 1.000 85.710 ? 202 PHE A CG  1 
ATOM 1564 C CD1 ? PHE A 1 202 ?  18.563  -4.038   1.653 1.000 85.710 ? 202 PHE A CD1 1 
ATOM 1565 C CD2 ? PHE A 1 202 ?  19.599  -2.861  -0.152 1.000 85.710 ? 202 PHE A CD2 1 
ATOM 1566 C CE1 ? PHE A 1 202 ?  19.739  -3.947   2.394 1.000 85.710 ? 202 PHE A CE1 1 
ATOM 1567 C CE2 ? PHE A 1 202 ?  20.777  -2.766   0.582 1.000 85.710 ? 202 PHE A CE2 1 
ATOM 1568 C CZ  ? PHE A 1 202 ?  20.845  -3.308   1.855 1.000 85.710 ? 202 PHE A CZ  1 
ATOM 1569 N N   ? PRO A 1 203 ?  14.882  -6.181  -1.388 1.000 90.010 ? 203 PRO A N   1 
ATOM 1570 C CA  ? PRO A 1 203 ?  13.513  -6.282  -1.900 1.000 90.010 ? 203 PRO A CA  1 
ATOM 1571 C C   ? PRO A 1 203 ?  12.581  -5.232  -1.300 1.000 90.010 ? 203 PRO A C   1 
ATOM 1572 C CB  ? PRO A 1 203 ?  13.085  -7.692  -1.487 1.000 90.010 ? 203 PRO A CB  1 
ATOM 1573 O O   ? PRO A 1 203 ?  12.873  -4.675  -0.239 1.000 90.010 ? 203 PRO A O   1 
ATOM 1574 C CG  ? PRO A 1 203 ?  14.362  -8.403  -1.174 1.000 90.010 ? 203 PRO A CG  1 
ATOM 1575 C CD  ? PRO A 1 203 ?  15.377  -7.388  -0.732 1.000 90.010 ? 203 PRO A CD  1 
ATOM 1576 N N   ? GLY A 1 204 ?  11.473  -4.938  -2.053 1.000 92.630 ? 204 GLY A N   1 
ATOM 1577 C CA  ? GLY A 1 204 ?  10.435  -4.111  -1.459 1.000 92.630 ? 204 GLY A CA  1 
ATOM 1578 C C   ? GLY A 1 204 ?   9.779  -4.752  -0.251 1.000 92.630 ? 204 GLY A C   1 
ATOM 1579 O O   ? GLY A 1 204 ?   9.565  -5.966  -0.226 1.000 92.630 ? 204 GLY A O   1 
ATOM 1580 N N   ? VAL A 1 205 ?   9.407  -3.909   0.719 1.000 95.100 ? 205 VAL A N   1 
ATOM 1581 C CA  ? VAL A 1 205 ?   8.746  -4.386   1.929 1.000 95.100 ? 205 VAL A CA  1 
ATOM 1582 C C   ? VAL A 1 205 ?   7.286  -3.936   1.932 1.000 95.100 ? 205 VAL A C   1 
ATOM 1583 C CB  ? VAL A 1 205 ?   9.461  -3.883   3.203 1.000 95.100 ? 205 VAL A CB  1 
ATOM 1584 O O   ? VAL A 1 205 ?   6.991  -2.764   1.688 1.000 95.100 ? 205 VAL A O   1 
ATOM 1585 C CG1 ? VAL A 1 205 ?   8.755  -4.395   4.457 1.000 95.100 ? 205 VAL A CG1 1 
ATOM 1586 C CG2 ? VAL A 1 205 ?  10.926  -4.315   3.197 1.000 95.100 ? 205 VAL A CG2 1 
ATOM 1587 N N   ? TYR A 1 206 ?   6.444  -4.867   2.231 1.000 96.640 ? 206 TYR A N   1 
ATOM 1588 C CA  ? TYR A 1 206 ?   5.002  -4.654   2.199 1.000 96.640 ? 206 TYR A CA  1 
ATOM 1589 C C   ? TYR A 1 206 ?   4.370  -4.994   3.544 1.000 96.640 ? 206 TYR A C   1 
ATOM 1590 C CB  ? TYR A 1 206 ?   4.358  -5.495   1.093 1.000 96.640 ? 206 TYR A CB  1 
ATOM 1591 O O   ? TYR A 1 206 ?   4.868  -5.857   4.270 1.000 96.640 ? 206 TYR A O   1 
ATOM 1592 C CG  ? TYR A 1 206 ?   4.925  -5.228  -0.280 1.000 96.640 ? 206 TYR A CG  1 
ATOM 1593 C CD1 ? TYR A 1 206 ?   4.271  -4.383  -1.174 1.000 96.640 ? 206 TYR A CD1 1 
ATOM 1594 C CD2 ? TYR A 1 206 ?   6.116  -5.820  -0.687 1.000 96.640 ? 206 TYR A CD2 1 
ATOM 1595 C CE1 ? TYR A 1 206 ?   4.789  -4.136  -2.441 1.000 96.640 ? 206 TYR A CE1 1 
ATOM 1596 C CE2 ? TYR A 1 206 ?   6.644  -5.580  -1.952 1.000 96.640 ? 206 TYR A CE2 1 
ATOM 1597 O OH  ? TYR A 1 206 ?   6.491  -4.496  -4.073 1.000 96.640 ? 206 TYR A OH  1 
ATOM 1598 C CZ  ? TYR A 1 206 ?   5.974  -4.737  -2.820 1.000 96.640 ? 206 TYR A CZ  1 
ATOM 1599 N N   ? THR A 1 207 ?   3.351  -4.138   3.874 1.000 97.080 ? 207 THR A N   1 
ATOM 1600 C CA  ? THR A 1 207 ?   2.523  -4.513   5.014 1.000 97.080 ? 207 THR A CA  1 
ATOM 1601 C C   ? THR A 1 207 ?   1.684  -5.746   4.691 1.000 97.080 ? 207 THR A C   1 
ATOM 1602 C CB  ? THR A 1 207 ?   1.598  -3.356   5.437 1.000 97.080 ? 207 THR A CB  1 
ATOM 1603 O O   ? THR A 1 207 ?   1.016  -5.795   3.656 1.000 97.080 ? 207 THR A O   1 
ATOM 1604 C CG2 ? THR A 1 207 ?   0.703  -3.766   6.602 1.000 97.080 ? 207 THR A CG2 1 
ATOM 1605 O OG1 ? THR A 1 207 ?   2.397  -2.235   5.835 1.000 97.080 ? 207 THR A OG1 1 
ATOM 1606 N N   ? LYS A 1 208 ?   1.812  -6.817   5.546 1.000 96.150 ? 208 LYS A N   1 
ATOM 1607 C CA  ? LYS A 1 208 ?   1.079  -8.070   5.394 1.000 96.150 ? 208 LYS A CA  1 
ATOM 1608 C C   ? LYS A 1 208 ?  -0.374  -7.914   5.834 1.000 96.150 ? 208 LYS A C   1 
ATOM 1609 C CB  ? LYS A 1 208 ?   1.752  -9.186   6.194 1.000 96.150 ? 208 LYS A CB  1 
ATOM 1610 O O   ? LYS A 1 208 ?  -0.667  -7.899   7.031 1.000 96.150 ? 208 LYS A O   1 
ATOM 1611 C CG  ? LYS A 1 208 ?   1.218 -10.577   5.887 1.000 96.150 ? 208 LYS A CG  1 
ATOM 1612 C CD  ? LYS A 1 208 ?   1.993 -11.652   6.637 1.000 96.150 ? 208 LYS A CD  1 
ATOM 1613 C CE  ? LYS A 1 208 ?   2.176 -12.905   5.791 1.000 96.150 ? 208 LYS A CE  1 
ATOM 1614 N NZ  ? LYS A 1 208 ?   3.035 -13.916   6.476 1.000 96.150 ? 208 LYS A NZ  1 
ATOM 1615 N N   ? VAL A 1 209 ?  -1.324  -7.856   4.834 1.000 96.900 ? 209 VAL A N   1 
ATOM 1616 C CA  ? VAL A 1 209 ?  -2.728  -7.535   5.071 1.000 96.900 ? 209 VAL A CA  1 
ATOM 1617 C C   ? VAL A 1 209 ?  -3.373  -8.630   5.916 1.000 96.900 ? 209 VAL A C   1 
ATOM 1618 C CB  ? VAL A 1 209 ?  -3.501  -7.360   3.744 1.000 96.900 ? 209 VAL A CB  1 
ATOM 1619 O O   ? VAL A 1 209 ?  -4.166  -8.342   6.817 1.000 96.900 ? 209 VAL A O   1 
ATOM 1620 C CG1 ? VAL A 1 209 ?  -4.996  -7.185   4.010 1.000 96.900 ? 209 VAL A CG1 1 
ATOM 1621 C CG2 ? VAL A 1 209 ?  -2.951  -6.171   2.959 1.000 96.900 ? 209 VAL A CG2 1 
ATOM 1622 N N   ? SER A 1 210 ?  -3.004  -9.864   5.721 1.000 95.850 ? 210 SER A N   1 
ATOM 1623 C CA  ? SER A 1 210 ?  -3.615 -11.004   6.398 1.000 95.850 ? 210 SER A CA  1 
ATOM 1624 C C   ? SER A 1 210 ?  -3.444 -10.907   7.910 1.000 95.850 ? 210 SER A C   1 
ATOM 1625 C CB  ? SER A 1 210 ?  -3.012 -12.315   5.891 1.000 95.850 ? 210 SER A CB  1 
ATOM 1626 O O   ? SER A 1 210 ?  -4.331 -11.305   8.667 1.000 95.850 ? 210 SER A O   1 
ATOM 1627 O OG  ? SER A 1 210 ?  -1.613 -12.344   6.116 1.000 95.850 ? 210 SER A OG  1 
ATOM 1628 N N   ? VAL A 1 211 ?  -2.365 -10.325   8.362 1.000 95.060 ? 211 VAL A N   1 
ATOM 1629 C CA  ? VAL A 1 211 ?  -2.067 -10.200   9.785 1.000 95.060 ? 211 VAL A CA  1 
ATOM 1630 C C   ? VAL A 1 211 ?  -3.022  -9.196  10.427 1.000 95.060 ? 211 VAL A C   1 
ATOM 1631 C CB  ? VAL A 1 211 ?  -0.602  -9.770  10.022 1.000 95.060 ? 211 VAL A CB  1 
ATOM 1632 O O   ? VAL A 1 211 ?  -3.315  -9.286  11.621 1.000 95.060 ? 211 VAL A O   1 
ATOM 1633 C CG1 ? VAL A 1 211 ?  -0.393  -9.343  11.474 1.000 95.060 ? 211 VAL A CG1 1 
ATOM 1634 C CG2 ? VAL A 1 211 ?   0.353 -10.904   9.653 1.000 95.060 ? 211 VAL A CG2 1 
ATOM 1635 N N   ? TYR A 1 212 ?  -3.611  -8.312   9.615 1.000 96.340 ? 212 TYR A N   1 
ATOM 1636 C CA  ? TYR A 1 212 ?  -4.403  -7.217  10.163 1.000 96.340 ? 212 TYR A CA  1 
ATOM 1637 C C   ? TYR A 1 212 ?  -5.879  -7.388   9.824 1.000 96.340 ? 212 TYR A C   1 
ATOM 1638 C CB  ? TYR A 1 212 ?  -3.899  -5.871   9.634 1.000 96.340 ? 212 TYR A CB  1 
ATOM 1639 O O   ? TYR A 1 212 ?  -6.666  -6.448   9.954 1.000 96.340 ? 212 TYR A O   1 
ATOM 1640 C CG  ? TYR A 1 212 ?  -2.467  -5.571  10.005 1.000 96.340 ? 212 TYR A CG  1 
ATOM 1641 C CD1 ? TYR A 1 212 ?  -2.140  -5.093  11.272 1.000 96.340 ? 212 TYR A CD1 1 
ATOM 1642 C CD2 ? TYR A 1 212 ?  -1.438  -5.763   9.089 1.000 96.340 ? 212 TYR A CD2 1 
ATOM 1643 C CE1 ? TYR A 1 212 ?  -0.822  -4.814  11.618 1.000 96.340 ? 212 TYR A CE1 1 
ATOM 1644 C CE2 ? TYR A 1 212 ?  -0.117  -5.487   9.423 1.000 96.340 ? 212 TYR A CE2 1 
ATOM 1645 O OH  ? TYR A 1 212 ?   1.488  -4.738  11.025 1.000 96.340 ? 212 TYR A OH  1 
ATOM 1646 C CZ  ? TYR A 1 212 ?   0.181  -5.014  10.688 1.000 96.340 ? 212 TYR A CZ  1 
ATOM 1647 N N   ? ARG A 1 213 ?  -6.283  -8.605   9.445 1.000 95.650 ? 213 ARG A N   1 
ATOM 1648 C CA  ? ARG A 1 213 ?  -7.655  -8.881   9.030 1.000 95.650 ? 213 ARG A CA  1 
ATOM 1649 C C   ? ARG A 1 213 ?  -8.634  -8.629  10.172 1.000 95.650 ? 213 ARG A C   1 
ATOM 1650 C CB  ? ARG A 1 213 ?  -7.787 -10.322   8.535 1.000 95.650 ? 213 ARG A CB  1 
ATOM 1651 O O   ? ARG A 1 213 ?  -9.687  -8.021   9.971 1.000 95.650 ? 213 ARG A O   1 
ATOM 1652 C CG  ? ARG A 1 213 ?  -7.178 -10.561   7.163 1.000 95.650 ? 213 ARG A CG  1 
ATOM 1653 C CD  ? ARG A 1 213 ?  -7.804  -9.664   6.104 1.000 95.650 ? 213 ARG A CD  1 
ATOM 1654 N NE  ? ARG A 1 213 ?  -9.227  -9.945   5.933 1.000 95.650 ? 213 ARG A NE  1 
ATOM 1655 N NH1 ? ARG A 1 213 ?  -9.217  -9.672   3.639 1.000 95.650 ? 213 ARG A NH1 1 
ATOM 1656 N NH2 ? ARG A 1 213 ? -11.162 -10.212   4.725 1.000 95.650 ? 213 ARG A NH2 1 
ATOM 1657 C CZ  ? ARG A 1 213 ?  -9.866  -9.942   4.766 1.000 95.650 ? 213 ARG A CZ  1 
ATOM 1658 N N   ? PRO A 1 214 ?  -8.286  -9.166  11.307 1.000 95.240 ? 214 PRO A N   1 
ATOM 1659 C CA  ? PRO A 1 214 ?  -9.202  -8.901  12.419 1.000 95.240 ? 214 PRO A CA  1 
ATOM 1660 C C   ? PRO A 1 214 ?  -9.418  -7.409  12.664 1.000 95.240 ? 214 PRO A C   1 
ATOM 1661 C CB  ? PRO A 1 214 ?  -8.504  -9.555  13.614 1.000 95.240 ? 214 PRO A CB  1 
ATOM 1662 O O   ? PRO A 1 214 ? -10.547  -6.977  12.910 1.000 95.240 ? 214 PRO A O   1 
ATOM 1663 C CG  ? PRO A 1 214 ?  -7.718 -10.683  13.027 1.000 95.240 ? 214 PRO A CG  1 
ATOM 1664 C CD  ? PRO A 1 214 ?  -7.161 -10.239  11.705 1.000 95.240 ? 214 PRO A CD  1 
ATOM 1665 N N   ? TRP A 1 215 ?  -8.378  -6.582  12.624 1.000 96.590 ? 215 TRP A N   1 
ATOM 1666 C CA  ? TRP A 1 215 ?  -8.423  -5.133  12.788 1.000 96.590 ? 215 TRP A CA  1 
ATOM 1667 C C   ? TRP A 1 215 ?  -9.241  -4.484  11.675 1.000 96.590 ? 215 TRP A C   1 
ATOM 1668 C CB  ? TRP A 1 215 ?  -7.008  -4.548  12.805 1.000 96.590 ? 215 TRP A CB  1 
ATOM 1669 O O   ? TRP A 1 215 ? -10.098  -3.638  11.939 1.000 96.590 ? 215 TRP A O   1 
ATOM 1670 C CG  ? TRP A 1 215 ?  -6.967  -3.054  12.913 1.000 96.590 ? 215 TRP A CG  1 
ATOM 1671 C CD1 ? TRP A 1 215 ?  -7.126  -2.304  14.045 1.000 96.590 ? 215 TRP A CD1 1 
ATOM 1672 C CD2 ? TRP A 1 215 ?  -6.759  -2.126  11.843 1.000 96.590 ? 215 TRP A CD2 1 
ATOM 1673 C CE2 ? TRP A 1 215 ?  -6.803  -0.829  12.401 1.000 96.590 ? 215 TRP A CE2 1 
ATOM 1674 C CE3 ? TRP A 1 215 ?  -6.539  -2.266  10.466 1.000 96.590 ? 215 TRP A CE3 1 
ATOM 1675 N NE1 ? TRP A 1 215 ?  -7.027  -0.965  13.744 1.000 96.590 ? 215 TRP A NE1 1 
ATOM 1676 C CH2 ? TRP A 1 215 ?  -6.420   0.157  10.283 1.000 96.590 ? 215 TRP A CH2 1 
ATOM 1677 C CZ2 ? TRP A 1 215 ?  -6.634   0.322  11.627 1.000 96.590 ? 215 TRP A CZ2 1 
ATOM 1678 C CZ3 ? TRP A 1 215 ?  -6.371  -1.119   9.699 1.000 96.590 ? 215 TRP A CZ3 1 
ATOM 1679 N N   ? ILE A 1 216 ?  -9.080  -4.890  10.437 1.000 97.260 ? 216 ILE A N   1 
ATOM 1680 C CA  ? ILE A 1 216 ?  -9.778  -4.375   9.264 1.000 97.260 ? 216 ILE A CA  1 
ATOM 1681 C C   ? ILE A 1 216 ? -11.266  -4.705   9.364 1.000 97.260 ? 216 ILE A C   1 
ATOM 1682 C CB  ? ILE A 1 216 ?  -9.188  -4.951   7.958 1.000 97.260 ? 216 ILE A CB  1 
ATOM 1683 O O   ? ILE A 1 216 ? -12.115  -3.827   9.193 1.000 97.260 ? 216 ILE A O   1 
ATOM 1684 C CG1 ? ILE A 1 216 ?  -7.748  -4.462   7.761 1.000 97.260 ? 216 ILE A CG1 1 
ATOM 1685 C CG2 ? ILE A 1 216 ? -10.063  -4.575   6.758 1.000 97.260 ? 216 ILE A CG2 1 
ATOM 1686 C CD1 ? ILE A 1 216 ?  -6.978  -5.220   6.688 1.000 97.260 ? 216 ILE A CD1 1 
ATOM 1687 N N   ? ASP A 1 217 ? -11.595  -5.926   9.698 1.000 96.300 ? 217 ASP A N   1 
ATOM 1688 C CA  ? ASP A 1 217 ? -12.980  -6.383   9.772 1.000 96.300 ? 217 ASP A CA  1 
ATOM 1689 C C   ? ASP A 1 217 ? -13.751  -5.628  10.851 1.000 96.300 ? 217 ASP A C   1 
ATOM 1690 C CB  ? ASP A 1 217 ? -13.034  -7.888  10.041 1.000 96.300 ? 217 ASP A CB  1 
ATOM 1691 O O   ? ASP A 1 217 ? -14.930  -5.314  10.675 1.000 96.300 ? 217 ASP A O   1 
ATOM 1692 C CG  ? ASP A 1 217 ? -12.639  -8.721   8.835 1.000 96.300 ? 217 ASP A CG  1 
ATOM 1693 O OD1 ? ASP A 1 217 ? -12.658  -8.198   7.700 1.000 96.300 ? 217 ASP A OD1 1 
ATOM 1694 O OD2 ? ASP A 1 217 ? -12.310  -9.913   9.021 1.000 96.300 ? 217 ASP A OD2 1 
ATOM 1695 N N   ? TYR A 1 218 ? -13.111  -5.378  11.946 1.000 95.630 ? 218 TYR A N   1 
ATOM 1696 C CA  ? TYR A 1 218 ? -13.729  -4.624  13.031 1.000 95.630 ? 218 TYR A CA  1 
ATOM 1697 C C   ? TYR A 1 218 ? -14.251  -3.281  12.534 1.000 95.630 ? 218 TYR A C   1 
ATOM 1698 C CB  ? TYR A 1 218 ? -12.730  -4.406  14.171 1.000 95.630 ? 218 TYR A CB  1 
ATOM 1699 O O   ? TYR A 1 218 ? -15.404  -2.924  12.785 1.000 95.630 ? 218 TYR A O   1 
ATOM 1700 C CG  ? TYR A 1 218 ? -13.253  -3.519  15.275 1.000 95.630 ? 218 TYR A CG  1 
ATOM 1701 C CD1 ? TYR A 1 218 ? -12.973  -2.154  15.289 1.000 95.630 ? 218 TYR A CD1 1 
ATOM 1702 C CD2 ? TYR A 1 218 ? -14.026  -4.043  16.305 1.000 95.630 ? 218 TYR A CD2 1 
ATOM 1703 C CE1 ? TYR A 1 218 ? -13.451  -1.333  16.305 1.000 95.630 ? 218 TYR A CE1 1 
ATOM 1704 C CE2 ? TYR A 1 218 ? -14.509  -3.231  17.326 1.000 95.630 ? 218 TYR A CE2 1 
ATOM 1705 O OH  ? TYR A 1 218 ? -14.693  -1.071  18.325 1.000 95.630 ? 218 TYR A OH  1 
ATOM 1706 C CZ  ? TYR A 1 218 ? -14.217  -1.879  17.317 1.000 95.630 ? 218 TYR A CZ  1 
ATOM 1707 N N   ? TYR A 1 219 ? -13.500  -2.550  11.778 1.000 95.040 ? 219 TYR A N   1 
ATOM 1708 C CA  ? TYR A 1 219 ? -13.881  -1.219  11.321 1.000 95.040 ? 219 TYR A CA  1 
ATOM 1709 C C   ? TYR A 1 219 ? -14.849  -1.301  10.146 1.000 95.040 ? 219 TYR A C   1 
ATOM 1710 C CB  ? TYR A 1 219 ? -12.641  -0.413  10.920 1.000 95.040 ? 219 TYR A CB  1 
ATOM 1711 O O   ? TYR A 1 219 ? -15.758  -0.477  10.024 1.000 95.040 ? 219 TYR A O   1 
ATOM 1712 C CG  ? TYR A 1 219 ? -11.832   0.081  12.094 1.000 95.040 ? 219 TYR A CG  1 
ATOM 1713 C CD1 ? TYR A 1 219 ? -12.258   1.173  12.848 1.000 95.040 ? 219 TYR A CD1 1 
ATOM 1714 C CD2 ? TYR A 1 219 ? -10.641  -0.541  12.452 1.000 95.040 ? 219 TYR A CD2 1 
ATOM 1715 C CE1 ? TYR A 1 219 ? -11.515   1.633  13.930 1.000 95.040 ? 219 TYR A CE1 1 
ATOM 1716 C CE2 ? TYR A 1 219 ?  -9.890  -0.089  13.532 1.000 95.040 ? 219 TYR A CE2 1 
ATOM 1717 O OH  ? TYR A 1 219 ?  -9.595   1.448  15.335 1.000 95.040 ? 219 TYR A OH  1 
ATOM 1718 C CZ  ? TYR A 1 219 ? -10.335   0.996  14.264 1.000 95.040 ? 219 TYR A CZ  1 
ATOM 1719 N N   ? LEU A 1 220 ? -14.688  -2.298   9.297 1.000 93.930 ? 220 LEU A N   1 
ATOM 1720 C CA  ? LEU A 1 220 ? -15.592  -2.467   8.164 1.000 93.930 ? 220 LEU A CA  1 
ATOM 1721 C C   ? LEU A 1 220 ? -17.014  -2.745   8.641 1.000 93.930 ? 220 LEU A C   1 
ATOM 1722 C CB  ? LEU A 1 220 ? -15.112  -3.605   7.260 1.000 93.930 ? 220 LEU A CB  1 
ATOM 1723 O O   ? LEU A 1 220 ? -17.976  -2.212   8.083 1.000 93.930 ? 220 LEU A O   1 
ATOM 1724 C CG  ? LEU A 1 220 ? -13.881  -3.315   6.401 1.000 93.930 ? 220 LEU A CG  1 
ATOM 1725 C CD1 ? LEU A 1 220 ? -13.583  -4.497   5.484 1.000 93.930 ? 220 LEU A CD1 1 
ATOM 1726 C CD2 ? LEU A 1 220 ? -14.083  -2.040   5.589 1.000 93.930 ? 220 LEU A CD2 1 
ATOM 1727 N N   ? TYR A 1 221 ? -17.188  -3.600   9.709 1.000 88.570 ? 221 TYR A N   1 
ATOM 1728 C CA  ? TYR A 1 221 ? -18.488  -4.101  10.141 1.000 88.570 ? 221 TYR A CA  1 
ATOM 1729 C C   ? TYR A 1 221 ? -19.090  -3.200  11.213 1.000 88.570 ? 221 TYR A C   1 
ATOM 1730 C CB  ? TYR A 1 221 ? -18.364  -5.532  10.672 1.000 88.570 ? 221 TYR A CB  1 
ATOM 1731 O O   ? TYR A 1 221 ? -20.312  -3.053  11.295 1.000 88.570 ? 221 TYR A O   1 
ATOM 1732 C CG  ? TYR A 1 221 ? -18.002  -6.543   9.611 1.000 88.570 ? 221 TYR A CG  1 
ATOM 1733 C CD1 ? TYR A 1 221 ? -18.878  -6.830   8.567 1.000 88.570 ? 221 TYR A CD1 1 
ATOM 1734 C CD2 ? TYR A 1 221 ? -16.784  -7.214   9.651 1.000 88.570 ? 221 TYR A CD2 1 
ATOM 1735 C CE1 ? TYR A 1 221 ? -18.550  -7.763   7.588 1.000 88.570 ? 221 TYR A CE1 1 
ATOM 1736 C CE2 ? TYR A 1 221 ? -16.445  -8.148   8.678 1.000 88.570 ? 221 TYR A CE2 1 
ATOM 1737 O OH  ? TYR A 1 221 ? -17.003  -9.339   6.686 1.000 88.570 ? 221 TYR A OH  1 
ATOM 1738 C CZ  ? TYR A 1 221 ? -17.333  -8.415   7.652 1.000 88.570 ? 221 TYR A CZ  1 
ATOM 1739 N N   ? TYR A 1 222 ? -18.311  -2.527  11.934 1.000 83.770 ? 222 TYR A N   1 
ATOM 1740 C CA  ? TYR A 1 222 ? -18.792  -1.832  13.123 1.000 83.770 ? 222 TYR A CA  1 
ATOM 1741 C C   ? TYR A 1 222 ? -18.866  -0.329  12.884 1.000 83.770 ? 222 TYR A C   1 
ATOM 1742 C CB  ? TYR A 1 222 ? -17.885  -2.126  14.322 1.000 83.770 ? 222 TYR A CB  1 
ATOM 1743 O O   ? TYR A 1 222 ? -19.554   0.389  13.614 1.000 83.770 ? 222 TYR A O   1 
ATOM 1744 C CG  ? TYR A 1 222 ? -18.022  -3.531  14.856 1.000 83.770 ? 222 TYR A CG  1 
ATOM 1745 C CD1 ? TYR A 1 222 ? -19.100  -3.889  15.662 1.000 83.770 ? 222 TYR A CD1 1 
ATOM 1746 C CD2 ? TYR A 1 222 ? -17.073  -4.503  14.558 1.000 83.770 ? 222 TYR A CD2 1 
ATOM 1747 C CE1 ? TYR A 1 222 ? -19.229  -5.182  16.158 1.000 83.770 ? 222 TYR A CE1 1 
ATOM 1748 C CE2 ? TYR A 1 222 ? -17.191  -5.799  15.049 1.000 83.770 ? 222 TYR A CE2 1 
ATOM 1749 O OH  ? TYR A 1 222 ? -18.394  -7.410  16.335 1.000 83.770 ? 222 TYR A OH  1 
ATOM 1750 C CZ  ? TYR A 1 222 ? -18.272  -6.129  15.846 1.000 83.770 ? 222 TYR A CZ  1 
ATOM 1751 N N   ? PHE A 1 223 ? -18.368   0.147  11.795 1.000 76.130 ? 223 PHE A N   1 
ATOM 1752 C CA  ? PHE A 1 223 ? -18.420   1.557  11.430 1.000 76.130 ? 223 PHE A CA  1 
ATOM 1753 C C   ? PHE A 1 223 ? -18.929   1.729  10.004 1.000 76.130 ? 223 PHE A C   1 
ATOM 1754 C CB  ? PHE A 1 223 ? -17.038   2.202  11.576 1.000 76.130 ? 223 PHE A CB  1 
ATOM 1755 O O   ? PHE A 1 223 ? -19.619   2.703   9.699 1.000 76.130 ? 223 PHE A O   1 
ATOM 1756 C CG  ? PHE A 1 223 ? -16.646   2.482  13.001 1.000 76.130 ? 223 PHE A CG  1 
ATOM 1757 C CD1 ? PHE A 1 223 ? -17.001   3.678  13.613 1.000 76.130 ? 223 PHE A CD1 1 
ATOM 1758 C CD2 ? PHE A 1 223 ? -15.922   1.548  13.731 1.000 76.130 ? 223 PHE A CD2 1 
ATOM 1759 C CE1 ? PHE A 1 223 ? -16.640   3.940  14.932 1.000 76.130 ? 223 PHE A CE1 1 
ATOM 1760 C CE2 ? PHE A 1 223 ? -15.558   1.802  15.050 1.000 76.130 ? 223 PHE A CE2 1 
ATOM 1761 C CZ  ? PHE A 1 223 ? -15.916   2.999  15.648 1.000 76.130 ? 223 PHE A CZ  1 
# 
loop_
_struct_sheet_range.sheet_id 
_struct_sheet_range.id 
_struct_sheet_range.beg_label_comp_id 
_struct_sheet_range.beg_label_asym_id 
_struct_sheet_range.beg_label_seq_id 
_struct_sheet_range.pdbx_beg_PDB_ins_code 
_struct_sheet_range.end_label_comp_id 
_struct_sheet_range.end_label_asym_id 
_struct_sheet_range.end_label_seq_id 
_struct_sheet_range.pdbx_end_PDB_ins_code 
_struct_sheet_range.beg_auth_comp_id 
_struct_sheet_range.beg_auth_asym_id 
_struct_sheet_range.beg_auth_seq_id 
_struct_sheet_range.end_auth_comp_id 
_struct_sheet_range.end_auth_asym_id 
_struct_sheet_range.end_auth_seq_id 
A A ILE A   2 ? ILE A   3 ? ILE A 2   ILE A 3   
A B ASP A 171 ? SER A 172 ? ASP A 171 SER A 172 
B C GLN A   6 ? GLU A   7 ? GLN A 6   GLU A 7   
B D GLN A 106 ? GLN A 106 ? GLN A 106 GLN A 106 
B E GLU A 117 ? GLY A 122 ? GLU A 117 GLY A 122 
B F GLN A 138 ? ILE A 145 ? GLN A 138 ILE A 145 
B G MET A 162 ? ALA A 166 ? MET A 162 ALA A 166 
B H PRO A 180 ? CYS A 183 ? PRO A 180 CYS A 183 
B I VAL A 186 ? TRP A 193 ? VAL A 186 TRP A 193 
B J GLY A 204 ? LYS A 208 ? GLY A 204 LYS A 208 
C K GLN A  16 ? SER A  21 ? GLN A 16  SER A 21  
C L PHE A  24 ? HIS A  33 ? PHE A 24  HIS A 33  
C M TRP A  36 ? THR A  39 ? TRP A 36  THR A 39  
C N LYS A  49 ? ILE A  52 ? LYS A 49  ILE A 52  
C O GLN A  65 ? ILE A  74 ? GLN A 65  ILE A 74  
C P MET A  88 ? LEU A  92 ? MET A 88  LEU A 92  
D Q SER A  56 ? SER A  56 ? SER A 56  SER A 56  
D R THR A 136 ? THR A 136 ? THR A 136 THR A 136 
E S GLU A  79 ? GLU A  79 ? GLU A 79  GLU A 79  
E T ASN A  84 ? ASN A  84 ? ASN A 84  ASN A 84  
F U VAL A 125 ? VAL A 125 ? VAL A 125 VAL A 125 
F V LEU A 133 ? LEU A 133 ? LEU A 133 LEU A 133 
G W LYS A 167 ? LYS A 167 ? LYS A 167 LYS A 167 
G X LYS A 170 ? LYS A 170 ? LYS A 170 LYS A 170 
# 
loop_
_struct_conf.id 
_struct_conf.conf_type_id 
_struct_conf.beg_label_comp_id 
_struct_conf.beg_label_asym_id 
_struct_conf.beg_label_seq_id 
_struct_conf.pdbx_beg_PDB_ins_code 
_struct_conf.end_label_comp_id 
_struct_conf.end_label_asym_id 
_struct_conf.end_label_seq_id 
_struct_conf.pdbx_end_PDB_ins_code 
_struct_conf.beg_auth_comp_id 
_struct_conf.beg_auth_asym_id 
_struct_conf.beg_auth_seq_id 
_struct_conf.end_auth_comp_id 
_struct_conf.end_auth_asym_id 
_struct_conf.end_auth_seq_id 
STRN1         STRN         ILE A   2 ? ILE A   3 ? ILE A 2   ILE A 3   
TURN_TY1_P1   TURN_TY1_P   GLY A   4 ? GLY A   4 ? GLY A 4   GLY A 4   
STRN2         STRN         GLN A   6 ? GLU A   7 ? GLN A 6   GLU A 7   
HELX_LH_PP_P1 HELX_LH_PP_P VAL A   8 ? THR A   9 ? VAL A 8   THR A 9   
TURN_TY1_P2   TURN_TY1_P   PRO A  10 ? TYR A  11 ? PRO A 10  TYR A 11  
BEND1         BEND         SER A  12 ? SER A  12 ? SER A 12  SER A 12  
TURN_TY1_P3   TURN_TY1_P   LYS A  14 ? TYR A  15 ? LYS A 14  TYR A 15  
STRN3         STRN         GLN A  16 ? SER A  21 ? GLN A 16  SER A 21  
TURN_TY1_P4   TURN_TY1_P   TYR A  22 ? GLY A  23 ? TYR A 22  GLY A 23  
STRN4         STRN         PHE A  24 ? HIS A  33 ? PHE A 24  HIS A 33  
TURN_TY1_P5   TURN_TY1_P   SER A  34 ? ARG A  35 ? SER A 34  ARG A 35  
STRN5         STRN         TRP A  36 ? THR A  39 ? TRP A 36  THR A 39  
HELX_RH_3T_P1 HELX_RH_3T_P ALA A  41 ? CYS A  43 ? ALA A 41  CYS A 43  
TURN_TY1_P6   TURN_TY1_P   PRO A  46 ? PHE A  47 ? PRO A 46  PHE A 47  
STRN6         STRN         LYS A  49 ? ILE A  52 ? LYS A 49  ILE A 52  
BEND2         BEND         GLY A  53 ? GLY A  53 ? GLY A 53  GLY A 53  
BEND3         BEND         HIS A  55 ? HIS A  55 ? HIS A 55  HIS A 55  
STRN7         STRN         SER A  56 ? SER A  56 ? SER A 56  SER A 56  
TURN_TY1_P7   TURN_TY1_P   LEU A  57 ? ASP A  58 ? LEU A 57  ASP A 58  
BEND4         BEND         GLY A  62 ? GLY A  62 ? GLY A 62  GLY A 62  
STRN8         STRN         GLN A  65 ? ILE A  74 ? GLN A 65  ILE A 74  
TURN_TY1_P8   TURN_TY1_P   PRO A  76 ? ARG A  77 ? PRO A 76  ARG A 77  
STRN9         STRN         GLU A  79 ? GLU A  79 ? GLU A 79  GLU A 79  
TURN_TY1_P9   TURN_TY1_P   SER A  80 ? LEU A  83 ? SER A 80  LEU A 83  
STRN10        STRN         ASN A  84 ? ASN A  84 ? ASN A 84  ASN A 84  
TURN_TY1_P10  TURN_TY1_P   ASN A  85 ? ASN A  85 ? ASN A 85  ASN A 85  
STRN11        STRN         MET A  88 ? LEU A  92 ? MET A 88  LEU A 92  
BEND5         BEND         ASN A  93 ? ARG A  94 ? ASN A 93  ARG A 94  
BEND6         BEND         ASN A  99 ? TYR A 101 ? ASN A 99  TYR A 101 
STRN12        STRN         GLN A 106 ? GLN A 106 ? GLN A 106 GLN A 106 
HELX_LH_PP_P2 HELX_LH_PP_P LEU A 107 ? PRO A 108 ? LEU A 107 PRO A 108 
BEND7         BEND         LYS A 109 ? SER A 110 ? LYS A 109 SER A 110 
HELX_LH_PP_P3 HELX_LH_PP_P GLU A 111 ? GLN A 113 ? GLU A 111 GLN A 113 
TURN_TY1_P11  TURN_TY1_P   ASP A 114 ? ASP A 115 ? ASP A 114 ASP A 115 
STRN13        STRN         GLU A 117 ? GLY A 122 ? GLU A 117 GLY A 122 
BEND8         BEND         TRP A 123 ? GLY A 124 ? TRP A 123 GLY A 124 
STRN14        STRN         VAL A 125 ? VAL A 125 ? VAL A 125 VAL A 125 
BEND9         BEND         THR A 126 ? ASP A 127 ? THR A 126 ASP A 127 
TURN_TY1_P12  TURN_TY1_P   ILE A 128 ? TYR A 129 ? ILE A 128 TYR A 129 
BEND10        BEND         SER A 132 ? SER A 132 ? SER A 132 SER A 132 
STRN15        STRN         LEU A 133 ? LEU A 133 ? LEU A 133 LEU A 133 
HELX_LH_PP_P4 HELX_LH_PP_P SER A 134 ? SER A 134 ? SER A 134 SER A 134 
BEND11        BEND         ASN A 135 ? ASN A 135 ? ASN A 135 ASN A 135 
STRN16        STRN         THR A 136 ? THR A 136 ? THR A 136 THR A 136 
STRN17        STRN         GLN A 138 ? ILE A 145 ? GLN A 138 ILE A 145 
HELX_RH_AL_P1 HELX_RH_AL_P VAL A 147 ? LYS A 153 ? VAL A 147 LYS A 153 
TURN_TY1_P13  TURN_TY1_P   TYR A 154 ? GLY A 156 ? TYR A 154 GLY A 156 
TURN_TY1_P14  TURN_TY1_P   LYS A 160 ? GLY A 161 ? LYS A 160 GLY A 161 
STRN18        STRN         MET A 162 ? ALA A 166 ? MET A 162 ALA A 166 
STRN19        STRN         LYS A 167 ? LYS A 167 ? LYS A 167 LYS A 167 
TURN_TY1_P15  TURN_TY1_P   THR A 168 ? GLY A 169 ? THR A 168 GLY A 169 
STRN20        STRN         LYS A 170 ? LYS A 170 ? LYS A 170 LYS A 170 
STRN21        STRN         ASP A 171 ? SER A 172 ? ASP A 171 SER A 172 
TURN_TY1_P16  TURN_TY1_P   GLN A 174 ? GLY A 175 ? GLN A 174 GLY A 175 
TURN_TY1_P17  TURN_TY1_P   SER A 177 ? GLY A 178 ? SER A 177 GLY A 178 
STRN22        STRN         PRO A 180 ? CYS A 183 ? PRO A 180 CYS A 183 
TURN_TY1_P18  TURN_TY1_P   ASN A 184 ? GLY A 185 ? ASN A 184 GLY A 185 
STRN23        STRN         VAL A 186 ? TRP A 193 ? VAL A 186 TRP A 193 
BEND12        BEND         ARG A 195 ? SER A 196 ? ARG A 195 SER A 196 
TURN_TY1_P19  TURN_TY1_P   CYS A 197 ? GLY A 198 ? CYS A 197 GLY A 198 
TURN_TY1_P20  TURN_TY1_P   GLU A 200 ? ARG A 201 ? GLU A 200 ARG A 201 
BEND13        BEND         PHE A 202 ? PHE A 202 ? PHE A 202 PHE A 202 
STRN24        STRN         GLY A 204 ? LYS A 208 ? GLY A 204 LYS A 208 
HELX_RH_3T_P2 HELX_RH_3T_P VAL A 209 ? TYR A 212 ? VAL A 209 TYR A 212 
HELX_RH_AL_P2 HELX_RH_AL_P ARG A 213 ? TYR A 222 ? ARG A 213 TYR A 222 
# 
