# Supplementary material for: FlatProt: 2D visualization eases protein structure comparison
Source: BMC Bioinformatics. 2025 Aug 13;26:210. doi: 10.1186/s12859-025-06233-x (PMC12344939; doi:10.1186/s12859-025-06233-x)
Supplement: Supplementary file 1 — Supplementary Material 1 [file 12859_2025_6233_MOESM1_ESM.zip › KLK/structures/Prss2_Mus_musculus_GeneID=22072.cif]

data_Prss2_Mus_musculus_GeneID=22072
# 
_entry.id   ? 
# 
_entity.id                         1      
_entity.type                       polymer 
_entity.pdbx_description           polymer-1 
_entity.formula_weight             24019.9 
_entity.pdbx_number_of_molecules        1 
# 
loop_
_struct_sheet.id 
_struct_sheet.number_strands 
A 2 
B 7 
C 6 
D 2 
E 2 
F 2 
# 
loop_
_struct_conf_type.id 
_struct_conf_type.criteria 
STRN         DSSP 
TURN_TY1_P   DSSP 
HELX_LH_PP_P DSSP 
BEND         DSSP 
HELX_RH_3T_P DSSP 
HELX_RH_AL_P DSSP 
# 
_struct_asym.id          A 
_struct_asym.entity_id   1 
# 
_software.pdbx_ordinal     1 
_software.name             dssp 
_software.version          4.4.10 
_software.date             ? 
_software.classification   'model annotation' 
# 
_entity_poly.entity_id                      1 
_entity_poly.type                           polypeptide(L) 
_entity_poly.nstd_linkage                   n 
_entity_poly.nstd_monomer                   n 
_entity_poly.pdbx_seq_one_letter_code       
;KIVGGYTCRESSVPYQVSLNAGYHFCGGSLINDQWVVSAAHCYKYRIQVRLGEHNINVLEGNEQFVDSAKIIRHPNYNSW
TLDNDIMLIKLASPVTLNARVASVPLPSSCAPAGTQCLISGWGNTLSNGVNNPDLLQCVDAPVLPQADCEASYPGDITNN
MICVGFLEGGKDSCQGDSGGPVVCNGELQGIVSWGYGCAQPDAPGVYTKVCNYVDWIQNTIADN
;
_entity_poly.pdbx_seq_one_letter_code_can   
;KIVGGYTCRESSVPYQVSLNAGYHFCGGSLINDQWVVSAAHCYKYRIQVRLGEHNINVLEGNEQFVDSAKIIRHPNYNSW
TLDNDIMLIKLASPVTLNARVASVPLPSSCAPAGTQCLISGWGNTLSNGVNNPDLLQCVDAPVLPQADCEASYPGDITNN
MICVGFLEGGKDSCQGDSGGPVVCNGELQGIVSWGYGCAQPDAPGVYTKVCNYVDWIQNTIADN
;
_entity_poly.pdbx_strand_id                 A 
# 
loop_
_dssp_struct_summary.entry_id 
_dssp_struct_summary.label_comp_id 
_dssp_struct_summary.label_asym_id 
_dssp_struct_summary.label_seq_id 
_dssp_struct_summary.secondary_structure 
_dssp_struct_summary.ss_bridge 
_dssp_struct_summary.helix_3_10 
_dssp_struct_summary.helix_alpha 
_dssp_struct_summary.helix_pi 
_dssp_struct_summary.helix_pp 
_dssp_struct_summary.bend 
_dssp_struct_summary.chirality 
_dssp_struct_summary.sheet 
_dssp_struct_summary.strand 
_dssp_struct_summary.ladder_1 
_dssp_struct_summary.ladder_2 
_dssp_struct_summary.accessibility 
_dssp_struct_summary.TCO 
_dssp_struct_summary.kappa 
_dssp_struct_summary.alpha 
_dssp_struct_summary.phi 
_dssp_struct_summary.psi 
_dssp_struct_summary.x_ca 
_dssp_struct_summary.y_ca 
_dssp_struct_summary.z_ca 
Prss2_Mus_musculus_GeneID=22072 LYS A 1   . . . . . . . . . . . . ? .      .     .      .      121.3  0.3   9.6   -8.8  
Prss2_Mus_musculus_GeneID=22072 ILE A 2   E . > . . . . - A A A . ? -0.962 .     -163.6 -103.8 90.5   -0.4  7.1   -11.2 
Prss2_Mus_musculus_GeneID=22072 VAL A 3   E . 3 . . . S + A A A . ? -0.803 75.2  10.5   -72.8  129.8  1.7   8.5   -14.1 
Prss2_Mus_musculus_GeneID=22072 GLY A 4   T . 3 . . . S + . . . . ? 0.698  108.6 120.8  74.6   15.1   0.9   7.1   -17.5 
Prss2_Mus_musculus_GeneID=22072 GLY A 5   . . < . . . . - . . . . ? -0.044 54.6  -123.0 -98.0  -164.1 -2.2  5.4   -16.0 
Prss2_Mus_musculus_GeneID=22072 TYR A 6   E . . . . . . - B C B . ? -0.929 32.4  -85.8  -139.3 157.4  -5.9  5.6   -16.7 
Prss2_Mus_musculus_GeneID=22072 THR A 7   E . . . . > . - B C B . ? -0.643 53.4  -120.2 -64.8  124.8  -9.1  6.3   -14.8 
Prss2_Mus_musculus_GeneID=22072 CYS A 8   P . . . . P . - . . . . ? -0.356 27.6  -102.2 -64.0  145.6  -10.3 3.1   -13.1 
Prss2_Mus_musculus_GeneID=22072 ARG A 9   P . > . . P . - . . . . ? -0.456 51.6  -87.9  -64.7  141.5  -13.6 1.7   -14.0 
Prss2_Mus_musculus_GeneID=22072 GLU A 10  T . 3 . . < S + . . . . ? -0.236 111.2 2.3    -51.3  129.5  -16.2 2.4   -11.4 
Prss2_Mus_musculus_GeneID=22072 SER A 11  T . 3 . . . S + . . . . ? 0.569  94.7  119.8  71.4   9.8    -16.2 -0.4  -8.7  
Prss2_Mus_musculus_GeneID=22072 SER A 12  S . < . . . S + . . . . ? 0.662  78.8  39.7   -79.5  -12.7  -13.3 -2.2  -10.4 
Prss2_Mus_musculus_GeneID=22072 VAL A 13  . . > . . . . + . . . . ? -0.578 66.0  162.1  -134.7 70.2   -11.1 -1.8  -7.2  
Prss2_Mus_musculus_GeneID=22072 PRO A 14  T . 3 . . . S + . . . . ? 0.605  72.9  59.3   -75.5  -7.5   -13.5 -2.4  -4.2  
Prss2_Mus_musculus_GeneID=22072 TYR A 15  T . 3 . . . S + . . . . ? 0.509  77.9  112.1  -93.6  -15.8  -10.5 -3.0  -1.8  
Prss2_Mus_musculus_GeneID=22072 GLN A 16  E . < . . . . - C J I . ? -0.517 51.7  -162.4 -64.0  132.9  -8.9  0.5   -2.3  
Prss2_Mus_musculus_GeneID=22072 VAL A 17  E . . . . . . - C J I J ? -0.913 15.4  -142.9 -123.6 138.3  -9.2  2.7   0.8   
Prss2_Mus_musculus_GeneID=22072 SER A 18  E . . . . . . - C J I J ? -0.916 14.7  -148.3 -96.1  117.8  -8.8  6.4   1.3   
Prss2_Mus_musculus_GeneID=22072 LEU A 19  E . . . . . . - C J I J ? -0.810 23.8  -169.7 -84.7  127.3  -7.1  7.3   4.5   
Prss2_Mus_musculus_GeneID=22072 ASN A 20  E . . . . . . + C J I J ? -0.946 34.9  162.3  -131.0 129.9  -8.5  10.6  5.6   
Prss2_Mus_musculus_GeneID=22072 ALA A 21  S . . . . . S - . . . . ? -0.108 98.5  -47.5  -126.3 38.7   -7.6  13.2  8.4   
Prss2_Mus_musculus_GeneID=22072 GLY A 22  S . . . . . S + . . . . ? 0.087  138.4 31.3   108.5  -19.3  -9.7  16.1  7.0   
Prss2_Mus_musculus_GeneID=22072 TYR A 23  S . . . . . S - . . . . ? -0.954 100.1 -85.3  -154.5 158.3  -8.3  15.4  3.6   
Prss2_Mus_musculus_GeneID=22072 HIS A 24  E . . . . . . + C K I . ? -0.567 52.4  154.8  -66.0  128.1  -7.0  12.4  1.6   
Prss2_Mus_musculus_GeneID=22072 PHE A 25  E . . . . . . + C K . . ? 0.575  58.8  4.3    -132.0 -20.6  -3.4  11.8  2.5   
Prss2_Mus_musculus_GeneID=22072 CYS A 26  E . . . . . . - C K I . ? -0.974 61.6  -124.8 -154.4 165.3  -2.8  8.1   1.8   
Prss2_Mus_musculus_GeneID=22072 GLY A 27  E . . . . . . + C K I . ? -0.444 23.8  179.4  -102.6 -179.2 -4.3  5.0   0.5   
Prss2_Mus_musculus_GeneID=22072 GLY A 28  E . . . . . . - C K I . ? -0.942 24.5  -110.9 -164.3 178.6  -4.8  1.5   1.9   
Prss2_Mus_musculus_GeneID=22072 SER A 29  E . . . . . . - C K I K ? -0.997 18.7  -134.6 -131.0 124.7  -6.2  -2.0  1.3   
Prss2_Mus_musculus_GeneID=22072 LEU A 30  E . . . . . . + C K . K ? -0.678 25.6  174.9  -71.7  120.7  -9.1  -3.6  2.9   
Prss2_Mus_musculus_GeneID=22072 ILE A 31  . . . . . . . - . . . . ? 0.589  68.2  -10.6  -112.1 -7.6   -7.9  -7.2  3.8   
Prss2_Mus_musculus_GeneID=22072 ASN A 32  S . . . . . S - . . . . ? -0.901 90.8  -73.9  -165.0 -171.3 -11.2 -8.2  5.7   
Prss2_Mus_musculus_GeneID=22072 ASP A 33  S . . . . . S + . . . . ? 0.570  129.5 26.2   -74.8  2.0    -14.3 -6.6  7.0   
Prss2_Mus_musculus_GeneID=22072 GLN A 34  S . . . . . S + . . . . ? 0.387  108.8 71.8   -139.8 -0.8   -12.4 -4.9  9.9   
Prss2_Mus_musculus_GeneID=22072 TRP A 35  E . . . . . . - C L . L ? -0.980 48.0  -169.8 -133.1 139.5  -8.7  -4.5  8.9   
Prss2_Mus_musculus_GeneID=22072 VAL A 36  E . . . . . . - C L K L ? -0.957 12.7  -148.2 -121.2 135.6  -6.9  -2.2  6.5   
Prss2_Mus_musculus_GeneID=22072 VAL A 37  E . . . . . . + C L K L ? -0.913 32.0  148.2  -102.9 136.5  -3.3  -2.5  5.4   
Prss2_Mus_musculus_GeneID=22072 SER A 38  E . . . . . . - C L . L ? -0.841 50.1  -68.0  -150.2 179.2  -1.2  0.7   4.6   
Prss2_Mus_musculus_GeneID=22072 ALA A 39  . . > . . . . - . . . . ? -0.652 33.4  -136.6 -78.9  139.6  2.2   2.2   4.7   
Prss2_Mus_musculus_GeneID=22072 ALA A 40  G . > . . . S + . . . . ? 0.823  104.0 63.6   -63.1  -33.5  3.7   2.9   8.2   
Prss2_Mus_musculus_GeneID=22072 HIS A 41  G . 3 . . . S + . . . . ? 0.613  91.1  68.7   -72.0  -3.9   5.0   6.2   7.0   
Prss2_Mus_musculus_GeneID=22072 CYS A 42  G . < . . . S + . . . . ? 0.353  74.4  143.3  -92.7  8.5    1.3   7.2   6.5   
Prss2_Mus_musculus_GeneID=22072 TYR A 43  . . < . . . . + . . . . ? -0.204 20.7  170.6  -62.9  133.4  0.7   7.2   10.3  
Prss2_Mus_musculus_GeneID=22072 LYS A 44  . . . . . . . - . . . . ? -0.961 41.6  -123.3 -136.4 151.9  -1.6  9.8   11.8  
Prss2_Mus_musculus_GeneID=22072 TYR A 45  S . . . . . S + . . . . ? 0.874  104.8 30.2   -61.0  -38.8  -3.1  10.0  15.4  
Prss2_Mus_musculus_GeneID=22072 ARG A 46  S . . . . . S + . . . . ? -0.988 73.5  177.9  -124.1 122.7  -6.7  10.1  13.9  
Prss2_Mus_musculus_GeneID=22072 ILE A 47  . . . . . . . - . . . . ? -0.991 15.1  -160.1 -130.7 121.0  -7.6  8.3   10.7  
Prss2_Mus_musculus_GeneID=22072 GLN A 48  E . . . . . . - C M J M ? -0.911 17.7  -144.0 -91.6  127.8  -11.0 8.0   9.1   
Prss2_Mus_musculus_GeneID=22072 VAL A 49  E . . . . . . - C M J M ? -0.866 12.3  -162.8 -97.1  119.7  -11.2 5.1   6.6   
Prss2_Mus_musculus_GeneID=22072 ARG A 50  E . . . . . . - C M J M ? -0.931 11.2  -176.9 -106.5 122.8  -13.3 5.8   3.5   
Prss2_Mus_musculus_GeneID=22072 LEU A 51  E . . . . . . + C M J M ? -0.864 57.4  32.4   -119.5 150.1  -14.5 2.8   1.4   
Prss2_Mus_musculus_GeneID=22072 GLY A 52  S . . . . . S + . . . . ? 0.628  77.2  149.6  86.4   14.8   -16.5 2.5   -1.8  
Prss2_Mus_musculus_GeneID=22072 GLU A 53  . . . . . . . + . . . . ? -0.653 20.6  157.4  -87.3  129.4  -15.1 5.7   -3.3  
Prss2_Mus_musculus_GeneID=22072 HIS A 54  S . . . . . S + . . . . ? 0.582  87.0  32.1   -103.9 -41.4  -14.7 6.2   -7.1  
Prss2_Mus_musculus_GeneID=22072 ASN A 55  B . > . . . S - D P O . ? -0.973 73.4  -160.3 -113.8 118.4  -14.8 10.0  -6.9  
Prss2_Mus_musculus_GeneID=22072 ILE A 56  T . 3 . . . S + . . . . ? 0.653  87.8  53.2   -80.5  -3.8   -13.3 11.2  -3.6  
Prss2_Mus_musculus_GeneID=22072 ASN A 57  T . 3 . . . S + . . . . ? 0.562  104.5 58.9   -106.5 -11.3  -15.1 14.6  -3.8  
Prss2_Mus_musculus_GeneID=22072 VAL A 58  S . < . . . S - . . . . ? -0.950 80.1  -123.1 -126.3 142.6  -18.6 13.4  -4.3  
Prss2_Mus_musculus_GeneID=22072 LEU A 59  . . . . . . . - . . . . ? -0.790 26.1  -174.2 -77.7  109.0  -20.9 11.1  -2.2  
Prss2_Mus_musculus_GeneID=22072 GLU A 60  . . . . . . . - . . . . ? 0.418  44.1  -109.0 -93.9  2.1    -21.7 8.4   -4.7  
Prss2_Mus_musculus_GeneID=22072 GLY A 61  S . . . . . S + . . . . ? 0.193  106.4 64.6   99.4   -12.1  -24.3 6.6   -2.3  
Prss2_Mus_musculus_GeneID=22072 ASN A 62  S . . . . . S + . . . . ? 0.179  70.2  125.3  -129.8 12.8   -22.4 3.4   -1.3  
Prss2_Mus_musculus_GeneID=22072 GLU A 63  . . . . . . . - . . . . ? -0.535 44.5  -153.9 -77.1  142.5  -19.4 4.9   0.6   
Prss2_Mus_musculus_GeneID=22072 GLN A 64  E . . . . . . - C N M . ? -0.981 3.7   -162.2 -118.3 128.8  -18.6 3.8   4.1   
Prss2_Mus_musculus_GeneID=22072 PHE A 65  E . . . . . . + C N M . ? -0.969 16.8  170.3  -114.7 115.4  -16.9 6.1   6.6   
Prss2_Mus_musculus_GeneID=22072 VAL A 66  E . . . . . . - C N M . ? -0.993 26.2  -132.4 -131.5 127.9  -15.4 4.3   9.5   
Prss2_Mus_musculus_GeneID=22072 ASP A 67  E . . . . . . - C N M . ? -0.428 32.3  -103.5 -71.2  155.1  -13.0 5.7   12.2  
Prss2_Mus_musculus_GeneID=22072 SER A 68  E . . . . . . - C N N . ? -0.592 26.1  -171.0 -77.3  136.3  -9.9  3.9   13.2  
Prss2_Mus_musculus_GeneID=22072 ALA A 69  E . . . . . S + C N . . ? 0.762  76.7  3.0    -86.4  -35.1  -10.1 2.0   16.5  
Prss2_Mus_musculus_GeneID=22072 LYS A 70  E . . . . . . - C N N . ? -0.990 58.0  -156.1 -154.8 141.9  -6.4  1.3   16.5  
Prss2_Mus_musculus_GeneID=22072 ILE A 71  E . . . . . . - C N N . ? -0.988 14.1  -170.6 -124.1 122.6  -3.3  1.9   14.3  
Prss2_Mus_musculus_GeneID=22072 ILE A 72  E . . . . . . - C N N . ? -0.932 5.3   -160.1 -120.8 111.3  -0.4  -0.5  14.5  
Prss2_Mus_musculus_GeneID=22072 ARG A 73  E . . . . . . - C N N . ? -0.615 40.4  -94.0  -83.4  141.5  3.0   0.3   12.9  
Prss2_Mus_musculus_GeneID=22072 HIS A 74  . . > . . . . - . . . . ? -0.369 35.6  -130.3 -48.7  132.3  5.3   -2.5  12.2  
Prss2_Mus_musculus_GeneID=22072 PRO A 75  T . 3 . . . S + . . . . ? 0.755  105.7 49.0   -62.5  -26.4  7.6   -2.6  15.3  
Prss2_Mus_musculus_GeneID=22072 ASN A 76  T . 3 . . . S + . . . . ? 0.173  77.9  140.6  -101.4 14.5   10.7  -2.7  13.1  
Prss2_Mus_musculus_GeneID=22072 TYR A 77  . . < . . . . - . . . . ? -0.435 37.7  -157.2 -56.7  128.1  9.7   0.2   10.9  
Prss2_Mus_musculus_GeneID=22072 ASN A 78  B . . > > . . - E R P . ? -0.940 9.8   -164.5 -112.2 115.7  12.7  2.3   10.2  
Prss2_Mus_musculus_GeneID=22072 SER A 79  T . . 4 5 . S + . . . . ? 0.683  88.2  55.3   -79.5  -14.2  11.9  5.9   9.2   
Prss2_Mus_musculus_GeneID=22072 TRP A 80  T . . 4 5 . S + . . . . ? 0.911  124.4 20.2   -83.1  -40.9  15.4  6.5   7.8   
Prss2_Mus_musculus_GeneID=22072 THR A 81  T . . 4 5 . S - . . . . ? 0.576  94.5  -131.5 -104.0 -10.0  15.5  3.6   5.3   
Prss2_Mus_musculus_GeneID=22072 LEU A 82  T . > < 5 . . + . . . . ? 0.679  52.6  156.8  58.9   17.9   11.7  3.1   5.1   
Prss2_Mus_musculus_GeneID=22072 ASP A 83  B . 3 . < . . + E S P . ? -0.495 63.8  18.3   -67.2  141.6  12.4  -0.6  5.7   
Prss2_Mus_musculus_GeneID=22072 ASN A 84  T . 3 . . . S + . . . . ? 0.867  80.4  171.8  63.9   30.6   9.4   -2.5  7.1   
Prss2_Mus_musculus_GeneID=22072 ASP A 85  . . < . . . . + . . . . ? -0.484 30.2  119.2  -70.6  68.3   7.1   0.4   6.0   
Prss2_Mus_musculus_GeneID=22072 ILE A 86  . . . . . . . - . . . . ? -0.998 36.5  -179.2 -142.0 136.7  3.8   -1.5  6.8   
Prss2_Mus_musculus_GeneID=22072 MET A 87  E . . . . . . - C O L N ? -0.991 16.9  -141.9 -138.8 144.8  0.9   -0.6  9.1   
Prss2_Mus_musculus_GeneID=22072 LEU A 88  E . . . . . . - C O L N ? -0.919 10.4  -159.8 -107.6 136.7  -2.4  -2.2  10.2  
Prss2_Mus_musculus_GeneID=22072 ILE A 89  E . . . . . . - C O L N ? -0.972 5.6   -153.6 -116.9 112.5  -5.5  -0.2  10.9  
Prss2_Mus_musculus_GeneID=22072 LYS A 90  E . . . . . . - C O L N ? -0.784 20.9  -131.1 -81.4  127.5  -8.3  -1.7  13.0  
Prss2_Mus_musculus_GeneID=22072 LEU A 91  E . . . . . . - C O . N ? -0.505 9.2   -129.0 -81.5  143.7  -11.7 -0.2  12.1  
Prss2_Mus_musculus_GeneID=22072 ALA A 92  S . . . . . S + . . . . ? 0.775  96.8  12.9   -60.7  -28.6  -14.0 1.0   15.0  
Prss2_Mus_musculus_GeneID=22072 SER A 93  S . . . . . S - . . . . ? -0.987 93.3  -95.3  -146.2 147.3  -16.8 -1.1  13.4  
Prss2_Mus_musculus_GeneID=22072 PRO A 94  . . . . . . . - . . . . ? -0.362 40.9  -125.4 -61.0  145.9  -16.9 -3.8  10.7  
Prss2_Mus_musculus_GeneID=22072 VAL A 95  . . . . . . . - . . . . ? -0.525 20.2  -112.9 -84.8  157.4  -17.7 -2.6  7.1   
Prss2_Mus_musculus_GeneID=22072 THR A 96  . . . . . . . - . . . . ? -0.848 30.2  -135.4 -90.3  114.8  -20.5 -4.1  5.0   
Prss2_Mus_musculus_GeneID=22072 LEU A 97  . . . . . . . + . . . . ? -0.605 43.8  135.4  -73.2  135.4  -19.1 -6.0  2.1   
Prss2_Mus_musculus_GeneID=22072 ASN A 98  S . . . . . S - . . . . ? -0.783 70.6  -58.4  -158.3 -166.5 -20.9 -5.3  -1.3  
Prss2_Mus_musculus_GeneID=22072 ALA A 99  S . . . . . S + . . . . ? 0.775  136.1 34.3   -61.8  -19.5  -20.3 -4.6  -5.0  
Prss2_Mus_musculus_GeneID=22072 ARG A 100 S . . . . . S + . . . . ? 0.595  116.8 55.2   -114.1 -14.0  -18.2 -1.4  -4.1  
Prss2_Mus_musculus_GeneID=22072 VAL A 101 . . . . . . . + . . . . ? -0.955 67.4  143.2  -128.8 108.6  -16.6 -2.6  -0.8  
Prss2_Mus_musculus_GeneID=22072 ALA A 102 . . . . . . . - . . . . ? -0.973 43.0  -113.6 -143.0 155.2  -14.6 -5.8  -0.9  
Prss2_Mus_musculus_GeneID=22072 SER A 103 P . . . . > . - . . . . ? -0.567 20.0  -137.1 -86.0  152.8  -11.4 -7.3  0.6   
Prss2_Mus_musculus_GeneID=22072 VAL A 104 P . . . . P . - . . . . ? -0.922 29.3  -116.6 -103.3 129.6  -8.2  -8.2  -1.3  
Prss2_Mus_musculus_GeneID=22072 PRO A 105 P . . . . P . - . . . . ? -0.404 24.1  -113.3 -66.5  146.6  -6.6  -11.5 -0.3  
Prss2_Mus_musculus_GeneID=22072 LEU A 106 P . . . . P . - . . . . ? -0.517 42.5  -101.1 -70.0  144.9  -3.1  -11.7 1.3   
Prss2_Mus_musculus_GeneID=22072 PRO A 107 P . . . . < . - . . . . ? -0.407 18.2  -156.2 -72.6  143.2  -0.6  -13.4 -0.9  
Prss2_Mus_musculus_GeneID=22072 SER A 108 S . . . . . S + . . . . ? 0.672  83.1  6.0    -84.6  -22.5  0.4   -17.0 -0.3  
Prss2_Mus_musculus_GeneID=22072 SER A 109 S . . . . . S - . . . . ? -0.963 90.1  -84.0  -152.1 165.6  3.7   -16.4 -2.1  
Prss2_Mus_musculus_GeneID=22072 CYS A 110 P . . . . > . - . . . . ? -0.474 47.9  -109.8 -73.8  143.5  5.7   -13.6 -3.6  
Prss2_Mus_musculus_GeneID=22072 ALA A 111 P . . . . P . - . . . . ? -0.496 36.2  -121.7 -68.0  129.1  4.9   -12.6 -7.3  
Prss2_Mus_musculus_GeneID=22072 PRO A 112 P . > . . P . - . . . . ? -0.346 39.3  -78.2  -65.8  161.3  7.6   -13.6 -9.7  
Prss2_Mus_musculus_GeneID=22072 ALA A 113 T . 3 . . < S + . . . . ? -0.273 118.9 30.3   -56.3  140.3  9.5   -11.0 -11.9 
Prss2_Mus_musculus_GeneID=22072 GLY A 114 T . 3 . . . S + . . . . ? 0.278  82.3  141.7  94.4   -17.0  7.4   -10.0 -14.9 
Prss2_Mus_musculus_GeneID=22072 THR A 115 . . < . . . . - . . . . ? -0.469 53.8  -122.6 -58.8  132.6  4.1   -10.5 -13.1 
Prss2_Mus_musculus_GeneID=22072 GLN A 116 E . . . . . . - B D C . ? -0.642 34.1  -171.4 -80.8  132.7  1.6   -7.8  -14.2 
Prss2_Mus_musculus_GeneID=22072 CYS A 117 E . . . . . . - B D C D ? -0.909 21.0  -131.5 -128.9 148.5  0.2   -5.9  -11.3 
Prss2_Mus_musculus_GeneID=22072 LEU A 118 E . . . . . . - B D C D ? -0.893 18.8  -167.3 -99.2  125.6  -2.5  -3.3  -10.8 
Prss2_Mus_musculus_GeneID=22072 ILE A 119 E . . . . . . - B D C D ? -0.923 11.9  -179.4 -108.1 133.2  -1.6  -0.1  -8.9  
Prss2_Mus_musculus_GeneID=22072 SER A 120 E . . . . . . + B D C . ? -0.966 15.0  112.8  -136.3 149.5  -4.5  2.1   -7.8  
Prss2_Mus_musculus_GeneID=22072 GLY A 121 E . . . . . . - B D C . ? -0.976 58.7  -108.3 170.5  178.1  -4.9  5.4   -5.9  
Prss2_Mus_musculus_GeneID=22072 TRP A 122 S . . . . . S + . . . . ? -0.018 72.5  121.3  -116.4 15.7   -5.8  9.2   -5.7  
Prss2_Mus_musculus_GeneID=22072 GLY A 123 S . . . . . S - . . . . ? -0.038 74.7  -49.4  -72.8  -177.3 -2.3  10.5  -5.5  
Prss2_Mus_musculus_GeneID=22072 ASN A 124 . . . . . . . - . . . . ? -0.276 40.8  -163.9 -54.9  140.0  -0.5  13.0  -7.8  
Prss2_Mus_musculus_GeneID=22072 THR A 125 . . . . . . . + . . . . ? 0.387  64.2  81.9   -107.8 -4.0   -0.7  12.1  -11.6 
Prss2_Mus_musculus_GeneID=22072 LEU A 126 . . . . . . . - . . . . ? -0.830 67.1  -146.6 -104.3 142.6  2.1   14.4  -12.7 
Prss2_Mus_musculus_GeneID=22072 SER A 127 S . . . . . S + . . . . ? 0.790  99.3  27.8   -70.5  -30.4  5.9   13.7  -12.6 
Prss2_Mus_musculus_GeneID=22072 ASN A 128 S . . . . . S + . . . . ? -0.994 119.2 8.8    -130.9 131.7  6.3   17.5  -12.0 
Prss2_Mus_musculus_GeneID=22072 GLY A 129 S . . . . . S - . . . . ? -0.469 92.4  -60.7  94.9   -171.2 3.6   19.8  -10.2 
Prss2_Mus_musculus_GeneID=22072 VAL A 130 . . . . . . . + . . . . ? -0.987 49.7  154.6  -125.9 119.3  0.4   18.9  -8.5  
Prss2_Mus_musculus_GeneID=22072 ASN A 131 . . . . . . . - . . . . ? -0.651 13.2  -179.1 -136.2 86.6   -2.6  17.1  -10.1 
Prss2_Mus_musculus_GeneID=22072 ASN A 132 . . . . . . . - . . . . ? -0.749 22.6  -144.4 -86.7  98.6   -4.7  15.3  -7.5  
Prss2_Mus_musculus_GeneID=22072 PRO A 133 . . . . . . . - . . . . ? -0.263 11.7  -147.5 -63.2  148.5  -7.5  13.6  -9.5  
Prss2_Mus_musculus_GeneID=22072 ASP A 134 S . . . . . S + . . . . ? 0.769  83.5  70.4   -79.7  -29.6  -10.9 13.3  -8.0  
Prss2_Mus_musculus_GeneID=22072 LEU A 135 B . . . . . S - D Q O . ? -0.653 99.1  -95.8  -91.9  146.1  -11.4 10.1  -9.8  
Prss2_Mus_musculus_GeneID=22072 LEU A 136 . . . . . . . - . . . . ? -0.373 41.4  -148.0 -60.9  132.1  -9.6  6.8   -8.9  
Prss2_Mus_musculus_GeneID=22072 GLN A 137 E . . . . . . - B E B C ? -0.800 13.1  -167.9 -108.5 151.0  -6.5  6.2   -11.0 
Prss2_Mus_musculus_GeneID=22072 CYS A 138 E . . . . . . - B E B C ? -0.956 7.5   -178.1 -136.7 152.9  -4.9  2.9   -12.2 
Prss2_Mus_musculus_GeneID=22072 VAL A 139 E . . . . . . - B E . C ? -0.983 17.6  -142.4 -149.9 137.3  -1.8  1.6   -13.8 
Prss2_Mus_musculus_GeneID=22072 ASP A 140 E . . . . . . + B E . C ? -0.882 32.0  160.0  -96.8  132.4  -0.5  -1.7  -14.9 
Prss2_Mus_musculus_GeneID=22072 ALA A 141 E . . . . . . - B E . C ? -0.997 33.4  -114.8 -152.8 151.3  3.0   -2.5  -14.3 
Prss2_Mus_musculus_GeneID=22072 PRO A 142 E . . . . > . - B E . C ? -0.518 31.1  -109.4 -84.5  154.3  5.4   -5.5  -14.1 
Prss2_Mus_musculus_GeneID=22072 VAL A 143 B . . . . P . - B E E . ? -0.639 39.0  -136.1 -73.2  131.3  7.3   -6.7  -11.2 
Prss2_Mus_musculus_GeneID=22072 LEU A 144 P . . . . P . - . . . . ? -0.603 22.2  -96.9  -88.5  151.7  11.0  -6.1  -11.7 
Prss2_Mus_musculus_GeneID=22072 PRO A 145 P . . > . < . - . . . . ? -0.374 33.4  -118.8 -60.9  147.4  13.8  -8.5  -11.0 
Prss2_Mus_musculus_GeneID=22072 GLN A 146 H . . > . . S + . . . . ? 0.861  113.4 55.9   -54.8  -41.2  15.5  -7.9  -7.7  
Prss2_Mus_musculus_GeneID=22072 ALA A 147 H . . > . . S + . . . . ? 0.893  108.1 47.0   -59.6  -44.5  18.8  -7.2  -9.4  
Prss2_Mus_musculus_GeneID=22072 ASP A 148 H . . > . . S + . . . . ? 0.880  110.4 52.6   -65.0  -42.9  17.3  -4.4  -11.5 
Prss2_Mus_musculus_GeneID=22072 CYS A 149 H . . X . . S + . . . . ? 0.946  112.7 45.0   -57.7  -44.3  15.6  -2.9  -8.5  
Prss2_Mus_musculus_GeneID=22072 GLU A 150 H . . < . . S + . . . . ? 0.846  109.2 55.7   -68.1  -39.6  18.9  -2.8  -6.6  
Prss2_Mus_musculus_GeneID=22072 ALA A 151 H . . < . . S + . . . . ? 0.840  106.2 51.8   -63.2  -32.4  20.7  -1.5  -9.6  
Prss2_Mus_musculus_GeneID=22072 SER A 152 H . . < . . S + . . . . ? 0.798  126.1 23.7   -75.0  -27.7  18.3  1.4   -9.7  
Prss2_Mus_musculus_GeneID=22072 TYR A 153 S . > X . . S - . . . . ? -0.563 82.2  -158.7 -137.3 71.3   18.8  2.2   -6.0  
Prss2_Mus_musculus_GeneID=22072 PRO A 154 T . 3 4 . . S + . . . . ? -0.296 79.4  1.2    -62.9  118.3  22.3  0.9   -4.9  
Prss2_Mus_musculus_GeneID=22072 GLY A 155 T . 3 4 . . S + . . . . ? 0.362  120.0 77.7   92.8   -2.3   22.4  0.5   -1.0  
Prss2_Mus_musculus_GeneID=22072 ASP A 156 T . < 4 . . S + . . . . ? 0.571  71.1  85.1   -115.3 -18.4  18.8  1.5   -0.5  
Prss2_Mus_musculus_GeneID=22072 ILE A 157 . . . < . . . - . . . . ? -0.812 56.9  -173.7 -93.7  122.0  16.8  -1.6  -1.6  
Prss2_Mus_musculus_GeneID=22072 THR A 158 . . > . . . . - . . . . ? -0.536 42.6  -99.5  -102.0 177.2  16.3  -4.3  1.1   
Prss2_Mus_musculus_GeneID=22072 ASN A 159 T . 3 . . . S + . . . . ? 0.546  121.1 64.4   -72.0  -6.7   14.8  -7.9  0.9   
Prss2_Mus_musculus_GeneID=22072 ASN A 160 T . 3 . . . S + . . . . ? 0.274  94.4  79.1   -98.1  9.5    11.6  -6.4  2.3   
Prss2_Mus_musculus_GeneID=22072 MET A 161 E . < . . . . - B F . F ? -0.887 56.1  -167.3 -123.8 151.5  11.1  -4.2  -0.8  
Prss2_Mus_musculus_GeneID=22072 ILE A 162 E . . . . . . - B F . F ? -0.985 14.7  -137.9 -135.2 142.9  9.9   -4.8  -4.3  
Prss2_Mus_musculus_GeneID=22072 CYS A 163 E . . . . . . - B F . F ? -0.893 18.8  -178.0 -102.6 130.9  10.0  -2.7  -7.5  
Prss2_Mus_musculus_GeneID=22072 VAL A 164 E . . . . . . + B F E F ? -0.999 42.9  48.4   -126.7 122.1  7.0   -2.4  -9.8  
Prss2_Mus_musculus_GeneID=22072 GLY A 165 S . . . . . S - . . . . ? -0.961 83.4  -51.2  149.8  -164.6 7.2   -0.4  -13.0 
Prss2_Mus_musculus_GeneID=22072 PHE A 166 . . > . . . . - . . . . ? -0.946 25.6  -148.4 -116.0 130.8  9.2   0.2   -16.2 
Prss2_Mus_musculus_GeneID=22072 LEU A 167 T . 3 . . . S + . . . . ? 0.792  102.5 59.3   -65.8  -30.7  12.9  1.0   -16.3 
Prss2_Mus_musculus_GeneID=22072 GLU A 168 T . 3 . . . S - . . . . ? 0.651  108.3 -137.3 -70.9  -12.7  12.3  3.1   -19.3 
Prss2_Mus_musculus_GeneID=22072 GLY A 169 . . < . . . . + . . . . ? -0.450 63.9  120.0  83.8   -176.8 10.0  5.2   -17.2 
Prss2_Mus_musculus_GeneID=22072 GLY A 170 S . . . . . S + . . . . ? 0.095  73.4  58.8   106.0  -17.6  6.6   6.6   -18.2 
Prss2_Mus_musculus_GeneID=22072 LYS A 171 . . . . . . . + . . . . ? -0.988 60.0  122.6  -148.1 137.7  4.5   4.9   -15.6 
Prss2_Mus_musculus_GeneID=22072 ASP A 172 E . . . . . . - A B A . ? -0.985 54.8  -92.2  -177.9 156.5  4.5   4.9   -11.8 
Prss2_Mus_musculus_GeneID=22072 SER A 173 E . . . . . . - A B A . ? -0.656 49.8  -168.3 -74.1  150.9  2.7   5.6   -8.5  
Prss2_Mus_musculus_GeneID=22072 CYS A 174 . . > . . . . - . . . . ? -0.647 31.0  -37.5  -133.8 -174.1 3.2   9.1   -7.2  
Prss2_Mus_musculus_GeneID=22072 GLN A 175 T . 3 . . . S + . . . . ? -0.204 121.4 27.7   -54.2  136.0  2.8   11.4  -4.3  
Prss2_Mus_musculus_GeneID=22072 GLY A 176 T . 3 . . . S + . . . . ? 0.203  98.5  87.9   96.0   -8.4   -0.4  10.8  -2.4  
Prss2_Mus_musculus_GeneID=22072 ASP A 177 . . X . . . . + . . . . ? 0.334  55.2  136.5  -100.8 -1.8   -0.7  7.1   -3.3  
Prss2_Mus_musculus_GeneID=22072 SER A 178 T . 3 . . . S + . . . . ? -0.240 72.1  19.3   -47.0  136.3  1.4   6.1   -0.4  
Prss2_Mus_musculus_GeneID=22072 GLY A 179 T . 3 . . . S + . . . . ? 0.214  95.3  132.9  88.8   -17.5  -0.1  3.1   1.3   
Prss2_Mus_musculus_GeneID=22072 GLY A 180 . . < . . . . - . . . . ? -0.175 58.9  -87.4  -66.7  167.7  -2.1  2.2   -1.7  
Prss2_Mus_musculus_GeneID=22072 PRO A 181 E . . . . . . - B G . G ? -0.496 20.9  -163.1 -92.8  138.9  -2.3  -1.4  -3.2  
Prss2_Mus_musculus_GeneID=22072 VAL A 182 E . . . . . . - B G D G ? -0.985 24.9  -169.6 -103.4 110.6  -0.1  -3.3  -5.7  
Prss2_Mus_musculus_GeneID=22072 VAL A 183 E . . . . . . - B G D G ? -0.913 10.0  -178.4 -112.5 122.2  -2.3  -6.2  -6.7  
Prss2_Mus_musculus_GeneID=22072 CYS A 184 E . > . . . S - B G D G ? -0.981 72.6  -13.4  -119.0 126.8  -1.0  -9.1  -8.7  
Prss2_Mus_musculus_GeneID=22072 ASN A 185 T . 3 . . . S - . . . . ? 0.880  130.4 -53.1  52.2   31.7   -3.1  -12.0 -9.9  
Prss2_Mus_musculus_GeneID=22072 GLY A 186 T . 3 . . . S + . . . . ? 0.555  118.1 103.9  88.0   6.2    -5.8  -10.9 -7.5  
Prss2_Mus_musculus_GeneID=22072 GLU A 187 E . < . . . S - B H G . ? -0.935 78.8  -104.7 -122.4 151.0  -3.6  -10.8 -4.4  
Prss2_Mus_musculus_GeneID=22072 LEU A 188 E . . . . . . + B H G . ? -0.589 46.2  160.4  -72.7  114.5  -2.0  -7.9  -2.4  
Prss2_Mus_musculus_GeneID=22072 GLN A 189 E . . . . . . + B H . . ? 0.661  56.7  14.3   -112.6 -22.0  1.7   -8.0  -3.4  
Prss2_Mus_musculus_GeneID=22072 GLY A 190 E . . . . . . - B H G H ? -0.989 52.3  -140.4 -154.6 158.8  2.9   -4.5  -2.4  
Prss2_Mus_musculus_GeneID=22072 ILE A 191 E . . . . . . - B H G H ? -0.993 41.1  -108.9 -121.3 121.0  2.3   -1.2  -0.6  
Prss2_Mus_musculus_GeneID=22072 VAL A 192 E . . . . . . + B H . H ? -0.359 55.5  154.3  -50.7  123.4  3.2   2.0   -2.2  
Prss2_Mus_musculus_GeneID=22072 SER A 193 E . . . . . . - B H . . ? 0.748  46.9  -36.6  -123.0 -63.7  6.2   3.1   -0.2  
Prss2_Mus_musculus_GeneID=22072 TRP A 194 E . . . . . . + B H . H ? -0.945 44.7  166.9  -160.6 174.0  8.8   5.4   -1.9  
Prss2_Mus_musculus_GeneID=22072 GLY A 195 . . . . . . . - . . . . ? -0.928 43.0  -98.6  176.1  159.9  10.7  6.3   -5.1  
Prss2_Mus_musculus_GeneID=22072 TYR A 196 S . . . . . S - . . . . ? -0.904 90.9  -35.3  -95.3  99.4   12.9  9.1   -6.7  
Prss2_Mus_musculus_GeneID=22072 GLY A 197 S . . . . . S - . . . . ? 0.063  84.3  -74.9  76.3   166.5  10.5  11.0  -8.8  
Prss2_Mus_musculus_GeneID=22072 CYS A 198 S . . . . . S - . . . . ? -0.945 101.1 -12.6  -110.8 129.7  7.5   9.6   -10.7 
Prss2_Mus_musculus_GeneID=22072 ALA A 199 S . . . . . S + . . . . ? 0.785  90.0  154.5  64.6   22.2   7.8   7.6   -13.9 
Prss2_Mus_musculus_GeneID=22072 GLN A 200 B . > . . . . - F T Q . ? -0.672 54.0  -92.3  -81.5  145.6  11.5  8.6   -14.4 
Prss2_Mus_musculus_GeneID=22072 PRO A 201 T . 3 . . . S + . . . . ? -0.344 110.2 6.2    -57.6  135.1  13.9  6.4   -16.3 
Prss2_Mus_musculus_GeneID=22072 ASP A 202 T . 3 . . . S + . . . . ? 0.719  110.6 99.0   67.8   16.8   15.8  3.9   -14.1 
Prss2_Mus_musculus_GeneID=22072 ALA A 203 B . < . . . . + F U Q . ? -0.536 51.2  173.2  -131.5 66.3   13.6  5.0   -11.2 
Prss2_Mus_musculus_GeneID=22072 PRO A 204 . . . . . . . - . . . . ? -0.242 41.9  -86.1  -64.5  164.8  10.8  2.5   -10.7 
Prss2_Mus_musculus_GeneID=22072 GLY A 205 E . . . . . . - B I F . ? -0.486 38.4  -140.6 -69.2  145.4  8.4   2.7   -7.7  
Prss2_Mus_musculus_GeneID=22072 VAL A 206 E . . . . . . - B I F H ? -0.929 22.0  -175.2 -111.3 133.8  9.4   0.9   -4.5  
Prss2_Mus_musculus_GeneID=22072 TYR A 207 E . . . . . . - B I F H ? -0.881 35.0  -101.5 -129.0 146.1  6.8   -0.9  -2.5  
Prss2_Mus_musculus_GeneID=22072 THR A 208 E . . . . . . - B I F H ? -0.645 42.4  -123.7 -63.7  126.2  6.7   -2.7  0.8   
Prss2_Mus_musculus_GeneID=22072 LYS A 209 E . > . . . . - B I . H ? -0.667 26.9  -169.3 -77.4  100.0  6.9   -6.5  -0.1  
Prss2_Mus_musculus_GeneID=22072 VAL A 210 G . > . . . S + . . . . ? 0.827  77.0  68.2   -66.6  -38.6  3.7   -7.8  1.5   
Prss2_Mus_musculus_GeneID=22072 CYS A 211 G . 3 . . . S + . . . . ? 0.783  96.5  58.1   -56.9  -21.1  4.5   -11.6 1.1   
Prss2_Mus_musculus_GeneID=22072 ASN A 212 G . < . . . S + . . . . ? 0.573  110.4 42.4   -81.5  -7.9   7.3   -11.1 3.6   
Prss2_Mus_musculus_GeneID=22072 TYR A 213 S . < > . . S + . . . . ? 0.227  75.6  106.5  -124.8 10.1   4.8   -9.8  6.3   
Prss2_Mus_musculus_GeneID=22072 VAL A 214 H . . > . . S + . . . . ? 0.930  84.5  48.9   -59.9  -43.6  1.8   -12.2 6.0   
Prss2_Mus_musculus_GeneID=22072 ASP A 215 H . . > . . S + . . . . ? 0.931  112.5 47.7   -61.2  -46.3  2.8   -13.9 9.2   
Prss2_Mus_musculus_GeneID=22072 TRP A 216 H . . > . . S + . . . . ? 0.920  111.7 50.9   -59.7  -45.8  3.1   -10.6 11.0  
Prss2_Mus_musculus_GeneID=22072 ILE A 217 H . . X . . S + . . . . ? 0.949  113.3 44.2   -58.8  -49.6  -0.2  -9.4  9.6   
Prss2_Mus_musculus_GeneID=22072 GLN A 218 H . . X . . S + . . . . ? 0.902  114.0 49.0   -65.9  -45.4  -2.1  -12.4 10.7  
Prss2_Mus_musculus_GeneID=22072 ASN A 219 H . . X . . S + . . . . ? 0.890  111.5 49.8   -61.6  -43.5  -0.5  -12.6 14.1  
Prss2_Mus_musculus_GeneID=22072 THR A 220 H . . X . . S + . . . . ? 0.915  111.3 48.8   -62.5  -44.6  -1.2  -8.9  14.8  
Prss2_Mus_musculus_GeneID=22072 ILE A 221 H . > < . . S + . . . . ? 0.933  111.5 50.0   -60.8  -46.6  -4.9  -9.4  13.7  
Prss2_Mus_musculus_GeneID=22072 ALA A 222 H . 3 < . . S + . . . . ? 0.869  108.1 53.4   -61.6  -35.0  -5.3  -12.4 16.0  
Prss2_Mus_musculus_GeneID=22072 ASP A 223 H . 3 < . . . . . . . . ? 0.580  .     .      -79.8  -9.4   -3.8  -10.6 19.0  
Prss2_Mus_musculus_GeneID=22072 ASN A 224 . . < < . . . . . . . . ? 0.589  .     .      -129.1 .      -6.3  -7.7  18.6  
# 
loop_
_dssp_struct_ladder.id 
_dssp_struct_ladder.sheet_id 
_dssp_struct_ladder.range_id_1 
_dssp_struct_ladder.range_id_2 
_dssp_struct_ladder.type 
_dssp_struct_ladder.beg_1_label_comp_id 
_dssp_struct_ladder.beg_1_label_asym_id 
_dssp_struct_ladder.beg_1_label_seq_id 
_dssp_struct_ladder.pdbx_beg_1_PDB_ins_code 
_dssp_struct_ladder.end_1_label_comp_id 
_dssp_struct_ladder.end_1_label_asym_id 
_dssp_struct_ladder.end_1_label_seq_id 
_dssp_struct_ladder.pdbx_end_1_PDB_ins_code 
_dssp_struct_ladder.beg_1_auth_comp_id 
_dssp_struct_ladder.beg_1_auth_asym_id 
_dssp_struct_ladder.beg_1_auth_seq_id 
_dssp_struct_ladder.end_1_auth_comp_id 
_dssp_struct_ladder.end_1_auth_asym_id 
_dssp_struct_ladder.end_1_auth_seq_id 
_dssp_struct_ladder.beg_2_label_comp_id 
_dssp_struct_ladder.beg_2_label_asym_id 
_dssp_struct_ladder.beg_2_label_seq_id 
_dssp_struct_ladder.pdbx_beg_2_PDB_ins_code 
_dssp_struct_ladder.end_2_label_comp_id 
_dssp_struct_ladder.end_2_label_asym_id 
_dssp_struct_ladder.end_2_label_seq_id 
_dssp_struct_ladder.pdbx_end_2_PDB_ins_code 
_dssp_struct_ladder.beg_2_auth_comp_id 
_dssp_struct_ladder.beg_2_auth_asym_id 
_dssp_struct_ladder.beg_2_auth_seq_id 
_dssp_struct_ladder.end_2_auth_comp_id 
_dssp_struct_ladder.end_2_auth_asym_id 
_dssp_struct_ladder.end_2_auth_seq_id 
A A A B anti-parallel ILE A 2   ? VAL A 3   ? ILE A 2   VAL A 3   SER A 173 ? ASP A 172 ? SER A 173 ASP A 172 
B B C E anti-parallel TYR A 6   ? THR A 7   ? TYR A 6   THR A 7   CYS A 138 ? GLN A 137 ? CYS A 138 GLN A 137 
C B D E anti-parallel GLN A 116 ? GLY A 121 ? GLN A 116 GLY A 121 PRO A 142 ? GLN A 137 ? PRO A 142 GLN A 137 
D B D G anti-parallel CYS A 117 ? ILE A 119 ? CYS A 117 ILE A 119 CYS A 184 ? VAL A 182 ? CYS A 184 VAL A 182 
E B E F anti-parallel VAL A 143 ? VAL A 143 ? VAL A 143 VAL A 143 VAL A 164 ? VAL A 164 ? VAL A 164 VAL A 164 
F B F I anti-parallel MET A 161 ? VAL A 164 ? MET A 161 VAL A 164 THR A 208 ? GLY A 205 ? THR A 208 GLY A 205 
G B G H anti-parallel PRO A 181 ? CYS A 184 ? PRO A 181 CYS A 184 ILE A 191 ? GLU A 187 ? ILE A 191 GLU A 187 
H B H I anti-parallel GLY A 190 ? TRP A 194 ? GLY A 190 TRP A 194 LYS A 209 ? VAL A 206 ? LYS A 209 VAL A 206 
I C J K anti-parallel GLN A 16  ? ASN A 20  ? GLN A 16  ASN A 20  SER A 29  ? HIS A 24  ? SER A 29  HIS A 24  
J C J M anti-parallel VAL A 17  ? ASN A 20  ? VAL A 17  ASN A 20  LEU A 51  ? GLN A 48  ? LEU A 51  GLN A 48  
K C K L anti-parallel SER A 29  ? LEU A 30  ? SER A 29  LEU A 30  VAL A 37  ? VAL A 36  ? VAL A 37  VAL A 36  
L C L O anti-parallel TRP A 35  ? SER A 38  ? TRP A 35  SER A 38  LYS A 90  ? MET A 87  ? LYS A 90  MET A 87  
M C M N anti-parallel GLN A 48  ? LEU A 51  ? GLN A 48  LEU A 51  ASP A 67  ? GLN A 64  ? ASP A 67  GLN A 64  
N C N O anti-parallel SER A 68  ? ARG A 73  ? SER A 68  ARG A 73  LEU A 91  ? MET A 87  ? LEU A 91  MET A 87  
O D P Q anti-parallel ASN A 55  ? ASN A 55  ? ASN A 55  ASN A 55  LEU A 135 ? LEU A 135 ? LEU A 135 LEU A 135 
P E R S anti-parallel ASN A 78  ? ASN A 78  ? ASN A 78  ASN A 78  ASP A 83  ? ASP A 83  ? ASP A 83  ASP A 83  
Q F T U anti-parallel GLN A 200 ? GLN A 200 ? GLN A 200 GLN A 200 ALA A 203 ? ALA A 203 ? ALA A 203 ALA A 203 
# 
loop_
_dssp_struct_bridge_pairs.id 
_dssp_struct_bridge_pairs.label_comp_id 
_dssp_struct_bridge_pairs.label_seq_id 
_dssp_struct_bridge_pairs.label_asym_id 
_dssp_struct_bridge_pairs.auth_seq_id 
_dssp_struct_bridge_pairs.auth_asym_id 
_dssp_struct_bridge_pairs.pdbx_PDB_ins_code 
_dssp_struct_bridge_pairs.acceptor_1_label_comp_id 
_dssp_struct_bridge_pairs.acceptor_1_label_seq_id 
_dssp_struct_bridge_pairs.acceptor_1_label_asym_id 
_dssp_struct_bridge_pairs.acceptor_1_auth_seq_id 
_dssp_struct_bridge_pairs.acceptor_1_auth_asym_id 
_dssp_struct_bridge_pairs.acceptor_1_pdbx_PDB_ins_code 
_dssp_struct_bridge_pairs.acceptor_1_energy 
_dssp_struct_bridge_pairs.acceptor_2_label_comp_id 
_dssp_struct_bridge_pairs.acceptor_2_label_seq_id 
_dssp_struct_bridge_pairs.acceptor_2_label_asym_id 
_dssp_struct_bridge_pairs.acceptor_2_auth_seq_id 
_dssp_struct_bridge_pairs.acceptor_2_auth_asym_id 
_dssp_struct_bridge_pairs.acceptor_2_pdbx_PDB_ins_code 
_dssp_struct_bridge_pairs.acceptor_2_energy 
_dssp_struct_bridge_pairs.donor_1_label_comp_id 
_dssp_struct_bridge_pairs.donor_1_label_seq_id 
_dssp_struct_bridge_pairs.donor_1_label_asym_id 
_dssp_struct_bridge_pairs.donor_1_auth_seq_id 
_dssp_struct_bridge_pairs.donor_1_auth_asym_id 
_dssp_struct_bridge_pairs.donor_1_pdbx_PDB_ins_code 
_dssp_struct_bridge_pairs.donor_1_energy 
_dssp_struct_bridge_pairs.donor_2_label_comp_id 
_dssp_struct_bridge_pairs.donor_2_label_seq_id 
_dssp_struct_bridge_pairs.donor_2_label_asym_id 
_dssp_struct_bridge_pairs.donor_2_auth_seq_id 
_dssp_struct_bridge_pairs.donor_2_auth_asym_id 
_dssp_struct_bridge_pairs.donor_2_pdbx_PDB_ins_code 
_dssp_struct_bridge_pairs.donor_2_energy 
1   LYS 1   A 1   A ? ?   ?   ? ?   ? ? ?    ?   ?   ? ?   ? ? ?    CYS 174 A 174 A ? -1.8 VAL 3   A 3   A ? -0.6 
2   ILE 2   A 2   A ? GLY 123 A 123 A ? -0.4 SER 173 A 173 A ? -0.3 GLY 5   A 5   A ? -0.9 GLY 4   A 4   A ? -0.4 
3   VAL 3   A 3   A ? ASP 172 A 172 A ? -3.1 LYS 1   A 1   A ? -0.6 ASP 172 A 172 A ? -1.5 LEU 126 A 126 A ? -0.1 
4   GLY 4   A 4   A ? ILE 2   A 2   A ? -0.4 THR 125 A 125 A ? -0.3 VAL 3   A 3   A ? -0.2 TYR 6   A 6   A ? -0.1 
5   GLY 5   A 5   A ? ILE 2   A 2   A ? -0.9 ASP 172 A 172 A ? -0.1 THR 7   A 7   A ? -0.3 VAL 139 A 139 A ? -0.2 
6   TYR 6   A 6   A ? CYS 138 A 138 A ? -2.9 VAL 3   A 3   A ? -0.1 CYS 138 A 138 A ? -3.3 CYS 8   A 8   A ? -0.4 
7   THR 7   A 7   A ? GLY 5   A 5   A ? -0.3 GLN 137 A 137 A ? -0.2 GLN 137 A 137 A ? -0.2 LEU 136 A 136 A ? -0.1 
8   CYS 8   A 8   A ? LEU 136 A 136 A ? -2.4 TYR 6   A 6   A ? -0.4 GLU 10  A 10  A ? -0.1 LEU 136 A 136 A ? -0.1 
9   ARG 9   A 9   A ? GLU 10  A 10  A ? -0.1 SER 11  A 11  A ? -0.1 SER 12  A 12  A ? -2.1 VAL 13  A 13  A ? -0.3 
10  GLU 10  A 10  A ? SER 11  A 11  A ? -0.3 CYS 8   A 8   A ? -0.1 ARG 9   A 9   A ? -0.1 HIS 54  A 54  A ? -0.1 
11  SER 11  A 11  A ? VAL 13  A 13  A ? -0.1 SER 12  A 12  A ? -0.1 GLU 10  A 10  A ? -0.3 ARG 9   A 9   A ? -0.1 
12  SER 12  A 12  A ? ARG 9   A 9   A ? -2.1 VAL 13  A 13  A ? -0.2 GLU 10  A 10  A ? -0.1 SER 11  A 11  A ? -0.1 
13  VAL 13  A 13  A ? ARG 9   A 9   A ? -0.3 PRO 14  A 14  A ? -0.1 GLN 16  A 16  A ? -1.4 SER 12  A 12  A ? -0.2 
14  PRO 14  A 14  A ? ?   ?   ? ?   ? ? ?    ?   ?   ? ?   ? ? ?    ALA 102 A 102 A ? -1.7 GLY 52  A 52  A ? -0.2 
15  TYR 15  A 15  A ? VAL 101 A 101 A ? -0.2 SER 103 A 103 A ? -0.1 LEU 30  A 30  A ? -2.4 VAL 17  A 17  A ? -0.2 
16  GLN 16  A 16  A ? VAL 13  A 13  A ? -1.4 SER 29  A 29  A ? -0.2 GLY 52  A 52  A ? -0.5 SER 18  A 18  A ? -0.4 
17  VAL 17  A 17  A ? GLY 28  A 28  A ? -2.2 TYR 15  A 15  A ? -0.2 GLY 28  A 28  A ? -1.1 LEU 19  A 19  A ? -0.6 
18  SER 18  A 18  A ? ARG 50  A 50  A ? -2.4 GLN 16  A 16  A ? -0.4 ARG 50  A 50  A ? -2.6 ASN 20  A 20  A ? -0.6 
19  LEU 19  A 19  A ? CYS 26  A 26  A ? -3.0 VAL 17  A 17  A ? -0.6 PHE 25  A 25  A ? -2.4 CYS 26  A 26  A ? -1.1 
20  ASN 20  A 20  A ? GLN 48  A 48  A ? -2.9 SER 18  A 18  A ? -0.6 GLN 48  A 48  A ? -3.3 HIS 24  A 24  A ? -0.2 
21  ALA 21  A 21  A ? TYR 23  A 23  A ? -1.8 LEU 19  A 19  A ? -0.4 HIS 24  A 24  A ? -0.1 ASN 20  A 20  A ? -0.1 
22  GLY 22  A 22  A ? TYR 23  A 23  A ? -0.1 GLN 48  A 48  A ? -0.1 HIS 24  A 24  A ? -0.3 ASN 20  A 20  A ? -0.1 
23  TYR 23  A 23  A ? LEU 19  A 19  A ? -0.0 ?   ?   ? ?   ? ? ?    ALA 21  A 21  A ? -1.8 PHE 25  A 25  A ? -0.3 
24  HIS 24  A 24  A ? GLY 22  A 22  A ? -0.3 ASN 20  A 20  A ? -0.2 ASN 20  A 20  A ? -0.2 GLY 27  A 27  A ? -0.1 
25  PHE 25  A 25  A ? LEU 19  A 19  A ? -2.4 CYS 26  A 26  A ? -0.5 GLY 27  A 27  A ? -0.3 SER 178 A 178 A ? -0.3 
26  CYS 26  A 26  A ? LEU 19  A 19  A ? -1.1 ASP 177 A 177 A ? -0.1 LEU 19  A 19  A ? -3.0 PHE 25  A 25  A ? -0.5 
27  GLY 27  A 27  A ? SER 178 A 178 A ? -3.7 PHE 25  A 25  A ? -0.3 ALA 39  A 39  A ? -0.4 SER 29  A 29  A ? -0.3 
28  GLY 28  A 28  A ? VAL 17  A 17  A ? -1.1 CYS 26  A 26  A ? -0.2 VAL 17  A 17  A ? -2.2 LEU 30  A 30  A ? -0.4 
29  SER 29  A 29  A ? VAL 37  A 37  A ? -2.4 GLY 27  A 27  A ? -0.3 VAL 37  A 37  A ? -3.1 ILE 31  A 31  A ? -0.6 
30  LEU 30  A 30  A ? TYR 15  A 15  A ? -2.4 GLY 28  A 28  A ? -0.4 VAL 104 A 104 A ? -2.6 VAL 36  A 36  A ? -0.2 
31  ILE 31  A 31  A ? TRP 35  A 35  A ? -2.4 SER 29  A 29  A ? -0.6 ASP 33  A 33  A ? -0.2 LEU 106 A 106 A ? -0.2 
32  ASN 32  A 32  A ? TRP 35  A 35  A ? -1.2 ALA 102 A 102 A ? -0.1 TRP 35  A 35  A ? -0.4 ILE 31  A 31  A ? -0.2 
33  ASP 33  A 33  A ? ILE 31  A 31  A ? -0.2 GLN 34  A 34  A ? -0.2 VAL 95  A 95  A ? -2.9 SER 93  A 93  A ? -0.1 
34  GLN 34  A 34  A ? PRO 94  A 94  A ? -0.2 TRP 35  A 35  A ? -0.1 LEU 91  A 91  A ? -2.4 VAL 36  A 36  A ? -0.4 
35  TRP 35  A 35  A ? ASN 32  A 32  A ? -0.4 LYS 90  A 90  A ? -0.2 ILE 31  A 31  A ? -2.4 ASN 32  A 32  A ? -1.2 
36  VAL 36  A 36  A ? ILE 89  A 89  A ? -2.0 GLN 34  A 34  A ? -0.4 ILE 89  A 89  A ? -2.8 SER 38  A 38  A ? -0.4 
37  VAL 37  A 37  A ? SER 29  A 29  A ? -3.1 TRP 35  A 35  A ? -0.4 SER 29  A 29  A ? -2.4 ALA 39  A 39  A ? -0.2 
38  SER 38  A 38  A ? MET 87  A 87  A ? -2.6 VAL 36  A 36  A ? -0.4 MET 87  A 87  A ? -2.8 ALA 40  A 40  A ? -0.3 
39  ALA 39  A 39  A ? GLY 27  A 27  A ? -0.4 ILE 86  A 86  A ? -0.2 CYS 42  A 42  A ? -1.5 ILE 86  A 86  A ? -0.3 
40  ALA 40  A 40  A ? SER 38  A 38  A ? -0.3 HIS 41  A 41  A ? -0.3 TYR 43  A 43  A ? -1.6 ALA 39  A 39  A ? -0.1 
41  HIS 41  A 41  A ? CYS 42  A 42  A ? -0.3 LEU 82  A 82  A ? -0.1 ALA 40  A 40  A ? -0.3 SER 178 A 178 A ? -0.0 
42  CYS 42  A 42  A ? ALA 39  A 39  A ? -1.5 GLY 27  A 27  A ? -0.1 HIS 41  A 41  A ? -0.3 ALA 40  A 40  A ? -0.2 
43  TYR 43  A 43  A ? ALA 40  A 40  A ? -1.6 TYR 45  A 45  A ? -0.0 TYR 45  A 45  A ? -0.3 ALA 40  A 40  A ? -0.0 
44  LYS 44  A 44  A ? TYR 45  A 45  A ? -0.1 ILE 47  A 47  A ? -0.0 ILE 47  A 47  A ? -0.1 CYS 42  A 42  A ? -0.0 
45  TYR 45  A 45  A ? TYR 43  A 43  A ? -0.3 ARG 46  A 46  A ? -0.2 ILE 47  A 47  A ? -0.4 ILE 71  A 71  A ? -0.1 
46  ARG 46  A 46  A ? ALA 21  A 21  A ? -0.0 GLN 48  A 48  A ? -0.0 GLN 48  A 48  A ? -0.4 TYR 45  A 45  A ? -0.2 
47  ILE 47  A 47  A ? TYR 45  A 45  A ? -0.4 SER 68  A 68  A ? -0.1 SER 68  A 68  A ? -2.1 VAL 49  A 49  A ? -0.5 
48  GLN 48  A 48  A ? ASN 20  A 20  A ? -3.3 ARG 46  A 46  A ? -0.4 ASN 20  A 20  A ? -2.9 ARG 50  A 50  A ? -0.6 
49  VAL 49  A 49  A ? VAL 66  A 66  A ? -3.6 ILE 47  A 47  A ? -0.5 VAL 66  A 66  A ? -2.8 LEU 51  A 51  A ? -0.5 
50  ARG 50  A 50  A ? SER 18  A 18  A ? -2.6 GLN 48  A 48  A ? -0.6 SER 18  A 18  A ? -2.4 GLY 52  A 52  A ? -0.3 
51  LEU 51  A 51  A ? GLN 64  A 64  A ? -2.8 VAL 49  A 49  A ? -0.5 GLN 64  A 64  A ? -2.2 VAL 101 A 101 A ? -0.1 
52  GLY 52  A 52  A ? GLN 16  A 16  A ? -0.5 ARG 100 A 100 A ? -0.4 HIS 54  A 54  A ? -0.4 ASN 62  A 62  A ? -0.2 
53  GLU 53  A 53  A ? GLN 16  A 16  A ? -0.3 ARG 50  A 50  A ? -0.2 GLY 52  A 52  A ? -0.3 ILE 56  A 56  A ? -0.2 
54  HIS 54  A 54  A ? GLY 52  A 52  A ? -0.4 ASN 55  A 55  A ? -0.3 LEU 136 A 136 A ? -2.4 ILE 56  A 56  A ? -0.5 
55  ASN 55  A 55  A ? VAL 58  A 58  A ? -0.3 LEU 135 A 135 A ? -0.2 VAL 58  A 58  A ? -1.2 HIS 54  A 54  A ? -0.3 
56  ILE 56  A 56  A ? ASP 134 A 134 A ? -2.5 HIS 54  A 54  A ? -0.5 LEU 135 A 135 A ? -0.1 ASN 55  A 55  A ? -0.1 
57  ASN 57  A 57  A ? ASP 134 A 134 A ? -0.3 VAL 58  A 58  A ? -0.0 LEU 59  A 59  A ? -0.4 ILE 56  A 56  A ? -0.3 
58  VAL 58  A 58  A ? ASN 55  A 55  A ? -1.2 ASP 134 A 134 A ? -0.2 GLU 60  A 60  A ? -0.8 ASN 55  A 55  A ? -0.3 
59  LEU 59  A 59  A ? ASN 57  A 57  A ? -0.4 GLU 60  A 60  A ? -0.1 ILE 56  A 56  A ? -0.1 GLU 53  A 53  A ? -0.1 
60  GLU 60  A 60  A ? VAL 58  A 58  A ? -0.8 ASN 55  A 55  A ? -0.2 LEU 59  A 59  A ? -0.1 ILE 56  A 56  A ? -0.0 
61  GLY 61  A 61  A ? GLU 63  A 63  A ? -0.0 ASN 62  A 62  A ? -0.0 LEU 59  A 59  A ? -0.1 GLY 52  A 52  A ? -0.0 
62  ASN 62  A 62  A ? GLY 52  A 52  A ? -0.2 GLN 64  A 64  A ? -0.0 GLN 64  A 64  A ? -0.2 ARG 100 A 100 A ? -0.1 
63  GLU 63  A 63  A ? GLY 52  A 52  A ? -0.0 ARG 50  A 50  A ? -0.0 PHE 65  A 65  A ? -0.5 GLY 52  A 52  A ? -0.2 
64  GLN 64  A 64  A ? LEU 51  A 51  A ? -2.2 ASN 62  A 62  A ? -0.2 LEU 51  A 51  A ? -2.8 VAL 66  A 66  A ? -0.6 
65  PHE 65  A 65  A ? GLU 63  A 63  A ? -0.5 ARG 50  A 50  A ? -0.2 ASP 67  A 67  A ? -0.4 ARG 50  A 50  A ? -0.2 
66  VAL 66  A 66  A ? VAL 49  A 49  A ? -2.8 GLN 64  A 64  A ? -0.6 VAL 49  A 49  A ? -3.6 SER 68  A 68  A ? -0.1 
67  ASP 67  A 67  A ? PHE 65  A 65  A ? -0.4 GLN 48  A 48  A ? -0.2 ALA 92  A 92  A ? -3.0 SER 93  A 93  A ? -0.4 
68  SER 68  A 68  A ? ILE 47  A 47  A ? -2.1 LEU 91  A 91  A ? -0.2 LEU 91  A 91  A ? -0.2 ILE 71  A 71  A ? -0.1 
69  ALA 69  A 69  A ? LYS 90  A 90  A ? -3.7 LYS 70  A 70  A ? -0.4 ILE 71  A 71  A ? -0.3 LEU 91  A 91  A ? -0.2 
70  LYS 70  A 70  A ? LYS 90  A 90  A ? -1.6 ILE 72  A 72  A ? -0.0 LYS 90  A 90  A ? -2.7 ILE 72  A 72  A ? -0.4 
71  ILE 71  A 71  A ? ALA 69  A 69  A ? -0.3 ILE 89  A 89  A ? -0.2 ARG 73  A 73  A ? -0.6 ILE 89  A 89  A ? -0.2 
72  ILE 72  A 72  A ? LEU 88  A 88  A ? -3.5 LYS 70  A 70  A ? -0.4 LEU 88  A 88  A ? -2.9 HIS 74  A 74  A ? -0.3 
73  ARG 73  A 73  A ? ILE 71  A 71  A ? -0.6 MET 87  A 87  A ? -0.2 MET 87  A 87  A ? -0.2 ASP 85  A 85  A ? -0.1 
74  HIS 74  A 74  A ? ILE 86  A 86  A ? -2.4 ASN 84  A 84  A ? -0.3 TYR 77  A 77  A ? -2.0 ARG 73  A 73  A ? -0.1 
75  PRO 75  A 75  A ? ?   ?   ? ?   ? ? ?    ?   ?   ? ?   ? ? ?    HIS 74  A 74  A ? -0.2 ARG 73  A 73  A ? -0.1 
76  ASN 76  A 76  A ? ASN 84  A 84  A ? -0.1 ASN 78  A 78  A ? -0.1 ASN 78  A 78  A ? -0.2 HIS 74  A 74  A ? -0.1 
77  TYR 77  A 77  A ? HIS 74  A 74  A ? -2.0 ILE 86  A 86  A ? -0.1 SER 79  A 79  A ? -0.5 ASN 84  A 84  A ? -0.2 
78  ASN 78  A 78  A ? ASP 83  A 83  A ? -2.3 ASN 76  A 76  A ? -0.2 LEU 82  A 82  A ? -2.4 ASP 83  A 83  A ? -0.5 
79  SER 79  A 79  A ? TYR 77  A 77  A ? -0.5 TRP 80  A 80  A ? -0.2 ASN 78  A 78  A ? -0.1 TYR 77  A 77  A ? -0.0 
80  TRP 80  A 80  A ? THR 81  A 81  A ? -0.1 ASP 83  A 83  A ? -0.1 SER 79  A 79  A ? -0.2 ASN 78  A 78  A ? -0.0 
81  THR 81  A 81  A ? ASP 83  A 83  A ? -0.1 ASN 78  A 78  A ? -0.1 SER 79  A 79  A ? -0.2 TRP 80  A 80  A ? -0.1 
82  LEU 82  A 82  A ? ASN 78  A 78  A ? -2.4 ASP 83  A 83  A ? -0.2 ASP 85  A 85  A ? -0.8 SER 79  A 79  A ? -0.2 
83  ASP 83  A 83  A ? ASN 78  A 78  A ? -0.5 ASN 84  A 84  A ? -0.2 ASN 78  A 78  A ? -2.3 LEU 82  A 82  A ? -0.2 
84  ASN 84  A 84  A ? TYR 77  A 77  A ? -0.2 ASP 85  A 85  A ? -0.2 ILE 86  A 86  A ? -2.0 HIS 74  A 74  A ? -0.3 
85  ASP 85  A 85  A ? LEU 82  A 82  A ? -0.8 ASN 160 A 160 A ? -0.1 MET 87  A 87  A ? -0.3 THR 208 A 208 A ? -0.2 
86  ILE 86  A 86  A ? ASN 84  A 84  A ? -2.0 ALA 39  A 39  A ? -0.3 HIS 74  A 74  A ? -2.4 LEU 88  A 88  A ? -0.3 
87  MET 87  A 87  A ? SER 38  A 38  A ? -2.8 ASP 85  A 85  A ? -0.3 SER 38  A 38  A ? -2.6 ILE 89  A 89  A ? -0.4 
88  LEU 88  A 88  A ? ILE 72  A 72  A ? -2.9 ILE 86  A 86  A ? -0.3 ILE 72  A 72  A ? -3.5 LYS 90  A 90  A ? -0.5 
89  ILE 89  A 89  A ? VAL 36  A 36  A ? -2.8 MET 87  A 87  A ? -0.4 VAL 36  A 36  A ? -2.0 LEU 91  A 91  A ? -0.5 
90  LYS 90  A 90  A ? LYS 70  A 70  A ? -2.7 LEU 88  A 88  A ? -0.5 ALA 69  A 69  A ? -3.7 LYS 70  A 70  A ? -1.6 
91  LEU 91  A 91  A ? GLN 34  A 34  A ? -2.4 ILE 89  A 89  A ? -0.5 SER 68  A 68  A ? -0.2 ASP 67  A 67  A ? -0.1 
92  ALA 92  A 92  A ? ASP 67  A 67  A ? -3.0 LYS 90  A 90  A ? -0.2 LEU 91  A 91  A ? -0.1 SER 68  A 68  A ? -0.1 
93  SER 93  A 93  A ? ASP 67  A 67  A ? -0.4 ASP 33  A 33  A ? -0.1 ALA 92  A 92  A ? -0.2 ALA 69  A 69  A ? -0.0 
94  PRO 94  A 94  A ? ?   ?   ? ?   ? ? ?    ?   ?   ? ?   ? ? ?    GLN 34  A 34  A ? -0.2 THR 96  A 96  A ? -0.2 
95  VAL 95  A 95  A ? ASP 33  A 33  A ? -2.9 ASN 32  A 32  A ? -0.1 LEU 97  A 97  A ? -0.7 LEU 91  A 91  A ? -0.0 
96  THR 96  A 96  A ? PRO 94  A 94  A ? -0.2 ALA 102 A 102 A ? -0.0 ASN 98  A 98  A ? -0.3 VAL 101 A 101 A ? -0.1 
97  LEU 97  A 97  A ? VAL 95  A 95  A ? -0.7 ARG 100 A 100 A ? -0.1 ALA 99  A 99  A ? -0.2 ALA 102 A 102 A ? -0.2 
98  ASN 98  A 98  A ? VAL 101 A 101 A ? -2.3 THR 96  A 96  A ? -0.3 VAL 101 A 101 A ? -0.2 GLY 52  A 52  A ? -0.1 
99  ALA 99  A 99  A ? ARG 100 A 100 A ? -0.2 LEU 97  A 97  A ? -0.2 ALA 102 A 102 A ? -0.1 LEU 97  A 97  A ? -0.1 
100 ARG 100 A 100 A ? VAL 101 A 101 A ? -0.2 ASN 62  A 62  A ? -0.1 ALA 102 A 102 A ? -0.5 GLY 52  A 52  A ? -0.4 
101 VAL 101 A 101 A ? ASN 98  A 98  A ? -0.2 LEU 51  A 51  A ? -0.1 ASN 98  A 98  A ? -2.3 SER 103 A 103 A ? -0.3 
102 ALA 102 A 102 A ? PRO 14  A 14  A ? -1.7 ARG 100 A 100 A ? -0.5 LEU 30  A 30  A ? -0.3 VAL 104 A 104 A ? -0.2 
103 SER 103 A 103 A ? VAL 101 A 101 A ? -0.3 ILE 31  A 31  A ? -0.1 ILE 31  A 31  A ? -0.3 TYR 15  A 15  A ? -0.1 
104 VAL 104 A 104 A ? LEU 30  A 30  A ? -2.6 ALA 102 A 102 A ? -0.2 GLU 187 A 187 A ? -0.1 LEU 106 A 106 A ? -0.1 
105 PRO 105 A 105 A ? ?   ?   ? ?   ? ? ?    ?   ?   ? ?   ? ? ?    LEU 188 A 188 A ? -2.5 ASN 32  A 32  A ? -0.1 
106 LEU 106 A 106 A ? ILE 31  A 31  A ? -0.2 GLU 187 A 187 A ? -0.2 SER 108 A 108 A ? -0.1 GLN 189 A 189 A ? -0.1 
107 PRO 107 A 107 A ? ?   ?   ? ?   ? ? ?    ?   ?   ? ?   ? ? ?    CYS 110 A 110 A ? -0.1 LEU 106 A 106 A ? -0.1 
108 SER 108 A 108 A ? SER 109 A 109 A ? -0.2 LEU 106 A 106 A ? -0.1 CYS 110 A 110 A ? -0.3 LEU 106 A 106 A ? -0.0 
109 SER 109 A 109 A ? PRO 112 A 112 A ? -0.0 LEU 106 A 106 A ? -0.0 SER 108 A 108 A ? -0.2 ALA 111 A 111 A ? -0.2 
110 CYS 110 A 110 A ? SER 108 A 108 A ? -0.3 PRO 107 A 107 A ? -0.1 GLN 189 A 189 A ? -0.1 LYS 209 A 209 A ? -0.0 
111 ALA 111 A 111 A ? SER 109 A 109 A ? -0.2 GLN 189 A 189 A ? -0.1 CYS 110 A 110 A ? -0.1 GLY 114 A 114 A ? -0.1 
112 PRO 112 A 112 A ? ?   ?   ? ?   ? ? ?    ?   ?   ? ?   ? ? ?    THR 115 A 115 A ? -1.8 VAL 143 A 143 A ? -0.3 
113 ALA 113 A 113 A ? GLY 114 A 114 A ? -0.2 PRO 142 A 142 A ? -0.1 LEU 144 A 144 A ? -0.2 GLN 116 A 116 A ? -0.1 
114 GLY 114 A 114 A ? VAL 143 A 143 A ? -3.3 THR 115 A 115 A ? -0.3 ALA 113 A 113 A ? -0.2 GLN 116 A 116 A ? -0.2 
115 THR 115 A 115 A ? PRO 112 A 112 A ? -1.8 VAL 143 A 143 A ? -0.1 VAL 143 A 143 A ? -1.9 CYS 117 A 117 A ? -0.4 
116 GLN 116 A 116 A ? PRO 142 A 142 A ? -0.2 GLY 114 A 114 A ? -0.2 ASN 185 A 185 A ? -0.7 LEU 118 A 118 A ? -0.3 
117 CYS 117 A 117 A ? ALA 141 A 141 A ? -2.7 THR 115 A 115 A ? -0.4 ALA 141 A 141 A ? -2.5 ILE 119 A 119 A ? -0.5 
118 LEU 118 A 118 A ? VAL 183 A 183 A ? -3.5 GLN 116 A 116 A ? -0.3 VAL 183 A 183 A ? -3.0 SER 120 A 120 A ? -0.4 
119 ILE 119 A 119 A ? VAL 139 A 139 A ? -2.9 CYS 117 A 117 A ? -0.5 VAL 139 A 139 A ? -1.9 GLY 121 A 121 A ? -0.3 
120 SER 120 A 120 A ? PRO 181 A 181 A ? -1.4 LEU 118 A 118 A ? -0.4 TRP 122 A 122 A ? -0.3 CYS 138 A 138 A ? -0.2 
121 GLY 121 A 121 A ? GLN 137 A 137 A ? -2.1 ILE 119 A 119 A ? -0.3 GLN 137 A 137 A ? -2.6 ASP 177 A 177 A ? -0.1 
122 TRP 122 A 122 A ? GLY 176 A 176 A ? -0.4 SER 120 A 120 A ? -0.3 ASP 177 A 177 A ? -0.1 THR 125 A 125 A ? -0.1 
123 GLY 123 A 123 A ? ASN 124 A 124 A ? -0.2 CYS 174 A 174 A ? -0.1 ILE 2   A 2   A ? -0.4 GLY 176 A 176 A ? -0.3 
124 ASN 124 A 124 A ? GLN 175 A 175 A ? -5.3 LYS 1   A 1   A ? -0.2 CYS 174 A 174 A ? -0.2 ASN 132 A 132 A ? -0.2 
125 THR 125 A 125 A ? ASN 131 A 131 A ? -1.5 LYS 1   A 1   A ? -0.3 SER 127 A 127 A ? -0.3 GLY 4   A 4   A ? -0.3 
126 LEU 126 A 126 A ? GLY 129 A 129 A ? -0.2 SER 127 A 127 A ? -0.1 ASN 131 A 131 A ? -0.1 GLY 129 A 129 A ? -0.1 
127 SER 127 A 127 A ? THR 125 A 125 A ? -0.3 ASN 128 A 128 A ? -0.2 CYS 198 A 198 A ? -0.4 GLY 129 A 129 A ? -0.3 
128 ASN 128 A 128 A ? GLY 197 A 197 A ? -0.1 THR 125 A 125 A ? -0.1 SER 127 A 127 A ? -0.2 VAL 130 A 130 A ? -0.1 
129 GLY 129 A 129 A ? SER 127 A 127 A ? -0.3 LEU 126 A 126 A ? -0.1 ASN 131 A 131 A ? -0.4 LEU 126 A 126 A ? -0.2 
130 VAL 130 A 130 A ? ASN 128 A 128 A ? -0.1 THR 125 A 125 A ? -0.1 ASN 132 A 132 A ? -0.2 SER 127 A 127 A ? -0.1 
131 ASN 131 A 131 A ? GLY 129 A 129 A ? -0.4 LEU 126 A 126 A ? -0.1 THR 125 A 125 A ? -1.5 LEU 126 A 126 A ? -0.1 
132 ASN 132 A 132 A ? ASN 124 A 124 A ? -0.2 VAL 130 A 130 A ? -0.2 ASN 124 A 124 A ? -0.2 GLY 123 A 123 A ? -0.1 
133 PRO 133 A 133 A ? ?   ?   ? ?   ? ? ?    ?   ?   ? ?   ? ? ?    ILE 56  A 56  A ? -0.1 GLN 137 A 137 A ? -0.1 
134 ASP 134 A 134 A ? ASN 55  A 55  A ? -0.1 LEU 136 A 136 A ? -0.1 ILE 56  A 56  A ? -2.5 ASN 57  A 57  A ? -0.3 
135 LEU 135 A 135 A ? ASN 55  A 55  A ? -0.2 ILE 56  A 56  A ? -0.1 ASN 55  A 55  A ? -0.2 GLN 137 A 137 A ? -0.1 
136 LEU 136 A 136 A ? HIS 54  A 54  A ? -2.4 ASP 134 A 134 A ? -0.3 CYS 8   A 8   A ? -2.4 CYS 138 A 138 A ? -0.3 
137 GLN 137 A 137 A ? GLY 121 A 121 A ? -2.6 THR 7   A 7   A ? -0.2 GLY 121 A 121 A ? -2.1 VAL 139 A 139 A ? -0.3 
138 CYS 138 A 138 A ? TYR 6   A 6   A ? -3.3 LEU 136 A 136 A ? -0.3 TYR 6   A 6   A ? -2.9 ASP 140 A 140 A ? -0.3 
139 VAL 139 A 139 A ? ILE 119 A 119 A ? -1.9 GLN 137 A 137 A ? -0.3 ILE 119 A 119 A ? -2.9 ALA 141 A 141 A ? -0.5 
140 ASP 140 A 140 A ? CYS 138 A 138 A ? -0.3 LEU 118 A 118 A ? -0.2 LEU 118 A 118 A ? -0.2 GLN 116 A 116 A ? -0.1 
141 ALA 141 A 141 A ? CYS 117 A 117 A ? -2.5 VAL 139 A 139 A ? -0.5 CYS 117 A 117 A ? -2.7 VAL 143 A 143 A ? -0.2 
142 PRO 142 A 142 A ? ?   ?   ? ?   ? ? ?    ?   ?   ? ?   ? ? ?    GLY 165 A 165 A ? -2.5 LEU 144 A 144 A ? -0.4 
143 VAL 143 A 143 A ? THR 115 A 115 A ? -1.9 PRO 112 A 112 A ? -0.3 GLY 114 A 114 A ? -3.3 VAL 164 A 164 A ? -0.2 
144 LEU 144 A 144 A ? CYS 163 A 163 A ? -2.8 PRO 142 A 142 A ? -0.4 CYS 163 A 163 A ? -0.4 GLN 146 A 146 A ? -0.1 
145 PRO 145 A 145 A ? ?   ?   ? ?   ? ? ?    ?   ?   ? ?   ? ? ?    CYS 149 A 149 A ? -2.2 ASP 148 A 148 A ? -0.5 
146 GLN 146 A 146 A ? ALA 147 A 147 A ? -0.3 ASP 148 A 148 A ? -0.2 GLU 150 A 150 A ? -2.6 ALA 151 A 151 A ? -0.2 
147 ALA 147 A 147 A ? ASP 148 A 148 A ? -0.2 CYS 149 A 149 A ? -0.2 ALA 151 A 151 A ? -2.2 GLN 146 A 146 A ? -0.3 
148 ASP 148 A 148 A ? PRO 145 A 145 A ? -0.5 GLU 150 A 150 A ? -0.2 SER 152 A 152 A ? -1.7 ALA 147 A 147 A ? -0.2 
149 CYS 149 A 149 A ? PRO 145 A 145 A ? -2.2 GLU 150 A 150 A ? -0.2 TYR 153 A 153 A ? -1.2 ALA 147 A 147 A ? -0.2 
150 GLU 150 A 150 A ? GLN 146 A 146 A ? -2.6 ALA 151 A 151 A ? -0.2 ASP 156 A 156 A ? -0.2 ASP 148 A 148 A ? -0.2 
151 ALA 151 A 151 A ? ALA 147 A 147 A ? -2.2 GLN 146 A 146 A ? -0.2 GLU 150 A 150 A ? -0.2 CYS 149 A 149 A ? -0.2 
152 SER 152 A 152 A ? ASP 148 A 148 A ? -1.7 TYR 153 A 153 A ? -0.3 ALA 151 A 151 A ? -0.2 GLU 150 A 150 A ? -0.2 
153 TYR 153 A 153 A ? CYS 149 A 149 A ? -1.2 ASP 148 A 148 A ? -0.1 ASP 156 A 156 A ? -2.1 ILE 157 A 157 A ? -1.0 
154 PRO 154 A 154 A ? ?   ?   ? ?   ? ? ?    ?   ?   ? ?   ? ? ?    ALA 151 A 151 A ? -0.1 GLU 150 A 150 A ? -0.1 
155 GLY 155 A 155 A ? ILE 157 A 157 A ? -0.2 ASP 156 A 156 A ? -0.1 ALA 151 A 151 A ? -0.1 GLU 150 A 150 A ? -0.1 
156 ASP 156 A 156 A ? TYR 153 A 153 A ? -2.1 GLU 150 A 150 A ? -0.2 THR 158 A 158 A ? -0.5 GLY 155 A 155 A ? -0.1 
157 ILE 157 A 157 A ? TYR 153 A 153 A ? -1.0 GLU 150 A 150 A ? -0.2 GLY 155 A 155 A ? -0.2 ASN 159 A 159 A ? -0.2 
158 THR 158 A 158 A ? ASP 156 A 156 A ? -0.5 ILE 162 A 162 A ? -0.0 MET 161 A 161 A ? -1.5 ASP 156 A 156 A ? -0.0 
159 ASN 159 A 159 A ? ASN 160 A 160 A ? -0.3 ILE 157 A 157 A ? -0.2 ASN 212 A 212 A ? -0.0 ILE 157 A 157 A ? -0.0 
160 ASN 160 A 160 A ? THR 208 A 208 A ? -0.0 CYS 211 A 211 A ? -0.0 LYS 209 A 209 A ? -2.5 ILE 162 A 162 A ? -0.3 
161 MET 161 A 161 A ? THR 158 A 158 A ? -1.5 THR 208 A 208 A ? -0.2 CYS 163 A 163 A ? -0.3 THR 208 A 208 A ? -0.2 
162 ILE 162 A 162 A ? TYR 207 A 207 A ? -2.3 ASN 160 A 160 A ? -0.3 TYR 207 A 207 A ? -2.9 VAL 164 A 164 A ? -0.5 
163 CYS 163 A 163 A ? LEU 144 A 144 A ? -0.4 MET 161 A 161 A ? -0.3 LEU 144 A 144 A ? -2.8 GLY 165 A 165 A ? -0.4 
164 VAL 164 A 164 A ? GLY 205 A 205 A ? -1.6 ILE 162 A 162 A ? -0.5 GLY 205 A 205 A ? -1.1 PHE 166 A 166 A ? -0.3 
165 GLY 165 A 165 A ? PRO 142 A 142 A ? -2.5 CYS 163 A 163 A ? -0.4 LEU 167 A 167 A ? -0.4 ASP 172 A 172 A ? -0.1 
166 PHE 166 A 166 A ? LYS 171 A 171 A ? -0.7 VAL 164 A 164 A ? -0.3 GLY 169 A 169 A ? -1.4 ALA 203 A 203 A ? -0.3 
167 LEU 167 A 167 A ? GLY 165 A 165 A ? -0.4 GLU 168 A 168 A ? -0.3 ASP 202 A 202 A ? -3.0 ALA 203 A 203 A ? -0.2 
168 GLU 168 A 168 A ? GLY 169 A 169 A ? -0.3 PRO 201 A 201 A ? -0.2 LEU 167 A 167 A ? -0.3 GLY 170 A 170 A ? -0.1 
169 GLY 169 A 169 A ? PHE 166 A 166 A ? -1.4 GLN 200 A 200 A ? -0.2 GLU 168 A 168 A ? -0.3 GLN 200 A 200 A ? -0.2 
170 GLY 170 A 170 A ? ALA 199 A 199 A ? -2.4 GLU 168 A 168 A ? -0.1 ASP 172 A 172 A ? -0.3 GLN 200 A 200 A ? -0.1 
171 LYS 171 A 171 A ? PHE 166 A 166 A ? -0.2 GLN 200 A 200 A ? -0.1 PHE 166 A 166 A ? -0.7 SER 173 A 173 A ? -0.3 
172 ASP 172 A 172 A ? VAL 3   A 3   A ? -1.5 GLY 170 A 170 A ? -0.3 VAL 3   A 3   A ? -3.1 CYS 174 A 174 A ? -0.3 
173 SER 173 A 173 A ? LYS 171 A 171 A ? -0.3 ILE 2   A 2   A ? -0.3 ILE 2   A 2   A ? -0.3 ALA 199 A 199 A ? -0.2 
174 CYS 174 A 174 A ? LYS 1   A 1   A ? -1.8 ASP 172 A 172 A ? -0.3 ASP 177 A 177 A ? -2.0 GLY 123 A 123 A ? -0.1 
175 GLN 175 A 175 A ? GLY 176 A 176 A ? -0.3 SER 173 A 173 A ? -0.2 ASN 124 A 124 A ? -5.3 CYS 174 A 174 A ? -0.2 
176 GLY 176 A 176 A ? GLY 123 A 123 A ? -0.3 PHE 25  A 25  A ? -0.2 TRP 122 A 122 A ? -0.4 GLN 175 A 175 A ? -0.3 
177 ASP 177 A 177 A ? CYS 174 A 174 A ? -2.0 GLY 121 A 121 A ? -0.1 GLY 180 A 180 A ? -2.5 VAL 192 A 192 A ? -0.3 
178 SER 178 A 178 A ? GLY 179 A 179 A ? -0.3 PHE 25  A 25  A ? -0.3 GLY 27  A 27  A ? -3.7 SER 193 A 193 A ? -0.2 
179 GLY 179 A 179 A ? VAL 192 A 192 A ? -2.8 GLY 180 A 180 A ? -0.3 SER 178 A 178 A ? -0.3 SER 193 A 193 A ? -0.1 
180 GLY 180 A 180 A ? ASP 177 A 177 A ? -2.5 GLY 27  A 27  A ? -0.1 VAL 192 A 192 A ? -2.4 GLY 179 A 179 A ? -0.3 
181 PRO 181 A 181 A ? ?   ?   ? ?   ? ? ?    ?   ?   ? ?   ? ? ?    SER 120 A 120 A ? -1.4 VAL 183 A 183 A ? -0.5 
182 VAL 182 A 182 A ? GLY 190 A 190 A ? -2.3 ILE 119 A 119 A ? -0.2 GLN 189 A 189 A ? -3.3 GLY 190 A 190 A ? -1.6 
183 VAL 183 A 183 A ? LEU 118 A 118 A ? -3.0 PRO 181 A 181 A ? -0.5 LEU 118 A 118 A ? -3.5 ASN 185 A 185 A ? -0.4 
184 CYS 184 A 184 A ? GLU 187 A 187 A ? -2.5 VAL 182 A 182 A ? -0.5 GLU 187 A 187 A ? -2.1 CYS 117 A 117 A ? -0.2 
185 ASN 185 A 185 A ? GLN 116 A 116 A ? -0.7 VAL 183 A 183 A ? -0.4 CYS 184 A 184 A ? -0.2 LEU 188 A 188 A ? -0.1 
186 GLY 186 A 186 A ? GLU 187 A 187 A ? -0.2 VAL 183 A 183 A ? -0.1 LEU 188 A 188 A ? -0.3 ASN 185 A 185 A ? -0.3 
187 GLU 187 A 187 A ? CYS 184 A 184 A ? -2.1 VAL 104 A 104 A ? -0.1 CYS 184 A 184 A ? -2.5 GLN 189 A 189 A ? -0.6 
188 LEU 188 A 188 A ? PRO 105 A 105 A ? -2.5 GLY 186 A 186 A ? -0.3 VAL 183 A 183 A ? -0.2 ILE 191 A 191 A ? -0.1 
189 GLN 189 A 189 A ? VAL 182 A 182 A ? -3.3 GLU 187 A 187 A ? -0.6 VAL 210 A 210 A ? -1.3 CYS 211 A 211 A ? -0.5 
190 GLY 190 A 190 A ? VAL 182 A 182 A ? -1.6 LYS 209 A 209 A ? -0.2 VAL 182 A 182 A ? -2.3 VAL 192 A 192 A ? -0.4 
191 ILE 191 A 191 A ? THR 208 A 208 A ? -1.3 GLN 189 A 189 A ? -0.3 THR 208 A 208 A ? -2.7 SER 193 A 193 A ? -0.1 
192 VAL 192 A 192 A ? GLY 180 A 180 A ? -2.4 GLY 190 A 190 A ? -0.4 GLY 179 A 179 A ? -2.8 TYR 207 A 207 A ? -0.2 
193 SER 193 A 193 A ? VAL 206 A 206 A ? -2.0 TRP 194 A 194 A ? -0.4 GLY 195 A 195 A ? -0.3 TYR 207 A 207 A ? -0.2 
194 TRP 194 A 194 A ? VAL 206 A 206 A ? -2.0 GLN 175 A 175 A ? -0.0 VAL 206 A 206 A ? -2.9 SER 193 A 193 A ? -0.4 
195 GLY 195 A 195 A ? SER 193 A 193 A ? -0.3 GLY 205 A 205 A ? -0.2 GLY 197 A 197 A ? -0.8 GLY 205 A 205 A ? -0.1 
196 TYR 196 A 196 A ? PRO 204 A 204 A ? -0.4 TRP 194 A 194 A ? -0.2 GLN 200 A 200 A ? -0.3 TRP 194 A 194 A ? -0.0 
197 GLY 197 A 197 A ? GLY 195 A 195 A ? -0.8 ALA 199 A 199 A ? -0.1 ALA 199 A 199 A ? -0.5 GLN 200 A 200 A ? -0.1 
198 CYS 198 A 198 A ? SER 127 A 127 A ? -0.4 ALA 199 A 199 A ? -0.2 GLY 170 A 170 A ? -0.1 ASP 172 A 172 A ? -0.1 
199 ALA 199 A 199 A ? GLY 197 A 197 A ? -0.5 ALA 203 A 203 A ? -0.3 GLY 170 A 170 A ? -2.4 CYS 198 A 198 A ? -0.2 
200 GLN 200 A 200 A ? ALA 203 A 203 A ? -0.6 TYR 196 A 196 A ? -0.3 ALA 203 A 203 A ? -1.8 GLY 169 A 169 A ? -0.2 
201 PRO 201 A 201 A ? ?   ?   ? ?   ? ? ?    ?   ?   ? ?   ? ? ?    GLU 168 A 168 A ? -0.2 LEU 167 A 167 A ? -0.1 
202 ASP 202 A 202 A ? LEU 167 A 167 A ? -3.0 PHE 166 A 166 A ? -0.1 LEU 167 A 167 A ? -0.1 GLU 168 A 168 A ? -0.1 
203 ALA 203 A 203 A ? GLN 200 A 200 A ? -1.8 PHE 166 A 166 A ? -0.3 GLN 200 A 200 A ? -0.6 ALA 199 A 199 A ? -0.3 
204 PRO 204 A 204 A ? ?   ?   ? ?   ? ? ?    ?   ?   ? ?   ? ? ?    TYR 196 A 196 A ? -0.4 GLY 165 A 165 A ? -0.2 
205 GLY 205 A 205 A ? VAL 164 A 164 A ? -1.1 GLY 195 A 195 A ? -0.1 VAL 164 A 164 A ? -1.6 TYR 207 A 207 A ? -0.4 
206 VAL 206 A 206 A ? TRP 194 A 194 A ? -2.9 CYS 163 A 163 A ? -0.2 TRP 194 A 194 A ? -2.0 SER 193 A 193 A ? -2.0 
207 TYR 207 A 207 A ? ILE 162 A 162 A ? -2.9 GLY 205 A 205 A ? -0.4 ILE 162 A 162 A ? -2.3 LYS 209 A 209 A ? -0.4 
208 THR 208 A 208 A ? ILE 191 A 191 A ? -2.7 VAL 206 A 206 A ? -0.3 ILE 191 A 191 A ? -1.3 VAL 210 A 210 A ? -1.0 
209 LYS 209 A 209 A ? ASN 160 A 160 A ? -2.5 TYR 207 A 207 A ? -0.4 ASN 212 A 212 A ? -1.4 GLY 190 A 190 A ? -0.2 
210 VAL 210 A 210 A ? GLN 189 A 189 A ? -1.3 THR 208 A 208 A ? -1.0 TYR 213 A 213 A ? -3.1 VAL 214 A 214 A ? -0.4 
211 CYS 211 A 211 A ? GLN 189 A 189 A ? -0.5 ASN 212 A 212 A ? -0.3 VAL 214 A 214 A ? -0.5 VAL 210 A 210 A ? -0.3 
212 ASN 212 A 212 A ? LYS 209 A 209 A ? -1.4 TYR 213 A 213 A ? -0.2 CYS 211 A 211 A ? -0.3 VAL 210 A 210 A ? -0.2 
213 TYR 213 A 213 A ? VAL 210 A 210 A ? -3.1 LYS 209 A 209 A ? -0.2 ILE 217 A 217 A ? -2.8 GLN 218 A 218 A ? -0.2 
214 VAL 214 A 214 A ? CYS 211 A 211 A ? -0.5 VAL 210 A 210 A ? -0.4 GLN 218 A 218 A ? -2.5 ASN 219 A 219 A ? -0.2 
215 ASP 215 A 215 A ? CYS 211 A 211 A ? -0.2 TRP 216 A 216 A ? -0.2 ASN 219 A 219 A ? -2.6 THR 220 A 220 A ? -0.2 
216 TRP 216 A 216 A ? GLN 218 A 218 A ? -0.2 ILE 217 A 217 A ? -0.2 THR 220 A 220 A ? -2.5 ILE 221 A 221 A ? -0.2 
217 ILE 217 A 217 A ? TYR 213 A 213 A ? -2.8 GLN 218 A 218 A ? -0.2 ILE 221 A 221 A ? -2.4 ASP 215 A 215 A ? -0.2 
218 GLN 218 A 218 A ? VAL 214 A 214 A ? -2.5 ASN 219 A 219 A ? -0.2 ALA 222 A 222 A ? -2.4 ILE 217 A 217 A ? -0.2 
219 ASN 219 A 219 A ? ASP 215 A 215 A ? -2.6 VAL 214 A 214 A ? -0.2 ASP 223 A 223 A ? -1.9 GLN 218 A 218 A ? -0.2 
220 THR 220 A 220 A ? TRP 216 A 216 A ? -2.5 ASP 215 A 215 A ? -0.2 ASN 224 A 224 A ? -0.5 GLN 218 A 218 A ? -0.2 
221 ILE 221 A 221 A ? ILE 217 A 217 A ? -2.4 TRP 216 A 216 A ? -0.2 ASN 224 A 224 A ? -1.3 ASN 219 A 219 A ? -0.2 
222 ALA 222 A 222 A ? GLN 218 A 218 A ? -2.4 ASP 223 A 223 A ? -0.3 ILE 221 A 221 A ? -0.2 THR 220 A 220 A ? -0.2 
223 ASP 223 A 223 A ? ASN 219 A 219 A ? -1.9 ASN 224 A 224 A ? -0.2 ALA 222 A 222 A ? -0.3 ILE 221 A 221 A ? -0.2 
224 ASN 224 A 224 A ? ILE 221 A 221 A ? -1.3 THR 220 A 220 A ? -0.5 ALA 222 A 222 A ? -0.2 ASP 223 A 223 A ? -0.2 
# 
loop_
_dssp_statistics_histogram.entry_id 
_dssp_statistics_histogram.type 
_dssp_statistics_histogram.1 
_dssp_statistics_histogram.2 
_dssp_statistics_histogram.3 
_dssp_statistics_histogram.4 
_dssp_statistics_histogram.5 
_dssp_statistics_histogram.6 
_dssp_statistics_histogram.7 
_dssp_statistics_histogram.8 
_dssp_statistics_histogram.9 
_dssp_statistics_histogram.10 
_dssp_statistics_histogram.11 
_dssp_statistics_histogram.12 
_dssp_statistics_histogram.13 
_dssp_statistics_histogram.14 
_dssp_statistics_histogram.15 
_dssp_statistics_histogram.16 
_dssp_statistics_histogram.17 
_dssp_statistics_histogram.18 
_dssp_statistics_histogram.19 
_dssp_statistics_histogram.20 
_dssp_statistics_histogram.21 
_dssp_statistics_histogram.22 
_dssp_statistics_histogram.23 
_dssp_statistics_histogram.24 
_dssp_statistics_histogram.25 
_dssp_statistics_histogram.26 
_dssp_statistics_histogram.27 
_dssp_statistics_histogram.28 
_dssp_statistics_histogram.29 
_dssp_statistics_histogram.30 
Prss2_Mus_musculus_GeneID=22072 residues_per_alpha_helix        0 0 0 0 0 0 1 0 0 1 0 0 0 0 0 0 0 0 0 0 0 0 0 0 0 0 0 0 0 0 
Prss2_Mus_musculus_GeneID=22072 parallel_bridges_per_ladder     0 0 0 0 0 0 0 0 0 0 0 0 0 0 0 0 0 0 0 0 0 0 0 0 0 0 0 0 0 0 
Prss2_Mus_musculus_GeneID=22072 antiparallel_bridges_per_ladder 4 3 1 6 2 1 0 0 0 0 0 0 0 0 0 0 0 0 0 0 0 0 0 0 0 0 0 0 0 0 
Prss2_Mus_musculus_GeneID=22072 ladders_per_sheet               1 0 0 0 0 1 1 0 0 0 0 0 0 0 0 0 0 0 0 0 0 0 0 0 0 0 0 0 0 0 
# 
loop_
_dssp_statistics_hbond.entry_id 
_dssp_statistics_hbond.type 
_dssp_statistics_hbond.count 
_dssp_statistics_hbond.count_per_100 
Prss2_Mus_musculus_GeneID=22072 O(I)-->H-N(J)          140 62.5 
Prss2_Mus_musculus_GeneID=22072 'PARALLEL BRIDGES'     0   0.0  
Prss2_Mus_musculus_GeneID=22072 'ANTIPARALLEL BRIDGES' 72  32.1 
Prss2_Mus_musculus_GeneID=22072 O(I)-->H-N(I-5)        2   0.9  
Prss2_Mus_musculus_GeneID=22072 O(I)-->H-N(I-4)        1   0.4  
Prss2_Mus_musculus_GeneID=22072 O(I)-->H-N(I-3)        4   1.8  
Prss2_Mus_musculus_GeneID=22072 O(I)-->H-N(I-2)        1   0.4  
Prss2_Mus_musculus_GeneID=22072 O(I)-->H-N(I-1)        0   0.0  
Prss2_Mus_musculus_GeneID=22072 O(I)-->H-N(I+0)        0   0.0  
Prss2_Mus_musculus_GeneID=22072 O(I)-->H-N(I+1)        0   0.0  
Prss2_Mus_musculus_GeneID=22072 O(I)-->H-N(I+2)        20  8.9  
Prss2_Mus_musculus_GeneID=22072 O(I)-->H-N(I+3)        19  8.5  
Prss2_Mus_musculus_GeneID=22072 O(I)-->H-N(I+4)        15  6.7  
Prss2_Mus_musculus_GeneID=22072 O(I)-->H-N(I+5)        1   0.4  
# 
_dssp_statistics.entry_id                       Prss2_Mus_musculus_GeneID=22072 
_dssp_statistics.nr_of_residues                 224 
_dssp_statistics.nr_of_chains                   1 
_dssp_statistics.nr_of_ss_bridges_total         0 
_dssp_statistics.nr_of_ss_bridges_intra_chain   0 
_dssp_statistics.nr_of_ss_bridges_inter_chain   0 
# 
loop_
_chem_comp.id 
_chem_comp.type 
_chem_comp.mon_nstd_flag 
_chem_comp.name 
_chem_comp.formula 
_chem_comp.formula_weight 
ALA 'L-PEPTIDE LINKING' y ALANINE         'C3 H7 N O2'     89.093 
ARG 'L-PEPTIDE LINKING' y ARGININE        'C6 H15 N4 O2'  175.209 
ASN 'L-PEPTIDE LINKING' y ASPARAGINE      'C4 H8 N2 O3'   132.118 
ASP 'L-PEPTIDE LINKING' y 'ASPARTIC ACID' 'C4 H7 N O4'    133.103 
CYS 'L-PEPTIDE LINKING' y CYSTEINE        'C3 H7 N O2 S'  121.158 
GLN 'L-PEPTIDE LINKING' y GLUTAMINE       'C5 H10 N2 O3'  146.144 
GLU 'L-PEPTIDE LINKING' y 'GLUTAMIC ACID' 'C5 H9 N O4'    147.129 
GLY 'PEPTIDE LINKING'   y GLYCINE         'C2 H5 N O2'     75.067 
HIS 'L-PEPTIDE LINKING' y HISTIDINE       'C6 H10 N3 O2'  156.162 
ILE 'L-PEPTIDE LINKING' y ISOLEUCINE      'C6 H13 N O2'   131.173 
LEU 'L-PEPTIDE LINKING' y LEUCINE         'C6 H13 N O2'   131.173 
LYS 'L-PEPTIDE LINKING' y LYSINE          'C6 H15 N2 O2'  147.195 
MET 'L-PEPTIDE LINKING' y METHIONINE      'C5 H11 N O2 S' 149.211 
PHE 'L-PEPTIDE LINKING' y PHENYLALANINE   'C9 H11 N O2'   165.189 
PRO 'L-PEPTIDE LINKING' y PROLINE         'C5 H9 N O2'     115.13 
SER 'L-PEPTIDE LINKING' y SERINE          'C3 H7 N O3'    105.093 
THR 'L-PEPTIDE LINKING' y THREONINE       'C4 H9 N O3'    119.119 
TRP 'L-PEPTIDE LINKING' y TRYPTOPHAN      'C11 H12 N2 O2' 204.225 
TYR 'L-PEPTIDE LINKING' y TYROSINE        'C9 H11 N O3'   181.189 
VAL 'L-PEPTIDE LINKING' y VALINE          'C5 H11 N O2'   117.146 
# 
loop_
_atom_type.symbol 
N 
C 
O 
S 
# 
loop_
_entity_poly_seq.entity_id 
_entity_poly_seq.num 
_entity_poly_seq.mon_id 
_entity_poly_seq.hetero 
1   1 LYS n 
1   2 ILE n 
1   3 VAL n 
1   4 GLY n 
1   5 GLY n 
1   6 TYR n 
1   7 THR n 
1   8 CYS n 
1   9 ARG n 
1  10 GLU n 
1  11 SER n 
1  12 SER n 
1  13 VAL n 
1  14 PRO n 
1  15 TYR n 
1  16 GLN n 
1  17 VAL n 
1  18 SER n 
1  19 LEU n 
1  20 ASN n 
1  21 ALA n 
1  22 GLY n 
1  23 TYR n 
1  24 HIS n 
1  25 PHE n 
1  26 CYS n 
1  27 GLY n 
1  28 GLY n 
1  29 SER n 
1  30 LEU n 
1  31 ILE n 
1  32 ASN n 
1  33 ASP n 
1  34 GLN n 
1  35 TRP n 
1  36 VAL n 
1  37 VAL n 
1  38 SER n 
1  39 ALA n 
1  40 ALA n 
1  41 HIS n 
1  42 CYS n 
1  43 TYR n 
1  44 LYS n 
1  45 TYR n 
1  46 ARG n 
1  47 ILE n 
1  48 GLN n 
1  49 VAL n 
1  50 ARG n 
1  51 LEU n 
1  52 GLY n 
1  53 GLU n 
1  54 HIS n 
1  55 ASN n 
1  56 ILE n 
1  57 ASN n 
1  58 VAL n 
1  59 LEU n 
1  60 GLU n 
1  61 GLY n 
1  62 ASN n 
1  63 GLU n 
1  64 GLN n 
1  65 PHE n 
1  66 VAL n 
1  67 ASP n 
1  68 SER n 
1  69 ALA n 
1  70 LYS n 
1  71 ILE n 
1  72 ILE n 
1  73 ARG n 
1  74 HIS n 
1  75 PRO n 
1  76 ASN n 
1  77 TYR n 
1  78 ASN n 
1  79 SER n 
1  80 TRP n 
1  81 THR n 
1  82 LEU n 
1  83 ASP n 
1  84 ASN n 
1  85 ASP n 
1  86 ILE n 
1  87 MET n 
1  88 LEU n 
1  89 ILE n 
1  90 LYS n 
1  91 LEU n 
1  92 ALA n 
1  93 SER n 
1  94 PRO n 
1  95 VAL n 
1  96 THR n 
1  97 LEU n 
1  98 ASN n 
1  99 ALA n 
1 100 ARG n 
1 101 VAL n 
1 102 ALA n 
1 103 SER n 
1 104 VAL n 
1 105 PRO n 
1 106 LEU n 
1 107 PRO n 
1 108 SER n 
1 109 SER n 
1 110 CYS n 
1 111 ALA n 
1 112 PRO n 
1 113 ALA n 
1 114 GLY n 
1 115 THR n 
1 116 GLN n 
1 117 CYS n 
1 118 LEU n 
1 119 ILE n 
1 120 SER n 
1 121 GLY n 
1 122 TRP n 
1 123 GLY n 
1 124 ASN n 
1 125 THR n 
1 126 LEU n 
1 127 SER n 
1 128 ASN n 
1 129 GLY n 
1 130 VAL n 
1 131 ASN n 
1 132 ASN n 
1 133 PRO n 
1 134 ASP n 
1 135 LEU n 
1 136 LEU n 
1 137 GLN n 
1 138 CYS n 
1 139 VAL n 
1 140 ASP n 
1 141 ALA n 
1 142 PRO n 
1 143 VAL n 
1 144 LEU n 
1 145 PRO n 
1 146 GLN n 
1 147 ALA n 
1 148 ASP n 
1 149 CYS n 
1 150 GLU n 
1 151 ALA n 
1 152 SER n 
1 153 TYR n 
1 154 PRO n 
1 155 GLY n 
1 156 ASP n 
1 157 ILE n 
1 158 THR n 
1 159 ASN n 
1 160 ASN n 
1 161 MET n 
1 162 ILE n 
1 163 CYS n 
1 164 VAL n 
1 165 GLY n 
1 166 PHE n 
1 167 LEU n 
1 168 GLU n 
1 169 GLY n 
1 170 GLY n 
1 171 LYS n 
1 172 ASP n 
1 173 SER n 
1 174 CYS n 
1 175 GLN n 
1 176 GLY n 
1 177 ASP n 
1 178 SER n 
1 179 GLY n 
1 180 GLY n 
1 181 PRO n 
1 182 VAL n 
1 183 VAL n 
1 184 CYS n 
1 185 ASN n 
1 186 GLY n 
1 187 GLU n 
1 188 LEU n 
1 189 GLN n 
1 190 GLY n 
1 191 ILE n 
1 192 VAL n 
1 193 SER n 
1 194 TRP n 
1 195 GLY n 
1 196 TYR n 
1 197 GLY n 
1 198 CYS n 
1 199 ALA n 
1 200 GLN n 
1 201 PRO n 
1 202 ASP n 
1 203 ALA n 
1 204 PRO n 
1 205 GLY n 
1 206 VAL n 
1 207 TYR n 
1 208 THR n 
1 209 LYS n 
1 210 VAL n 
1 211 CYS n 
1 212 ASN n 
1 213 TYR n 
1 214 VAL n 
1 215 ASP n 
1 216 TRP n 
1 217 ILE n 
1 218 GLN n 
1 219 ASN n 
1 220 THR n 
1 221 ILE n 
1 222 ALA n 
1 223 ASP n 
1 224 ASN n 
# 
loop_
_pdbx_poly_seq_scheme.asym_id 
_pdbx_poly_seq_scheme.entity_id 
_pdbx_poly_seq_scheme.seq_id 
_pdbx_poly_seq_scheme.mon_id 
_pdbx_poly_seq_scheme.ndb_seq_num 
_pdbx_poly_seq_scheme.pdb_seq_num 
_pdbx_poly_seq_scheme.auth_seq_num 
_pdbx_poly_seq_scheme.pdb_mon_id 
_pdbx_poly_seq_scheme.auth_mon_id 
_pdbx_poly_seq_scheme.pdb_strand_id 
_pdbx_poly_seq_scheme.pdb_ins_code 
_pdbx_poly_seq_scheme.hetero 
A 1   1 LYS   1 1   1   LYS LYS A ? n 
A 1   2 ILE   2 2   2   ILE ILE A ? n 
A 1   3 VAL   3 3   3   VAL VAL A ? n 
A 1   4 GLY   4 4   4   GLY GLY A ? n 
A 1   5 GLY   5 5   5   GLY GLY A ? n 
A 1   6 TYR   6 6   6   TYR TYR A ? n 
A 1   7 THR   7 7   7   THR THR A ? n 
A 1   8 CYS   8 8   8   CYS CYS A ? n 
A 1   9 ARG   9 9   9   ARG ARG A ? n 
A 1  10 GLU  10 10  10  GLU GLU A ? n 
A 1  11 SER  11 11  11  SER SER A ? n 
A 1  12 SER  12 12  12  SER SER A ? n 
A 1  13 VAL  13 13  13  VAL VAL A ? n 
A 1  14 PRO  14 14  14  PRO PRO A ? n 
A 1  15 TYR  15 15  15  TYR TYR A ? n 
A 1  16 GLN  16 16  16  GLN GLN A ? n 
A 1  17 VAL  17 17  17  VAL VAL A ? n 
A 1  18 SER  18 18  18  SER SER A ? n 
A 1  19 LEU  19 19  19  LEU LEU A ? n 
A 1  20 ASN  20 20  20  ASN ASN A ? n 
A 1  21 ALA  21 21  21  ALA ALA A ? n 
A 1  22 GLY  22 22  22  GLY GLY A ? n 
A 1  23 TYR  23 23  23  TYR TYR A ? n 
A 1  24 HIS  24 24  24  HIS HIS A ? n 
A 1  25 PHE  25 25  25  PHE PHE A ? n 
A 1  26 CYS  26 26  26  CYS CYS A ? n 
A 1  27 GLY  27 27  27  GLY GLY A ? n 
A 1  28 GLY  28 28  28  GLY GLY A ? n 
A 1  29 SER  29 29  29  SER SER A ? n 
A 1  30 LEU  30 30  30  LEU LEU A ? n 
A 1  31 ILE  31 31  31  ILE ILE A ? n 
A 1  32 ASN  32 32  32  ASN ASN A ? n 
A 1  33 ASP  33 33  33  ASP ASP A ? n 
A 1  34 GLN  34 34  34  GLN GLN A ? n 
A 1  35 TRP  35 35  35  TRP TRP A ? n 
A 1  36 VAL  36 36  36  VAL VAL A ? n 
A 1  37 VAL  37 37  37  VAL VAL A ? n 
A 1  38 SER  38 38  38  SER SER A ? n 
A 1  39 ALA  39 39  39  ALA ALA A ? n 
A 1  40 ALA  40 40  40  ALA ALA A ? n 
A 1  41 HIS  41 41  41  HIS HIS A ? n 
A 1  42 CYS  42 42  42  CYS CYS A ? n 
A 1  43 TYR  43 43  43  TYR TYR A ? n 
A 1  44 LYS  44 44  44  LYS LYS A ? n 
A 1  45 TYR  45 45  45  TYR TYR A ? n 
A 1  46 ARG  46 46  46  ARG ARG A ? n 
A 1  47 ILE  47 47  47  ILE ILE A ? n 
A 1  48 GLN  48 48  48  GLN GLN A ? n 
A 1  49 VAL  49 49  49  VAL VAL A ? n 
A 1  50 ARG  50 50  50  ARG ARG A ? n 
A 1  51 LEU  51 51  51  LEU LEU A ? n 
A 1  52 GLY  52 52  52  GLY GLY A ? n 
A 1  53 GLU  53 53  53  GLU GLU A ? n 
A 1  54 HIS  54 54  54  HIS HIS A ? n 
A 1  55 ASN  55 55  55  ASN ASN A ? n 
A 1  56 ILE  56 56  56  ILE ILE A ? n 
A 1  57 ASN  57 57  57  ASN ASN A ? n 
A 1  58 VAL  58 58  58  VAL VAL A ? n 
A 1  59 LEU  59 59  59  LEU LEU A ? n 
A 1  60 GLU  60 60  60  GLU GLU A ? n 
A 1  61 GLY  61 61  61  GLY GLY A ? n 
A 1  62 ASN  62 62  62  ASN ASN A ? n 
A 1  63 GLU  63 63  63  GLU GLU A ? n 
A 1  64 GLN  64 64  64  GLN GLN A ? n 
A 1  65 PHE  65 65  65  PHE PHE A ? n 
A 1  66 VAL  66 66  66  VAL VAL A ? n 
A 1  67 ASP  67 67  67  ASP ASP A ? n 
A 1  68 SER  68 68  68  SER SER A ? n 
A 1  69 ALA  69 69  69  ALA ALA A ? n 
A 1  70 LYS  70 70  70  LYS LYS A ? n 
A 1  71 ILE  71 71  71  ILE ILE A ? n 
A 1  72 ILE  72 72  72  ILE ILE A ? n 
A 1  73 ARG  73 73  73  ARG ARG A ? n 
A 1  74 HIS  74 74  74  HIS HIS A ? n 
A 1  75 PRO  75 75  75  PRO PRO A ? n 
A 1  76 ASN  76 76  76  ASN ASN A ? n 
A 1  77 TYR  77 77  77  TYR TYR A ? n 
A 1  78 ASN  78 78  78  ASN ASN A ? n 
A 1  79 SER  79 79  79  SER SER A ? n 
A 1  80 TRP  80 80  80  TRP TRP A ? n 
A 1  81 THR  81 81  81  THR THR A ? n 
A 1  82 LEU  82 82  82  LEU LEU A ? n 
A 1  83 ASP  83 83  83  ASP ASP A ? n 
A 1  84 ASN  84 84  84  ASN ASN A ? n 
A 1  85 ASP  85 85  85  ASP ASP A ? n 
A 1  86 ILE  86 86  86  ILE ILE A ? n 
A 1  87 MET  87 87  87  MET MET A ? n 
A 1  88 LEU  88 88  88  LEU LEU A ? n 
A 1  89 ILE  89 89  89  ILE ILE A ? n 
A 1  90 LYS  90 90  90  LYS LYS A ? n 
A 1  91 LEU  91 91  91  LEU LEU A ? n 
A 1  92 ALA  92 92  92  ALA ALA A ? n 
A 1  93 SER  93 93  93  SER SER A ? n 
A 1  94 PRO  94 94  94  PRO PRO A ? n 
A 1  95 VAL  95 95  95  VAL VAL A ? n 
A 1  96 THR  96 96  96  THR THR A ? n 
A 1  97 LEU  97 97  97  LEU LEU A ? n 
A 1  98 ASN  98 98  98  ASN ASN A ? n 
A 1  99 ALA  99 99  99  ALA ALA A ? n 
A 1 100 ARG 100 100 100 ARG ARG A ? n 
A 1 101 VAL 101 101 101 VAL VAL A ? n 
A 1 102 ALA 102 102 102 ALA ALA A ? n 
A 1 103 SER 103 103 103 SER SER A ? n 
A 1 104 VAL 104 104 104 VAL VAL A ? n 
A 1 105 PRO 105 105 105 PRO PRO A ? n 
A 1 106 LEU 106 106 106 LEU LEU A ? n 
A 1 107 PRO 107 107 107 PRO PRO A ? n 
A 1 108 SER 108 108 108 SER SER A ? n 
A 1 109 SER 109 109 109 SER SER A ? n 
A 1 110 CYS 110 110 110 CYS CYS A ? n 
A 1 111 ALA 111 111 111 ALA ALA A ? n 
A 1 112 PRO 112 112 112 PRO PRO A ? n 
A 1 113 ALA 113 113 113 ALA ALA A ? n 
A 1 114 GLY 114 114 114 GLY GLY A ? n 
A 1 115 THR 115 115 115 THR THR A ? n 
A 1 116 GLN 116 116 116 GLN GLN A ? n 
A 1 117 CYS 117 117 117 CYS CYS A ? n 
A 1 118 LEU 118 118 118 LEU LEU A ? n 
A 1 119 ILE 119 119 119 ILE ILE A ? n 
A 1 120 SER 120 120 120 SER SER A ? n 
A 1 121 GLY 121 121 121 GLY GLY A ? n 
A 1 122 TRP 122 122 122 TRP TRP A ? n 
A 1 123 GLY 123 123 123 GLY GLY A ? n 
A 1 124 ASN 124 124 124 ASN ASN A ? n 
A 1 125 THR 125 125 125 THR THR A ? n 
A 1 126 LEU 126 126 126 LEU LEU A ? n 
A 1 127 SER 127 127 127 SER SER A ? n 
A 1 128 ASN 128 128 128 ASN ASN A ? n 
A 1 129 GLY 129 129 129 GLY GLY A ? n 
A 1 130 VAL 130 130 130 VAL VAL A ? n 
A 1 131 ASN 131 131 131 ASN ASN A ? n 
A 1 132 ASN 132 132 132 ASN ASN A ? n 
A 1 133 PRO 133 133 133 PRO PRO A ? n 
A 1 134 ASP 134 134 134 ASP ASP A ? n 
A 1 135 LEU 135 135 135 LEU LEU A ? n 
A 1 136 LEU 136 136 136 LEU LEU A ? n 
A 1 137 GLN 137 137 137 GLN GLN A ? n 
A 1 138 CYS 138 138 138 CYS CYS A ? n 
A 1 139 VAL 139 139 139 VAL VAL A ? n 
A 1 140 ASP 140 140 140 ASP ASP A ? n 
A 1 141 ALA 141 141 141 ALA ALA A ? n 
A 1 142 PRO 142 142 142 PRO PRO A ? n 
A 1 143 VAL 143 143 143 VAL VAL A ? n 
A 1 144 LEU 144 144 144 LEU LEU A ? n 
A 1 145 PRO 145 145 145 PRO PRO A ? n 
A 1 146 GLN 146 146 146 GLN GLN A ? n 
A 1 147 ALA 147 147 147 ALA ALA A ? n 
A 1 148 ASP 148 148 148 ASP ASP A ? n 
A 1 149 CYS 149 149 149 CYS CYS A ? n 
A 1 150 GLU 150 150 150 GLU GLU A ? n 
A 1 151 ALA 151 151 151 ALA ALA A ? n 
A 1 152 SER 152 152 152 SER SER A ? n 
A 1 153 TYR 153 153 153 TYR TYR A ? n 
A 1 154 PRO 154 154 154 PRO PRO A ? n 
A 1 155 GLY 155 155 155 GLY GLY A ? n 
A 1 156 ASP 156 156 156 ASP ASP A ? n 
A 1 157 ILE 157 157 157 ILE ILE A ? n 
A 1 158 THR 158 158 158 THR THR A ? n 
A 1 159 ASN 159 159 159 ASN ASN A ? n 
A 1 160 ASN 160 160 160 ASN ASN A ? n 
A 1 161 MET 161 161 161 MET MET A ? n 
A 1 162 ILE 162 162 162 ILE ILE A ? n 
A 1 163 CYS 163 163 163 CYS CYS A ? n 
A 1 164 VAL 164 164 164 VAL VAL A ? n 
A 1 165 GLY 165 165 165 GLY GLY A ? n 
A 1 166 PHE 166 166 166 PHE PHE A ? n 
A 1 167 LEU 167 167 167 LEU LEU A ? n 
A 1 168 GLU 168 168 168 GLU GLU A ? n 
A 1 169 GLY 169 169 169 GLY GLY A ? n 
A 1 170 GLY 170 170 170 GLY GLY A ? n 
A 1 171 LYS 171 171 171 LYS LYS A ? n 
A 1 172 ASP 172 172 172 ASP ASP A ? n 
A 1 173 SER 173 173 173 SER SER A ? n 
A 1 174 CYS 174 174 174 CYS CYS A ? n 
A 1 175 GLN 175 175 175 GLN GLN A ? n 
A 1 176 GLY 176 176 176 GLY GLY A ? n 
A 1 177 ASP 177 177 177 ASP ASP A ? n 
A 1 178 SER 178 178 178 SER SER A ? n 
A 1 179 GLY 179 179 179 GLY GLY A ? n 
A 1 180 GLY 180 180 180 GLY GLY A ? n 
A 1 181 PRO 181 181 181 PRO PRO A ? n 
A 1 182 VAL 182 182 182 VAL VAL A ? n 
A 1 183 VAL 183 183 183 VAL VAL A ? n 
A 1 184 CYS 184 184 184 CYS CYS A ? n 
A 1 185 ASN 185 185 185 ASN ASN A ? n 
A 1 186 GLY 186 186 186 GLY GLY A ? n 
A 1 187 GLU 187 187 187 GLU GLU A ? n 
A 1 188 LEU 188 188 188 LEU LEU A ? n 
A 1 189 GLN 189 189 189 GLN GLN A ? n 
A 1 190 GLY 190 190 190 GLY GLY A ? n 
A 1 191 ILE 191 191 191 ILE ILE A ? n 
A 1 192 VAL 192 192 192 VAL VAL A ? n 
A 1 193 SER 193 193 193 SER SER A ? n 
A 1 194 TRP 194 194 194 TRP TRP A ? n 
A 1 195 GLY 195 195 195 GLY GLY A ? n 
A 1 196 TYR 196 196 196 TYR TYR A ? n 
A 1 197 GLY 197 197 197 GLY GLY A ? n 
A 1 198 CYS 198 198 198 CYS CYS A ? n 
A 1 199 ALA 199 199 199 ALA ALA A ? n 
A 1 200 GLN 200 200 200 GLN GLN A ? n 
A 1 201 PRO 201 201 201 PRO PRO A ? n 
A 1 202 ASP 202 202 202 ASP ASP A ? n 
A 1 203 ALA 203 203 203 ALA ALA A ? n 
A 1 204 PRO 204 204 204 PRO PRO A ? n 
A 1 205 GLY 205 205 205 GLY GLY A ? n 
A 1 206 VAL 206 206 206 VAL VAL A ? n 
A 1 207 TYR 207 207 207 TYR TYR A ? n 
A 1 208 THR 208 208 208 THR THR A ? n 
A 1 209 LYS 209 209 209 LYS LYS A ? n 
A 1 210 VAL 210 210 210 VAL VAL A ? n 
A 1 211 CYS 211 211 211 CYS CYS A ? n 
A 1 212 ASN 212 212 212 ASN ASN A ? n 
A 1 213 TYR 213 213 213 TYR TYR A ? n 
A 1 214 VAL 214 214 214 VAL VAL A ? n 
A 1 215 ASP 215 215 215 ASP ASP A ? n 
A 1 216 TRP 216 216 216 TRP TRP A ? n 
A 1 217 ILE 217 217 217 ILE ILE A ? n 
A 1 218 GLN 218 218 218 GLN GLN A ? n 
A 1 219 ASN 219 219 219 ASN ASN A ? n 
A 1 220 THR 220 220 220 THR THR A ? n 
A 1 221 ILE 221 221 221 ILE ILE A ? n 
A 1 222 ALA 222 222 222 ALA ALA A ? n 
A 1 223 ASP 223 223 223 ASP ASP A ? n 
A 1 224 ASN 224 224 224 ASN ASN A ? n 
# 
loop_
_atom_site.group_PDB 
_atom_site.id 
_atom_site.type_symbol 
_atom_site.label_atom_id 
_atom_site.label_alt_id 
_atom_site.label_comp_id 
_atom_site.label_asym_id 
_atom_site.label_entity_id 
_atom_site.label_seq_id 
_atom_site.pdbx_PDB_ins_code 
_atom_site.Cartn_x 
_atom_site.Cartn_y 
_atom_site.Cartn_z 
_atom_site.occupancy 
_atom_site.B_iso_or_equiv 
_atom_site.pdbx_formal_charge 
_atom_site.auth_seq_id 
_atom_site.auth_comp_id 
_atom_site.auth_asym_id 
_atom_site.auth_atom_id 
_atom_site.pdbx_PDB_model_num 
ATOM 1    N N   ? LYS A 1   1 ?   0.161   9.481  -7.301 1.000 55.910 ? 1   LYS A N   1 
ATOM 2    C CA  ? LYS A 1   1 ?   0.298   9.578  -8.752 1.000 55.910 ? 1   LYS A CA  1 
ATOM 3    C C   ? LYS A 1   1 ?   0.267   8.197  -9.400 1.000 55.910 ? 1   LYS A C   1 
ATOM 4    C CB  ? LYS A 1   1 ?   1.594  10.301  -9.122 1.000 55.910 ? 1   LYS A CB  1 
ATOM 5    O O   ? LYS A 1   1 ?   1.011   7.300  -8.999 1.000 55.910 ? 1   LYS A O   1 
ATOM 6    C CG  ? LYS A 1   1 ?   1.758  10.554 -10.613 1.000 55.910 ? 1   LYS A CG  1 
ATOM 7    C CD  ? LYS A 1   1 ?   3.064  11.276 -10.918 1.000 55.910 ? 1   LYS A CD  1 
ATOM 8    C CE  ? LYS A 1   1 ?   3.270  11.452 -12.416 1.000 55.910 ? 1   LYS A CE  1 
ATOM 9    N NZ  ? LYS A 1   1 ?   4.570  12.123 -12.721 1.000 55.910 ? 1   LYS A NZ  1 
ATOM 10   N N   ? ILE A 1   2 ?  -0.637   8.067 -10.220 1.000 76.170 ? 2   ILE A N   1 
ATOM 11   C CA  ? ILE A 1   2 ?  -0.384   7.050 -11.235 1.000 76.170 ? 2   ILE A CA  1 
ATOM 12   C C   ? ILE A 1   2 ?   0.002   7.720 -12.552 1.000 76.170 ? 2   ILE A C   1 
ATOM 13   C CB  ? ILE A 1   2 ?  -1.614   6.136 -11.438 1.000 76.170 ? 2   ILE A CB  1 
ATOM 14   O O   ? ILE A 1   2 ?  -0.824   8.382 -13.184 1.000 76.170 ? 2   ILE A O   1 
ATOM 15   C CG1 ? ILE A 1   2 ?  -1.993   5.450 -10.121 1.000 76.170 ? 2   ILE A CG1 1 
ATOM 16   C CG2 ? ILE A 1   2 ?  -1.343   5.104 -12.536 1.000 76.170 ? 2   ILE A CG2 1 
ATOM 17   C CD1 ? ILE A 1   2 ?  -0.962   4.442  -9.630 1.000 76.170 ? 2   ILE A CD1 1 
ATOM 18   N N   ? VAL A 1   3 ?   1.206   7.973 -12.841 1.000 82.880 ? 3   VAL A N   1 
ATOM 19   C CA  ? VAL A 1   3 ?   1.731   8.545 -14.076 1.000 82.880 ? 3   VAL A CA  1 
ATOM 20   C C   ? VAL A 1   3 ?   1.662   7.509 -15.196 1.000 82.880 ? 3   VAL A C   1 
ATOM 21   C CB  ? VAL A 1   3 ?   3.184   9.042 -13.899 1.000 82.880 ? 3   VAL A CB  1 
ATOM 22   O O   ? VAL A 1   3 ?   2.088   6.365 -15.020 1.000 82.880 ? 3   VAL A O   1 
ATOM 23   C CG1 ? VAL A 1   3 ?   3.719   9.621 -15.207 1.000 82.880 ? 3   VAL A CG1 1 
ATOM 24   C CG2 ? VAL A 1   3 ?   3.259  10.080 -12.781 1.000 82.880 ? 3   VAL A CG2 1 
ATOM 25   N N   ? GLY A 1   4 ?   1.035   8.057 -16.371 1.000 83.250 ? 4   GLY A N   1 
ATOM 26   C CA  ? GLY A 1   4 ?   0.933   7.145 -17.498 1.000 83.250 ? 4   GLY A CA  1 
ATOM 27   C C   ? GLY A 1   4 ?  -0.141   6.089 -17.316 1.000 83.250 ? 4   GLY A C   1 
ATOM 28   O O   ? GLY A 1   4 ?  -0.129   5.061 -17.997 1.000 83.250 ? 4   GLY A O   1 
ATOM 29   N N   ? GLY A 1   5 ?  -1.112   6.312 -16.269 1.000 89.330 ? 5   GLY A N   1 
ATOM 30   C CA  ? GLY A 1   5 ?  -2.215   5.409 -15.984 1.000 89.330 ? 5   GLY A CA  1 
ATOM 31   C C   ? GLY A 1   5 ?  -3.525   5.849 -16.611 1.000 89.330 ? 5   GLY A C   1 
ATOM 32   O O   ? GLY A 1   5 ?  -3.529   6.575 -17.608 1.000 89.330 ? 5   GLY A O   1 
ATOM 33   N N   ? TYR A 1   6 ?  -4.591   5.309 -16.171 1.000 93.320 ? 6   TYR A N   1 
ATOM 34   C CA  ? TYR A 1   6 ?  -5.940   5.576 -16.657 1.000 93.320 ? 6   TYR A CA  1 
ATOM 35   C C   ? TYR A 1   6 ?  -6.931   5.654 -15.502 1.000 93.320 ? 6   TYR A C   1 
ATOM 36   C CB  ? TYR A 1   6 ?  -6.378   4.493 -17.648 1.000 93.320 ? 6   TYR A CB  1 
ATOM 37   O O   ? TYR A 1   6 ?  -6.619   5.251 -14.380 1.000 93.320 ? 6   TYR A O   1 
ATOM 38   C CG  ? TYR A 1   6 ?  -6.382   3.101 -17.064 1.000 93.320 ? 6   TYR A CG  1 
ATOM 39   C CD1 ? TYR A 1   6 ?  -5.231   2.318 -17.073 1.000 93.320 ? 6   TYR A CD1 1 
ATOM 40   C CD2 ? TYR A 1   6 ?  -7.537   2.567 -16.503 1.000 93.320 ? 6   TYR A CD2 1 
ATOM 41   C CE1 ? TYR A 1   6 ?  -5.231   1.034 -16.537 1.000 93.320 ? 6   TYR A CE1 1 
ATOM 42   C CE2 ? TYR A 1   6 ?  -7.549   1.285 -15.965 1.000 93.320 ? 6   TYR A CE2 1 
ATOM 43   O OH  ? TYR A 1   6 ?  -6.398  -0.743 -15.454 1.000 93.320 ? 6   TYR A OH  1 
ATOM 44   C CZ  ? TYR A 1   6 ?  -6.392   0.527 -15.986 1.000 93.320 ? 6   TYR A CZ  1 
ATOM 45   N N   ? THR A 1   7 ?  -8.076   6.359 -15.779 1.000 94.730 ? 7   THR A N   1 
ATOM 46   C CA  ? THR A 1   7 ?  -9.150   6.338 -14.792 1.000 94.730 ? 7   THR A CA  1 
ATOM 47   C C   ? THR A 1   7 ?  -9.716   4.929 -14.639 1.000 94.730 ? 7   THR A C   1 
ATOM 48   C CB  ? THR A 1   7 ? -10.281   7.310 -15.175 1.000 94.730 ? 7   THR A CB  1 
ATOM 49   O O   ? THR A 1   7 ? -10.108   4.302 -15.625 1.000 94.730 ? 7   THR A O   1 
ATOM 50   C CG2 ? THR A 1   7 ? -11.412   7.267 -14.154 1.000 94.730 ? 7   THR A CG2 1 
ATOM 51   O OG1 ? THR A 1   7 ?  -9.758   8.642 -15.237 1.000 94.730 ? 7   THR A OG1 1 
ATOM 52   N N   ? CYS A 1   8 ?  -9.723   4.426 -13.415 1.000 94.620 ? 8   CYS A N   1 
ATOM 53   C CA  ? CYS A 1   8 ? -10.274   3.105 -13.133 1.000 94.620 ? 8   CYS A CA  1 
ATOM 54   C C   ? CYS A 1   8 ? -11.769   3.064 -13.423 1.000 94.620 ? 8   CYS A C   1 
ATOM 55   C CB  ? CYS A 1   8 ? -10.017   2.718 -11.677 1.000 94.620 ? 8   CYS A CB  1 
ATOM 56   O O   ? CYS A 1   8 ? -12.471   4.058 -13.227 1.000 94.620 ? 8   CYS A O   1 
ATOM 57   S SG  ? CYS A 1   8 ?  -8.265   2.575 -11.260 1.000 94.620 ? 8   CYS A SG  1 
ATOM 58   N N   ? ARG A 1   9 ? -12.152   1.878 -13.889 1.000 94.380 ? 9   ARG A N   1 
ATOM 59   C CA  ? ARG A 1   9 ? -13.594   1.691 -14.020 1.000 94.380 ? 9   ARG A CA  1 
ATOM 60   C C   ? ARG A 1   9 ? -14.277   1.728 -12.657 1.000 94.380 ? 9   ARG A C   1 
ATOM 61   C CB  ? ARG A 1   9 ? -13.903   0.370 -14.726 1.000 94.380 ? 9   ARG A CB  1 
ATOM 62   O O   ? ARG A 1   9 ? -13.737   1.219 -11.673 1.000 94.380 ? 9   ARG A O   1 
ATOM 63   C CG  ? ARG A 1   9 ? -15.382   0.153 -15.008 1.000 94.380 ? 9   ARG A CG  1 
ATOM 64   C CD  ? ARG A 1   9 ? -15.626  -1.138 -15.776 1.000 94.380 ? 9   ARG A CD  1 
ATOM 65   N NE  ? ARG A 1   9 ? -15.409  -2.313 -14.938 1.000 94.380 ? 9   ARG A NE  1 
ATOM 66   N NH1 ? ARG A 1   9 ? -15.854  -3.844 -16.609 1.000 94.380 ? 9   ARG A NH1 1 
ATOM 67   N NH2 ? ARG A 1   9 ? -15.301  -4.566 -14.505 1.000 94.380 ? 9   ARG A NH2 1 
ATOM 68   C CZ  ? ARG A 1   9 ? -15.522  -3.572 -15.353 1.000 94.380 ? 9   ARG A CZ  1 
ATOM 69   N N   ? GLU A 1  10 ? -15.450   2.337 -12.606 1.000 92.160 ? 10  GLU A N   1 
ATOM 70   C CA  ? GLU A 1  10 ? -16.215   2.380 -11.364 1.000 92.160 ? 10  GLU A CA  1 
ATOM 71   C C   ? GLU A 1  10 ? -16.368   0.987 -10.761 1.000 92.160 ? 10  GLU A C   1 
ATOM 72   C CB  ? GLU A 1  10 ? -17.593   3.004 -11.602 1.000 92.160 ? 10  GLU A CB  1 
ATOM 73   O O   ? GLU A 1  10 ? -16.638   0.021 -11.477 1.000 92.160 ? 10  GLU A O   1 
ATOM 74   C CG  ? GLU A 1  10 ? -18.353   3.323 -10.323 1.000 92.160 ? 10  GLU A CG  1 
ATOM 75   C CD  ? GLU A 1  10 ? -19.639   4.097 -10.566 1.000 92.160 ? 10  GLU A CD  1 
ATOM 76   O OE1 ? GLU A 1  10 ? -20.396   4.336  -9.598 1.000 92.160 ? 10  GLU A OE1 1 
ATOM 77   O OE2 ? GLU A 1  10 ? -19.891   4.467 -11.734 1.000 92.160 ? 10  GLU A OE2 1 
ATOM 78   N N   ? SER A 1  11 ? -16.047   0.849  -9.467 1.000 91.170 ? 11  SER A N   1 
ATOM 79   C CA  ? SER A 1  11 ? -16.235  -0.355  -8.664 1.000 91.170 ? 11  SER A CA  1 
ATOM 80   C C   ? SER A 1  11 ? -15.253  -1.449  -9.069 1.000 91.170 ? 11  SER A C   1 
ATOM 81   C CB  ? SER A 1  11 ? -17.668  -0.870  -8.797 1.000 91.170 ? 11  SER A CB  1 
ATOM 82   O O   ? SER A 1  11 ? -15.400  -2.603  -8.663 1.000 91.170 ? 11  SER A O   1 
ATOM 83   O OG  ? SER A 1  11 ? -18.594   0.089  -8.314 1.000 91.170 ? 11  SER A OG  1 
ATOM 84   N N   ? SER A 1  12 ? -14.254  -1.192  -9.896 1.000 94.450 ? 12  SER A N   1 
ATOM 85   C CA  ? SER A 1  12 ? -13.274  -2.165 -10.366 1.000 94.450 ? 12  SER A CA  1 
ATOM 86   C C   ? SER A 1  12 ? -12.197  -2.416  -9.316 1.000 94.450 ? 12  SER A C   1 
ATOM 87   C CB  ? SER A 1  12 ? -12.627  -1.690 -11.668 1.000 94.450 ? 12  SER A CB  1 
ATOM 88   O O   ? SER A 1  12 ? -11.467  -3.407  -9.392 1.000 94.450 ? 12  SER A O   1 
ATOM 89   O OG  ? SER A 1  12 ? -11.910  -0.484 -11.462 1.000 94.450 ? 12  SER A OG  1 
ATOM 90   N N   ? VAL A 1  13 ? -12.062  -1.632  -8.264 1.000 96.660 ? 13  VAL A N   1 
ATOM 91   C CA  ? VAL A 1  13 ? -11.081  -1.758  -7.191 1.000 96.660 ? 13  VAL A CA  1 
ATOM 92   C C   ? VAL A 1  13 ? -11.766  -1.573  -5.839 1.000 96.660 ? 13  VAL A C   1 
ATOM 93   C CB  ? VAL A 1  13 ?  -9.931  -0.738  -7.350 1.000 96.660 ? 13  VAL A CB  1 
ATOM 94   O O   ? VAL A 1  13 ? -11.541  -0.572  -5.154 1.000 96.660 ? 13  VAL A O   1 
ATOM 95   C CG1 ? VAL A 1  13 ?  -8.759  -1.099  -6.439 1.000 96.660 ? 13  VAL A CG1 1 
ATOM 96   C CG2 ? VAL A 1  13 ?  -9.478  -0.670  -8.807 1.000 96.660 ? 13  VAL A CG2 1 
ATOM 97   N N   ? PRO A 1  14 ? -12.598  -2.527  -5.403 1.000 96.820 ? 14  PRO A N   1 
ATOM 98   C CA  ? PRO A 1  14 ? -13.468  -2.384  -4.232 1.000 96.820 ? 14  PRO A CA  1 
ATOM 99   C C   ? PRO A 1  14 ? -12.706  -2.498  -2.914 1.000 96.820 ? 14  PRO A C   1 
ATOM 100  C CB  ? PRO A 1  14 ? -14.463  -3.537  -4.389 1.000 96.820 ? 14  PRO A CB  1 
ATOM 101  O O   ? PRO A 1  14 ? -13.250  -2.183  -1.853 1.000 96.820 ? 14  PRO A O   1 
ATOM 102  C CG  ? PRO A 1  14 ? -13.723  -4.577  -5.166 1.000 96.820 ? 14  PRO A CG  1 
ATOM 103  C CD  ? PRO A 1  14 ? -12.835  -3.888  -6.162 1.000 96.820 ? 14  PRO A CD  1 
ATOM 104  N N   ? TYR A 1  15 ? -11.375  -2.871  -2.970 1.000 98.090 ? 15  TYR A N   1 
ATOM 105  C CA  ? TYR A 1  15 ? -10.530  -3.008  -1.788 1.000 98.090 ? 15  TYR A CA  1 
ATOM 106  C C   ? TYR A 1  15 ?  -9.767  -1.718  -1.511 1.000 98.090 ? 15  TYR A C   1 
ATOM 107  C CB  ? TYR A 1  15 ?  -9.547  -4.170  -1.962 1.000 98.090 ? 15  TYR A CB  1 
ATOM 108  O O   ? TYR A 1  15 ?  -9.104  -1.592  -0.479 1.000 98.090 ? 15  TYR A O   1 
ATOM 109  C CG  ? TYR A 1  15 ?  -8.846  -4.177  -3.298 1.000 98.090 ? 15  TYR A CG  1 
ATOM 110  C CD1 ? TYR A 1  15 ?  -9.243  -5.048  -4.310 1.000 98.090 ? 15  TYR A CD1 1 
ATOM 111  C CD2 ? TYR A 1  15 ?  -7.785  -3.314  -3.552 1.000 98.090 ? 15  TYR A CD2 1 
ATOM 112  C CE1 ? TYR A 1  15 ?  -8.599  -5.060  -5.543 1.000 98.090 ? 15  TYR A CE1 1 
ATOM 113  C CE2 ? TYR A 1  15 ?  -7.134  -3.317  -4.781 1.000 98.090 ? 15  TYR A CE2 1 
ATOM 114  O OH  ? TYR A 1  15 ?  -6.906  -4.200  -6.987 1.000 98.090 ? 15  TYR A OH  1 
ATOM 115  C CZ  ? TYR A 1  15 ?  -7.547  -4.192  -5.769 1.000 98.090 ? 15  TYR A CZ  1 
ATOM 116  N N   ? GLN A 1  16 ?  -9.671  -0.778  -2.458 1.000 97.620 ? 16  GLN A N   1 
ATOM 117  C CA  ? GLN A 1  16 ?  -8.950   0.483  -2.317 1.000 97.620 ? 16  GLN A CA  1 
ATOM 118  C C   ? GLN A 1  16 ?  -9.579   1.358  -1.235 1.000 97.620 ? 16  GLN A C   1 
ATOM 119  C CB  ? GLN A 1  16 ?  -8.919   1.236  -3.647 1.000 97.620 ? 16  GLN A CB  1 
ATOM 120  O O   ? GLN A 1  16 ? -10.787   1.601  -1.250 1.000 97.620 ? 16  GLN A O   1 
ATOM 121  C CG  ? GLN A 1  16 ?  -8.208   2.581  -3.576 1.000 97.620 ? 16  GLN A CG  1 
ATOM 122  C CD  ? GLN A 1  16 ?  -6.704   2.444  -3.440 1.000 97.620 ? 16  GLN A CD  1 
ATOM 123  N NE2 ? GLN A 1  16 ?  -6.078   3.407  -2.771 1.000 97.620 ? 16  GLN A NE2 1 
ATOM 124  O OE1 ? GLN A 1  16 ?  -6.108   1.479  -3.930 1.000 97.620 ? 16  GLN A OE1 1 
ATOM 125  N N   ? VAL A 1  17 ?  -8.717   1.888  -0.374 1.000 97.560 ? 17  VAL A N   1 
ATOM 126  C CA  ? VAL A 1  17 ?  -9.170   2.677   0.767 1.000 97.560 ? 17  VAL A CA  1 
ATOM 127  C C   ? VAL A 1  17 ?  -8.521   4.059   0.731 1.000 97.560 ? 17  VAL A C   1 
ATOM 128  C CB  ? VAL A 1  17 ?  -8.851   1.973   2.105 1.000 97.560 ? 17  VAL A CB  1 
ATOM 129  O O   ? VAL A 1  17 ?  -7.342   4.189   0.391 1.000 97.560 ? 17  VAL A O   1 
ATOM 130  C CG1 ? VAL A 1  17 ?  -9.164   2.891   3.286 1.000 97.560 ? 17  VAL A CG1 1 
ATOM 131  C CG2 ? VAL A 1  17 ?  -9.632   0.666   2.220 1.000 97.560 ? 17  VAL A CG2 1 
ATOM 132  N N   ? SER A 1  18 ?  -9.343   5.040   1.039 1.000 97.260 ? 18  SER A N   1 
ATOM 133  C CA  ? SER A 1  18 ?  -8.825   6.383   1.280 1.000 97.260 ? 18  SER A CA  1 
ATOM 134  C C   ? SER A 1  18 ?  -8.618   6.637   2.769 1.000 97.260 ? 18  SER A C   1 
ATOM 135  C CB  ? SER A 1  18 ?  -9.773   7.434   0.702 1.000 97.260 ? 18  SER A CB  1 
ATOM 136  O O   ? SER A 1  18 ?  -9.566   6.570   3.554 1.000 97.260 ? 18  SER A O   1 
ATOM 137  O OG  ? SER A 1  18 ?  -9.339   8.741   1.037 1.000 97.260 ? 18  SER A OG  1 
ATOM 138  N N   ? LEU A 1  19 ?  -7.377   6.874   3.111 1.000 97.590 ? 19  LEU A N   1 
ATOM 139  C CA  ? LEU A 1  19 ?  -7.104   7.327   4.470 1.000 97.590 ? 19  LEU A CA  1 
ATOM 140  C C   ? LEU A 1  19 ?  -7.272   8.839   4.584 1.000 97.590 ? 19  LEU A C   1 
ATOM 141  C CB  ? LEU A 1  19 ?  -5.688   6.927   4.894 1.000 97.590 ? 19  LEU A CB  1 
ATOM 142  O O   ? LEU A 1  19 ?  -6.636   9.596   3.848 1.000 97.590 ? 19  LEU A O   1 
ATOM 143  C CG  ? LEU A 1  19 ?  -5.345   5.439   4.792 1.000 97.590 ? 19  LEU A CG  1 
ATOM 144  C CD1 ? LEU A 1  19 ?  -3.986   5.164   5.426 1.000 97.590 ? 19  LEU A CD1 1 
ATOM 145  C CD2 ? LEU A 1  19 ?  -6.430   4.594   5.451 1.000 97.590 ? 19  LEU A CD2 1 
ATOM 146  N N   ? ASN A 1  20 ?  -8.090   9.209   5.572 1.000 96.560 ? 20  ASN A N   1 
ATOM 147  C CA  ? ASN A 1  20 ?  -8.548  10.593   5.636 1.000 96.560 ? 20  ASN A CA  1 
ATOM 148  C C   ? ASN A 1  20 ?  -8.367  11.179   7.033 1.000 96.560 ? 20  ASN A C   1 
ATOM 149  C CB  ? ASN A 1  20 ? -10.012  10.695   5.204 1.000 96.560 ? 20  ASN A CB  1 
ATOM 150  O O   ? ASN A 1  20 ?  -8.719  10.543   8.029 1.000 96.560 ? 20  ASN A O   1 
ATOM 151  C CG  ? ASN A 1  20 ? -10.462  12.128   4.999 1.000 96.560 ? 20  ASN A CG  1 
ATOM 152  N ND2 ? ASN A 1  20 ? -10.720  12.497   3.750 1.000 96.560 ? 20  ASN A ND2 1 
ATOM 153  O OD1 ? ASN A 1  20 ? -10.576  12.899   5.956 1.000 96.560 ? 20  ASN A OD1 1 
ATOM 154  N N   ? ALA A 1  21 ?  -7.737  12.397   7.164 1.000 95.340 ? 21  ALA A N   1 
ATOM 155  C CA  ? ALA A 1  21 ?  -7.620  13.186   8.387 1.000 95.340 ? 21  ALA A CA  1 
ATOM 156  C C   ? ALA A 1  21 ?  -8.130  14.609   8.173 1.000 95.340 ? 21  ALA A C   1 
ATOM 157  C CB  ? ALA A 1  21 ?  -6.171  13.211   8.868 1.000 95.340 ? 21  ALA A CB  1 
ATOM 158  O O   ? ALA A 1  21 ?  -7.630  15.553   8.788 1.000 95.340 ? 21  ALA A O   1 
ATOM 159  N N   ? GLY A 1  22 ?  -9.167  14.783   7.444 1.000 93.120 ? 22  GLY A N   1 
ATOM 160  C CA  ? GLY A 1  22 ?  -9.667  16.067   6.980 1.000 93.120 ? 22  GLY A CA  1 
ATOM 161  C C   ? GLY A 1  22 ?  -9.457  16.288   5.494 1.000 93.120 ? 22  GLY A C   1 
ATOM 162  O O   ? GLY A 1  22 ? -10.094  17.156   4.894 1.000 93.120 ? 22  GLY A O   1 
ATOM 163  N N   ? TYR A 1  23 ?  -8.562  15.525   4.999 1.000 92.650 ? 23  TYR A N   1 
ATOM 164  C CA  ? TYR A 1  23 ?  -8.255  15.400   3.578 1.000 92.650 ? 23  TYR A CA  1 
ATOM 165  C C   ? TYR A 1  23 ?  -7.639  14.040   3.271 1.000 92.650 ? 23  TYR A C   1 
ATOM 166  C CB  ? TYR A 1  23 ?  -7.304  16.516   3.133 1.000 92.650 ? 23  TYR A CB  1 
ATOM 167  O O   ? TYR A 1  23 ?  -7.126  13.367   4.167 1.000 92.650 ? 23  TYR A O   1 
ATOM 168  C CG  ? TYR A 1  23 ?  -5.934  16.433   3.761 1.000 92.650 ? 23  TYR A CG  1 
ATOM 169  C CD1 ? TYR A 1  23 ?  -5.678  17.015   5.001 1.000 92.650 ? 23  TYR A CD1 1 
ATOM 170  C CD2 ? TYR A 1  23 ?  -4.894  15.772   3.117 1.000 92.650 ? 23  TYR A CD2 1 
ATOM 171  C CE1 ? TYR A 1  23 ?  -4.416  16.942   5.582 1.000 92.650 ? 23  TYR A CE1 1 
ATOM 172  C CE2 ? TYR A 1  23 ?  -3.628  15.693   3.689 1.000 92.650 ? 23  TYR A CE2 1 
ATOM 173  O OH  ? TYR A 1  23 ?  -2.149  16.205   5.491 1.000 92.650 ? 23  TYR A OH  1 
ATOM 174  C CZ  ? TYR A 1  23 ?  -3.400  16.280   4.920 1.000 92.650 ? 23  TYR A CZ  1 
ATOM 175  N N   ? HIS A 1  24 ?  -7.728  13.649   2.049 1.000 93.310 ? 24  HIS A N   1 
ATOM 176  C CA  ? HIS A 1  24 ?  -7.040  12.435   1.624 1.000 93.310 ? 24  HIS A CA  1 
ATOM 177  C C   ? HIS A 1  24 ?  -5.526  12.605   1.699 1.000 93.310 ? 24  HIS A C   1 
ATOM 178  C CB  ? HIS A 1  24 ?  -7.456  12.052   0.203 1.000 93.310 ? 24  HIS A CB  1 
ATOM 179  O O   ? HIS A 1  24 ?  -4.975  13.552   1.132 1.000 93.310 ? 24  HIS A O   1 
ATOM 180  C CG  ? HIS A 1  24 ?  -6.636  10.948  -0.385 1.000 93.310 ? 24  HIS A CG  1 
ATOM 181  C CD2 ? HIS A 1  24 ?  -5.554  10.981  -1.198 1.000 93.310 ? 24  HIS A CD2 1 
ATOM 182  N ND1 ? HIS A 1  24 ?  -6.906   9.617  -0.155 1.000 93.310 ? 24  HIS A ND1 1 
ATOM 183  C CE1 ? HIS A 1  24 ?  -6.021   8.876  -0.802 1.000 93.310 ? 24  HIS A CE1 1 
ATOM 184  N NE2 ? HIS A 1  24 ?  -5.190   9.680  -1.443 1.000 93.310 ? 24  HIS A NE2 1 
ATOM 185  N N   ? PHE A 1  25 ?  -4.892  11.632   2.386 1.000 93.520 ? 25  PHE A N   1 
ATOM 186  C CA  ? PHE A 1  25 ?  -3.449  11.820   2.476 1.000 93.520 ? 25  PHE A CA  1 
ATOM 187  C C   ? PHE A 1  25 ?  -2.712  10.534   2.119 1.000 93.520 ? 25  PHE A C   1 
ATOM 188  C CB  ? PHE A 1  25 ?  -3.052  12.279   3.882 1.000 93.520 ? 25  PHE A CB  1 
ATOM 189  O O   ? PHE A 1  25 ?  -1.527  10.565   1.780 1.000 93.520 ? 25  PHE A O   1 
ATOM 190  C CG  ? PHE A 1  25 ?  -3.249  11.229   4.942 1.000 93.520 ? 25  PHE A CG  1 
ATOM 191  C CD1 ? PHE A 1  25 ?  -4.466  11.107   5.601 1.000 93.520 ? 25  PHE A CD1 1 
ATOM 192  C CD2 ? PHE A 1  25 ?  -2.217  10.363   5.279 1.000 93.520 ? 25  PHE A CD2 1 
ATOM 193  C CE1 ? PHE A 1  25 ?  -4.652  10.135   6.583 1.000 93.520 ? 25  PHE A CE1 1 
ATOM 194  C CE2 ? PHE A 1  25 ?  -2.395   9.390   6.258 1.000 93.520 ? 25  PHE A CE2 1 
ATOM 195  C CZ  ? PHE A 1  25 ?  -3.612   9.279   6.909 1.000 93.520 ? 25  PHE A CZ  1 
ATOM 196  N N   ? CYS A 1  26 ?  -3.332   9.394   2.185 1.000 96.350 ? 26  CYS A N   1 
ATOM 197  C CA  ? CYS A 1  26 ?  -2.760   8.106   1.810 1.000 96.350 ? 26  CYS A CA  1 
ATOM 198  C C   ? CYS A 1  26 ?  -3.851   7.122   1.406 1.000 96.350 ? 26  CYS A C   1 
ATOM 199  C CB  ? CYS A 1  26 ?  -1.940   7.527   2.962 1.000 96.350 ? 26  CYS A CB  1 
ATOM 200  O O   ? CYS A 1  26 ?  -5.033   7.361   1.659 1.000 96.350 ? 26  CYS A O   1 
ATOM 201  S SG  ? CYS A 1  26 ?  -0.235   8.123   3.014 1.000 96.350 ? 26  CYS A SG  1 
ATOM 202  N N   ? GLY A 1  27 ?  -3.396   6.096   0.791 1.000 97.010 ? 27  GLY A N   1 
ATOM 203  C CA  ? GLY A 1  27 ?  -4.284   4.985   0.490 1.000 97.010 ? 27  GLY A CA  1 
ATOM 204  C C   ? GLY A 1  27 ?  -4.102   3.805   1.427 1.000 97.010 ? 27  GLY A C   1 
ATOM 205  O O   ? GLY A 1  27 ?  -3.315   3.873   2.373 1.000 97.010 ? 27  GLY A O   1 
ATOM 206  N N   ? GLY A 1  28 ?  -4.830   2.737   1.252 1.000 98.050 ? 28  GLY A N   1 
ATOM 207  C CA  ? GLY A 1  28 ?  -4.783   1.452   1.931 1.000 98.050 ? 28  GLY A CA  1 
ATOM 208  C C   ? GLY A 1  28 ?  -5.532   0.359   1.192 1.000 98.050 ? 28  GLY A C   1 
ATOM 209  O O   ? GLY A 1  28 ?  -6.061   0.589   0.102 1.000 98.050 ? 28  GLY A O   1 
ATOM 210  N N   ? SER A 1  29 ?  -5.447  -0.859   1.840 1.000 98.520 ? 29  SER A N   1 
ATOM 211  C CA  ? SER A 1  29 ?  -6.155  -2.012   1.296 1.000 98.520 ? 29  SER A CA  1 
ATOM 212  C C   ? SER A 1  29 ?  -6.964  -2.725   2.375 1.000 98.520 ? 29  SER A C   1 
ATOM 213  C CB  ? SER A 1  29 ?  -5.172  -2.992   0.654 1.000 98.520 ? 29  SER A CB  1 
ATOM 214  O O   ? SER A 1  29 ?  -6.435  -3.054   3.438 1.000 98.520 ? 29  SER A O   1 
ATOM 215  O OG  ? SER A 1  29 ?  -4.356  -2.333  -0.299 1.000 98.520 ? 29  SER A OG  1 
ATOM 216  N N   ? LEU A 1  30 ?  -8.264  -2.837   2.039 1.000 98.690 ? 30  LEU A N   1 
ATOM 217  C CA  ? LEU A 1  30 ?  -9.105  -3.635   2.925 1.000 98.690 ? 30  LEU A CA  1 
ATOM 218  C C   ? LEU A 1  30 ?  -8.782  -5.119   2.790 1.000 98.690 ? 30  LEU A C   1 
ATOM 219  C CB  ? LEU A 1  30 ? -10.586  -3.393   2.619 1.000 98.690 ? 30  LEU A CB  1 
ATOM 220  O O   ? LEU A 1  30 ?  -8.895  -5.687   1.701 1.000 98.690 ? 30  LEU A O   1 
ATOM 221  C CG  ? LEU A 1  30 ? -11.590  -4.074   3.549 1.000 98.690 ? 30  LEU A CG  1 
ATOM 222  C CD1 ? LEU A 1  30 ? -11.508  -3.474   4.949 1.000 98.690 ? 30  LEU A CD1 1 
ATOM 223  C CD2 ? LEU A 1  30 ? -13.004  -3.952   2.992 1.000 98.690 ? 30  LEU A CD2 1 
ATOM 224  N N   ? ILE A 1  31 ?  -8.364  -5.804   3.902 1.000 98.470 ? 31  ILE A N   1 
ATOM 225  C CA  ? ILE A 1  31 ?  -7.891  -7.180   3.803 1.000 98.470 ? 31  ILE A CA  1 
ATOM 226  C C   ? ILE A 1  31 ?  -8.878  -8.116   4.498 1.000 98.470 ? 31  ILE A C   1 
ATOM 227  C CB  ? ILE A 1  31 ?  -6.481  -7.339   4.415 1.000 98.470 ? 31  ILE A CB  1 
ATOM 228  O O   ? ILE A 1  31 ?  -8.831  -9.333   4.305 1.000 98.470 ? 31  ILE A O   1 
ATOM 229  C CG1 ? ILE A 1  31 ?  -6.465  -6.829   5.860 1.000 98.470 ? 31  ILE A CG1 1 
ATOM 230  C CG2 ? ILE A 1  31 ?  -5.438  -6.607   3.564 1.000 98.470 ? 31  ILE A CG2 1 
ATOM 231  C CD1 ? ILE A 1  31 ?  -5.183  -7.149   6.616 1.000 98.470 ? 31  ILE A CD1 1 
ATOM 232  N N   ? ASN A 1  32 ?  -9.904  -7.612   5.211 1.000 97.780 ? 32  ASN A N   1 
ATOM 233  C CA  ? ASN A 1  32 ? -11.153  -8.183   5.703 1.000 97.780 ? 32  ASN A CA  1 
ATOM 234  C C   ? ASN A 1  32 ? -12.132  -7.097   6.141 1.000 97.780 ? 32  ASN A C   1 
ATOM 235  C CB  ? ASN A 1  32 ? -10.883  -9.151   6.857 1.000 97.780 ? 32  ASN A CB  1 
ATOM 236  O O   ? ASN A 1  32 ? -11.929  -5.917   5.848 1.000 97.780 ? 32  ASN A O   1 
ATOM 237  C CG  ? ASN A 1  32 ? -10.295  -8.461   8.072 1.000 97.780 ? 32  ASN A CG  1 
ATOM 238  N ND2 ? ASN A 1  32 ?  -9.353  -9.124   8.733 1.000 97.780 ? 32  ASN A ND2 1 
ATOM 239  O OD1 ? ASN A 1  32 ? -10.683  -7.341   8.415 1.000 97.780 ? 32  ASN A OD1 1 
ATOM 240  N N   ? ASP A 1  33 ? -13.280  -7.559   6.802 1.000 97.910 ? 33  ASP A N   1 
ATOM 241  C CA  ? ASP A 1  33 ? -14.328  -6.571   7.039 1.000 97.910 ? 33  ASP A CA  1 
ATOM 242  C C   ? ASP A 1  33 ? -13.942  -5.624   8.174 1.000 97.910 ? 33  ASP A C   1 
ATOM 243  C CB  ? ASP A 1  33 ? -15.655  -7.262   7.358 1.000 97.910 ? 33  ASP A CB  1 
ATOM 244  O O   ? ASP A 1  33 ? -14.680  -4.686   8.484 1.000 97.910 ? 33  ASP A O   1 
ATOM 245  C CG  ? ASP A 1  33 ? -15.574  -8.168   8.574 1.000 97.910 ? 33  ASP A CG  1 
ATOM 246  O OD1 ? ASP A 1  33 ? -14.495  -8.257   9.199 1.000 97.910 ? 33  ASP A OD1 1 
ATOM 247  O OD2 ? ASP A 1  33 ? -16.598  -8.803   8.908 1.000 97.910 ? 33  ASP A OD2 1 
ATOM 248  N N   ? GLN A 1  34 ? -12.686  -5.781   8.783 1.000 98.120 ? 34  GLN A N   1 
ATOM 249  C CA  ? GLN A 1  34 ? -12.365  -4.950   9.939 1.000 98.120 ? 34  GLN A CA  1 
ATOM 250  C C   ? GLN A 1  34 ? -10.918  -4.469   9.886 1.000 98.120 ? 34  GLN A C   1 
ATOM 251  C CB  ? GLN A 1  34 ? -12.617  -5.716  11.238 1.000 98.120 ? 34  GLN A CB  1 
ATOM 252  O O   ? GLN A 1  34 ? -10.454  -3.777  10.795 1.000 98.120 ? 34  GLN A O   1 
ATOM 253  C CG  ? GLN A 1  34 ? -12.825  -4.819  12.451 1.000 98.120 ? 34  GLN A CG  1 
ATOM 254  C CD  ? GLN A 1  34 ? -13.192  -5.596  13.701 1.000 98.120 ? 34  GLN A CD  1 
ATOM 255  N NE2 ? GLN A 1  34 ? -12.295  -5.601  14.681 1.000 98.120 ? 34  GLN A NE2 1 
ATOM 256  O OE1 ? GLN A 1  34 ? -14.273  -6.187  13.785 1.000 98.120 ? 34  GLN A OE1 1 
ATOM 257  N N   ? TRP A 1  35 ? -10.154  -4.840   8.883 1.000 98.690 ? 35  TRP A N   1 
ATOM 258  C CA  ? TRP A 1  35 ?  -8.737  -4.490   8.891 1.000 98.690 ? 35  TRP A CA  1 
ATOM 259  C C   ? TRP A 1  35 ?  -8.310  -3.918   7.543 1.000 98.690 ? 35  TRP A C   1 
ATOM 260  C CB  ? TRP A 1  35 ?  -7.882  -5.713   9.234 1.000 98.690 ? 35  TRP A CB  1 
ATOM 261  O O   ? TRP A 1  35 ?  -8.727  -4.411   6.492 1.000 98.690 ? 35  TRP A O   1 
ATOM 262  C CG  ? TRP A 1  35 ?  -7.985  -6.145  10.666 1.000 98.690 ? 35  TRP A CG  1 
ATOM 263  C CD1 ? TRP A 1  35 ?  -8.826  -7.092  11.182 1.000 98.690 ? 35  TRP A CD1 1 
ATOM 264  C CD2 ? TRP A 1  35 ?  -7.222  -5.642  11.767 1.000 98.690 ? 35  TRP A CD2 1 
ATOM 265  C CE2 ? TRP A 1  35 ?  -7.652  -6.331  12.923 1.000 98.690 ? 35  TRP A CE2 1 
ATOM 266  C CE3 ? TRP A 1  35 ?  -6.214  -4.676  11.888 1.000 98.690 ? 35  TRP A CE3 1 
ATOM 267  N NE1 ? TRP A 1  35 ?  -8.630  -7.208  12.539 1.000 98.690 ? 35  TRP A NE1 1 
ATOM 268  C CH2 ? TRP A 1  35 ?  -6.124  -5.132  14.276 1.000 98.690 ? 35  TRP A CH2 1 
ATOM 269  C CZ2 ? TRP A 1  35 ?  -7.108  -6.082  14.185 1.000 98.690 ? 35  TRP A CZ2 1 
ATOM 270  C CZ3 ? TRP A 1  35 ?  -5.674  -4.431  13.145 1.000 98.690 ? 35  TRP A CZ3 1 
ATOM 271  N N   ? VAL A 1  36 ?  -7.473  -2.879   7.630 1.000 98.780 ? 36  VAL A N   1 
ATOM 272  C CA  ? VAL A 1  36 ?  -6.856  -2.206   6.492 1.000 98.780 ? 36  VAL A CA  1 
ATOM 273  C C   ? VAL A 1  36 ?  -5.336  -2.275   6.612 1.000 98.780 ? 36  VAL A C   1 
ATOM 274  C CB  ? VAL A 1  36 ?  -7.316  -0.735   6.385 1.000 98.780 ? 36  VAL A CB  1 
ATOM 275  O O   ? VAL A 1  36 ?  -4.786  -2.118   7.705 1.000 98.780 ? 36  VAL A O   1 
ATOM 276  C CG1 ? VAL A 1  36 ?  -6.554  -0.010   5.277 1.000 98.780 ? 36  VAL A CG1 1 
ATOM 277  C CG2 ? VAL A 1  36 ?  -8.822  -0.664   6.137 1.000 98.780 ? 36  VAL A CG2 1 
ATOM 278  N N   ? VAL A 1  37 ?  -4.712  -2.588   5.490 1.000 98.650 ? 37  VAL A N   1 
ATOM 279  C CA  ? VAL A 1  37 ?  -3.255  -2.525   5.429 1.000 98.650 ? 37  VAL A CA  1 
ATOM 280  C C   ? VAL A 1  37 ?  -2.823  -1.262   4.686 1.000 98.650 ? 37  VAL A C   1 
ATOM 281  C CB  ? VAL A 1  37 ?  -2.661  -3.776   4.744 1.000 98.650 ? 37  VAL A CB  1 
ATOM 282  O O   ? VAL A 1  37 ?  -3.404  -0.911   3.657 1.000 98.650 ? 37  VAL A O   1 
ATOM 283  C CG1 ? VAL A 1  37 ?  -1.154  -3.621   4.550 1.000 98.650 ? 37  VAL A CG1 1 
ATOM 284  C CG2 ? VAL A 1  37 ?  -2.972  -5.029   5.560 1.000 98.650 ? 37  VAL A CG2 1 
ATOM 285  N N   ? SER A 1  38 ?  -1.789  -0.518   5.193 1.000 98.580 ? 38  SER A N   1 
ATOM 286  C CA  ? SER A 1  38 ?  -1.244   0.705   4.612 1.000 98.580 ? 38  SER A CA  1 
ATOM 287  C C   ? SER A 1  38 ?   0.237   0.860   4.940 1.000 98.580 ? 38  SER A C   1 
ATOM 288  C CB  ? SER A 1  38 ?  -2.016   1.926   5.112 1.000 98.580 ? 38  SER A CB  1 
ATOM 289  O O   ? SER A 1  38 ?   0.844  -0.033   5.534 1.000 98.580 ? 38  SER A O   1 
ATOM 290  O OG  ? SER A 1  38 ?  -1.683   3.077   4.355 1.000 98.580 ? 38  SER A OG  1 
ATOM 291  N N   ? ALA A 1  39 ?   0.808   1.901   4.456 1.000 98.400 ? 39  ALA A N   1 
ATOM 292  C CA  ? ALA A 1  39 ?   2.214   2.178   4.739 1.000 98.400 ? 39  ALA A CA  1 
ATOM 293  C C   ? ALA A 1  39 ?   2.384   2.784   6.129 1.000 98.400 ? 39  ALA A C   1 
ATOM 294  C CB  ? ALA A 1  39 ?   2.796   3.111   3.681 1.000 98.400 ? 39  ALA A CB  1 
ATOM 295  O O   ? ALA A 1  39 ?   1.590   3.632   6.545 1.000 98.400 ? 39  ALA A O   1 
ATOM 296  N N   ? ALA A 1  40 ?   3.408   2.370   6.837 1.000 98.330 ? 40  ALA A N   1 
ATOM 297  C CA  ? ALA A 1  40 ?   3.705   2.873   8.175 1.000 98.330 ? 40  ALA A CA  1 
ATOM 298  C C   ? ALA A 1  40 ?   4.022   4.365   8.142 1.000 98.330 ? 40  ALA A C   1 
ATOM 299  C CB  ? ALA A 1  40 ?   4.869   2.098   8.789 1.000 98.330 ? 40  ALA A CB  1 
ATOM 300  O O   ? ALA A 1  40 ?   3.717   5.092   9.091 1.000 98.330 ? 40  ALA A O   1 
ATOM 301  N N   ? HIS A 1  41 ?   4.623   4.828   7.104 1.000 97.340 ? 41  HIS A N   1 
ATOM 302  C CA  ? HIS A 1  41 ?   5.003   6.233   7.004 1.000 97.340 ? 41  HIS A CA  1 
ATOM 303  C C   ? HIS A 1  41 ?   3.780   7.120   6.799 1.000 97.340 ? 41  HIS A C   1 
ATOM 304  C CB  ? HIS A 1  41 ?   5.998   6.439   5.861 1.000 97.340 ? 41  HIS A CB  1 
ATOM 305  O O   ? HIS A 1  41 ?   3.878   8.347   6.874 1.000 97.340 ? 41  HIS A O   1 
ATOM 306  C CG  ? HIS A 1  41 ?   5.369   6.413   4.505 1.000 97.340 ? 41  HIS A CG  1 
ATOM 307  C CD2 ? HIS A 1  41 ?   4.825   7.403   3.758 1.000 97.340 ? 41  HIS A CD2 1 
ATOM 308  N ND1 ? HIS A 1  41 ?   5.244   5.258   3.764 1.000 97.340 ? 41  HIS A ND1 1 
ATOM 309  C CE1 ? HIS A 1  41 ?   4.650   5.540   2.616 1.000 97.340 ? 41  HIS A CE1 1 
ATOM 310  N NE2 ? HIS A 1  41 ?   4.386   6.835   2.588 1.000 97.340 ? 41  HIS A NE2 1 
ATOM 311  N N   ? CYS A 1  42 ?   2.606   6.522   6.663 1.000 97.300 ? 42  CYS A N   1 
ATOM 312  C CA  ? CYS A 1  42 ?   1.347   7.240   6.497 1.000 97.300 ? 42  CYS A CA  1 
ATOM 313  C C   ? CYS A 1  42 ?   0.669   7.472   7.842 1.000 97.300 ? 42  CYS A C   1 
ATOM 314  C CB  ? CYS A 1  42 ?   0.408   6.468   5.569 1.000 97.300 ? 42  CYS A CB  1 
ATOM 315  O O   ? CYS A 1  42 ?  -0.445   7.994   7.899 1.000 97.300 ? 42  CYS A O   1 
ATOM 316  S SG  ? CYS A 1  42 ?   0.853   6.584   3.823 1.000 97.300 ? 42  CYS A SG  1 
ATOM 317  N N   ? TYR A 1  43 ?   1.282   7.201   8.942 1.000 97.540 ? 43  TYR A N   1 
ATOM 318  C CA  ? TYR A 1  43 ?   0.678   7.239  10.269 1.000 97.540 ? 43  TYR A CA  1 
ATOM 319  C C   ? TYR A 1  43 ?   0.217   8.648  10.618 1.000 97.540 ? 43  TYR A C   1 
ATOM 320  C CB  ? TYR A 1  43 ?   1.667   6.736  11.325 1.000 97.540 ? 43  TYR A CB  1 
ATOM 321  O O   ? TYR A 1  43 ?   0.939   9.620  10.384 1.000 97.540 ? 43  TYR A O   1 
ATOM 322  C CG  ? TYR A 1  43 ?   1.178   6.903  12.743 1.000 97.540 ? 43  TYR A CG  1 
ATOM 323  C CD1 ? TYR A 1  43 ?   1.513   8.032  13.487 1.000 97.540 ? 43  TYR A CD1 1 
ATOM 324  C CD2 ? TYR A 1  43 ?   0.381   5.933  13.341 1.000 97.540 ? 43  TYR A CD2 1 
ATOM 325  C CE1 ? TYR A 1  43 ?   1.066   8.189  14.795 1.000 97.540 ? 43  TYR A CE1 1 
ATOM 326  C CE2 ? TYR A 1  43 ?  -0.072   6.080  14.648 1.000 97.540 ? 43  TYR A CE2 1 
ATOM 327  O OH  ? TYR A 1  43 ?  -0.170   7.360  16.660 1.000 97.540 ? 43  TYR A OH  1 
ATOM 328  C CZ  ? TYR A 1  43 ?   0.275   7.210  15.366 1.000 97.540 ? 43  TYR A CZ  1 
ATOM 329  N N   ? LYS A 1  44 ?  -1.021   8.647  11.124 1.000 97.040 ? 44  LYS A N   1 
ATOM 330  C CA  ? LYS A 1  44 ?  -1.621   9.795  11.797 1.000 97.040 ? 44  LYS A CA  1 
ATOM 331  C C   ? LYS A 1  44 ?  -2.359   9.367  13.062 1.000 97.040 ? 44  LYS A C   1 
ATOM 332  C CB  ? LYS A 1  44 ?  -2.577  10.530  10.856 1.000 97.040 ? 44  LYS A CB  1 
ATOM 333  O O   ? LYS A 1  44 ?  -2.813   8.226  13.166 1.000 97.040 ? 44  LYS A O   1 
ATOM 334  C CG  ? LYS A 1  44 ?  -1.900  11.135   9.634 1.000 97.040 ? 44  LYS A CG  1 
ATOM 335  C CD  ? LYS A 1  44 ?  -2.776  12.193   8.977 1.000 97.040 ? 44  LYS A CD  1 
ATOM 336  C CE  ? LYS A 1  44 ?  -2.075  12.842   7.791 1.000 97.040 ? 44  LYS A CE  1 
ATOM 337  N NZ  ? LYS A 1  44 ?  -1.398  14.116   8.177 1.000 97.040 ? 44  LYS A NZ  1 
ATOM 338  N N   ? TYR A 1  45 ?  -2.441  10.354  14.106 1.000 93.550 ? 45  TYR A N   1 
ATOM 339  C CA  ? TYR A 1  45 ?  -3.074  10.041  15.382 1.000 93.550 ? 45  TYR A CA  1 
ATOM 340  C C   ? TYR A 1  45 ?  -4.539   9.668  15.188 1.000 93.550 ? 45  TYR A C   1 
ATOM 341  C CB  ? TYR A 1  45 ?  -2.960  11.227  16.344 1.000 93.550 ? 45  TYR A CB  1 
ATOM 342  O O   ? TYR A 1  45 ?  -5.052   8.770  15.859 1.000 93.550 ? 45  TYR A O   1 
ATOM 343  C CG  ? TYR A 1  45 ?  -3.672  11.013  17.658 1.000 93.550 ? 45  TYR A CG  1 
ATOM 344  C CD1 ? TYR A 1  45 ?  -4.923  11.580  17.895 1.000 93.550 ? 45  TYR A CD1 1 
ATOM 345  C CD2 ? TYR A 1  45 ?  -3.097  10.246  18.665 1.000 93.550 ? 45  TYR A CD2 1 
ATOM 346  C CE1 ? TYR A 1  45 ?  -5.582  11.388  19.104 1.000 93.550 ? 45  TYR A CE1 1 
ATOM 347  C CE2 ? TYR A 1  45 ?  -3.747  10.047  19.878 1.000 93.550 ? 45  TYR A CE2 1 
ATOM 348  O OH  ? TYR A 1  45 ?  -5.636  10.427  21.287 1.000 93.550 ? 45  TYR A OH  1 
ATOM 349  C CZ  ? TYR A 1  45 ?  -4.988  10.620  20.088 1.000 93.550 ? 45  TYR A CZ  1 
ATOM 350  N N   ? ARG A 1  46 ?  -5.277  10.313  14.302 1.000 94.690 ? 46  ARG A N   1 
ATOM 351  C CA  ? ARG A 1  46 ?  -6.672  10.071  13.947 1.000 94.690 ? 46  ARG A CA  1 
ATOM 352  C C   ? ARG A 1  46 ?  -6.820   9.822  12.449 1.000 94.690 ? 46  ARG A C   1 
ATOM 353  C CB  ? ARG A 1  46 ?  -7.548  11.252  14.371 1.000 94.690 ? 46  ARG A CB  1 
ATOM 354  O O   ? ARG A 1  46 ?  -6.416  10.653  11.634 1.000 94.690 ? 46  ARG A O   1 
ATOM 355  C CG  ? ARG A 1  46 ?  -7.599  11.472  15.874 1.000 94.690 ? 46  ARG A CG  1 
ATOM 356  C CD  ? ARG A 1  46 ?  -8.537  12.612  16.246 1.000 94.690 ? 46  ARG A CD  1 
ATOM 357  N NE  ? ARG A 1  46 ?  -8.602  12.807  17.691 1.000 94.690 ? 46  ARG A NE  1 
ATOM 358  N NH1 ? ARG A 1  46 ? -10.598  13.969  17.652 1.000 94.690 ? 46  ARG A NH1 1 
ATOM 359  N NH2 ? ARG A 1  46 ?  -9.540  13.567  19.645 1.000 94.690 ? 46  ARG A NH2 1 
ATOM 360  C CZ  ? ARG A 1  46 ?  -9.580  13.447  18.326 1.000 94.690 ? 46  ARG A CZ  1 
ATOM 361  N N   ? ILE A 1  47 ?  -7.392   8.642  12.123 1.000 97.930 ? 47  ILE A N   1 
ATOM 362  C CA  ? ILE A 1  47 ?  -7.566   8.296  10.717 1.000 97.930 ? 47  ILE A CA  1 
ATOM 363  C C   ? ILE A 1  47 ?  -9.001   7.833  10.474 1.000 97.930 ? 47  ILE A C   1 
ATOM 364  C CB  ? ILE A 1  47 ?  -6.568   7.203  10.276 1.000 97.930 ? 47  ILE A CB  1 
ATOM 365  O O   ? ILE A 1  47 ?  -9.499   6.944  11.168 1.000 97.930 ? 47  ILE A O   1 
ATOM 366  C CG1 ? ILE A 1  47 ?  -5.128   7.715  10.395 1.000 97.930 ? 47  ILE A CG1 1 
ATOM 367  C CG2 ? ILE A 1  47 ?  -6.868   6.741   8.847 1.000 97.930 ? 47  ILE A CG2 1 
ATOM 368  C CD1 ? ILE A 1  47 ?  -4.069   6.641  10.188 1.000 97.930 ? 47  ILE A CD1 1 
ATOM 369  N N   ? GLN A 1  48 ?  -9.718   8.500   9.601 1.000 97.970 ? 48  GLN A N   1 
ATOM 370  C CA  ? GLN A 1  48 ? -10.976   8.003   9.055 1.000 97.970 ? 48  GLN A CA  1 
ATOM 371  C C   ? GLN A 1  48 ? -10.745   7.220   7.765 1.000 97.970 ? 48  GLN A C   1 
ATOM 372  C CB  ? GLN A 1  48 ? -11.946   9.158   8.800 1.000 97.970 ? 48  GLN A CB  1 
ATOM 373  O O   ? GLN A 1  48 ? -10.033   7.681   6.871 1.000 97.970 ? 48  GLN A O   1 
ATOM 374  C CG  ? GLN A 1  48 ? -13.323   8.713   8.326 1.000 97.970 ? 48  GLN A CG  1 
ATOM 375  C CD  ? GLN A 1  48 ? -14.220   9.878   7.953 1.000 97.970 ? 48  GLN A CD  1 
ATOM 376  N NE2 ? GLN A 1  48 ? -15.129  10.238   8.853 1.000 97.970 ? 48  GLN A NE2 1 
ATOM 377  O OE1 ? GLN A 1  48 ? -14.098  10.450   6.865 1.000 97.970 ? 48  GLN A OE1 1 
ATOM 378  N N   ? VAL A 1  49 ? -11.302   6.001   7.765 1.000 98.130 ? 49  VAL A N   1 
ATOM 379  C CA  ? VAL A 1  49 ? -11.168   5.136   6.597 1.000 98.130 ? 49  VAL A CA  1 
ATOM 380  C C   ? VAL A 1  49 ? -12.415   5.253   5.723 1.000 98.130 ? 49  VAL A C   1 
ATOM 381  C CB  ? VAL A 1  49 ? -10.939   3.664   7.004 1.000 98.130 ? 49  VAL A CB  1 
ATOM 382  O O   ? VAL A 1  49 ? -13.535   5.046   6.196 1.000 98.130 ? 49  VAL A O   1 
ATOM 383  C CG1 ? VAL A 1  49 ? -10.866   2.767   5.770 1.000 98.130 ? 49  VAL A CG1 1 
ATOM 384  C CG2 ? VAL A 1  49 ?  -9.667   3.533   7.840 1.000 98.130 ? 49  VAL A CG2 1 
ATOM 385  N N   ? ARG A 1  50 ? -12.213   5.699   4.450 1.000 97.470 ? 50  ARG A N   1 
ATOM 386  C CA  ? ARG A 1  50 ? -13.309   5.849   3.499 1.000 97.470 ? 50  ARG A CA  1 
ATOM 387  C C   ? ARG A 1  50 ? -13.271   4.751   2.442 1.000 97.470 ? 50  ARG A C   1 
ATOM 388  C CB  ? ARG A 1  50 ? -13.257   7.223   2.829 1.000 97.470 ? 50  ARG A CB  1 
ATOM 389  O O   ? ARG A 1  50 ? -12.249   4.553   1.781 1.000 97.470 ? 50  ARG A O   1 
ATOM 390  C CG  ? ARG A 1  50 ? -13.299   8.387   3.807 1.000 97.470 ? 50  ARG A CG  1 
ATOM 391  C CD  ? ARG A 1  50 ? -13.391   9.725   3.087 1.000 97.470 ? 50  ARG A CD  1 
ATOM 392  N NE  ? ARG A 1  50 ? -13.399  10.843   4.027 1.000 97.470 ? 50  ARG A NE  1 
ATOM 393  N NH1 ? ARG A 1  50 ? -13.933  12.439   2.444 1.000 97.470 ? 50  ARG A NH1 1 
ATOM 394  N NH2 ? ARG A 1  50 ? -13.637  13.045   4.634 1.000 97.470 ? 50  ARG A NH2 1 
ATOM 395  C CZ  ? ARG A 1  50 ? -13.656  12.106   3.699 1.000 97.470 ? 50  ARG A CZ  1 
ATOM 396  N N   ? LEU A 1  51 ? -14.395   3.945   2.297 1.000 97.360 ? 51  LEU A N   1 
ATOM 397  C CA  ? LEU A 1  51 ? -14.499   2.824   1.369 1.000 97.360 ? 51  LEU A CA  1 
ATOM 398  C C   ? LEU A 1  51 ? -15.629   3.050   0.369 1.000 97.360 ? 51  LEU A C   1 
ATOM 399  C CB  ? LEU A 1  51 ? -14.730   1.517   2.131 1.000 97.360 ? 51  LEU A CB  1 
ATOM 400  O O   ? LEU A 1  51 ? -16.586   3.771   0.660 1.000 97.360 ? 51  LEU A O   1 
ATOM 401  C CG  ? LEU A 1  51 ? -13.658   1.127   3.149 1.000 97.360 ? 51  LEU A CG  1 
ATOM 402  C CD1 ? LEU A 1  51 ? -14.142   1.418   4.566 1.000 97.360 ? 51  LEU A CD1 1 
ATOM 403  C CD2 ? LEU A 1  51 ? -13.285  -0.344   2.998 1.000 97.360 ? 51  LEU A CD2 1 
ATOM 404  N N   ? GLY A 1  52 ? -15.396   2.450  -0.851 1.000 95.760 ? 52  GLY A N   1 
ATOM 405  C CA  ? GLY A 1  52 ? -16.456   2.505  -1.846 1.000 95.760 ? 52  GLY A CA  1 
ATOM 406  C C   ? GLY A 1  52 ? -16.421   3.768  -2.686 1.000 95.760 ? 52  GLY A C   1 
ATOM 407  O O   ? GLY A 1  52 ? -17.389   4.086  -3.379 1.000 95.760 ? 52  GLY A O   1 
ATOM 408  N N   ? GLU A 1  53 ? -15.241   4.482  -2.599 1.000 94.330 ? 53  GLU A N   1 
ATOM 409  C CA  ? GLU A 1  53 ? -15.097   5.738  -3.329 1.000 94.330 ? 53  GLU A CA  1 
ATOM 410  C C   ? GLU A 1  53 ? -14.592   5.497  -4.748 1.000 94.330 ? 53  GLU A C   1 
ATOM 411  C CB  ? GLU A 1  53 ? -14.149   6.685  -2.587 1.000 94.330 ? 53  GLU A CB  1 
ATOM 412  O O   ? GLU A 1  53 ? -13.678   4.697  -4.960 1.000 94.330 ? 53  GLU A O   1 
ATOM 413  C CG  ? GLU A 1  53 ? -14.595   7.016  -1.170 1.000 94.330 ? 53  GLU A CG  1 
ATOM 414  C CD  ? GLU A 1  53 ? -15.579   8.174  -1.106 1.000 94.330 ? 53  GLU A CD  1 
ATOM 415  O OE1 ? GLU A 1  53 ? -16.009   8.544   0.010 1.000 94.330 ? 53  GLU A OE1 1 
ATOM 416  O OE2 ? GLU A 1  53 ? -15.924   8.714  -2.181 1.000 94.330 ? 53  GLU A OE2 1 
ATOM 417  N N   ? HIS A 1  54 ? -15.211   6.027  -5.768 1.000 94.610 ? 54  HIS A N   1 
ATOM 418  C CA  ? HIS A 1  54 ? -14.679   6.160  -7.120 1.000 94.610 ? 54  HIS A CA  1 
ATOM 419  C C   ? HIS A 1  54 ? -14.248   7.595  -7.403 1.000 94.610 ? 54  HIS A C   1 
ATOM 420  C CB  ? HIS A 1  54 ? -15.717   5.710  -8.150 1.000 94.610 ? 54  HIS A CB  1 
ATOM 421  O O   ? HIS A 1  54 ? -13.234   7.823  -8.067 1.000 94.610 ? 54  HIS A O   1 
ATOM 422  C CG  ? HIS A 1  54 ? -15.213   5.732  -9.558 1.000 94.610 ? 54  HIS A CG  1 
ATOM 423  C CD2 ? HIS A 1  54 ? -15.638   6.421 -10.644 1.000 94.610 ? 54  HIS A CD2 1 
ATOM 424  N ND1 ? HIS A 1  54 ? -14.141   4.974  -9.977 1.000 94.610 ? 54  HIS A ND1 1 
ATOM 425  C CE1 ? HIS A 1  54 ? -13.928   5.197 -11.263 1.000 94.610 ? 54  HIS A CE1 1 
ATOM 426  N NE2 ? HIS A 1  54 ? -14.822   6.071 -11.692 1.000 94.610 ? 54  HIS A NE2 1 
ATOM 427  N N   ? ASN A 1  55 ? -15.089   8.535  -6.937 1.000 94.130 ? 55  ASN A N   1 
ATOM 428  C CA  ? ASN A 1  55 ? -14.788   9.960  -6.851 1.000 94.130 ? 55  ASN A CA  1 
ATOM 429  C C   ? ASN A 1  55 ? -14.720  10.433  -5.402 1.000 94.130 ? 55  ASN A C   1 
ATOM 430  C CB  ? ASN A 1  55 ? -15.825  10.775  -7.627 1.000 94.130 ? 55  ASN A CB  1 
ATOM 431  O O   ? ASN A 1  55 ? -15.741  10.492  -4.715 1.000 94.130 ? 55  ASN A O   1 
ATOM 432  C CG  ? ASN A 1  55 ? -15.449  12.239  -7.744 1.000 94.130 ? 55  ASN A CG  1 
ATOM 433  N ND2 ? ASN A 1  55 ? -15.845  12.867  -8.846 1.000 94.130 ? 55  ASN A ND2 1 
ATOM 434  O OD1 ? ASN A 1  55 ? -14.808  12.801  -6.853 1.000 94.130 ? 55  ASN A OD1 1 
ATOM 435  N N   ? ILE A 1  56 ? -13.535  10.923  -5.013 1.000 91.840 ? 56  ILE A N   1 
ATOM 436  C CA  ? ILE A 1  56 ? -13.301  11.174  -3.595 1.000 91.840 ? 56  ILE A CA  1 
ATOM 437  C C   ? ILE A 1  56 ? -13.932  12.506  -3.195 1.000 91.840 ? 56  ILE A C   1 
ATOM 438  C CB  ? ILE A 1  56 ? -11.792  11.174  -3.262 1.000 91.840 ? 56  ILE A CB  1 
ATOM 439  O O   ? ILE A 1  56 ? -14.087  12.794  -2.006 1.000 91.840 ? 56  ILE A O   1 
ATOM 440  C CG1 ? ILE A 1  56 ? -11.578  11.019  -1.752 1.000 91.840 ? 56  ILE A CG1 1 
ATOM 441  C CG2 ? ILE A 1  56 ? -11.125  12.450  -3.782 1.000 91.840 ? 56  ILE A CG2 1 
ATOM 442  C CD1 ? ILE A 1  56 ? -10.139  10.718  -1.359 1.000 91.840 ? 56  ILE A CD1 1 
ATOM 443  N N   ? ASN A 1  57 ? -14.509  13.292  -4.059 1.000 89.820 ? 57  ASN A N   1 
ATOM 444  C CA  ? ASN A 1  57 ? -15.055  14.616  -3.782 1.000 89.820 ? 57  ASN A CA  1 
ATOM 445  C C   ? ASN A 1  57 ? -16.581  14.601  -3.764 1.000 89.820 ? 57  ASN A C   1 
ATOM 446  C CB  ? ASN A 1  57 ? -14.547  15.633  -4.806 1.000 89.820 ? 57  ASN A CB  1 
ATOM 447  O O   ? ASN A 1  57 ? -17.212  15.582  -3.365 1.000 89.820 ? 57  ASN A O   1 
ATOM 448  C CG  ? ASN A 1  57 ? -13.106  16.036  -4.564 1.000 89.820 ? 57  ASN A CG  1 
ATOM 449  N ND2 ? ASN A 1  57 ? -12.405  16.401  -5.631 1.000 89.820 ? 57  ASN A ND2 1 
ATOM 450  O OD1 ? ASN A 1  57 ? -12.626  16.018  -3.427 1.000 89.820 ? 57  ASN A OD1 1 
ATOM 451  N N   ? VAL A 1  58 ? -17.133  13.435  -4.245 1.000 91.270 ? 58  VAL A N   1 
ATOM 452  C CA  ? VAL A 1  58 ? -18.590  13.377  -4.263 1.000 91.270 ? 58  VAL A CA  1 
ATOM 453  C C   ? VAL A 1  58 ? -19.068  12.128  -3.526 1.000 91.270 ? 58  VAL A C   1 
ATOM 454  C CB  ? VAL A 1  58 ? -19.141  13.388  -5.707 1.000 91.270 ? 58  VAL A CB  1 
ATOM 455  O O   ? VAL A 1  58 ? -18.394  11.095  -3.541 1.000 91.270 ? 58  VAL A O   1 
ATOM 456  C CG1 ? VAL A 1  58 ? -20.661  13.235  -5.706 1.000 91.270 ? 58  VAL A CG1 1 
ATOM 457  C CG2 ? VAL A 1  58 ? -18.731  14.673  -6.424 1.000 91.270 ? 58  VAL A CG2 1 
ATOM 458  N N   ? LEU A 1  59 ? -20.233  12.241  -2.751 1.000 90.590 ? 59  LEU A N   1 
ATOM 459  C CA  ? LEU A 1  59 ? -20.912  11.097  -2.152 1.000 90.590 ? 59  LEU A CA  1 
ATOM 460  C C   ? LEU A 1  59 ? -21.733  10.345  -3.195 1.000 90.590 ? 59  LEU A C   1 
ATOM 461  C CB  ? LEU A 1  59 ? -21.817  11.551  -1.004 1.000 90.590 ? 59  LEU A CB  1 
ATOM 462  O O   ? LEU A 1  59 ? -22.746  10.855  -3.680 1.000 90.590 ? 59  LEU A O   1 
ATOM 463  C CG  ? LEU A 1  59 ? -21.116  12.149   0.216 1.000 90.590 ? 59  LEU A CG  1 
ATOM 464  C CD1 ? LEU A 1  59 ? -22.139  12.536   1.279 1.000 90.590 ? 59  LEU A CD1 1 
ATOM 465  C CD2 ? LEU A 1  59 ? -20.095  11.168   0.781 1.000 90.590 ? 59  LEU A CD2 1 
ATOM 466  N N   ? GLU A 1  60 ? -21.204   9.113  -3.529 1.000 88.050 ? 60  GLU A N   1 
ATOM 467  C CA  ? GLU A 1  60 ? -21.746   8.352  -4.651 1.000 88.050 ? 60  GLU A CA  1 
ATOM 468  C C   ? GLU A 1  60 ? -22.808   7.361  -4.184 1.000 88.050 ? 60  GLU A C   1 
ATOM 469  C CB  ? GLU A 1  60 ? -20.627   7.614  -5.391 1.000 88.050 ? 60  GLU A CB  1 
ATOM 470  O O   ? GLU A 1  60 ? -23.403   6.651  -4.997 1.000 88.050 ? 60  GLU A O   1 
ATOM 471  C CG  ? GLU A 1  60 ? -19.621   8.537  -6.063 1.000 88.050 ? 60  GLU A CG  1 
ATOM 472  C CD  ? GLU A 1  60 ? -18.443   7.796  -6.675 1.000 88.050 ? 60  GLU A CD  1 
ATOM 473  O OE1 ? GLU A 1  60 ? -18.280   7.836  -7.916 1.000 88.050 ? 60  GLU A OE1 1 
ATOM 474  O OE2 ? GLU A 1  60 ? -17.678   7.171  -5.908 1.000 88.050 ? 60  GLU A OE2 1 
ATOM 475  N N   ? GLY A 1  61 ? -23.145   7.357  -2.753 1.000 86.420 ? 61  GLY A N   1 
ATOM 476  C CA  ? GLY A 1  61 ? -24.305   6.624  -2.270 1.000 86.420 ? 61  GLY A CA  1 
ATOM 477  C C   ? GLY A 1  61 ? -23.953   5.273  -1.678 1.000 86.420 ? 61  GLY A C   1 
ATOM 478  O O   ? GLY A 1  61 ? -24.749   4.685  -0.943 1.000 86.420 ? 61  GLY A O   1 
ATOM 479  N N   ? ASN A 1  62 ? -22.794   4.716  -1.806 1.000 85.590 ? 62  ASN A N   1 
ATOM 480  C CA  ? ASN A 1  62 ? -22.397   3.402  -1.312 1.000 85.590 ? 62  ASN A CA  1 
ATOM 481  C C   ? ASN A 1  62 ? -21.092   3.470  -0.524 1.000 85.590 ? 62  ASN A C   1 
ATOM 482  C CB  ? ASN A 1  62 ? -22.267   2.410  -2.469 1.000 85.590 ? 62  ASN A CB  1 
ATOM 483  O O   ? ASN A 1  62 ? -20.453   2.445  -0.282 1.000 85.590 ? 62  ASN A O   1 
ATOM 484  C CG  ? ASN A 1  62 ? -23.592   2.129  -3.149 1.000 85.590 ? 62  ASN A CG  1 
ATOM 485  N ND2 ? ASN A 1  62 ? -23.612   2.227  -4.473 1.000 85.590 ? 62  ASN A ND2 1 
ATOM 486  O OD1 ? ASN A 1  62 ? -24.591   1.828  -2.490 1.000 85.590 ? 62  ASN A OD1 1 
ATOM 487  N N   ? GLU A 1  63 ? -20.642   4.713  -0.163 1.000 94.510 ? 63  GLU A N   1 
ATOM 488  C CA  ? GLU A 1  63 ? -19.420   4.939   0.603 1.000 94.510 ? 63  GLU A CA  1 
ATOM 489  C C   ? GLU A 1  63 ? -19.632   4.631   2.082 1.000 94.510 ? 63  GLU A C   1 
ATOM 490  C CB  ? GLU A 1  63 ? -18.937   6.382   0.431 1.000 94.510 ? 63  GLU A CB  1 
ATOM 491  O O   ? GLU A 1  63 ? -20.709   4.881   2.626 1.000 94.510 ? 63  GLU A O   1 
ATOM 492  C CG  ? GLU A 1  63 ? -18.545   6.732  -0.997 1.000 94.510 ? 63  GLU A CG  1 
ATOM 493  C CD  ? GLU A 1  63 ? -19.705   7.264  -1.825 1.000 94.510 ? 63  GLU A CD  1 
ATOM 494  O OE1 ? GLU A 1  63 ? -19.463   7.842  -2.908 1.000 94.510 ? 63  GLU A OE1 1 
ATOM 495  O OE2 ? GLU A 1  63 ? -20.865   7.102  -1.385 1.000 94.510 ? 63  GLU A OE2 1 
ATOM 496  N N   ? GLN A 1  64 ? -18.702   4.108   2.649 1.000 97.320 ? 64  GLN A N   1 
ATOM 497  C CA  ? GLN A 1  64 ? -18.647   3.845   4.083 1.000 97.320 ? 64  GLN A CA  1 
ATOM 498  C C   ? GLN A 1  64 ? -17.494   4.600   4.737 1.000 97.320 ? 64  GLN A C   1 
ATOM 499  C CB  ? GLN A 1  64 ? -18.510   2.345   4.349 1.000 97.320 ? 64  GLN A CB  1 
ATOM 500  O O   ? GLN A 1  64 ? -16.368   4.580   4.235 1.000 97.320 ? 64  GLN A O   1 
ATOM 501  C CG  ? GLN A 1  64 ? -19.624   1.507   3.735 1.000 97.320 ? 64  GLN A CG  1 
ATOM 502  C CD  ? GLN A 1  64 ? -19.474   0.026   4.028 1.000 97.320 ? 64  GLN A CD  1 
ATOM 503  N NE2 ? GLN A 1  64 ? -19.470  -0.788   2.978 1.000 97.320 ? 64  GLN A NE2 1 
ATOM 504  O OE1 ? GLN A 1  64 ? -19.362  -0.383   5.188 1.000 97.320 ? 64  GLN A OE1 1 
ATOM 505  N N   ? PHE A 1  65 ? -17.841   5.300   5.784 1.000 97.350 ? 65  PHE A N   1 
ATOM 506  C CA  ? PHE A 1  65 ? -16.860   6.057   6.553 1.000 97.350 ? 65  PHE A CA  1 
ATOM 507  C C   ? PHE A 1  65 ? -16.725   5.492   7.962 1.000 97.350 ? 65  PHE A C   1 
ATOM 508  C CB  ? PHE A 1  65 ? -17.250   7.537   6.616 1.000 97.350 ? 65  PHE A CB  1 
ATOM 509  O O   ? PHE A 1  65 ? -17.694   5.474   8.725 1.000 97.350 ? 65  PHE A O   1 
ATOM 510  C CG  ? PHE A 1  65 ? -17.523   8.150   5.269 1.000 97.350 ? 65  PHE A CG  1 
ATOM 511  C CD1 ? PHE A 1  65 ? -16.478   8.475   4.412 1.000 97.350 ? 65  PHE A CD1 1 
ATOM 512  C CD2 ? PHE A 1  65 ? -18.826   8.402   4.859 1.000 97.350 ? 65  PHE A CD2 1 
ATOM 513  C CE1 ? PHE A 1  65 ? -16.728   9.042   3.165 1.000 97.350 ? 65  PHE A CE1 1 
ATOM 514  C CE2 ? PHE A 1  65 ? -19.084   8.969   3.614 1.000 97.350 ? 65  PHE A CE2 1 
ATOM 515  C CZ  ? PHE A 1  65 ? -18.033   9.289   2.769 1.000 97.350 ? 65  PHE A CZ  1 
ATOM 516  N N   ? VAL A 1  66 ? -15.570   4.988   8.245 1.000 98.180 ? 66  VAL A N   1 
ATOM 517  C CA  ? VAL A 1  66 ? -15.353   4.329   9.528 1.000 98.180 ? 66  VAL A CA  1 
ATOM 518  C C   ? VAL A 1  66 ? -14.070   4.854  10.169 1.000 98.180 ? 66  VAL A C   1 
ATOM 519  C CB  ? VAL A 1  66 ? -15.281   2.793   9.373 1.000 98.180 ? 66  VAL A CB  1 
ATOM 520  O O   ? VAL A 1  66 ? -13.023   4.914   9.518 1.000 98.180 ? 66  VAL A O   1 
ATOM 521  C CG1 ? VAL A 1  66 ? -15.232   2.114  10.740 1.000 98.180 ? 66  VAL A CG1 1 
ATOM 522  C CG2 ? VAL A 1  66 ? -16.471   2.284   8.562 1.000 98.180 ? 66  VAL A CG2 1 
ATOM 523  N N   ? ASP A 1  67 ? -14.190   5.299  11.454 1.000 98.270 ? 67  ASP A N   1 
ATOM 524  C CA  ? ASP A 1  67 ? -12.996   5.722  12.177 1.000 98.270 ? 67  ASP A CA  1 
ATOM 525  C C   ? ASP A 1  67 ? -12.116   4.526  12.534 1.000 98.270 ? 67  ASP A C   1 
ATOM 526  C CB  ? ASP A 1  67 ? -13.379   6.490  13.444 1.000 98.270 ? 67  ASP A CB  1 
ATOM 527  O O   ? ASP A 1  67 ? -12.606   3.400  12.643 1.000 98.270 ? 67  ASP A O   1 
ATOM 528  C CG  ? ASP A 1  67 ? -13.974   7.857  13.152 1.000 98.270 ? 67  ASP A CG  1 
ATOM 529  O OD1 ? ASP A 1  67 ? -13.609   8.475  12.129 1.000 98.270 ? 67  ASP A OD1 1 
ATOM 530  O OD2 ? ASP A 1  67 ? -14.813   8.320  13.954 1.000 98.270 ? 67  ASP A OD2 1 
ATOM 531  N N   ? SER A 1  68 ? -10.824   4.891  12.694 1.000 98.060 ? 68  SER A N   1 
ATOM 532  C CA  ? SER A 1  68 ?  -9.916   3.862  13.190 1.000 98.060 ? 68  SER A CA  1 
ATOM 533  C C   ? SER A 1  68 ? -10.080   3.658  14.692 1.000 98.060 ? 68  SER A C   1 
ATOM 534  C CB  ? SER A 1  68 ?  -8.466   4.228  12.872 1.000 98.060 ? 68  SER A CB  1 
ATOM 535  O O   ? SER A 1  68 ? -10.288   4.619  15.435 1.000 98.060 ? 68  SER A O   1 
ATOM 536  O OG  ? SER A 1  68 ?  -8.082   5.407  13.558 1.000 98.060 ? 68  SER A OG  1 
ATOM 537  N N   ? ALA A 1  69 ? -10.103   2.357  15.104 1.000 97.820 ? 69  ALA A N   1 
ATOM 538  C CA  ? ALA A 1  69 ? -10.084   2.035  16.529 1.000 97.820 ? 69  ALA A CA  1 
ATOM 539  C C   ? ALA A 1  69 ?  -8.654   1.969  17.057 1.000 97.820 ? 69  ALA A C   1 
ATOM 540  C CB  ? ALA A 1  69 ? -10.805   0.714  16.785 1.000 97.820 ? 69  ALA A CB  1 
ATOM 541  O O   ? ALA A 1  69 ?  -8.390   2.346  18.201 1.000 97.820 ? 69  ALA A O   1 
ATOM 542  N N   ? LYS A 1  70 ?  -7.846   1.480  16.140 1.000 97.590 ? 70  LYS A N   1 
ATOM 543  C CA  ? LYS A 1  70 ?  -6.445   1.255  16.484 1.000 97.590 ? 70  LYS A CA  1 
ATOM 544  C C   ? LYS A 1  70 ?  -5.560   1.297  15.241 1.000 97.590 ? 70  LYS A C   1 
ATOM 545  C CB  ? LYS A 1  70 ?  -6.276  -0.085  17.202 1.000 97.590 ? 70  LYS A CB  1 
ATOM 546  O O   ? LYS A 1  70 ?  -5.966   0.844  14.168 1.000 97.590 ? 70  LYS A O   1 
ATOM 547  C CG  ? LYS A 1  70 ?  -4.896  -0.293  17.808 1.000 97.590 ? 70  LYS A CG  1 
ATOM 548  C CD  ? LYS A 1  70 ?  -4.840  -1.563  18.647 1.000 97.590 ? 70  LYS A CD  1 
ATOM 549  C CE  ? LYS A 1  70 ?  -3.501  -1.706  19.358 1.000 97.590 ? 70  LYS A CE  1 
ATOM 550  N NZ  ? LYS A 1  70 ?  -3.475  -2.899  20.257 1.000 97.590 ? 70  LYS A NZ  1 
ATOM 551  N N   ? ILE A 1  71 ?  -4.329   1.895  15.402 1.000 98.270 ? 71  ILE A N   1 
ATOM 552  C CA  ? ILE A 1  71 ?  -3.346   1.925  14.325 1.000 98.270 ? 71  ILE A CA  1 
ATOM 553  C C   ? ILE A 1  71 ?  -2.036   1.304  14.804 1.000 98.270 ? 71  ILE A C   1 
ATOM 554  C CB  ? ILE A 1  71 ?  -3.103   3.366  13.822 1.000 98.270 ? 71  ILE A CB  1 
ATOM 555  O O   ? ILE A 1  71 ?  -1.457   1.750  15.797 1.000 98.270 ? 71  ILE A O   1 
ATOM 556  C CG1 ? ILE A 1  71 ?  -4.428   4.017  13.408 1.000 98.270 ? 71  ILE A CG1 1 
ATOM 557  C CG2 ? ILE A 1  71 ?  -2.104   3.372  12.661 1.000 98.270 ? 71  ILE A CG2 1 
ATOM 558  C CD1 ? ILE A 1  71 ?  -4.354   5.531  13.260 1.000 98.270 ? 71  ILE A CD1 1 
ATOM 559  N N   ? ILE A 1  72 ?  -1.592   0.278  14.102 1.000 98.380 ? 72  ILE A N   1 
ATOM 560  C CA  ? ILE A 1  72 ?  -0.416  -0.471  14.529 1.000 98.380 ? 72  ILE A CA  1 
ATOM 561  C C   ? ILE A 1  72 ?   0.654  -0.418  13.440 1.000 98.380 ? 72  ILE A C   1 
ATOM 562  C CB  ? ILE A 1  72 ?  -0.770  -1.938  14.862 1.000 98.380 ? 72  ILE A CB  1 
ATOM 563  O O   ? ILE A 1  72 ?   0.496  -1.023  12.377 1.000 98.380 ? 72  ILE A O   1 
ATOM 564  C CG1 ? ILE A 1  72 ?  -1.889  -1.993  15.907 1.000 98.380 ? 72  ILE A CG1 1 
ATOM 565  C CG2 ? ILE A 1  72 ?   0.470  -2.696  15.346 1.000 98.380 ? 72  ILE A CG2 1 
ATOM 566  C CD1 ? ILE A 1  72 ?  -2.512  -3.372  16.075 1.000 98.380 ? 72  ILE A CD1 1 
ATOM 567  N N   ? ARG A 1  73 ?   1.806   0.335  13.774 1.000 98.260 ? 73  ARG A N   1 
ATOM 568  C CA  ? ARG A 1  73 ?   2.950   0.307  12.869 1.000 98.260 ? 73  ARG A CA  1 
ATOM 569  C C   ? ARG A 1  73 ?   3.823  -0.917  13.126 1.000 98.260 ? 73  ARG A C   1 
ATOM 570  C CB  ? ARG A 1  73 ?   3.782   1.583  13.015 1.000 98.260 ? 73  ARG A CB  1 
ATOM 571  O O   ? ARG A 1  73 ?   3.919  -1.390  14.261 1.000 98.260 ? 73  ARG A O   1 
ATOM 572  C CG  ? ARG A 1  73 ?   3.081   2.837  12.516 1.000 98.260 ? 73  ARG A CG  1 
ATOM 573  C CD  ? ARG A 1  73 ?   4.011   4.041  12.514 1.000 98.260 ? 73  ARG A CD  1 
ATOM 574  N NE  ? ARG A 1  73 ?   4.531   4.323  13.849 1.000 98.260 ? 73  ARG A NE  1 
ATOM 575  N NH1 ? ARG A 1  73 ?   5.744   6.183  13.209 1.000 98.260 ? 73  ARG A NH1 1 
ATOM 576  N NH2 ? ARG A 1  73 ?   5.755   5.498  15.397 1.000 98.260 ? 73  ARG A NH2 1 
ATOM 577  C CZ  ? ARG A 1  73 ?   5.342   5.334  14.149 1.000 98.260 ? 73  ARG A CZ  1 
ATOM 578  N N   ? HIS A 1  74 ?   4.307  -1.455  11.997 1.000 98.460 ? 74  HIS A N   1 
ATOM 579  C CA  ? HIS A 1  74 ?   5.265  -2.535  12.202 1.000 98.460 ? 74  HIS A CA  1 
ATOM 580  C C   ? HIS A 1  74 ?   6.335  -2.137  13.213 1.000 98.460 ? 74  HIS A C   1 
ATOM 581  C CB  ? HIS A 1  74 ?   5.917  -2.932  10.876 1.000 98.460 ? 74  HIS A CB  1 
ATOM 582  O O   ? HIS A 1  74 ?   6.904  -1.047  13.125 1.000 98.460 ? 74  HIS A O   1 
ATOM 583  C CG  ? HIS A 1  74 ?   6.613  -4.255  10.923 1.000 98.460 ? 74  HIS A CG  1 
ATOM 584  C CD2 ? HIS A 1  74 ?   6.247  -5.469  10.450 1.000 98.460 ? 74  HIS A CD2 1 
ATOM 585  N ND1 ? HIS A 1  74 ?   7.845  -4.427  11.516 1.000 98.460 ? 74  HIS A ND1 1 
ATOM 586  C CE1 ? HIS A 1  74 ?   8.207  -5.694  11.406 1.000 98.460 ? 74  HIS A CE1 1 
ATOM 587  N NE2 ? HIS A 1  74 ?   7.255  -6.348  10.763 1.000 98.460 ? 74  HIS A NE2 1 
ATOM 588  N N   ? PRO A 1  75 ?   6.652  -2.960  14.197 1.000 97.790 ? 75  PRO A N   1 
ATOM 589  C CA  ? PRO A 1  75 ?   7.573  -2.622  15.284 1.000 97.790 ? 75  PRO A CA  1 
ATOM 590  C C   ? PRO A 1  75 ?   8.989  -2.333  14.789 1.000 97.790 ? 75  PRO A C   1 
ATOM 591  C CB  ? PRO A 1  75 ?   7.549  -3.872  16.168 1.000 97.790 ? 75  PRO A CB  1 
ATOM 592  O O   ? PRO A 1  75 ?   9.746  -1.621  15.453 1.000 97.790 ? 75  PRO A O   1 
ATOM 593  C CG  ? PRO A 1  75 ?   6.265  -4.556  15.826 1.000 97.790 ? 75  PRO A CG  1 
ATOM 594  C CD  ? PRO A 1  75 ?   5.901  -4.209  14.411 1.000 97.790 ? 75  PRO A CD  1 
ATOM 595  N N   ? ASN A 1  76 ?   9.334  -2.916  13.655 1.000 98.050 ? 76  ASN A N   1 
ATOM 596  C CA  ? ASN A 1  76 ?  10.690  -2.736  13.148 1.000 98.050 ? 76  ASN A CA  1 
ATOM 597  C C   ? ASN A 1  76 ?  10.737  -1.702  12.026 1.000 98.050 ? 76  ASN A C   1 
ATOM 598  C CB  ? ASN A 1  76 ?  11.265  -4.069  12.666 1.000 98.050 ? 76  ASN A CB  1 
ATOM 599  O O   ? ASN A 1  76 ?  11.704  -1.650  11.264 1.000 98.050 ? 76  ASN A O   1 
ATOM 600  C CG  ? ASN A 1  76 ?  11.489  -5.052  13.798 1.000 98.050 ? 76  ASN A CG  1 
ATOM 601  N ND2 ? ASN A 1  76 ?  11.304  -6.336  13.514 1.000 98.050 ? 76  ASN A ND2 1 
ATOM 602  O OD1 ? ASN A 1  76 ?  11.824  -4.661  14.919 1.000 98.050 ? 76  ASN A OD1 1 
ATOM 603  N N   ? TYR A 1  77 ?   9.656  -0.916  11.877 1.000 98.190 ? 77  TYR A N   1 
ATOM 604  C CA  ? TYR A 1  77 ?   9.670   0.171  10.905 1.000 98.190 ? 77  TYR A CA  1 
ATOM 605  C C   ? TYR A 1  77 ?  10.828   1.125  11.170 1.000 98.190 ? 77  TYR A C   1 
ATOM 606  C CB  ? TYR A 1  77 ?   8.344   0.937  10.935 1.000 98.190 ? 77  TYR A CB  1 
ATOM 607  O O   ? TYR A 1  77 ?  11.006   1.597  12.296 1.000 98.190 ? 77  TYR A O   1 
ATOM 608  C CG  ? TYR A 1  77 ?   8.369   2.224  10.146 1.000 98.190 ? 77  TYR A CG  1 
ATOM 609  C CD1 ? TYR A 1  77 ?   8.110   3.446  10.762 1.000 98.190 ? 77  TYR A CD1 1 
ATOM 610  C CD2 ? TYR A 1  77 ?   8.650   2.219   8.784 1.000 98.190 ? 77  TYR A CD2 1 
ATOM 611  C CE1 ? TYR A 1  77 ?   8.129   4.634  10.038 1.000 98.190 ? 77  TYR A CE1 1 
ATOM 612  C CE2 ? TYR A 1  77 ?   8.672   3.401   8.051 1.000 98.190 ? 77  TYR A CE2 1 
ATOM 613  O OH  ? TYR A 1  77 ?   8.431   5.775   7.965 1.000 98.190 ? 77  TYR A OH  1 
ATOM 614  C CZ  ? TYR A 1  77 ?   8.411   4.602   8.686 1.000 98.190 ? 77  TYR A CZ  1 
ATOM 615  N N   ? ASN A 1  78 ?  11.605   1.384  10.133 1.000 97.460 ? 78  ASN A N   1 
ATOM 616  C CA  ? ASN A 1  78 ?  12.725   2.319  10.155 1.000 97.460 ? 78  ASN A CA  1 
ATOM 617  C C   ? ASN A 1  78 ?  12.450   3.544   9.286 1.000 97.460 ? 78  ASN A C   1 
ATOM 618  C CB  ? ASN A 1  78 ?  14.012   1.626   9.703 1.000 97.460 ? 78  ASN A CB  1 
ATOM 619  O O   ? ASN A 1  78 ?  12.442   3.449   8.058 1.000 97.460 ? 78  ASN A O   1 
ATOM 620  C CG  ? ASN A 1  78 ?  15.236   2.508   9.859 1.000 97.460 ? 78  ASN A CG  1 
ATOM 621  N ND2 ? ASN A 1  78 ?  16.339   1.918  10.302 1.000 97.460 ? 78  ASN A ND2 1 
ATOM 622  O OD1 ? ASN A 1  78 ?  15.189   3.710   9.584 1.000 97.460 ? 78  ASN A OD1 1 
ATOM 623  N N   ? SER A 1  79 ?  12.361   4.736   9.852 1.000 96.110 ? 79  SER A N   1 
ATOM 624  C CA  ? SER A 1  79 ?  11.912   5.935   9.152 1.000 96.110 ? 79  SER A CA  1 
ATOM 625  C C   ? SER A 1  79 ?  13.028   6.527   8.297 1.000 96.110 ? 79  SER A C   1 
ATOM 626  C CB  ? SER A 1  79 ?  11.412   6.982  10.148 1.000 96.110 ? 79  SER A CB  1 
ATOM 627  O O   ? SER A 1  79 ?  12.769   7.323   7.392 1.000 96.110 ? 79  SER A O   1 
ATOM 628  O OG  ? SER A 1  79 ?  12.430   7.322  11.074 1.000 96.110 ? 79  SER A OG  1 
ATOM 629  N N   ? TRP A 1  80 ?  14.244   6.028   8.589 1.000 94.530 ? 80  TRP A N   1 
ATOM 630  C CA  ? TRP A 1  80 ?  15.369   6.503   7.791 1.000 94.530 ? 80  TRP A CA  1 
ATOM 631  C C   ? TRP A 1  80 ?  15.473   5.728   6.481 1.000 94.530 ? 80  TRP A C   1 
ATOM 632  C CB  ? TRP A 1  80 ?  16.677   6.379   8.577 1.000 94.530 ? 80  TRP A CB  1 
ATOM 633  O O   ? TRP A 1  80 ?  15.663   6.319   5.416 1.000 94.530 ? 80  TRP A O   1 
ATOM 634  C CG  ? TRP A 1  80 ?  16.760   7.286   9.768 1.000 94.530 ? 80  TRP A CG  1 
ATOM 635  C CD1 ? TRP A 1  80 ?  16.717   6.923  11.085 1.000 94.530 ? 80  TRP A CD1 1 
ATOM 636  C CD2 ? TRP A 1  80 ?  16.895   8.710   9.749 1.000 94.530 ? 80  TRP A CD2 1 
ATOM 637  C CE2 ? TRP A 1  80 ?  16.928   9.145  11.092 1.000 94.530 ? 80  TRP A CE2 1 
ATOM 638  C CE3 ? TRP A 1  80 ?  16.992   9.662   8.725 1.000 94.530 ? 80  TRP A CE3 1 
ATOM 639  N NE1 ? TRP A 1  80 ?  16.818   8.036  11.887 1.000 94.530 ? 80  TRP A NE1 1 
ATOM 640  C CH2 ? TRP A 1  80 ?  17.148  11.403  10.417 1.000 94.530 ? 80  TRP A CH2 1 
ATOM 641  C CZ2 ? TRP A 1  80 ?  17.055  10.493  11.438 1.000 94.530 ? 80  TRP A CZ2 1 
ATOM 642  C CZ3 ? TRP A 1  80 ?  17.118  11.003   9.071 1.000 94.530 ? 80  TRP A CZ3 1 
ATOM 643  N N   ? THR A 1  81 ?  15.269   4.449   6.518 1.000 95.010 ? 81  THR A N   1 
ATOM 644  C CA  ? THR A 1  81 ?  15.452   3.598   5.347 1.000 95.010 ? 81  THR A CA  1 
ATOM 645  C C   ? THR A 1  81 ?  14.105   3.207   4.747 1.000 95.010 ? 81  THR A C   1 
ATOM 646  C CB  ? THR A 1  81 ?  16.248   2.328   5.699 1.000 95.010 ? 81  THR A CB  1 
ATOM 647  O O   ? THR A 1  81 ?  14.043   2.693   3.628 1.000 95.010 ? 81  THR A O   1 
ATOM 648  C CG2 ? THR A 1  81 ?  17.596   2.678   6.321 1.000 95.010 ? 81  THR A CG2 1 
ATOM 649  O OG1 ? THR A 1  81 ?  15.495   1.541   6.631 1.000 95.010 ? 81  THR A OG1 1 
ATOM 650  N N   ? LEU A 1  82 ?  13.042   3.493   5.442 1.000 96.670 ? 82  LEU A N   1 
ATOM 651  C CA  ? LEU A 1  82 ?  11.674   3.113   5.110 1.000 96.670 ? 82  LEU A CA  1 
ATOM 652  C C   ? LEU A 1  82 ?  11.540   1.597   5.011 1.000 96.670 ? 82  LEU A C   1 
ATOM 653  C CB  ? LEU A 1  82 ?  11.243   3.762   3.792 1.000 96.670 ? 82  LEU A CB  1 
ATOM 654  O O   ? LEU A 1  82 ?  10.614   1.091   4.372 1.000 96.670 ? 82  LEU A O   1 
ATOM 655  C CG  ? LEU A 1  82 ?  11.066   5.281   3.810 1.000 96.670 ? 82  LEU A CG  1 
ATOM 656  C CD1 ? LEU A 1  82 ?  10.628   5.780   2.437 1.000 96.670 ? 82  LEU A CD1 1 
ATOM 657  C CD2 ? LEU A 1  82 ?  10.060   5.690   4.880 1.000 96.670 ? 82  LEU A CD2 1 
ATOM 658  N N   ? ASP A 1  83 ?  12.497   0.860   5.571 1.000 97.440 ? 83  ASP A N   1 
ATOM 659  C CA  ? ASP A 1  83 ?  12.399  -0.591   5.691 1.000 97.440 ? 83  ASP A CA  1 
ATOM 660  C C   ? ASP A 1  83 ?  11.287  -0.988   6.660 1.000 97.440 ? 83  ASP A C   1 
ATOM 661  C CB  ? ASP A 1  83 ?  13.733  -1.183   6.151 1.000 97.440 ? 83  ASP A CB  1 
ATOM 662  O O   ? ASP A 1  83 ?  11.039  -0.293   7.647 1.000 97.440 ? 83  ASP A O   1 
ATOM 663  C CG  ? ASP A 1  83 ?  13.897  -2.643   5.767 1.000 97.440 ? 83  ASP A CG  1 
ATOM 664  O OD1 ? ASP A 1  83 ?  13.240  -3.100   4.807 1.000 97.440 ? 83  ASP A OD1 1 
ATOM 665  O OD2 ? ASP A 1  83 ?  14.690  -3.345   6.433 1.000 97.440 ? 83  ASP A OD2 1 
ATOM 666  N N   ? ASN A 1  84 ?  10.532  -2.075   6.354 1.000 98.160 ? 84  ASN A N   1 
ATOM 667  C CA  ? ASN A 1  84 ?   9.387  -2.531   7.136 1.000 98.160 ? 84  ASN A CA  1 
ATOM 668  C C   ? ASN A 1  84 ?   8.262  -1.500   7.134 1.000 98.160 ? 84  ASN A C   1 
ATOM 669  C CB  ? ASN A 1  84 ?   9.811  -2.852   8.571 1.000 98.160 ? 84  ASN A CB  1 
ATOM 670  O O   ? ASN A 1  84 ?   7.604  -1.291   8.155 1.000 98.160 ? 84  ASN A O   1 
ATOM 671  C CG  ? ASN A 1  84 ?  10.872  -3.933   8.638 1.000 98.160 ? 84  ASN A CG  1 
ATOM 672  N ND2 ? ASN A 1  84 ?  11.968  -3.645   9.330 1.000 98.160 ? 84  ASN A ND2 1 
ATOM 673  O OD1 ? ASN A 1  84 ?  10.708  -5.017   8.073 1.000 98.160 ? 84  ASN A OD1 1 
ATOM 674  N N   ? ASP A 1  85 ?   8.065  -0.705   6.124 1.000 98.460 ? 85  ASP A N   1 
ATOM 675  C CA  ? ASP A 1  85 ?   7.072   0.352   5.960 1.000 98.460 ? 85  ASP A CA  1 
ATOM 676  C C   ? ASP A 1  85 ?   5.670  -0.231   5.799 1.000 98.460 ? 85  ASP A C   1 
ATOM 677  C CB  ? ASP A 1  85 ?   7.418   1.231   4.755 1.000 98.460 ? 85  ASP A CB  1 
ATOM 678  O O   ? ASP A 1  85 ?   5.101  -0.201   4.705 1.000 98.460 ? 85  ASP A O   1 
ATOM 679  C CG  ? ASP A 1  85 ?   6.587   2.500   4.690 1.000 98.460 ? 85  ASP A CG  1 
ATOM 680  O OD1 ? ASP A 1  85 ?   5.992   2.894   5.717 1.000 98.460 ? 85  ASP A OD1 1 
ATOM 681  O OD2 ? ASP A 1  85 ?   6.525   3.112   3.601 1.000 98.460 ? 85  ASP A OD2 1 
ATOM 682  N N   ? ILE A 1  86 ?   5.076  -0.831   6.785 1.000 98.640 ? 86  ILE A N   1 
ATOM 683  C CA  ? ILE A 1  86 ?   3.767  -1.475   6.763 1.000 98.640 ? 86  ILE A CA  1 
ATOM 684  C C   ? ILE A 1  86 ?   3.042  -1.217   8.082 1.000 98.640 ? 86  ILE A C   1 
ATOM 685  C CB  ? ILE A 1  86 ?   3.889  -2.994   6.507 1.000 98.640 ? 86  ILE A CB  1 
ATOM 686  O O   ? ILE A 1  86 ?   3.664  -1.202   9.147 1.000 98.640 ? 86  ILE A O   1 
ATOM 687  C CG1 ? ILE A 1  86 ?   2.499  -3.621   6.342 1.000 98.640 ? 86  ILE A CG1 1 
ATOM 688  C CG2 ? ILE A 1  86 ?   4.665  -3.673   7.639 1.000 98.640 ? 86  ILE A CG2 1 
ATOM 689  C CD1 ? ILE A 1  86 ?   2.521  -5.034   5.775 1.000 98.640 ? 86  ILE A CD1 1 
ATOM 690  N N   ? MET A 1  87 ?   1.770  -0.901   7.986 1.000 98.520 ? 87  MET A N   1 
ATOM 691  C CA  ? MET A 1  87 ?   0.931  -0.589   9.139 1.000 98.520 ? 87  MET A CA  1 
ATOM 692  C C   ? MET A 1  87 ?  -0.449  -1.221   8.995 1.000 98.520 ? 87  MET A C   1 
ATOM 693  C CB  ? MET A 1  87 ?   0.798   0.925   9.315 1.000 98.520 ? 87  MET A CB  1 
ATOM 694  O O   ? MET A 1  87 ?  -0.962  -1.355   7.882 1.000 98.520 ? 87  MET A O   1 
ATOM 695  C CG  ? MET A 1  87 ?  -0.159   1.574   8.327 1.000 98.520 ? 87  MET A CG  1 
ATOM 696  S SD  ? MET A 1  87 ?  -0.500   3.331   8.731 1.000 98.520 ? 87  MET A SD  1 
ATOM 697  C CE  ? MET A 1  87 ?  -1.590   3.772   7.349 1.000 98.520 ? 87  MET A CE  1 
ATOM 698  N N   ? LEU A 1  88 ?  -1.065  -1.679  10.141 1.000 98.740 ? 88  LEU A N   1 
ATOM 699  C CA  ? LEU A 1  88 ?  -2.434  -2.181  10.195 1.000 98.740 ? 88  LEU A CA  1 
ATOM 700  C C   ? LEU A 1  88 ?  -3.351  -1.186  10.897 1.000 98.740 ? 88  LEU A C   1 
ATOM 701  C CB  ? LEU A 1  88 ?  -2.481  -3.532  10.915 1.000 98.740 ? 88  LEU A CB  1 
ATOM 702  O O   ? LEU A 1  88 ?  -2.968  -0.585  11.903 1.000 98.740 ? 88  LEU A O   1 
ATOM 703  C CG  ? LEU A 1  88 ?  -1.829  -4.710  10.189 1.000 98.740 ? 88  LEU A CG  1 
ATOM 704  C CD1 ? LEU A 1  88 ?  -1.868  -5.958  11.064 1.000 98.740 ? 88  LEU A CD1 1 
ATOM 705  C CD2 ? LEU A 1  88 ?  -2.520  -4.965   8.854 1.000 98.740 ? 88  LEU A CD2 1 
ATOM 706  N N   ? ILE A 1  89 ?  -4.508  -1.023  10.294 1.000 98.720 ? 89  ILE A N   1 
ATOM 707  C CA  ? ILE A 1  89 ?  -5.539  -0.157  10.856 1.000 98.720 ? 89  ILE A CA  1 
ATOM 708  C C   ? ILE A 1  89 ?  -6.774  -0.984  11.205 1.000 98.720 ? 89  ILE A C   1 
ATOM 709  C CB  ? ILE A 1  89 ?  -5.915   0.981   9.879 1.000 98.720 ? 89  ILE A CB  1 
ATOM 710  O O   ? ILE A 1  89 ?  -7.418  -1.555  10.321 1.000 98.720 ? 89  ILE A O   1 
ATOM 711  C CG1 ? ILE A 1  89 ?  -4.665   1.768   9.470 1.000 98.720 ? 89  ILE A CG1 1 
ATOM 712  C CG2 ? ILE A 1  89 ?  -6.964   1.905  10.505 1.000 98.720 ? 89  ILE A CG2 1 
ATOM 713  C CD1 ? ILE A 1  89 ?  -4.857   2.635   8.233 1.000 98.720 ? 89  ILE A CD1 1 
ATOM 714  N N   ? LYS A 1  90 ?  -7.086  -1.121  12.524 1.000 98.520 ? 90  LYS A N   1 
ATOM 715  C CA  ? LYS A 1  90 ?  -8.337  -1.729  12.969 1.000 98.520 ? 90  LYS A CA  1 
ATOM 716  C C   ? LYS A 1  90 ?  -9.484  -0.724  12.918 1.000 98.520 ? 90  LYS A C   1 
ATOM 717  C CB  ? LYS A 1  90 ?  -8.189  -2.284  14.386 1.000 98.520 ? 90  LYS A CB  1 
ATOM 718  O O   ? LYS A 1  90 ?  -9.398   0.355  13.507 1.000 98.520 ? 90  LYS A O   1 
ATOM 719  C CG  ? LYS A 1  90 ?  -9.391  -3.085  14.865 1.000 98.520 ? 90  LYS A CG  1 
ATOM 720  C CD  ? LYS A 1  90 ?  -9.143  -3.700  16.237 1.000 98.520 ? 90  LYS A CD  1 
ATOM 721  C CE  ? LYS A 1  90 ? -10.293  -4.601  16.663 1.000 98.520 ? 90  LYS A CE  1 
ATOM 722  N NZ  ? LYS A 1  90 ? -10.033  -5.243  17.986 1.000 98.520 ? 90  LYS A NZ  1 
ATOM 723  N N   ? LEU A 1  91 ? -10.551  -1.136  12.252 1.000 98.540 ? 91  LEU A N   1 
ATOM 724  C CA  ? LEU A 1  91 ? -11.700  -0.247  12.121 1.000 98.540 ? 91  LEU A CA  1 
ATOM 725  C C   ? LEU A 1  91 ? -12.568  -0.291  13.374 1.000 98.540 ? 91  LEU A C   1 
ATOM 726  C CB  ? LEU A 1  91 ? -12.535  -0.627  10.895 1.000 98.540 ? 91  LEU A CB  1 
ATOM 727  O O   ? LEU A 1  91 ? -12.694  -1.340  14.010 1.000 98.540 ? 91  LEU A O   1 
ATOM 728  C CG  ? LEU A 1  91 ? -11.794  -0.674   9.558 1.000 98.540 ? 91  LEU A CG  1 
ATOM 729  C CD1 ? LEU A 1  91 ? -12.755  -1.037   8.431 1.000 98.540 ? 91  LEU A CD1 1 
ATOM 730  C CD2 ? LEU A 1  91 ? -11.113   0.662   9.277 1.000 98.540 ? 91  LEU A CD2 1 
ATOM 731  N N   ? ALA A 1  92 ? -13.171   0.869  13.799 1.000 98.130 ? 92  ALA A N   1 
ATOM 732  C CA  ? ALA A 1  92 ? -14.011   0.971  14.990 1.000 98.130 ? 92  ALA A CA  1 
ATOM 733  C C   ? ALA A 1  92 ? -15.230   0.060  14.881 1.000 98.130 ? 92  ALA A C   1 
ATOM 734  C CB  ? ALA A 1  92 ? -14.449   2.417  15.211 1.000 98.130 ? 92  ALA A CB  1 
ATOM 735  O O   ? ALA A 1  92 ? -15.774  -0.383  15.895 1.000 98.130 ? 92  ALA A O   1 
ATOM 736  N N   ? SER A 1  93 ? -15.701  -0.211  13.681 1.000 98.080 ? 93  SER A N   1 
ATOM 737  C CA  ? SER A 1  93 ? -16.778  -1.144  13.367 1.000 98.080 ? 93  SER A CA  1 
ATOM 738  C C   ? SER A 1  93 ? -16.542  -1.829  12.026 1.000 98.080 ? 93  SER A C   1 
ATOM 739  C CB  ? SER A 1  93 ? -18.125  -0.420  13.349 1.000 98.080 ? 93  SER A CB  1 
ATOM 740  O O   ? SER A 1  93 ? -15.897  -1.265  11.139 1.000 98.080 ? 93  SER A O   1 
ATOM 741  O OG  ? SER A 1  93 ? -18.130   0.609  12.375 1.000 98.080 ? 93  SER A OG  1 
ATOM 742  N N   ? PRO A 1  94 ? -17.034  -3.166  11.964 1.000 97.890 ? 94  PRO A N   1 
ATOM 743  C CA  ? PRO A 1  94 ? -16.872  -3.845  10.676 1.000 97.890 ? 94  PRO A CA  1 
ATOM 744  C C   ? PRO A 1  94 ? -17.608  -3.138   9.540 1.000 97.890 ? 94  PRO A C   1 
ATOM 745  C CB  ? PRO A 1  94 ? -17.466  -5.232  10.931 1.000 97.890 ? 94  PRO A CB  1 
ATOM 746  O O   ? PRO A 1  94 ? -18.672  -2.553   9.759 1.000 97.890 ? 94  PRO A O   1 
ATOM 747  C CG  ? PRO A 1  94 ? -17.528  -5.353  12.419 1.000 97.890 ? 94  PRO A CG  1 
ATOM 748  C CD  ? PRO A 1  94 ? -17.629  -3.974  13.006 1.000 97.890 ? 94  PRO A CD  1 
ATOM 749  N N   ? VAL A 1  95 ? -17.003  -3.193   8.303 1.000 98.010 ? 95  VAL A N   1 
ATOM 750  C CA  ? VAL A 1  95 ? -17.660  -2.646   7.120 1.000 98.010 ? 95  VAL A CA  1 
ATOM 751  C C   ? VAL A 1  95 ? -18.610  -3.686   6.529 1.000 98.010 ? 95  VAL A C   1 
ATOM 752  C CB  ? VAL A 1  95 ? -16.634  -2.197   6.057 1.000 98.010 ? 95  VAL A CB  1 
ATOM 753  O O   ? VAL A 1  95 ? -18.465  -4.884   6.785 1.000 98.010 ? 95  VAL A O   1 
ATOM 754  C CG1 ? VAL A 1  95 ? -15.736  -1.090   6.607 1.000 98.010 ? 95  VAL A CG1 1 
ATOM 755  C CG2 ? VAL A 1  95 ? -15.796  -3.385   5.589 1.000 98.010 ? 95  VAL A CG2 1 
ATOM 756  N N   ? THR A 1  96 ? -19.601  -3.213   5.764 1.000 97.230 ? 96  THR A N   1 
ATOM 757  C CA  ? THR A 1  96 ? -20.497  -4.085   5.013 1.000 97.230 ? 96  THR A CA  1 
ATOM 758  C C   ? THR A 1  96 ? -19.945  -4.351   3.615 1.000 97.230 ? 96  THR A C   1 
ATOM 759  C CB  ? THR A 1  96 ? -21.907  -3.476   4.904 1.000 97.230 ? 96  THR A CB  1 
ATOM 760  O O   ? THR A 1  96 ? -19.765  -3.422   2.826 1.000 97.230 ? 96  THR A O   1 
ATOM 761  C CG2 ? THR A 1  96 ? -22.859  -4.420   4.176 1.000 97.230 ? 96  THR A CG2 1 
ATOM 762  O OG1 ? THR A 1  96 ? -22.416  -3.223   6.219 1.000 97.230 ? 96  THR A OG1 1 
ATOM 763  N N   ? LEU A 1  97 ? -19.610  -5.605   3.375 1.000 96.760 ? 97  LEU A N   1 
ATOM 764  C CA  ? LEU A 1  97 ? -19.116  -5.972   2.052 1.000 96.760 ? 97  LEU A CA  1 
ATOM 765  C C   ? LEU A 1  97 ? -20.250  -5.981   1.032 1.000 96.760 ? 97  LEU A C   1 
ATOM 766  C CB  ? LEU A 1  97 ? -18.441  -7.346   2.094 1.000 96.760 ? 97  LEU A CB  1 
ATOM 767  O O   ? LEU A 1  97 ? -21.315  -6.548   1.286 1.000 96.760 ? 97  LEU A O   1 
ATOM 768  C CG  ? LEU A 1  97 ? -17.305  -7.512   3.105 1.000 96.760 ? 97  LEU A CG  1 
ATOM 769  C CD1 ? LEU A 1  97 ? -16.688  -8.902   2.985 1.000 96.760 ? 97  LEU A CD1 1 
ATOM 770  C CD2 ? LEU A 1  97 ? -16.247  -6.433   2.903 1.000 96.760 ? 97  LEU A CD2 1 
ATOM 771  N N   ? ASN A 1  98 ? -19.962  -5.361  -0.212 1.000 94.590 ? 98  ASN A N   1 
ATOM 772  C CA  ? ASN A 1  98 ? -20.883  -5.276  -1.340 1.000 94.590 ? 98  ASN A CA  1 
ATOM 773  C C   ? ASN A 1  98 ? -20.140  -5.049  -2.654 1.000 94.590 ? 98  ASN A C   1 
ATOM 774  C CB  ? ASN A 1  98 ? -21.910  -4.166  -1.113 1.000 94.590 ? 98  ASN A CB  1 
ATOM 775  O O   ? ASN A 1  98 ? -18.928  -5.260  -2.731 1.000 94.590 ? 98  ASN A O   1 
ATOM 776  C CG  ? ASN A 1  98 ? -21.269  -2.804  -0.932 1.000 94.590 ? 98  ASN A CG  1 
ATOM 777  N ND2 ? ASN A 1  98 ? -21.753  -2.045   0.043 1.000 94.590 ? 98  ASN A ND2 1 
ATOM 778  O OD1 ? ASN A 1  98 ? -20.345  -2.438  -1.664 1.000 94.590 ? 98  ASN A OD1 1 
ATOM 779  N N   ? ALA A 1  99 ? -20.867  -4.688  -3.677 1.000 93.000 ? 99  ALA A N   1 
ATOM 780  C CA  ? ALA A 1  99 ? -20.283  -4.570  -5.011 1.000 93.000 ? 99  ALA A CA  1 
ATOM 781  C C   ? ALA A 1  99 ? -19.189  -3.507  -5.038 1.000 93.000 ? 99  ALA A C   1 
ATOM 782  C CB  ? ALA A 1  99 ? -21.364  -4.244  -6.038 1.000 93.000 ? 99  ALA A CB  1 
ATOM 783  O O   ? ALA A 1  99 ? -18.280  -3.564  -5.869 1.000 93.000 ? 99  ALA A O   1 
ATOM 784  N N   ? ARG A 1 100 ? -19.124  -2.541  -4.061 1.000 93.770 ? 100 ARG A N   1 
ATOM 785  C CA  ? ARG A 1 100 ? -18.205  -1.407  -4.075 1.000 93.770 ? 100 ARG A CA  1 
ATOM 786  C C   ? ARG A 1 100 ? -17.198  -1.505  -2.934 1.000 93.770 ? 100 ARG A C   1 
ATOM 787  C CB  ? ARG A 1 100 ? -18.976  -0.089  -3.982 1.000 93.770 ? 100 ARG A CB  1 
ATOM 788  O O   ? ARG A 1 100 ? -16.171  -0.823  -2.946 1.000 93.770 ? 100 ARG A O   1 
ATOM 789  C CG  ? ARG A 1 100 ? -19.813   0.224  -5.212 1.000 93.770 ? 100 ARG A CG  1 
ATOM 790  C CD  ? ARG A 1 100 ? -20.394   1.630  -5.157 1.000 93.770 ? 100 ARG A CD  1 
ATOM 791  N NE  ? ARG A 1 100 ? -21.155   1.947  -6.362 1.000 93.770 ? 100 ARG A NE  1 
ATOM 792  N NH1 ? ARG A 1 100 ? -19.505   3.255  -7.311 1.000 93.770 ? 100 ARG A NH1 1 
ATOM 793  N NH2 ? ARG A 1 100 ? -21.492   2.934  -8.408 1.000 93.770 ? 100 ARG A NH2 1 
ATOM 794  C CZ  ? ARG A 1 100 ? -20.716   2.711  -7.357 1.000 93.770 ? 100 ARG A CZ  1 
ATOM 795  N N   ? VAL A 1 101 ? -17.464  -2.393  -1.958 1.000 97.200 ? 101 VAL A N   1 
ATOM 796  C CA  ? VAL A 1 101 ? -16.570  -2.618  -0.827 1.000 97.200 ? 101 VAL A CA  1 
ATOM 797  C C   ? VAL A 1 101 ? -16.288  -4.111  -0.679 1.000 97.200 ? 101 VAL A C   1 
ATOM 798  C CB  ? VAL A 1 101 ? -17.160  -2.055   0.485 1.000 97.200 ? 101 VAL A CB  1 
ATOM 799  O O   ? VAL A 1 101 ? -17.183  -4.887  -0.335 1.000 97.200 ? 101 VAL A O   1 
ATOM 800  C CG1 ? VAL A 1 101 ? -16.199  -2.281   1.651 1.000 97.200 ? 101 VAL A CG1 1 
ATOM 801  C CG2 ? VAL A 1 101 ? -17.479  -0.569   0.331 1.000 97.200 ? 101 VAL A CG2 1 
ATOM 802  N N   ? ALA A 1 102 ? -15.015  -4.444  -1.035 1.000 97.490 ? 102 ALA A N   1 
ATOM 803  C CA  ? ALA A 1 102 ? -14.568  -5.828  -0.906 1.000 97.490 ? 102 ALA A CA  1 
ATOM 804  C C   ? ALA A 1 102 ? -13.111  -5.895  -0.457 1.000 97.490 ? 102 ALA A C   1 
ATOM 805  C CB  ? ALA A 1 102 ? -14.750  -6.572  -2.227 1.000 97.490 ? 102 ALA A CB  1 
ATOM 806  O O   ? ALA A 1 102 ? -12.357  -4.936  -0.633 1.000 97.490 ? 102 ALA A O   1 
ATOM 807  N N   ? SER A 1 103 ? -12.786  -7.112   0.212 1.000 98.190 ? 103 SER A N   1 
ATOM 808  C CA  ? SER A 1 103 ? -11.407  -7.305   0.649 1.000 98.190 ? 103 SER A CA  1 
ATOM 809  C C   ? SER A 1 103 ? -10.551  -7.892  -0.468 1.000 98.190 ? 103 SER A C   1 
ATOM 810  C CB  ? SER A 1 103 ? -11.355  -8.216   1.875 1.000 98.190 ? 103 SER A CB  1 
ATOM 811  O O   ? SER A 1 103 ? -11.068  -8.551  -1.373 1.000 98.190 ? 103 SER A O   1 
ATOM 812  O OG  ? SER A 1 103 ? -11.722  -9.542   1.533 1.000 98.190 ? 103 SER A OG  1 
ATOM 813  N N   ? VAL A 1 104 ?  -9.185  -7.582  -0.410 1.000 98.450 ? 104 VAL A N   1 
ATOM 814  C CA  ? VAL A 1 104 ?  -8.182  -8.216  -1.259 1.000 98.450 ? 104 VAL A CA  1 
ATOM 815  C C   ? VAL A 1 104 ?  -7.406  -9.256  -0.454 1.000 98.450 ? 104 VAL A C   1 
ATOM 816  C CB  ? VAL A 1 104 ?  -7.211  -7.177  -1.863 1.000 98.450 ? 104 VAL A CB  1 
ATOM 817  O O   ? VAL A 1 104 ?  -7.017  -9.002   0.689 1.000 98.450 ? 104 VAL A O   1 
ATOM 818  C CG1 ? VAL A 1 104 ?  -6.476  -6.419  -0.759 1.000 98.450 ? 104 VAL A CG1 1 
ATOM 819  C CG2 ? VAL A 1 104 ?  -6.217  -7.858  -2.802 1.000 98.450 ? 104 VAL A CG2 1 
ATOM 820  N N   ? PRO A 1 105 ?  -7.303 -10.484  -1.015 1.000 98.310 ? 105 PRO A N   1 
ATOM 821  C CA  ? PRO A 1 105 ?  -6.615 -11.532  -0.257 1.000 98.310 ? 105 PRO A CA  1 
ATOM 822  C C   ? PRO A 1 105 ?  -5.125 -11.248  -0.078 1.000 98.310 ? 105 PRO A C   1 
ATOM 823  C CB  ? PRO A 1 105 ?  -6.834 -12.785  -1.108 1.000 98.310 ? 105 PRO A CB  1 
ATOM 824  O O   ? PRO A 1 105 ?  -4.495 -10.660  -0.961 1.000 98.310 ? 105 PRO A O   1 
ATOM 825  C CG  ? PRO A 1 105 ?  -7.941 -12.422  -2.044 1.000 98.310 ? 105 PRO A CG  1 
ATOM 826  C CD  ? PRO A 1 105 ?  -7.960 -10.930  -2.206 1.000 98.310 ? 105 PRO A CD  1 
ATOM 827  N N   ? LEU A 1 106 ?  -4.592 -11.697   1.113 1.000 98.470 ? 106 LEU A N   1 
ATOM 828  C CA  ? LEU A 1 106 ?  -3.148 -11.701   1.321 1.000 98.470 ? 106 LEU A CA  1 
ATOM 829  C C   ? LEU A 1 106 ?  -2.477 -12.761   0.454 1.000 98.470 ? 106 LEU A C   1 
ATOM 830  C CB  ? LEU A 1 106 ?  -2.819 -11.948   2.795 1.000 98.470 ? 106 LEU A CB  1 
ATOM 831  O O   ? LEU A 1 106 ?  -3.043 -13.833   0.227 1.000 98.470 ? 106 LEU A O   1 
ATOM 832  C CG  ? LEU A 1 106 ?  -3.234 -10.850   3.776 1.000 98.470 ? 106 LEU A CG  1 
ATOM 833  C CD1 ? LEU A 1 106 ?  -3.067 -11.331   5.213 1.000 98.470 ? 106 LEU A CD1 1 
ATOM 834  C CD2 ? LEU A 1 106 ?  -2.423  -9.581   3.534 1.000 98.470 ? 106 LEU A CD2 1 
ATOM 835  N N   ? PRO A 1 107 ?  -1.263 -12.450  -0.027 1.000 98.000 ? 107 PRO A N   1 
ATOM 836  C CA  ? PRO A 1 107 ?  -0.594 -13.403  -0.916 1.000 98.000 ? 107 PRO A CA  1 
ATOM 837  C C   ? PRO A 1 107 ?  -0.081 -14.637  -0.178 1.000 98.000 ? 107 PRO A C   1 
ATOM 838  C CB  ? PRO A 1 107 ?   0.568 -12.590  -1.493 1.000 98.000 ? 107 PRO A CB  1 
ATOM 839  O O   ? PRO A 1 107 ?   0.361 -14.536   0.970 1.000 98.000 ? 107 PRO A O   1 
ATOM 840  C CG  ? PRO A 1 107 ?   0.896 -11.588  -0.434 1.000 98.000 ? 107 PRO A CG  1 
ATOM 841  C CD  ? PRO A 1 107 ?  -0.379 -11.171   0.241 1.000 98.000 ? 107 PRO A CD  1 
ATOM 842  N N   ? SER A 1 108 ?  -0.156 -15.803  -0.808 1.000 96.110 ? 108 SER A N   1 
ATOM 843  C CA  ? SER A 1 108 ?   0.399 -17.042  -0.272 1.000 96.110 ? 108 SER A CA  1 
ATOM 844  C C   ? SER A 1 108 ?   1.881 -17.175  -0.608 1.000 96.110 ? 108 SER A C   1 
ATOM 845  C CB  ? SER A 1 108 ?  -0.365 -18.251  -0.815 1.000 96.110 ? 108 SER A CB  1 
ATOM 846  O O   ? SER A 1 108 ?   2.612 -17.905   0.065 1.000 96.110 ? 108 SER A O   1 
ATOM 847  O OG  ? SER A 1 108 ?  -0.336 -18.269  -2.232 1.000 96.110 ? 108 SER A OG  1 
ATOM 848  N N   ? SER A 1 109 ?   2.333 -16.469  -1.669 1.000 97.450 ? 109 SER A N   1 
ATOM 849  C CA  ? SER A 1 109 ?   3.726 -16.366  -2.092 1.000 97.450 ? 109 SER A CA  1 
ATOM 850  C C   ? SER A 1 109 ?   3.989 -15.050  -2.815 1.000 97.450 ? 109 SER A C   1 
ATOM 851  C CB  ? SER A 1 109 ?   4.099 -17.539  -2.999 1.000 97.450 ? 109 SER A CB  1 
ATOM 852  O O   ? SER A 1 109 ?   3.051 -14.362  -3.225 1.000 97.450 ? 109 SER A O   1 
ATOM 853  O OG  ? SER A 1 109 ?   3.346 -17.506  -4.199 1.000 97.450 ? 109 SER A OG  1 
ATOM 854  N N   ? CYS A 1 110 ?   5.352 -14.803  -2.931 1.000 97.860 ? 110 CYS A N   1 
ATOM 855  C CA  ? CYS A 1 110 ?   5.719 -13.580  -3.635 1.000 97.860 ? 110 CYS A CA  1 
ATOM 856  C C   ? CYS A 1 110 ?   5.497 -13.726  -5.136 1.000 97.860 ? 110 CYS A C   1 
ATOM 857  C CB  ? CYS A 1 110 ?   7.179 -13.221  -3.360 1.000 97.860 ? 110 CYS A CB  1 
ATOM 858  O O   ? CYS A 1 110 ?   5.725 -14.798  -5.700 1.000 97.860 ? 110 CYS A O   1 
ATOM 859  S SG  ? CYS A 1 110 ?   7.520 -12.834  -1.629 1.000 97.860 ? 110 CYS A SG  1 
ATOM 860  N N   ? ALA A 1 111 ?   5.051 -12.631  -5.801 1.000 97.450 ? 111 ALA A N   1 
ATOM 861  C CA  ? ALA A 1 111 ?   4.888 -12.603  -7.252 1.000 97.450 ? 111 ALA A CA  1 
ATOM 862  C C   ? ALA A 1 111 ?   6.239 -12.671  -7.957 1.000 97.450 ? 111 ALA A C   1 
ATOM 863  C CB  ? ALA A 1 111 ?   4.132 -11.347  -7.678 1.000 97.450 ? 111 ALA A CB  1 
ATOM 864  O O   ? ALA A 1 111 ?   7.179 -11.965  -7.582 1.000 97.450 ? 111 ALA A O   1 
ATOM 865  N N   ? PRO A 1 112 ?   6.393 -13.564  -8.894 1.000 97.070 ? 112 PRO A N   1 
ATOM 866  C CA  ? PRO A 1 112 ?   7.646 -13.601  -9.653 1.000 97.070 ? 112 PRO A CA  1 
ATOM 867  C C   ? PRO A 1 112 ?   7.853 -12.355 -10.510 1.000 97.070 ? 112 PRO A C   1 
ATOM 868  C CB  ? PRO A 1 112 ?   7.490 -14.847 -10.529 1.000 97.070 ? 112 PRO A CB  1 
ATOM 869  O O   ? PRO A 1 112 ?   6.890 -11.651 -10.826 1.000 97.070 ? 112 PRO A O   1 
ATOM 870  C CG  ? PRO A 1 112 ?   6.014 -15.015 -10.694 1.000 97.070 ? 112 PRO A CG  1 
ATOM 871  C CD  ? PRO A 1 112 ?   5.333 -14.499  -9.459 1.000 97.070 ? 112 PRO A CD  1 
ATOM 872  N N   ? ALA A 1 113 ?   9.153 -12.122 -10.930 1.000 97.350 ? 113 ALA A N   1 
ATOM 873  C CA  ? ALA A 1 113 ?   9.455 -11.040 -11.864 1.000 97.350 ? 113 ALA A CA  1 
ATOM 874  C C   ? ALA A 1 113 ?   8.642 -11.181 -13.148 1.000 97.350 ? 113 ALA A C   1 
ATOM 875  C CB  ? ALA A 1 113 ?  10.948 -11.013 -12.183 1.000 97.350 ? 113 ALA A CB  1 
ATOM 876  O O   ? ALA A 1 113 ?   8.416 -12.295 -13.628 1.000 97.350 ? 113 ALA A O   1 
ATOM 877  N N   ? GLY A 1 114 ?   8.171 -10.036 -13.651 1.000 97.440 ? 114 GLY A N   1 
ATOM 878  C CA  ? GLY A 1 114 ?   7.421 -10.029 -14.897 1.000 97.440 ? 114 GLY A CA  1 
ATOM 879  C C   ? GLY A 1 114 ?   5.920 -10.093 -14.690 1.000 97.440 ? 114 GLY A C   1 
ATOM 880  O O   ? GLY A 1 114 ?   5.149  -9.910 -15.634 1.000 97.440 ? 114 GLY A O   1 
ATOM 881  N N   ? THR A 1 115 ?   5.515 -10.506 -13.451 1.000 98.090 ? 115 THR A N   1 
ATOM 882  C CA  ? THR A 1 115 ?   4.091 -10.541 -13.137 1.000 98.090 ? 115 THR A CA  1 
ATOM 883  C C   ? THR A 1 115 ?   3.467  -9.158 -13.297 1.000 98.090 ? 115 THR A C   1 
ATOM 884  C CB  ? THR A 1 115 ?   3.848 -11.054 -11.705 1.000 98.090 ? 115 THR A CB  1 
ATOM 885  O O   ? THR A 1 115 ?   3.992  -8.170 -12.779 1.000 98.090 ? 115 THR A O   1 
ATOM 886  C CG2 ? THR A 1 115 ?   2.356 -11.146 -11.400 1.000 98.090 ? 115 THR A CG2 1 
ATOM 887  O OG1 ? THR A 1 115 ?   4.434 -12.354 -11.564 1.000 98.090 ? 115 THR A OG1 1 
ATOM 888  N N   ? GLN A 1 116 ?   2.320  -9.097 -13.986 1.000 97.270 ? 116 GLN A N   1 
ATOM 889  C CA  ? GLN A 1 116 ?   1.600  -7.841 -14.167 1.000 97.270 ? 116 GLN A CA  1 
ATOM 890  C C   ? GLN A 1 116 ?   0.766  -7.502 -12.935 1.000 97.270 ? 116 GLN A C   1 
ATOM 891  C CB  ? GLN A 1 116 ?   0.704  -7.908 -15.405 1.000 97.270 ? 116 GLN A CB  1 
ATOM 892  O O   ? GLN A 1 116 ?  -0.003  -8.336 -12.451 1.000 97.270 ? 116 GLN A O   1 
ATOM 893  C CG  ? GLN A 1 116 ?   1.473  -7.949 -16.719 1.000 97.270 ? 116 GLN A CG  1 
ATOM 894  C CD  ? GLN A 1 116 ?   2.387  -6.751 -16.902 1.000 97.270 ? 116 GLN A CD  1 
ATOM 895  N NE2 ? GLN A 1 116 ?   3.654  -7.013 -17.201 1.000 97.270 ? 116 GLN A NE2 1 
ATOM 896  O OE1 ? GLN A 1 116 ?   1.956  -5.601 -16.776 1.000 97.270 ? 116 GLN A OE1 1 
ATOM 897  N N   ? CYS A 1 117 ?   0.896  -6.275 -12.526 1.000 97.800 ? 117 CYS A N   1 
ATOM 898  C CA  ? CYS A 1 117 ?   0.221  -5.853 -11.304 1.000 97.800 ? 117 CYS A CA  1 
ATOM 899  C C   ? CYS A 1 117 ?  -0.586  -4.581 -11.538 1.000 97.800 ? 117 CYS A C   1 
ATOM 900  C CB  ? CYS A 1 117 ?   1.234  -5.625 -10.183 1.000 97.800 ? 117 CYS A CB  1 
ATOM 901  O O   ? CYS A 1 117 ?  -0.214  -3.748 -12.366 1.000 97.800 ? 117 CYS A O   1 
ATOM 902  S SG  ? CYS A 1 117 ?   2.213  -7.088  -9.778 1.000 97.800 ? 117 CYS A SG  1 
ATOM 903  N N   ? LEU A 1 118 ?  -1.672  -4.483 -10.801 1.000 97.310 ? 118 LEU A N   1 
ATOM 904  C CA  ? LEU A 1 118 ?  -2.487  -3.274 -10.805 1.000 97.310 ? 118 LEU A CA  1 
ATOM 905  C C   ? LEU A 1 118 ?  -2.169  -2.399  -9.597 1.000 97.310 ? 118 LEU A C   1 
ATOM 906  C CB  ? LEU A 1 118 ?  -3.976  -3.631 -10.812 1.000 97.310 ? 118 LEU A CB  1 
ATOM 907  O O   ? LEU A 1 118 ?  -2.243  -2.859  -8.455 1.000 97.310 ? 118 LEU A O   1 
ATOM 908  C CG  ? LEU A 1 118 ?  -4.955  -2.457 -10.867 1.000 97.310 ? 118 LEU A CG  1 
ATOM 909  C CD1 ? LEU A 1 118 ?  -4.953  -1.830 -12.258 1.000 97.310 ? 118 LEU A CD1 1 
ATOM 910  C CD2 ? LEU A 1 118 ?  -6.358  -2.912 -10.482 1.000 97.310 ? 118 LEU A CD2 1 
ATOM 911  N N   ? ILE A 1 119 ?  -1.835  -1.130  -9.899 1.000 96.610 ? 119 ILE A N   1 
ATOM 912  C CA  ? ILE A 1 119 ?  -1.640  -0.103  -8.881 1.000 96.610 ? 119 ILE A CA  1 
ATOM 913  C C   ? ILE A 1 119 ?  -2.801   0.888  -8.919 1.000 96.610 ? 119 ILE A C   1 
ATOM 914  C CB  ? ILE A 1 119 ?  -0.297   0.637  -9.075 1.000 96.610 ? 119 ILE A CB  1 
ATOM 915  O O   ? ILE A 1 119 ?  -3.205   1.340  -9.993 1.000 96.610 ? 119 ILE A O   1 
ATOM 916  C CG1 ? ILE A 1 119 ?   0.865  -0.362  -9.092 1.000 96.610 ? 119 ILE A CG1 1 
ATOM 917  C CG2 ? ILE A 1 119 ?  -0.098   1.691  -7.982 1.000 96.610 ? 119 ILE A CG2 1 
ATOM 918  C CD1 ? ILE A 1 119 ?   2.091   0.127  -9.852 1.000 96.610 ? 119 ILE A CD1 1 
ATOM 919  N N   ? SER A 1 120 ?  -3.360   1.219  -7.774 1.000 96.040 ? 120 SER A N   1 
ATOM 920  C CA  ? SER A 1 120 ?  -4.501   2.128  -7.750 1.000 96.040 ? 120 SER A CA  1 
ATOM 921  C C   ? SER A 1 120 ?  -4.359   3.164  -6.640 1.000 96.040 ? 120 SER A C   1 
ATOM 922  C CB  ? SER A 1 120 ?  -5.804   1.349  -7.569 1.000 96.040 ? 120 SER A CB  1 
ATOM 923  O O   ? SER A 1 120 ?  -3.707   2.909  -5.625 1.000 96.040 ? 120 SER A O   1 
ATOM 924  O OG  ? SER A 1 120 ?  -5.794   0.629  -6.348 1.000 96.040 ? 120 SER A OG  1 
ATOM 925  N N   ? GLY A 1 121 ?  -4.940   4.399  -6.879 1.000 95.180 ? 121 GLY A N   1 
ATOM 926  C CA  ? GLY A 1 121 ?  -4.881   5.431  -5.857 1.000 95.180 ? 121 GLY A CA  1 
ATOM 927  C C   ? GLY A 1 121 ?  -5.355   6.786  -6.349 1.000 95.180 ? 121 GLY A C   1 
ATOM 928  O O   ? GLY A 1 121 ?  -5.803   6.915  -7.490 1.000 95.180 ? 121 GLY A O   1 
ATOM 929  N N   ? TRP A 1 122 ?  -5.371   7.815  -5.434 1.000 93.580 ? 122 TRP A N   1 
ATOM 930  C CA  ? TRP A 1 122 ?  -5.846   9.165  -5.716 1.000 93.580 ? 122 TRP A CA  1 
ATOM 931  C C   ? TRP A 1 122 ?  -4.715  10.179  -5.586 1.000 93.580 ? 122 TRP A C   1 
ATOM 932  C CB  ? TRP A 1 122 ?  -6.994   9.539  -4.774 1.000 93.580 ? 122 TRP A CB  1 
ATOM 933  O O   ? TRP A 1 122 ?  -4.958  11.362  -5.333 1.000 93.580 ? 122 TRP A O   1 
ATOM 934  C CG  ? TRP A 1 122 ?  -8.255   8.764  -5.013 1.000 93.580 ? 122 TRP A CG  1 
ATOM 935  C CD1 ? TRP A 1 122 ?  -9.253   9.067  -5.898 1.000 93.580 ? 122 TRP A CD1 1 
ATOM 936  C CD2 ? TRP A 1 122 ?  -8.655   7.559  -4.354 1.000 93.580 ? 122 TRP A CD2 1 
ATOM 937  C CE2 ? TRP A 1 122 ?  -9.908   7.186  -4.889 1.000 93.580 ? 122 TRP A CE2 1 
ATOM 938  C CE3 ? TRP A 1 122 ?  -8.075   6.758  -3.362 1.000 93.580 ? 122 TRP A CE3 1 
ATOM 939  N NE1 ? TRP A 1 122 ? -10.250   8.121  -5.828 1.000 93.580 ? 122 TRP A NE1 1 
ATOM 940  C CH2 ? TRP A 1 122 ? -10.001   5.277  -3.493 1.000 93.580 ? 122 TRP A CH2 1 
ATOM 941  C CZ2 ? TRP A 1 122 ? -10.591   6.043  -4.465 1.000 93.580 ? 122 TRP A CZ2 1 
ATOM 942  C CZ3 ? TRP A 1 122 ?  -8.756   5.621  -2.940 1.000 93.580 ? 122 TRP A CZ3 1 
ATOM 943  N N   ? GLY A 1 123 ?  -3.466   9.649  -5.575 1.000 84.880 ? 123 GLY A N   1 
ATOM 944  C CA  ? GLY A 1 123 ?  -2.311  10.524  -5.454 1.000 84.880 ? 123 GLY A CA  1 
ATOM 945  C C   ? GLY A 1 123 ?  -2.030  11.319  -6.716 1.000 84.880 ? 123 GLY A C   1 
ATOM 946  O O   ? GLY A 1 123 ?  -2.829  11.307  -7.654 1.000 84.880 ? 123 GLY A O   1 
ATOM 947  N N   ? ASN A 1 124 ?  -0.951  12.121  -6.740 1.000 81.940 ? 124 ASN A N   1 
ATOM 948  C CA  ? ASN A 1 124 ?  -0.520  12.984  -7.834 1.000 81.940 ? 124 ASN A CA  1 
ATOM 949  C C   ? ASN A 1 124 ?  -0.357  12.203  -9.134 1.000 81.940 ? 124 ASN A C   1 
ATOM 950  C CB  ? ASN A 1 124 ?   0.787  13.694  -7.474 1.000 81.940 ? 124 ASN A CB  1 
ATOM 951  O O   ? ASN A 1 124 ?   0.186  11.097  -9.135 1.000 81.940 ? 124 ASN A O   1 
ATOM 952  C CG  ? ASN A 1 124 ?   1.044  14.916  -8.334 1.000 81.940 ? 124 ASN A CG  1 
ATOM 953  N ND2 ? ASN A 1 124 ?   2.141  15.613  -8.062 1.000 81.940 ? 124 ASN A ND2 1 
ATOM 954  O OD1 ? ASN A 1 124 ?   0.262  15.232  -9.234 1.000 81.940 ? 124 ASN A OD1 1 
ATOM 955  N N   ? THR A 1 125 ?  -0.787  12.822 -10.294 1.000 81.500 ? 125 THR A N   1 
ATOM 956  C CA  ? THR A 1 125 ?  -0.705  12.134 -11.577 1.000 81.500 ? 125 THR A CA  1 
ATOM 957  C C   ? THR A 1 125 ?   0.400  12.734 -12.442 1.000 81.500 ? 125 THR A C   1 
ATOM 958  C CB  ? THR A 1 125 ?  -2.044  12.199 -12.334 1.000 81.500 ? 125 THR A CB  1 
ATOM 959  O O   ? THR A 1 125 ?   0.608  12.306 -13.579 1.000 81.500 ? 125 THR A O   1 
ATOM 960  C CG2 ? THR A 1 125 ?  -3.146  11.479 -11.564 1.000 81.500 ? 125 THR A CG2 1 
ATOM 961  O OG1 ? THR A 1 125 ?  -2.420  13.571 -12.512 1.000 81.500 ? 125 THR A OG1 1 
ATOM 962  N N   ? LEU A 1 126 ?   1.047  13.783 -11.994 1.000 78.520 ? 126 LEU A N   1 
ATOM 963  C CA  ? LEU A 1 126 ?   2.121  14.433 -12.738 1.000 78.520 ? 126 LEU A CA  1 
ATOM 964  C C   ? LEU A 1 126 ?   3.481  14.080 -12.147 1.000 78.520 ? 126 LEU A C   1 
ATOM 965  C CB  ? LEU A 1 126 ?   1.930  15.952 -12.738 1.000 78.520 ? 126 LEU A CB  1 
ATOM 966  O O   ? LEU A 1 126 ?   3.603  13.873 -10.937 1.000 78.520 ? 126 LEU A O   1 
ATOM 967  C CG  ? LEU A 1 126 ?   0.680  16.478 -13.445 1.000 78.520 ? 126 LEU A CG  1 
ATOM 968  C CD1 ? LEU A 1 126 ?   0.544  17.982 -13.233 1.000 78.520 ? 126 LEU A CD1 1 
ATOM 969  C CD2 ? LEU A 1 126 ?   0.727  16.145 -14.932 1.000 78.520 ? 126 LEU A CD2 1 
ATOM 970  N N   ? SER A 1 127 ?   4.472  13.907 -13.030 1.000 74.170 ? 127 SER A N   1 
ATOM 971  C CA  ? SER A 1 127 ?   5.853  13.690 -12.612 1.000 74.170 ? 127 SER A CA  1 
ATOM 972  C C   ? SER A 1 127 ?   6.458  14.957 -12.018 1.000 74.170 ? 127 SER A C   1 
ATOM 973  C CB  ? SER A 1 127 ?   6.702  13.215 -13.792 1.000 74.170 ? 127 SER A CB  1 
ATOM 974  O O   ? SER A 1 127 ?   7.302  14.888 -11.122 1.000 74.170 ? 127 SER A O   1 
ATOM 975  O OG  ? SER A 1 127 ?   6.703  14.179 -14.831 1.000 74.170 ? 127 SER A OG  1 
ATOM 976  N N   ? ASN A 1 128 ?   6.023  16.164 -12.471 1.000 77.920 ? 128 ASN A N   1 
ATOM 977  C CA  ? ASN A 1 128 ?   6.323  17.502 -11.972 1.000 77.920 ? 128 ASN A CA  1 
ATOM 978  C C   ? ASN A 1 128 ?   5.053  18.327 -11.781 1.000 77.920 ? 128 ASN A C   1 
ATOM 979  C CB  ? ASN A 1 128 ?   7.288  18.222 -12.916 1.000 77.920 ? 128 ASN A CB  1 
ATOM 980  O O   ? ASN A 1 128 ?   4.150  18.286 -12.619 1.000 77.920 ? 128 ASN A O   1 
ATOM 981  C CG  ? ASN A 1 128 ?   8.618  17.508 -13.048 1.000 77.920 ? 128 ASN A CG  1 
ATOM 982  N ND2 ? ASN A 1 128 ?   9.247  17.636 -14.210 1.000 77.920 ? 128 ASN A ND2 1 
ATOM 983  O OD1 ? ASN A 1 128 ?   9.076  16.845 -12.114 1.000 77.920 ? 128 ASN A OD1 1 
ATOM 984  N N   ? GLY A 1 129 ?   4.851  19.030 -10.571 1.000 79.730 ? 129 GLY A N   1 
ATOM 985  C CA  ? GLY A 1 129 ?   3.633  19.756 -10.247 1.000 79.730 ? 129 GLY A CA  1 
ATOM 986  C C   ? GLY A 1 129 ?   2.650  18.938  -9.431 1.000 79.730 ? 129 GLY A C   1 
ATOM 987  O O   ? GLY A 1 129 ?   3.000  17.879  -8.907 1.000 79.730 ? 129 GLY A O   1 
ATOM 988  N N   ? VAL A 1 130 ?   1.398  19.571  -9.289 1.000 80.650 ? 130 VAL A N   1 
ATOM 989  C CA  ? VAL A 1 130 ?   0.396  18.881  -8.484 1.000 80.650 ? 130 VAL A CA  1 
ATOM 990  C C   ? VAL A 1 130 ?  -0.890  18.713  -9.291 1.000 80.650 ? 130 VAL A C   1 
ATOM 991  C CB  ? VAL A 1 130 ?   0.105  19.638  -7.169 1.000 80.650 ? 130 VAL A CB  1 
ATOM 992  O O   ? VAL A 1 130 ?  -1.418  19.684  -9.837 1.000 80.650 ? 130 VAL A O   1 
ATOM 993  C CG1 ? VAL A 1 130 ?  -0.971  18.918  -6.358 1.000 80.650 ? 130 VAL A CG1 1 
ATOM 994  C CG2 ? VAL A 1 130 ?   1.384  19.792  -6.348 1.000 80.650 ? 130 VAL A CG2 1 
ATOM 995  N N   ? ASN A 1 131 ?  -1.334  17.423  -9.532 1.000 82.850 ? 131 ASN A N   1 
ATOM 996  C CA  ? ASN A 1 131 ?  -2.636  17.070 -10.088 1.000 82.850 ? 131 ASN A CA  1 
ATOM 997  C C   ? ASN A 1 131 ?  -3.267  15.902  -9.336 1.000 82.850 ? 131 ASN A C   1 
ATOM 998  C CB  ? ASN A 1 131 ?  -2.512  16.738 -11.576 1.000 82.850 ? 131 ASN A CB  1 
ATOM 999  O O   ? ASN A 1 131 ?  -3.112  14.746  -9.732 1.000 82.850 ? 131 ASN A O   1 
ATOM 1000 C CG  ? ASN A 1 131 ?  -3.859  16.609 -12.260 1.000 82.850 ? 131 ASN A CG  1 
ATOM 1001 N ND2 ? ASN A 1 131 ?  -3.860  16.066 -13.471 1.000 82.850 ? 131 ASN A ND2 1 
ATOM 1002 O OD1 ? ASN A 1 131 ?  -4.891  16.994 -11.703 1.000 82.850 ? 131 ASN A OD1 1 
ATOM 1003 N N   ? ASN A 1 132 ?  -3.977  16.264  -8.253 1.000 84.750 ? 132 ASN A N   1 
ATOM 1004 C CA  ? ASN A 1 132 ?  -4.685  15.259  -7.468 1.000 84.750 ? 132 ASN A CA  1 
ATOM 1005 C C   ? ASN A 1 132 ?  -6.079  14.990  -8.028 1.000 84.750 ? 132 ASN A C   1 
ATOM 1006 C CB  ? ASN A 1 132 ?  -4.776  15.689  -6.002 1.000 84.750 ? 132 ASN A CB  1 
ATOM 1007 O O   ? ASN A 1 132 ?  -7.003  15.775  -7.809 1.000 84.750 ? 132 ASN A O   1 
ATOM 1008 C CG  ? ASN A 1 132 ?  -3.416  15.823  -5.347 1.000 84.750 ? 132 ASN A CG  1 
ATOM 1009 N ND2 ? ASN A 1 132 ?  -3.342  16.625  -4.291 1.000 84.750 ? 132 ASN A ND2 1 
ATOM 1010 O OD1 ? ASN A 1 132 ?  -2.439  15.212  -5.787 1.000 84.750 ? 132 ASN A OD1 1 
ATOM 1011 N N   ? PRO A 1 133 ?  -6.198  13.880  -8.828 1.000 87.330 ? 133 PRO A N   1 
ATOM 1012 C CA  ? PRO A 1 133 ?  -7.490  13.594  -9.456 1.000 87.330 ? 133 PRO A CA  1 
ATOM 1013 C C   ? PRO A 1 133 ?  -8.592  13.313  -8.438 1.000 87.330 ? 133 PRO A C   1 
ATOM 1014 C CB  ? PRO A 1 133 ?  -7.202  12.353 -10.305 1.000 87.330 ? 133 PRO A CB  1 
ATOM 1015 O O   ? PRO A 1 133 ?  -8.314  12.825  -7.340 1.000 87.330 ? 133 PRO A O   1 
ATOM 1016 C CG  ? PRO A 1 133 ?  -6.113  11.635  -9.575 1.000 87.330 ? 133 PRO A CG  1 
ATOM 1017 C CD  ? PRO A 1 133 ?  -5.210  12.654  -8.942 1.000 87.330 ? 133 PRO A CD  1 
ATOM 1018 N N   ? ASP A 1 134 ?  -9.770  13.673  -8.802 1.000 91.520 ? 134 ASP A N   1 
ATOM 1019 C CA  ? ASP A 1 134 ? -10.914  13.310  -7.972 1.000 91.520 ? 134 ASP A CA  1 
ATOM 1020 C C   ? ASP A 1 134 ? -11.332  11.861  -8.215 1.000 91.520 ? 134 ASP A C   1 
ATOM 1021 C CB  ? ASP A 1 134 ? -12.092  14.248  -8.241 1.000 91.520 ? 134 ASP A CB  1 
ATOM 1022 O O   ? ASP A 1 134 ? -11.851  11.200  -7.313 1.000 91.520 ? 134 ASP A O   1 
ATOM 1023 C CG  ? ASP A 1 134 ? -11.795  15.692  -7.878 1.000 91.520 ? 134 ASP A CG  1 
ATOM 1024 O OD1 ? ASP A 1 134 ? -11.072  15.936  -6.888 1.000 91.520 ? 134 ASP A OD1 1 
ATOM 1025 O OD2 ? ASP A 1 134 ? -12.290  16.595  -8.587 1.000 91.520 ? 134 ASP A OD2 1 
ATOM 1026 N N   ? LEU A 1 135 ? -11.079  11.419  -9.444 1.000 94.640 ? 135 LEU A N   1 
ATOM 1027 C CA  ? LEU A 1 135 ? -11.438  10.053  -9.810 1.000 94.640 ? 135 LEU A CA  1 
ATOM 1028 C C   ? LEU A 1 135 ? -10.273   9.100  -9.565 1.000 94.640 ? 135 LEU A C   1 
ATOM 1029 C CB  ? LEU A 1 135 ? -11.866   9.987 -11.279 1.000 94.640 ? 135 LEU A CB  1 
ATOM 1030 O O   ? LEU A 1 135 ?  -9.111   9.482  -9.716 1.000 94.640 ? 135 LEU A O   1 
ATOM 1031 C CG  ? LEU A 1 135 ? -13.110  10.792 -11.659 1.000 94.640 ? 135 LEU A CG  1 
ATOM 1032 C CD1 ? LEU A 1 135 ? -13.345  10.724 -13.165 1.000 94.640 ? 135 LEU A CD1 1 
ATOM 1033 C CD2 ? LEU A 1 135 ? -14.330  10.283 -10.899 1.000 94.640 ? 135 LEU A CD2 1 
ATOM 1034 N N   ? LEU A 1 136 ? -10.594   7.865  -9.178 1.000 95.090 ? 136 LEU A N   1 
ATOM 1035 C CA  ? LEU A 1 136 ?  -9.608   6.824  -8.911 1.000 95.090 ? 136 LEU A CA  1 
ATOM 1036 C C   ? LEU A 1 136 ?  -8.787   6.520 -10.160 1.000 95.090 ? 136 LEU A C   1 
ATOM 1037 C CB  ? LEU A 1 136 ? -10.295   5.549  -8.415 1.000 95.090 ? 136 LEU A CB  1 
ATOM 1038 O O   ? LEU A 1 136 ?  -9.345   6.309 -11.239 1.000 95.090 ? 136 LEU A O   1 
ATOM 1039 C CG  ? LEU A 1 136 ?  -9.374   4.424  -7.939 1.000 95.090 ? 136 LEU A CG  1 
ATOM 1040 C CD1 ? LEU A 1 136 ?  -8.541   4.889  -6.749 1.000 95.090 ? 136 LEU A CD1 1 
ATOM 1041 C CD2 ? LEU A 1 136 ? -10.186   3.185  -7.578 1.000 95.090 ? 136 LEU A CD2 1 
ATOM 1042 N N   ? GLN A 1 137 ?  -7.470   6.491  -9.894 1.000 96.250 ? 137 GLN A N   1 
ATOM 1043 C CA  ? GLN A 1 137 ?  -6.546   6.223 -10.991 1.000 96.250 ? 137 GLN A CA  1 
ATOM 1044 C C   ? GLN A 1 137 ?  -5.931   4.832 -10.863 1.000 96.250 ? 137 GLN A C   1 
ATOM 1045 C CB  ? GLN A 1 137 ?  -5.444   7.282 -11.036 1.000 96.250 ? 137 GLN A CB  1 
ATOM 1046 O O   ? GLN A 1 137 ?  -5.714   4.343  -9.752 1.000 96.250 ? 137 GLN A O   1 
ATOM 1047 C CG  ? GLN A 1 137 ?  -5.964   8.704 -11.201 1.000 96.250 ? 137 GLN A CG  1 
ATOM 1048 C CD  ? GLN A 1 137 ?  -6.712   8.907 -12.506 1.000 96.250 ? 137 GLN A CD  1 
ATOM 1049 N NE2 ? GLN A 1 137 ?  -7.948   9.388 -12.412 1.000 96.250 ? 137 GLN A NE2 1 
ATOM 1050 O OE1 ? GLN A 1 137 ?  -6.184   8.636 -13.589 1.000 96.250 ? 137 GLN A OE1 1 
ATOM 1051 N N   ? CYS A 1 138 ?  -5.555   4.197 -12.135 1.000 95.540 ? 138 CYS A N   1 
ATOM 1052 C CA  ? CYS A 1 138 ?  -4.937   2.877 -12.189 1.000 95.540 ? 138 CYS A CA  1 
ATOM 1053 C C   ? CYS A 1 138 ?  -3.785   2.854 -13.186 1.000 95.540 ? 138 CYS A C   1 
ATOM 1054 C CB  ? CYS A 1 138 ?  -5.971   1.817 -12.567 1.000 95.540 ? 138 CYS A CB  1 
ATOM 1055 O O   ? CYS A 1 138 ?  -3.787   3.608 -14.161 1.000 95.540 ? 138 CYS A O   1 
ATOM 1056 S SG  ? CYS A 1 138 ?  -7.274   1.599 -11.335 1.000 95.540 ? 138 CYS A SG  1 
ATOM 1057 N N   ? VAL A 1 139 ?  -2.857   1.883 -12.819 1.000 94.560 ? 139 VAL A N   1 
ATOM 1058 C CA  ? VAL A 1 139 ?  -1.763   1.637 -13.753 1.000 94.560 ? 139 VAL A CA  1 
ATOM 1059 C C   ? VAL A 1 139 ?  -1.312   0.182 -13.650 1.000 94.560 ? 139 VAL A C   1 
ATOM 1060 C CB  ? VAL A 1 139 ?  -0.571   2.585 -13.491 1.000 94.560 ? 139 VAL A CB  1 
ATOM 1061 O O   ? VAL A 1 139 ?  -1.260  -0.382 -12.555 1.000 94.560 ? 139 VAL A O   1 
ATOM 1062 C CG1 ? VAL A 1 139 ?   0.012   2.348 -12.099 1.000 94.560 ? 139 VAL A CG1 1 
ATOM 1063 C CG2 ? VAL A 1 139 ?   0.502   2.398 -14.562 1.000 94.560 ? 139 VAL A CG2 1 
ATOM 1064 N N   ? ASP A 1 140 ?  -1.093  -0.361 -14.804 1.000 94.980 ? 140 ASP A N   1 
ATOM 1065 C CA  ? ASP A 1 140 ?  -0.542  -1.711 -14.882 1.000 94.980 ? 140 ASP A CA  1 
ATOM 1066 C C   ? ASP A 1 140 ?   0.972  -1.675 -15.083 1.000 94.980 ? 140 ASP A C   1 
ATOM 1067 C CB  ? ASP A 1 140 ?  -1.205  -2.496 -16.015 1.000 94.980 ? 140 ASP A CB  1 
ATOM 1068 O O   ? ASP A 1 140 ?   1.468  -0.983 -15.974 1.000 94.980 ? 140 ASP A O   1 
ATOM 1069 C CG  ? ASP A 1 140 ?  -2.688  -2.729 -15.786 1.000 94.980 ? 140 ASP A CG  1 
ATOM 1070 O OD1 ? ASP A 1 140 ?  -3.050  -3.576 -14.941 1.000 94.980 ? 140 ASP A OD1 1 
ATOM 1071 O OD2 ? ASP A 1 140 ?  -3.503  -2.061 -16.459 1.000 94.980 ? 140 ASP A OD2 1 
ATOM 1072 N N   ? ALA A 1 141 ?   1.586  -2.505 -14.243 1.000 95.950 ? 141 ALA A N   1 
ATOM 1073 C CA  ? ALA A 1 141 ?   3.043  -2.538 -14.338 1.000 95.950 ? 141 ALA A CA  1 
ATOM 1074 C C   ? ALA A 1 141 ?   3.591  -3.890 -13.888 1.000 95.950 ? 141 ALA A C   1 
ATOM 1075 C CB  ? ALA A 1 141 ?   3.656  -1.415 -13.505 1.000 95.950 ? 141 ALA A CB  1 
ATOM 1076 O O   ? ALA A 1 141 ?   3.002  -4.551 -13.029 1.000 95.950 ? 141 ALA A O   1 
ATOM 1077 N N   ? PRO A 1 142 ?   4.775  -4.242 -14.490 1.000 97.180 ? 142 PRO A N   1 
ATOM 1078 C CA  ? PRO A 1 142 ?   5.377  -5.525 -14.118 1.000 97.180 ? 142 PRO A CA  1 
ATOM 1079 C C   ? PRO A 1 142 ?   6.229  -5.432 -12.854 1.000 97.180 ? 142 PRO A C   1 
ATOM 1080 C CB  ? PRO A 1 142 ?   6.239  -5.875 -15.334 1.000 97.180 ? 142 PRO A CB  1 
ATOM 1081 O O   ? PRO A 1 142 ?   6.802  -4.378 -12.568 1.000 97.180 ? 142 PRO A O   1 
ATOM 1082 C CG  ? PRO A 1 142 ?   6.700  -4.557 -15.868 1.000 97.180 ? 142 PRO A CG  1 
ATOM 1083 C CD  ? PRO A 1 142 ?   5.575  -3.571 -15.739 1.000 97.180 ? 142 PRO A CD  1 
ATOM 1084 N N   ? VAL A 1 143 ?   6.322  -6.604 -12.206 1.000 97.980 ? 143 VAL A N   1 
ATOM 1085 C CA  ? VAL A 1 143 ?   7.325  -6.741 -11.155 1.000 97.980 ? 143 VAL A CA  1 
ATOM 1086 C C   ? VAL A 1 143 ?   8.716  -6.839 -11.777 1.000 97.980 ? 143 VAL A C   1 
ATOM 1087 C CB  ? VAL A 1 143 ?   7.050  -7.974 -10.265 1.000 97.980 ? 143 VAL A CB  1 
ATOM 1088 O O   ? VAL A 1 143 ?   8.938  -7.634 -12.694 1.000 97.980 ? 143 VAL A O   1 
ATOM 1089 C CG1 ? VAL A 1 143 ?   8.174  -8.168  -9.249 1.000 97.980 ? 143 VAL A CG1 1 
ATOM 1090 C CG2 ? VAL A 1 143 ?   5.704  -7.831  -9.557 1.000 97.980 ? 143 VAL A CG2 1 
ATOM 1091 N N   ? LEU A 1 144 ?   9.623  -6.034 -11.236 1.000 97.430 ? 144 LEU A N   1 
ATOM 1092 C CA  ? LEU A 1 144 ?  10.993  -6.068 -11.737 1.000 97.430 ? 144 LEU A CA  1 
ATOM 1093 C C   ? LEU A 1 144 ?  11.818  -7.113 -10.994 1.000 97.430 ? 144 LEU A C   1 
ATOM 1094 C CB  ? LEU A 1 144 ?  11.649  -4.691 -11.599 1.000 97.430 ? 144 LEU A CB  1 
ATOM 1095 O O   ? LEU A 1 144 ?  11.569  -7.385  -9.817 1.000 97.430 ? 144 LEU A O   1 
ATOM 1096 C CG  ? LEU A 1 144 ?  10.989  -3.546 -12.369 1.000 97.430 ? 144 LEU A CG  1 
ATOM 1097 C CD1 ? LEU A 1 144 ?  11.728  -2.237 -12.107 1.000 97.430 ? 144 LEU A CD1 1 
ATOM 1098 C CD2 ? LEU A 1 144 ?  10.952  -3.856 -13.861 1.000 97.430 ? 144 LEU A CD2 1 
ATOM 1099 N N   ? PRO A 1 145 ?  12.833  -7.618 -11.769 1.000 96.920 ? 145 PRO A N   1 
ATOM 1100 C CA  ? PRO A 1 145 ?  13.781  -8.457 -11.032 1.000 96.920 ? 145 PRO A CA  1 
ATOM 1101 C C   ? PRO A 1 145 ?  14.490  -7.702  -9.910 1.000 96.920 ? 145 PRO A C   1 
ATOM 1102 C CB  ? PRO A 1 145 ?  14.776  -8.895 -12.110 1.000 96.920 ? 145 PRO A CB  1 
ATOM 1103 O O   ? PRO A 1 145 ?  14.791  -6.514 -10.055 1.000 96.920 ? 145 PRO A O   1 
ATOM 1104 C CG  ? PRO A 1 145 ?  14.041  -8.726 -13.400 1.000 96.920 ? 145 PRO A CG  1 
ATOM 1105 C CD  ? PRO A 1 145 ?  13.096  -7.567 -13.262 1.000 96.920 ? 145 PRO A CD  1 
ATOM 1106 N N   ? GLN A 1 146 ?  14.801  -8.458  -8.816 1.000 94.770 ? 146 GLN A N   1 
ATOM 1107 C CA  ? GLN A 1 146 ?  15.457  -7.857  -7.659 1.000 94.770 ? 146 GLN A CA  1 
ATOM 1108 C C   ? GLN A 1 146 ?  16.745  -7.146  -8.066 1.000 94.770 ? 146 GLN A C   1 
ATOM 1109 C CB  ? GLN A 1 146 ?  15.755  -8.918  -6.599 1.000 94.770 ? 146 GLN A CB  1 
ATOM 1110 O O   ? GLN A 1 146 ?  17.044  -6.059  -7.568 1.000 94.770 ? 146 GLN A O   1 
ATOM 1111 C CG  ? GLN A 1 146 ?  16.467  -8.373  -5.368 1.000 94.770 ? 146 GLN A CG  1 
ATOM 1112 C CD  ? GLN A 1 146 ?  15.566  -7.515  -4.500 1.000 94.770 ? 146 GLN A CD  1 
ATOM 1113 N NE2 ? GLN A 1 146 ?  16.170  -6.644  -3.698 1.000 94.770 ? 146 GLN A NE2 1 
ATOM 1114 O OE1 ? GLN A 1 146 ?  14.338  -7.633  -4.550 1.000 94.770 ? 146 GLN A OE1 1 
ATOM 1115 N N   ? ALA A 1 147 ?  17.510  -7.724  -8.936 1.000 96.140 ? 147 ALA A N   1 
ATOM 1116 C CA  ? ALA A 1 147 ?  18.778  -7.155  -9.386 1.000 96.140 ? 147 ALA A CA  1 
ATOM 1117 C C   ? ALA A 1 147 ?  18.568  -5.786 -10.026 1.000 96.140 ? 147 ALA A C   1 
ATOM 1118 C CB  ? ALA A 1 147 ?  19.466  -8.099 -10.368 1.000 96.140 ? 147 ALA A CB  1 
ATOM 1119 O O   ? ALA A 1 147 ?  19.346  -4.858  -9.792 1.000 96.140 ? 147 ALA A O   1 
ATOM 1120 N N   ? ASP A 1 148 ?  17.578  -5.719 -10.840 1.000 96.340 ? 148 ASP A N   1 
ATOM 1121 C CA  ? ASP A 1 148 ?  17.268  -4.447 -11.485 1.000 96.340 ? 148 ASP A CA  1 
ATOM 1122 C C   ? ASP A 1 148 ?  16.827  -3.404 -10.460 1.000 96.340 ? 148 ASP A C   1 
ATOM 1123 C CB  ? ASP A 1 148 ?  16.182  -4.634 -12.546 1.000 96.340 ? 148 ASP A CB  1 
ATOM 1124 O O   ? ASP A 1 148 ?  17.177  -2.228 -10.573 1.000 96.340 ? 148 ASP A O   1 
ATOM 1125 C CG  ? ASP A 1 148 ?  16.681  -5.357 -13.785 1.000 96.340 ? 148 ASP A CG  1 
ATOM 1126 O OD1 ? ASP A 1 148 ?  17.912  -5.474 -13.968 1.000 96.340 ? 148 ASP A OD1 1 
ATOM 1127 O OD2 ? ASP A 1 148 ?  15.836  -5.811 -14.586 1.000 96.340 ? 148 ASP A OD2 1 
ATOM 1128 N N   ? CYS A 1 149 ?  16.010  -3.820  -9.546 1.000 95.400 ? 149 CYS A N   1 
ATOM 1129 C CA  ? CYS A 1 149 ?  15.570  -2.939  -8.470 1.000 95.400 ? 149 CYS A CA  1 
ATOM 1130 C C   ? CYS A 1 149 ?  16.759  -2.402  -7.684 1.000 95.400 ? 149 CYS A C   1 
ATOM 1131 C CB  ? CYS A 1 149 ?  14.616  -3.676  -7.530 1.000 95.400 ? 149 CYS A CB  1 
ATOM 1132 O O   ? CYS A 1 149 ?  16.872  -1.194  -7.468 1.000 95.400 ? 149 CYS A O   1 
ATOM 1133 S SG  ? CYS A 1 149 ?  13.694  -2.584  -6.426 1.000 95.400 ? 149 CYS A SG  1 
ATOM 1134 N N   ? GLU A 1 150 ?  17.695  -3.208  -7.356 1.000 95.530 ? 150 GLU A N   1 
ATOM 1135 C CA  ? GLU A 1 150 ?  18.901  -2.846  -6.616 1.000 95.530 ? 150 GLU A CA  1 
ATOM 1136 C C   ? GLU A 1 150 ?  19.810  -1.948  -7.449 1.000 95.530 ? 150 GLU A C   1 
ATOM 1137 C CB  ? GLU A 1 150 ?  19.660  -4.101  -6.177 1.000 95.530 ? 150 GLU A CB  1 
ATOM 1138 O O   ? GLU A 1 150 ?  20.451  -1.040  -6.916 1.000 95.530 ? 150 GLU A O   1 
ATOM 1139 C CG  ? GLU A 1 150 ?  18.988  -4.861  -5.043 1.000 95.530 ? 150 GLU A CG  1 
ATOM 1140 C CD  ? GLU A 1 150 ?  19.662  -6.187  -4.726 1.000 95.530 ? 150 GLU A CD  1 
ATOM 1141 O OE1 ? GLU A 1 150 ?  19.202  -6.896  -3.803 1.000 95.530 ? 150 GLU A OE1 1 
ATOM 1142 O OE2 ? GLU A 1 150 ?  20.658  -6.518  -5.407 1.000 95.530 ? 150 GLU A OE2 1 
ATOM 1143 N N   ? ALA A 1 151 ?  19.883  -2.272  -8.696 1.000 95.930 ? 151 ALA A N   1 
ATOM 1144 C CA  ? ALA A 1 151 ?  20.707  -1.475  -9.601 1.000 95.930 ? 151 ALA A CA  1 
ATOM 1145 C C   ? ALA A 1 151 ?  20.183  -0.046  -9.705 1.000 95.930 ? 151 ALA A C   1 
ATOM 1146 C CB  ? ALA A 1 151 ?  20.758  -2.122 -10.983 1.000 95.930 ? 151 ALA A CB  1 
ATOM 1147 O O   ? ALA A 1 151 ?  20.962   0.899  -9.854 1.000 95.930 ? 151 ALA A O   1 
ATOM 1148 N N   ? SER A 1 152 ?  18.880   0.074  -9.591 1.000 94.550 ? 152 SER A N   1 
ATOM 1149 C CA  ? SER A 1 152 ?  18.253   1.386  -9.711 1.000 94.550 ? 152 SER A CA  1 
ATOM 1150 C C   ? SER A 1 152 ?  18.482   2.225  -8.458 1.000 94.550 ? 152 SER A C   1 
ATOM 1151 C CB  ? SER A 1 152 ?  16.753   1.242  -9.970 1.000 94.550 ? 152 SER A CB  1 
ATOM 1152 O O   ? SER A 1 152 ?  18.535   3.455  -8.529 1.000 94.550 ? 152 SER A O   1 
ATOM 1153 O OG  ? SER A 1 152 ?  16.514   0.725 -11.268 1.000 94.550 ? 152 SER A OG  1 
ATOM 1154 N N   ? TYR A 1 153 ?  18.650   1.538  -7.332 1.000 94.530 ? 153 TYR A N   1 
ATOM 1155 C CA  ? TYR A 1 153 ?  18.833   2.185  -6.038 1.000 94.530 ? 153 TYR A CA  1 
ATOM 1156 C C   ? TYR A 1 153 ?  19.929   1.496  -5.234 1.000 94.530 ? 153 TYR A C   1 
ATOM 1157 C CB  ? TYR A 1 153 ?  17.523   2.182  -5.244 1.000 94.530 ? 153 TYR A CB  1 
ATOM 1158 O O   ? TYR A 1 153 ?  19.654   0.871  -4.207 1.000 94.530 ? 153 TYR A O   1 
ATOM 1159 C CG  ? TYR A 1 153 ?  16.349   2.743  -6.009 1.000 94.530 ? 153 TYR A CG  1 
ATOM 1160 C CD1 ? TYR A 1 153 ?  16.240   4.111  -6.252 1.000 94.530 ? 153 TYR A CD1 1 
ATOM 1161 C CD2 ? TYR A 1 153 ?  15.346   1.908  -6.489 1.000 94.530 ? 153 TYR A CD2 1 
ATOM 1162 C CE1 ? TYR A 1 153 ?  15.159   4.633  -6.955 1.000 94.530 ? 153 TYR A CE1 1 
ATOM 1163 C CE2 ? TYR A 1 153 ?  14.260   2.419  -7.193 1.000 94.530 ? 153 TYR A CE2 1 
ATOM 1164 O OH  ? TYR A 1 153 ?  13.103   4.292  -8.117 1.000 94.530 ? 153 TYR A OH  1 
ATOM 1165 C CZ  ? TYR A 1 153 ?  14.176   3.780  -7.421 1.000 94.530 ? 153 TYR A CZ  1 
ATOM 1166 N N   ? PRO A 1 154 ?  21.229   1.604  -5.575 1.000 93.650 ? 154 PRO A N   1 
ATOM 1167 C CA  ? PRO A 1 154 ?  22.303   0.883  -4.887 1.000 93.650 ? 154 PRO A CA  1 
ATOM 1168 C C   ? PRO A 1 154 ?  22.434   1.282  -3.419 1.000 93.650 ? 154 PRO A C   1 
ATOM 1169 C CB  ? PRO A 1 154 ?  23.554   1.280  -5.674 1.000 93.650 ? 154 PRO A CB  1 
ATOM 1170 O O   ? PRO A 1 154 ?  22.548   2.469  -3.105 1.000 93.650 ? 154 PRO A O   1 
ATOM 1171 C CG  ? PRO A 1 154 ?  23.040   1.753  -6.996 1.000 93.650 ? 154 PRO A CG  1 
ATOM 1172 C CD  ? PRO A 1 154 ?  21.670   2.334  -6.795 1.000 93.650 ? 154 PRO A CD  1 
ATOM 1173 N N   ? GLY A 1 155 ?  22.215   0.224  -2.471 1.000 93.110 ? 155 GLY A N   1 
ATOM 1174 C CA  ? GLY A 1 155 ?  22.423   0.452  -1.050 1.000 93.110 ? 155 GLY A CA  1 
ATOM 1175 C C   ? GLY A 1 155 ?  21.161   0.875  -0.323 1.000 93.110 ? 155 GLY A C   1 
ATOM 1176 O O   ? GLY A 1 155 ?  21.161   1.014   0.902 1.000 93.110 ? 155 GLY A O   1 
ATOM 1177 N N   ? ASP A 1 156 ?  20.046   1.023  -1.126 1.000 94.160 ? 156 ASP A N   1 
ATOM 1178 C CA  ? ASP A 1 156 ?  18.817   1.549  -0.540 1.000 94.160 ? 156 ASP A CA  1 
ATOM 1179 C C   ? ASP A 1 156 ?  17.706   0.501  -0.564 1.000 94.160 ? 156 ASP A C   1 
ATOM 1180 C CB  ? ASP A 1 156 ?  18.366   2.810  -1.280 1.000 94.160 ? 156 ASP A CB  1 
ATOM 1181 O O   ? ASP A 1 156 ?  16.695   0.645   0.128 1.000 94.160 ? 156 ASP A O   1 
ATOM 1182 C CG  ? ASP A 1 156 ?  19.302   3.988  -1.068 1.000 94.160 ? 156 ASP A CG  1 
ATOM 1183 O OD1 ? ASP A 1 156 ?  19.688   4.260   0.089 1.000 94.160 ? 156 ASP A OD1 1 
ATOM 1184 O OD2 ? ASP A 1 156 ?  19.654   4.651  -2.068 1.000 94.160 ? 156 ASP A OD2 1 
ATOM 1185 N N   ? ILE A 1 157 ?  17.834  -0.591  -1.433 1.000 95.590 ? 157 ILE A N   1 
ATOM 1186 C CA  ? ILE A 1 157 ?  16.837  -1.644  -1.592 1.000 95.590 ? 157 ILE A CA  1 
ATOM 1187 C C   ? ILE A 1 157 ?  17.169  -2.814  -0.668 1.000 95.590 ? 157 ILE A C   1 
ATOM 1188 C CB  ? ILE A 1 157 ?  16.753  -2.126  -3.058 1.000 95.590 ? 157 ILE A CB  1 
ATOM 1189 O O   ? ILE A 1 157 ?  18.267  -3.371  -0.732 1.000 95.590 ? 157 ILE A O   1 
ATOM 1190 C CG1 ? ILE A 1 157 ?  16.380  -0.962  -3.982 1.000 95.590 ? 157 ILE A CG1 1 
ATOM 1191 C CG2 ? ILE A 1 157 ?  15.749  -3.275  -3.192 1.000 95.590 ? 157 ILE A CG2 1 
ATOM 1192 C CD1 ? ILE A 1 157 ?  15.030  -0.331  -3.670 1.000 95.590 ? 157 ILE A CD1 1 
ATOM 1193 N N   ? THR A 1 158 ?  16.189  -3.176   0.252 1.000 96.040 ? 158 THR A N   1 
ATOM 1194 C CA  ? THR A 1 158 ?  16.322  -4.341   1.120 1.000 96.040 ? 158 THR A CA  1 
ATOM 1195 C C   ? THR A 1 158 ?  15.489  -5.506   0.594 1.000 96.040 ? 158 THR A C   1 
ATOM 1196 C CB  ? THR A 1 158 ?  15.897  -4.013   2.564 1.000 96.040 ? 158 THR A CB  1 
ATOM 1197 O O   ? THR A 1 158 ?  14.764  -5.361  -0.392 1.000 96.040 ? 158 THR A O   1 
ATOM 1198 C CG2 ? THR A 1 158 ?  16.525  -2.707   3.039 1.000 96.040 ? 158 THR A CG2 1 
ATOM 1199 O OG1 ? THR A 1 158 ?  14.470  -3.893   2.620 1.000 96.040 ? 158 THR A OG1 1 
ATOM 1200 N N   ? ASN A 1 159 ?  15.588  -6.692   1.311 1.000 96.530 ? 159 ASN A N   1 
ATOM 1201 C CA  ? ASN A 1 159 ?  14.816  -7.874   0.939 1.000 96.530 ? 159 ASN A CA  1 
ATOM 1202 C C   ? ASN A 1 159 ?  13.336  -7.703   1.268 1.000 96.530 ? 159 ASN A C   1 
ATOM 1203 C CB  ? ASN A 1 159 ?  15.374  -9.119   1.631 1.000 96.530 ? 159 ASN A CB  1 
ATOM 1204 O O   ? ASN A 1 159 ?  12.514  -8.547   0.907 1.000 96.530 ? 159 ASN A O   1 
ATOM 1205 C CG  ? ASN A 1 159 ?  16.690  -9.579   1.035 1.000 96.530 ? 159 ASN A CG  1 
ATOM 1206 N ND2 ? ASN A 1 159 ?  17.522 -10.214   1.852 1.000 96.530 ? 159 ASN A ND2 1 
ATOM 1207 O OD1 ? ASN A 1 159 ?  16.956  -9.365  -0.151 1.000 96.530 ? 159 ASN A OD1 1 
ATOM 1208 N N   ? ASN A 1 160 ?  12.987  -6.628   1.937 1.000 97.820 ? 160 ASN A N   1 
ATOM 1209 C CA  ? ASN A 1 160 ?  11.604  -6.357   2.316 1.000 97.820 ? 160 ASN A CA  1 
ATOM 1210 C C   ? ASN A 1 160 ?  10.933  -5.395   1.340 1.000 97.820 ? 160 ASN A C   1 
ATOM 1211 C CB  ? ASN A 1 160 ?  11.537  -5.801   3.740 1.000 97.820 ? 160 ASN A CB  1 
ATOM 1212 O O   ? ASN A 1 160 ?   9.826  -4.918   1.595 1.000 97.820 ? 160 ASN A O   1 
ATOM 1213 C CG  ? ASN A 1 160 ?  11.912  -6.831   4.788 1.000 97.820 ? 160 ASN A CG  1 
ATOM 1214 N ND2 ? ASN A 1 160 ?  12.624  -6.395   5.820 1.000 97.820 ? 160 ASN A ND2 1 
ATOM 1215 O OD1 ? ASN A 1 160 ?  11.566  -8.009   4.669 1.000 97.820 ? 160 ASN A OD1 1 
ATOM 1216 N N   ? MET A 1 161 ?  11.658  -5.130   0.200 1.000 98.030 ? 161 MET A N   1 
ATOM 1217 C CA  ? MET A 1 161 ?  11.146  -4.200  -0.802 1.000 98.030 ? 161 MET A CA  1 
ATOM 1218 C C   ? MET A 1 161 ?  11.058  -4.867  -2.170 1.000 98.030 ? 161 MET A C   1 
ATOM 1219 C CB  ? MET A 1 161 ?  12.032  -2.955  -0.883 1.000 98.030 ? 161 MET A CB  1 
ATOM 1220 O O   ? MET A 1 161 ?  11.805  -5.804  -2.458 1.000 98.030 ? 161 MET A O   1 
ATOM 1221 C CG  ? MET A 1 161 ?  12.071  -2.146   0.403 1.000 98.030 ? 161 MET A CG  1 
ATOM 1222 S SD  ? MET A 1 161 ?  13.270  -0.759   0.324 1.000 98.030 ? 161 MET A SD  1 
ATOM 1223 C CE  ? MET A 1 161 ?  13.193  -0.172   2.039 1.000 98.030 ? 161 MET A CE  1 
ATOM 1224 N N   ? ILE A 1 162 ?  10.069  -4.324  -2.948 1.000 97.420 ? 162 ILE A N   1 
ATOM 1225 C CA  ? ILE A 1 162 ?   9.860  -4.799  -4.311 1.000 97.420 ? 162 ILE A CA  1 
ATOM 1226 C C   ? ILE A 1 162 ?   9.670  -3.610  -5.249 1.000 97.420 ? 162 ILE A C   1 
ATOM 1227 C CB  ? ILE A 1 162 ?   8.645  -5.750  -4.398 1.000 97.420 ? 162 ILE A CB  1 
ATOM 1228 O O   ? ILE A 1 162 ?   9.095  -2.590  -4.860 1.000 97.420 ? 162 ILE A O   1 
ATOM 1229 C CG1 ? ILE A 1 162 ?   8.536  -6.349  -5.805 1.000 97.420 ? 162 ILE A CG1 1 
ATOM 1230 C CG2 ? ILE A 1 162 ?   7.357  -5.017  -4.013 1.000 97.420 ? 162 ILE A CG2 1 
ATOM 1231 C CD1 ? ILE A 1 162 ?   7.499  -7.457  -5.927 1.000 97.420 ? 162 ILE A CD1 1 
ATOM 1232 N N   ? CYS A 1 163 ?  10.228  -3.714  -6.536 1.000 97.140 ? 163 CYS A N   1 
ATOM 1233 C CA  ? CYS A 1 163 ?  10.034  -2.679  -7.545 1.000 97.140 ? 163 CYS A CA  1 
ATOM 1234 C C   ? CYS A 1 163 ?   8.987  -3.104  -8.568 1.000 97.140 ? 163 CYS A C   1 
ATOM 1235 C CB  ? CYS A 1 163 ?  11.353  -2.366  -8.251 1.000 97.140 ? 163 CYS A CB  1 
ATOM 1236 O O   ? CYS A 1 163 ?   9.012  -4.236  -9.054 1.000 97.140 ? 163 CYS A O   1 
ATOM 1237 S SG  ? CYS A 1 163 ?  12.580  -1.578  -7.186 1.000 97.140 ? 163 CYS A SG  1 
ATOM 1238 N N   ? VAL A 1 164 ?   8.064  -2.211  -8.804 1.000 96.200 ? 164 VAL A N   1 
ATOM 1239 C CA  ? VAL A 1 164 ?   7.023  -2.388  -9.811 1.000 96.200 ? 164 VAL A CA  1 
ATOM 1240 C C   ? VAL A 1 164 ?   7.009  -1.189 -10.756 1.000 96.200 ? 164 VAL A C   1 
ATOM 1241 C CB  ? VAL A 1 164 ?   5.633  -2.573  -9.164 1.000 96.200 ? 164 VAL A CB  1 
ATOM 1242 O O   ? VAL A 1 164 ?   6.943  -0.041 -10.311 1.000 96.200 ? 164 VAL A O   1 
ATOM 1243 C CG1 ? VAL A 1 164 ?   4.568  -2.820 -10.231 1.000 96.200 ? 164 VAL A CG1 1 
ATOM 1244 C CG2 ? VAL A 1 164 ?   5.661  -3.722  -8.158 1.000 96.200 ? 164 VAL A CG2 1 
ATOM 1245 N N   ? GLY A 1 165 ?   7.192  -1.510 -12.027 1.000 94.450 ? 165 GLY A N   1 
ATOM 1246 C CA  ? GLY A 1 165 ?   7.216  -0.428 -12.998 1.000 94.450 ? 165 GLY A CA  1 
ATOM 1247 C C   ? GLY A 1 165 ?   8.098  -0.722 -14.197 1.000 94.450 ? 165 GLY A C   1 
ATOM 1248 O O   ? GLY A 1 165 ?   8.450  -1.876 -14.447 1.000 94.450 ? 165 GLY A O   1 
ATOM 1249 N N   ? PHE A 1 166 ?   8.414   0.303 -14.944 1.000 93.160 ? 166 PHE A N   1 
ATOM 1250 C CA  ? PHE A 1 166 ?   9.200   0.204 -16.167 1.000 93.160 ? 166 PHE A CA  1 
ATOM 1251 C C   ? PHE A 1 166 ?  10.523   0.947 -16.022 1.000 93.160 ? 166 PHE A C   1 
ATOM 1252 C CB  ? PHE A 1 166 ?   8.415   0.759 -17.360 1.000 93.160 ? 166 PHE A CB  1 
ATOM 1253 O O   ? PHE A 1 166 ?  10.546   2.111 -15.618 1.000 93.160 ? 166 PHE A O   1 
ATOM 1254 C CG  ? PHE A 1 166 ?   7.109   0.054 -17.607 1.000 93.160 ? 166 PHE A CG  1 
ATOM 1255 C CD1 ? PHE A 1 166 ?   7.055  -1.078 -18.411 1.000 93.160 ? 166 PHE A CD1 1 
ATOM 1256 C CD2 ? PHE A 1 166 ?   5.933   0.523 -17.035 1.000 93.160 ? 166 PHE A CD2 1 
ATOM 1257 C CE1 ? PHE A 1 166 ?   5.847  -1.733 -18.642 1.000 93.160 ? 166 PHE A CE1 1 
ATOM 1258 C CE2 ? PHE A 1 166 ?   4.723  -0.126 -17.260 1.000 93.160 ? 166 PHE A CE2 1 
ATOM 1259 C CZ  ? PHE A 1 166 ?   4.682  -1.253 -18.065 1.000 93.160 ? 166 PHE A CZ  1 
ATOM 1260 N N   ? LEU A 1 167 ?  11.581   0.318 -16.365 1.000 92.360 ? 167 LEU A N   1 
ATOM 1261 C CA  ? LEU A 1 167 ?  12.891   0.953 -16.280 1.000 92.360 ? 167 LEU A CA  1 
ATOM 1262 C C   ? LEU A 1 167 ?  12.996   2.116 -17.262 1.000 92.360 ? 167 LEU A C   1 
ATOM 1263 C CB  ? LEU A 1 167 ?  14.000  -0.065 -16.557 1.000 92.360 ? 167 LEU A CB  1 
ATOM 1264 O O   ? LEU A 1 167 ?  13.761   3.056 -17.038 1.000 92.360 ? 167 LEU A O   1 
ATOM 1265 C CG  ? LEU A 1 167 ?  14.216  -1.139 -15.489 1.000 92.360 ? 167 LEU A CG  1 
ATOM 1266 C CD1 ? LEU A 1 167 ?  15.307  -2.111 -15.928 1.000 92.360 ? 167 LEU A CD1 1 
ATOM 1267 C CD2 ? LEU A 1 167 ?  14.568  -0.500 -14.151 1.000 92.360 ? 167 LEU A CD2 1 
ATOM 1268 N N   ? GLU A 1 168 ?  12.322   2.025 -18.345 1.000 91.800 ? 168 GLU A N   1 
ATOM 1269 C CA  ? GLU A 1 168 ?  12.321   3.091 -19.342 1.000 91.800 ? 168 GLU A CA  1 
ATOM 1270 C C   ? GLU A 1 168 ?  11.554   4.313 -18.843 1.000 91.800 ? 168 GLU A C   1 
ATOM 1271 C CB  ? GLU A 1 168 ?  11.720   2.595 -20.660 1.000 91.800 ? 168 GLU A CB  1 
ATOM 1272 O O   ? GLU A 1 168 ?  11.675   5.401 -19.409 1.000 91.800 ? 168 GLU A O   1 
ATOM 1273 C CG  ? GLU A 1 168 ?  10.278   2.127 -20.540 1.000 91.800 ? 168 GLU A CG  1 
ATOM 1274 C CD  ? GLU A 1 168 ?  10.147   0.620 -20.381 1.000 91.800 ? 168 GLU A CD  1 
ATOM 1275 O OE1 ? GLU A 1 168 ?   9.077   0.065 -20.718 1.000 91.800 ? 168 GLU A OE1 1 
ATOM 1276 O OE2 ? GLU A 1 168 ?  11.122  -0.009 -19.913 1.000 91.800 ? 168 GLU A OE2 1 
ATOM 1277 N N   ? GLY A 1 169 ?  10.809   4.120 -17.744 1.000 89.340 ? 169 GLY A N   1 
ATOM 1278 C CA  ? GLY A 1 169 ?   9.983   5.196 -17.220 1.000 89.340 ? 169 GLY A CA  1 
ATOM 1279 C C   ? GLY A 1 169 ?   8.635   5.302 -17.907 1.000 89.340 ? 169 GLY A C   1 
ATOM 1280 O O   ? GLY A 1 169 ?   8.203   4.368 -18.586 1.000 89.340 ? 169 GLY A O   1 
ATOM 1281 N N   ? GLY A 1 170 ?   7.860   6.337 -17.495 1.000 83.520 ? 170 GLY A N   1 
ATOM 1282 C CA  ? GLY A 1 170 ?   6.625   6.572 -18.227 1.000 83.520 ? 170 GLY A CA  1 
ATOM 1283 C C   ? GLY A 1 170 ?   5.387   6.145 -17.461 1.000 83.520 ? 170 GLY A C   1 
ATOM 1284 O O   ? GLY A 1 170 ?   4.295   6.666 -17.696 1.000 83.520 ? 170 GLY A O   1 
ATOM 1285 N N   ? LYS A 1 171 ?   5.618   5.331 -16.470 1.000 83.660 ? 171 LYS A N   1 
ATOM 1286 C CA  ? LYS A 1 171 ?   4.507   4.896 -15.628 1.000 83.660 ? 171 LYS A CA  1 
ATOM 1287 C C   ? LYS A 1 171 ?   4.967   4.655 -14.193 1.000 83.660 ? 171 LYS A C   1 
ATOM 1288 C CB  ? LYS A 1 171 ?   3.869   3.627 -16.194 1.000 83.660 ? 171 LYS A CB  1 
ATOM 1289 O O   ? LYS A 1 171 ?   5.966   3.970 -13.963 1.000 83.660 ? 171 LYS A O   1 
ATOM 1290 C CG  ? LYS A 1 171 ?   3.297   3.793 -17.594 1.000 83.660 ? 171 LYS A CG  1 
ATOM 1291 C CD  ? LYS A 1 171 ?   2.644   2.508 -18.087 1.000 83.660 ? 171 LYS A CD  1 
ATOM 1292 C CE  ? LYS A 1 171 ?   2.089   2.667 -19.497 1.000 83.660 ? 171 LYS A CE  1 
ATOM 1293 N NZ  ? LYS A 1 171 ?   1.408   1.424 -19.968 1.000 83.660 ? 171 LYS A NZ  1 
ATOM 1294 N N   ? ASP A 1 172 ?   4.121   5.120 -13.188 1.000 82.520 ? 172 ASP A N   1 
ATOM 1295 C CA  ? ASP A 1 172 ?   4.521   4.942 -11.796 1.000 82.520 ? 172 ASP A CA  1 
ATOM 1296 C C   ? ASP A 1 172 ?   3.447   5.465 -10.844 1.000 82.520 ? 172 ASP A C   1 
ATOM 1297 C CB  ? ASP A 1 172 ?   5.852   5.648 -11.526 1.000 82.520 ? 172 ASP A CB  1 
ATOM 1298 O O   ? ASP A 1 172 ?   2.538   6.185 -11.262 1.000 82.520 ? 172 ASP A O   1 
ATOM 1299 C CG  ? ASP A 1 172 ?   6.581   5.095 -10.314 1.000 82.520 ? 172 ASP A CG  1 
ATOM 1300 O OD1 ? ASP A 1 172 ?   6.084   4.133  -9.689 1.000 82.520 ? 172 ASP A OD1 1 
ATOM 1301 O OD2 ? ASP A 1 172 ?   7.660   5.628  -9.978 1.000 82.520 ? 172 ASP A OD2 1 
ATOM 1302 N N   ? SER A 1 173 ?   3.444   4.935  -9.579 1.000 79.990 ? 173 SER A N   1 
ATOM 1303 C CA  ? SER A 1 173 ?   2.692   5.604  -8.522 1.000 79.990 ? 173 SER A CA  1 
ATOM 1304 C C   ? SER A 1 173 ?   3.398   6.874  -8.060 1.000 79.990 ? 173 SER A C   1 
ATOM 1305 C CB  ? SER A 1 173 ?   2.488   4.664  -7.333 1.000 79.990 ? 173 SER A CB  1 
ATOM 1306 O O   ? SER A 1 173 ?   4.622   6.980  -8.155 1.000 79.990 ? 173 SER A O   1 
ATOM 1307 O OG  ? SER A 1 173 ?   3.733   4.263  -6.788 1.000 79.990 ? 173 SER A OG  1 
ATOM 1308 N N   ? CYS A 1 174 ?   2.641   7.800  -7.615 1.000 83.600 ? 174 CYS A N   1 
ATOM 1309 C CA  ? CYS A 1 174 ?   3.210   9.092  -7.245 1.000 83.600 ? 174 CYS A CA  1 
ATOM 1310 C C   ? CYS A 1 174 ?   2.674   9.558  -5.897 1.000 83.600 ? 174 CYS A C   1 
ATOM 1311 C CB  ? CYS A 1 174 ?   2.902  10.139  -8.315 1.000 83.600 ? 174 CYS A CB  1 
ATOM 1312 O O   ? CYS A 1 174 ?   1.990   8.804  -5.202 1.000 83.600 ? 174 CYS A O   1 
ATOM 1313 S SG  ? CYS A 1 174 ?   4.113  11.477  -8.393 1.000 83.600 ? 174 CYS A SG  1 
ATOM 1314 N N   ? GLN A 1 175 ?   3.092  10.842  -5.572 1.000 80.800 ? 175 GLN A N   1 
ATOM 1315 C CA  ? GLN A 1 175 ?   2.753  11.403  -4.269 1.000 80.800 ? 175 GLN A CA  1 
ATOM 1316 C C   ? GLN A 1 175 ?   1.249  11.341  -4.018 1.000 80.800 ? 175 GLN A C   1 
ATOM 1317 C CB  ? GLN A 1 175 ?   3.244  12.847  -4.161 1.000 80.800 ? 175 GLN A CB  1 
ATOM 1318 O O   ? GLN A 1 175 ?   0.453  11.657  -4.904 1.000 80.800 ? 175 GLN A O   1 
ATOM 1319 C CG  ? GLN A 1 175 ?   4.758  12.976  -4.063 1.000 80.800 ? 175 GLN A CG  1 
ATOM 1320 C CD  ? GLN A 1 175 ?   5.456  12.727  -5.387 1.000 80.800 ? 175 GLN A CD  1 
ATOM 1321 N NE2 ? GLN A 1 175 ?   6.739  12.385  -5.326 1.000 80.800 ? 175 GLN A NE2 1 
ATOM 1322 O OE1 ? GLN A 1 175 ?   4.847  12.840  -6.455 1.000 80.800 ? 175 GLN A OE1 1 
ATOM 1323 N N   ? GLY A 1 176 ?   0.970  10.908  -2.728 1.000 78.510 ? 176 GLY A N   1 
ATOM 1324 C CA  ? GLY A 1 176 ?  -0.437  10.827  -2.370 1.000 78.510 ? 176 GLY A CA  1 
ATOM 1325 C C   ? GLY A 1 176 ?  -1.016   9.435  -2.538 1.000 78.510 ? 176 GLY A C   1 
ATOM 1326 O O   ? GLY A 1 176 ?  -2.095   9.140  -2.021 1.000 78.510 ? 176 GLY A O   1 
ATOM 1327 N N   ? ASP A 1 177 ?  -0.253   8.527  -3.135 1.000 89.110 ? 177 ASP A N   1 
ATOM 1328 C CA  ? ASP A 1 177 ?  -0.695   7.146  -3.310 1.000 89.110 ? 177 ASP A CA  1 
ATOM 1329 C C   ? ASP A 1 177 ?  -0.066   6.232  -2.261 1.000 89.110 ? 177 ASP A C   1 
ATOM 1330 C CB  ? ASP A 1 177 ?  -0.353   6.647  -4.715 1.000 89.110 ? 177 ASP A CB  1 
ATOM 1331 O O   ? ASP A 1 177 ?  -0.229   5.011  -2.316 1.000 89.110 ? 177 ASP A O   1 
ATOM 1332 C CG  ? ASP A 1 177 ?  -1.230   7.262  -5.792 1.000 89.110 ? 177 ASP A CG  1 
ATOM 1333 O OD1 ? ASP A 1 177 ?  -2.432   7.495  -5.541 1.000 89.110 ? 177 ASP A OD1 1 
ATOM 1334 O OD2 ? ASP A 1 177 ?  -0.715   7.513  -6.903 1.000 89.110 ? 177 ASP A OD2 1 
ATOM 1335 N N   ? SER A 1 178 ?   0.804   6.892  -1.410 1.000 94.300 ? 178 SER A N   1 
ATOM 1336 C CA  ? SER A 1 178 ?   1.404   6.085  -0.354 1.000 94.300 ? 178 SER A CA  1 
ATOM 1337 C C   ? SER A 1 178 ?   0.356   5.235   0.356 1.000 94.300 ? 178 SER A C   1 
ATOM 1338 C CB  ? SER A 1 178 ?   2.122   6.976   0.661 1.000 94.300 ? 178 SER A CB  1 
ATOM 1339 O O   ? SER A 1 178 ?  -0.779   5.676   0.553 1.000 94.300 ? 178 SER A O   1 
ATOM 1340 O OG  ? SER A 1 178 ?   3.262   7.584   0.078 1.000 94.300 ? 178 SER A OG  1 
ATOM 1341 N N   ? GLY A 1 179 ?   0.817   3.965   0.554 1.000 96.700 ? 179 GLY A N   1 
ATOM 1342 C CA  ? GLY A 1 179 ?  -0.085   3.098   1.295 1.000 96.700 ? 179 GLY A CA  1 
ATOM 1343 C C   ? GLY A 1 179 ?  -1.070   2.362   0.406 1.000 96.700 ? 179 GLY A C   1 
ATOM 1344 O O   ? GLY A 1 179 ?  -1.670   1.370   0.824 1.000 96.700 ? 179 GLY A O   1 
ATOM 1345 N N   ? GLY A 1 180 ?  -1.225   2.826  -0.759 1.000 95.890 ? 180 GLY A N   1 
ATOM 1346 C CA  ? GLY A 1 180 ?  -2.119   2.212  -1.728 1.000 95.890 ? 180 GLY A CA  1 
ATOM 1347 C C   ? GLY A 1 180 ?  -1.660   0.838  -2.176 1.000 95.890 ? 180 GLY A C   1 
ATOM 1348 O O   ? GLY A 1 180 ?  -0.495   0.477  -1.996 1.000 95.890 ? 180 GLY A O   1 
ATOM 1349 N N   ? PRO A 1 181 ?  -2.539   0.058  -2.883 1.000 97.530 ? 181 PRO A N   1 
ATOM 1350 C CA  ? PRO A 1 181 ?  -2.296  -1.359  -3.160 1.000 97.530 ? 181 PRO A CA  1 
ATOM 1351 C C   ? PRO A 1 181 ?  -1.603  -1.588  -4.502 1.000 97.530 ? 181 PRO A C   1 
ATOM 1352 C CB  ? PRO A 1 181 ?  -3.702  -1.965  -3.161 1.000 97.530 ? 181 PRO A CB  1 
ATOM 1353 O O   ? PRO A 1 181 ?  -1.881  -0.879  -5.473 1.000 97.530 ? 181 PRO A O   1 
ATOM 1354 C CG  ? PRO A 1 181 ?  -4.591  -0.865  -3.647 1.000 97.530 ? 181 PRO A CG  1 
ATOM 1355 C CD  ? PRO A 1 181 ?  -4.080   0.437  -3.101 1.000 97.530 ? 181 PRO A CD  1 
ATOM 1356 N N   ? VAL A 1 182 ?  -0.605  -2.555  -4.509 1.000 97.880 ? 182 VAL A N   1 
ATOM 1357 C CA  ? VAL A 1 182 ?  -0.133  -3.275  -5.687 1.000 97.880 ? 182 VAL A CA  1 
ATOM 1358 C C   ? VAL A 1 182 ?  -0.708  -4.689  -5.694 1.000 97.880 ? 182 VAL A C   1 
ATOM 1359 C CB  ? VAL A 1 182 ?   1.411  -3.326  -5.740 1.000 97.880 ? 182 VAL A CB  1 
ATOM 1360 O O   ? VAL A 1 182 ?  -0.334  -5.522  -4.864 1.000 97.880 ? 182 VAL A O   1 
ATOM 1361 C CG1 ? VAL A 1 182 ?   1.883  -4.107  -6.965 1.000 97.880 ? 182 VAL A CG1 1 
ATOM 1362 C CG2 ? VAL A 1 182 ?   1.991  -1.914  -5.745 1.000 97.880 ? 182 VAL A CG2 1 
ATOM 1363 N N   ? VAL A 1 183 ?  -1.633  -4.936  -6.664 1.000 98.310 ? 183 VAL A N   1 
ATOM 1364 C CA  ? VAL A 1 183 ?  -2.330  -6.217  -6.710 1.000 98.310 ? 183 VAL A CA  1 
ATOM 1365 C C   ? VAL A 1 183 ?  -1.902  -6.993  -7.953 1.000 98.310 ? 183 VAL A C   1 
ATOM 1366 C CB  ? VAL A 1 183 ?  -3.863  -6.030  -6.700 1.000 98.310 ? 183 VAL A CB  1 
ATOM 1367 O O   ? VAL A 1 183 ?  -2.006  -6.489  -9.074 1.000 98.310 ? 183 VAL A O   1 
ATOM 1368 C CG1 ? VAL A 1 183 ?  -4.572  -7.375  -6.850 1.000 98.310 ? 183 VAL A CG1 1 
ATOM 1369 C CG2 ? VAL A 1 183 ?  -4.306  -5.329  -5.417 1.000 98.310 ? 183 VAL A CG2 1 
ATOM 1370 N N   ? CYS A 1 184 ?  -1.390  -8.163  -7.709 1.000 97.940 ? 184 CYS A N   1 
ATOM 1371 C CA  ? CYS A 1 184 ?  -0.961  -9.092  -8.748 1.000 97.940 ? 184 CYS A CA  1 
ATOM 1372 C C   ? CYS A 1 184 ?  -1.748 -10.396  -8.673 1.000 97.940 ? 184 CYS A C   1 
ATOM 1373 C CB  ? CYS A 1 184 ?   0.534  -9.380  -8.626 1.000 97.940 ? 184 CYS A CB  1 
ATOM 1374 O O   ? CYS A 1 184 ?  -1.861 -10.996  -7.603 1.000 97.940 ? 184 CYS A O   1 
ATOM 1375 S SG  ? CYS A 1 184 ?   1.551  -7.896  -8.467 1.000 97.940 ? 184 CYS A SG  1 
ATOM 1376 N N   ? ASN A 1 185 ?  -2.364 -10.803  -9.846 1.000 95.770 ? 185 ASN A N   1 
ATOM 1377 C CA  ? ASN A 1 185 ?  -3.132 -12.043  -9.894 1.000 95.770 ? 185 ASN A CA  1 
ATOM 1378 C C   ? ASN A 1 185 ?  -4.175 -12.100  -8.782 1.000 95.770 ? 185 ASN A C   1 
ATOM 1379 C CB  ? ASN A 1 185 ?  -2.201 -13.255  -9.811 1.000 95.770 ? 185 ASN A CB  1 
ATOM 1380 O O   ? ASN A 1 185 ?  -4.338 -13.133  -8.130 1.000 95.770 ? 185 ASN A O   1 
ATOM 1381 C CG  ? ASN A 1 185 ?  -1.260 -13.350 -10.996 1.000 95.770 ? 185 ASN A CG  1 
ATOM 1382 N ND2 ? ASN A 1 185 ?  -0.057 -13.859 -10.759 1.000 95.770 ? 185 ASN A ND2 1 
ATOM 1383 O OD1 ? ASN A 1 185 ?  -1.612 -12.970 -12.116 1.000 95.770 ? 185 ASN A OD1 1 
ATOM 1384 N N   ? GLY A 1 186 ?  -4.707 -10.956  -8.389 1.000 96.630 ? 186 GLY A N   1 
ATOM 1385 C CA  ? GLY A 1 186 ?  -5.828 -10.892  -7.466 1.000 96.630 ? 186 GLY A CA  1 
ATOM 1386 C C   ? GLY A 1 186 ?  -5.402 -10.872  -6.010 1.000 96.630 ? 186 GLY A C   1 
ATOM 1387 O O   ? GLY A 1 186 ?  -6.237 -10.989  -5.111 1.000 96.630 ? 186 GLY A O   1 
ATOM 1388 N N   ? GLU A 1 187 ?  -4.098 -10.787  -5.733 1.000 98.400 ? 187 GLU A N   1 
ATOM 1389 C CA  ? GLU A 1 187 ?  -3.586 -10.763  -4.366 1.000 98.400 ? 187 GLU A CA  1 
ATOM 1390 C C   ? GLU A 1 187 ?  -2.760  -9.506  -4.108 1.000 98.400 ? 187 GLU A C   1 
ATOM 1391 C CB  ? GLU A 1 187 ?  -2.744 -12.011  -4.086 1.000 98.400 ? 187 GLU A CB  1 
ATOM 1392 O O   ? GLU A 1 187 ?  -2.112  -8.985  -5.017 1.000 98.400 ? 187 GLU A O   1 
ATOM 1393 C CG  ? GLU A 1 187 ?  -3.521 -13.315  -4.199 1.000 98.400 ? 187 GLU A CG  1 
ATOM 1394 C CD  ? GLU A 1 187 ?  -2.663 -14.547  -3.962 1.000 98.400 ? 187 GLU A CD  1 
ATOM 1395 O OE1 ? GLU A 1 187 ?  -3.167 -15.535  -3.380 1.000 98.400 ? 187 GLU A OE1 1 
ATOM 1396 O OE2 ? GLU A 1 187 ?  -1.477 -14.525  -4.360 1.000 98.400 ? 187 GLU A OE2 1 
ATOM 1397 N N   ? LEU A 1 188 ?  -2.761  -9.081  -2.859 1.000 98.550 ? 188 LEU A N   1 
ATOM 1398 C CA  ? LEU A 1 188 ?  -1.973  -7.931  -2.428 1.000 98.550 ? 188 LEU A CA  1 
ATOM 1399 C C   ? LEU A 1 188 ?  -0.489  -8.275  -2.381 1.000 98.550 ? 188 LEU A C   1 
ATOM 1400 C CB  ? LEU A 1 188 ?  -2.440  -7.446  -1.053 1.000 98.550 ? 188 LEU A CB  1 
ATOM 1401 O O   ? LEU A 1 188 ?  -0.060  -9.082  -1.553 1.000 98.550 ? 188 LEU A O   1 
ATOM 1402 C CG  ? LEU A 1 188 ?  -1.716  -6.227  -0.481 1.000 98.550 ? 188 LEU A CG  1 
ATOM 1403 C CD1 ? LEU A 1 188 ?  -1.911  -5.019  -1.393 1.000 98.550 ? 188 LEU A CD1 1 
ATOM 1404 C CD2 ? LEU A 1 188 ?  -2.209  -5.924   0.929 1.000 98.550 ? 188 LEU A CD2 1 
ATOM 1405 N N   ? GLN A 1 189 ?   0.298  -7.635  -3.244 1.000 98.500 ? 189 GLN A N   1 
ATOM 1406 C CA  ? GLN A 1 189 ?   1.710  -7.984  -3.366 1.000 98.500 ? 189 GLN A CA  1 
ATOM 1407 C C   ? GLN A 1 189 ?   2.601  -6.849  -2.870 1.000 98.500 ? 189 GLN A C   1 
ATOM 1408 C CB  ? GLN A 1 189 ?   2.055  -8.327  -4.816 1.000 98.500 ? 189 GLN A CB  1 
ATOM 1409 O O   ? GLN A 1 189 ?   3.746  -7.079  -2.474 1.000 98.500 ? 189 GLN A O   1 
ATOM 1410 C CG  ? GLN A 1 189 ?   1.439  -9.632  -5.303 1.000 98.500 ? 189 GLN A CG  1 
ATOM 1411 C CD  ? GLN A 1 189 ?   2.026 -10.850  -4.614 1.000 98.500 ? 189 GLN A CD  1 
ATOM 1412 N NE2 ? GLN A 1 189 ?   1.214 -11.890  -4.455 1.000 98.500 ? 189 GLN A NE2 1 
ATOM 1413 O OE1 ? GLN A 1 189 ?   3.199 -10.857  -4.229 1.000 98.500 ? 189 GLN A OE1 1 
ATOM 1414 N N   ? GLY A 1 190 ?   2.108  -5.670  -2.840 1.000 97.950 ? 190 GLY A N   1 
ATOM 1415 C CA  ? GLY A 1 190 ?   2.914  -4.529  -2.438 1.000 97.950 ? 190 GLY A CA  1 
ATOM 1416 C C   ? GLY A 1 190 ?   2.091  -3.384  -1.879 1.000 97.950 ? 190 GLY A C   1 
ATOM 1417 O O   ? GLY A 1 190 ?   0.894  -3.280  -2.156 1.000 97.950 ? 190 GLY A O   1 
ATOM 1418 N N   ? ILE A 1 191 ?   2.777  -2.503  -1.088 1.000 98.340 ? 191 ILE A N   1 
ATOM 1419 C CA  ? ILE A 1 191 ?   2.251  -1.250  -0.558 1.000 98.340 ? 191 ILE A CA  1 
ATOM 1420 C C   ? ILE A 1 191 ?   3.115  -0.084  -1.036 1.000 98.340 ? 191 ILE A C   1 
ATOM 1421 C CB  ? ILE A 1 191 ?   2.187  -1.271   0.985 1.000 98.340 ? 191 ILE A CB  1 
ATOM 1422 O O   ? ILE A 1 191 ?   4.338  -0.104  -0.878 1.000 98.340 ? 191 ILE A O   1 
ATOM 1423 C CG1 ? ILE A 1 191 ?   1.295  -2.421   1.466 1.000 98.340 ? 191 ILE A CG1 1 
ATOM 1424 C CG2 ? ILE A 1 191 ?   1.687   0.072   1.524 1.000 98.340 ? 191 ILE A CG2 1 
ATOM 1425 C CD1 ? ILE A 1 191 ?   1.456  -2.753   2.944 1.000 98.340 ? 191 ILE A CD1 1 
ATOM 1426 N N   ? VAL A 1 192 ?   2.482   0.823  -1.723 1.000 97.010 ? 192 VAL A N   1 
ATOM 1427 C CA  ? VAL A 1 192 ?   3.237   1.968  -2.221 1.000 97.010 ? 192 VAL A CA  1 
ATOM 1428 C C   ? VAL A 1 192 ?   4.040   2.593  -1.082 1.000 97.010 ? 192 VAL A C   1 
ATOM 1429 C CB  ? VAL A 1 192 ?   2.310   3.025  -2.862 1.000 97.010 ? 192 VAL A CB  1 
ATOM 1430 O O   ? VAL A 1 192 ?   3.470   3.021  -0.075 1.000 97.010 ? 192 VAL A O   1 
ATOM 1431 C CG1 ? VAL A 1 192 ?   3.120   4.213  -3.376 1.000 97.010 ? 192 VAL A CG1 1 
ATOM 1432 C CG2 ? VAL A 1 192 ?   1.492   2.402  -3.992 1.000 97.010 ? 192 VAL A CG2 1 
ATOM 1433 N N   ? SER A 1 193 ?   5.368   2.700  -1.243 1.000 96.080 ? 193 SER A N   1 
ATOM 1434 C CA  ? SER A 1 193 ?   6.248   3.118  -0.156 1.000 96.080 ? 193 SER A CA  1 
ATOM 1435 C C   ? SER A 1 193 ?   7.062   4.348  -0.546 1.000 96.080 ? 193 SER A C   1 
ATOM 1436 C CB  ? SER A 1 193 ?   7.189   1.980   0.241 1.000 96.080 ? 193 SER A CB  1 
ATOM 1437 O O   ? SER A 1 193 ?   6.872   5.428   0.017 1.000 96.080 ? 193 SER A O   1 
ATOM 1438 O OG  ? SER A 1 193 ?   7.899   2.303   1.423 1.000 96.080 ? 193 SER A OG  1 
ATOM 1439 N N   ? TRP A 1 194 ?   7.924   4.229  -1.548 1.000 94.230 ? 194 TRP A N   1 
ATOM 1440 C CA  ? TRP A 1 194 ?   8.771   5.368  -1.890 1.000 94.230 ? 194 TRP A CA  1 
ATOM 1441 C C   ? TRP A 1 194 ?   9.323   5.230  -3.305 1.000 94.230 ? 194 TRP A C   1 
ATOM 1442 C CB  ? TRP A 1 194 ?   9.923   5.501  -0.890 1.000 94.230 ? 194 TRP A CB  1 
ATOM 1443 O O   ? TRP A 1 194 ?   9.120   4.205  -3.960 1.000 94.230 ? 194 TRP A O   1 
ATOM 1444 C CG  ? TRP A 1 194 ?  10.844   4.319  -0.860 1.000 94.230 ? 194 TRP A CG  1 
ATOM 1445 C CD1 ? TRP A 1 194 ?  10.681   3.166  -0.144 1.000 94.230 ? 194 TRP A CD1 1 
ATOM 1446 C CD2 ? TRP A 1 194 ?  12.075   4.177  -1.576 1.000 94.230 ? 194 TRP A CD2 1 
ATOM 1447 C CE2 ? TRP A 1 194 ?  12.606   2.911  -1.247 1.000 94.230 ? 194 TRP A CE2 1 
ATOM 1448 C CE3 ? TRP A 1 194 ?  12.780   4.999  -2.465 1.000 94.230 ? 194 TRP A CE3 1 
ATOM 1449 N NE1 ? TRP A 1 194 ?  11.738   2.314  -0.372 1.000 94.230 ? 194 TRP A NE1 1 
ATOM 1450 C CH2 ? TRP A 1 194 ?  14.482   3.270  -2.644 1.000 94.230 ? 194 TRP A CH2 1 
ATOM 1451 C CZ2 ? TRP A 1 194 ?  13.812   2.446  -1.777 1.000 94.230 ? 194 TRP A CZ2 1 
ATOM 1452 C CZ3 ? TRP A 1 194 ?  13.980   4.535  -2.992 1.000 94.230 ? 194 TRP A CZ3 1 
ATOM 1453 N N   ? GLY A 1 195 ?  10.013   6.248  -3.801 1.000 88.680 ? 195 GLY A N   1 
ATOM 1454 C CA  ? GLY A 1 195 ?  10.712   6.332  -5.074 1.000 88.680 ? 195 GLY A CA  1 
ATOM 1455 C C   ? GLY A 1 195 ?  11.313   7.700  -5.336 1.000 88.680 ? 195 GLY A C   1 
ATOM 1456 O O   ? GLY A 1 195 ?  11.066   8.646  -4.585 1.000 88.680 ? 195 GLY A O   1 
ATOM 1457 N N   ? TYR A 1 196 ?  12.328   7.763  -6.272 1.000 84.910 ? 196 TYR A N   1 
ATOM 1458 C CA  ? TYR A 1 196 ?  12.884   9.056  -6.655 1.000 84.910 ? 196 TYR A CA  1 
ATOM 1459 C C   ? TYR A 1 196 ?  12.213   9.585  -7.917 1.000 84.910 ? 196 TYR A C   1 
ATOM 1460 C CB  ? TYR A 1 196 ?  14.396   8.947  -6.875 1.000 84.910 ? 196 TYR A CB  1 
ATOM 1461 O O   ? TYR A 1 196 ?  12.427   9.056  -9.010 1.000 84.910 ? 196 TYR A O   1 
ATOM 1462 C CG  ? TYR A 1 196 ?  15.171   8.633  -5.618 1.000 84.910 ? 196 TYR A CG  1 
ATOM 1463 C CD1 ? TYR A 1 196 ?  14.650   8.935  -4.362 1.000 84.910 ? 196 TYR A CD1 1 
ATOM 1464 C CD2 ? TYR A 1 196 ?  16.424   8.035  -5.684 1.000 84.910 ? 196 TYR A CD2 1 
ATOM 1465 C CE1 ? TYR A 1 196 ?  15.361   8.650  -3.201 1.000 84.910 ? 196 TYR A CE1 1 
ATOM 1466 C CE2 ? TYR A 1 196 ?  17.144   7.745  -4.529 1.000 84.910 ? 196 TYR A CE2 1 
ATOM 1467 O OH  ? TYR A 1 196 ?  17.313   7.770  -2.149 1.000 84.910 ? 196 TYR A OH  1 
ATOM 1468 C CZ  ? TYR A 1 196 ?  16.605   8.055  -3.295 1.000 84.910 ? 196 TYR A CZ  1 
ATOM 1469 N N   ? GLY A 1 197 ?  11.218  10.536  -7.637 1.000 82.180 ? 197 GLY A N   1 
ATOM 1470 C CA  ? GLY A 1 197 ?  10.465  10.981  -8.798 1.000 82.180 ? 197 GLY A CA  1 
ATOM 1471 C C   ? GLY A 1 197 ?   9.438   9.967  -9.268 1.000 82.180 ? 197 GLY A C   1 
ATOM 1472 O O   ? GLY A 1 197 ?   9.429   8.825  -8.805 1.000 82.180 ? 197 GLY A O   1 
ATOM 1473 N N   ? CYS A 1 198 ?   8.525  10.456 -10.160 1.000 83.660 ? 198 CYS A N   1 
ATOM 1474 C CA  ? CYS A 1 198 ?   7.529   9.553 -10.725 1.000 83.660 ? 198 CYS A CA  1 
ATOM 1475 C C   ? CYS A 1 198 ?   7.789   9.313 -12.207 1.000 83.660 ? 198 CYS A C   1 
ATOM 1476 C CB  ? CYS A 1 198 ?   6.122  10.115 -10.528 1.000 83.660 ? 198 CYS A CB  1 
ATOM 1477 O O   ? CYS A 1 198 ?   8.004  10.261 -12.965 1.000 83.660 ? 198 CYS A O   1 
ATOM 1478 S SG  ? CYS A 1 198 ?   5.659  10.329  -8.795 1.000 83.660 ? 198 CYS A SG  1 
ATOM 1479 N N   ? ALA A 1 199 ?   7.799   7.952 -12.537 1.000 81.160 ? 199 ALA A N   1 
ATOM 1480 C CA  ? ALA A 1 199 ?   7.818   7.568 -13.945 1.000 81.160 ? 199 ALA A CA  1 
ATOM 1481 C C   ? ALA A 1 199 ?   9.110   8.019 -14.620 1.000 81.160 ? 199 ALA A C   1 
ATOM 1482 C CB  ? ALA A 1 199 ?   6.609   8.152 -14.673 1.000 81.160 ? 199 ALA A CB  1 
ATOM 1483 O O   ? ALA A 1 199 ?   9.121   8.319 -15.816 1.000 81.160 ? 199 ALA A O   1 
ATOM 1484 N N   ? GLN A 1 200 ?  10.210   8.258 -13.821 1.000 87.720 ? 200 GLN A N   1 
ATOM 1485 C CA  ? GLN A 1 200 ?  11.525   8.599 -14.353 1.000 87.720 ? 200 GLN A CA  1 
ATOM 1486 C C   ? GLN A 1 200 ?  12.278   7.349 -14.800 1.000 87.720 ? 200 GLN A C   1 
ATOM 1487 C CB  ? GLN A 1 200 ?  12.345   9.361 -13.310 1.000 87.720 ? 200 GLN A CB  1 
ATOM 1488 O O   ? GLN A 1 200 ?  12.113   6.276 -14.216 1.000 87.720 ? 200 GLN A O   1 
ATOM 1489 C CG  ? GLN A 1 200 ?  11.762  10.718 -12.942 1.000 87.720 ? 200 GLN A CG  1 
ATOM 1490 C CD  ? GLN A 1 200 ?  11.743  11.686 -14.110 1.000 87.720 ? 200 GLN A CD  1 
ATOM 1491 N NE2 ? GLN A 1 200 ?  10.713  12.523 -14.170 1.000 87.720 ? 200 GLN A NE2 1 
ATOM 1492 O OE1 ? GLN A 1 200 ?  12.647  11.681 -14.952 1.000 87.720 ? 200 GLN A OE1 1 
ATOM 1493 N N   ? PRO A 1 201 ?  13.061   7.562 -15.888 1.000 89.950 ? 201 PRO A N   1 
ATOM 1494 C CA  ? PRO A 1 201 ?  13.885   6.425 -16.304 1.000 89.950 ? 201 PRO A CA  1 
ATOM 1495 C C   ? PRO A 1 201 ?  14.816   5.934 -15.197 1.000 89.950 ? 201 PRO A C   1 
ATOM 1496 C CB  ? PRO A 1 201 ?  14.687   6.983 -17.483 1.000 89.950 ? 201 PRO A CB  1 
ATOM 1497 O O   ? PRO A 1 201 ?  15.373   6.742 -14.451 1.000 89.950 ? 201 PRO A O   1 
ATOM 1498 C CG  ? PRO A 1 201 ?  13.865   8.120 -18.000 1.000 89.950 ? 201 PRO A CG  1 
ATOM 1499 C CD  ? PRO A 1 201 ?  13.136   8.745 -16.845 1.000 89.950 ? 201 PRO A CD  1 
ATOM 1500 N N   ? ASP A 1 202 ?  14.871   4.561 -15.023 1.000 90.670 ? 202 ASP A N   1 
ATOM 1501 C CA  ? ASP A 1 202 ?  15.756   3.874 -14.088 1.000 90.670 ? 202 ASP A CA  1 
ATOM 1502 C C   ? ASP A 1 202 ?  15.364   4.171 -12.642 1.000 90.670 ? 202 ASP A C   1 
ATOM 1503 C CB  ? ASP A 1 202 ?  17.212   4.276 -14.331 1.000 90.670 ? 202 ASP A CB  1 
ATOM 1504 O O   ? ASP A 1 202 ?  16.204   4.113 -11.741 1.000 90.670 ? 202 ASP A O   1 
ATOM 1505 C CG  ? ASP A 1 202 ?  17.752   3.773 -15.658 1.000 90.670 ? 202 ASP A CG  1 
ATOM 1506 O OD1 ? ASP A 1 202 ?  17.448   2.624 -16.044 1.000 90.670 ? 202 ASP A OD1 1 
ATOM 1507 O OD2 ? ASP A 1 202 ?  18.491   4.531 -16.323 1.000 90.670 ? 202 ASP A OD2 1 
ATOM 1508 N N   ? ALA A 1 203 ?  14.097   4.689 -12.501 1.000 91.140 ? 203 ALA A N   1 
ATOM 1509 C CA  ? ALA A 1 203 ?  13.602   4.990 -11.160 1.000 91.140 ? 203 ALA A CA  1 
ATOM 1510 C C   ? ALA A 1 203 ?  12.205   4.413 -10.948 1.000 91.140 ? 203 ALA A C   1 
ATOM 1511 C CB  ? ALA A 1 203 ?  13.593   6.498 -10.922 1.000 91.140 ? 203 ALA A CB  1 
ATOM 1512 O O   ? ALA A 1 203 ?  11.223   5.155 -10.888 1.000 91.140 ? 203 ALA A O   1 
ATOM 1513 N N   ? PRO A 1 204 ?  12.075   3.115 -10.936 1.000 93.670 ? 204 PRO A N   1 
ATOM 1514 C CA  ? PRO A 1 204 ?  10.758   2.525 -10.683 1.000 93.670 ? 204 PRO A CA  1 
ATOM 1515 C C   ? PRO A 1 204 ?  10.234   2.830  -9.282 1.000 93.670 ? 204 PRO A C   1 
ATOM 1516 C CB  ? PRO A 1 204 ?  11.004   1.024 -10.860 1.000 93.670 ? 204 PRO A CB  1 
ATOM 1517 O O   ? PRO A 1 204 ?  10.995   3.272  -8.417 1.000 93.670 ? 204 PRO A O   1 
ATOM 1518 C CG  ? PRO A 1 204 ?  12.417   0.814 -10.419 1.000 93.670 ? 204 PRO A CG  1 
ATOM 1519 C CD  ? PRO A 1 204 ?  13.234   1.994 -10.860 1.000 93.670 ? 204 PRO A CD  1 
ATOM 1520 N N   ? GLY A 1 205 ?   8.910   2.598  -9.088 1.000 94.600 ? 205 GLY A N   1 
ATOM 1521 C CA  ? GLY A 1 205 ?   8.355   2.683  -7.747 1.000 94.600 ? 205 GLY A CA  1 
ATOM 1522 C C   ? GLY A 1 205 ?   8.824   1.566  -6.834 1.000 94.600 ? 205 GLY A C   1 
ATOM 1523 O O   ? GLY A 1 205 ?   9.016   0.433  -7.279 1.000 94.600 ? 205 GLY A O   1 
ATOM 1524 N N   ? VAL A 1 206 ?   8.990   1.908  -5.543 1.000 96.740 ? 206 VAL A N   1 
ATOM 1525 C CA  ? VAL A 1 206 ?   9.378   0.939  -4.523 1.000 96.740 ? 206 VAL A CA  1 
ATOM 1526 C C   ? VAL A 1 206 ?   8.213   0.704  -3.564 1.000 96.740 ? 206 VAL A C   1 
ATOM 1527 C CB  ? VAL A 1 206 ?  10.626   1.406  -3.742 1.000 96.740 ? 206 VAL A CB  1 
ATOM 1528 O O   ? VAL A 1 206 ?   7.593   1.657  -3.086 1.000 96.740 ? 206 VAL A O   1 
ATOM 1529 C CG1 ? VAL A 1 206 ?  11.004   0.386  -2.669 1.000 96.740 ? 206 VAL A CG1 1 
ATOM 1530 C CG2 ? VAL A 1 206 ?  11.796   1.640  -4.696 1.000 96.740 ? 206 VAL A CG2 1 
ATOM 1531 N N   ? TYR A 1 207 ?   7.975  -0.518  -3.298 1.000 97.840 ? 207 TYR A N   1 
ATOM 1532 C CA  ? TYR A 1 207 ?   6.830  -0.935  -2.497 1.000 97.840 ? 207 TYR A CA  1 
ATOM 1533 C C   ? TYR A 1 207 ?   7.263  -1.866  -1.370 1.000 97.840 ? 207 TYR A C   1 
ATOM 1534 C CB  ? TYR A 1 207 ?   5.783  -1.629  -3.374 1.000 97.840 ? 207 TYR A CB  1 
ATOM 1535 O O   ? TYR A 1 207 ?   8.281  -2.553  -1.482 1.000 97.840 ? 207 TYR A O   1 
ATOM 1536 C CG  ? TYR A 1 207 ?   5.399  -0.838  -4.600 1.000 97.840 ? 207 TYR A CG  1 
ATOM 1537 C CD1 ? TYR A 1 207 ?   4.211  -0.110  -4.640 1.000 97.840 ? 207 TYR A CD1 1 
ATOM 1538 C CD2 ? TYR A 1 207 ?   6.221  -0.816  -5.722 1.000 97.840 ? 207 TYR A CD2 1 
ATOM 1539 C CE1 ? TYR A 1 207 ?   3.852   0.619  -5.769 1.000 97.840 ? 207 TYR A CE1 1 
ATOM 1540 C CE2 ? TYR A 1 207 ?   5.871  -0.091  -6.856 1.000 97.840 ? 207 TYR A CE2 1 
ATOM 1541 O OH  ? TYR A 1 207 ?   4.336   1.342  -7.990 1.000 97.840 ? 207 TYR A OH  1 
ATOM 1542 C CZ  ? TYR A 1 207 ?   4.687   0.622  -6.870 1.000 97.840 ? 207 TYR A CZ  1 
ATOM 1543 N N   ? THR A 1 208 ?   6.509  -1.708  -0.233 1.000 98.320 ? 208 THR A N   1 
ATOM 1544 C CA  ? THR A 1 208 ?   6.683  -2.745   0.779 1.000 98.320 ? 208 THR A CA  1 
ATOM 1545 C C   ? THR A 1 208 ?   6.221  -4.099   0.249 1.000 98.320 ? 208 THR A C   1 
ATOM 1546 C CB  ? THR A 1 208 ?   5.912  -2.404   2.067 1.000 98.320 ? 208 THR A CB  1 
ATOM 1547 O O   ? THR A 1 208 ?   5.118  -4.219  -0.287 1.000 98.320 ? 208 THR A O   1 
ATOM 1548 C CG2 ? THR A 1 208 ?   6.084  -3.496   3.117 1.000 98.320 ? 208 THR A CG2 1 
ATOM 1549 O OG1 ? THR A 1 208 ?   6.402  -1.166   2.597 1.000 98.320 ? 208 THR A OG1 1 
ATOM 1550 N N   ? LYS A 1 209 ?   7.142  -5.141   0.333 1.000 98.200 ? 209 LYS A N   1 
ATOM 1551 C CA  ? LYS A 1 209 ?   6.881  -6.499  -0.136 1.000 98.200 ? 209 LYS A CA  1 
ATOM 1552 C C   ? LYS A 1 209 ?   6.001  -7.262   0.850 1.000 98.200 ? 209 LYS A C   1 
ATOM 1553 C CB  ? LYS A 1 209 ?   8.193  -7.252  -0.359 1.000 98.200 ? 209 LYS A CB  1 
ATOM 1554 O O   ? LYS A 1 209 ?   6.495  -7.798   1.844 1.000 98.200 ? 209 LYS A O   1 
ATOM 1555 C CG  ? LYS A 1 209 ?   8.033  -8.565  -1.112 1.000 98.200 ? 209 LYS A CG  1 
ATOM 1556 C CD  ? LYS A 1 209 ?   9.382  -9.211  -1.401 1.000 98.200 ? 209 LYS A CD  1 
ATOM 1557 C CE  ? LYS A 1 209 ?   9.258 -10.329  -2.428 1.000 98.200 ? 209 LYS A CE  1 
ATOM 1558 N NZ  ? LYS A 1 209 ?  10.587 -10.927  -2.758 1.000 98.200 ? 209 LYS A NZ  1 
ATOM 1559 N N   ? VAL A 1 210 ?   4.683  -7.372   0.582 1.000 98.520 ? 210 VAL A N   1 
ATOM 1560 C CA  ? VAL A 1 210 ?   3.668  -7.845   1.518 1.000 98.520 ? 210 VAL A CA  1 
ATOM 1561 C C   ? VAL A 1 210 ?   3.900  -9.323   1.827 1.000 98.520 ? 210 VAL A C   1 
ATOM 1562 C CB  ? VAL A 1 210 ?   2.242  -7.635   0.963 1.000 98.520 ? 210 VAL A CB  1 
ATOM 1563 O O   ? VAL A 1 210 ?   3.688  -9.767   2.958 1.000 98.520 ? 210 VAL A O   1 
ATOM 1564 C CG1 ? VAL A 1 210 ?   1.209  -8.319   1.856 1.000 98.520 ? 210 VAL A CG1 1 
ATOM 1565 C CG2 ? VAL A 1 210 ?   1.936  -6.144   0.832 1.000 98.520 ? 210 VAL A CG2 1 
ATOM 1566 N N   ? CYS A 1 211 ?   4.291 -10.164   0.872 1.000 98.380 ? 211 CYS A N   1 
ATOM 1567 C CA  ? CYS A 1 211 ?   4.459 -11.596   1.093 1.000 98.380 ? 211 CYS A CA  1 
ATOM 1568 C C   ? CYS A 1 211 ?   5.446 -11.860   2.223 1.000 98.380 ? 211 CYS A C   1 
ATOM 1569 C CB  ? CYS A 1 211 ?   4.938 -12.283  -0.186 1.000 98.380 ? 211 CYS A CB  1 
ATOM 1570 O O   ? CYS A 1 211 ?   5.407 -12.920   2.852 1.000 98.380 ? 211 CYS A O   1 
ATOM 1571 S SG  ? CYS A 1 211 ?   6.609 -11.812  -0.684 1.000 98.380 ? 211 CYS A SG  1 
ATOM 1572 N N   ? ASN A 1 212 ?   6.311 -10.895   2.548 1.000 98.280 ? 212 ASN A N   1 
ATOM 1573 C CA  ? ASN A 1 212 ?   7.268 -11.051   3.638 1.000 98.280 ? 212 ASN A CA  1 
ATOM 1574 C C   ? ASN A 1 212 ?   6.625 -10.766   4.993 1.000 98.280 ? 212 ASN A C   1 
ATOM 1575 C CB  ? ASN A 1 212 ?   8.479 -10.141   3.423 1.000 98.280 ? 212 ASN A CB  1 
ATOM 1576 O O   ? ASN A 1 212 ?   7.241 -10.991   6.036 1.000 98.280 ? 212 ASN A O   1 
ATOM 1577 C CG  ? ASN A 1 212 ?   9.442 -10.686   2.387 1.000 98.280 ? 212 ASN A CG  1 
ATOM 1578 N ND2 ? ASN A 1 212 ?  10.426  -9.878   2.009 1.000 98.280 ? 212 ASN A ND2 1 
ATOM 1579 O OD1 ? ASN A 1 212 ?   9.303 -11.823   1.929 1.000 98.280 ? 212 ASN A OD1 1 
ATOM 1580 N N   ? TYR A 1 213 ?   5.355 -10.260   5.008 1.000 98.500 ? 213 TYR A N   1 
ATOM 1581 C CA  ? TYR A 1 213 ?   4.775  -9.791   6.262 1.000 98.500 ? 213 TYR A CA  1 
ATOM 1582 C C   ? TYR A 1 213 ?   3.449 -10.488   6.544 1.000 98.500 ? 213 TYR A C   1 
ATOM 1583 C CB  ? TYR A 1 213 ?   4.569  -8.274   6.224 1.000 98.500 ? 213 TYR A CB  1 
ATOM 1584 O O   ? TYR A 1 213 ?   2.689 -10.060   7.416 1.000 98.500 ? 213 TYR A O   1 
ATOM 1585 C CG  ? TYR A 1 213 ?   5.854  -7.490   6.107 1.000 98.500 ? 213 TYR A CG  1 
ATOM 1586 C CD1 ? TYR A 1 213 ?   6.610  -7.183   7.236 1.000 98.500 ? 213 TYR A CD1 1 
ATOM 1587 C CD2 ? TYR A 1 213 ?   6.313  -7.054   4.869 1.000 98.500 ? 213 TYR A CD2 1 
ATOM 1588 C CE1 ? TYR A 1 213 ?   7.794  -6.459   7.133 1.000 98.500 ? 213 TYR A CE1 1 
ATOM 1589 C CE2 ? TYR A 1 213 ?   7.495  -6.329   4.755 1.000 98.500 ? 213 TYR A CE2 1 
ATOM 1590 O OH  ? TYR A 1 213 ?   9.398  -5.321   5.783 1.000 98.500 ? 213 TYR A OH  1 
ATOM 1591 C CZ  ? TYR A 1 213 ?   8.227  -6.038   5.891 1.000 98.500 ? 213 TYR A CZ  1 
ATOM 1592 N N   ? VAL A 1 214 ?   3.128 -11.500   5.791 1.000 98.510 ? 214 VAL A N   1 
ATOM 1593 C CA  ? VAL A 1 214 ?   1.841 -12.166   5.960 1.000 98.510 ? 214 VAL A CA  1 
ATOM 1594 C C   ? VAL A 1 214 ?   1.729 -12.722   7.378 1.000 98.510 ? 214 VAL A C   1 
ATOM 1595 C CB  ? VAL A 1 214 ?   1.648 -13.298   4.927 1.000 98.510 ? 214 VAL A CB  1 
ATOM 1596 O O   ? VAL A 1 214 ?   0.689 -12.584   8.025 1.000 98.510 ? 214 VAL A O   1 
ATOM 1597 C CG1 ? VAL A 1 214 ?   0.432 -14.152   5.283 1.000 98.510 ? 214 VAL A CG1 1 
ATOM 1598 C CG2 ? VAL A 1 214 ?   1.503 -12.717   3.521 1.000 98.510 ? 214 VAL A CG2 1 
ATOM 1599 N N   ? ASP A 1 215 ?   2.790 -13.350   7.894 1.000 98.190 ? 215 ASP A N   1 
ATOM 1600 C CA  ? ASP A 1 215 ?   2.775 -13.890   9.250 1.000 98.190 ? 215 ASP A CA  1 
ATOM 1601 C C   ? ASP A 1 215 ?   2.555 -12.785  10.279 1.000 98.190 ? 215 ASP A C   1 
ATOM 1602 C CB  ? ASP A 1 215 ?   4.080 -14.632   9.546 1.000 98.190 ? 215 ASP A CB  1 
ATOM 1603 O O   ? ASP A 1 215 ?   1.745 -12.935  11.196 1.000 98.190 ? 215 ASP A O   1 
ATOM 1604 C CG  ? ASP A 1 215 ?   4.172 -15.976   8.844 1.000 98.190 ? 215 ASP A CG  1 
ATOM 1605 O OD1 ? ASP A 1 215 ?   3.138 -16.478   8.352 1.000 98.190 ? 215 ASP A OD1 1 
ATOM 1606 O OD2 ? ASP A 1 215 ?   5.286 -16.538   8.784 1.000 98.190 ? 215 ASP A OD2 1 
ATOM 1607 N N   ? TRP A 1 216 ?   3.262 -11.736  10.121 1.000 98.430 ? 216 TRP A N   1 
ATOM 1608 C CA  ? TRP A 1 216 ?   3.109 -10.599  11.023 1.000 98.430 ? 216 TRP A CA  1 
ATOM 1609 C C   ? TRP A 1 216 ?   1.682 -10.061  10.983 1.000 98.430 ? 216 TRP A C   1 
ATOM 1610 C CB  ? TRP A 1 216 ?   4.097  -9.487  10.660 1.000 98.430 ? 216 TRP A CB  1 
ATOM 1611 O O   ? TRP A 1 216 ?   1.087  -9.784  12.027 1.000 98.430 ? 216 TRP A O   1 
ATOM 1612 C CG  ? TRP A 1 216 ?   3.902  -8.221  11.439 1.000 98.430 ? 216 TRP A CG  1 
ATOM 1613 C CD1 ? TRP A 1 216 ?   4.340  -7.957  12.707 1.000 98.430 ? 216 TRP A CD1 1 
ATOM 1614 C CD2 ? TRP A 1 216 ?   3.212  -7.047  10.999 1.000 98.430 ? 216 TRP A CD2 1 
ATOM 1615 C CE2 ? TRP A 1 216 ?   3.272  -6.108  12.054 1.000 98.430 ? 216 TRP A CE2 1 
ATOM 1616 C CE3 ? TRP A 1 216 ?   2.550  -6.696   9.815 1.000 98.430 ? 216 TRP A CE3 1 
ATOM 1617 N NE1 ? TRP A 1 216 ?   3.964  -6.688  13.082 1.000 98.430 ? 216 TRP A NE1 1 
ATOM 1618 C CH2 ? TRP A 1 216 ?   2.051  -4.523  10.789 1.000 98.430 ? 216 TRP A CH2 1 
ATOM 1619 C CZ2 ? TRP A 1 216 ?   2.693  -4.840  11.958 1.000 98.430 ? 216 TRP A CZ2 1 
ATOM 1620 C CZ3 ? TRP A 1 216 ?   1.975  -5.434   9.722 1.000 98.430 ? 216 TRP A CZ3 1 
ATOM 1621 N N   ? ILE A 1 217 ?   1.114  -9.889   9.806 1.000 98.550 ? 217 ILE A N   1 
ATOM 1622 C CA  ? ILE A 1 217 ?  -0.239  -9.376   9.622 1.000 98.550 ? 217 ILE A CA  1 
ATOM 1623 C C   ? ILE A 1 217 ?  -1.236 -10.282  10.341 1.000 98.550 ? 217 ILE A C   1 
ATOM 1624 C CB  ? ILE A 1 217 ?  -0.602  -9.262   8.125 1.000 98.550 ? 217 ILE A CB  1 
ATOM 1625 O O   ? ILE A 1 217 ?  -2.057  -9.809  11.131 1.000 98.550 ? 217 ILE A O   1 
ATOM 1626 C CG1 ? ILE A 1 217 ?   0.241  -8.172   7.453 1.000 98.550 ? 217 ILE A CG1 1 
ATOM 1627 C CG2 ? ILE A 1 217 ?  -2.098  -8.983   7.951 1.000 98.550 ? 217 ILE A CG2 1 
ATOM 1628 C CD1 ? ILE A 1 217 ?   0.156  -8.174   5.932 1.000 98.550 ? 217 ILE A CD1 1 
ATOM 1629 N N   ? GLN A 1 218 ?  -1.149 -11.481  10.129 1.000 98.270 ? 218 GLN A N   1 
ATOM 1630 C CA  ? GLN A 1 218 ?  -2.092 -12.440  10.695 1.000 98.270 ? 218 GLN A CA  1 
ATOM 1631 C C   ? GLN A 1 218 ?  -1.973 -12.497  12.216 1.000 98.270 ? 218 GLN A C   1 
ATOM 1632 C CB  ? GLN A 1 218 ?  -1.868 -13.830  10.098 1.000 98.270 ? 218 GLN A CB  1 
ATOM 1633 O O   ? GLN A 1 218 ?  -2.982 -12.530  12.922 1.000 98.270 ? 218 GLN A O   1 
ATOM 1634 C CG  ? GLN A 1 218 ?  -2.305 -13.953   8.645 1.000 98.270 ? 218 GLN A CG  1 
ATOM 1635 C CD  ? GLN A 1 218 ?  -1.972 -15.306   8.045 1.000 98.270 ? 218 GLN A CD  1 
ATOM 1636 N NE2 ? GLN A 1 218 ?  -2.776 -15.740   7.080 1.000 98.270 ? 218 GLN A NE2 1 
ATOM 1637 O OE1 ? GLN A 1 218 ?  -1.001 -15.956   8.444 1.000 98.270 ? 218 GLN A OE1 1 
ATOM 1638 N N   ? ASN A 1 219 ?  -0.749 -12.554  12.711 1.000 98.300 ? 219 ASN A N   1 
ATOM 1639 C CA  ? ASN A 1 219 ?  -0.511 -12.574  14.150 1.000 98.300 ? 219 ASN A CA  1 
ATOM 1640 C C   ? ASN A 1 219 ?  -1.029 -11.306  14.822 1.000 98.300 ? 219 ASN A C   1 
ATOM 1641 C CB  ? ASN A 1 219 ?   0.978 -12.761  14.446 1.000 98.300 ? 219 ASN A CB  1 
ATOM 1642 O O   ? ASN A 1 219 ?  -1.605 -11.365  15.910 1.000 98.300 ? 219 ASN A O   1 
ATOM 1643 C CG  ? ASN A 1 219 ?   1.461 -14.168  14.151 1.000 98.300 ? 219 ASN A CG  1 
ATOM 1644 N ND2 ? ASN A 1 219 ?   2.760 -14.313  13.919 1.000 98.300 ? 219 ASN A ND2 1 
ATOM 1645 O OD1 ? ASN A 1 219 ?   0.672 -15.116  14.130 1.000 98.300 ? 219 ASN A OD1 1 
ATOM 1646 N N   ? THR A 1 220 ?  -0.780 -10.203  14.225 1.000 98.120 ? 220 THR A N   1 
ATOM 1647 C CA  ? THR A 1 220 ?  -1.235  -8.928  14.765 1.000 98.120 ? 220 THR A CA  1 
ATOM 1648 C C   ? THR A 1 220 ?  -2.759  -8.878  14.823 1.000 98.120 ? 220 THR A C   1 
ATOM 1649 C CB  ? THR A 1 220 ?  -0.712  -7.747  13.927 1.000 98.120 ? 220 THR A CB  1 
ATOM 1650 O O   ? THR A 1 220 ?  -3.334  -8.438  15.821 1.000 98.120 ? 220 THR A O   1 
ATOM 1651 C CG2 ? THR A 1 220 ?  -1.168  -6.413  14.511 1.000 98.120 ? 220 THR A CG2 1 
ATOM 1652 O OG1 ? THR A 1 220 ?   0.720  -7.782  13.905 1.000 98.120 ? 220 THR A OG1 1 
ATOM 1653 N N   ? ILE A 1 221 ?  -3.429  -9.321  13.749 1.000 97.940 ? 221 ILE A N   1 
ATOM 1654 C CA  ? ILE A 1 221 ?  -4.886  -9.370  13.706 1.000 97.940 ? 221 ILE A CA  1 
ATOM 1655 C C   ? ILE A 1 221 ?  -5.405 -10.293  14.807 1.000 97.940 ? 221 ILE A C   1 
ATOM 1656 C CB  ? ILE A 1 221 ?  -5.395  -9.844  12.326 1.000 97.940 ? 221 ILE A CB  1 
ATOM 1657 O O   ? ILE A 1 221 ?  -6.332  -9.937  15.538 1.000 97.940 ? 221 ILE A O   1 
ATOM 1658 C CG1 ? ILE A 1 221 ?  -5.170  -8.755  11.271 1.000 97.940 ? 221 ILE A CG1 1 
ATOM 1659 C CG2 ? ILE A 1 221 ?  -6.874 -10.236  12.401 1.000 97.940 ? 221 ILE A CG2 1 
ATOM 1660 C CD1 ? ILE A 1 221 ?  -5.509  -9.189   9.851 1.000 97.940 ? 221 ILE A CD1 1 
ATOM 1661 N N   ? ALA A 1 222 ?  -4.872 -11.455  14.990 1.000 97.440 ? 222 ALA A N   1 
ATOM 1662 C CA  ? ALA A 1 222 ?  -5.276 -12.446  15.984 1.000 97.440 ? 222 ALA A CA  1 
ATOM 1663 C C   ? ALA A 1 222 ?  -5.109 -11.903  17.400 1.000 97.440 ? 222 ALA A C   1 
ATOM 1664 C CB  ? ALA A 1 222 ?  -4.471 -13.732  15.812 1.000 97.440 ? 222 ALA A CB  1 
ATOM 1665 O O   ? ALA A 1 222 ?  -5.945 -12.155  18.271 1.000 97.440 ? 222 ALA A O   1 
ATOM 1666 N N   ? ASP A 1 223 ?  -4.120 -11.110  17.649 1.000 96.220 ? 223 ASP A N   1 
ATOM 1667 C CA  ? ASP A 1 223 ?  -3.800 -10.582  18.972 1.000 96.220 ? 223 ASP A CA  1 
ATOM 1668 C C   ? ASP A 1 223 ?  -4.702  -9.403  19.326 1.000 96.220 ? 223 ASP A C   1 
ATOM 1669 C CB  ? ASP A 1 223 ?  -2.331 -10.159  19.040 1.000 96.220 ? 223 ASP A CB  1 
ATOM 1670 O O   ? ASP A 1 223 ?  -4.707  -8.939  20.468 1.000 96.220 ? 223 ASP A O   1 
ATOM 1671 C CG  ? ASP A 1 223 ?  -1.374 -11.339  19.049 1.000 96.220 ? 223 ASP A CG  1 
ATOM 1672 O OD1 ? ASP A 1 223 ?  -1.815 -12.479  19.308 1.000 96.220 ? 223 ASP A OD1 1 
ATOM 1673 O OD2 ? ASP A 1 223 ?  -0.168 -11.125  18.798 1.000 96.220 ? 223 ASP A OD2 1 
ATOM 1674 N N   ? ASN A 1 224 ?  -5.479  -8.908  18.365 1.000 93.110 ? 224 ASN A N   1 
ATOM 1675 C CA  ? ASN A 1 224 ?  -6.291  -7.715  18.581 1.000 93.110 ? 224 ASN A CA  1 
ATOM 1676 C C   ? ASN A 1 224 ?  -7.743  -7.945  18.174 1.000 93.110 ? 224 ASN A C   1 
ATOM 1677 C CB  ? ASN A 1 224 ?  -5.708  -6.523  17.818 1.000 93.110 ? 224 ASN A CB  1 
ATOM 1678 O O   ? ASN A 1 224 ?  -8.648  -7.281  18.684 1.000 93.110 ? 224 ASN A O   1 
ATOM 1679 C CG  ? ASN A 1 224 ?  -4.425  -6.005  18.438 1.000 93.110 ? 224 ASN A CG  1 
ATOM 1680 N ND2 ? ASN A 1 224 ?  -3.290  -6.445  17.908 1.000 93.110 ? 224 ASN A ND2 1 
ATOM 1681 O OD1 ? ASN A 1 224 ?  -4.454  -5.215  19.385 1.000 93.110 ? 224 ASN A OD1 1 
# 
loop_
_struct_sheet_range.sheet_id 
_struct_sheet_range.id 
_struct_sheet_range.beg_label_comp_id 
_struct_sheet_range.beg_label_asym_id 
_struct_sheet_range.beg_label_seq_id 
_struct_sheet_range.pdbx_beg_PDB_ins_code 
_struct_sheet_range.end_label_comp_id 
_struct_sheet_range.end_label_asym_id 
_struct_sheet_range.end_label_seq_id 
_struct_sheet_range.pdbx_end_PDB_ins_code 
_struct_sheet_range.beg_auth_comp_id 
_struct_sheet_range.beg_auth_asym_id 
_struct_sheet_range.beg_auth_seq_id 
_struct_sheet_range.end_auth_comp_id 
_struct_sheet_range.end_auth_asym_id 
_struct_sheet_range.end_auth_seq_id 
A A ILE A   2 ? VAL A   3 ? ILE A 2   VAL A 3   
A B ASP A 172 ? SER A 173 ? ASP A 172 SER A 173 
B C TYR A   6 ? THR A   7 ? TYR A 6   THR A 7   
B D GLN A 116 ? GLY A 121 ? GLN A 116 GLY A 121 
B E GLN A 137 ? VAL A 143 ? GLN A 137 VAL A 143 
B F MET A 161 ? VAL A 164 ? MET A 161 VAL A 164 
B G PRO A 181 ? CYS A 184 ? PRO A 181 CYS A 184 
B H GLU A 187 ? TRP A 194 ? GLU A 187 TRP A 194 
B I GLY A 205 ? LYS A 209 ? GLY A 205 LYS A 209 
C J GLN A  16 ? ASN A  20 ? GLN A 16  ASN A 20  
C K HIS A  24 ? LEU A  30 ? HIS A 24  LEU A 30  
C L TRP A  35 ? SER A  38 ? TRP A 35  SER A 38  
C M GLN A  48 ? LEU A  51 ? GLN A 48  LEU A 51  
C N GLN A  64 ? ARG A  73 ? GLN A 64  ARG A 73  
C O MET A  87 ? LEU A  91 ? MET A 87  LEU A 91  
D P ASN A  55 ? ASN A  55 ? ASN A 55  ASN A 55  
D Q LEU A 135 ? LEU A 135 ? LEU A 135 LEU A 135 
E R ASN A  78 ? ASN A  78 ? ASN A 78  ASN A 78  
E S ASP A  83 ? ASP A  83 ? ASP A 83  ASP A 83  
F T GLN A 200 ? GLN A 200 ? GLN A 200 GLN A 200 
F U ALA A 203 ? ALA A 203 ? ALA A 203 ALA A 203 
# 
loop_
_struct_conf.id 
_struct_conf.conf_type_id 
_struct_conf.beg_label_comp_id 
_struct_conf.beg_label_asym_id 
_struct_conf.beg_label_seq_id 
_struct_conf.pdbx_beg_PDB_ins_code 
_struct_conf.end_label_comp_id 
_struct_conf.end_label_asym_id 
_struct_conf.end_label_seq_id 
_struct_conf.pdbx_end_PDB_ins_code 
_struct_conf.beg_auth_comp_id 
_struct_conf.beg_auth_asym_id 
_struct_conf.beg_auth_seq_id 
_struct_conf.end_auth_comp_id 
_struct_conf.end_auth_asym_id 
_struct_conf.end_auth_seq_id 
STRN1         STRN         ILE A   2 ? VAL A   3 ? ILE A 2   VAL A 3   
TURN_TY1_P1   TURN_TY1_P   GLY A   4 ? GLY A   4 ? GLY A 4   GLY A 4   
STRN2         STRN         TYR A   6 ? THR A   7 ? TYR A 6   THR A 7   
HELX_LH_PP_P1 HELX_LH_PP_P CYS A   8 ? ARG A   9 ? CYS A 8   ARG A 9   
TURN_TY1_P2   TURN_TY1_P   GLU A  10 ? SER A  11 ? GLU A 10  SER A 11  
BEND1         BEND         SER A  12 ? SER A  12 ? SER A 12  SER A 12  
TURN_TY1_P3   TURN_TY1_P   PRO A  14 ? TYR A  15 ? PRO A 14  TYR A 15  
STRN3         STRN         GLN A  16 ? ASN A  20 ? GLN A 16  ASN A 20  
BEND2         BEND         ALA A  21 ? TYR A  23 ? ALA A 21  TYR A 23  
STRN4         STRN         HIS A  24 ? LEU A  30 ? HIS A 24  LEU A 30  
BEND3         BEND         ASN A  32 ? GLN A  34 ? ASN A 32  GLN A 34  
STRN5         STRN         TRP A  35 ? SER A  38 ? TRP A 35  SER A 38  
HELX_RH_3T_P1 HELX_RH_3T_P ALA A  40 ? CYS A  42 ? ALA A 40  CYS A 42  
BEND4         BEND         TYR A  45 ? ARG A  46 ? TYR A 45  ARG A 46  
STRN6         STRN         GLN A  48 ? LEU A  51 ? GLN A 48  LEU A 51  
BEND5         BEND         GLY A  52 ? GLY A  52 ? GLY A 52  GLY A 52  
BEND6         BEND         HIS A  54 ? HIS A  54 ? HIS A 54  HIS A 54  
STRN7         STRN         ASN A  55 ? ASN A  55 ? ASN A 55  ASN A 55  
TURN_TY1_P4   TURN_TY1_P   ILE A  56 ? ASN A  57 ? ILE A 56  ASN A 57  
BEND7         BEND         VAL A  58 ? VAL A  58 ? VAL A 58  VAL A 58  
BEND8         BEND         GLY A  61 ? ASN A  62 ? GLY A 61  ASN A 62  
STRN8         STRN         GLN A  64 ? ARG A  73 ? GLN A 64  ARG A 73  
TURN_TY1_P5   TURN_TY1_P   PRO A  75 ? ASN A  76 ? PRO A 75  ASN A 76  
STRN9         STRN         ASN A  78 ? ASN A  78 ? ASN A 78  ASN A 78  
TURN_TY1_P6   TURN_TY1_P   SER A  79 ? LEU A  82 ? SER A 79  LEU A 82  
STRN10        STRN         ASP A  83 ? ASP A  83 ? ASP A 83  ASP A 83  
TURN_TY1_P7   TURN_TY1_P   ASN A  84 ? ASN A  84 ? ASN A 84  ASN A 84  
STRN11        STRN         MET A  87 ? LEU A  91 ? MET A 87  LEU A 91  
BEND9         BEND         ALA A  92 ? SER A  93 ? ALA A 92  SER A 93  
BEND10        BEND         ASN A  98 ? ARG A 100 ? ASN A 98  ARG A 100 
HELX_LH_PP_P2 HELX_LH_PP_P SER A 103 ? PRO A 107 ? SER A 103 PRO A 107 
BEND11        BEND         SER A 108 ? SER A 109 ? SER A 108 SER A 109 
HELX_LH_PP_P3 HELX_LH_PP_P CYS A 110 ? PRO A 112 ? CYS A 110 PRO A 112 
TURN_TY1_P8   TURN_TY1_P   ALA A 113 ? GLY A 114 ? ALA A 113 GLY A 114 
STRN12        STRN         GLN A 116 ? GLY A 121 ? GLN A 116 GLY A 121 
BEND12        BEND         TRP A 122 ? GLY A 123 ? TRP A 122 GLY A 123 
BEND13        BEND         SER A 127 ? GLY A 129 ? SER A 127 GLY A 129 
BEND14        BEND         ASP A 134 ? ASP A 134 ? ASP A 134 ASP A 134 
STRN13        STRN         LEU A 135 ? LEU A 135 ? LEU A 135 LEU A 135 
STRN14        STRN         GLN A 137 ? PRO A 142 ? GLN A 137 PRO A 142 
STRN15        STRN         VAL A 143 ? VAL A 143 ? VAL A 143 VAL A 143 
HELX_LH_PP_P4 HELX_LH_PP_P LEU A 144 ? PRO A 145 ? LEU A 144 PRO A 145 
HELX_RH_AL_P1 HELX_RH_AL_P GLN A 146 ? SER A 152 ? GLN A 146 SER A 152 
BEND15        BEND         TYR A 153 ? TYR A 153 ? TYR A 153 TYR A 153 
TURN_TY1_P9   TURN_TY1_P   PRO A 154 ? ASP A 156 ? PRO A 154 ASP A 156 
TURN_TY1_P10  TURN_TY1_P   ASN A 159 ? ASN A 160 ? ASN A 159 ASN A 160 
STRN16        STRN         MET A 161 ? VAL A 164 ? MET A 161 VAL A 164 
BEND16        BEND         GLY A 165 ? GLY A 165 ? GLY A 165 GLY A 165 
TURN_TY1_P11  TURN_TY1_P   LEU A 167 ? GLU A 168 ? LEU A 167 GLU A 168 
BEND17        BEND         GLY A 170 ? GLY A 170 ? GLY A 170 GLY A 170 
STRN17        STRN         ASP A 172 ? SER A 173 ? ASP A 172 SER A 173 
TURN_TY1_P12  TURN_TY1_P   GLN A 175 ? GLY A 176 ? GLN A 175 GLY A 176 
TURN_TY1_P13  TURN_TY1_P   SER A 178 ? GLY A 179 ? SER A 178 GLY A 179 
STRN18        STRN         PRO A 181 ? CYS A 184 ? PRO A 181 CYS A 184 
TURN_TY1_P14  TURN_TY1_P   ASN A 185 ? GLY A 186 ? ASN A 185 GLY A 186 
STRN19        STRN         GLU A 187 ? TRP A 194 ? GLU A 187 TRP A 194 
BEND18        BEND         TYR A 196 ? ALA A 199 ? TYR A 196 ALA A 199 
STRN20        STRN         GLN A 200 ? GLN A 200 ? GLN A 200 GLN A 200 
TURN_TY1_P15  TURN_TY1_P   PRO A 201 ? ASP A 202 ? PRO A 201 ASP A 202 
STRN21        STRN         ALA A 203 ? ALA A 203 ? ALA A 203 ALA A 203 
STRN22        STRN         GLY A 205 ? LYS A 209 ? GLY A 205 LYS A 209 
HELX_RH_3T_P2 HELX_RH_3T_P VAL A 210 ? ASN A 212 ? VAL A 210 ASN A 212 
BEND19        BEND         TYR A 213 ? TYR A 213 ? TYR A 213 TYR A 213 
HELX_RH_AL_P2 HELX_RH_AL_P VAL A 214 ? ASP A 223 ? VAL A 214 ASP A 223 
# 
