# Supplementary material for: FlatProt: 2D visualization eases protein structure comparison
Source: BMC Bioinformatics. 2025 Aug 13;26:210. doi: 10.1186/s12859-025-06233-x (PMC12344939; doi:10.1186/s12859-025-06233-x)
Supplement: Supplementary file 1 — Supplementary Material 1 [file 12859_2025_6233_MOESM1_ESM.zip › KLK/structures/Nana_TKL3.cif]

data_Nana_TKL3
# 
_entry.id   Nana_TKL3 
# 
_entity.id                         1      
_entity.type                       polymer 
_entity.pdbx_description           polymer-1 
_entity.formula_weight             24902.7 
_entity.pdbx_number_of_molecules        1 
# 
loop_
_struct_sheet.id 
_struct_sheet.number_strands 
A 2 
B 8 
C 6 
D 2 
E 2 
# 
loop_
_struct_conf_type.id 
_struct_conf_type.criteria 
STRN         DSSP 
TURN_TY1_P   DSSP 
HELX_LH_PP_P DSSP 
BEND         DSSP 
HELX_RH_3T_P DSSP 
HELX_RH_AL_P DSSP 
# 
_struct_asym.id          A 
_struct_asym.entity_id   1 
# 
_software.pdbx_ordinal     1 
_software.name             dssp 
_software.version          4.4.10 
_software.date             ? 
_software.classification   'model annotation' 
# 
_entity_poly.entity_id                      1 
_entity_poly.type                           polypeptide(L) 
_entity_poly.nstd_linkage                   n 
_entity_poly.nstd_monomer                   n 
_entity_poly.pdbx_seq_one_letter_code       
;KILGGKPCVPNSQPWQAALFSGFRLICGGTLIHPSWVVSAAHCRKSIFPVRLGEHHLRRIDWSEQLKLSSKAIVHPEYNR
RTLNNDIMLIKLLTPATLNDKVKVLDLSTNCPQPGTKCLISGWGTTSSPQTNYPDVLQCANITIINHNVCRSIYPNYINE
NMVCAGKMVGGTDSCQGDSGGPLVCNGKLQGIVSWGPYICAQPNKPGVYVNVCKYTNWIQETIQNN
;
_entity_poly.pdbx_seq_one_letter_code_can   
;KILGGKPCVPNSQPWQAALFSGFRLICGGTLIHPSWVVSAAHCRKSIFPVRLGEHHLRRIDWSEQLKLSSKAIVHPEYNR
RTLNNDIMLIKLLTPATLNDKVKVLDLSTNCPQPGTKCLISGWGTTSSPQTNYPDVLQCANITIINHNVCRSIYPNYINE
NMVCAGKMVGGTDSCQGDSGGPLVCNGKLQGIVSWGPYICAQPNKPGVYVNVCKYTNWIQETIQNN
;
_entity_poly.pdbx_strand_id                 A 
# 
loop_
_dssp_struct_summary.entry_id 
_dssp_struct_summary.label_comp_id 
_dssp_struct_summary.label_asym_id 
_dssp_struct_summary.label_seq_id 
_dssp_struct_summary.secondary_structure 
_dssp_struct_summary.ss_bridge 
_dssp_struct_summary.helix_3_10 
_dssp_struct_summary.helix_alpha 
_dssp_struct_summary.helix_pi 
_dssp_struct_summary.helix_pp 
_dssp_struct_summary.bend 
_dssp_struct_summary.chirality 
_dssp_struct_summary.sheet 
_dssp_struct_summary.strand 
_dssp_struct_summary.ladder_1 
_dssp_struct_summary.ladder_2 
_dssp_struct_summary.accessibility 
_dssp_struct_summary.TCO 
_dssp_struct_summary.kappa 
_dssp_struct_summary.alpha 
_dssp_struct_summary.phi 
_dssp_struct_summary.psi 
_dssp_struct_summary.x_ca 
_dssp_struct_summary.y_ca 
_dssp_struct_summary.z_ca 
Nana_TKL3 LYS A 1   . . . . . . . . . . . . ? .      .     .      .      94.9   9.3   -0.9  2.3   
Nana_TKL3 ILE A 2   . . > . . . . - . . . . ? -0.859 .     -168.5 -99.0  83.8   9.9   -3.8  0.1   
Nana_TKL3 LEU A 3   B . 3 . . . S + A A A . ? -0.793 78.2  15.9   -68.7  119.0  12.8  -5.4  2.1   
Nana_TKL3 GLY A 4   T . 3 . . . S + . . . . ? 0.609  101.8 132.2  90.0   6.1    14.3  -8.1  0.0   
Nana_TKL3 GLY A 5   . . < . . . . - . . . . ? -0.401 44.6  -145.0 -85.3  163.4  12.6  -6.6  -3.1  
Nana_TKL3 LYS A 6   E . . . . . . - B C B . ? -0.900 38.5  -73.7  -122.5 152.7  14.3  -5.9  -6.4  
Nana_TKL3 PRO A 7   E . . . . > . - B C B . ? -0.336 58.0  -117.3 -47.1  130.8  13.7  -3.3  -9.0  
Nana_TKL3 CYS A 8   P . . . . P . - . . . . ? -0.440 31.7  -95.7  -65.8  148.2  10.5  -4.0  -10.8 
Nana_TKL3 VAL A 9   P . > . . P . - . . . . ? -0.492 59.8  -89.9  -59.9  128.1  10.5  -4.7  -14.4 
Nana_TKL3 PRO A 10  T . 3 . . < S - . . . . ? -0.204 108.0 -0.1   -46.3  128.7  9.7   -1.4  -16.1 
Nana_TKL3 ASN A 11  T . 3 . . . S + . . . . ? 0.592  92.4  124.3  70.1   11.1   5.9   -0.9  -16.6 
Nana_TKL3 SER A 12  S . < . . . S + . . . . ? 0.666  76.0  44.8   -74.1  -16.0  5.2   -4.3  -15.0 
Nana_TKL3 GLN A 13  . . > . . . . + . . . . ? -0.561 66.2  163.3  -124.5 70.8   2.9   -2.6  -12.5 
Nana_TKL3 PRO A 14  T . 3 . . . S + . . . . ? 0.587  73.2  59.2   -75.6  -2.6   0.8   -0.2  -14.6 
Nana_TKL3 TRP A 15  T . 3 . . . S + . . . . ? 0.507  77.9  115.5  -97.6  -13.9  -1.8  0.2   -11.9 
Nana_TKL3 GLN A 16  E . < . . . . - C K J . ? -0.454 48.5  -163.1 -64.9  132.0  0.7   1.5   -9.3  
Nana_TKL3 ALA A 17  E . . . . . . - C K J K ? -0.933 10.7  -147.6 -119.6 139.9  0.0   5.1   -8.2  
Nana_TKL3 ALA A 18  E . . . . . . - C K J K ? -0.944 11.0  -154.8 -106.4 123.7  2.3   7.5   -6.4  
Nana_TKL3 LEU A 19  E . . . . . . - C K J K ? -0.880 16.8  -167.5 -101.4 127.1  0.8   10.0  -4.0  
Nana_TKL3 PHE A 20  E . . . . . . - C K J . ? -0.792 26.8  -162.8 -118.6 149.2  2.7   13.2  -3.4  
Nana_TKL3 SER A 21  E . > . . . S - C K J . ? -0.956 82.6  -47.8  -118.0 106.7  2.7   16.2  -1.0  
Nana_TKL3 GLY A 22  T . 3 . . . S - . . . . ? -0.568 122.9 -25.9  61.8   -119.8 4.7   18.8  -2.8  
Nana_TKL3 PHE A 23  T . 3 . . . S + . . . . ? 0.391  118.6 100.5  -105.4 4.3    7.9   16.9  -3.9  
Nana_TKL3 ARG A 24  E . < . . . S - C L J . ? -0.774 73.7  -128.4 -101.0 126.8  7.6   14.4  -1.3  
Nana_TKL3 LEU A 25  E . . . . . . + C L J . ? -0.619 30.3  173.7  -67.7  126.2  6.2   10.9  -1.8  
Nana_TKL3 ILE A 26  E . . . . . . - C L . . ? 0.835  55.8  -24.7  -104.3 -46.2  3.5   10.2  0.9   
Nana_TKL3 CYS A 27  E . . . . . . - C L J . ? -0.959 56.9  -110.2 -156.3 167.4  2.0   6.9   -0.1  
Nana_TKL3 GLY A 28  E . . . . . . - C L J . ? -0.408 31.7  -176.2 -92.7  178.8  1.3   4.5   -2.8  
Nana_TKL3 GLY A 29  E . . . . . . - C L J . ? -0.957 21.7  -120.0 -163.9 173.6  -2.0  3.7   -4.4  
Nana_TKL3 THR A 30  E . . . . . . - C L J L ? -0.995 19.0  -132.6 -131.8 123.6  -3.8  1.5   -6.9  
Nana_TKL3 LEU A 31  E . . . . . . + C L . L ? -0.672 36.0  160.4  -71.1  116.6  -5.7  2.7   -9.9  
Nana_TKL3 ILE A 32  E . . . . . . + C L . . ? 0.435  69.2  20.3   -119.6 -4.9   -9.0  0.6   -9.7  
Nana_TKL3 HIS A 33  E . > . . . S - C L . L ? -0.951 85.8  -105.9 -159.7 148.4  -11.1 3.0   -12.0 
Nana_TKL3 PRO A 34  T . 3 . . . S + . . . . ? 0.798  126.2 29.3   -52.9  -18.9  -10.1 5.6   -14.6 
Nana_TKL3 SER A 35  T . 3 . . . S + . . . . ? 0.343  114.3 72.6   -117.8 0.7    -11.2 8.1   -12.1 
Nana_TKL3 TRP A 36  E . < . . . . - C M L M ? -0.979 47.4  -173.6 -135.0 135.7  -10.4 6.4   -8.8  
Nana_TKL3 VAL A 37  E . . . . . . - C M L M ? -0.949 16.7  -145.8 -115.8 137.7  -7.4  5.4   -6.8  
Nana_TKL3 VAL A 38  E . . . . . . + C M L M ? -0.898 31.9  150.9  -104.5 135.4  -7.5  3.2   -3.7  
Nana_TKL3 SER A 39  E . . . . . . - C M . M ? -0.825 49.2  -69.1  -146.7 178.3  -5.0  3.9   -0.8  
Nana_TKL3 ALA A 40  . . > . . . . - . . . . ? -0.656 34.3  -136.8 -78.0  141.5  -4.6  3.7   2.9   
Nana_TKL3 ALA A 41  G . > . . . S + . . . . ? 0.821  101.5 65.6   -67.6  -32.9  -6.7  6.0   5.1   
Nana_TKL3 HIS A 42  G . 3 . . . S + . . . . ? 0.639  93.9  64.1   -71.4  -1.6   -3.8  6.8   7.4   
Nana_TKL3 CYS A 43  G . < . . . S + . . . . ? 0.468  76.9  143.2  -94.3  -2.4   -2.1  8.5   4.3   
Nana_TKL3 ARG A 44  . . < . . . . + . . . . ? -0.090 17.7  162.3  -60.3  135.6  -4.8  11.2  4.0   
Nana_TKL3 LYS A 45  . . . . . . . - . . . . ? -0.838 49.5  -103.6 -135.1 175.7  -4.0  14.8  3.0   
Nana_TKL3 SER A 46  S . . . . . S + . . . . ? 0.917  103.8 13.1   -72.0  -40.6  -6.1  17.8  1.6   
Nana_TKL3 ILE A 47  . . . . . . . - . . . . ? -0.999 68.8  -153.3 -139.9 133.6  -4.9  17.4  -2.1  
Nana_TKL3 PHE A 48  . . . . . . . - . . . . ? -0.945 8.0   -153.7 -112.4 110.6  -3.1  14.6  -3.8  
Nana_TKL3 PRO A 49  E . . . . . . - C N . N ? -0.837 27.1  -159.3 -68.5  118.0  -0.9  15.0  -6.8  
Nana_TKL3 VAL A 50  E . . . . . . - C N K N ? -0.939 8.2   -161.4 -106.7 121.2  -1.2  11.5  -8.2  
Nana_TKL3 ARG A 51  E . . . . . . - C N K N ? -0.920 9.3   -171.9 -103.1 127.2  1.4   10.2  -10.6 
Nana_TKL3 LEU A 52  E . . . . . . + C N K N ? -0.848 64.3  27.7   -113.9 147.1  0.5   7.2   -12.9 
Nana_TKL3 GLY A 53  S . . . . . S + . . . . ? 0.715  81.6  153.1  81.3   20.1   2.8   5.2   -15.1 
Nana_TKL3 GLU A 54  . . . . . . . + . . . . ? -0.717 20.6  156.5  -90.5  128.6  5.9   5.9   -13.0 
Nana_TKL3 HIS A 55  S . . . . . S + . . . . ? 0.602  79.8  33.6   -108.0 -33.5  8.8   3.5   -12.9 
Nana_TKL3 HIS A 56  B . . . . . . - D Q P . ? -0.987 67.0  -156.4 -126.1 122.5  11.4  6.1   -11.9 
Nana_TKL3 LEU A 57  S . . . . . S + . . . . ? 0.733  94.4  38.4   -77.2  -12.1  10.4  9.0   -9.5  
Nana_TKL3 ARG A 58  S . . . . . S + . . . . ? 0.662  103.0 78.7   -115.7 -13.6  13.2  11.4  -10.6 
Nana_TKL3 ARG A 59  S . . . . . S - . . . . ? -0.776 71.7  -137.3 -106.2 133.6  13.4  10.6  -14.4 
Nana_TKL3 ILE A 60  . . . . . . . + . . . . ? -0.798 31.6  164.4  -82.0  104.5  10.9  12.0  -17.0 
Nana_TKL3 ASP A 61  . . . . . . . - . . . . ? 0.308  49.5  -123.4 -111.0 16.6   10.2  9.0   -19.2 
Nana_TKL3 TRP A 62  S . . . . . S + . . . . ? 0.516  93.7  98.7   62.7   -0.7   6.9   10.7  -20.8 
Nana_TKL3 SER A 63  . . . . . . . + . . . . ? 0.540  59.9  110.1  -88.1  0.3    4.8   7.7   -19.6 
Nana_TKL3 GLU A 64  . . . . . . . - . . . . ? -0.413 51.4  -162.9 -89.9  130.7  3.7   9.8   -16.5 
Nana_TKL3 GLN A 65  E . . . . . . - C O N . ? -0.994 9.4   -154.3 -107.3 112.5  0.2   11.1  -16.1 
Nana_TKL3 LEU A 66  E . . . . . . + C O N . ? -0.882 20.5  178.4  -88.3  115.8  0.0   13.8  -13.5 
Nana_TKL3 LYS A 67  E . . . . . . - C O N . ? -0.947 20.6  -141.9 -117.9 138.3  -3.5  13.9  -12.0 
Nana_TKL3 LEU A 68  E . . . . . . - C O N . ? -0.787 23.3  -120.5 -94.3  142.5  -4.8  16.1  -9.3  
Nana_TKL3 SER A 69  E . . . . . . - C O O . ? -0.637 17.1  -167.4 -79.7  136.9  -7.2  14.7  -6.7  
Nana_TKL3 SER A 70  E . . . . . S - C O . . ? 0.731  74.7  -9.7   -86.9  -27.9  -10.7 16.4  -6.5  
Nana_TKL3 LYS A 71  E . . . . . . - C O O . ? -0.977 53.6  -140.7 -165.9 154.0  -11.4 14.6  -3.2  
Nana_TKL3 ALA A 72  E . . . . . . - C O O . ? -0.998 17.2  -160.2 -121.0 125.4  -10.3 12.0  -0.8  
Nana_TKL3 ILE A 73  E . . . . . . - C O O . ? -0.926 5.0   -158.7 -113.5 111.6  -12.9 9.8   0.9   
Nana_TKL3 VAL A 74  E . . . . . . - C O O . ? -0.629 36.1  -96.1  -86.1  140.3  -11.9 8.0   4.1   
Nana_TKL3 HIS A 75  . . > . . . . - . . . . ? -0.353 34.2  -130.0 -50.3  134.7  -13.8 4.9   5.2   
Nana_TKL3 PRO A 76  T . 3 . . . S + . . . . ? 0.753  105.8 48.8   -64.3  -25.8  -16.5 6.2   7.7   
Nana_TKL3 GLU A 77  T . 3 . . . S + . . . . ? 0.133  78.0  141.7  -102.5 16.4   -15.6 3.6   10.2  
Nana_TKL3 TYR A 78  . . < . . . . - . . . . ? -0.456 37.5  -156.2 -59.3  125.9  -11.8 4.2   10.1  
Nana_TKL3 ASN A 79  B . . > > . . - E S Q . ? -0.928 8.6   -164.0 -107.8 116.1  -10.3 3.9   13.5  
Nana_TKL3 ARG A 80  T . . 4 5 . S + . . . . ? 0.725  88.4  52.9   -76.1  -21.9  -6.9  5.8   13.9  
Nana_TKL3 ARG A 81  T . . 4 5 . S + . . . . ? 0.930  124.7 21.8   -80.2  -43.0  -6.1  4.0   17.1  
Nana_TKL3 THR A 82  T . . 4 5 . S - . . . . ? 0.575  95.9  -130.4 -101.7 -9.5   -6.5  0.5   15.8  
Nana_TKL3 LEU A 83  T . > < 5 . . + . . . . ? 0.679  50.8  161.0  61.2   16.4   -6.0  1.3   12.2  
Nana_TKL3 ASN A 84  B . 3 . < . . + E T Q . ? -0.488 64.7  15.5   -61.2  138.6  -9.2  -0.7  11.6  
Nana_TKL3 ASN A 85  T . 3 . . . S + . . . . ? 0.871  79.1  173.2  63.6   33.2   -10.8 0.1   8.2   
Nana_TKL3 ASP A 86  . . < . . . . + . . . . ? -0.495 32.3  119.1  -70.7  67.6   -7.6  1.8   7.0   
Nana_TKL3 ILE A 87  . . . . . . . - . . . . ? -0.998 36.4  -180.0 -141.3 138.4  -8.9  2.3   3.4   
Nana_TKL3 MET A 88  E . . . . . . - C P M O ? -0.994 18.4  -141.3 -142.0 143.0  -9.5  5.5   1.4   
Nana_TKL3 LEU A 89  E . . . . . . - C P M O ? -0.923 12.3  -158.1 -105.7 133.9  -10.7 6.4   -2.2  
Nana_TKL3 ILE A 90  E . . . . . . - C P M O ? -0.964 6.8   -150.5 -112.6 116.3  -9.1  9.2   -4.1  
Nana_TKL3 LYS A 91  E . . . . . . - C P M O ? -0.779 17.3  -132.4 -86.5  124.8  -11.1 10.8  -6.9  
Nana_TKL3 LEU A 92  E . . . . . . - C P . O ? -0.501 8.7   -132.7 -76.5  139.9  -9.1  12.1  -9.7  
Nana_TKL3 LEU A 93  S . . . . . S + . . . . ? 0.901  98.5  17.2   -56.1  -46.1  -9.8  15.7  -10.9 
Nana_TKL3 THR A 94  S . . . . . S - . . . . ? -0.967 98.4  -99.3  -123.2 144.2  -9.7  14.2  -14.5 
Nana_TKL3 PRO A 95  . . . . . . . - . . . . ? -0.295 41.6  -106.1 -59.9  150.6  -9.9  10.5  -15.5 
Nana_TKL3 ALA A 96  . . . . . . . - . . . . ? -0.414 26.0  -122.2 -69.6  143.2  -6.7  8.7   -16.3 
Nana_TKL3 THR A 97  . . . . . . . - . . . . ? -0.859 31.7  -135.6 -85.7  110.2  -5.9  7.9   -20.0 
Nana_TKL3 LEU A 98  . . . . . . . + . . . . ? -0.532 43.5  130.7  -75.7  137.6  -5.6  4.1   -20.1 
Nana_TKL3 ASN A 99  S . . . . . S - . . . . ? -0.825 73.2  -60.8  -161.3 -168.2 -2.6  2.5   -22.1 
Nana_TKL3 ASP A 100 S . . . . . S + . . . . ? 0.723  135.6 39.3   -66.0  -9.0   0.2   0.0   -21.8 
Nana_TKL3 LYS A 101 S . . . . . S + . . . . ? 0.606  116.4 48.5   -116.7 -17.7  1.7   2.1   -19.0 
Nana_TKL3 VAL A 102 S . . . . . S + . . . . ? -0.933 71.2  155.7  -131.7 107.9  -1.5  3.1   -17.1 
Nana_TKL3 LYS A 103 . . . . . . . - . . . . ? -0.912 40.5  -113.3 -131.5 159.8  -4.1  0.3   -16.3 
Nana_TKL3 VAL A 104 P . . . . > . - . . . . ? -0.717 25.6  -142.6 -89.6  140.3  -6.9  -0.4  -13.9 
Nana_TKL3 LEU A 105 P . . . . P . - . . . . ? -0.894 21.1  -122.5 -101.5 128.2  -6.4  -3.4  -11.4 
Nana_TKL3 ASP A 106 P . . . . P . - . . . . ? -0.370 21.8  -118.3 -68.8  149.4  -9.5  -5.4  -10.6 
Nana_TKL3 LEU A 107 B . . . . P . - B D C . ? -0.602 23.6  -124.5 -83.3  141.7  -10.8 -5.8  -7.1  
Nana_TKL3 SER A 108 P . . . . < . - . . . . ? -0.741 17.8  -169.1 -83.2  130.6  -10.9 -9.3  -5.6  
Nana_TKL3 THR A 109 S . . . . . S + . . . . ? 0.604  73.7  68.0   -94.7  -10.5  -14.3 -10.3 -4.3  
Nana_TKL3 ASN A 110 S . . . . . S - . . . . ? -0.923 88.9  -119.0 -111.5 135.6  -12.8 -13.3 -2.6  
Nana_TKL3 CYS A 111 P . . . . > . - . . . . ? -0.366 39.0  -98.6  -72.2  143.8  -10.5 -13.1 0.3   
Nana_TKL3 PRO A 112 P . . . . P . - . . . . ? -0.306 35.5  -132.8 -61.4  143.3  -7.0  -14.5 -0.1  
Nana_TKL3 GLN A 113 P . > . . P . - . . . . ? -0.719 33.0  -87.2  -93.6  149.1  -6.3  -18.0 1.2   
Nana_TKL3 PRO A 114 T . 3 . . < S + . . . . ? -0.278 115.0 28.3   -53.5  138.0  -3.3  -18.9 3.3   
Nana_TKL3 GLY A 115 T . 3 . . . S + . . . . ? 0.301  83.1  142.6  94.6   -12.1  -0.3  -19.9 1.1   
Nana_TKL3 THR A 116 . . < . . . . - . . . . ? -0.481 50.6  -127.1 -61.6  131.4  -1.4  -17.7 -1.8  
Nana_TKL3 LYS A 117 E . . . . . . - B E D . ? -0.691 34.7  -178.8 -83.1  134.2  1.6   -16.1 -3.6  
Nana_TKL3 CYS A 118 E . . . . . . - B E D E ? -0.874 23.3  -132.6 -136.3 158.8  1.4   -12.4 -3.9  
Nana_TKL3 LEU A 119 E . . . . . . - B E D E ? -0.951 16.5  -167.2 -113.2 134.5  3.3   -9.4  -5.3  
Nana_TKL3 ILE A 120 E . . . . . . - B E D E ? -0.914 8.0   -177.7 -115.7 148.2  3.9   -6.2  -3.5  
Nana_TKL3 SER A 121 E . . . . . . + B E D . ? -0.990 15.4  120.5  -144.1 150.4  5.2   -3.0  -5.1  
Nana_TKL3 GLY A 122 E . . . . . . - B E D . ? -0.962 57.1  -112.2 170.6  169.7  6.1   0.5   -4.0  
Nana_TKL3 TRP A 123 S . . . . . S + . . . . ? -0.055 72.0  125.5  -108.5 18.6   8.7   3.4   -3.7  
Nana_TKL3 GLY A 124 S . . . . . S - . . . . ? 0.001  74.2  -51.5  -70.8  179.2  8.8   3.1   0.1   
Nana_TKL3 THR A 125 . . . . . . . - . . . . ? -0.268 39.0  -159.9 -60.1  141.2  12.2  2.6   2.1   
Nana_TKL3 THR A 126 S . . . . . S + . . . . ? 0.330  74.3  51.6   -102.8 0.5    14.5  -0.3  0.9   
Nana_TKL3 SER A 127 S . . . . . S - . . . . ? -0.962 77.1  -123.2 -140.3 146.5  16.4  -0.5  4.3   
Nana_TKL3 SER A 128 S . . . . . S - . . . . ? -0.972 91.1  -1.5   -133.9 131.3  15.5  -0.8  8.1   
Nana_TKL3 PRO A 129 S . . . . . S + . . . . ? -1.000 130.0 64.5   -85.1  -14.1  16.1  1.0   10.5  
Nana_TKL3 GLN A 130 S . . . . . S - . . . . ? -0.614 84.9  -133.4 -76.2  121.8  18.2  3.2   7.9   
Nana_TKL3 THR A 131 . . . . . . . + . . . . ? -0.779 28.1  174.5  -88.3  111.6  15.7  4.8   5.3   
Nana_TKL3 ASN A 132 . . . . . . . - . . . . ? -0.978 17.1  -155.0 -112.8 115.3  16.8  4.5   1.6   
Nana_TKL3 TYR A 133 . . . . . . . - . . . . ? -0.833 14.1  -144.3 -91.8  105.9  14.2  5.8   -0.8  
Nana_TKL3 PRO A 134 . . . . . . . - . . . . ? -0.414 9.1   -150.7 -65.7  145.0  14.7  4.2   -4.1  
Nana_TKL3 ASP A 135 S . . . . . S + . . . . ? 0.677  82.9  71.0   -83.1  -17.1  14.0  6.2   -7.2  
Nana_TKL3 VAL A 136 B . . . . . S - D R P . ? -0.779 98.1  -100.8 -104.3 137.5  13.0  3.0   -9.0  
Nana_TKL3 LEU A 137 . . . . . . . - . . . . ? -0.365 39.8  -144.8 -56.0  131.5  9.8   1.0   -8.3  
Nana_TKL3 GLN A 138 E . . . . . . - B F B D ? -0.802 15.2  -168.9 -105.2 146.4  10.6  -1.9  -6.1  
Nana_TKL3 CYS A 139 E . . . . . . + B F B D ? -0.970 7.0   173.8  -133.3 147.6  8.8   -5.5  -6.2  
Nana_TKL3 ALA A 140 E . . . . . . - B F . D ? -0.990 27.4  -123.6 -151.3 144.2  8.9   -8.4  -4.0  
Nana_TKL3 ASN A 141 E . . . . . . + B F . D ? -0.720 36.0  167.8  -86.8  140.9  7.1   -11.8 -3.7  
Nana_TKL3 ILE A 142 E . . . . . . - B F . D ? -0.891 24.1  -128.1 -145.5 169.0  5.2   -12.7 -0.5  
Nana_TKL3 THR A 143 E . . . . . . - B F . D ? -0.946 25.0  -109.5 -126.1 148.4  2.8   -15.2 0.9   
Nana_TKL3 ILE A 144 B . . . . > . - B F F . ? -0.537 34.5  -142.2 -72.7  134.6  -0.5  -15.0 2.7   
Nana_TKL3 ILE A 145 P . . . . P . - . . . . ? -0.749 26.7  -92.8  -101.9 146.0  -0.3  -16.1 6.3   
Nana_TKL3 ASN A 146 P . . > . < . - . . . . ? -0.304 32.0  -131.0 -55.1  132.1  -3.0  -18.0 8.2   
Nana_TKL3 HIS A 147 H . . > . . S + . . . . ? 0.868  106.1 51.3   -55.1  -42.9  -5.3  -15.6 10.0  
Nana_TKL3 ASN A 148 H . . > . . S + . . . . ? 0.876  110.0 49.0   -64.2  -40.7  -5.0  -17.5 13.3  
Nana_TKL3 VAL A 149 H . . > . . S + . . . . ? 0.920  109.8 52.5   -62.0  -45.2  -1.2  -17.4 13.1  
Nana_TKL3 CYS A 150 H . . X . . S + . . . . ? 0.914  109.5 48.9   -58.1  -42.6  -1.4  -13.7 12.4  
Nana_TKL3 ARG A 151 H . . < . . S + . . . . ? 0.835  107.2 55.4   -65.2  -38.9  -3.6  -13.1 15.4  
Nana_TKL3 SER A 152 H . . < . . S + . . . . ? 0.834  111.0 45.2   -65.9  -30.3  -1.2  -15.1 17.6  
Nana_TKL3 ILE A 153 H . . < . . S + . . . . ? 0.887  124.4 31.6   -79.2  -45.5  1.6   -12.8 16.5  
Nana_TKL3 TYR A 154 S . > X . . S - . . . . ? -0.657 84.3  -162.8 -112.9 76.8   -0.3  -9.5  16.9  
Nana_TKL3 PRO A 155 T . 3 4 . . S + . . . . ? -0.306 72.8  3.2    -69.4  124.0  -2.7  -10.2 19.8  
Nana_TKL3 ASN A 156 T . 3 4 . . S + . . . . ? 0.461  121.8 72.4   91.7   -0.3   -5.6  -7.6  20.1  
Nana_TKL3 TYR A 157 T . < 4 . . S + . . . . ? 0.563  77.5  80.5   -118.0 -19.2  -4.6  -5.8  16.9  
Nana_TKL3 ILE A 158 . . . < . . . + . . . . ? -0.822 54.6  162.6  -96.6  126.4  -5.6  -8.3  14.2  
Nana_TKL3 ASN A 159 . . > . . . . - . . . . ? -0.664 55.4  -84.4  -129.4 -174.4 -9.3  -8.5  13.1  
Nana_TKL3 GLU A 160 T . 3 . . . S + . . . . ? 0.628  121.5 63.7   -69.9  -14.7  -11.3 -9.8  10.1  
Nana_TKL3 ASN A 161 T . 3 . . . S + . . . . ? 0.356  98.0  71.5   -90.0  5.6    -10.7 -6.6  8.1   
Nana_TKL3 MET A 162 E . < . . . . - B G . G ? -0.899 59.2  -164.5 -126.0 151.0  -6.9  -7.3  8.0   
Nana_TKL3 VAL A 163 E . . . . . . - B G . G ? -0.991 12.8  -140.9 -133.8 141.5  -4.6  -9.8  6.3   
Nana_TKL3 CYS A 164 E . . . . . . + B G . G ? -0.834 22.6  171.9  -101.2 139.8  -1.0  -10.8 7.0   
Nana_TKL3 ALA A 165 E . . . . . . + B G F G ? -0.995 23.9  88.7   -144.5 140.7  1.6   -11.5 4.4   
Nana_TKL3 GLY A 166 S . . . . . S - . . . . ? -0.920 73.5  -64.4  159.8  177.0  5.3   -12.1 4.5   
Nana_TKL3 LYS A 167 . . > . . . . - . . . . ? -0.892 32.4  -152.2 -92.9  119.3  8.0   -14.7 4.9   
Nana_TKL3 MET A 168 T . 3 . . . S + . . . . ? 0.792  100.0 55.2   -62.1  -29.2  7.9   -16.3 8.3   
Nana_TKL3 VAL A 169 T . 3 . . . S - . . . . ? 0.623  113.4 -132.7 -77.0  -9.2   11.7  -16.9 8.0   
Nana_TKL3 GLY A 170 . . < . . . . + . . . . ? -0.381 69.1  114.4  84.2   174.3  12.0  -13.2 7.4   
Nana_TKL3 GLY A 171 S . . . . . S + . . . . ? 0.172  75.0  57.3   109.2  -16.3  14.0  -11.5 4.7   
Nana_TKL3 THR A 172 . . . . . . . + . . . . ? -0.962 61.4  133.6  -148.7 126.4  11.1  -9.9  2.7   
Nana_TKL3 ASP A 173 B . . . . . . - A B A . ? -0.977 54.0  -101.4 -161.4 153.5  8.4   -7.4  3.9   
Nana_TKL3 SER A 174 . . . . . . . - . . . . ? -0.805 48.3  -172.1 -80.1  129.9  6.5   -4.2  3.1   
Nana_TKL3 CYS A 175 . . > . . . . - . . . . ? -0.606 35.6  -46.5  -114.8 -178.9 8.0   -1.3  5.2   
Nana_TKL3 GLN A 176 T . 3 . . . S + . . . . ? -0.277 121.3 36.1   -52.8  126.1  7.3   2.4   6.1   
Nana_TKL3 GLY A 177 T . 3 . . . S + . . . . ? 0.206  95.3  81.5   112.1  -10.1  6.6   4.4   2.9   
Nana_TKL3 ASP A 178 . . X . . . . + . . . . ? 0.227  59.6  140.8  -103.7 3.0    4.7   1.7   0.9   
Nana_TKL3 SER A 179 T . 3 . . . S + . . . . ? -0.279 71.2  19.9   -46.4  130.9  1.5   2.6   2.8   
Nana_TKL3 GLY A 180 T . 3 . . . S + . . . . ? 0.269  95.3  131.2  92.8   -13.0  -1.3  2.4   0.4   
Nana_TKL3 GLY A 181 . . < . . . . - . . . . ? -0.276 60.0  -89.2  -72.2  167.7  0.6   0.3   -2.1  
Nana_TKL3 PRO A 182 E . . . . . . - B H . H ? -0.513 19.0  -159.7 -93.7  135.7  -0.9  -2.9  -3.7  
Nana_TKL3 LEU A 183 E . . . . . . - B H E H ? -0.974 26.5  -165.3 -95.4  108.2  -0.8  -6.5  -2.6  
Nana_TKL3 VAL A 184 E . . . . . . + B H E H ? -0.882 13.5  176.1  -109.7 120.6  -1.5  -8.4  -5.9  
Nana_TKL3 CYS A 185 E . > . . . S - B H E H ? -0.985 72.1  -12.0  -123.2 127.0  -2.5  -12.0 -5.9  
Nana_TKL3 ASN A 186 T . 3 . . . S - . . . . ? 0.886  129.4 -54.8  54.4   32.2   -3.5  -13.9 -9.0  
Nana_TKL3 GLY A 187 T . 3 . . . S + . . . . ? 0.599  117.7 101.9  84.2   9.1    -3.7  -10.6 -10.9 
Nana_TKL3 LYS A 188 E . < . . . S - B I . H ? -0.943 80.4  -101.7 -126.1 154.7  -6.2  -9.0  -8.5  
Nana_TKL3 LEU A 189 E . . . . . . + B I C H ? -0.597 45.8  160.9  -73.8  116.9  -5.9  -6.5  -5.7  
Nana_TKL3 GLN A 190 E . . . . . . + B I . . ? 0.684  57.9  8.5    -110.5 -27.1  -6.1  -8.4  -2.5  
Nana_TKL3 GLY A 191 E . . . . . . - B I I H ? -0.974 53.8  -134.8 -154.5 160.4  -4.6  -6.0  0.0   
Nana_TKL3 ILE A 192 E . . . . . . - B I I H ? -0.996 39.6  -109.5 -120.4 125.0  -3.5  -2.5  0.8   
Nana_TKL3 VAL A 193 E . . . . . . + B I I . ? -0.368 53.5  155.1  -55.0  123.7  -0.3  -1.9  2.7   
Nana_TKL3 SER A 194 E . . . . . . - B I . . ? 0.762  50.6  -30.9  -118.9 -67.1  -1.4  -0.7  6.1   
Nana_TKL3 TRP A 195 E . . . . . . + B I I . ? -0.935 50.4  164.3  -154.1 169.4  1.1   -1.3  9.0   
Nana_TKL3 GLY A 196 . . . . . . . - . . . . ? -0.957 50.3  -39.6  -173.0 179.8  3.7   -3.7  10.3  
Nana_TKL3 PRO A 197 . . . . . . . - . . . . ? -0.223 51.8  -117.8 -57.0  154.2  6.5   -3.9  12.8  
Nana_TKL3 TYR A 198 S . . . . . S + . . . . ? 0.889  112.5 50.2   -57.4  -40.2  8.8   -0.9  13.3  
Nana_TKL3 ILE A 199 S . > . . . S - . . . . ? -0.903 93.6  -144.9 -101.8 112.0  11.6  -3.1  12.1  
Nana_TKL3 CYS A 200 T . 3 . . . S + . . . . ? -0.314 71.4  27.1   -75.9  157.9  10.5  -4.7  8.8   
Nana_TKL3 ALA A 201 T . 3 . . . S + . . . . ? 0.777  79.5  157.6  68.7   21.2   11.4  -8.3  7.5   
Nana_TKL3 GLN A 202 . . X . . . . - . . . . ? -0.641 53.6  -95.4  -74.5  137.4  11.8  -9.6  11.0  
Nana_TKL3 PRO A 203 T . 3 . . . S + . . . . ? -0.353 109.4 8.4    -51.2  133.5  11.4  -13.3 11.4  
Nana_TKL3 ASN A 204 T . 3 . . . S + . . . . ? 0.740  105.1 104.8  71.8   19.0   7.8   -14.1 12.4  
Nana_TKL3 LYS A 205 . . < . . . . - . . . . ? -0.644 50.7  -176.9 -132.1 77.9   6.6   -10.6 11.9  
Nana_TKL3 PRO A 206 . . . . . . . - . . . . ? -0.258 30.7  -100.0 -68.9  161.0  4.6   -10.2 8.7   
Nana_TKL3 GLY A 207 E . . . . . . - B J G . ? -0.461 32.7  -129.8 -73.9  155.6  3.2   -7.0  7.3   
Nana_TKL3 VAL A 208 E . . . . . . - B J G I ? -0.936 26.1  -174.2 -113.3 133.1  -0.5  -6.2  7.8   
Nana_TKL3 TYR A 209 E . . . . . . - B J G I ? -0.854 34.4  -102.4 -123.9 150.1  -2.7  -5.2  4.9   
Nana_TKL3 VAL A 210 E . . . . . . - B J G I ? -0.647 39.6  -125.4 -66.2  127.4  -6.2  -4.0  4.5   
Nana_TKL3 ASN A 211 E . > . . . . - B J . I ? -0.674 25.0  -166.1 -76.1  94.4   -8.3  -7.0  3.3   
Nana_TKL3 VAL A 212 G . > . . . S + . . . . ? 0.807  79.9  67.5   -59.0  -37.3  -9.8  -5.5  0.1   
Nana_TKL3 CYS A 213 G . > . . . S + . . . . ? 0.777  95.8  59.1   -58.5  -20.7  -12.4 -8.3  -0.4  
Nana_TKL3 LYS A 214 G . < . . . S + . . . . ? 0.570  110.1 41.7   -82.4  -6.9   -14.0 -6.9  2.8   
Nana_TKL3 TYR A 215 G . < > . . S + . . . . ? 0.200  75.7  107.4  -127.4 12.0   -14.5 -3.5  1.2   
Nana_TKL3 THR A 216 H . < > . . S + . . . . ? 0.916  84.3  48.6   -61.5  -42.0  -15.7 -4.2  -2.3  
Nana_TKL3 ASN A 217 H . . > . . S + . . . . ? 0.930  112.7 47.2   -63.2  -46.7  -19.2 -3.1  -1.5  
Nana_TKL3 TRP A 218 H . . > . . S + . . . . ? 0.917  112.1 50.9   -60.2  -44.3  -18.1 0.1   0.1   
Nana_TKL3 ILE A 219 H . . X . . S + . . . . ? 0.946  113.0 44.5   -60.7  -49.0  -15.7 0.9   -2.8  
Nana_TKL3 GLN A 220 H . . X . . S + . . . . ? 0.909  114.0 49.1   -65.3  -45.4  -18.4 0.4   -5.4  
Nana_TKL3 GLU A 221 H . . X . . S + . . . . ? 0.893  111.2 49.9   -61.6  -44.1  -21.0 2.4   -3.5  
Nana_TKL3 THR A 222 H . . X . . S + . . . . ? 0.920  110.3 49.9   -61.7  -45.4  -18.7 5.2   -2.9  
Nana_TKL3 ILE A 223 H . > < . . S + . . . . ? 0.929  112.2 48.3   -61.0  -42.5  -17.7 5.4   -6.6  
Nana_TKL3 GLN A 224 H . 3 < . . S + . . . . ? 0.874  110.9 50.2   -66.8  -35.9  -21.4 5.4   -7.7  
Nana_TKL3 ASN A 225 H . 3 < . . . . . . . . ? 0.565  .     .      -84.4  -7.8   -22.3 8.2   -5.2  
Nana_TKL3 ASN A 226 . . < < . . . . . . . . ? 0.604  .     .      -128.3 .      -19.5 10.5  -6.3  
# 
loop_
_dssp_struct_ladder.id 
_dssp_struct_ladder.sheet_id 
_dssp_struct_ladder.range_id_1 
_dssp_struct_ladder.range_id_2 
_dssp_struct_ladder.type 
_dssp_struct_ladder.beg_1_label_comp_id 
_dssp_struct_ladder.beg_1_label_asym_id 
_dssp_struct_ladder.beg_1_label_seq_id 
_dssp_struct_ladder.pdbx_beg_1_PDB_ins_code 
_dssp_struct_ladder.end_1_label_comp_id 
_dssp_struct_ladder.end_1_label_asym_id 
_dssp_struct_ladder.end_1_label_seq_id 
_dssp_struct_ladder.pdbx_end_1_PDB_ins_code 
_dssp_struct_ladder.beg_1_auth_comp_id 
_dssp_struct_ladder.beg_1_auth_asym_id 
_dssp_struct_ladder.beg_1_auth_seq_id 
_dssp_struct_ladder.end_1_auth_comp_id 
_dssp_struct_ladder.end_1_auth_asym_id 
_dssp_struct_ladder.end_1_auth_seq_id 
_dssp_struct_ladder.beg_2_label_comp_id 
_dssp_struct_ladder.beg_2_label_asym_id 
_dssp_struct_ladder.beg_2_label_seq_id 
_dssp_struct_ladder.pdbx_beg_2_PDB_ins_code 
_dssp_struct_ladder.end_2_label_comp_id 
_dssp_struct_ladder.end_2_label_asym_id 
_dssp_struct_ladder.end_2_label_seq_id 
_dssp_struct_ladder.pdbx_end_2_PDB_ins_code 
_dssp_struct_ladder.beg_2_auth_comp_id 
_dssp_struct_ladder.beg_2_auth_asym_id 
_dssp_struct_ladder.beg_2_auth_seq_id 
_dssp_struct_ladder.end_2_auth_comp_id 
_dssp_struct_ladder.end_2_auth_asym_id 
_dssp_struct_ladder.end_2_auth_seq_id 
A A A B anti-parallel LEU A 3   ? LEU A 3   ? LEU A 3   LEU A 3   ASP A 173 ? ASP A 173 ? ASP A 173 ASP A 173 
B B C F anti-parallel LYS A 6   ? PRO A 7   ? LYS A 6   PRO A 7   CYS A 139 ? GLN A 138 ? CYS A 139 GLN A 138 
C B D I parallel      LEU A 107 ? LEU A 107 ? LEU A 107 LEU A 107 LEU A 189 ? LEU A 189 ? LEU A 189 LEU A 189 
D B E F anti-parallel LYS A 117 ? GLY A 122 ? LYS A 117 GLY A 122 THR A 143 ? GLN A 138 ? THR A 143 GLN A 138 
E B E H anti-parallel CYS A 118 ? ILE A 120 ? CYS A 118 ILE A 120 CYS A 185 ? LEU A 183 ? CYS A 185 LEU A 183 
F B F G anti-parallel ILE A 144 ? ILE A 144 ? ILE A 144 ILE A 144 ALA A 165 ? ALA A 165 ? ALA A 165 ALA A 165 
G B G J anti-parallel MET A 162 ? ALA A 165 ? MET A 162 ALA A 165 VAL A 210 ? GLY A 207 ? VAL A 210 GLY A 207 
H B H I anti-parallel PRO A 182 ? CYS A 185 ? PRO A 182 CYS A 185 ILE A 192 ? LYS A 188 ? ILE A 192 LYS A 188 
I B I J anti-parallel GLY A 191 ? TRP A 195 ? GLY A 191 TRP A 195 ASN A 211 ? VAL A 208 ? ASN A 211 VAL A 208 
J C K L anti-parallel GLN A 16  ? SER A 21  ? GLN A 16  SER A 21  THR A 30  ? ARG A 24  ? THR A 30  ARG A 24  
K C K N anti-parallel ALA A 17  ? LEU A 19  ? ALA A 17  LEU A 19  LEU A 52  ? VAL A 50  ? LEU A 52  VAL A 50  
L C L M anti-parallel THR A 30  ? HIS A 33  ? THR A 30  HIS A 33  VAL A 38  ? TRP A 36  ? VAL A 38  TRP A 36  
M C M P anti-parallel TRP A 36  ? SER A 39  ? TRP A 36  SER A 39  LYS A 91  ? MET A 88  ? LYS A 91  MET A 88  
N C N O anti-parallel PRO A 49  ? LEU A 52  ? PRO A 49  LEU A 52  LEU A 68  ? GLN A 65  ? LEU A 68  GLN A 65  
O C O P anti-parallel SER A 69  ? VAL A 74  ? SER A 69  VAL A 74  LEU A 92  ? MET A 88  ? LEU A 92  MET A 88  
P D Q R anti-parallel HIS A 56  ? HIS A 56  ? HIS A 56  HIS A 56  VAL A 136 ? VAL A 136 ? VAL A 136 VAL A 136 
Q E S T anti-parallel ASN A 79  ? ASN A 79  ? ASN A 79  ASN A 79  ASN A 84  ? ASN A 84  ? ASN A 84  ASN A 84  
# 
loop_
_dssp_struct_bridge_pairs.id 
_dssp_struct_bridge_pairs.label_comp_id 
_dssp_struct_bridge_pairs.label_seq_id 
_dssp_struct_bridge_pairs.label_asym_id 
_dssp_struct_bridge_pairs.auth_seq_id 
_dssp_struct_bridge_pairs.auth_asym_id 
_dssp_struct_bridge_pairs.pdbx_PDB_ins_code 
_dssp_struct_bridge_pairs.acceptor_1_label_comp_id 
_dssp_struct_bridge_pairs.acceptor_1_label_seq_id 
_dssp_struct_bridge_pairs.acceptor_1_label_asym_id 
_dssp_struct_bridge_pairs.acceptor_1_auth_seq_id 
_dssp_struct_bridge_pairs.acceptor_1_auth_asym_id 
_dssp_struct_bridge_pairs.acceptor_1_pdbx_PDB_ins_code 
_dssp_struct_bridge_pairs.acceptor_1_energy 
_dssp_struct_bridge_pairs.acceptor_2_label_comp_id 
_dssp_struct_bridge_pairs.acceptor_2_label_seq_id 
_dssp_struct_bridge_pairs.acceptor_2_label_asym_id 
_dssp_struct_bridge_pairs.acceptor_2_auth_seq_id 
_dssp_struct_bridge_pairs.acceptor_2_auth_asym_id 
_dssp_struct_bridge_pairs.acceptor_2_pdbx_PDB_ins_code 
_dssp_struct_bridge_pairs.acceptor_2_energy 
_dssp_struct_bridge_pairs.donor_1_label_comp_id 
_dssp_struct_bridge_pairs.donor_1_label_seq_id 
_dssp_struct_bridge_pairs.donor_1_label_asym_id 
_dssp_struct_bridge_pairs.donor_1_auth_seq_id 
_dssp_struct_bridge_pairs.donor_1_auth_asym_id 
_dssp_struct_bridge_pairs.donor_1_pdbx_PDB_ins_code 
_dssp_struct_bridge_pairs.donor_1_energy 
_dssp_struct_bridge_pairs.donor_2_label_comp_id 
_dssp_struct_bridge_pairs.donor_2_label_seq_id 
_dssp_struct_bridge_pairs.donor_2_label_asym_id 
_dssp_struct_bridge_pairs.donor_2_auth_seq_id 
_dssp_struct_bridge_pairs.donor_2_auth_asym_id 
_dssp_struct_bridge_pairs.donor_2_pdbx_PDB_ins_code 
_dssp_struct_bridge_pairs.donor_2_energy 
1   LYS 1   A 1   A ? ?   ?   ? ?   ? ? ?    ?   ?   ? ?   ? ? ?    LEU 3   A 3   A ? -0.8 CYS 175 A 175 A ? -0.4 
2   ILE 2   A 2   A ? THR 125 A 125 A ? -0.9 SER 174 A 174 A ? -0.3 GLY 5   A 5   A ? -1.4 GLY 4   A 4   A ? -0.5 
3   LEU 3   A 3   A ? ASP 173 A 173 A ? -2.7 LYS 1   A 1   A ? -0.8 ASP 173 A 173 A ? -1.3 SER 127 A 127 A ? -0.1 
4   GLY 4   A 4   A ? ILE 2   A 2   A ? -0.5 THR 126 A 126 A ? -0.3 LEU 3   A 3   A ? -0.2 ASN 141 A 141 A ? -0.2 
5   GLY 5   A 5   A ? ILE 2   A 2   A ? -1.4 ASP 173 A 173 A ? -0.1 GLY 4   A 4   A ? -0.3 ALA 140 A 140 A ? -0.3 
6   LYS 6   A 6   A ? CYS 139 A 139 A ? -2.7 GLY 4   A 4   A ? -0.1 CYS 139 A 139 A ? -3.2 VAL 9   A 9   A ? -0.1 
7   PRO 7   A 7   A ? ?   ?   ? ?   ? ? ?    ?   ?   ? ?   ? ? ?    GLN 138 A 138 A ? -0.2 VAL 9   A 9   A ? -0.1 
8   CYS 8   A 8   A ? LEU 137 A 137 A ? -3.1 HIS 55  A 55  A ? -0.1 LEU 137 A 137 A ? -0.1 ASN 11  A 11  A ? -0.1 
9   VAL 9   A 9   A ? PRO 10  A 10  A ? -0.1 PRO 7   A 7   A ? -0.1 SER 12  A 12  A ? -2.2 GLN 13  A 13  A ? -0.3 
10  PRO 10  A 10  A ? ?   ?   ? ?   ? ? ?    ?   ?   ? ?   ? ? ?    VAL 9   A 9   A ? -0.1 HIS 55  A 55  A ? -0.1 
11  ASN 11  A 11  A ? GLN 13  A 13  A ? -0.1 SER 12  A 12  A ? -0.1 VAL 9   A 9   A ? -0.1 HIS 55  A 55  A ? -0.1 
12  SER 12  A 12  A ? VAL 9   A 9   A ? -2.2 GLN 13  A 13  A ? -0.2 ASN 11  A 11  A ? -0.1 TRP 15  A 15  A ? -0.1 
13  GLN 13  A 13  A ? VAL 9   A 9   A ? -0.3 PRO 14  A 14  A ? -0.1 GLN 16  A 16  A ? -1.8 SER 12  A 12  A ? -0.2 
14  PRO 14  A 14  A ? ?   ?   ? ?   ? ? ?    ?   ?   ? ?   ? ? ?    LYS 103 A 103 A ? -1.5 GLY 53  A 53  A ? -0.3 
15  TRP 15  A 15  A ? VAL 102 A 102 A ? -0.2 SER 12  A 12  A ? -0.1 LEU 31  A 31  A ? -2.7 ALA 17  A 17  A ? -0.2 
16  GLN 16  A 16  A ? GLN 13  A 13  A ? -1.8 THR 30  A 30  A ? -0.2 GLY 53  A 53  A ? -0.7 GLU 54  A 54  A ? -0.4 
17  ALA 17  A 17  A ? GLY 29  A 29  A ? -2.7 TRP 15  A 15  A ? -0.2 GLY 29  A 29  A ? -1.4 LEU 19  A 19  A ? -0.5 
18  ALA 18  A 18  A ? ARG 51  A 51  A ? -2.4 GLN 16  A 16  A ? -0.4 ARG 51  A 51  A ? -2.7 PHE 20  A 20  A ? -0.5 
19  LEU 19  A 19  A ? CYS 27  A 27  A ? -3.0 ALA 17  A 17  A ? -0.5 ILE 26  A 26  A ? -3.4 CYS 27  A 27  A ? -1.3 
20  PHE 20  A 20  A ? PRO 49  A 49  A ? -2.7 ALA 18  A 18  A ? -0.5 GLY 22  A 22  A ? -0.4 LEU 25  A 25  A ? -0.2 
21  SER 21  A 21  A ? ARG 24  A 24  A ? -2.6 LEU 19  A 19  A ? -0.3 ARG 24  A 24  A ? -1.9 PHE 23  A 23  A ? -0.4 
22  GLY 22  A 22  A ? PHE 20  A 20  A ? -0.4 PHE 23  A 23  A ? -0.2 PHE 20  A 20  A ? -0.0 ?   ?   ? ?   ? ? ?    
23  PHE 23  A 23  A ? SER 21  A 21  A ? -0.4 PHE 20  A 20  A ? -0.1 LEU 25  A 25  A ? -0.5 GLY 22  A 22  A ? -0.2 
24  ARG 24  A 24  A ? SER 21  A 21  A ? -1.9 LEU 25  A 25  A ? -0.0 SER 21  A 21  A ? -2.6 ILE 26  A 26  A ? -0.4 
25  LEU 25  A 25  A ? PHE 23  A 23  A ? -0.5 PHE 20  A 20  A ? -0.2 PHE 20  A 20  A ? -0.2 GLY 28  A 28  A ? -0.1 
26  ILE 26  A 26  A ? LEU 19  A 19  A ? -3.4 ARG 24  A 24  A ? -0.4 GLY 28  A 28  A ? -0.3 SER 179 A 179 A ? -0.2 
27  CYS 27  A 27  A ? LEU 19  A 19  A ? -1.3 ASP 178 A 178 A ? -0.1 LEU 19  A 19  A ? -3.0 ILE 26  A 26  A ? -0.4 
28  GLY 28  A 28  A ? SER 179 A 179 A ? -3.4 ILE 26  A 26  A ? -0.3 ALA 40  A 40  A ? -0.4 THR 30  A 30  A ? -0.3 
29  GLY 29  A 29  A ? ALA 17  A 17  A ? -1.4 CYS 27  A 27  A ? -0.2 ALA 17  A 17  A ? -2.7 LEU 31  A 31  A ? -0.4 
30  THR 30  A 30  A ? VAL 38  A 38  A ? -2.1 GLY 28  A 28  A ? -0.3 VAL 38  A 38  A ? -2.9 ILE 32  A 32  A ? -0.7 
31  LEU 31  A 31  A ? TRP 15  A 15  A ? -2.7 GLY 29  A 29  A ? -0.4 LEU 105 A 105 A ? -2.7 VAL 37  A 37  A ? -0.2 
32  ILE 32  A 32  A ? TRP 36  A 36  A ? -1.9 THR 30  A 30  A ? -0.7 LEU 107 A 107 A ? -0.2 VAL 37  A 37  A ? -0.2 
33  HIS 33  A 33  A ? TRP 36  A 36  A ? -1.5 LYS 103 A 103 A ? -0.1 TRP 36  A 36  A ? -1.9 ILE 32  A 32  A ? -0.3 
34  PRO 34  A 34  A ? ?   ?   ? ?   ? ? ?    ?   ?   ? ?   ? ? ?    ALA 96  A 96  A ? -3.7 THR 94  A 94  A ? -0.1 
35  SER 35  A 35  A ? PRO 95  A 95  A ? -0.2 TRP 36  A 36  A ? -0.1 LEU 92  A 92  A ? -2.6 VAL 37  A 37  A ? -0.4 
36  TRP 36  A 36  A ? HIS 33  A 33  A ? -1.9 LYS 91  A 91  A ? -0.2 ILE 32  A 32  A ? -1.9 HIS 33  A 33  A ? -1.5 
37  VAL 37  A 37  A ? ILE 90  A 90  A ? -2.4 SER 35  A 35  A ? -0.4 ILE 90  A 90  A ? -3.3 SER 39  A 39  A ? -0.4 
38  VAL 38  A 38  A ? THR 30  A 30  A ? -2.9 TRP 36  A 36  A ? -0.4 THR 30  A 30  A ? -2.1 ALA 40  A 40  A ? -0.2 
39  SER 39  A 39  A ? MET 88  A 88  A ? -2.7 VAL 37  A 37  A ? -0.4 MET 88  A 88  A ? -2.6 ALA 41  A 41  A ? -0.3 
40  ALA 40  A 40  A ? GLY 28  A 28  A ? -0.4 VAL 38  A 38  A ? -0.2 CYS 43  A 43  A ? -1.3 ILE 87  A 87  A ? -0.3 
41  ALA 41  A 41  A ? SER 39  A 39  A ? -0.3 HIS 42  A 42  A ? -0.3 ARG 44  A 44  A ? -1.8 ALA 40  A 40  A ? -0.1 
42  HIS 42  A 42  A ? CYS 43  A 43  A ? -0.3 LEU 83  A 83  A ? -0.1 ALA 41  A 41  A ? -0.3 SER 179 A 179 A ? -0.0 
43  CYS 43  A 43  A ? ALA 40  A 40  A ? -1.3 GLY 28  A 28  A ? -0.1 HIS 42  A 42  A ? -0.3 ALA 41  A 41  A ? -0.2 
44  ARG 44  A 44  A ? ALA 41  A 41  A ? -1.8 ALA 40  A 40  A ? -0.1 SER 46  A 46  A ? -0.2 ALA 41  A 41  A ? -0.0 
45  LYS 45  A 45  A ? SER 46  A 46  A ? -0.0 ?   ?   ? ?   ? ? ?    PHE 48  A 48  A ? -0.1 ALA 72  A 72  A ? -0.1 
46  SER 46  A 46  A ? ARG 44  A 44  A ? -0.2 ILE 47  A 47  A ? -0.2 PHE 48  A 48  A ? -0.4 ALA 72  A 72  A ? -0.1 
47  ILE 47  A 47  A ? LYS 71  A 71  A ? -0.1 PHE 20  A 20  A ? -0.0 SER 46  A 46  A ? -0.2 SER 70  A 70  A ? -0.1 
48  PHE 48  A 48  A ? SER 46  A 46  A ? -0.4 LYS 45  A 45  A ? -0.1 SER 69  A 69  A ? -1.7 VAL 50  A 50  A ? -0.7 
49  PRO 49  A 49  A ? ?   ?   ? ?   ? ? ?    ?   ?   ? ?   ? ? ?    PHE 20  A 20  A ? -2.7 ARG 51  A 51  A ? -0.6 
50  VAL 50  A 50  A ? LYS 67  A 67  A ? -4.1 PHE 48  A 48  A ? -0.7 LYS 67  A 67  A ? -3.3 LEU 52  A 52  A ? -0.5 
51  ARG 51  A 51  A ? ALA 18  A 18  A ? -2.7 PRO 49  A 49  A ? -0.6 ALA 18  A 18  A ? -2.4 GLY 53  A 53  A ? -0.3 
52  LEU 52  A 52  A ? GLN 65  A 65  A ? -2.3 VAL 50  A 50  A ? -0.5 GLN 65  A 65  A ? -2.3 ALA 17  A 17  A ? -0.1 
53  GLY 53  A 53  A ? GLN 16  A 16  A ? -0.7 ARG 51  A 51  A ? -0.3 HIS 55  A 55  A ? -0.4 LEU 52  A 52  A ? -0.2 
54  GLU 54  A 54  A ? GLN 16  A 16  A ? -0.4 ARG 51  A 51  A ? -0.2 GLY 53  A 53  A ? -0.2 LEU 57  A 57  A ? -0.1 
55  HIS 55  A 55  A ? GLY 53  A 53  A ? -0.4 HIS 56  A 56  A ? -0.3 LEU 137 A 137 A ? -2.4 LEU 57  A 57  A ? -0.4 
56  HIS 56  A 56  A ? ARG 59  A 59  A ? -0.3 VAL 136 A 136 A ? -0.2 HIS 55  A 55  A ? -0.3 VAL 136 A 136 A ? -0.2 
57  LEU 57  A 57  A ? ASP 135 A 135 A ? -3.0 HIS 55  A 55  A ? -0.4 VAL 136 A 136 A ? -0.1 HIS 56  A 56  A ? -0.1 
58  ARG 58  A 58  A ? ASP 135 A 135 A ? -0.3 ILE 60  A 60  A ? -0.0 ILE 60  A 60  A ? -0.4 LEU 57  A 57  A ? -0.2 
59  ARG 59  A 59  A ? ASP 135 A 135 A ? -0.2 HIS 56  A 56  A ? -0.1 ASP 61  A 61  A ? -0.8 HIS 56  A 56  A ? -0.3 
60  ILE 60  A 60  A ? ARG 58  A 58  A ? -0.4 ASP 61  A 61  A ? -0.1 LEU 57  A 57  A ? -0.1 ARG 58  A 58  A ? -0.0 
61  ASP 61  A 61  A ? ARG 59  A 59  A ? -0.8 HIS 56  A 56  A ? -0.2 ILE 60  A 60  A ? -0.1 ARG 59  A 59  A ? -0.0 
62  TRP 62  A 62  A ? SER 63  A 63  A ? -0.1 ?   ?   ? ?   ? ? ?    ILE 60  A 60  A ? -0.1 GLY 53  A 53  A ? -0.0 
63  SER 63  A 63  A ? GLY 53  A 53  A ? -0.1 LYS 101 A 101 A ? -0.0 GLN 65  A 65  A ? -0.1 TRP 62  A 62  A ? -0.1 
64  GLU 64  A 64  A ? ARG 51  A 51  A ? -0.1 GLN 65  A 65  A ? -0.0 LEU 66  A 66  A ? -0.6 GLY 53  A 53  A ? -0.2 
65  GLN 65  A 65  A ? LEU 52  A 52  A ? -2.3 SER 63  A 63  A ? -0.1 LEU 52  A 52  A ? -2.3 LYS 67  A 67  A ? -0.7 
66  LEU 66  A 66  A ? GLU 64  A 64  A ? -0.6 ARG 51  A 51  A ? -0.2 LEU 68  A 68  A ? -0.4 ARG 51  A 51  A ? -0.2 
67  LYS 67  A 67  A ? VAL 50  A 50  A ? -3.3 GLN 65  A 65  A ? -0.7 VAL 50  A 50  A ? -4.1 SER 69  A 69  A ? -0.4 
68  LEU 68  A 68  A ? LEU 66  A 66  A ? -0.4 PRO 49  A 49  A ? -0.2 LEU 93  A 93  A ? -4.8 THR 94  A 94  A ? -0.4 
69  SER 69  A 69  A ? PHE 48  A 48  A ? -1.7 LYS 67  A 67  A ? -0.4 LEU 92  A 92  A ? -0.3 ALA 72  A 72  A ? -0.1 
70  SER 70  A 70  A ? LYS 91  A 91  A ? -3.1 LYS 71  A 71  A ? -0.4 ALA 72  A 72  A ? -0.3 LEU 92  A 92  A ? -0.2 
71  LYS 71  A 71  A ? LYS 91  A 91  A ? -1.2 PHE 48  A 48  A ? -0.1 LYS 91  A 91  A ? -2.7 ILE 73  A 73  A ? -0.4 
72  ALA 72  A 72  A ? SER 70  A 70  A ? -0.3 ILE 90  A 90  A ? -0.2 VAL 74  A 74  A ? -0.6 ILE 90  A 90  A ? -0.2 
73  ILE 73  A 73  A ? LEU 89  A 89  A ? -3.8 LYS 71  A 71  A ? -0.4 LEU 89  A 89  A ? -2.8 HIS 75  A 75  A ? -0.3 
74  VAL 74  A 74  A ? ALA 72  A 72  A ? -0.6 MET 88  A 88  A ? -0.2 MET 88  A 88  A ? -0.2 ASP 86  A 86  A ? -0.1 
75  HIS 75  A 75  A ? ILE 87  A 87  A ? -2.3 ASN 85  A 85  A ? -0.3 TYR 78  A 78  A ? -1.9 VAL 74  A 74  A ? -0.1 
76  PRO 76  A 76  A ? ?   ?   ? ?   ? ? ?    ?   ?   ? ?   ? ? ?    HIS 75  A 75  A ? -0.1 VAL 74  A 74  A ? -0.0 
77  GLU 77  A 77  A ? ASN 85  A 85  A ? -0.1 ASN 79  A 79  A ? -0.1 ASN 79  A 79  A ? -0.2 HIS 75  A 75  A ? -0.1 
78  TYR 78  A 78  A ? HIS 75  A 75  A ? -1.9 ILE 87  A 87  A ? -0.1 ARG 80  A 80  A ? -0.6 ASN 85  A 85  A ? -0.2 
79  ASN 79  A 79  A ? ASN 84  A 84  A ? -2.5 GLU 77  A 77  A ? -0.2 LEU 83  A 83  A ? -2.3 ASN 84  A 84  A ? -0.5 
80  ARG 80  A 80  A ? TYR 78  A 78  A ? -0.6 ARG 81  A 81  A ? -0.2 ASN 79  A 79  A ? -0.1 TYR 78  A 78  A ? -0.0 
81  ARG 81  A 81  A ? THR 82  A 82  A ? -0.1 ASN 84  A 84  A ? -0.1 ARG 80  A 80  A ? -0.2 ASN 79  A 79  A ? -0.0 
82  THR 82  A 82  A ? ASN 84  A 84  A ? -0.1 ILE 158 A 158 A ? -0.0 ARG 80  A 80  A ? -0.2 ARG 81  A 81  A ? -0.1 
83  LEU 83  A 83  A ? ASN 79  A 79  A ? -2.3 ASN 84  A 84  A ? -0.2 ASP 86  A 86  A ? -0.9 ARG 80  A 80  A ? -0.2 
84  ASN 84  A 84  A ? ASN 79  A 79  A ? -0.5 ASN 85  A 85  A ? -0.2 ASN 79  A 79  A ? -2.5 LEU 83  A 83  A ? -0.2 
85  ASN 85  A 85  A ? TYR 78  A 78  A ? -0.2 ASP 86  A 86  A ? -0.2 ILE 87  A 87  A ? -2.1 HIS 75  A 75  A ? -0.3 
86  ASP 86  A 86  A ? LEU 83  A 83  A ? -0.9 TYR 78  A 78  A ? -0.1 MET 88  A 88  A ? -0.3 ASN 85  A 85  A ? -0.2 
87  ILE 87  A 87  A ? ASN 85  A 85  A ? -2.1 ALA 40  A 40  A ? -0.3 HIS 75  A 75  A ? -2.3 LEU 89  A 89  A ? -0.3 
88  MET 88  A 88  A ? SER 39  A 39  A ? -2.6 ASP 86  A 86  A ? -0.3 SER 39  A 39  A ? -2.7 ILE 90  A 90  A ? -0.4 
89  LEU 89  A 89  A ? ILE 73  A 73  A ? -2.8 ILE 87  A 87  A ? -0.3 ILE 73  A 73  A ? -3.8 LYS 91  A 91  A ? -0.5 
90  ILE 90  A 90  A ? VAL 37  A 37  A ? -3.3 MET 88  A 88  A ? -0.4 VAL 37  A 37  A ? -2.4 LEU 92  A 92  A ? -0.6 
91  LYS 91  A 91  A ? LYS 71  A 71  A ? -2.7 LEU 89  A 89  A ? -0.5 SER 70  A 70  A ? -3.1 LYS 71  A 71  A ? -1.2 
92  LEU 92  A 92  A ? SER 35  A 35  A ? -2.6 ILE 90  A 90  A ? -0.6 SER 69  A 69  A ? -0.3 ALA 96  A 96  A ? -0.0 
93  LEU 93  A 93  A ? LEU 68  A 68  A ? -4.8 LYS 91  A 91  A ? -0.2 LEU 92  A 92  A ? -0.1 SER 69  A 69  A ? -0.1 
94  THR 94  A 94  A ? LEU 68  A 68  A ? -0.4 PRO 34  A 34  A ? -0.1 LEU 93  A 93  A ? -0.2 SER 70  A 70  A ? -0.0 
95  PRO 95  A 95  A ? ?   ?   ? ?   ? ? ?    ?   ?   ? ?   ? ? ?    SER 35  A 35  A ? -0.2 THR 97  A 97  A ? -0.1 
96  ALA 96  A 96  A ? PRO 34  A 34  A ? -3.7 HIS 33  A 33  A ? -0.2 LEU 98  A 98  A ? -0.8 TRP 36  A 36  A ? -0.0 
97  THR 97  A 97  A ? PRO 95  A 95  A ? -0.1 LYS 103 A 103 A ? -0.0 ASN 99  A 99  A ? -0.2 VAL 102 A 102 A ? -0.1 
98  LEU 98  A 98  A ? ALA 96  A 96  A ? -0.8 LYS 101 A 101 A ? -0.1 ASP 100 A 100 A ? -0.2 LYS 103 A 103 A ? -0.2 
99  ASN 99  A 99  A ? VAL 102 A 102 A ? -2.1 THR 97  A 97  A ? -0.2 VAL 102 A 102 A ? -0.4 LEU 98  A 98  A ? -0.0 
100 ASP 100 A 100 A ? LYS 101 A 101 A ? -0.2 LEU 98  A 98  A ? -0.2 LYS 103 A 103 A ? -0.1 LEU 98  A 98  A ? -0.1 
101 LYS 101 A 101 A ? VAL 102 A 102 A ? -0.3 SER 63  A 63  A ? -0.1 LYS 103 A 103 A ? -0.4 GLY 53  A 53  A ? -0.2 
102 VAL 102 A 102 A ? ASN 99  A 99  A ? -0.4 LEU 52  A 52  A ? -0.1 ASN 99  A 99  A ? -2.1 VAL 104 A 104 A ? -0.3 
103 LYS 103 A 103 A ? PRO 14  A 14  A ? -1.5 LYS 101 A 101 A ? -0.4 LEU 105 A 105 A ? -0.3 LEU 31  A 31  A ? -0.3 
104 VAL 104 A 104 A ? VAL 102 A 102 A ? -0.3 ILE 32  A 32  A ? -0.1 ASP 106 A 106 A ? -0.5 ILE 32  A 32  A ? -0.3 
105 LEU 105 A 105 A ? LEU 31  A 31  A ? -2.7 LYS 103 A 103 A ? -0.3 LYS 188 A 188 A ? -0.1 LEU 107 A 107 A ? -0.1 
106 ASP 106 A 106 A ? VAL 104 A 104 A ? -0.5 GLY 187 A 187 A ? -0.4 LEU 189 A 189 A ? -3.0 SER 108 A 108 A ? -0.3 
107 LEU 107 A 107 A ? LYS 188 A 188 A ? -0.2 ILE 32  A 32  A ? -0.2 THR 109 A 109 A ? -0.5 GLN 190 A 190 A ? -0.1 
108 SER 108 A 108 A ? LEU 189 A 189 A ? -1.7 ASP 106 A 106 A ? -0.3 THR 216 A 216 A ? -0.1 LEU 107 A 107 A ? -0.0 
109 THR 109 A 109 A ? LEU 107 A 107 A ? -0.5 CYS 111 A 111 A ? -0.1 CYS 111 A 111 A ? -0.4 SER 108 A 108 A ? -0.1 
110 ASN 110 A 110 A ? LEU 107 A 107 A ? -0.1 GLN 113 A 113 A ? -0.0 CYS 213 A 213 A ? -0.1 GLN 113 A 113 A ? -0.1 
111 CYS 111 A 111 A ? THR 109 A 109 A ? -0.4 PRO 112 A 112 A ? -0.1 THR 109 A 109 A ? -0.1 GLN 190 A 190 A ? -0.0 
112 PRO 112 A 112 A ? ?   ?   ? ?   ? ? ?    ?   ?   ? ?   ? ? ?    CYS 111 A 111 A ? -0.1 GLY 115 A 115 A ? -0.0 
113 GLN 113 A 113 A ? PRO 114 A 114 A ? -0.1 ASN 110 A 110 A ? -0.1 THR 116 A 116 A ? -1.9 ILE 144 A 144 A ? -0.3 
114 PRO 114 A 114 A ? ?   ?   ? ?   ? ? ?    ?   ?   ? ?   ? ? ?    ILE 145 A 145 A ? -0.2 LYS 117 A 117 A ? -0.1 
115 GLY 115 A 115 A ? ILE 144 A 144 A ? -2.7 THR 116 A 116 A ? -0.3 LYS 117 A 117 A ? -0.2 ILE 145 A 145 A ? -0.1 
116 THR 116 A 116 A ? GLN 113 A 113 A ? -1.9 LYS 117 A 117 A ? -0.1 ILE 144 A 144 A ? -2.2 CYS 118 A 118 A ? -0.4 
117 LYS 117 A 117 A ? THR 143 A 143 A ? -0.2 GLY 115 A 115 A ? -0.2 ASN 186 A 186 A ? -0.6 LEU 119 A 119 A ? -0.3 
118 CYS 118 A 118 A ? ILE 142 A 142 A ? -3.8 THR 116 A 116 A ? -0.4 ILE 142 A 142 A ? -3.0 ILE 120 A 120 A ? -0.4 
119 LEU 119 A 119 A ? VAL 184 A 184 A ? -3.2 LYS 117 A 117 A ? -0.3 VAL 184 A 184 A ? -3.4 SER 121 A 121 A ? -0.4 
120 ILE 120 A 120 A ? ALA 140 A 140 A ? -2.6 CYS 118 A 118 A ? -0.4 ALA 140 A 140 A ? -2.0 GLY 122 A 122 A ? -0.3 
121 SER 121 A 121 A ? PRO 182 A 182 A ? -1.1 LEU 119 A 119 A ? -0.4 TRP 123 A 123 A ? -0.3 CYS 139 A 139 A ? -0.2 
122 GLY 122 A 122 A ? GLN 138 A 138 A ? -2.0 ILE 120 A 120 A ? -0.3 GLN 138 A 138 A ? -2.5 ASP 178 A 178 A ? -0.1 
123 TRP 123 A 123 A ? GLY 177 A 177 A ? -0.4 SER 121 A 121 A ? -0.3 THR 126 A 126 A ? -0.1 ASP 178 A 178 A ? -0.1 
124 GLY 124 A 124 A ? THR 125 A 125 A ? -0.2 GLN 138 A 138 A ? -0.1 GLY 177 A 177 A ? -0.2 ILE 2   A 2   A ? -0.2 
125 THR 125 A 125 A ? GLN 176 A 176 A ? -1.8 TYR 133 A 133 A ? -0.2 ILE 2   A 2   A ? -0.9 CYS 175 A 175 A ? -0.2 
126 THR 126 A 126 A ? ASN 132 A 132 A ? -2.3 LYS 1   A 1   A ? -0.2 GLY 4   A 4   A ? -0.3 SER 128 A 128 A ? -0.3 
127 SER 127 A 127 A ? ASN 132 A 132 A ? -0.3 GLN 130 A 130 A ? -0.1 ASN 132 A 132 A ? -0.3 CYS 200 A 200 A ? -0.0 
128 SER 128 A 128 A ? THR 126 A 126 A ? -0.3 THR 131 A 131 A ? -0.1 THR 131 A 131 A ? -0.1 ILE 199 A 199 A ? -0.1 
129 PRO 129 A 129 A ? ?   ?   ? ?   ? ? ?    ?   ?   ? ?   ? ? ?    THR 131 A 131 A ? -0.3 SER 128 A 128 A ? -0.1 
130 GLN 130 A 130 A ? THR 126 A 126 A ? -0.1 THR 131 A 131 A ? -0.0 ASN 132 A 132 A ? -0.5 SER 127 A 127 A ? -0.1 
131 THR 131 A 131 A ? PRO 129 A 129 A ? -0.3 THR 126 A 126 A ? -0.1 TYR 133 A 133 A ? -0.4 SER 128 A 128 A ? -0.1 
132 ASN 132 A 132 A ? GLN 130 A 130 A ? -0.5 SER 127 A 127 A ? -0.3 THR 126 A 126 A ? -2.3 SER 127 A 127 A ? -0.3 
133 TYR 133 A 133 A ? THR 131 A 131 A ? -0.4 THR 125 A 125 A ? -0.2 THR 125 A 125 A ? -0.2 GLY 124 A 124 A ? -0.1 
134 PRO 134 A 134 A ? ?   ?   ? ?   ? ? ?    ?   ?   ? ?   ? ? ?    GLN 138 A 138 A ? -0.1 LEU 57  A 57  A ? -0.1 
135 ASP 135 A 135 A ? TYR 133 A 133 A ? -0.1 HIS 56  A 56  A ? -0.1 LEU 57  A 57  A ? -3.0 LEU 137 A 137 A ? -0.3 
136 VAL 136 A 136 A ? HIS 56  A 56  A ? -0.2 LEU 57  A 57  A ? -0.1 HIS 56  A 56  A ? -0.2 GLN 138 A 138 A ? -0.1 
137 LEU 137 A 137 A ? HIS 55  A 55  A ? -2.4 ASP 135 A 135 A ? -0.3 CYS 8   A 8   A ? -3.1 CYS 139 A 139 A ? -0.3 
138 GLN 138 A 138 A ? GLY 122 A 122 A ? -2.5 PRO 7   A 7   A ? -0.2 GLY 122 A 122 A ? -2.0 ALA 140 A 140 A ? -0.3 
139 CYS 139 A 139 A ? LYS 6   A 6   A ? -3.2 LEU 137 A 137 A ? -0.3 LYS 6   A 6   A ? -2.7 ASN 141 A 141 A ? -0.3 
140 ALA 140 A 140 A ? ILE 120 A 120 A ? -2.0 GLN 138 A 138 A ? -0.3 ILE 120 A 120 A ? -2.6 ILE 142 A 142 A ? -0.3 
141 ASN 141 A 141 A ? CYS 139 A 139 A ? -0.3 GLY 4   A 4   A ? -0.2 THR 143 A 143 A ? -0.3 LEU 119 A 119 A ? -0.2 
142 ILE 142 A 142 A ? CYS 118 A 118 A ? -3.0 ALA 140 A 140 A ? -0.3 CYS 118 A 118 A ? -3.8 ILE 144 A 144 A ? -0.4 
143 THR 143 A 143 A ? GLY 166 A 166 A ? -0.4 ASN 141 A 141 A ? -0.3 GLY 166 A 166 A ? -2.3 ILE 145 A 145 A ? -0.3 
144 ILE 144 A 144 A ? THR 116 A 116 A ? -2.2 ILE 142 A 142 A ? -0.4 GLY 115 A 115 A ? -2.7 ASN 146 A 146 A ? -0.3 
145 ILE 145 A 145 A ? CYS 164 A 164 A ? -2.8 THR 143 A 143 A ? -0.3 CYS 164 A 164 A ? -0.5 ILE 144 A 144 A ? -0.0 
146 ASN 146 A 146 A ? ILE 144 A 144 A ? -0.3 HIS 147 A 147 A ? -0.1 CYS 150 A 150 A ? -2.5 ARG 151 A 151 A ? -0.2 
147 HIS 147 A 147 A ? ASN 148 A 148 A ? -0.2 VAL 149 A 149 A ? -0.2 ARG 151 A 151 A ? -2.2 SER 152 A 152 A ? -0.2 
148 ASN 148 A 148 A ? CYS 150 A 150 A ? -0.2 VAL 149 A 149 A ? -0.2 SER 152 A 152 A ? -1.8 HIS 147 A 147 A ? -0.2 
149 VAL 149 A 149 A ? ARG 151 A 151 A ? -0.2 CYS 150 A 150 A ? -0.2 ILE 153 A 153 A ? -1.6 ASN 148 A 148 A ? -0.2 
150 CYS 150 A 150 A ? ASN 146 A 146 A ? -2.5 ARG 151 A 151 A ? -0.2 TYR 154 A 154 A ? -2.3 ASN 148 A 148 A ? -0.2 
151 ARG 151 A 151 A ? HIS 147 A 147 A ? -2.2 SER 152 A 152 A ? -0.2 CYS 150 A 150 A ? -0.2 VAL 149 A 149 A ? -0.2 
152 SER 152 A 152 A ? ASN 148 A 148 A ? -1.8 ILE 153 A 153 A ? -0.2 ARG 151 A 151 A ? -0.2 CYS 150 A 150 A ? -0.2 
153 ILE 153 A 153 A ? VAL 149 A 149 A ? -1.6 TYR 154 A 154 A ? -0.2 ARG 151 A 151 A ? -0.2 SER 152 A 152 A ? -0.2 
154 TYR 154 A 154 A ? CYS 150 A 150 A ? -2.3 VAL 149 A 149 A ? -0.2 TYR 157 A 157 A ? -1.6 ILE 158 A 158 A ? -1.2 
155 PRO 155 A 155 A ? ?   ?   ? ?   ? ? ?    ?   ?   ? ?   ? ? ?    SER 152 A 152 A ? -0.1 ARG 151 A 151 A ? -0.0 
156 ASN 156 A 156 A ? ILE 158 A 158 A ? -0.2 TYR 157 A 157 A ? -0.1 ARG 151 A 151 A ? -0.1 ASN 159 A 159 A ? -0.0 
157 TYR 157 A 157 A ? TYR 154 A 154 A ? -1.6 ARG 151 A 151 A ? -0.2 ASN 159 A 159 A ? -0.5 ASN 156 A 156 A ? -0.1 
158 ILE 158 A 158 A ? TYR 154 A 154 A ? -1.2 ARG 151 A 151 A ? -0.2 ASN 156 A 156 A ? -0.2 GLU 160 A 160 A ? -0.2 
159 ASN 159 A 159 A ? TYR 157 A 157 A ? -0.5 ASN 156 A 156 A ? -0.0 MET 162 A 162 A ? -1.6 TYR 157 A 157 A ? -0.0 
160 GLU 160 A 160 A ? ASN 161 A 161 A ? -0.3 ILE 158 A 158 A ? -0.2 LYS 214 A 214 A ? -0.1 ILE 158 A 158 A ? -0.0 
161 ASN 161 A 161 A ? VAL 210 A 210 A ? -0.0 CYS 213 A 213 A ? -0.0 ASN 211 A 211 A ? -2.2 VAL 163 A 163 A ? -0.3 
162 MET 162 A 162 A ? ASN 159 A 159 A ? -1.6 VAL 210 A 210 A ? -0.2 CYS 164 A 164 A ? -0.3 VAL 210 A 210 A ? -0.2 
163 VAL 163 A 163 A ? TYR 209 A 209 A ? -2.2 ASN 161 A 161 A ? -0.3 TYR 209 A 209 A ? -2.9 ALA 165 A 165 A ? -0.4 
164 CYS 164 A 164 A ? ILE 145 A 145 A ? -0.5 MET 162 A 162 A ? -0.3 ILE 145 A 145 A ? -2.8 GLY 166 A 166 A ? -0.3 
165 ALA 165 A 165 A ? GLY 207 A 207 A ? -1.9 VAL 163 A 163 A ? -0.4 GLY 207 A 207 A ? -1.9 LYS 167 A 167 A ? -0.3 
166 GLY 166 A 166 A ? THR 143 A 143 A ? -2.3 CYS 164 A 164 A ? -0.3 MET 168 A 168 A ? -0.6 THR 143 A 143 A ? -0.4 
167 LYS 167 A 167 A ? THR 172 A 172 A ? -1.1 ALA 165 A 165 A ? -0.3 GLY 170 A 170 A ? -1.3 LYS 205 A 205 A ? -0.4 
168 MET 168 A 168 A ? GLY 166 A 166 A ? -0.6 VAL 169 A 169 A ? -0.3 ASN 204 A 204 A ? -1.8 LYS 167 A 167 A ? -0.1 
169 VAL 169 A 169 A ? GLY 170 A 170 A ? -0.3 PRO 203 A 203 A ? -0.2 MET 168 A 168 A ? -0.3 GLY 171 A 171 A ? -0.1 
170 GLY 170 A 170 A ? LYS 167 A 167 A ? -1.3 GLN 202 A 202 A ? -0.2 VAL 169 A 169 A ? -0.3 GLN 202 A 202 A ? -0.2 
171 GLY 171 A 171 A ? ALA 201 A 201 A ? -1.6 VAL 169 A 169 A ? -0.1 ASP 173 A 173 A ? -0.3 GLN 202 A 202 A ? -0.1 
172 THR 172 A 172 A ? LYS 167 A 167 A ? -0.2 GLN 202 A 202 A ? -0.1 LYS 167 A 167 A ? -1.1 SER 174 A 174 A ? -0.3 
173 ASP 173 A 173 A ? LEU 3   A 3   A ? -1.3 GLY 171 A 171 A ? -0.3 LEU 3   A 3   A ? -2.7 CYS 175 A 175 A ? -0.4 
174 SER 174 A 174 A ? THR 172 A 172 A ? -0.3 ALA 165 A 165 A ? -0.3 ILE 2   A 2   A ? -0.3 ALA 201 A 201 A ? -0.2 
175 CYS 175 A 175 A ? LYS 1   A 1   A ? -0.4 ASP 173 A 173 A ? -0.4 ASP 178 A 178 A ? -1.5 GLY 124 A 124 A ? -0.1 
176 GLN 176 A 176 A ? GLY 177 A 177 A ? -0.2 TYR 198 A 198 A ? -0.2 THR 125 A 125 A ? -1.8 CYS 175 A 175 A ? -0.1 
177 GLY 177 A 177 A ? GLY 124 A 124 A ? -0.2 ILE 26  A 26  A ? -0.1 TRP 123 A 123 A ? -0.4 GLN 176 A 176 A ? -0.2 
178 ASP 178 A 178 A ? CYS 175 A 175 A ? -1.5 GLY 122 A 122 A ? -0.1 GLY 181 A 181 A ? -2.8 VAL 193 A 193 A ? -0.3 
179 SER 179 A 179 A ? GLY 180 A 180 A ? -0.3 ILE 26  A 26  A ? -0.2 GLY 28  A 28  A ? -3.4 SER 194 A 194 A ? -0.2 
180 GLY 180 A 180 A ? VAL 193 A 193 A ? -2.9 GLY 181 A 181 A ? -0.3 SER 179 A 179 A ? -0.3 SER 194 A 194 A ? -0.1 
181 GLY 181 A 181 A ? ASP 178 A 178 A ? -2.8 GLY 28  A 28  A ? -0.1 VAL 193 A 193 A ? -2.6 GLY 180 A 180 A ? -0.3 
182 PRO 182 A 182 A ? ?   ?   ? ?   ? ? ?    ?   ?   ? ?   ? ? ?    SER 121 A 121 A ? -1.1 VAL 184 A 184 A ? -0.6 
183 LEU 183 A 183 A ? GLY 191 A 191 A ? -2.3 GLY 181 A 181 A ? -0.2 GLN 190 A 190 A ? -3.0 GLY 191 A 191 A ? -1.5 
184 VAL 184 A 184 A ? LEU 119 A 119 A ? -3.4 PRO 182 A 182 A ? -0.6 LEU 119 A 119 A ? -3.2 ASN 186 A 186 A ? -0.4 
185 CYS 185 A 185 A ? LYS 188 A 188 A ? -2.3 LEU 183 A 183 A ? -0.6 LYS 188 A 188 A ? -1.9 CYS 118 A 118 A ? -0.2 
186 ASN 186 A 186 A ? LYS 117 A 117 A ? -0.6 VAL 184 A 184 A ? -0.4 CYS 185 A 185 A ? -0.2 LEU 189 A 189 A ? -0.1 
187 GLY 187 A 187 A ? LYS 188 A 188 A ? -0.2 VAL 184 A 184 A ? -0.1 ASP 106 A 106 A ? -0.4 LEU 189 A 189 A ? -0.3 
188 LYS 188 A 188 A ? CYS 185 A 185 A ? -1.9 LEU 105 A 105 A ? -0.1 CYS 185 A 185 A ? -2.3 GLN 190 A 190 A ? -0.6 
189 LEU 189 A 189 A ? ASP 106 A 106 A ? -3.0 GLY 187 A 187 A ? -0.3 SER 108 A 108 A ? -1.7 VAL 184 A 184 A ? -0.2 
190 GLN 190 A 190 A ? LEU 183 A 183 A ? -3.0 LYS 188 A 188 A ? -0.6 VAL 212 A 212 A ? -1.4 CYS 213 A 213 A ? -0.5 
191 GLY 191 A 191 A ? LEU 183 A 183 A ? -1.5 ASN 211 A 211 A ? -0.2 LEU 183 A 183 A ? -2.3 VAL 193 A 193 A ? -0.4 
192 ILE 192 A 192 A ? VAL 210 A 210 A ? -1.1 GLN 190 A 190 A ? -0.3 VAL 210 A 210 A ? -2.9 SER 194 A 194 A ? -0.2 
193 VAL 193 A 193 A ? GLY 181 A 181 A ? -2.6 GLY 191 A 191 A ? -0.4 GLY 180 A 180 A ? -2.9 TYR 209 A 209 A ? -0.2 
194 SER 194 A 194 A ? VAL 208 A 208 A ? -1.9 TRP 195 A 195 A ? -0.4 GLY 196 A 196 A ? -0.3 TYR 209 A 209 A ? -0.2 
195 TRP 195 A 195 A ? VAL 208 A 208 A ? -1.8 GLN 176 A 176 A ? -0.1 VAL 208 A 208 A ? -3.1 SER 194 A 194 A ? -0.4 
196 GLY 196 A 196 A ? SER 194 A 194 A ? -0.3 GLY 207 A 207 A ? -0.2 GLY 207 A 207 A ? -0.1 CYS 200 A 200 A ? -0.1 
197 PRO 197 A 197 A ? ?   ?   ? ?   ? ? ?    ?   ?   ? ?   ? ? ?    ALA 201 A 201 A ? -0.1 VAL 208 A 208 A ? -0.0 
198 TYR 198 A 198 A ? ILE 199 A 199 A ? -0.2 CYS 175 A 175 A ? -0.1 CYS 200 A 200 A ? -0.7 GLN 176 A 176 A ? -0.2 
199 ILE 199 A 199 A ? SER 128 A 128 A ? -0.1 CYS 175 A 175 A ? -0.1 GLN 202 A 202 A ? -0.5 TYR 198 A 198 A ? -0.2 
200 CYS 200 A 200 A ? TYR 198 A 198 A ? -0.7 ALA 201 A 201 A ? -0.2 CYS 175 A 175 A ? -0.1 SER 128 A 128 A ? -0.1 
201 ALA 201 A 201 A ? LYS 205 A 205 A ? -0.3 GLN 202 A 202 A ? -0.2 GLY 171 A 171 A ? -1.6 CYS 200 A 200 A ? -0.2 
202 GLN 202 A 202 A ? ILE 199 A 199 A ? -0.5 LYS 205 A 205 A ? -0.5 LYS 205 A 205 A ? -1.8 ALA 201 A 201 A ? -0.2 
203 PRO 203 A 203 A ? ?   ?   ? ?   ? ? ?    ?   ?   ? ?   ? ? ?    VAL 169 A 169 A ? -0.2 MET 168 A 168 A ? -0.1 
204 ASN 204 A 204 A ? MET 168 A 168 A ? -1.8 LYS 167 A 167 A ? -0.3 MET 168 A 168 A ? -0.1 VAL 169 A 169 A ? -0.1 
205 LYS 205 A 205 A ? GLN 202 A 202 A ? -1.8 LYS 167 A 167 A ? -0.4 GLN 202 A 202 A ? -0.5 ALA 201 A 201 A ? -0.3 
206 PRO 206 A 206 A ? ?   ?   ? ?   ? ? ?    ?   ?   ? ?   ? ? ?    GLY 166 A 166 A ? -0.2 VAL 208 A 208 A ? -0.1 
207 GLY 207 A 207 A ? ALA 165 A 165 A ? -1.9 GLY 196 A 196 A ? -0.1 ALA 165 A 165 A ? -1.9 TYR 209 A 209 A ? -0.4 
208 VAL 208 A 208 A ? TRP 195 A 195 A ? -3.1 CYS 164 A 164 A ? -0.2 SER 194 A 194 A ? -1.9 TRP 195 A 195 A ? -1.8 
209 TYR 209 A 209 A ? VAL 163 A 163 A ? -2.9 GLY 207 A 207 A ? -0.4 VAL 163 A 163 A ? -2.2 ASN 211 A 211 A ? -0.4 
210 VAL 210 A 210 A ? ILE 192 A 192 A ? -2.9 VAL 208 A 208 A ? -0.3 VAL 212 A 212 A ? -1.2 ILE 192 A 192 A ? -1.1 
211 ASN 211 A 211 A ? ASN 161 A 161 A ? -2.2 TYR 209 A 209 A ? -0.4 LYS 214 A 214 A ? -2.2 GLY 191 A 191 A ? -0.2 
212 VAL 212 A 212 A ? GLN 190 A 190 A ? -1.4 VAL 210 A 210 A ? -1.2 TYR 215 A 215 A ? -2.8 THR 216 A 216 A ? -0.3 
213 CYS 213 A 213 A ? GLN 190 A 190 A ? -0.5 LYS 214 A 214 A ? -0.3 THR 216 A 216 A ? -0.5 VAL 212 A 212 A ? -0.3 
214 LYS 214 A 214 A ? ASN 211 A 211 A ? -2.2 TYR 215 A 215 A ? -0.2 CYS 213 A 213 A ? -0.3 VAL 212 A 212 A ? -0.2 
215 TYR 215 A 215 A ? VAL 212 A 212 A ? -2.8 ASN 211 A 211 A ? -0.2 ILE 219 A 219 A ? -2.7 LYS 214 A 214 A ? -0.2 
216 THR 216 A 216 A ? CYS 213 A 213 A ? -0.5 VAL 212 A 212 A ? -0.3 GLN 220 A 220 A ? -2.5 GLU 221 A 221 A ? -0.2 
217 ASN 217 A 217 A ? CYS 213 A 213 A ? -0.2 TRP 218 A 218 A ? -0.2 GLU 221 A 221 A ? -2.6 THR 222 A 222 A ? -0.2 
218 TRP 218 A 218 A ? GLN 220 A 220 A ? -0.2 ILE 219 A 219 A ? -0.2 THR 222 A 222 A ? -2.5 THR 216 A 216 A ? -0.2 
219 ILE 219 A 219 A ? TYR 215 A 215 A ? -2.7 GLN 220 A 220 A ? -0.2 ILE 223 A 223 A ? -2.3 ASN 217 A 217 A ? -0.2 
220 GLN 220 A 220 A ? THR 216 A 216 A ? -2.5 GLU 221 A 221 A ? -0.2 GLN 224 A 224 A ? -2.2 ILE 219 A 219 A ? -0.2 
221 GLU 221 A 221 A ? ASN 217 A 217 A ? -2.6 THR 216 A 216 A ? -0.2 ASN 225 A 225 A ? -1.9 GLN 220 A 220 A ? -0.2 
222 THR 222 A 222 A ? TRP 218 A 218 A ? -2.5 ASN 217 A 217 A ? -0.2 ASN 226 A 226 A ? -0.7 GLN 220 A 220 A ? -0.2 
223 ILE 223 A 223 A ? ILE 219 A 219 A ? -2.3 TRP 218 A 218 A ? -0.2 ASN 226 A 226 A ? -0.9 GLU 221 A 221 A ? -0.2 
224 GLN 224 A 224 A ? GLN 220 A 220 A ? -2.2 ASN 225 A 225 A ? -0.2 ILE 223 A 223 A ? -0.2 THR 222 A 222 A ? -0.2 
225 ASN 225 A 225 A ? GLU 221 A 221 A ? -1.9 GLN 220 A 220 A ? -0.2 GLN 224 A 224 A ? -0.2 ILE 223 A 223 A ? -0.2 
226 ASN 226 A 226 A ? ILE 223 A 223 A ? -0.9 THR 222 A 222 A ? -0.7 GLN 224 A 224 A ? -0.2 ILE 223 A 223 A ? -0.2 
# 
loop_
_dssp_statistics_histogram.entry_id 
_dssp_statistics_histogram.type 
_dssp_statistics_histogram.1 
_dssp_statistics_histogram.2 
_dssp_statistics_histogram.3 
_dssp_statistics_histogram.4 
_dssp_statistics_histogram.5 
_dssp_statistics_histogram.6 
_dssp_statistics_histogram.7 
_dssp_statistics_histogram.8 
_dssp_statistics_histogram.9 
_dssp_statistics_histogram.10 
_dssp_statistics_histogram.11 
_dssp_statistics_histogram.12 
_dssp_statistics_histogram.13 
_dssp_statistics_histogram.14 
_dssp_statistics_histogram.15 
_dssp_statistics_histogram.16 
_dssp_statistics_histogram.17 
_dssp_statistics_histogram.18 
_dssp_statistics_histogram.19 
_dssp_statistics_histogram.20 
_dssp_statistics_histogram.21 
_dssp_statistics_histogram.22 
_dssp_statistics_histogram.23 
_dssp_statistics_histogram.24 
_dssp_statistics_histogram.25 
_dssp_statistics_histogram.26 
_dssp_statistics_histogram.27 
_dssp_statistics_histogram.28 
_dssp_statistics_histogram.29 
_dssp_statistics_histogram.30 
Nana_TKL3 residues_per_alpha_helix        0 0 0 0 0 0 1 0 0 1 0 0 0 0 0 0 0 0 0 0 0 0 0 0 0 0 0 0 0 0 
Nana_TKL3 parallel_bridges_per_ladder     1 0 0 0 0 0 0 0 0 0 0 0 0 0 0 0 0 0 0 0 0 0 0 0 0 0 0 0 0 0 
Nana_TKL3 antiparallel_bridges_per_ladder 4 1 3 5 1 2 0 0 0 0 0 0 0 0 0 0 0 0 0 0 0 0 0 0 0 0 0 0 0 0 
Nana_TKL3 ladders_per_sheet               0 0 0 0 0 1 0 1 0 0 0 0 0 0 0 0 0 0 0 0 0 0 0 0 0 0 0 0 0 0 
# 
loop_
_dssp_statistics_hbond.entry_id 
_dssp_statistics_hbond.type 
_dssp_statistics_hbond.count 
_dssp_statistics_hbond.count_per_100 
Nana_TKL3 O(I)-->H-N(J)          145 64.2 
Nana_TKL3 'PARALLEL BRIDGES'     2   0.9  
Nana_TKL3 'ANTIPARALLEL BRIDGES' 71  31.4 
Nana_TKL3 O(I)-->H-N(I-5)        2   0.9  
Nana_TKL3 O(I)-->H-N(I-4)        1   0.4  
Nana_TKL3 O(I)-->H-N(I-3)        4   1.8  
Nana_TKL3 O(I)-->H-N(I-2)        0   0.0  
Nana_TKL3 O(I)-->H-N(I-1)        0   0.0  
Nana_TKL3 O(I)-->H-N(I+0)        0   0.0  
Nana_TKL3 O(I)-->H-N(I+1)        0   0.0  
Nana_TKL3 O(I)-->H-N(I+2)        22  9.7  
Nana_TKL3 O(I)-->H-N(I+3)        22  9.7  
Nana_TKL3 O(I)-->H-N(I+4)        15  6.6  
Nana_TKL3 O(I)-->H-N(I+5)        1   0.4  
# 
_dssp_statistics.entry_id                       Nana_TKL3 
_dssp_statistics.nr_of_residues                 226 
_dssp_statistics.nr_of_chains                   1 
_dssp_statistics.nr_of_ss_bridges_total         0 
_dssp_statistics.nr_of_ss_bridges_intra_chain   0 
_dssp_statistics.nr_of_ss_bridges_inter_chain   0 
# 
loop_
_chem_comp.id 
_chem_comp.type 
_chem_comp.mon_nstd_flag 
_chem_comp.name 
_chem_comp.formula 
_chem_comp.formula_weight 
ALA 'L-PEPTIDE LINKING' y ALANINE         'C3 H7 N O2'     89.093 
ARG 'L-PEPTIDE LINKING' y ARGININE        'C6 H15 N4 O2'  175.209 
ASN 'L-PEPTIDE LINKING' y ASPARAGINE      'C4 H8 N2 O3'   132.118 
ASP 'L-PEPTIDE LINKING' y 'ASPARTIC ACID' 'C4 H7 N O4'    133.103 
CYS 'L-PEPTIDE LINKING' y CYSTEINE        'C3 H7 N O2 S'  121.158 
GLN 'L-PEPTIDE LINKING' y GLUTAMINE       'C5 H10 N2 O3'  146.144 
GLU 'L-PEPTIDE LINKING' y 'GLUTAMIC ACID' 'C5 H9 N O4'    147.129 
GLY 'PEPTIDE LINKING'   y GLYCINE         'C2 H5 N O2'     75.067 
HIS 'L-PEPTIDE LINKING' y HISTIDINE       'C6 H10 N3 O2'  156.162 
ILE 'L-PEPTIDE LINKING' y ISOLEUCINE      'C6 H13 N O2'   131.173 
LEU 'L-PEPTIDE LINKING' y LEUCINE         'C6 H13 N O2'   131.173 
LYS 'L-PEPTIDE LINKING' y LYSINE          'C6 H15 N2 O2'  147.195 
MET 'L-PEPTIDE LINKING' y METHIONINE      'C5 H11 N O2 S' 149.211 
PHE 'L-PEPTIDE LINKING' y PHENYLALANINE   'C9 H11 N O2'   165.189 
PRO 'L-PEPTIDE LINKING' y PROLINE         'C5 H9 N O2'     115.13 
SER 'L-PEPTIDE LINKING' y SERINE          'C3 H7 N O3'    105.093 
THR 'L-PEPTIDE LINKING' y THREONINE       'C4 H9 N O3'    119.119 
TRP 'L-PEPTIDE LINKING' y TRYPTOPHAN      'C11 H12 N2 O2' 204.225 
TYR 'L-PEPTIDE LINKING' y TYROSINE        'C9 H11 N O3'   181.189 
VAL 'L-PEPTIDE LINKING' y VALINE          'C5 H11 N O2'   117.146 
# 
loop_
_atom_type.symbol 
N 
C 
O 
S 
# 
loop_
_entity_poly_seq.entity_id 
_entity_poly_seq.num 
_entity_poly_seq.mon_id 
_entity_poly_seq.hetero 
1   1 LYS n 
1   2 ILE n 
1   3 LEU n 
1   4 GLY n 
1   5 GLY n 
1   6 LYS n 
1   7 PRO n 
1   8 CYS n 
1   9 VAL n 
1  10 PRO n 
1  11 ASN n 
1  12 SER n 
1  13 GLN n 
1  14 PRO n 
1  15 TRP n 
1  16 GLN n 
1  17 ALA n 
1  18 ALA n 
1  19 LEU n 
1  20 PHE n 
1  21 SER n 
1  22 GLY n 
1  23 PHE n 
1  24 ARG n 
1  25 LEU n 
1  26 ILE n 
1  27 CYS n 
1  28 GLY n 
1  29 GLY n 
1  30 THR n 
1  31 LEU n 
1  32 ILE n 
1  33 HIS n 
1  34 PRO n 
1  35 SER n 
1  36 TRP n 
1  37 VAL n 
1  38 VAL n 
1  39 SER n 
1  40 ALA n 
1  41 ALA n 
1  42 HIS n 
1  43 CYS n 
1  44 ARG n 
1  45 LYS n 
1  46 SER n 
1  47 ILE n 
1  48 PHE n 
1  49 PRO n 
1  50 VAL n 
1  51 ARG n 
1  52 LEU n 
1  53 GLY n 
1  54 GLU n 
1  55 HIS n 
1  56 HIS n 
1  57 LEU n 
1  58 ARG n 
1  59 ARG n 
1  60 ILE n 
1  61 ASP n 
1  62 TRP n 
1  63 SER n 
1  64 GLU n 
1  65 GLN n 
1  66 LEU n 
1  67 LYS n 
1  68 LEU n 
1  69 SER n 
1  70 SER n 
1  71 LYS n 
1  72 ALA n 
1  73 ILE n 
1  74 VAL n 
1  75 HIS n 
1  76 PRO n 
1  77 GLU n 
1  78 TYR n 
1  79 ASN n 
1  80 ARG n 
1  81 ARG n 
1  82 THR n 
1  83 LEU n 
1  84 ASN n 
1  85 ASN n 
1  86 ASP n 
1  87 ILE n 
1  88 MET n 
1  89 LEU n 
1  90 ILE n 
1  91 LYS n 
1  92 LEU n 
1  93 LEU n 
1  94 THR n 
1  95 PRO n 
1  96 ALA n 
1  97 THR n 
1  98 LEU n 
1  99 ASN n 
1 100 ASP n 
1 101 LYS n 
1 102 VAL n 
1 103 LYS n 
1 104 VAL n 
1 105 LEU n 
1 106 ASP n 
1 107 LEU n 
1 108 SER n 
1 109 THR n 
1 110 ASN n 
1 111 CYS n 
1 112 PRO n 
1 113 GLN n 
1 114 PRO n 
1 115 GLY n 
1 116 THR n 
1 117 LYS n 
1 118 CYS n 
1 119 LEU n 
1 120 ILE n 
1 121 SER n 
1 122 GLY n 
1 123 TRP n 
1 124 GLY n 
1 125 THR n 
1 126 THR n 
1 127 SER n 
1 128 SER n 
1 129 PRO n 
1 130 GLN n 
1 131 THR n 
1 132 ASN n 
1 133 TYR n 
1 134 PRO n 
1 135 ASP n 
1 136 VAL n 
1 137 LEU n 
1 138 GLN n 
1 139 CYS n 
1 140 ALA n 
1 141 ASN n 
1 142 ILE n 
1 143 THR n 
1 144 ILE n 
1 145 ILE n 
1 146 ASN n 
1 147 HIS n 
1 148 ASN n 
1 149 VAL n 
1 150 CYS n 
1 151 ARG n 
1 152 SER n 
1 153 ILE n 
1 154 TYR n 
1 155 PRO n 
1 156 ASN n 
1 157 TYR n 
1 158 ILE n 
1 159 ASN n 
1 160 GLU n 
1 161 ASN n 
1 162 MET n 
1 163 VAL n 
1 164 CYS n 
1 165 ALA n 
1 166 GLY n 
1 167 LYS n 
1 168 MET n 
1 169 VAL n 
1 170 GLY n 
1 171 GLY n 
1 172 THR n 
1 173 ASP n 
1 174 SER n 
1 175 CYS n 
1 176 GLN n 
1 177 GLY n 
1 178 ASP n 
1 179 SER n 
1 180 GLY n 
1 181 GLY n 
1 182 PRO n 
1 183 LEU n 
1 184 VAL n 
1 185 CYS n 
1 186 ASN n 
1 187 GLY n 
1 188 LYS n 
1 189 LEU n 
1 190 GLN n 
1 191 GLY n 
1 192 ILE n 
1 193 VAL n 
1 194 SER n 
1 195 TRP n 
1 196 GLY n 
1 197 PRO n 
1 198 TYR n 
1 199 ILE n 
1 200 CYS n 
1 201 ALA n 
1 202 GLN n 
1 203 PRO n 
1 204 ASN n 
1 205 LYS n 
1 206 PRO n 
1 207 GLY n 
1 208 VAL n 
1 209 TYR n 
1 210 VAL n 
1 211 ASN n 
1 212 VAL n 
1 213 CYS n 
1 214 LYS n 
1 215 TYR n 
1 216 THR n 
1 217 ASN n 
1 218 TRP n 
1 219 ILE n 
1 220 GLN n 
1 221 GLU n 
1 222 THR n 
1 223 ILE n 
1 224 GLN n 
1 225 ASN n 
1 226 ASN n 
# 
loop_
_pdbx_poly_seq_scheme.asym_id 
_pdbx_poly_seq_scheme.entity_id 
_pdbx_poly_seq_scheme.seq_id 
_pdbx_poly_seq_scheme.mon_id 
_pdbx_poly_seq_scheme.ndb_seq_num 
_pdbx_poly_seq_scheme.pdb_seq_num 
_pdbx_poly_seq_scheme.auth_seq_num 
_pdbx_poly_seq_scheme.pdb_mon_id 
_pdbx_poly_seq_scheme.auth_mon_id 
_pdbx_poly_seq_scheme.pdb_strand_id 
_pdbx_poly_seq_scheme.pdb_ins_code 
_pdbx_poly_seq_scheme.hetero 
A 1   1 LYS   1 1   1   LYS LYS A ? n 
A 1   2 ILE   2 2   2   ILE ILE A ? n 
A 1   3 LEU   3 3   3   LEU LEU A ? n 
A 1   4 GLY   4 4   4   GLY GLY A ? n 
A 1   5 GLY   5 5   5   GLY GLY A ? n 
A 1   6 LYS   6 6   6   LYS LYS A ? n 
A 1   7 PRO   7 7   7   PRO PRO A ? n 
A 1   8 CYS   8 8   8   CYS CYS A ? n 
A 1   9 VAL   9 9   9   VAL VAL A ? n 
A 1  10 PRO  10 10  10  PRO PRO A ? n 
A 1  11 ASN  11 11  11  ASN ASN A ? n 
A 1  12 SER  12 12  12  SER SER A ? n 
A 1  13 GLN  13 13  13  GLN GLN A ? n 
A 1  14 PRO  14 14  14  PRO PRO A ? n 
A 1  15 TRP  15 15  15  TRP TRP A ? n 
A 1  16 GLN  16 16  16  GLN GLN A ? n 
A 1  17 ALA  17 17  17  ALA ALA A ? n 
A 1  18 ALA  18 18  18  ALA ALA A ? n 
A 1  19 LEU  19 19  19  LEU LEU A ? n 
A 1  20 PHE  20 20  20  PHE PHE A ? n 
A 1  21 SER  21 21  21  SER SER A ? n 
A 1  22 GLY  22 22  22  GLY GLY A ? n 
A 1  23 PHE  23 23  23  PHE PHE A ? n 
A 1  24 ARG  24 24  24  ARG ARG A ? n 
A 1  25 LEU  25 25  25  LEU LEU A ? n 
A 1  26 ILE  26 26  26  ILE ILE A ? n 
A 1  27 CYS  27 27  27  CYS CYS A ? n 
A 1  28 GLY  28 28  28  GLY GLY A ? n 
A 1  29 GLY  29 29  29  GLY GLY A ? n 
A 1  30 THR  30 30  30  THR THR A ? n 
A 1  31 LEU  31 31  31  LEU LEU A ? n 
A 1  32 ILE  32 32  32  ILE ILE A ? n 
A 1  33 HIS  33 33  33  HIS HIS A ? n 
A 1  34 PRO  34 34  34  PRO PRO A ? n 
A 1  35 SER  35 35  35  SER SER A ? n 
A 1  36 TRP  36 36  36  TRP TRP A ? n 
A 1  37 VAL  37 37  37  VAL VAL A ? n 
A 1  38 VAL  38 38  38  VAL VAL A ? n 
A 1  39 SER  39 39  39  SER SER A ? n 
A 1  40 ALA  40 40  40  ALA ALA A ? n 
A 1  41 ALA  41 41  41  ALA ALA A ? n 
A 1  42 HIS  42 42  42  HIS HIS A ? n 
A 1  43 CYS  43 43  43  CYS CYS A ? n 
A 1  44 ARG  44 44  44  ARG ARG A ? n 
A 1  45 LYS  45 45  45  LYS LYS A ? n 
A 1  46 SER  46 46  46  SER SER A ? n 
A 1  47 ILE  47 47  47  ILE ILE A ? n 
A 1  48 PHE  48 48  48  PHE PHE A ? n 
A 1  49 PRO  49 49  49  PRO PRO A ? n 
A 1  50 VAL  50 50  50  VAL VAL A ? n 
A 1  51 ARG  51 51  51  ARG ARG A ? n 
A 1  52 LEU  52 52  52  LEU LEU A ? n 
A 1  53 GLY  53 53  53  GLY GLY A ? n 
A 1  54 GLU  54 54  54  GLU GLU A ? n 
A 1  55 HIS  55 55  55  HIS HIS A ? n 
A 1  56 HIS  56 56  56  HIS HIS A ? n 
A 1  57 LEU  57 57  57  LEU LEU A ? n 
A 1  58 ARG  58 58  58  ARG ARG A ? n 
A 1  59 ARG  59 59  59  ARG ARG A ? n 
A 1  60 ILE  60 60  60  ILE ILE A ? n 
A 1  61 ASP  61 61  61  ASP ASP A ? n 
A 1  62 TRP  62 62  62  TRP TRP A ? n 
A 1  63 SER  63 63  63  SER SER A ? n 
A 1  64 GLU  64 64  64  GLU GLU A ? n 
A 1  65 GLN  65 65  65  GLN GLN A ? n 
A 1  66 LEU  66 66  66  LEU LEU A ? n 
A 1  67 LYS  67 67  67  LYS LYS A ? n 
A 1  68 LEU  68 68  68  LEU LEU A ? n 
A 1  69 SER  69 69  69  SER SER A ? n 
A 1  70 SER  70 70  70  SER SER A ? n 
A 1  71 LYS  71 71  71  LYS LYS A ? n 
A 1  72 ALA  72 72  72  ALA ALA A ? n 
A 1  73 ILE  73 73  73  ILE ILE A ? n 
A 1  74 VAL  74 74  74  VAL VAL A ? n 
A 1  75 HIS  75 75  75  HIS HIS A ? n 
A 1  76 PRO  76 76  76  PRO PRO A ? n 
A 1  77 GLU  77 77  77  GLU GLU A ? n 
A 1  78 TYR  78 78  78  TYR TYR A ? n 
A 1  79 ASN  79 79  79  ASN ASN A ? n 
A 1  80 ARG  80 80  80  ARG ARG A ? n 
A 1  81 ARG  81 81  81  ARG ARG A ? n 
A 1  82 THR  82 82  82  THR THR A ? n 
A 1  83 LEU  83 83  83  LEU LEU A ? n 
A 1  84 ASN  84 84  84  ASN ASN A ? n 
A 1  85 ASN  85 85  85  ASN ASN A ? n 
A 1  86 ASP  86 86  86  ASP ASP A ? n 
A 1  87 ILE  87 87  87  ILE ILE A ? n 
A 1  88 MET  88 88  88  MET MET A ? n 
A 1  89 LEU  89 89  89  LEU LEU A ? n 
A 1  90 ILE  90 90  90  ILE ILE A ? n 
A 1  91 LYS  91 91  91  LYS LYS A ? n 
A 1  92 LEU  92 92  92  LEU LEU A ? n 
A 1  93 LEU  93 93  93  LEU LEU A ? n 
A 1  94 THR  94 94  94  THR THR A ? n 
A 1  95 PRO  95 95  95  PRO PRO A ? n 
A 1  96 ALA  96 96  96  ALA ALA A ? n 
A 1  97 THR  97 97  97  THR THR A ? n 
A 1  98 LEU  98 98  98  LEU LEU A ? n 
A 1  99 ASN  99 99  99  ASN ASN A ? n 
A 1 100 ASP 100 100 100 ASP ASP A ? n 
A 1 101 LYS 101 101 101 LYS LYS A ? n 
A 1 102 VAL 102 102 102 VAL VAL A ? n 
A 1 103 LYS 103 103 103 LYS LYS A ? n 
A 1 104 VAL 104 104 104 VAL VAL A ? n 
A 1 105 LEU 105 105 105 LEU LEU A ? n 
A 1 106 ASP 106 106 106 ASP ASP A ? n 
A 1 107 LEU 107 107 107 LEU LEU A ? n 
A 1 108 SER 108 108 108 SER SER A ? n 
A 1 109 THR 109 109 109 THR THR A ? n 
A 1 110 ASN 110 110 110 ASN ASN A ? n 
A 1 111 CYS 111 111 111 CYS CYS A ? n 
A 1 112 PRO 112 112 112 PRO PRO A ? n 
A 1 113 GLN 113 113 113 GLN GLN A ? n 
A 1 114 PRO 114 114 114 PRO PRO A ? n 
A 1 115 GLY 115 115 115 GLY GLY A ? n 
A 1 116 THR 116 116 116 THR THR A ? n 
A 1 117 LYS 117 117 117 LYS LYS A ? n 
A 1 118 CYS 118 118 118 CYS CYS A ? n 
A 1 119 LEU 119 119 119 LEU LEU A ? n 
A 1 120 ILE 120 120 120 ILE ILE A ? n 
A 1 121 SER 121 121 121 SER SER A ? n 
A 1 122 GLY 122 122 122 GLY GLY A ? n 
A 1 123 TRP 123 123 123 TRP TRP A ? n 
A 1 124 GLY 124 124 124 GLY GLY A ? n 
A 1 125 THR 125 125 125 THR THR A ? n 
A 1 126 THR 126 126 126 THR THR A ? n 
A 1 127 SER 127 127 127 SER SER A ? n 
A 1 128 SER 128 128 128 SER SER A ? n 
A 1 129 PRO 129 129 129 PRO PRO A ? n 
A 1 130 GLN 130 130 130 GLN GLN A ? n 
A 1 131 THR 131 131 131 THR THR A ? n 
A 1 132 ASN 132 132 132 ASN ASN A ? n 
A 1 133 TYR 133 133 133 TYR TYR A ? n 
A 1 134 PRO 134 134 134 PRO PRO A ? n 
A 1 135 ASP 135 135 135 ASP ASP A ? n 
A 1 136 VAL 136 136 136 VAL VAL A ? n 
A 1 137 LEU 137 137 137 LEU LEU A ? n 
A 1 138 GLN 138 138 138 GLN GLN A ? n 
A 1 139 CYS 139 139 139 CYS CYS A ? n 
A 1 140 ALA 140 140 140 ALA ALA A ? n 
A 1 141 ASN 141 141 141 ASN ASN A ? n 
A 1 142 ILE 142 142 142 ILE ILE A ? n 
A 1 143 THR 143 143 143 THR THR A ? n 
A 1 144 ILE 144 144 144 ILE ILE A ? n 
A 1 145 ILE 145 145 145 ILE ILE A ? n 
A 1 146 ASN 146 146 146 ASN ASN A ? n 
A 1 147 HIS 147 147 147 HIS HIS A ? n 
A 1 148 ASN 148 148 148 ASN ASN A ? n 
A 1 149 VAL 149 149 149 VAL VAL A ? n 
A 1 150 CYS 150 150 150 CYS CYS A ? n 
A 1 151 ARG 151 151 151 ARG ARG A ? n 
A 1 152 SER 152 152 152 SER SER A ? n 
A 1 153 ILE 153 153 153 ILE ILE A ? n 
A 1 154 TYR 154 154 154 TYR TYR A ? n 
A 1 155 PRO 155 155 155 PRO PRO A ? n 
A 1 156 ASN 156 156 156 ASN ASN A ? n 
A 1 157 TYR 157 157 157 TYR TYR A ? n 
A 1 158 ILE 158 158 158 ILE ILE A ? n 
A 1 159 ASN 159 159 159 ASN ASN A ? n 
A 1 160 GLU 160 160 160 GLU GLU A ? n 
A 1 161 ASN 161 161 161 ASN ASN A ? n 
A 1 162 MET 162 162 162 MET MET A ? n 
A 1 163 VAL 163 163 163 VAL VAL A ? n 
A 1 164 CYS 164 164 164 CYS CYS A ? n 
A 1 165 ALA 165 165 165 ALA ALA A ? n 
A 1 166 GLY 166 166 166 GLY GLY A ? n 
A 1 167 LYS 167 167 167 LYS LYS A ? n 
A 1 168 MET 168 168 168 MET MET A ? n 
A 1 169 VAL 169 169 169 VAL VAL A ? n 
A 1 170 GLY 170 170 170 GLY GLY A ? n 
A 1 171 GLY 171 171 171 GLY GLY A ? n 
A 1 172 THR 172 172 172 THR THR A ? n 
A 1 173 ASP 173 173 173 ASP ASP A ? n 
A 1 174 SER 174 174 174 SER SER A ? n 
A 1 175 CYS 175 175 175 CYS CYS A ? n 
A 1 176 GLN 176 176 176 GLN GLN A ? n 
A 1 177 GLY 177 177 177 GLY GLY A ? n 
A 1 178 ASP 178 178 178 ASP ASP A ? n 
A 1 179 SER 179 179 179 SER SER A ? n 
A 1 180 GLY 180 180 180 GLY GLY A ? n 
A 1 181 GLY 181 181 181 GLY GLY A ? n 
A 1 182 PRO 182 182 182 PRO PRO A ? n 
A 1 183 LEU 183 183 183 LEU LEU A ? n 
A 1 184 VAL 184 184 184 VAL VAL A ? n 
A 1 185 CYS 185 185 185 CYS CYS A ? n 
A 1 186 ASN 186 186 186 ASN ASN A ? n 
A 1 187 GLY 187 187 187 GLY GLY A ? n 
A 1 188 LYS 188 188 188 LYS LYS A ? n 
A 1 189 LEU 189 189 189 LEU LEU A ? n 
A 1 190 GLN 190 190 190 GLN GLN A ? n 
A 1 191 GLY 191 191 191 GLY GLY A ? n 
A 1 192 ILE 192 192 192 ILE ILE A ? n 
A 1 193 VAL 193 193 193 VAL VAL A ? n 
A 1 194 SER 194 194 194 SER SER A ? n 
A 1 195 TRP 195 195 195 TRP TRP A ? n 
A 1 196 GLY 196 196 196 GLY GLY A ? n 
A 1 197 PRO 197 197 197 PRO PRO A ? n 
A 1 198 TYR 198 198 198 TYR TYR A ? n 
A 1 199 ILE 199 199 199 ILE ILE A ? n 
A 1 200 CYS 200 200 200 CYS CYS A ? n 
A 1 201 ALA 201 201 201 ALA ALA A ? n 
A 1 202 GLN 202 202 202 GLN GLN A ? n 
A 1 203 PRO 203 203 203 PRO PRO A ? n 
A 1 204 ASN 204 204 204 ASN ASN A ? n 
A 1 205 LYS 205 205 205 LYS LYS A ? n 
A 1 206 PRO 206 206 206 PRO PRO A ? n 
A 1 207 GLY 207 207 207 GLY GLY A ? n 
A 1 208 VAL 208 208 208 VAL VAL A ? n 
A 1 209 TYR 209 209 209 TYR TYR A ? n 
A 1 210 VAL 210 210 210 VAL VAL A ? n 
A 1 211 ASN 211 211 211 ASN ASN A ? n 
A 1 212 VAL 212 212 212 VAL VAL A ? n 
A 1 213 CYS 213 213 213 CYS CYS A ? n 
A 1 214 LYS 214 214 214 LYS LYS A ? n 
A 1 215 TYR 215 215 215 TYR TYR A ? n 
A 1 216 THR 216 216 216 THR THR A ? n 
A 1 217 ASN 217 217 217 ASN ASN A ? n 
A 1 218 TRP 218 218 218 TRP TRP A ? n 
A 1 219 ILE 219 219 219 ILE ILE A ? n 
A 1 220 GLN 220 220 220 GLN GLN A ? n 
A 1 221 GLU 221 221 221 GLU GLU A ? n 
A 1 222 THR 222 222 222 THR THR A ? n 
A 1 223 ILE 223 223 223 ILE ILE A ? n 
A 1 224 GLN 224 224 224 GLN GLN A ? n 
A 1 225 ASN 225 225 225 ASN ASN A ? n 
A 1 226 ASN 226 226 226 ASN ASN A ? n 
# 
loop_
_atom_site.group_PDB 
_atom_site.id 
_atom_site.type_symbol 
_atom_site.label_atom_id 
_atom_site.label_alt_id 
_atom_site.label_comp_id 
_atom_site.label_asym_id 
_atom_site.label_entity_id 
_atom_site.label_seq_id 
_atom_site.pdbx_PDB_ins_code 
_atom_site.Cartn_x 
_atom_site.Cartn_y 
_atom_site.Cartn_z 
_atom_site.occupancy 
_atom_site.B_iso_or_equiv 
_atom_site.pdbx_formal_charge 
_atom_site.auth_seq_id 
_atom_site.auth_comp_id 
_atom_site.auth_asym_id 
_atom_site.auth_atom_id 
_atom_site.pdbx_PDB_model_num 
ATOM 1    N N   ? LYS A 1   1 ?   8.144  -0.112   2.059 1.000 57.290 ? 1   LYS A N   1 
ATOM 2    C CA  ? LYS A 1   1 ?   9.325  -0.922   2.343 1.000 57.290 ? 1   LYS A CA  1 
ATOM 3    C C   ? LYS A 1   1 ?   9.258  -2.264   1.620 1.000 57.290 ? 1   LYS A C   1 
ATOM 4    C CB  ? LYS A 1   1 ?   9.473  -1.146   3.849 1.000 57.290 ? 1   LYS A CB  1 
ATOM 5    O O   ? LYS A 1   1 ?   8.341  -3.055   1.851 1.000 57.290 ? 1   LYS A O   1 
ATOM 6    C CG  ? LYS A 1   1 ?  10.779  -1.816   4.250 1.000 57.290 ? 1   LYS A CG  1 
ATOM 7    C CD  ? LYS A 1   1 ?  10.902  -1.941   5.763 1.000 57.290 ? 1   LYS A CD  1 
ATOM 8    C CE  ? LYS A 1   1 ?  12.174  -2.675   6.163 1.000 57.290 ? 1   LYS A CE  1 
ATOM 9    N NZ  ? LYS A 1   1 ?  12.290  -2.816   7.645 1.000 57.290 ? 1   LYS A NZ  1 
ATOM 10   N N   ? ILE A 1   2 ?   9.829  -2.390   0.489 1.000 56.490 ? 2   ILE A N   1 
ATOM 11   C CA  ? ILE A 1   2 ?   9.887  -3.803   0.131 1.000 56.490 ? 2   ILE A CA  1 
ATOM 12   C C   ? ILE A 1   2 ?  11.270  -4.362   0.460 1.000 56.490 ? 2   ILE A C   1 
ATOM 13   C CB  ? ILE A 1   2 ?   9.563  -4.022  -1.364 1.000 56.490 ? 2   ILE A CB  1 
ATOM 14   O O   ? ILE A 1   2 ?  12.251  -4.046  -0.218 1.000 56.490 ? 2   ILE A O   1 
ATOM 15   C CG1 ? ILE A 1   2 ?   8.207  -3.397  -1.713 1.000 56.490 ? 2   ILE A CG1 1 
ATOM 16   C CG2 ? ILE A 1   2 ?   9.583  -5.514  -1.708 1.000 56.490 ? 2   ILE A CG2 1 
ATOM 17   C CD1 ? ILE A 1   2 ?   7.020  -4.084  -1.050 1.000 56.490 ? 2   ILE A CD1 1 
ATOM 18   N N   ? LEU A 1   3 ?  11.510  -4.759   1.678 1.000 63.680 ? 3   LEU A N   1 
ATOM 19   C CA  ? LEU A 1   3 ?  12.753  -5.375   2.129 1.000 63.680 ? 3   LEU A CA  1 
ATOM 20   C C   ? LEU A 1   3 ?  12.922  -6.764   1.524 1.000 63.680 ? 3   LEU A C   1 
ATOM 21   C CB  ? LEU A 1   3 ?  12.784  -5.464   3.657 1.000 63.680 ? 3   LEU A CB  1 
ATOM 22   O O   ? LEU A 1   3 ?  12.014  -7.595   1.602 1.000 63.680 ? 3   LEU A O   1 
ATOM 23   C CG  ? LEU A 1   3 ?  13.168  -4.185   4.403 1.000 63.680 ? 3   LEU A CG  1 
ATOM 24   C CD1 ? LEU A 1   3 ?  12.436  -4.111   5.740 1.000 63.680 ? 3   LEU A CD1 1 
ATOM 25   C CD2 ? LEU A 1   3 ?  14.677  -4.118   4.609 1.000 63.680 ? 3   LEU A CD2 1 
ATOM 26   N N   ? GLY A 1   4 ?  14.085  -6.819   0.739 1.000 66.590 ? 4   GLY A N   1 
ATOM 27   C CA  ? GLY A 1   4 ?  14.315  -8.060   0.018 1.000 66.590 ? 4   GLY A CA  1 
ATOM 28   C C   ? GLY A 1   4 ?  13.697  -8.069  -1.368 1.000 66.590 ? 4   GLY A C   1 
ATOM 29   O O   ? GLY A 1   4 ?  13.588  -9.122  -1.998 1.000 66.590 ? 4   GLY A O   1 
ATOM 30   N N   ? GLY A 1   5 ?  13.129  -6.818  -1.757 1.000 74.660 ? 5   GLY A N   1 
ATOM 31   C CA  ? GLY A 1   5 ?  12.590  -6.638  -3.096 1.000 74.660 ? 5   GLY A CA  1 
ATOM 32   C C   ? GLY A 1   5 ?  13.643  -6.244  -4.115 1.000 74.660 ? 5   GLY A C   1 
ATOM 33   O O   ? GLY A 1   5 ?  14.798  -5.998  -3.759 1.000 74.660 ? 5   GLY A O   1 
ATOM 34   N N   ? LYS A 1   6 ?  13.431  -6.344  -5.313 1.000 87.260 ? 6   LYS A N   1 
ATOM 35   C CA  ? LYS A 1   6 ?  14.258  -5.944  -6.448 1.000 87.260 ? 6   LYS A CA  1 
ATOM 36   C C   ? LYS A 1   6 ?  13.513  -4.968  -7.354 1.000 87.260 ? 6   LYS A C   1 
ATOM 37   C CB  ? LYS A 1   6 ?  14.699  -7.170  -7.249 1.000 87.260 ? 6   LYS A CB  1 
ATOM 38   O O   ? LYS A 1   6 ?  12.286  -4.865  -7.289 1.000 87.260 ? 6   LYS A O   1 
ATOM 39   C CG  ? LYS A 1   6 ?  13.547  -7.991  -7.809 1.000 87.260 ? 6   LYS A CG  1 
ATOM 40   C CD  ? LYS A 1   6 ?  14.040  -9.279  -8.456 1.000 87.260 ? 6   LYS A CD  1 
ATOM 41   C CE  ? LYS A 1   6 ?  12.900 -10.054  -9.101 1.000 87.260 ? 6   LYS A CE  1 
ATOM 42   N NZ  ? LYS A 1   6 ?  13.374 -11.331  -9.713 1.000 87.260 ? 6   LYS A NZ  1 
ATOM 43   N N   ? PRO A 1   7 ?  14.416  -4.138  -8.031 1.000 90.150 ? 7   PRO A N   1 
ATOM 44   C CA  ? PRO A 1   7 ?  13.720  -3.275  -8.988 1.000 90.150 ? 7   PRO A CA  1 
ATOM 45   C C   ? PRO A 1   7 ?  12.717  -4.039  -9.849 1.000 90.150 ? 7   PRO A C   1 
ATOM 46   C CB  ? PRO A 1   7 ?  14.856  -2.709  -9.844 1.000 90.150 ? 7   PRO A CB  1 
ATOM 47   O O   ? PRO A 1   7 ?  13.016  -5.138 -10.323 1.000 90.150 ? 7   PRO A O   1 
ATOM 48   C CG  ? PRO A 1   7 ?  16.062  -2.763  -8.963 1.000 90.150 ? 7   PRO A CG  1 
ATOM 49   C CD  ? PRO A 1   7 ?  15.969  -3.991  -8.103 1.000 90.150 ? 7   PRO A CD  1 
ATOM 50   N N   ? CYS A 1   8 ?  11.488  -3.454  -9.900 1.000 92.240 ? 8   CYS A N   1 
ATOM 51   C CA  ? CYS A 1   8 ?  10.473  -4.025 -10.777 1.000 92.240 ? 8   CYS A CA  1 
ATOM 52   C C   ? CYS A 1   8 ?  10.874  -3.886 -12.241 1.000 92.240 ? 8   CYS A C   1 
ATOM 53   C CB  ? CYS A 1   8 ?   9.121  -3.351 -10.543 1.000 92.240 ? 8   CYS A CB  1 
ATOM 54   O O   ? CYS A 1   8 ?  11.558  -2.930 -12.613 1.000 92.240 ? 8   CYS A O   1 
ATOM 55   S SG  ? CYS A 1   8 ?   8.464  -3.596  -8.879 1.000 92.240 ? 8   CYS A SG  1 
ATOM 56   N N   ? VAL A 1   9 ?  10.406  -4.919 -13.002 1.000 92.550 ? 9   VAL A N   1 
ATOM 57   C CA  ? VAL A 1   9 ?  10.534  -4.741 -14.444 1.000 92.550 ? 9   VAL A CA  1 
ATOM 58   C C   ? VAL A 1   9 ?   9.760  -3.499 -14.882 1.000 92.550 ? 9   VAL A C   1 
ATOM 59   C CB  ? VAL A 1   9 ?  10.031  -5.981 -15.216 1.000 92.550 ? 9   VAL A CB  1 
ATOM 60   O O   ? VAL A 1   9 ?   8.611  -3.302 -14.479 1.000 92.550 ? 9   VAL A O   1 
ATOM 61   C CG1 ? VAL A 1   9 ?  10.128  -5.754 -16.724 1.000 92.550 ? 9   VAL A CG1 1 
ATOM 62   C CG2 ? VAL A 1   9 ?  10.825  -7.221 -14.807 1.000 92.550 ? 9   VAL A CG2 1 
ATOM 63   N N   ? PRO A 1  10 ?  10.444  -2.560 -15.651 1.000 91.040 ? 10  PRO A N   1 
ATOM 64   C CA  ? PRO A 1  10 ?   9.741  -1.354 -16.093 1.000 91.040 ? 10  PRO A CA  1 
ATOM 65   C C   ? PRO A 1  10 ?   8.359  -1.653 -16.668 1.000 91.040 ? 10  PRO A C   1 
ATOM 66   C CB  ? PRO A 1  10 ?  10.668  -0.780 -17.169 1.000 91.040 ? 10  PRO A CB  1 
ATOM 67   O O   ? PRO A 1  10 ?   8.197  -2.608 -17.432 1.000 91.040 ? 10  PRO A O   1 
ATOM 68   C CG  ? PRO A 1  10 ?  12.033  -1.259 -16.792 1.000 91.040 ? 10  PRO A CG  1 
ATOM 69   C CD  ? PRO A 1  10 ?  11.912  -2.641 -16.218 1.000 91.040 ? 10  PRO A CD  1 
ATOM 70   N N   ? ASN A 1  11 ?   7.310  -0.885 -16.114 1.000 89.220 ? 11  ASN A N   1 
ATOM 71   C CA  ? ASN A 1  11 ?   5.932  -0.902 -16.594 1.000 89.220 ? 11  ASN A CA  1 
ATOM 72   C C   ? ASN A 1  11 ?   5.242  -2.224 -16.273 1.000 89.220 ? 11  ASN A C   1 
ATOM 73   C CB  ? ASN A 1  11 ?   5.885  -0.631 -18.100 1.000 89.220 ? 11  ASN A CB  1 
ATOM 74   O O   ? ASN A 1  11 ?   4.193  -2.535 -16.839 1.000 89.220 ? 11  ASN A O   1 
ATOM 75   C CG  ? ASN A 1  11 ?   6.477   0.715 -18.469 1.000 89.220 ? 11  ASN A CG  1 
ATOM 76   N ND2 ? ASN A 1  11 ?   7.416   0.712 -19.408 1.000 89.220 ? 11  ASN A ND2 1 
ATOM 77   O OD1 ? ASN A 1  11 ?   6.094   1.749 -17.916 1.000 89.220 ? 11  ASN A OD1 1 
ATOM 78   N N   ? SER A 1  12 ?   5.820  -3.058 -15.463 1.000 93.920 ? 12  SER A N   1 
ATOM 79   C CA  ? SER A 1  12 ?   5.238  -4.330 -15.049 1.000 93.920 ? 12  SER A CA  1 
ATOM 80   C C   ? SER A 1  12 ?   4.107  -4.120 -14.047 1.000 93.920 ? 12  SER A C   1 
ATOM 81   C CB  ? SER A 1  12 ?   6.308  -5.236 -14.438 1.000 93.920 ? 12  SER A CB  1 
ATOM 82   O O   ? SER A 1  12 ?   3.290  -5.018 -13.828 1.000 93.920 ? 12  SER A O   1 
ATOM 83   O OG  ? SER A 1  12 ?   6.887  -4.632 -13.295 1.000 93.920 ? 12  SER A OG  1 
ATOM 84   N N   ? GLN A 1  13 ?   3.939  -3.014 -13.422 1.000 95.740 ? 13  GLN A N   1 
ATOM 85   C CA  ? GLN A 1  13 ?   2.888  -2.627 -12.487 1.000 95.740 ? 13  GLN A CA  1 
ATOM 86   C C   ? GLN A 1  13 ?   2.189  -1.350 -12.943 1.000 95.740 ? 13  GLN A C   1 
ATOM 87   C CB  ? GLN A 1  13 ?   3.462  -2.438 -11.082 1.000 95.740 ? 13  GLN A CB  1 
ATOM 88   O O   ? GLN A 1  13 ?   2.276  -0.316 -12.277 1.000 95.740 ? 13  GLN A O   1 
ATOM 89   C CG  ? GLN A 1  13 ?   3.932  -3.732 -10.430 1.000 95.740 ? 13  GLN A CG  1 
ATOM 90   C CD  ? GLN A 1  13 ?   5.048  -4.407 -11.206 1.000 95.740 ? 13  GLN A CD  1 
ATOM 91   N NE2 ? GLN A 1  13 ?   4.920  -5.714 -11.411 1.000 95.740 ? 13  GLN A NE2 1 
ATOM 92   O OE1 ? GLN A 1  13 ?   6.016  -3.761 -11.617 1.000 95.740 ? 13  GLN A OE1 1 
ATOM 93   N N   ? PRO A 1  14 ?   1.392  -1.388 -14.012 1.000 95.940 ? 14  PRO A N   1 
ATOM 94   C CA  ? PRO A 1  14 ?   0.811  -0.198 -14.637 1.000 95.940 ? 14  PRO A CA  1 
ATOM 95   C C   ? PRO A 1  14 ?  -0.353   0.381 -13.835 1.000 95.940 ? 14  PRO A C   1 
ATOM 96   C CB  ? PRO A 1  14 ?   0.334  -0.711 -15.998 1.000 95.940 ? 14  PRO A CB  1 
ATOM 97   O O   ? PRO A 1  14 ?  -0.828   1.479 -14.136 1.000 95.940 ? 14  PRO A O   1 
ATOM 98   C CG  ? PRO A 1  14 ?   0.064  -2.165 -15.785 1.000 95.940 ? 14  PRO A CG  1 
ATOM 99   C CD  ? PRO A 1  14 ?   1.078  -2.702 -14.816 1.000 95.940 ? 14  PRO A CD  1 
ATOM 100  N N   ? TRP A 1  15 ?  -0.732  -0.254 -12.740 1.000 97.320 ? 15  TRP A N   1 
ATOM 101  C CA  ? TRP A 1  15 ?  -1.816   0.185 -11.869 1.000 97.320 ? 15  TRP A CA  1 
ATOM 102  C C   ? TRP A 1  15 ?  -1.273   0.960 -10.673 1.000 97.320 ? 15  TRP A C   1 
ATOM 103  C CB  ? TRP A 1  15 ?  -2.638  -1.013 -11.386 1.000 97.320 ? 15  TRP A CB  1 
ATOM 104  O O   ? TRP A 1  15 ?  -2.041   1.542  -9.902 1.000 97.320 ? 15  TRP A O   1 
ATOM 105  C CG  ? TRP A 1  15 ?  -1.809  -2.172 -10.920 1.000 97.320 ? 15  TRP A CG  1 
ATOM 106  C CD1 ? TRP A 1  15 ?  -1.302  -2.370  -9.665 1.000 97.320 ? 15  TRP A CD1 1 
ATOM 107  C CD2 ? TRP A 1  15 ?  -1.387  -3.291 -11.705 1.000 97.320 ? 15  TRP A CD2 1 
ATOM 108  C CE2 ? TRP A 1  15 ?  -0.627  -4.131 -10.861 1.000 97.320 ? 15  TRP A CE2 1 
ATOM 109  C CE3 ? TRP A 1  15 ?  -1.579  -3.666 -13.041 1.000 97.320 ? 15  TRP A CE3 1 
ATOM 110  N NE1 ? TRP A 1  15 ?  -0.590  -3.547  -9.624 1.000 97.320 ? 15  TRP A NE1 1 
ATOM 111  C CH2 ? TRP A 1  15 ?  -0.261  -5.668 -12.624 1.000 97.320 ? 15  TRP A CH2 1 
ATOM 112  C CZ2 ? TRP A 1  15 ?  -0.058  -5.324 -11.312 1.000 97.320 ? 15  TRP A CZ2 1 
ATOM 113  C CZ3 ? TRP A 1  15 ?  -1.012  -4.854 -13.488 1.000 97.320 ? 15  TRP A CZ3 1 
ATOM 114  N N   ? GLN A 1  16 ?   0.047   0.885 -10.428 1.000 96.200 ? 16  GLN A N   1 
ATOM 115  C CA  ? GLN A 1  16 ?   0.684   1.523  -9.281 1.000 96.200 ? 16  GLN A CA  1 
ATOM 116  C C   ? GLN A 1  16 ?   0.579   3.043  -9.368 1.000 96.200 ? 16  GLN A C   1 
ATOM 117  C CB  ? GLN A 1  16 ?   2.152   1.104  -9.179 1.000 96.200 ? 16  GLN A CB  1 
ATOM 118  O O   ? GLN A 1  16 ?   0.882   3.633 -10.408 1.000 96.200 ? 16  GLN A O   1 
ATOM 119  C CG  ? GLN A 1  16 ?   2.876   1.688  -7.973 1.000 96.200 ? 16  GLN A CG  1 
ATOM 120  C CD  ? GLN A 1  16 ?   2.452   1.047  -6.666 1.000 96.200 ? 16  GLN A CD  1 
ATOM 121  N NE2 ? GLN A 1  16 ?   3.331   1.092  -5.670 1.000 96.200 ? 16  GLN A NE2 1 
ATOM 122  O OE1 ? GLN A 1  16 ?   1.343   0.515  -6.551 1.000 96.200 ? 16  GLN A OE1 1 
ATOM 123  N N   ? ALA A 1  17 ?   0.157   3.683  -8.250 1.000 95.670 ? 17  ALA A N   1 
ATOM 124  C CA  ? ALA A 1  17 ?   0.039   5.135  -8.154 1.000 95.670 ? 17  ALA A CA  1 
ATOM 125  C C   ? ALA A 1  17 ?   0.939   5.687  -7.052 1.000 95.670 ? 17  ALA A C   1 
ATOM 126  C CB  ? ALA A 1  17 ?  -1.413   5.535  -7.900 1.000 95.670 ? 17  ALA A CB  1 
ATOM 127  O O   ? ALA A 1  17 ?   1.086   5.070  -5.994 1.000 95.670 ? 17  ALA A O   1 
ATOM 128  N N   ? ALA A 1  18 ?   1.544   6.817  -7.370 1.000 94.300 ? 18  ALA A N   1 
ATOM 129  C CA  ? ALA A 1  18 ?   2.342   7.543  -6.386 1.000 94.300 ? 18  ALA A CA  1 
ATOM 130  C C   ? ALA A 1  18 ?   1.616   8.799  -5.910 1.000 94.300 ? 18  ALA A C   1 
ATOM 131  C CB  ? ALA A 1  18 ?   3.704   7.910  -6.971 1.000 94.300 ? 18  ALA A CB  1 
ATOM 132  O O   ? ALA A 1  18 ?   1.227   9.643  -6.720 1.000 94.300 ? 18  ALA A O   1 
ATOM 133  N N   ? LEU A 1  19 ?   1.446   8.860  -4.614 1.000 93.920 ? 19  LEU A N   1 
ATOM 134  C CA  ? LEU A 1  19 ?   0.779  10.007  -4.008 1.000 93.920 ? 19  LEU A CA  1 
ATOM 135  C C   ? LEU A 1  19 ?   1.795  10.966  -3.396 1.000 93.920 ? 19  LEU A C   1 
ATOM 136  C CB  ? LEU A 1  19 ?  -0.214   9.546  -2.938 1.000 93.920 ? 19  LEU A CB  1 
ATOM 137  O O   ? LEU A 1  19 ?   2.579  10.575  -2.528 1.000 93.920 ? 19  LEU A O   1 
ATOM 138  C CG  ? LEU A 1  19 ?  -1.262   8.523  -3.381 1.000 93.920 ? 19  LEU A CG  1 
ATOM 139  C CD1 ? LEU A 1  19 ?  -2.144   8.124  -2.203 1.000 93.920 ? 19  LEU A CD1 1 
ATOM 140  C CD2 ? LEU A 1  19 ?  -2.105   9.080  -4.523 1.000 93.920 ? 19  LEU A CD2 1 
ATOM 141  N N   ? PHE A 1  20 ?   1.688  12.274  -3.801 1.000 91.600 ? 20  PHE A N   1 
ATOM 142  C CA  ? PHE A 1  20 ?   2.694  13.248  -3.392 1.000 91.600 ? 20  PHE A CA  1 
ATOM 143  C C   ? PHE A 1  20 ?   2.064  14.359  -2.560 1.000 91.600 ? 20  PHE A C   1 
ATOM 144  C CB  ? PHE A 1  20 ?   3.397  13.843  -4.617 1.000 91.600 ? 20  PHE A CB  1 
ATOM 145  O O   ? PHE A 1  20 ?   0.889  14.685  -2.738 1.000 91.600 ? 20  PHE A O   1 
ATOM 146  C CG  ? PHE A 1  20 ?   4.384  12.910  -5.263 1.000 91.600 ? 20  PHE A CG  1 
ATOM 147  C CD1 ? PHE A 1  20 ?   5.744  13.024  -5.001 1.000 91.600 ? 20  PHE A CD1 1 
ATOM 148  C CD2 ? PHE A 1  20 ?   3.952  11.917  -6.133 1.000 91.600 ? 20  PHE A CD2 1 
ATOM 149  C CE1 ? PHE A 1  20 ?   6.660  12.161  -5.598 1.000 91.600 ? 20  PHE A CE1 1 
ATOM 150  C CE2 ? PHE A 1  20 ?   4.862  11.051  -6.733 1.000 91.600 ? 20  PHE A CE2 1 
ATOM 151  C CZ  ? PHE A 1  20 ?   6.216  11.176  -6.465 1.000 91.600 ? 20  PHE A CZ  1 
ATOM 152  N N   ? SER A 1  21 ?   2.845  14.890  -1.660 1.000 88.560 ? 21  SER A N   1 
ATOM 153  C CA  ? SER A 1  21 ?   2.672  16.191  -1.021 1.000 88.560 ? 21  SER A CA  1 
ATOM 154  C C   ? SER A 1  21 ?   3.843  17.118  -1.329 1.000 88.560 ? 21  SER A C   1 
ATOM 155  C CB  ? SER A 1  21 ?   2.523  16.029   0.493 1.000 88.560 ? 21  SER A CB  1 
ATOM 156  O O   ? SER A 1  21 ?   4.947  16.924  -0.816 1.000 88.560 ? 21  SER A O   1 
ATOM 157  O OG  ? SER A 1  21 ?   2.315  17.286   1.114 1.000 88.560 ? 21  SER A OG  1 
ATOM 158  N N   ? GLY A 1  22 ?   3.551  18.111  -2.211 1.000 86.260 ? 22  GLY A N   1 
ATOM 159  C CA  ? GLY A 1  22 ?   4.697  18.792  -2.791 1.000 86.260 ? 22  GLY A CA  1 
ATOM 160  C C   ? GLY A 1  22 ?   5.589  17.872  -3.603 1.000 86.260 ? 22  GLY A C   1 
ATOM 161  O O   ? GLY A 1  22 ?   5.126  17.216  -4.538 1.000 86.260 ? 22  GLY A O   1 
ATOM 162  N N   ? PHE A 1  23 ?   6.903  17.726  -3.212 1.000 83.900 ? 23  PHE A N   1 
ATOM 163  C CA  ? PHE A 1  23 ?   7.858  16.899  -3.941 1.000 83.900 ? 23  PHE A CA  1 
ATOM 164  C C   ? PHE A 1  23 ?   8.132  15.601  -3.193 1.000 83.900 ? 23  PHE A C   1 
ATOM 165  C CB  ? PHE A 1  23 ?   9.168  17.661  -4.167 1.000 83.900 ? 23  PHE A CB  1 
ATOM 166  O O   ? PHE A 1  23 ?   8.929  14.775  -3.643 1.000 83.900 ? 23  PHE A O   1 
ATOM 167  C CG  ? PHE A 1  23 ?   9.012  18.901  -5.006 1.000 83.900 ? 23  PHE A CG  1 
ATOM 168  C CD1 ? PHE A 1  23 ?   8.820  18.809  -6.379 1.000 83.900 ? 23  PHE A CD1 1 
ATOM 169  C CD2 ? PHE A 1  23 ?   9.056  20.160  -4.420 1.000 83.900 ? 23  PHE A CD2 1 
ATOM 170  C CE1 ? PHE A 1  23 ?   8.675  19.955  -7.157 1.000 83.900 ? 23  PHE A CE1 1 
ATOM 171  C CE2 ? PHE A 1  23 ?   8.912  21.310  -5.191 1.000 83.900 ? 23  PHE A CE2 1 
ATOM 172  C CZ  ? PHE A 1  23 ?   8.723  21.205  -6.560 1.000 83.900 ? 23  PHE A CZ  1 
ATOM 173  N N   ? ARG A 1  24 ?   7.385  15.493  -2.127 1.000 85.830 ? 24  ARG A N   1 
ATOM 174  C CA  ? ARG A 1  24 ?   7.631  14.352  -1.251 1.000 85.830 ? 24  ARG A CA  1 
ATOM 175  C C   ? ARG A 1  24 ?   6.600  13.252  -1.483 1.000 85.830 ? 24  ARG A C   1 
ATOM 176  C CB  ? ARG A 1  24 ?   7.612  14.786   0.216 1.000 85.830 ? 24  ARG A CB  1 
ATOM 177  O O   ? ARG A 1  24 ?   5.395  13.512  -1.481 1.000 85.830 ? 24  ARG A O   1 
ATOM 178  C CG  ? ARG A 1  24 ?   7.949  13.670   1.193 1.000 85.830 ? 24  ARG A CG  1 
ATOM 179  C CD  ? ARG A 1  24 ?   7.843  14.136   2.638 1.000 85.830 ? 24  ARG A CD  1 
ATOM 180  N NE  ? ARG A 1  24 ?   7.871  13.011   3.570 1.000 85.830 ? 24  ARG A NE  1 
ATOM 181  N NH1 ? ARG A 1  24 ?   7.615  14.308   5.465 1.000 85.830 ? 24  ARG A NH1 1 
ATOM 182  N NH2 ? ARG A 1  24 ?   7.800  12.030   5.645 1.000 85.830 ? 24  ARG A NH2 1 
ATOM 183  C CZ  ? ARG A 1  24 ?   7.762  13.119   4.891 1.000 85.830 ? 24  ARG A CZ  1 
ATOM 184  N N   ? LEU A 1  25 ?   7.099  12.026  -1.738 1.000 89.010 ? 25  LEU A N   1 
ATOM 185  C CA  ? LEU A 1  25 ?   6.224  10.861  -1.813 1.000 89.010 ? 25  LEU A CA  1 
ATOM 186  C C   ? LEU A 1  25 ?   5.631  10.538  -0.446 1.000 89.010 ? 25  LEU A C   1 
ATOM 187  C CB  ? LEU A 1  25 ?   6.990   9.649  -2.348 1.000 89.010 ? 25  LEU A CB  1 
ATOM 188  O O   ? LEU A 1  25 ?   6.366  10.318   0.519 1.000 89.010 ? 25  LEU A O   1 
ATOM 189  C CG  ? LEU A 1  25 ?   6.198   8.346  -2.472 1.000 89.010 ? 25  LEU A CG  1 
ATOM 190  C CD1 ? LEU A 1  25 ?   5.171   8.455  -3.594 1.000 89.010 ? 25  LEU A CD1 1 
ATOM 191  C CD2 ? LEU A 1  25 ?   7.138   7.169  -2.712 1.000 89.010 ? 25  LEU A CD2 1 
ATOM 192  N N   ? ILE A 1  26 ?   4.235  10.439  -0.386 1.000 88.820 ? 26  ILE A N   1 
ATOM 193  C CA  ? ILE A 1  26 ?   3.547  10.236   0.884 1.000 88.820 ? 26  ILE A CA  1 
ATOM 194  C C   ? ILE A 1  26 ?   3.081   8.786   0.993 1.000 88.820 ? 26  ILE A C   1 
ATOM 195  C CB  ? ILE A 1  26 ?   2.347  11.197   1.037 1.000 88.820 ? 26  ILE A CB  1 
ATOM 196  O O   ? ILE A 1  26 ?   3.249   8.149   2.036 1.000 88.820 ? 26  ILE A O   1 
ATOM 197  C CG1 ? ILE A 1  26 ?   2.825  12.654   1.021 1.000 88.820 ? 26  ILE A CG1 1 
ATOM 198  C CG2 ? ILE A 1  26 ?   1.568  10.890   2.319 1.000 88.820 ? 26  ILE A CG2 1 
ATOM 199  C CD1 ? ILE A 1  26 ?   3.651  13.047   2.237 1.000 88.820 ? 26  ILE A CD1 1 
ATOM 200  N N   ? CYS A 1  27 ?   2.489   8.255  -0.030 1.000 93.120 ? 27  CYS A N   1 
ATOM 201  C CA  ? CYS A 1  27 ?   1.973   6.891  -0.060 1.000 93.120 ? 27  CYS A CA  1 
ATOM 202  C C   ? CYS A 1  27 ?   1.878   6.375  -1.491 1.000 93.120 ? 27  CYS A C   1 
ATOM 203  C CB  ? CYS A 1  27 ?   0.600   6.823   0.608 1.000 93.120 ? 27  CYS A CB  1 
ATOM 204  O O   ? CYS A 1  27 ?   2.025   7.143  -2.443 1.000 93.120 ? 27  CYS A O   1 
ATOM 205  S SG  ? CYS A 1  27 ?   0.664   6.896   2.412 1.000 93.120 ? 27  CYS A SG  1 
ATOM 206  N N   ? GLY A 1  28 ?   1.684   5.149  -1.521 1.000 94.330 ? 28  GLY A N   1 
ATOM 207  C CA  ? GLY A 1  28 ?   1.292   4.542  -2.783 1.000 94.330 ? 28  GLY A CA  1 
ATOM 208  C C   ? GLY A 1  28 ?  -0.212   4.439  -2.953 1.000 94.330 ? 28  GLY A C   1 
ATOM 209  O O   ? GLY A 1  28 ?  -0.972   4.861  -2.079 1.000 94.330 ? 28  GLY A O   1 
ATOM 210  N N   ? GLY A 1  29 ?  -0.653   3.945  -4.033 1.000 96.060 ? 29  GLY A N   1 
ATOM 211  C CA  ? GLY A 1  29 ?  -2.041   3.678  -4.378 1.000 96.060 ? 29  GLY A CA  1 
ATOM 212  C C   ? GLY A 1  29 ?  -2.192   2.744  -5.564 1.000 96.060 ? 29  GLY A C   1 
ATOM 213  O O   ? GLY A 1  29 ?  -1.198   2.326  -6.162 1.000 96.060 ? 29  GLY A O   1 
ATOM 214  N N   ? THR A 1  30 ?  -3.466   2.416  -5.763 1.000 98.060 ? 30  THR A N   1 
ATOM 215  C CA  ? THR A 1  30 ?  -3.787   1.528  -6.875 1.000 98.060 ? 30  THR A CA  1 
ATOM 216  C C   ? THR A 1  30 ?  -4.945   2.087  -7.696 1.000 98.060 ? 30  THR A C   1 
ATOM 217  C CB  ? THR A 1  30 ?  -4.143   0.116  -6.376 1.000 98.060 ? 30  THR A CB  1 
ATOM 218  O O   ? THR A 1  30 ?  -6.000   2.416  -7.149 1.000 98.060 ? 30  THR A O   1 
ATOM 219  C CG2 ? THR A 1  30 ?  -4.394  -0.833  -7.543 1.000 98.060 ? 30  THR A CG2 1 
ATOM 220  O OG1 ? THR A 1  30 ?  -3.061  -0.393  -5.586 1.000 98.060 ? 30  THR A OG1 1 
ATOM 221  N N   ? LEU A 1  31 ?  -4.682   2.257  -8.983 1.000 98.280 ? 31  LEU A N   1 
ATOM 222  C CA  ? LEU A 1  31 ?  -5.749   2.667  -9.889 1.000 98.280 ? 31  LEU A CA  1 
ATOM 223  C C   ? LEU A 1  31 ?  -6.743   1.531 -10.106 1.000 98.280 ? 31  LEU A C   1 
ATOM 224  C CB  ? LEU A 1  31 ?  -5.169   3.117 -11.232 1.000 98.280 ? 31  LEU A CB  1 
ATOM 225  O O   ? LEU A 1  31 ?  -6.397   0.499 -10.685 1.000 98.280 ? 31  LEU A O   1 
ATOM 226  C CG  ? LEU A 1  31 ?  -6.152   3.752 -12.216 1.000 98.280 ? 31  LEU A CG  1 
ATOM 227  C CD1 ? LEU A 1  31 ?  -6.681   5.070 -11.660 1.000 98.280 ? 31  LEU A CD1 1 
ATOM 228  C CD2 ? LEU A 1  31 ?  -5.488   3.966 -13.573 1.000 98.280 ? 31  LEU A CD2 1 
ATOM 229  N N   ? ILE A 1  32 ?  -8.053   1.698  -9.687 1.000 98.280 ? 32  ILE A N   1 
ATOM 230  C CA  ? ILE A 1  32 ?  -9.040   0.624  -9.726 1.000 98.280 ? 32  ILE A CA  1 
ATOM 231  C C   ? ILE A 1  32 ? -10.204   1.026 -10.629 1.000 98.280 ? 32  ILE A C   1 
ATOM 232  C CB  ? ILE A 1  32 ?  -9.555   0.278  -8.311 1.000 98.280 ? 32  ILE A CB  1 
ATOM 233  O O   ? ILE A 1  32 ? -11.107   0.225 -10.882 1.000 98.280 ? 32  ILE A O   1 
ATOM 234  C CG1 ? ILE A 1  32 ? -10.094   1.534  -7.616 1.000 98.280 ? 32  ILE A CG1 1 
ATOM 235  C CG2 ? ILE A 1  32 ?  -8.448  -0.376  -7.478 1.000 98.280 ? 32  ILE A CG2 1 
ATOM 236  C CD1 ? ILE A 1  32 ? -11.283   1.274  -6.702 1.000 98.280 ? 32  ILE A CD1 1 
ATOM 237  N N   ? HIS A 1  33 ? -10.150   2.273 -11.105 1.000 98.150 ? 33  HIS A N   1 
ATOM 238  C CA  ? HIS A 1  33 ? -11.059   2.957 -12.018 1.000 98.150 ? 33  HIS A CA  1 
ATOM 239  C C   ? HIS A 1  33 ? -10.382   4.154 -12.675 1.000 98.150 ? 33  HIS A C   1 
ATOM 240  C CB  ? HIS A 1  33 ? -12.320   3.407 -11.279 1.000 98.150 ? 33  HIS A CB  1 
ATOM 241  O O   ? HIS A 1  33 ?  -9.506   4.783 -12.078 1.000 98.150 ? 33  HIS A O   1 
ATOM 242  C CG  ? HIS A 1  33 ? -13.405   3.894 -12.186 1.000 98.150 ? 33  HIS A CG  1 
ATOM 243  C CD2 ? HIS A 1  33 ? -14.511   3.274 -12.662 1.000 98.150 ? 33  HIS A CD2 1 
ATOM 244  N ND1 ? HIS A 1  33 ? -13.419   5.167 -12.713 1.000 98.150 ? 33  HIS A ND1 1 
ATOM 245  C CE1 ? HIS A 1  33 ? -14.491   5.310 -13.475 1.000 98.150 ? 33  HIS A CE1 1 
ATOM 246  N NE2 ? HIS A 1  33 ? -15.170   4.176 -13.461 1.000 98.150 ? 33  HIS A NE2 1 
ATOM 247  N N   ? PRO A 1  34 ? -10.804   4.485 -14.007 1.000 97.910 ? 34  PRO A N   1 
ATOM 248  C CA  ? PRO A 1  34 ? -10.121   5.610 -14.650 1.000 97.910 ? 34  PRO A CA  1 
ATOM 249  C C   ? PRO A 1  34 ? -10.136   6.876 -13.797 1.000 97.910 ? 34  PRO A C   1 
ATOM 250  C CB  ? PRO A 1  34 ? -10.916   5.813 -15.942 1.000 97.910 ? 34  PRO A CB  1 
ATOM 251  O O   ? PRO A 1  34 ?  -9.266   7.738 -13.949 1.000 97.910 ? 34  PRO A O   1 
ATOM 252  C CG  ? PRO A 1  34 ? -11.433   4.455 -16.290 1.000 97.910 ? 34  PRO A CG  1 
ATOM 253  C CD  ? PRO A 1  34 ? -11.816   3.751 -15.020 1.000 97.910 ? 34  PRO A CD  1 
ATOM 254  N N   ? SER A 1  35 ? -11.036   6.917 -12.850 1.000 98.190 ? 35  SER A N   1 
ATOM 255  C CA  ? SER A 1  35 ? -11.171   8.136 -12.060 1.000 98.190 ? 35  SER A CA  1 
ATOM 256  C C   ? SER A 1  35 ? -10.866   7.878 -10.588 1.000 98.190 ? 35  SER A C   1 
ATOM 257  C CB  ? SER A 1  35 ? -12.579   8.716 -12.203 1.000 98.190 ? 35  SER A CB  1 
ATOM 258  O O   ? SER A 1  35 ? -11.008   8.773  -9.753 1.000 98.190 ? 35  SER A O   1 
ATOM 259  O OG  ? SER A 1  35 ? -12.809   9.155 -13.531 1.000 98.190 ? 35  SER A OG  1 
ATOM 260  N N   ? TRP A 1  36 ? -10.518   6.626 -10.249 1.000 98.310 ? 36  TRP A N   1 
ATOM 261  C CA  ? TRP A 1  36 ? -10.436   6.356  -8.818 1.000 98.310 ? 36  TRP A CA  1 
ATOM 262  C C   ? TRP A 1  36 ?  -9.172   5.571  -8.483 1.000 98.310 ? 36  TRP A C   1 
ATOM 263  C CB  ? TRP A 1  36 ? -11.671   5.584  -8.344 1.000 98.310 ? 36  TRP A CB  1 
ATOM 264  O O   ? TRP A 1  36 ?  -8.822   4.617  -9.182 1.000 98.310 ? 36  TRP A O   1 
ATOM 265  C CG  ? TRP A 1  36 ? -12.930   6.398  -8.334 1.000 98.310 ? 36  TRP A CG  1 
ATOM 266  C CD1 ? TRP A 1  36 ? -13.835   6.529  -9.351 1.000 98.310 ? 36  TRP A CD1 1 
ATOM 267  C CD2 ? TRP A 1  36 ? -13.422   7.198  -7.255 1.000 98.310 ? 36  TRP A CD2 1 
ATOM 268  C CE2 ? TRP A 1  36 ? -14.631   7.786  -7.687 1.000 98.310 ? 36  TRP A CE2 1 
ATOM 269  C CE3 ? TRP A 1  36 ? -12.957   7.474  -5.962 1.000 98.310 ? 36  TRP A CE3 1 
ATOM 270  N NE1 ? TRP A 1  36 ? -14.860   7.362  -8.968 1.000 98.310 ? 36  TRP A NE1 1 
ATOM 271  C CH2 ? TRP A 1  36 ? -14.905   8.889  -5.611 1.000 98.310 ? 36  TRP A CH2 1 
ATOM 272  C CZ2 ? TRP A 1  36 ? -15.382   8.635  -6.871 1.000 98.310 ? 36  TRP A CZ2 1 
ATOM 273  C CZ3 ? TRP A 1  36 ? -13.706   8.319  -5.151 1.000 98.310 ? 36  TRP A CZ3 1 
ATOM 274  N N   ? VAL A 1  37 ?  -8.524   6.026  -7.403 1.000 98.220 ? 37  VAL A N   1 
ATOM 275  C CA  ? VAL A 1  37 ?  -7.383   5.356  -6.787 1.000 98.220 ? 37  VAL A CA  1 
ATOM 276  C C   ? VAL A 1  37 ?  -7.748   4.905  -5.375 1.000 98.220 ? 37  VAL A C   1 
ATOM 277  C CB  ? VAL A 1  37 ?  -6.140   6.273  -6.749 1.000 98.220 ? 37  VAL A CB  1 
ATOM 278  O O   ? VAL A 1  37 ?  -8.419   5.632  -4.638 1.000 98.220 ? 37  VAL A O   1 
ATOM 279  C CG1 ? VAL A 1  37 ?  -5.001   5.606  -5.979 1.000 98.220 ? 37  VAL A CG1 1 
ATOM 280  C CG2 ? VAL A 1  37 ?  -5.695   6.626  -8.167 1.000 98.220 ? 37  VAL A CG2 1 
ATOM 281  N N   ? VAL A 1  38 ?  -7.323   3.696  -5.056 1.000 97.960 ? 38  VAL A N   1 
ATOM 282  C CA  ? VAL A 1  38 ?  -7.506   3.221  -3.689 1.000 97.960 ? 38  VAL A CA  1 
ATOM 283  C C   ? VAL A 1  38 ?  -6.175   3.269  -2.942 1.000 97.960 ? 38  VAL A C   1 
ATOM 284  C CB  ? VAL A 1  38 ?  -8.083   1.788  -3.658 1.000 97.960 ? 38  VAL A CB  1 
ATOM 285  O O   ? VAL A 1  38 ?  -5.132   2.914  -3.496 1.000 97.960 ? 38  VAL A O   1 
ATOM 286  C CG1 ? VAL A 1  38 ?  -7.088   0.793  -4.253 1.000 97.960 ? 38  VAL A CG1 1 
ATOM 287  C CG2 ? VAL A 1  38 ?  -8.451   1.392  -2.230 1.000 97.960 ? 38  VAL A CG2 1 
ATOM 288  N N   ? SER A 1  39 ?  -6.156   3.772  -1.667 1.000 97.070 ? 39  SER A N   1 
ATOM 289  C CA  ? SER A 1  39 ?  -4.975   3.913  -0.822 1.000 97.070 ? 39  SER A CA  1 
ATOM 290  C C   ? SER A 1  39 ?  -5.321   3.705   0.649 1.000 97.070 ? 39  SER A C   1 
ATOM 291  C CB  ? SER A 1  39 ?  -4.340   5.291  -1.014 1.000 97.070 ? 39  SER A CB  1 
ATOM 292  O O   ? SER A 1  39 ?  -6.459   3.371   0.984 1.000 97.070 ? 39  SER A O   1 
ATOM 293  O OG  ? SER A 1  39 ?  -3.058   5.342  -0.413 1.000 97.070 ? 39  SER A OG  1 
ATOM 294  N N   ? ALA A 1  40 ?  -4.351   3.777   1.449 1.000 96.720 ? 40  ALA A N   1 
ATOM 295  C CA  ? ALA A 1  40 ?  -4.564   3.660   2.890 1.000 96.720 ? 40  ALA A CA  1 
ATOM 296  C C   ? ALA A 1  40 ?  -5.108   4.962   3.471 1.000 96.720 ? 40  ALA A C   1 
ATOM 297  C CB  ? ALA A 1  40 ?  -3.264   3.271   3.589 1.000 96.720 ? 40  ALA A CB  1 
ATOM 298  O O   ? ALA A 1  40 ?  -4.660   6.050   3.101 1.000 96.720 ? 40  ALA A O   1 
ATOM 299  N N   ? ALA A 1  41 ?  -6.036   4.877   4.430 1.000 96.540 ? 41  ALA A N   1 
ATOM 300  C CA  ? ALA A 1  41 ?  -6.679   6.032   5.052 1.000 96.540 ? 41  ALA A CA  1 
ATOM 301  C C   ? ALA A 1  41 ?  -5.683   6.829   5.889 1.000 96.540 ? 41  ALA A C   1 
ATOM 302  C CB  ? ALA A 1  41 ?  -7.857   5.584   5.915 1.000 96.540 ? 41  ALA A CB  1 
ATOM 303  O O   ? ALA A 1  41 ?  -5.788   8.054   5.989 1.000 96.540 ? 41  ALA A O   1 
ATOM 304  N N   ? HIS A 1  42 ?  -4.738   6.182   6.480 1.000 93.900 ? 42  HIS A N   1 
ATOM 305  C CA  ? HIS A 1  42 ?  -3.789   6.850   7.363 1.000 93.900 ? 42  HIS A CA  1 
ATOM 306  C C   ? HIS A 1  42 ?  -2.825   7.728   6.572 1.000 93.900 ? 42  HIS A C   1 
ATOM 307  C CB  ? HIS A 1  42 ?  -3.009   5.823   8.186 1.000 93.900 ? 42  HIS A CB  1 
ATOM 308  O O   ? HIS A 1  42 ?  -2.097   8.537   7.152 1.000 93.900 ? 42  HIS A O   1 
ATOM 309  C CG  ? HIS A 1  42 ?  -1.937   5.124   7.412 1.000 93.900 ? 42  HIS A CG  1 
ATOM 310  C CD2 ? HIS A 1  42 ?  -0.652   5.469   7.162 1.000 93.900 ? 42  HIS A CD2 1 
ATOM 311  N ND1 ? HIS A 1  42 ?  -2.141   3.913   6.787 1.000 93.900 ? 42  HIS A ND1 1 
ATOM 312  C CE1 ? HIS A 1  42 ?  -1.023   3.542   6.184 1.000 93.900 ? 42  HIS A CE1 1 
ATOM 313  N NE2 ? HIS A 1  42 ?  -0.105   4.469   6.396 1.000 93.900 ? 42  HIS A NE2 1 
ATOM 314  N N   ? CYS A 1  43 ?  -2.989   7.711   5.209 1.000 92.780 ? 43  CYS A N   1 
ATOM 315  C CA  ? CYS A 1  43 ?  -2.147   8.508   4.324 1.000 92.780 ? 43  CYS A CA  1 
ATOM 316  C C   ? CYS A 1  43 ?  -2.804   9.846   4.005 1.000 92.780 ? 43  CYS A C   1 
ATOM 317  C CB  ? CYS A 1  43 ?  -1.860   7.749   3.029 1.000 92.780 ? 43  CYS A CB  1 
ATOM 318  O O   ? CYS A 1  43 ?  -2.215  10.685   3.321 1.000 92.780 ? 43  CYS A O   1 
ATOM 319  S SG  ? CYS A 1  43 ?  -0.770   6.325   3.247 1.000 92.780 ? 43  CYS A SG  1 
ATOM 320  N N   ? ARG A 1  44 ?  -3.943  10.096   4.461 1.000 89.530 ? 44  ARG A N   1 
ATOM 321  C CA  ? ARG A 1  44 ?  -4.817  11.168   3.995 1.000 89.530 ? 44  ARG A CA  1 
ATOM 322  C C   ? ARG A 1  44 ?  -4.156  12.531   4.177 1.000 89.530 ? 44  ARG A C   1 
ATOM 323  C CB  ? ARG A 1  44 ?  -6.155  11.132   4.736 1.000 89.530 ? 44  ARG A CB  1 
ATOM 324  O O   ? ARG A 1  44 ?  -3.565  12.806   5.224 1.000 89.530 ? 44  ARG A O   1 
ATOM 325  C CG  ? ARG A 1  44 ?  -7.108  12.248   4.342 1.000 89.530 ? 44  ARG A CG  1 
ATOM 326  C CD  ? ARG A 1  44 ?  -8.410  12.183   5.128 1.000 89.530 ? 44  ARG A CD  1 
ATOM 327  N NE  ? ARG A 1  44 ?  -9.249  13.352   4.881 1.000 89.530 ? 44  ARG A NE  1 
ATOM 328  N NH1 ? ARG A 1  44 ? -11.068  12.146   4.126 1.000 89.530 ? 44  ARG A NH1 1 
ATOM 329  N NH2 ? ARG A 1  44 ? -11.165  14.434   4.224 1.000 89.530 ? 44  ARG A NH2 1 
ATOM 330  C CZ  ? ARG A 1  44 ? -10.492  13.308   4.411 1.000 89.530 ? 44  ARG A CZ  1 
ATOM 331  N N   ? LYS A 1  45 ?  -4.326  13.341   3.028 1.000 87.230 ? 45  LYS A N   1 
ATOM 332  C CA  ? LYS A 1  45 ?  -4.046  14.772   2.955 1.000 87.230 ? 45  LYS A CA  1 
ATOM 333  C C   ? LYS A 1  45 ?  -5.170  15.517   2.241 1.000 87.230 ? 45  LYS A C   1 
ATOM 334  C CB  ? LYS A 1  45 ?  -2.716  15.023   2.244 1.000 87.230 ? 45  LYS A CB  1 
ATOM 335  O O   ? LYS A 1  45 ?  -6.092  14.896   1.707 1.000 87.230 ? 45  LYS A O   1 
ATOM 336  C CG  ? LYS A 1  45 ?  -1.515  14.400   2.939 1.000 87.230 ? 45  LYS A CG  1 
ATOM 337  C CD  ? LYS A 1  45 ?  -1.199  15.107   4.251 1.000 87.230 ? 45  LYS A CD  1 
ATOM 338  C CE  ? LYS A 1  45 ?   0.067  14.556   4.893 1.000 87.230 ? 45  LYS A CE  1 
ATOM 339  N NZ  ? LYS A 1  45 ?   0.369  15.231   6.191 1.000 87.230 ? 45  LYS A NZ  1 
ATOM 340  N N   ? SER A 1  46 ?  -5.041  16.948   2.198 1.000 79.460 ? 46  SER A N   1 
ATOM 341  C CA  ? SER A 1  46 ?  -6.097  17.758   1.601 1.000 79.460 ? 46  SER A CA  1 
ATOM 342  C C   ? SER A 1  46 ?  -6.117  17.610   0.083 1.000 79.460 ? 46  SER A C   1 
ATOM 343  C CB  ? SER A 1  46 ?  -5.920  19.231   1.975 1.000 79.460 ? 46  SER A CB  1 
ATOM 344  O O   ? SER A 1  46 ?  -7.183  17.464  -0.518 1.000 79.460 ? 46  SER A O   1 
ATOM 345  O OG  ? SER A 1  46 ?  -4.637  19.696   1.593 1.000 79.460 ? 46  SER A OG  1 
ATOM 346  N N   ? ILE A 1  47 ?  -5.032  17.558  -0.671 1.000 83.610 ? 47  ILE A N   1 
ATOM 347  C CA  ? ILE A 1  47 ?  -4.898  17.418  -2.116 1.000 83.610 ? 47  ILE A CA  1 
ATOM 348  C C   ? ILE A 1  47 ?  -3.737  16.480  -2.438 1.000 83.610 ? 47  ILE A C   1 
ATOM 349  C CB  ? ILE A 1  47 ?  -4.686  18.787  -2.800 1.000 83.610 ? 47  ILE A CB  1 
ATOM 350  O O   ? ILE A 1  47 ?  -2.662  16.586  -1.843 1.000 83.610 ? 47  ILE A O   1 
ATOM 351  C CG1 ? ILE A 1  47 ?  -5.921  19.676  -2.609 1.000 83.610 ? 47  ILE A CG1 1 
ATOM 352  C CG2 ? ILE A 1  47 ?  -4.368  18.604  -4.287 1.000 83.610 ? 47  ILE A CG2 1 
ATOM 353  C CD1 ? ILE A 1  47 ?  -5.729  21.111  -3.079 1.000 83.610 ? 47  ILE A CD1 1 
ATOM 354  N N   ? PHE A 1  48 ?  -4.095  15.531  -3.413 1.000 86.280 ? 48  PHE A N   1 
ATOM 355  C CA  ? PHE A 1  48 ?  -3.065  14.582  -3.818 1.000 86.280 ? 48  PHE A CA  1 
ATOM 356  C C   ? PHE A 1  48 ?  -2.642  14.825  -5.262 1.000 86.280 ? 48  PHE A C   1 
ATOM 357  C CB  ? PHE A 1  48 ?  -3.562  13.143  -3.651 1.000 86.280 ? 48  PHE A CB  1 
ATOM 358  O O   ? PHE A 1  48 ?  -3.464  14.742  -6.177 1.000 86.280 ? 48  PHE A O   1 
ATOM 359  C CG  ? PHE A 1  48 ?  -3.748  12.727  -2.217 1.000 86.280 ? 48  PHE A CG  1 
ATOM 360  C CD1 ? PHE A 1  48 ?  -2.657  12.366  -1.436 1.000 86.280 ? 48  PHE A CD1 1 
ATOM 361  C CD2 ? PHE A 1  48 ?  -5.015  12.698  -1.649 1.000 86.280 ? 48  PHE A CD2 1 
ATOM 362  C CE1 ? PHE A 1  48 ?  -2.826  11.981  -0.108 1.000 86.280 ? 48  PHE A CE1 1 
ATOM 363  C CE2 ? PHE A 1  48 ?  -5.192  12.314  -0.322 1.000 86.280 ? 48  PHE A CE2 1 
ATOM 364  C CZ  ? PHE A 1  48 ?  -4.096  11.955   0.446 1.000 86.280 ? 48  PHE A CZ  1 
ATOM 365  N N   ? PRO A 1  49 ?  -1.384  15.321  -5.441 1.000 93.380 ? 49  PRO A N   1 
ATOM 366  C CA  ? PRO A 1  49 ?  -0.864  15.008  -6.774 1.000 93.380 ? 49  PRO A CA  1 
ATOM 367  C C   ? PRO A 1  49 ?  -0.587  13.518  -6.964 1.000 93.380 ? 49  PRO A C   1 
ATOM 368  C CB  ? PRO A 1  49 ?   0.433  15.818  -6.845 1.000 93.380 ? 49  PRO A CB  1 
ATOM 369  O O   ? PRO A 1  49 ?   0.130  12.913  -6.162 1.000 93.380 ? 49  PRO A O   1 
ATOM 370  C CG  ? PRO A 1  49 ?   0.296  16.854  -5.777 1.000 93.380 ? 49  PRO A CG  1 
ATOM 371  C CD  ? PRO A 1  49 ?  -0.511  16.274  -4.651 1.000 93.380 ? 49  PRO A CD  1 
ATOM 372  N N   ? VAL A 1  50 ?  -1.358  12.954  -7.969 1.000 94.910 ? 50  VAL A N   1 
ATOM 373  C CA  ? VAL A 1  50 ?  -1.230  11.523  -8.220 1.000 94.910 ? 50  VAL A CA  1 
ATOM 374  C C   ? VAL A 1  50 ?  -0.461  11.293  -9.520 1.000 94.910 ? 50  VAL A C   1 
ATOM 375  C CB  ? VAL A 1  50 ?  -2.610  10.832  -8.289 1.000 94.910 ? 50  VAL A CB  1 
ATOM 376  O O   ? VAL A 1  50 ?  -0.832  11.822 -10.570 1.000 94.910 ? 50  VAL A O   1 
ATOM 377  C CG1 ? VAL A 1  50 ?  -2.452   9.328  -8.506 1.000 94.910 ? 50  VAL A CG1 1 
ATOM 378  C CG2 ? VAL A 1  50 ?  -3.409  11.111  -7.017 1.000 94.910 ? 50  VAL A CG2 1 
ATOM 379  N N   ? ARG A 1  51 ?   0.624  10.595  -9.386 1.000 94.510 ? 51  ARG A N   1 
ATOM 380  C CA  ? ARG A 1  51 ?   1.374  10.244 -10.588 1.000 94.510 ? 51  ARG A CA  1 
ATOM 381  C C   ? ARG A 1  51 ?   1.136   8.788 -10.976 1.000 94.510 ? 51  ARG A C   1 
ATOM 382  C CB  ? ARG A 1  51 ?   2.869  10.494 -10.382 1.000 94.510 ? 51  ARG A CB  1 
ATOM 383  O O   ? ARG A 1  51 ?   1.264   7.889 -10.142 1.000 94.510 ? 51  ARG A O   1 
ATOM 384  C CG  ? ARG A 1  51 ?   3.232  11.963 -10.228 1.000 94.510 ? 51  ARG A CG  1 
ATOM 385  C CD  ? ARG A 1  51 ?   4.737  12.163 -10.120 1.000 94.510 ? 51  ARG A CD  1 
ATOM 386  N NE  ? ARG A 1  51 ?   5.082  13.570  -9.938 1.000 94.510 ? 51  ARG A NE  1 
ATOM 387  N NH1 ? ARG A 1  51 ?   7.361  13.211  -9.827 1.000 94.510 ? 51  ARG A NH1 1 
ATOM 388  N NH2 ? ARG A 1  51 ?   6.521  15.336  -9.643 1.000 94.510 ? 51  ARG A NH2 1 
ATOM 389  C CZ  ? ARG A 1  51 ?   6.320  14.036  -9.803 1.000 94.510 ? 51  ARG A CZ  1 
ATOM 390  N N   ? LEU A 1  52 ?   0.734   8.565 -12.270 1.000 95.270 ? 52  LEU A N   1 
ATOM 391  C CA  ? LEU A 1  52 ?   0.513   7.250 -12.861 1.000 95.270 ? 52  LEU A CA  1 
ATOM 392  C C   ? LEU A 1  52 ?   1.531   6.970 -13.961 1.000 95.270 ? 52  LEU A C   1 
ATOM 393  C CB  ? LEU A 1  52 ?  -0.907   7.148 -13.426 1.000 95.270 ? 52  LEU A CB  1 
ATOM 394  O O   ? LEU A 1  52 ?   2.049   7.899 -14.585 1.000 95.270 ? 52  LEU A O   1 
ATOM 395  C CG  ? LEU A 1  52 ?  -2.049   7.332 -12.426 1.000 95.270 ? 52  LEU A CG  1 
ATOM 396  C CD1 ? LEU A 1  52 ?  -3.345   7.666 -13.157 1.000 95.270 ? 52  LEU A CD1 1 
ATOM 397  C CD2 ? LEU A 1  52 ?  -2.218   6.080 -11.572 1.000 95.270 ? 52  LEU A CD2 1 
ATOM 398  N N   ? GLY A 1  53 ?   1.876   5.607 -14.052 1.000 92.570 ? 53  GLY A N   1 
ATOM 399  C CA  ? GLY A 1  53 ?   2.752   5.221 -15.147 1.000 92.570 ? 53  GLY A CA  1 
ATOM 400  C C   ? GLY A 1  53 ?   4.218   5.487 -14.861 1.000 92.570 ? 53  GLY A C   1 
ATOM 401  O O   ? GLY A 1  53 ?   5.028   5.585 -15.784 1.000 92.570 ? 53  GLY A O   1 
ATOM 402  N N   ? GLU A 1  54 ?   4.520   5.625 -13.450 1.000 89.420 ? 54  GLU A N   1 
ATOM 403  C CA  ? GLU A 1  54 ?   5.877   5.928 -13.004 1.000 89.420 ? 54  GLU A CA  1 
ATOM 404  C C   ? GLU A 1  54 ?   6.672   4.650 -12.750 1.000 89.420 ? 54  GLU A C   1 
ATOM 405  C CB  ? GLU A 1  54 ?   5.848   6.790 -11.739 1.000 89.420 ? 54  GLU A CB  1 
ATOM 406  O O   ? GLU A 1  54 ?   6.180   3.725 -12.100 1.000 89.420 ? 54  GLU A O   1 
ATOM 407  C CG  ? GLU A 1  54 ?   5.406   8.226 -11.983 1.000 89.420 ? 54  GLU A CG  1 
ATOM 408  C CD  ? GLU A 1  54 ?   6.467   9.070 -12.671 1.000 89.420 ? 54  GLU A CD  1 
ATOM 409  O OE1 ? GLU A 1  54 ?   6.128  10.148 -13.210 1.000 89.420 ? 54  GLU A OE1 1 
ATOM 410  O OE2 ? GLU A 1  54 ?   7.645   8.650 -12.673 1.000 89.420 ? 54  GLU A OE2 1 
ATOM 411  N N   ? HIS A 1  55 ?   7.826   4.544 -13.311 1.000 89.670 ? 55  HIS A N   1 
ATOM 412  C CA  ? HIS A 1  55 ?   8.794   3.522 -12.930 1.000 89.670 ? 55  HIS A CA  1 
ATOM 413  C C   ? HIS A 1  55 ?   9.965   4.129 -12.166 1.000 89.670 ? 55  HIS A C   1 
ATOM 414  C CB  ? HIS A 1  55 ?   9.302   2.778 -14.167 1.000 89.670 ? 55  HIS A CB  1 
ATOM 415  O O   ? HIS A 1  55 ?  10.491   3.513 -11.236 1.000 89.670 ? 55  HIS A O   1 
ATOM 416  C CG  ? HIS A 1  55 ?  10.262   1.676 -13.852 1.000 89.670 ? 55  HIS A CG  1 
ATOM 417  C CD2 ? HIS A 1  55 ?  11.569   1.518 -14.166 1.000 89.670 ? 55  HIS A CD2 1 
ATOM 418  N ND1 ? HIS A 1  55 ?   9.902   0.560 -13.127 1.000 89.670 ? 55  HIS A ND1 1 
ATOM 419  C CE1 ? HIS A 1  55 ?  10.950  -0.238 -13.009 1.000 89.670 ? 55  HIS A CE1 1 
ATOM 420  N NE2 ? HIS A 1  55 ?  11.974   0.320 -13.631 1.000 89.670 ? 55  HIS A NE2 1 
ATOM 421  N N   ? HIS A 1  56 ?  10.350   5.333 -12.486 1.000 89.960 ? 56  HIS A N   1 
ATOM 422  C CA  ? HIS A 1  56 ?  11.403   6.124 -11.860 1.000 89.960 ? 56  HIS A CA  1 
ATOM 423  C C   ? HIS A 1  56 ?  10.882   7.489 -11.425 1.000 89.960 ? 56  HIS A C   1 
ATOM 424  C CB  ? HIS A 1  56 ?  12.586   6.293 -12.816 1.000 89.960 ? 56  HIS A CB  1 
ATOM 425  O O   ? HIS A 1  56 ?  10.408   8.271 -12.253 1.000 89.960 ? 56  HIS A O   1 
ATOM 426  C CG  ? HIS A 1  56 ?  13.851   6.711 -12.136 1.000 89.960 ? 56  HIS A CG  1 
ATOM 427  C CD2 ? HIS A 1  56 ?  15.007   6.040 -11.919 1.000 89.960 ? 56  HIS A CD2 1 
ATOM 428  N ND1 ? HIS A 1  56 ?  14.021   7.962 -11.583 1.000 89.960 ? 56  HIS A ND1 1 
ATOM 429  C CE1 ? HIS A 1  56 ?  15.231   8.042 -11.055 1.000 89.960 ? 56  HIS A CE1 1 
ATOM 430  N NE2 ? HIS A 1  56 ?  15.849   6.889 -11.245 1.000 89.960 ? 56  HIS A NE2 1 
ATOM 431  N N   ? LEU A 1  57 ?  11.012   7.803 -10.104 1.000 86.400 ? 57  LEU A N   1 
ATOM 432  C CA  ? LEU A 1  57 ?  10.381   8.992  -9.540 1.000 86.400 ? 57  LEU A CA  1 
ATOM 433  C C   ? LEU A 1  57 ?  11.166  10.248  -9.902 1.000 86.400 ? 57  LEU A C   1 
ATOM 434  C CB  ? LEU A 1  57 ?  10.266   8.868  -8.018 1.000 86.400 ? 57  LEU A CB  1 
ATOM 435  O O   ? LEU A 1  57 ?  10.618  11.352  -9.891 1.000 86.400 ? 57  LEU A O   1 
ATOM 436  C CG  ? LEU A 1  57 ?   9.285   7.817  -7.495 1.000 86.400 ? 57  LEU A CG  1 
ATOM 437  C CD1 ? LEU A 1  57 ?   9.336   7.756  -5.972 1.000 86.400 ? 57  LEU A CD1 1 
ATOM 438  C CD2 ? LEU A 1  57 ?   7.871   8.120  -7.977 1.000 86.400 ? 57  LEU A CD2 1 
ATOM 439  N N   ? ARG A 1  58 ?  12.359  10.208 -10.418 1.000 83.900 ? 58  ARG A N   1 
ATOM 440  C CA  ? ARG A 1  58 ?  13.229  11.357 -10.643 1.000 83.900 ? 58  ARG A CA  1 
ATOM 441  C C   ? ARG A 1  58 ?  13.486  11.566 -12.132 1.000 83.900 ? 58  ARG A C   1 
ATOM 442  C CB  ? ARG A 1  58 ?  14.556  11.180  -9.903 1.000 83.900 ? 58  ARG A CB  1 
ATOM 443  O O   ? ARG A 1  58 ?  13.853  12.664 -12.556 1.000 83.900 ? 58  ARG A O   1 
ATOM 444  C CG  ? ARG A 1  58 ?  14.435  11.274  -8.390 1.000 83.900 ? 58  ARG A CG  1 
ATOM 445  C CD  ? ARG A 1  58 ?  15.799  11.290  -7.715 1.000 83.900 ? 58  ARG A CD  1 
ATOM 446  N NE  ? ARG A 1  58 ?  15.682  11.419  -6.265 1.000 83.900 ? 58  ARG A NE  1 
ATOM 447  N NH1 ? ARG A 1  58 ?  17.957  11.370  -5.868 1.000 83.900 ? 58  ARG A NH1 1 
ATOM 448  N NH2 ? ARG A 1  58 ?  16.488  11.574  -4.120 1.000 83.900 ? 58  ARG A NH2 1 
ATOM 449  C CZ  ? ARG A 1  58 ?  16.709  11.454  -5.421 1.000 83.900 ? 58  ARG A CZ  1 
ATOM 450  N N   ? ARG A 1  59 ?  13.123  10.509 -12.957 1.000 82.540 ? 59  ARG A N   1 
ATOM 451  C CA  ? ARG A 1  59 ?  13.353  10.593 -14.396 1.000 82.540 ? 59  ARG A CA  1 
ATOM 452  C C   ? ARG A 1  59 ?  12.046  10.816 -15.148 1.000 82.540 ? 59  ARG A C   1 
ATOM 453  C CB  ? ARG A 1  59 ?  14.041   9.324 -14.906 1.000 82.540 ? 59  ARG A CB  1 
ATOM 454  O O   ? ARG A 1  59 ?  11.023  10.211 -14.819 1.000 82.540 ? 59  ARG A O   1 
ATOM 455  C CG  ? ARG A 1  59 ?  15.499   9.205 -14.491 1.000 82.540 ? 59  ARG A CG  1 
ATOM 456  C CD  ? ARG A 1  59 ?  16.192   8.046 -15.195 1.000 82.540 ? 59  ARG A CD  1 
ATOM 457  N NE  ? ARG A 1  59 ?  17.586   7.920 -14.779 1.000 82.540 ? 59  ARG A NE  1 
ATOM 458  N NH1 ? ARG A 1  59 ?  18.107   6.267 -16.307 1.000 82.540 ? 59  ARG A NH1 1 
ATOM 459  N NH2 ? ARG A 1  59 ?  19.708   7.045 -14.862 1.000 82.540 ? 59  ARG A NH2 1 
ATOM 460  C CZ  ? ARG A 1  59 ?  18.464   7.077 -15.317 1.000 82.540 ? 59  ARG A CZ  1 
ATOM 461  N N   ? ILE A 1  60 ?  12.064  11.767 -16.087 1.000 73.490 ? 60  ILE A N   1 
ATOM 462  C CA  ? ILE A 1  60 ?  10.912  11.990 -16.953 1.000 73.490 ? 60  ILE A CA  1 
ATOM 463  C C   ? ILE A 1  60 ?  10.929  10.988 -18.104 1.000 73.490 ? 60  ILE A C   1 
ATOM 464  C CB  ? ILE A 1  60 ?  10.887  13.435 -17.500 1.000 73.490 ? 60  ILE A CB  1 
ATOM 465  O O   ? ILE A 1  60 ?  11.854  10.986 -18.920 1.000 73.490 ? 60  ILE A O   1 
ATOM 466  C CG1 ? ILE A 1  60 ?  10.802  14.442 -16.347 1.000 73.490 ? 60  ILE A CG1 1 
ATOM 467  C CG2 ? ILE A 1  60 ?   9.724  13.622 -18.478 1.000 73.490 ? 60  ILE A CG2 1 
ATOM 468  C CD1 ? ILE A 1  60 ?  10.940  15.894 -16.782 1.000 73.490 ? 60  ILE A CD1 1 
ATOM 469  N N   ? ASP A 1  61 ?  10.128   9.989 -18.101 1.000 73.340 ? 61  ASP A N   1 
ATOM 470  C CA  ? ASP A 1  61 ?  10.157   8.986 -19.161 1.000 73.340 ? 61  ASP A CA  1 
ATOM 471  C C   ? ASP A 1  61 ?   8.900   9.064 -20.026 1.000 73.340 ? 61  ASP A C   1 
ATOM 472  C CB  ? ASP A 1  61 ?  10.301   7.583 -18.569 1.000 73.340 ? 61  ASP A CB  1 
ATOM 473  O O   ? ASP A 1  61 ?   8.663   8.193 -20.866 1.000 73.340 ? 61  ASP A O   1 
ATOM 474  C CG  ? ASP A 1  61 ?   9.122   7.182 -17.700 1.000 73.340 ? 61  ASP A CG  1 
ATOM 475  O OD1 ? ASP A 1  61 ?   8.121   7.929 -17.647 1.000 73.340 ? 61  ASP A OD1 1 
ATOM 476  O OD2 ? ASP A 1  61 ?   9.195   6.110 -17.060 1.000 73.340 ? 61  ASP A OD2 1 
ATOM 477  N N   ? TRP A 1  62 ?   8.056  10.317 -19.942 1.000 74.520 ? 62  TRP A N   1 
ATOM 478  C CA  ? TRP A 1  62 ?   6.934  10.713 -20.787 1.000 74.520 ? 62  TRP A CA  1 
ATOM 479  C C   ? TRP A 1  62 ?   5.783   9.720 -20.665 1.000 74.520 ? 62  TRP A C   1 
ATOM 480  C CB  ? TRP A 1  62 ?   7.375  10.826 -22.249 1.000 74.520 ? 62  TRP A CB  1 
ATOM 481  O O   ? TRP A 1  62 ?   4.803   9.803 -21.408 1.000 74.520 ? 62  TRP A O   1 
ATOM 482  C CG  ? TRP A 1  62 ?   8.425  11.869 -22.490 1.000 74.520 ? 62  TRP A CG  1 
ATOM 483  C CD1 ? TRP A 1  62 ?   9.762  11.661 -22.689 1.000 74.520 ? 62  TRP A CD1 1 
ATOM 484  C CD2 ? TRP A 1  62 ?   8.225  13.284 -22.551 1.000 74.520 ? 62  TRP A CD2 1 
ATOM 485  C CE2 ? TRP A 1  62 ?   9.485  13.874 -22.792 1.000 74.520 ? 62  TRP A CE2 1 
ATOM 486  C CE3 ? TRP A 1  62 ?   7.100  14.111 -22.426 1.000 74.520 ? 62  TRP A CE3 1 
ATOM 487  N NE1 ? TRP A 1  62 ?  10.405  12.864 -22.872 1.000 74.520 ? 62  TRP A NE1 1 
ATOM 488  C CH2 ? TRP A 1  62 ?   8.536  16.042 -22.785 1.000 74.520 ? 62  TRP A CH2 1 
ATOM 489  C CZ2 ? TRP A 1  62 ?   9.652  15.256 -22.911 1.000 74.520 ? 62  TRP A CZ2 1 
ATOM 490  C CZ3 ? TRP A 1  62 ?   7.268  15.486 -22.545 1.000 74.520 ? 62  TRP A CZ3 1 
ATOM 491  N N   ? SER A 1  63 ?   5.879   8.666 -19.891 1.000 77.970 ? 63  SER A N   1 
ATOM 492  C CA  ? SER A 1  63 ?   4.819   7.701 -19.618 1.000 77.970 ? 63  SER A CA  1 
ATOM 493  C C   ? SER A 1  63 ?   3.966   8.137 -18.431 1.000 77.970 ? 63  SER A C   1 
ATOM 494  C CB  ? SER A 1  63 ?   5.411   6.316 -19.349 1.000 77.970 ? 63  SER A CB  1 
ATOM 495  O O   ? SER A 1  63 ?   2.897   7.574 -18.188 1.000 77.970 ? 63  SER A O   1 
ATOM 496  O OG  ? SER A 1  63 ?   6.252   6.342 -18.209 1.000 77.970 ? 63  SER A OG  1 
ATOM 497  N N   ? GLU A 1  64 ?   4.273   9.329 -17.793 1.000 85.250 ? 64  GLU A N   1 
ATOM 498  C CA  ? GLU A 1  64 ?   3.654   9.780 -16.550 1.000 85.250 ? 64  GLU A CA  1 
ATOM 499  C C   ? GLU A 1  64 ?   2.403  10.610 -16.826 1.000 85.250 ? 64  GLU A C   1 
ATOM 500  C CB  ? GLU A 1  64 ?   4.650  10.591 -15.717 1.000 85.250 ? 64  GLU A CB  1 
ATOM 501  O O   ? GLU A 1  64 ?   2.364  11.385 -17.783 1.000 85.250 ? 64  GLU A O   1 
ATOM 502  C CG  ? GLU A 1  64 ?   5.913   9.825 -15.352 1.000 85.250 ? 64  GLU A CG  1 
ATOM 503  C CD  ? GLU A 1  64 ?   7.051  10.041 -16.337 1.000 85.250 ? 64  GLU A CD  1 
ATOM 504  O OE1 ? GLU A 1  64 ?   8.198   9.639 -16.037 1.000 85.250 ? 64  GLU A OE1 1 
ATOM 505  O OE2 ? GLU A 1  64 ?   6.793  10.617 -17.418 1.000 85.250 ? 64  GLU A OE2 1 
ATOM 506  N N   ? GLN A 1  65 ?   1.424  10.227 -16.147 1.000 93.390 ? 65  GLN A N   1 
ATOM 507  C CA  ? GLN A 1  65 ?   0.234  11.068 -16.075 1.000 93.390 ? 65  GLN A CA  1 
ATOM 508  C C   ? GLN A 1  65 ?   0.110  11.728 -14.704 1.000 93.390 ? 65  GLN A C   1 
ATOM 509  C CB  ? GLN A 1  65 ?  -1.021  10.250 -16.379 1.000 93.390 ? 65  GLN A CB  1 
ATOM 510  O O   ? GLN A 1  65 ?   0.068  11.042 -13.681 1.000 93.390 ? 65  GLN A O   1 
ATOM 511  C CG  ? GLN A 1  65 ?  -1.005   9.584 -17.749 1.000 93.390 ? 65  GLN A CG  1 
ATOM 512  C CD  ? GLN A 1  65 ?  -2.275   8.808 -18.040 1.000 93.390 ? 65  GLN A CD  1 
ATOM 513  N NE2 ? GLN A 1  65 ?  -2.127   7.632 -18.641 1.000 93.390 ? 65  GLN A NE2 1 
ATOM 514  O OE1 ? GLN A 1  65 ?  -3.381   9.260 -17.726 1.000 93.390 ? 65  GLN A OE1 1 
ATOM 515  N N   ? LEU A 1  66 ?   0.272  13.055 -14.728 1.000 93.550 ? 66  LEU A N   1 
ATOM 516  C CA  ? LEU A 1  66 ?   0.045  13.794 -13.491 1.000 93.550 ? 66  LEU A CA  1 
ATOM 517  C C   ? LEU A 1  66 ?  -1.420  14.195 -13.358 1.000 93.550 ? 66  LEU A C   1 
ATOM 518  C CB  ? LEU A 1  66 ?   0.935  15.039 -13.440 1.000 93.550 ? 66  LEU A CB  1 
ATOM 519  O O   ? LEU A 1  66 ?  -1.950  14.917 -14.205 1.000 93.550 ? 66  LEU A O   1 
ATOM 520  C CG  ? LEU A 1  66 ?   0.792  15.924 -12.201 1.000 93.550 ? 66  LEU A CG  1 
ATOM 521  C CD1 ? LEU A 1  66 ?   1.173  15.146 -10.947 1.000 93.550 ? 66  LEU A CD1 1 
ATOM 522  C CD2 ? LEU A 1  66 ?   1.647  17.179 -12.339 1.000 93.550 ? 66  LEU A CD2 1 
ATOM 523  N N   ? LYS A 1  67 ?  -2.061  13.608 -12.285 1.000 95.020 ? 67  LYS A N   1 
ATOM 524  C CA  ? LYS A 1  67 ?  -3.462  13.892 -11.987 1.000 95.020 ? 67  LYS A CA  1 
ATOM 525  C C   ? LYS A 1  67 ?  -3.611  14.547 -10.617 1.000 95.020 ? 67  LYS A C   1 
ATOM 526  C CB  ? LYS A 1  67 ?  -4.294  12.610 -12.048 1.000 95.020 ? 67  LYS A CB  1 
ATOM 527  O O   ? LYS A 1  67 ?  -2.916  14.178  -9.668 1.000 95.020 ? 67  LYS A O   1 
ATOM 528  C CG  ? LYS A 1  67 ?  -4.219  11.885 -13.384 1.000 95.020 ? 67  LYS A CG  1 
ATOM 529  C CD  ? LYS A 1  67 ?  -4.882  12.690 -14.494 1.000 95.020 ? 67  LYS A CD  1 
ATOM 530  C CE  ? LYS A 1  67 ?  -4.877  11.932 -15.815 1.000 95.020 ? 67  LYS A CE  1 
ATOM 531  N NZ  ? LYS A 1  67 ?  -5.491  12.733 -16.916 1.000 95.020 ? 67  LYS A NZ  1 
ATOM 532  N N   ? LEU A 1  68 ?  -4.487  15.550 -10.575 1.000 94.910 ? 68  LEU A N   1 
ATOM 533  C CA  ? LEU A 1  68 ?  -4.820  16.120  -9.274 1.000 94.910 ? 68  LEU A CA  1 
ATOM 534  C C   ? LEU A 1  68 ?  -6.074  15.468  -8.700 1.000 94.910 ? 68  LEU A C   1 
ATOM 535  C CB  ? LEU A 1  68 ?  -5.025  17.633  -9.388 1.000 94.910 ? 68  LEU A CB  1 
ATOM 536  O O   ? LEU A 1  68 ?  -6.978  15.087  -9.447 1.000 94.910 ? 68  LEU A O   1 
ATOM 537  C CG  ? LEU A 1  68 ?  -3.789  18.459  -9.750 1.000 94.910 ? 68  LEU A CG  1 
ATOM 538  C CD1 ? LEU A 1  68 ?  -4.162  19.929  -9.909 1.000 94.910 ? 68  LEU A CD1 1 
ATOM 539  C CD2 ? LEU A 1  68 ?  -2.703  18.289  -8.693 1.000 94.910 ? 68  LEU A CD2 1 
ATOM 540  N N   ? SER A 1  69 ?  -6.019  15.289  -7.368 1.000 94.850 ? 69  SER A N   1 
ATOM 541  C CA  ? SER A 1  69 ?  -7.217  14.743  -6.739 1.000 94.850 ? 69  SER A CA  1 
ATOM 542  C C   ? SER A 1  69 ?  -8.274  15.823  -6.533 1.000 94.850 ? 69  SER A C   1 
ATOM 543  C CB  ? SER A 1  69 ?  -6.871  14.095  -5.398 1.000 94.850 ? 69  SER A CB  1 
ATOM 544  O O   ? SER A 1  69 ?  -7.945  16.969  -6.220 1.000 94.850 ? 69  SER A O   1 
ATOM 545  O OG  ? SER A 1  69 ?  -6.444  15.070  -4.463 1.000 94.850 ? 69  SER A OG  1 
ATOM 546  N N   ? SER A 1  70 ?  -9.570  15.492  -6.836 1.000 94.750 ? 70  SER A N   1 
ATOM 547  C CA  ? SER A 1  70 ? -10.672  16.398  -6.532 1.000 94.750 ? 70  SER A CA  1 
ATOM 548  C C   ? SER A 1  70 ? -11.184  16.188  -5.111 1.000 94.750 ? 70  SER A C   1 
ATOM 549  C CB  ? SER A 1  70 ? -11.816  16.206  -7.528 1.000 94.750 ? 70  SER A CB  1 
ATOM 550  O O   ? SER A 1  70 ? -11.674  17.125  -4.476 1.000 94.750 ? 70  SER A O   1 
ATOM 551  O OG  ? SER A 1  70 ? -12.311  14.879  -7.475 1.000 94.750 ? 70  SER A OG  1 
ATOM 552  N N   ? LYS A 1  71 ? -11.019  14.943  -4.609 1.000 93.790 ? 71  LYS A N   1 
ATOM 553  C CA  ? LYS A 1  71 ? -11.422  14.621  -3.244 1.000 93.790 ? 71  LYS A CA  1 
ATOM 554  C C   ? LYS A 1  71 ? -10.832  13.287  -2.796 1.000 93.790 ? 71  LYS A C   1 
ATOM 555  C CB  ? LYS A 1  71 ? -12.947  14.585  -3.128 1.000 93.790 ? 71  LYS A CB  1 
ATOM 556  O O   ? LYS A 1  71 ? -10.492  12.443  -3.627 1.000 93.790 ? 71  LYS A O   1 
ATOM 557  C CG  ? LYS A 1  71 ? -13.601  13.469  -3.929 1.000 93.790 ? 71  LYS A CG  1 
ATOM 558  C CD  ? LYS A 1  71 ? -15.117  13.489  -3.780 1.000 93.790 ? 71  LYS A CD  1 
ATOM 559  C CE  ? LYS A 1  71 ? -15.757  14.518  -4.703 1.000 93.790 ? 71  LYS A CE  1 
ATOM 560  N NZ  ? LYS A 1  71 ? -17.240  14.566  -4.535 1.000 93.790 ? 71  LYS A NZ  1 
ATOM 561  N N   ? ALA A 1  72 ? -10.685  13.196  -1.456 1.000 95.520 ? 72  ALA A N   1 
ATOM 562  C CA  ? ALA A 1  72 ? -10.306  11.955  -0.785 1.000 95.520 ? 72  ALA A CA  1 
ATOM 563  C C   ? ALA A 1  72 ? -11.370  11.530   0.223 1.000 95.520 ? 72  ALA A C   1 
ATOM 564  C CB  ? ALA A 1  72 ?  -8.955  12.116  -0.092 1.000 95.520 ? 72  ALA A CB  1 
ATOM 565  O O   ? ALA A 1  72 ? -11.767  12.317   1.086 1.000 95.520 ? 72  ALA A O   1 
ATOM 566  N N   ? ILE A 1  73 ? -11.814  10.281   0.025 1.000 96.840 ? 73  ILE A N   1 
ATOM 567  C CA  ? ILE A 1  73 ? -12.897   9.777   0.861 1.000 96.840 ? 73  ILE A CA  1 
ATOM 568  C C   ? ILE A 1  73 ? -12.381   8.647   1.749 1.000 96.840 ? 73  ILE A C   1 
ATOM 569  C CB  ? ILE A 1  73 ? -14.088   9.286   0.007 1.000 96.840 ? 73  ILE A CB  1 
ATOM 570  O O   ? ILE A 1  73 ? -12.040   7.568   1.257 1.000 96.840 ? 73  ILE A O   1 
ATOM 571  C CG1 ? ILE A 1  73 ? -14.569  10.400  -0.929 1.000 96.840 ? 73  ILE A CG1 1 
ATOM 572  C CG2 ? ILE A 1  73 ? -15.228   8.792   0.903 1.000 96.840 ? 73  ILE A CG2 1 
ATOM 573  C CD1 ? ILE A 1  73 ? -15.622   9.953  -1.934 1.000 96.840 ? 73  ILE A CD1 1 
ATOM 574  N N   ? VAL A 1  74 ? -12.336   8.972   3.117 1.000 97.370 ? 74  VAL A N   1 
ATOM 575  C CA  ? VAL A 1  74 ? -11.907   7.971   4.089 1.000 97.370 ? 74  VAL A CA  1 
ATOM 576  C C   ? VAL A 1  74 ? -13.100   7.115   4.509 1.000 97.370 ? 74  VAL A C   1 
ATOM 577  C CB  ? VAL A 1  74 ? -11.258   8.626   5.328 1.000 97.370 ? 74  VAL A CB  1 
ATOM 578  O O   ? VAL A 1  74 ? -14.227   7.608   4.592 1.000 97.370 ? 74  VAL A O   1 
ATOM 579  C CG1 ? VAL A 1  74 ? -10.924   7.572   6.383 1.000 97.370 ? 74  VAL A CG1 1 
ATOM 580  C CG2 ? VAL A 1  74 ? -10.003   9.400   4.927 1.000 97.370 ? 74  VAL A CG2 1 
ATOM 581  N N   ? HIS A 1  75 ? -12.769   5.802   4.642 1.000 98.020 ? 75  HIS A N   1 
ATOM 582  C CA  ? HIS A 1  75 ? -13.832   4.946   5.156 1.000 98.020 ? 75  HIS A CA  1 
ATOM 583  C C   ? HIS A 1  75 ? -14.445   5.530   6.424 1.000 98.020 ? 75  HIS A C   1 
ATOM 584  C CB  ? HIS A 1  75 ? -13.301   3.538   5.429 1.000 98.020 ? 75  HIS A CB  1 
ATOM 585  O O   ? HIS A 1  75 ? -13.722   5.941   7.335 1.000 98.020 ? 75  HIS A O   1 
ATOM 586  C CG  ? HIS A 1  75 ? -14.378   2.516   5.611 1.000 98.020 ? 75  HIS A CG  1 
ATOM 587  C CD2 ? HIS A 1  75 ? -14.819   1.534   4.789 1.000 98.020 ? 75  HIS A CD2 1 
ATOM 588  N ND1 ? HIS A 1  75 ? -15.142   2.435   6.755 1.000 98.020 ? 75  HIS A ND1 1 
ATOM 589  C CE1 ? HIS A 1  75 ? -16.008   1.443   6.629 1.000 98.020 ? 75  HIS A CE1 1 
ATOM 590  N NE2 ? HIS A 1  75 ? -15.833   0.881   5.446 1.000 98.020 ? 75  HIS A NE2 1 
ATOM 591  N N   ? PRO A 1  76 ? -15.765   5.569   6.584 1.000 97.190 ? 76  PRO A N   1 
ATOM 592  C CA  ? PRO A 1  76 ? -16.458   6.228   7.693 1.000 97.190 ? 76  PRO A CA  1 
ATOM 593  C C   ? PRO A 1  76 ? -16.150   5.587   9.045 1.000 97.190 ? 76  PRO A C   1 
ATOM 594  C CB  ? PRO A 1  76 ? -17.936   6.062   7.334 1.000 97.190 ? 76  PRO A CB  1 
ATOM 595  O O   ? PRO A 1  76 ? -16.247   6.248  10.082 1.000 97.190 ? 76  PRO A O   1 
ATOM 596  C CG  ? PRO A 1  76 ? -17.946   5.819   5.859 1.000 97.190 ? 76  PRO A CG  1 
ATOM 597  C CD  ? PRO A 1  76 ? -16.644   5.179   5.472 1.000 97.190 ? 76  PRO A CD  1 
ATOM 598  N N   ? GLU A 1  77 ? -15.799   4.318   8.984 1.000 97.410 ? 77  GLU A N   1 
ATOM 599  C CA  ? GLU A 1  77 ? -15.558   3.617  10.242 1.000 97.410 ? 77  GLU A CA  1 
ATOM 600  C C   ? GLU A 1  77 ? -14.064   3.468  10.513 1.000 97.410 ? 77  GLU A C   1 
ATOM 601  C CB  ? GLU A 1  77 ? -16.229   2.241  10.227 1.000 97.410 ? 77  GLU A CB  1 
ATOM 602  O O   ? GLU A 1  77 ? -13.652   2.608  11.295 1.000 97.410 ? 77  GLU A O   1 
ATOM 603  C CG  ? GLU A 1  77 ? -17.749   2.298  10.190 1.000 97.410 ? 77  GLU A CG  1 
ATOM 604  C CD  ? GLU A 1  77 ? -18.405   0.935  10.343 1.000 97.410 ? 77  GLU A CD  1 
ATOM 605  O OE1 ? GLU A 1  77 ? -19.344   0.802  11.160 1.000 97.410 ? 77  GLU A OE1 1 
ATOM 606  O OE2 ? GLU A 1  77 ? -17.976  -0.007   9.640 1.000 97.410 ? 77  GLU A OE2 1 
ATOM 607  N N   ? TYR A 1  78 ? -13.226   4.244   9.813 1.000 97.440 ? 78  TYR A N   1 
ATOM 608  C CA  ? TYR A 1  78 ? -11.788   4.216  10.056 1.000 97.440 ? 78  TYR A CA  1 
ATOM 609  C C   ? TYR A 1  78 ? -11.471   4.592  11.498 1.000 97.440 ? 78  TYR A C   1 
ATOM 610  C CB  ? TYR A 1  78 ? -11.062   5.164   9.097 1.000 97.440 ? 78  TYR A CB  1 
ATOM 611  O O   ? TYR A 1  78 ? -11.921   5.630  11.989 1.000 97.440 ? 78  TYR A O   1 
ATOM 612  C CG  ? TYR A 1  78 ?  -9.591   5.323   9.398 1.000 97.440 ? 78  TYR A CG  1 
ATOM 613  C CD1 ? TYR A 1  78 ?  -9.033   6.584   9.598 1.000 97.440 ? 78  TYR A CD1 1 
ATOM 614  C CD2 ? TYR A 1  78 ?  -8.757   4.214   9.483 1.000 97.440 ? 78  TYR A CD2 1 
ATOM 615  C CE1 ? TYR A 1  78 ?  -7.678   6.735   9.873 1.000 97.440 ? 78  TYR A CE1 1 
ATOM 616  C CE2 ? TYR A 1  78 ?  -7.401   4.353   9.758 1.000 97.440 ? 78  TYR A CE2 1 
ATOM 617  O OH  ? TYR A 1  78 ?  -5.529   5.759  10.224 1.000 97.440 ? 78  TYR A OH  1 
ATOM 618  C CZ  ? TYR A 1  78 ?  -6.871   5.616   9.952 1.000 97.440 ? 78  TYR A CZ  1 
ATOM 619  N N   ? ASN A 1  79 ? -10.738   3.736  12.166 1.000 96.060 ? 79  ASN A N   1 
ATOM 620  C CA  ? ASN A 1  79 ? -10.270   3.933  13.534 1.000 96.060 ? 79  ASN A CA  1 
ATOM 621  C C   ? ASN A 1  79 ?  -8.771   4.216  13.577 1.000 96.060 ? 79  ASN A C   1 
ATOM 622  C CB  ? ASN A 1  79 ? -10.605   2.715  14.397 1.000 96.060 ? 79  ASN A CB  1 
ATOM 623  O O   ? ASN A 1  79 ?  -7.958   3.319  13.344 1.000 96.060 ? 79  ASN A O   1 
ATOM 624  C CG  ? ASN A 1  79 ? -10.284   2.931  15.863 1.000 96.060 ? 79  ASN A CG  1 
ATOM 625  N ND2 ? ASN A 1  79 ? -11.181   2.492  16.737 1.000 96.060 ? 79  ASN A ND2 1 
ATOM 626  O OD1 ? ASN A 1  79 ?  -9.239   3.489  16.206 1.000 96.060 ? 79  ASN A OD1 1 
ATOM 627  N N   ? ARG A 1  80 ?  -8.321   5.374  14.013 1.000 93.510 ? 80  ARG A N   1 
ATOM 628  C CA  ? ARG A 1  80 ?  -6.939   5.836  13.940 1.000 93.510 ? 80  ARG A CA  1 
ATOM 629  C C   ? ARG A 1  80 ?  -6.077   5.153  14.996 1.000 93.510 ? 80  ARG A C   1 
ATOM 630  C CB  ? ARG A 1  80 ?  -6.870   7.356  14.110 1.000 93.510 ? 80  ARG A CB  1 
ATOM 631  O O   ? ARG A 1  80 ?  -4.856   5.070  14.849 1.000 93.510 ? 80  ARG A O   1 
ATOM 632  C CG  ? ARG A 1  80 ?  -5.501   7.947  13.817 1.000 93.510 ? 80  ARG A CG  1 
ATOM 633  C CD  ? ARG A 1  80 ?  -5.512   9.466  13.905 1.000 93.510 ? 80  ARG A CD  1 
ATOM 634  N NE  ? ARG A 1  80 ?  -4.173  10.026  13.740 1.000 93.510 ? 80  ARG A NE  1 
ATOM 635  N NH1 ? ARG A 1  80 ?  -4.845  12.228  13.929 1.000 93.510 ? 80  ARG A NH1 1 
ATOM 636  N NH2 ? ARG A 1  80 ?  -2.634  11.724  13.597 1.000 93.510 ? 80  ARG A NH2 1 
ATOM 637  C CZ  ? ARG A 1  80 ?  -3.887  11.325  13.756 1.000 93.510 ? 80  ARG A CZ  1 
ATOM 638  N N   ? ARG A 1  81 ?  -6.794   4.669  16.025 1.000 91.270 ? 81  ARG A N   1 
ATOM 639  C CA  ? ARG A 1  81 ?  -6.060   4.010  17.100 1.000 91.270 ? 81  ARG A CA  1 
ATOM 640  C C   ? ARG A 1  81 ?  -5.704   2.576  16.721 1.000 91.270 ? 81  ARG A C   1 
ATOM 641  C CB  ? ARG A 1  81 ?  -6.875   4.022  18.395 1.000 91.270 ? 81  ARG A CB  1 
ATOM 642  O O   ? ARG A 1  81 ?  -4.556   2.154  16.878 1.000 91.270 ? 81  ARG A O   1 
ATOM 643  C CG  ? ARG A 1  81 ?  -6.132   3.461  19.597 1.000 91.270 ? 81  ARG A CG  1 
ATOM 644  C CD  ? ARG A 1  81 ?  -6.978   3.520  20.861 1.000 91.270 ? 81  ARG A CD  1 
ATOM 645  N NE  ? ARG A 1  81 ?  -8.112   2.602  20.795 1.000 91.270 ? 81  ARG A NE  1 
ATOM 646  N NH1 ? ARG A 1  81 ?  -8.215   2.237  23.073 1.000 91.270 ? 81  ARG A NH1 1 
ATOM 647  N NH2 ? ARG A 1  81 ?  -9.701   1.196  21.673 1.000 91.270 ? 81  ARG A NH2 1 
ATOM 648  C CZ  ? ARG A 1  81 ?  -8.673   2.014  21.847 1.000 91.270 ? 81  ARG A CZ  1 
ATOM 649  N N   ? THR A 1  82 ?  -6.645   1.881  16.132 1.000 92.580 ? 82  THR A N   1 
ATOM 650  C CA  ? THR A 1  82 ?  -6.456   0.463  15.846 1.000 92.580 ? 82  THR A CA  1 
ATOM 651  C C   ? THR A 1  82 ?  -6.109   0.250  14.375 1.000 92.580 ? 82  THR A C   1 
ATOM 652  C CB  ? THR A 1  82 ?  -7.713  -0.351  16.202 1.000 92.580 ? 82  THR A CB  1 
ATOM 653  O O   ? THR A 1  82 ?  -5.696  -0.843  13.982 1.000 92.580 ? 82  THR A O   1 
ATOM 654  C CG2 ? THR A 1  82 ?  -8.115  -0.133  17.657 1.000 92.580 ? 82  THR A CG2 1 
ATOM 655  O OG1 ? THR A 1  82 ?  -8.795   0.055  15.354 1.000 92.580 ? 82  THR A OG1 1 
ATOM 656  N N   ? LEU A 1  83 ?  -6.229   1.302  13.597 1.000 94.340 ? 83  LEU A N   1 
ATOM 657  C CA  ? LEU A 1  83 ?  -6.032   1.303  12.152 1.000 94.340 ? 83  LEU A CA  1 
ATOM 658  C C   ? LEU A 1  83 ?  -7.026   0.371  11.467 1.000 94.340 ? 83  LEU A C   1 
ATOM 659  C CB  ? LEU A 1  83 ?  -4.600   0.884  11.806 1.000 94.340 ? 83  LEU A CB  1 
ATOM 660  O O   ? LEU A 1  83 ?  -6.788  -0.080  10.345 1.000 94.340 ? 83  LEU A O   1 
ATOM 661  C CG  ? LEU A 1  83 ?  -3.491   1.847  12.231 1.000 94.340 ? 83  LEU A CG  1 
ATOM 662  C CD1 ? LEU A 1  83 ?  -2.132   1.322  11.780 1.000 94.340 ? 83  LEU A CD1 1 
ATOM 663  C CD2 ? LEU A 1  83 ?  -3.746   3.240  11.666 1.000 94.340 ? 83  LEU A CD2 1 
ATOM 664  N N   ? ASN A 1  84 ?  -8.079   0.004  12.203 1.000 95.630 ? 84  ASN A N   1 
ATOM 665  C CA  ? ASN A 1  84 ?  -9.192  -0.722  11.599 1.000 95.630 ? 84  ASN A CA  1 
ATOM 666  C C   ? ASN A 1  84 ?  -9.862   0.094  10.497 1.000 95.630 ? 84  ASN A C   1 
ATOM 667  C CB  ? ASN A 1  84 ? -10.217  -1.116  12.665 1.000 95.630 ? 84  ASN A CB  1 
ATOM 668  O O   ? ASN A 1  84 ? -10.034   1.307  10.634 1.000 95.630 ? 84  ASN A O   1 
ATOM 669  C CG  ? ASN A 1  84 ? -11.215  -2.142  12.164 1.000 95.630 ? 84  ASN A CG  1 
ATOM 670  N ND2 ? ASN A 1  84 ? -12.454  -2.039  12.629 1.000 95.630 ? 84  ASN A ND2 1 
ATOM 671  O OD1 ? ASN A 1  84 ? -10.874  -3.020  11.367 1.000 95.630 ? 84  ASN A OD1 1 
ATOM 672  N N   ? ASN A 1  85 ? -10.220  -0.565   9.372 1.000 97.200 ? 85  ASN A N   1 
ATOM 673  C CA  ? ASN A 1  85 ? -10.848   0.086   8.226 1.000 97.200 ? 85  ASN A CA  1 
ATOM 674  C C   ? ASN A 1  85 ?  -9.920   1.118   7.591 1.000 97.200 ? 85  ASN A C   1 
ATOM 675  C CB  ? ASN A 1  85 ? -12.168   0.741   8.638 1.000 97.200 ? 85  ASN A CB  1 
ATOM 676  O O   ? ASN A 1  85 ? -10.366   2.191   7.182 1.000 97.200 ? 85  ASN A O   1 
ATOM 677  C CG  ? ASN A 1  85 ? -13.171  -0.258   9.179 1.000 97.200 ? 85  ASN A CG  1 
ATOM 678  N ND2 ? ASN A 1  85 ? -13.833   0.099  10.274 1.000 97.200 ? 85  ASN A ND2 1 
ATOM 679  O OD1 ? ASN A 1  85 ? -13.350  -1.343   8.619 1.000 97.200 ? 85  ASN A OD1 1 
ATOM 680  N N   ? ASP A 1  86 ?  -8.641   0.935   7.583 1.000 97.490 ? 86  ASP A N   1 
ATOM 681  C CA  ? ASP A 1  86 ?  -7.612   1.803   7.020 1.000 97.490 ? 86  ASP A CA  1 
ATOM 682  C C   ? ASP A 1  86 ?  -7.656   1.789   5.493 1.000 97.490 ? 86  ASP A C   1 
ATOM 683  C CB  ? ASP A 1  86 ?  -6.225   1.381   7.510 1.000 97.490 ? 86  ASP A CB  1 
ATOM 684  O O   ? ASP A 1  86 ?  -6.784   1.204   4.847 1.000 97.490 ? 86  ASP A O   1 
ATOM 685  C CG  ? ASP A 1  86 ?  -5.140   2.381   7.153 1.000 97.490 ? 86  ASP A CG  1 
ATOM 686  O OD1 ? ASP A 1  86 ?  -5.463   3.548   6.843 1.000 97.490 ? 86  ASP A OD1 1 
ATOM 687  O OD2 ? ASP A 1  86 ?  -3.950   1.998   7.179 1.000 97.490 ? 86  ASP A OD2 1 
ATOM 688  N N   ? ILE A 1  87 ?  -8.685   2.314   4.840 1.000 97.910 ? 87  ILE A N   1 
ATOM 689  C CA  ? ILE A 1  87 ?  -8.893   2.334   3.396 1.000 97.910 ? 87  ILE A CA  1 
ATOM 690  C C   ? ILE A 1  87 ?  -9.502   3.672   2.982 1.000 97.910 ? 87  ILE A C   1 
ATOM 691  C CB  ? ILE A 1  87 ?  -9.798   1.168   2.939 1.000 97.910 ? 87  ILE A CB  1 
ATOM 692  O O   ? ILE A 1  87 ? -10.348   4.222   3.690 1.000 97.910 ? 87  ILE A O   1 
ATOM 693  C CG1 ? ILE A 1  87 ?  -9.858   1.108   1.408 1.000 97.910 ? 87  ILE A CG1 1 
ATOM 694  C CG2 ? ILE A 1  87 ? -11.201   1.307   3.537 1.000 97.910 ? 87  ILE A CG2 1 
ATOM 695  C CD1 ? ILE A 1  87 ? -10.441  -0.189   0.863 1.000 97.910 ? 87  ILE A CD1 1 
ATOM 696  N N   ? MET A 1  88 ?  -9.016   4.202   1.884 1.000 97.460 ? 88  MET A N   1 
ATOM 697  C CA  ? MET A 1  88 ?  -9.452   5.498   1.371 1.000 97.460 ? 88  MET A CA  1 
ATOM 698  C C   ? MET A 1  88 ?  -9.531   5.482  -0.152 1.000 97.460 ? 88  MET A C   1 
ATOM 699  C CB  ? MET A 1  88 ?  -8.505   6.606   1.834 1.000 97.460 ? 88  MET A CB  1 
ATOM 700  O O   ? MET A 1  88 ?  -8.729   4.819  -0.812 1.000 97.460 ? 88  MET A O   1 
ATOM 701  C CG  ? MET A 1  88 ?  -8.841   7.976   1.268 1.000 97.460 ? 88  MET A CG  1 
ATOM 702  S SD  ? MET A 1  88 ?  -7.677   9.277   1.835 1.000 97.460 ? 88  MET A SD  1 
ATOM 703  C CE  ? MET A 1  88 ?  -6.176   8.770   0.951 1.000 97.460 ? 88  MET A CE  1 
ATOM 704  N N   ? LEU A 1  89 ? -10.555   6.187  -0.713 1.000 97.960 ? 89  LEU A N   1 
ATOM 705  C CA  ? LEU A 1  89 ? -10.678   6.396  -2.152 1.000 97.960 ? 89  LEU A CA  1 
ATOM 706  C C   ? LEU A 1  89 ? -10.312   7.828  -2.527 1.000 97.960 ? 89  LEU A C   1 
ATOM 707  C CB  ? LEU A 1  89 ? -12.101   6.080  -2.620 1.000 97.960 ? 89  LEU A CB  1 
ATOM 708  O O   ? LEU A 1  89 ? -10.721   8.775  -1.851 1.000 97.960 ? 89  LEU A O   1 
ATOM 709  C CG  ? LEU A 1  89 ? -12.514   4.608  -2.590 1.000 97.960 ? 89  LEU A CG  1 
ATOM 710  C CD1 ? LEU A 1  89 ? -13.968   4.456  -3.023 1.000 97.960 ? 89  LEU A CD1 1 
ATOM 711  C CD2 ? LEU A 1  89 ? -11.596   3.776  -3.481 1.000 97.960 ? 89  LEU A CD2 1 
ATOM 712  N N   ? ILE A 1  90 ?  -9.520   7.889  -3.554 1.000 97.630 ? 90  ILE A N   1 
ATOM 713  C CA  ? ILE A 1  90 ?  -9.089   9.174  -4.093 1.000 97.630 ? 90  ILE A CA  1 
ATOM 714  C C   ? ILE A 1  90 ?  -9.691   9.381  -5.481 1.000 97.630 ? 90  ILE A C   1 
ATOM 715  C CB  ? ILE A 1  90 ?  -7.548   9.273  -4.157 1.000 97.630 ? 90  ILE A CB  1 
ATOM 716  O O   ? ILE A 1  90 ?  -9.416   8.611  -6.404 1.000 97.630 ? 90  ILE A O   1 
ATOM 717  C CG1 ? ILE A 1  90 ?  -6.942   9.074  -2.763 1.000 97.630 ? 90  ILE A CG1 1 
ATOM 718  C CG2 ? ILE A 1  90 ?  -7.117  10.614  -4.756 1.000 97.630 ? 90  ILE A CG2 1 
ATOM 719  C CD1 ? ILE A 1  90 ?  -5.471   8.683  -2.777 1.000 97.630 ? 90  ILE A CD1 1 
ATOM 720  N N   ? LYS A 1  91 ? -10.551  10.418  -5.617 1.000 97.440 ? 91  LYS A N   1 
ATOM 721  C CA  ? LYS A 1  91 ? -11.128  10.772  -6.911 1.000 97.440 ? 91  LYS A CA  1 
ATOM 722  C C   ? LYS A 1  91 ? -10.208  11.714  -7.684 1.000 97.440 ? 91  LYS A C   1 
ATOM 723  C CB  ? LYS A 1  91 ? -12.503  11.416  -6.728 1.000 97.440 ? 91  LYS A CB  1 
ATOM 724  O O   ? LYS A 1  91 ?  -9.856  12.788  -7.192 1.000 97.440 ? 91  LYS A O   1 
ATOM 725  C CG  ? LYS A 1  91 ? -13.245  11.673  -8.032 1.000 97.440 ? 91  LYS A CG  1 
ATOM 726  C CD  ? LYS A 1  91 ? -14.653  12.196  -7.780 1.000 97.440 ? 91  LYS A CD  1 
ATOM 727  C CE  ? LYS A 1  91 ? -15.429  12.363  -9.079 1.000 97.440 ? 91  LYS A CE  1 
ATOM 728  N NZ  ? LYS A 1  91 ? -16.828  12.825  -8.833 1.000 97.440 ? 91  LYS A NZ  1 
ATOM 729  N N   ? LEU A 1  92 ?  -9.891  11.291  -8.869 1.000 97.330 ? 92  LEU A N   1 
ATOM 730  C CA  ? LEU A 1  92 ?  -9.050  12.130  -9.715 1.000 97.330 ? 92  LEU A CA  1 
ATOM 731  C C   ? LEU A 1  92 ?  -9.854  13.282 -10.309 1.000 97.330 ? 92  LEU A C   1 
ATOM 732  C CB  ? LEU A 1  92 ?  -8.421  11.299 -10.837 1.000 97.330 ? 92  LEU A CB  1 
ATOM 733  O O   ? LEU A 1  92 ? -11.027  13.114 -10.651 1.000 97.330 ? 92  LEU A O   1 
ATOM 734  C CG  ? LEU A 1  92 ?  -7.575  10.102 -10.402 1.000 97.330 ? 92  LEU A CG  1 
ATOM 735  C CD1 ? LEU A 1  92 ?  -7.042   9.358 -11.621 1.000 97.330 ? 92  LEU A CD1 1 
ATOM 736  C CD2 ? LEU A 1  92 ?  -6.430  10.555  -9.502 1.000 97.330 ? 92  LEU A CD2 1 
ATOM 737  N N   ? LEU A 1  93 ?  -9.191  14.504 -10.353 1.000 96.330 ? 93  LEU A N   1 
ATOM 738  C CA  ? LEU A 1  93 ?  -9.849  15.663 -10.946 1.000 96.330 ? 93  LEU A CA  1 
ATOM 739  C C   ? LEU A 1  93 ? -10.284  15.369 -12.378 1.000 96.330 ? 93  LEU A C   1 
ATOM 740  C CB  ? LEU A 1  93 ?  -8.918  16.878 -10.923 1.000 96.330 ? 93  LEU A CB  1 
ATOM 741  O O   ? LEU A 1  93 ? -11.387  15.740 -12.785 1.000 96.330 ? 93  LEU A O   1 
ATOM 742  C CG  ? LEU A 1  93 ?  -9.514  18.199 -11.410 1.000 96.330 ? 93  LEU A CG  1 
ATOM 743  C CD1 ? LEU A 1  93 ? -10.721  18.582 -10.560 1.000 96.330 ? 93  LEU A CD1 1 
ATOM 744  C CD2 ? LEU A 1  93 ?  -8.463  19.303 -11.384 1.000 96.330 ? 93  LEU A CD2 1 
ATOM 745  N N   ? THR A 1  94 ?  -9.443  14.782 -13.203 1.000 96.750 ? 94  THR A N   1 
ATOM 746  C CA  ? THR A 1  94 ?  -9.728  14.249 -14.530 1.000 96.750 ? 94  THR A CA  1 
ATOM 747  C C   ? THR A 1  94 ?  -9.354  12.772 -14.611 1.000 96.750 ? 94  THR A C   1 
ATOM 748  C CB  ? THR A 1  94 ?  -8.974  15.033 -15.620 1.000 96.750 ? 94  THR A CB  1 
ATOM 749  O O   ? THR A 1  94 ?  -8.417  12.326 -13.946 1.000 96.750 ? 94  THR A O   1 
ATOM 750  C CG2 ? THR A 1  94 ?  -9.350  16.510 -15.595 1.000 96.750 ? 94  THR A CG2 1 
ATOM 751  O OG1 ? THR A 1  94 ?  -7.564  14.906 -15.403 1.000 96.750 ? 94  THR A OG1 1 
ATOM 752  N N   ? PRO A 1  95 ? -10.234  11.970 -15.427 1.000 97.560 ? 95  PRO A N   1 
ATOM 753  C CA  ? PRO A 1  95 ?  -9.934  10.542 -15.544 1.000 97.560 ? 95  PRO A CA  1 
ATOM 754  C C   ? PRO A 1  95 ?  -8.555  10.276 -16.144 1.000 97.560 ? 95  PRO A C   1 
ATOM 755  C CB  ? PRO A 1  95 ? -11.040  10.023 -16.466 1.000 97.560 ? 95  PRO A CB  1 
ATOM 756  O O   ? PRO A 1  95 ?  -8.076  11.056 -16.971 1.000 97.560 ? 95  PRO A O   1 
ATOM 757  C CG  ? PRO A 1  95 ? -12.136  11.032 -16.352 1.000 97.560 ? 95  PRO A CG  1 
ATOM 758  C CD  ? PRO A 1  95 ? -11.522  12.376 -16.081 1.000 97.560 ? 95  PRO A CD  1 
ATOM 759  N N   ? ALA A 1  96 ?  -7.946   9.138 -15.750 1.000 97.410 ? 96  ALA A N   1 
ATOM 760  C CA  ? ALA A 1  96 ?  -6.695   8.674 -16.344 1.000 97.410 ? 96  ALA A CA  1 
ATOM 761  C C   ? ALA A 1  96 ?  -6.909   8.211 -17.782 1.000 97.410 ? 96  ALA A C   1 
ATOM 762  C CB  ? ALA A 1  96 ?  -6.096   7.545 -15.509 1.000 97.410 ? 96  ALA A CB  1 
ATOM 763  O O   ? ALA A 1  96 ?  -7.977   7.698 -18.123 1.000 97.410 ? 96  ALA A O   1 
ATOM 764  N N   ? THR A 1  97 ?  -5.957   8.471 -18.622 1.000 96.870 ? 97  THR A N   1 
ATOM 765  C CA  ? THR A 1  97 ?  -5.938   7.893 -19.961 1.000 96.870 ? 97  THR A CA  1 
ATOM 766  C C   ? THR A 1  97 ?  -5.285   6.514 -19.946 1.000 96.870 ? 97  THR A C   1 
ATOM 767  C CB  ? THR A 1  97 ?  -5.194   8.806 -20.953 1.000 96.870 ? 97  THR A CB  1 
ATOM 768  O O   ? THR A 1  97 ?  -4.084   6.393 -19.693 1.000 96.870 ? 97  THR A O   1 
ATOM 769  C CG2 ? THR A 1  97 ?  -5.283   8.261 -22.375 1.000 96.870 ? 97  THR A CG2 1 
ATOM 770  O OG1 ? THR A 1  97 ?  -5.776  10.115 -20.918 1.000 96.870 ? 97  THR A OG1 1 
ATOM 771  N N   ? LEU A 1  98 ?  -6.085   5.481 -20.156 1.000 96.620 ? 98  LEU A N   1 
ATOM 772  C CA  ? LEU A 1  98 ?  -5.573   4.117 -20.073 1.000 96.620 ? 98  LEU A CA  1 
ATOM 773  C C   ? LEU A 1  98 ?  -4.753   3.767 -21.310 1.000 96.620 ? 98  LEU A C   1 
ATOM 774  C CB  ? LEU A 1  98 ?  -6.725   3.122 -19.912 1.000 96.620 ? 98  LEU A CB  1 
ATOM 775  O O   ? LEU A 1  98 ?  -5.159   4.067 -22.435 1.000 96.620 ? 98  LEU A O   1 
ATOM 776  C CG  ? LEU A 1  98 ?  -7.680   3.372 -18.743 1.000 96.620 ? 98  LEU A CG  1 
ATOM 777  C CD1 ? LEU A 1  98 ?  -8.741   2.279 -18.682 1.000 96.620 ? 98  LEU A CD1 1 
ATOM 778  C CD2 ? LEU A 1  98 ?  -6.908   3.450 -17.430 1.000 96.620 ? 98  LEU A CD2 1 
ATOM 779  N N   ? ASN A 1  99 ?  -3.542   3.053 -21.088 1.000 94.760 ? 99  ASN A N   1 
ATOM 780  C CA  ? ASN A 1  99 ?  -2.606   2.545 -22.085 1.000 94.760 ? 99  ASN A CA  1 
ATOM 781  C C   ? ASN A 1  99 ?  -1.696   1.467 -21.502 1.000 94.760 ? 99  ASN A C   1 
ATOM 782  C CB  ? ASN A 1  99 ?  -1.771   3.686 -22.669 1.000 94.760 ? 99  ASN A CB  1 
ATOM 783  O O   ? ASN A 1  99 ?  -1.975   0.926 -20.431 1.000 94.760 ? 99  ASN A O   1 
ATOM 784  C CG  ? ASN A 1  99 ?  -0.961   4.415 -21.616 1.000 94.760 ? 99  ASN A CG  1 
ATOM 785  N ND2 ? ASN A 1  99 ?  -0.954   5.741 -21.686 1.000 94.760 ? 99  ASN A ND2 1 
ATOM 786  O OD1 ? ASN A 1  99 ?  -0.345   3.792 -20.747 1.000 94.760 ? 99  ASN A OD1 1 
ATOM 787  N N   ? ASP A 1 100 ?  -0.673   1.135 -22.259 1.000 93.110 ? 100 ASP A N   1 
ATOM 788  C CA  ? ASP A 1 100 ?   0.195   0.036 -21.846 1.000 93.110 ? 100 ASP A CA  1 
ATOM 789  C C   ? ASP A 1 100 ?   0.952   0.383 -20.567 1.000 93.110 ? 100 ASP A C   1 
ATOM 790  C CB  ? ASP A 1 100 ?   1.181  -0.317 -22.962 1.000 93.110 ? 100 ASP A CB  1 
ATOM 791  O O   ? ASP A 1 100 ?   1.437  -0.506 -19.865 1.000 93.110 ? 100 ASP A O   1 
ATOM 792  C CG  ? ASP A 1 100 ?   0.511  -0.954 -24.166 1.000 93.110 ? 100 ASP A CG  1 
ATOM 793  O OD1 ? ASP A 1 100 ?  -0.620  -1.469 -24.034 1.000 93.110 ? 100 ASP A OD1 1 
ATOM 794  O OD2 ? ASP A 1 100 ?   1.121  -0.943 -25.257 1.000 93.110 ? 100 ASP A OD2 1 
ATOM 795  N N   ? LYS A 1 101 ?   0.902   1.597 -20.107 1.000 93.620 ? 101 LYS A N   1 
ATOM 796  C CA  ? LYS A 1 101 ?   1.680   2.057 -18.961 1.000 93.620 ? 101 LYS A CA  1 
ATOM 797  C C   ? LYS A 1 101 ?   0.769   2.479 -17.811 1.000 93.620 ? 101 LYS A C   1 
ATOM 798  C CB  ? LYS A 1 101 ?   2.590   3.219 -19.361 1.000 93.620 ? 101 LYS A CB  1 
ATOM 799  O O   ? LYS A 1 101 ?   1.214   2.590 -16.667 1.000 93.620 ? 101 LYS A O   1 
ATOM 800  C CG  ? LYS A 1 101 ?   3.538   2.897 -20.506 1.000 93.620 ? 101 LYS A CG  1 
ATOM 801  C CD  ? LYS A 1 101 ?   4.483   1.757 -20.146 1.000 93.620 ? 101 LYS A CD  1 
ATOM 802  C CE  ? LYS A 1 101 ?   5.481   1.483 -21.262 1.000 93.620 ? 101 LYS A CE  1 
ATOM 803  N NZ  ? LYS A 1 101 ?   6.302   0.266 -20.985 1.000 93.620 ? 101 LYS A NZ  1 
ATOM 804  N N   ? VAL A 1 102 ?  -0.516   2.736 -18.046 1.000 96.460 ? 102 VAL A N   1 
ATOM 805  C CA  ? VAL A 1 102 ?  -1.526   3.092 -17.055 1.000 96.460 ? 102 VAL A CA  1 
ATOM 806  C C   ? VAL A 1 102 ?  -2.774   2.236 -17.259 1.000 96.460 ? 102 VAL A C   1 
ATOM 807  C CB  ? VAL A 1 102 ?  -1.890   4.592 -17.129 1.000 96.460 ? 102 VAL A CB  1 
ATOM 808  O O   ? VAL A 1 102 ?  -3.511   2.423 -18.230 1.000 96.460 ? 102 VAL A O   1 
ATOM 809  C CG1 ? VAL A 1 102 ?  -2.919   4.952 -16.058 1.000 96.460 ? 102 VAL A CG1 1 
ATOM 810  C CG2 ? VAL A 1 102 ?  -0.637   5.452 -16.981 1.000 96.460 ? 102 VAL A CG2 1 
ATOM 811  N N   ? LYS A 1 103 ?  -2.942   1.250 -16.239 1.000 96.940 ? 103 LYS A N   1 
ATOM 812  C CA  ? LYS A 1 103 ?  -4.084   0.341 -16.300 1.000 96.940 ? 103 LYS A CA  1 
ATOM 813  C C   ? LYS A 1 103 ?  -4.804   0.271 -14.957 1.000 96.940 ? 103 LYS A C   1 
ATOM 814  C CB  ? LYS A 1 103 ?  -3.634  -1.057 -16.728 1.000 96.940 ? 103 LYS A CB  1 
ATOM 815  O O   ? LYS A 1 103 ?  -4.218   0.575 -13.916 1.000 96.940 ? 103 LYS A O   1 
ATOM 816  C CG  ? LYS A 1 103 ?  -3.069  -1.121 -18.139 1.000 96.940 ? 103 LYS A CG  1 
ATOM 817  C CD  ? LYS A 1 103 ?  -2.720  -2.549 -18.538 1.000 96.940 ? 103 LYS A CD  1 
ATOM 818  C CE  ? LYS A 1 103 ?  -2.188  -2.618 -19.963 1.000 96.940 ? 103 LYS A CE  1 
ATOM 819  N NZ  ? LYS A 1 103 ?  -1.857  -4.019 -20.363 1.000 96.940 ? 103 LYS A NZ  1 
ATOM 820  N N   ? VAL A 1 104 ?  -6.081  -0.191 -15.082 1.000 98.060 ? 104 VAL A N   1 
ATOM 821  C CA  ? VAL A 1 104 ?  -6.852  -0.435 -13.867 1.000 98.060 ? 104 VAL A CA  1 
ATOM 822  C C   ? VAL A 1 104 ?  -6.632  -1.871 -13.396 1.000 98.060 ? 104 VAL A C   1 
ATOM 823  C CB  ? VAL A 1 104 ?  -8.358  -0.172 -14.088 1.000 98.060 ? 104 VAL A CB  1 
ATOM 824  O O   ? VAL A 1 104 ?  -6.568  -2.795 -14.209 1.000 98.060 ? 104 VAL A O   1 
ATOM 825  C CG1 ? VAL A 1 104 ?  -9.164  -0.576 -12.855 1.000 98.060 ? 104 VAL A CG1 1 
ATOM 826  C CG2 ? VAL A 1 104 ?  -8.598   1.298 -14.428 1.000 98.060 ? 104 VAL A CG2 1 
ATOM 827  N N   ? LEU A 1 105 ?  -6.514  -2.042 -12.020 1.000 98.060 ? 105 LEU A N   1 
ATOM 828  C CA  ? LEU A 1 105 ?  -6.419  -3.356 -11.393 1.000 98.060 ? 105 LEU A CA  1 
ATOM 829  C C   ? LEU A 1 105 ?  -7.758  -3.768 -10.790 1.000 98.060 ? 105 LEU A C   1 
ATOM 830  C CB  ? LEU A 1 105 ?  -5.338  -3.356 -10.309 1.000 98.060 ? 105 LEU A CB  1 
ATOM 831  O O   ? LEU A 1 105 ?  -8.362  -3.009 -10.028 1.000 98.060 ? 105 LEU A O   1 
ATOM 832  C CG  ? LEU A 1 105 ?  -5.004  -4.712  -9.684 1.000 98.060 ? 105 LEU A CG  1 
ATOM 833  C CD1 ? LEU A 1 105 ?  -4.477  -5.670 -10.747 1.000 98.060 ? 105 LEU A CD1 1 
ATOM 834  C CD2 ? LEU A 1 105 ?  -3.991  -4.546  -8.557 1.000 98.060 ? 105 LEU A CD2 1 
ATOM 835  N N   ? ASP A 1 106 ?  -8.175  -4.927 -11.144 1.000 97.500 ? 106 ASP A N   1 
ATOM 836  C CA  ? ASP A 1 106 ?  -9.457  -5.409 -10.640 1.000 97.500 ? 106 ASP A CA  1 
ATOM 837  C C   ? ASP A 1 106 ?  -9.387  -5.692  -9.141 1.000 97.500 ? 106 ASP A C   1 
ATOM 838  C CB  ? ASP A 1 106 ?  -9.891  -6.668 -11.394 1.000 97.500 ? 106 ASP A CB  1 
ATOM 839  O O   ? ASP A 1 106 ?  -8.348  -6.117  -8.632 1.000 97.500 ? 106 ASP A O   1 
ATOM 840  C CG  ? ASP A 1 106 ? -10.295  -6.390 -12.831 1.000 97.500 ? 106 ASP A CG  1 
ATOM 841  O OD1 ? ASP A 1 106 ? -10.712  -5.252 -13.138 1.000 97.500 ? 106 ASP A OD1 1 
ATOM 842  O OD2 ? ASP A 1 106 ? -10.197  -7.317 -13.663 1.000 97.500 ? 106 ASP A OD2 1 
ATOM 843  N N   ? LEU A 1 107 ? -10.614  -5.488  -8.486 1.000 96.810 ? 107 LEU A N   1 
ATOM 844  C CA  ? LEU A 1 107 ? -10.750  -5.826  -7.074 1.000 96.810 ? 107 LEU A CA  1 
ATOM 845  C C   ? LEU A 1 107 ? -11.048  -7.311  -6.896 1.000 96.810 ? 107 LEU A C   1 
ATOM 846  C CB  ? LEU A 1 107 ? -11.859  -4.990  -6.427 1.000 96.810 ? 107 LEU A CB  1 
ATOM 847  O O   ? LEU A 1 107 ? -11.779  -7.902  -7.694 1.000 96.810 ? 107 LEU A O   1 
ATOM 848  C CG  ? LEU A 1 107 ? -11.726  -3.472  -6.556 1.000 96.810 ? 107 LEU A CG  1 
ATOM 849  C CD1 ? LEU A 1 107 ? -12.950  -2.781  -5.964 1.000 96.810 ? 107 LEU A CD1 1 
ATOM 850  C CD2 ? LEU A 1 107 ? -10.450  -2.987  -5.875 1.000 96.810 ? 107 LEU A CD2 1 
ATOM 851  N N   ? SER A 1 108 ? -10.503  -7.902  -5.920 1.000 93.480 ? 108 SER A N   1 
ATOM 852  C CA  ? SER A 1 108 ? -10.851  -9.279  -5.584 1.000 93.480 ? 108 SER A CA  1 
ATOM 853  C C   ? SER A 1 108 ? -12.115  -9.338  -4.732 1.000 93.480 ? 108 SER A C   1 
ATOM 854  C CB  ? SER A 1 108 ?  -9.697  -9.959  -4.847 1.000 93.480 ? 108 SER A CB  1 
ATOM 855  O O   ? SER A 1 108 ? -12.240  -8.608  -3.747 1.000 93.480 ? 108 SER A O   1 
ATOM 856  O OG  ? SER A 1 108 ? -10.027 -11.299  -4.524 1.000 93.480 ? 108 SER A OG  1 
ATOM 857  N N   ? THR A 1 109 ? -13.079 -10.163  -5.077 1.000 92.580 ? 109 THR A N   1 
ATOM 858  C CA  ? THR A 1 109 ? -14.304 -10.316  -4.301 1.000 92.580 ? 109 THR A CA  1 
ATOM 859  C C   ? THR A 1 109 ? -14.186 -11.486  -3.328 1.000 92.580 ? 109 THR A C   1 
ATOM 860  C CB  ? THR A 1 109 ? -15.524 -10.528  -5.217 1.000 92.580 ? 109 THR A CB  1 
ATOM 861  O O   ? THR A 1 109 ? -14.991 -11.615  -2.403 1.000 92.580 ? 109 THR A O   1 
ATOM 862  C CG2 ? THR A 1 109 ? -15.803  -9.286  -6.057 1.000 92.580 ? 109 THR A CG2 1 
ATOM 863  O OG1 ? THR A 1 109 ? -15.271 -11.635  -6.091 1.000 92.580 ? 109 THR A OG1 1 
ATOM 864  N N   ? ASN A 1 110 ? -13.137 -12.247  -3.513 1.000 95.300 ? 110 ASN A N   1 
ATOM 865  C CA  ? ASN A 1 110 ? -12.805 -13.329  -2.592 1.000 95.300 ? 110 ASN A CA  1 
ATOM 866  C C   ? ASN A 1 110 ? -11.530 -13.027  -1.810 1.000 95.300 ? 110 ASN A C   1 
ATOM 867  C CB  ? ASN A 1 110 ? -12.663 -14.652  -3.348 1.000 95.300 ? 110 ASN A CB  1 
ATOM 868  O O   ? ASN A 1 110 ? -10.519 -12.629  -2.391 1.000 95.300 ? 110 ASN A O   1 
ATOM 869  C CG  ? ASN A 1 110 ? -13.928 -15.040  -4.089 1.000 95.300 ? 110 ASN A CG  1 
ATOM 870  N ND2 ? ASN A 1 110 ? -13.812 -15.234  -5.397 1.000 95.300 ? 110 ASN A ND2 1 
ATOM 871  O OD1 ? ASN A 1 110 ? -15.000 -15.162  -3.491 1.000 95.300 ? 110 ASN A OD1 1 
ATOM 872  N N   ? CYS A 1 111 ? -11.678 -13.331  -0.491 1.000 95.720 ? 111 CYS A N   1 
ATOM 873  C CA  ? CYS A 1 111 ? -10.514 -13.065   0.346 1.000 95.720 ? 111 CYS A CA  1 
ATOM 874  C C   ? CYS A 1 111 ?  -9.405 -14.074   0.073 1.000 95.720 ? 111 CYS A C   1 
ATOM 875  C CB  ? CYS A 1 111 ? -10.897 -13.102   1.825 1.000 95.720 ? 111 CYS A CB  1 
ATOM 876  O O   ? CYS A 1 111 ?  -9.678 -15.234  -0.241 1.000 95.720 ? 111 CYS A O   1 
ATOM 877  S SG  ? CYS A 1 111 ? -12.038 -11.790   2.314 1.000 95.720 ? 111 CYS A SG  1 
ATOM 878  N N   ? PRO A 1 112 ?  -8.114 -13.584   0.129 1.000 94.390 ? 112 PRO A N   1 
ATOM 879  C CA  ? PRO A 1 112 ?  -6.988 -14.484  -0.132 1.000 94.390 ? 112 PRO A CA  1 
ATOM 880  C C   ? PRO A 1 112 ?  -6.912 -15.636   0.867 1.000 94.390 ? 112 PRO A C   1 
ATOM 881  C CB  ? PRO A 1 112 ?  -5.768 -13.568  -0.003 1.000 94.390 ? 112 PRO A CB  1 
ATOM 882  O O   ? PRO A 1 112 ?  -7.265 -15.469   2.037 1.000 94.390 ? 112 PRO A O   1 
ATOM 883  C CG  ? PRO A 1 112 ?  -6.190 -12.501   0.955 1.000 94.390 ? 112 PRO A CG  1 
ATOM 884  C CD  ? PRO A 1 112 ?  -7.651 -12.222   0.745 1.000 94.390 ? 112 PRO A CD  1 
ATOM 885  N N   ? GLN A 1 113 ?  -6.518 -16.822   0.382 1.000 95.080 ? 113 GLN A N   1 
ATOM 886  C CA  ? GLN A 1 113 ?  -6.305 -17.999   1.218 1.000 95.080 ? 113 GLN A CA  1 
ATOM 887  C C   ? GLN A 1 113 ?  -4.844 -18.114   1.644 1.000 95.080 ? 113 GLN A C   1 
ATOM 888  C CB  ? GLN A 1 113 ?  -6.739 -19.267   0.482 1.000 95.080 ? 113 GLN A CB  1 
ATOM 889  O O   ? GLN A 1 113 ?  -3.945 -17.683   0.919 1.000 95.080 ? 113 GLN A O   1 
ATOM 890  C CG  ? GLN A 1 113 ?  -8.209 -19.276   0.084 1.000 95.080 ? 113 GLN A CG  1 
ATOM 891  C CD  ? GLN A 1 113 ?  -9.139 -19.127   1.273 1.000 95.080 ? 113 GLN A CD  1 
ATOM 892  N NE2 ? GLN A 1 113 ? -10.099 -18.215   1.164 1.000 95.080 ? 113 GLN A NE2 1 
ATOM 893  O OE1 ? GLN A 1 113 ?  -8.997 -19.827   2.281 1.000 95.080 ? 113 GLN A OE1 1 
ATOM 894  N N   ? PRO A 1 114 ?  -4.653 -18.715   2.891 1.000 95.500 ? 114 PRO A N   1 
ATOM 895  C CA  ? PRO A 1 114 ?  -3.265 -18.929   3.305 1.000 95.500 ? 114 PRO A CA  1 
ATOM 896  C C   ? PRO A 1 114 ?  -2.450 -19.695   2.266 1.000 95.500 ? 114 PRO A C   1 
ATOM 897  C CB  ? PRO A 1 114 ?  -3.403 -19.740   4.596 1.000 95.500 ? 114 PRO A CB  1 
ATOM 898  O O   ? PRO A 1 114 ?  -2.951 -20.647   1.662 1.000 95.500 ? 114 PRO A O   1 
ATOM 899  C CG  ? PRO A 1 114 ?  -4.754 -19.384   5.128 1.000 95.500 ? 114 PRO A CG  1 
ATOM 900  C CD  ? PRO A 1 114 ?  -5.683 -19.170   3.968 1.000 95.500 ? 114 PRO A CD  1 
ATOM 901  N N   ? GLY A 1 115 ?  -1.197 -19.239   2.052 1.000 94.840 ? 115 GLY A N   1 
ATOM 902  C CA  ? GLY A 1 115 ?  -0.298 -19.898   1.118 1.000 94.840 ? 115 GLY A CA  1 
ATOM 903  C C   ? GLY A 1 115 ?  -0.320 -19.282  -0.267 1.000 94.840 ? 115 GLY A C   1 
ATOM 904  O O   ? GLY A 1 115 ?   0.487 -19.643  -1.126 1.000 94.840 ? 115 GLY A O   1 
ATOM 905  N N   ? THR A 1 116 ?  -1.291 -18.422  -0.533 1.000 95.490 ? 116 THR A N   1 
ATOM 906  C CA  ? THR A 1 116 ?  -1.371 -17.716  -1.807 1.000 95.490 ? 116 THR A CA  1 
ATOM 907  C C   ? THR A 1 116 ?  -0.141 -16.837  -2.016 1.000 95.490 ? 116 THR A C   1 
ATOM 908  C CB  ? THR A 1 116 ?  -2.642 -16.851  -1.887 1.000 95.490 ? 116 THR A CB  1 
ATOM 909  O O   ? THR A 1 116 ?   0.242 -16.073  -1.126 1.000 95.490 ? 116 THR A O   1 
ATOM 910  C CG2 ? THR A 1 116 ?  -2.748 -16.153  -3.239 1.000 95.490 ? 116 THR A CG2 1 
ATOM 911  O OG1 ? THR A 1 116 ?  -3.793 -17.685  -1.702 1.000 95.490 ? 116 THR A OG1 1 
ATOM 912  N N   ? LYS A 1 117 ?   0.485 -16.922  -3.190 1.000 95.080 ? 117 LYS A N   1 
ATOM 913  C CA  ? LYS A 1 117 ?   1.627 -16.089  -3.555 1.000 95.080 ? 117 LYS A CA  1 
ATOM 914  C C   ? LYS A 1 117 ?   1.172 -14.731  -4.079 1.000 95.080 ? 117 LYS A C   1 
ATOM 915  C CB  ? LYS A 1 117 ?   2.491 -16.793  -4.603 1.000 95.080 ? 117 LYS A CB  1 
ATOM 916  O O   ? LYS A 1 117 ?   0.305 -14.655  -4.952 1.000 95.080 ? 117 LYS A O   1 
ATOM 917  C CG  ? LYS A 1 117 ?   3.020 -18.149  -4.160 1.000 95.080 ? 117 LYS A CG  1 
ATOM 918  C CD  ? LYS A 1 117 ?   3.978 -18.018  -2.983 1.000 95.080 ? 117 LYS A CD  1 
ATOM 919  C CE  ? LYS A 1 117 ?   4.555 -19.368  -2.578 1.000 95.080 ? 117 LYS A CE  1 
ATOM 920  N NZ  ? LYS A 1 117 ?   5.381 -19.268  -1.338 1.000 95.080 ? 117 LYS A NZ  1 
ATOM 921  N N   ? CYS A 1 118 ?   1.819 -13.747  -3.587 1.000 95.250 ? 118 CYS A N   1 
ATOM 922  C CA  ? CYS A 1 118 ?   1.402 -12.392  -3.930 1.000 95.250 ? 118 CYS A CA  1 
ATOM 923  C C   ? CYS A 1 118 ?   2.607 -11.515  -4.249 1.000 95.250 ? 118 CYS A C   1 
ATOM 924  C CB  ? CYS A 1 118 ?   0.597 -11.773  -2.788 1.000 95.250 ? 118 CYS A CB  1 
ATOM 925  O O   ? CYS A 1 118 ?   3.735 -11.844  -3.878 1.000 95.250 ? 118 CYS A O   1 
ATOM 926  S SG  ? CYS A 1 118 ?  -0.867 -12.726  -2.329 1.000 95.250 ? 118 CYS A SG  1 
ATOM 927  N N   ? LEU A 1 119 ?   2.276 -10.433  -4.994 1.000 93.850 ? 119 LEU A N   1 
ATOM 928  C CA  ? LEU A 1 119 ?   3.283  -9.435  -5.337 1.000 93.850 ? 119 LEU A CA  1 
ATOM 929  C C   ? LEU A 1 119 ?   2.986  -8.105  -4.653 1.000 93.850 ? 119 LEU A C   1 
ATOM 930  C CB  ? LEU A 1 119 ?   3.348  -9.239  -6.854 1.000 93.850 ? 119 LEU A CB  1 
ATOM 931  O O   ? LEU A 1 119 ?   1.845  -7.638  -4.665 1.000 93.850 ? 119 LEU A O   1 
ATOM 932  C CG  ? LEU A 1 119 ?   4.370  -8.221  -7.363 1.000 93.850 ? 119 LEU A CG  1 
ATOM 933  C CD1 ? LEU A 1 119 ?   5.771  -8.822  -7.346 1.000 93.850 ? 119 LEU A CD1 1 
ATOM 934  C CD2 ? LEU A 1 119 ?   4.003  -7.749  -8.766 1.000 93.850 ? 119 LEU A CD2 1 
ATOM 935  N N   ? ILE A 1 120 ?   4.044  -7.528  -4.084 1.000 93.520 ? 120 ILE A N   1 
ATOM 936  C CA  ? ILE A 1 120 ?   3.930  -6.176  -3.550 1.000 93.520 ? 120 ILE A CA  1 
ATOM 937  C C   ? ILE A 1 120 ?   4.842  -5.233  -4.333 1.000 93.520 ? 120 ILE A C   1 
ATOM 938  C CB  ? ILE A 1 120 ?   4.279  -6.132  -2.045 1.000 93.520 ? 120 ILE A CB  1 
ATOM 939  O O   ? ILE A 1 120 ?   5.897  -5.643  -4.821 1.000 93.520 ? 120 ILE A O   1 
ATOM 940  C CG1 ? ILE A 1 120 ?   5.723  -6.594  -1.818 1.000 93.520 ? 120 ILE A CG1 1 
ATOM 941  C CG2 ? ILE A 1 120 ?   3.297  -6.986  -1.238 1.000 93.520 ? 120 ILE A CG2 1 
ATOM 942  C CD1 ? ILE A 1 120 ?   6.226  -6.377  -0.397 1.000 93.520 ? 120 ILE A CD1 1 
ATOM 943  N N   ? SER A 1 121 ?   4.388  -4.015  -4.424 1.000 93.240 ? 121 SER A N   1 
ATOM 944  C CA  ? SER A 1 121 ?   5.184  -3.014  -5.128 1.000 93.240 ? 121 SER A CA  1 
ATOM 945  C C   ? SER A 1 121 ?   5.062  -1.646  -4.465 1.000 93.240 ? 121 SER A C   1 
ATOM 946  C CB  ? SER A 1 121 ?   4.755  -2.921  -6.593 1.000 93.240 ? 121 SER A CB  1 
ATOM 947  O O   ? SER A 1 121 ?   4.043  -1.341  -3.842 1.000 93.240 ? 121 SER A O   1 
ATOM 948  O OG  ? SER A 1 121 ?   3.389  -2.558  -6.695 1.000 93.240 ? 121 SER A OG  1 
ATOM 949  N N   ? GLY A 1 122 ?   6.177  -0.834  -4.602 1.000 92.050 ? 122 GLY A N   1 
ATOM 950  C CA  ? GLY A 1 122 ?   6.143   0.497  -4.017 1.000 92.050 ? 122 GLY A CA  1 
ATOM 951  C C   ? GLY A 1 122 ?   7.490   1.193  -4.039 1.000 92.050 ? 122 GLY A C   1 
ATOM 952  O O   ? GLY A 1 122 ?   8.489   0.610  -4.466 1.000 92.050 ? 122 GLY A O   1 
ATOM 953  N N   ? TRP A 1 123 ?   7.478   2.525  -3.705 1.000 88.550 ? 123 TRP A N   1 
ATOM 954  C CA  ? TRP A 1 123 ?   8.674   3.361  -3.680 1.000 88.550 ? 123 TRP A CA  1 
ATOM 955  C C   ? TRP A 1 123 ?   9.069   3.703  -2.247 1.000 88.550 ? 123 TRP A C   1 
ATOM 956  C CB  ? TRP A 1 123 ?   8.448   4.646  -4.481 1.000 88.550 ? 123 TRP A CB  1 
ATOM 957  O O   ? TRP A 1 123 ?   9.694   4.737  -1.999 1.000 88.550 ? 123 TRP A O   1 
ATOM 958  C CG  ? TRP A 1 123 ?   8.342   4.431  -5.961 1.000 88.550 ? 123 TRP A CG  1 
ATOM 959  C CD1 ? TRP A 1 123 ?   9.369   4.380  -6.862 1.000 88.550 ? 123 TRP A CD1 1 
ATOM 960  C CD2 ? TRP A 1 123 ?   7.140   4.242  -6.712 1.000 88.550 ? 123 TRP A CD2 1 
ATOM 961  C CE2 ? TRP A 1 123 ?   7.513   4.081  -8.065 1.000 88.550 ? 123 TRP A CE2 1 
ATOM 962  C CE3 ? TRP A 1 123 ?   5.781   4.191  -6.373 1.000 88.550 ? 123 TRP A CE3 1 
ATOM 963  N NE1 ? TRP A 1 123 ?   8.877   4.170  -8.129 1.000 88.550 ? 123 TRP A NE1 1 
ATOM 964  C CH2 ? TRP A 1 123 ?   5.252   3.829  -8.720 1.000 88.550 ? 123 TRP A CH2 1 
ATOM 965  C CZ2 ? TRP A 1 123 ?   6.574   3.874  -9.079 1.000 88.550 ? 123 TRP A CZ2 1 
ATOM 966  C CZ3 ? TRP A 1 123 ?   4.849   3.985  -7.383 1.000 88.550 ? 123 TRP A CZ3 1 
ATOM 967  N N   ? GLY A 1 124 ?   8.519   2.878  -1.332 1.000 74.670 ? 124 GLY A N   1 
ATOM 968  C CA  ? GLY A 1 124 ?   8.836   3.062   0.075 1.000 74.670 ? 124 GLY A CA  1 
ATOM 969  C C   ? GLY A 1 124 ?  10.261   2.673   0.421 1.000 74.670 ? 124 GLY A C   1 
ATOM 970  O O   ? GLY A 1 124 ?  11.069   2.400  -0.469 1.000 74.670 ? 124 GLY A O   1 
ATOM 971  N N   ? THR A 1 125 ?  10.783   2.775   1.671 1.000 66.160 ? 125 THR A N   1 
ATOM 972  C CA  ? THR A 1 125 ?  12.165   2.575   2.093 1.000 66.160 ? 125 THR A CA  1 
ATOM 973  C C   ? THR A 1 125 ?  12.628   1.157   1.773 1.000 66.160 ? 125 THR A C   1 
ATOM 974  C CB  ? THR A 1 125 ?  12.334   2.845   3.599 1.000 66.160 ? 125 THR A CB  1 
ATOM 975  O O   ? THR A 1 125 ?  11.831   0.217   1.796 1.000 66.160 ? 125 THR A O   1 
ATOM 976  C CG2 ? THR A 1 125 ?  11.813   4.230   3.971 1.000 66.160 ? 125 THR A CG2 1 
ATOM 977  O OG1 ? THR A 1 125 ?  11.606   1.858   4.340 1.000 66.160 ? 125 THR A OG1 1 
ATOM 978  N N   ? THR A 1 126 ?  13.926   0.953   1.315 1.000 61.060 ? 126 THR A N   1 
ATOM 979  C CA  ? THR A 1 126 ?  14.504  -0.330   0.929 1.000 61.060 ? 126 THR A CA  1 
ATOM 980  C C   ? THR A 1 126 ?  15.421  -0.862   2.027 1.000 61.060 ? 126 THR A C   1 
ATOM 981  C CB  ? THR A 1 126 ?  15.290  -0.214  -0.390 1.000 61.060 ? 126 THR A CB  1 
ATOM 982  O O   ? THR A 1 126 ?  16.035  -1.920   1.871 1.000 61.060 ? 126 THR A O   1 
ATOM 983  C CG2 ? THR A 1 126 ?  14.363   0.112  -1.556 1.000 61.060 ? 126 THR A CG2 1 
ATOM 984  O OG1 ? THR A 1 126 ?  16.269   0.826  -0.266 1.000 61.060 ? 126 THR A OG1 1 
ATOM 985  N N   ? SER A 1 127 ?  15.548  -0.077   3.180 1.000 52.500 ? 127 SER A N   1 
ATOM 986  C CA  ? SER A 1 127 ?  16.379  -0.493   4.305 1.000 52.500 ? 127 SER A CA  1 
ATOM 987  C C   ? SER A 1 127 ?  15.712  -0.163   5.637 1.000 52.500 ? 127 SER A C   1 
ATOM 988  C CB  ? SER A 1 127 ?  17.753   0.174   4.234 1.000 52.500 ? 127 SER A CB  1 
ATOM 989  O O   ? SER A 1 127 ?  14.834   0.701   5.700 1.000 52.500 ? 127 SER A O   1 
ATOM 990  O OG  ? SER A 1 127 ?  17.629   1.586   4.271 1.000 52.500 ? 127 SER A OG  1 
ATOM 991  N N   ? SER A 1 128 ?  15.894  -1.005   6.751 1.000 62.690 ? 128 SER A N   1 
ATOM 992  C CA  ? SER A 1 128 ?  15.456  -0.785   8.125 1.000 62.690 ? 128 SER A CA  1 
ATOM 993  C C   ? SER A 1 128 ?  16.571  -1.100   9.117 1.000 62.690 ? 128 SER A C   1 
ATOM 994  C CB  ? SER A 1 128 ?  14.227  -1.640   8.440 1.000 62.690 ? 128 SER A CB  1 
ATOM 995  O O   ? SER A 1 128 ?  17.221  -2.142   9.018 1.000 62.690 ? 128 SER A O   1 
ATOM 996  O OG  ? SER A 1 128 ?  13.831  -1.473   9.790 1.000 62.690 ? 128 SER A OG  1 
ATOM 997  N N   ? PRO A 1 129 ?  16.841  -0.210  10.068 1.000 60.950 ? 129 PRO A N   1 
ATOM 998  C CA  ? PRO A 1 129 ?  16.139   1.004  10.491 1.000 60.950 ? 129 PRO A CA  1 
ATOM 999  C C   ? PRO A 1 129 ?  16.521   2.226   9.659 1.000 60.950 ? 129 PRO A C   1 
ATOM 1000 C CB  ? PRO A 1 129 ?  16.578   1.176  11.947 1.000 60.950 ? 129 PRO A CB  1 
ATOM 1001 O O   ? PRO A 1 129 ?  15.878   3.274   9.764 1.000 60.950 ? 129 PRO A O   1 
ATOM 1002 C CG  ? PRO A 1 129 ?  17.948   0.581  12.006 1.000 60.950 ? 129 PRO A CG  1 
ATOM 1003 C CD  ? PRO A 1 129 ?  18.040  -0.508  10.976 1.000 60.950 ? 129 PRO A CD  1 
ATOM 1004 N N   ? GLN A 1 130 ?  17.676   2.164   8.820 1.000 61.840 ? 130 GLN A N   1 
ATOM 1005 C CA  ? GLN A 1 130 ?  18.165   3.210   7.927 1.000 61.840 ? 130 GLN A CA  1 
ATOM 1006 C C   ? GLN A 1 130 ?  17.320   3.291   6.659 1.000 61.840 ? 130 GLN A C   1 
ATOM 1007 C CB  ? GLN A 1 130 ?  19.631   2.966   7.566 1.000 61.840 ? 130 GLN A CB  1 
ATOM 1008 O O   ? GLN A 1 130 ?  17.004   2.266   6.051 1.000 61.840 ? 130 GLN A O   1 
ATOM 1009 C CG  ? GLN A 1 130 ?  20.592   3.157   8.732 1.000 61.840 ? 130 GLN A CG  1 
ATOM 1010 C CD  ? GLN A 1 130 ?  20.894   1.862   9.463 1.000 61.840 ? 130 GLN A CD  1 
ATOM 1011 N NE2 ? GLN A 1 130 ?  21.676   1.953  10.533 1.000 61.840 ? 130 GLN A NE2 1 
ATOM 1012 O OE1 ? GLN A 1 130 ?  20.428   0.788   9.068 1.000 61.840 ? 130 GLN A OE1 1 
ATOM 1013 N N   ? THR A 1 131 ?  16.698   4.545   6.388 1.000 68.540 ? 131 THR A N   1 
ATOM 1014 C CA  ? THR A 1 131 ?  15.739   4.775   5.313 1.000 68.540 ? 131 THR A CA  1 
ATOM 1015 C C   ? THR A 1 131 ?  16.455   5.160   4.022 1.000 68.540 ? 131 THR A C   1 
ATOM 1016 C CB  ? THR A 1 131 ?  14.729   5.874   5.691 1.000 68.540 ? 131 THR A CB  1 
ATOM 1017 O O   ? THR A 1 131 ?  17.302   6.055   4.019 1.000 68.540 ? 131 THR A O   1 
ATOM 1018 C CG2 ? THR A 1 131 ?  13.820   5.419   6.828 1.000 68.540 ? 131 THR A CG2 1 
ATOM 1019 O OG1 ? THR A 1 131 ?  15.442   7.047   6.104 1.000 68.540 ? 131 THR A OG1 1 
ATOM 1020 N N   ? ASN A 1 132 ?  16.398   4.239   3.018 1.000 69.980 ? 132 ASN A N   1 
ATOM 1021 C CA  ? ASN A 1 132 ?  16.787   4.541   1.644 1.000 69.980 ? 132 ASN A CA  1 
ATOM 1022 C C   ? ASN A 1 132 ?  15.587   4.507   0.702 1.000 69.980 ? 132 ASN A C   1 
ATOM 1023 C CB  ? ASN A 1 132 ?  17.866   3.567   1.166 1.000 69.980 ? 132 ASN A CB  1 
ATOM 1024 O O   ? ASN A 1 132 ?  14.921   3.478   0.574 1.000 69.980 ? 132 ASN A O   1 
ATOM 1025 C CG  ? ASN A 1 132 ?  19.203   3.800   1.841 1.000 69.980 ? 132 ASN A CG  1 
ATOM 1026 N ND2 ? ASN A 1 132 ?  20.018   2.755   1.918 1.000 69.980 ? 132 ASN A ND2 1 
ATOM 1027 O OD1 ? ASN A 1 132 ?  19.501   4.910   2.289 1.000 69.980 ? 132 ASN A OD1 1 
ATOM 1028 N N   ? TYR A 1 133 ?  15.279   5.732   0.127 1.000 76.660 ? 133 TYR A N   1 
ATOM 1029 C CA  ? TYR A 1 133 ?  14.155   5.821  -0.799 1.000 76.660 ? 133 TYR A CA  1 
ATOM 1030 C C   ? TYR A 1 133 ?  14.615   5.608  -2.236 1.000 76.660 ? 133 TYR A C   1 
ATOM 1031 C CB  ? TYR A 1 133 ?  13.458   7.179  -0.669 1.000 76.660 ? 133 TYR A CB  1 
ATOM 1032 O O   ? TYR A 1 133 ?  15.351   6.430  -2.787 1.000 76.660 ? 133 TYR A O   1 
ATOM 1033 C CG  ? TYR A 1 133 ?  12.808   7.401   0.675 1.000 76.660 ? 133 TYR A CG  1 
ATOM 1034 C CD1 ? TYR A 1 133 ?  11.565   6.846   0.970 1.000 76.660 ? 133 TYR A CD1 1 
ATOM 1035 C CD2 ? TYR A 1 133 ?  13.435   8.168   1.652 1.000 76.660 ? 133 TYR A CD2 1 
ATOM 1036 C CE1 ? TYR A 1 133 ?  10.962   7.050   2.207 1.000 76.660 ? 133 TYR A CE1 1 
ATOM 1037 C CE2 ? TYR A 1 133 ?  12.841   8.379   2.891 1.000 76.660 ? 133 TYR A CE2 1 
ATOM 1038 O OH  ? TYR A 1 133 ?  11.014   8.022   4.385 1.000 76.660 ? 133 TYR A OH  1 
ATOM 1039 C CZ  ? TYR A 1 133 ?  11.606   7.816   3.160 1.000 76.660 ? 133 TYR A CZ  1 
ATOM 1040 N N   ? PRO A 1 134 ?  14.270   4.390  -2.749 1.000 82.080 ? 134 PRO A N   1 
ATOM 1041 C CA  ? PRO A 1 134 ?  14.665   4.155  -4.140 1.000 82.080 ? 134 PRO A CA  1 
ATOM 1042 C C   ? PRO A 1 134 ?  13.941   5.074  -5.122 1.000 82.080 ? 134 PRO A C   1 
ATOM 1043 C CB  ? PRO A 1 134 ?  14.279   2.693  -4.375 1.000 82.080 ? 134 PRO A CB  1 
ATOM 1044 O O   ? PRO A 1 134 ?  12.811   5.495  -4.861 1.000 82.080 ? 134 PRO A O   1 
ATOM 1045 C CG  ? PRO A 1 134 ?  13.112   2.456  -3.472 1.000 82.080 ? 134 PRO A CG  1 
ATOM 1046 C CD  ? PRO A 1 134 ?  13.306   3.264  -2.221 1.000 82.080 ? 134 PRO A CD  1 
ATOM 1047 N N   ? ASP A 1 135 ?  14.610   5.464  -6.145 1.000 86.050 ? 135 ASP A N   1 
ATOM 1048 C CA  ? ASP A 1 135 ?  13.981   6.238  -7.211 1.000 86.050 ? 135 ASP A CA  1 
ATOM 1049 C C   ? ASP A 1 135 ?  13.263   5.325  -8.203 1.000 86.050 ? 135 ASP A C   1 
ATOM 1050 C CB  ? ASP A 1 135 ?  15.020   7.093  -7.939 1.000 86.050 ? 135 ASP A CB  1 
ATOM 1051 O O   ? ASP A 1 135 ?  12.352   5.761  -8.908 1.000 86.050 ? 135 ASP A O   1 
ATOM 1052 C CG  ? ASP A 1 135 ?  15.574   8.214  -7.079 1.000 86.050 ? 135 ASP A CG  1 
ATOM 1053 O OD1 ? ASP A 1 135 ?  14.818   8.793  -6.269 1.000 86.050 ? 135 ASP A OD1 1 
ATOM 1054 O OD2 ? ASP A 1 135 ?  16.778   8.524  -7.213 1.000 86.050 ? 135 ASP A OD2 1 
ATOM 1055 N N   ? VAL A 1 136 ?  13.624   4.029  -8.146 1.000 90.810 ? 136 VAL A N   1 
ATOM 1056 C CA  ? VAL A 1 136 ?  13.043   3.016  -9.020 1.000 90.810 ? 136 VAL A CA  1 
ATOM 1057 C C   ? VAL A 1 136 ?  12.040   2.171  -8.237 1.000 90.810 ? 136 VAL A C   1 
ATOM 1058 C CB  ? VAL A 1 136 ?  14.130   2.111  -9.642 1.000 90.810 ? 136 VAL A CB  1 
ATOM 1059 O O   ? VAL A 1 136 ?  12.278   1.833  -7.075 1.000 90.810 ? 136 VAL A O   1 
ATOM 1060 C CG1 ? VAL A 1 136 ?  13.496   1.001 -10.479 1.000 90.810 ? 136 VAL A CG1 1 
ATOM 1061 C CG2 ? VAL A 1 136 ?  15.092   2.941 -10.491 1.000 90.810 ? 136 VAL A CG2 1 
ATOM 1062 N N   ? LEU A 1 137 ?  10.854   1.869  -8.877 1.000 91.690 ? 137 LEU A N   1 
ATOM 1063 C CA  ? LEU A 1 137 ?   9.827   1.031  -8.268 1.000 91.690 ? 137 LEU A CA  1 
ATOM 1064 C C   ? LEU A 1 137 ?  10.398  -0.325  -7.867 1.000 91.690 ? 137 LEU A C   1 
ATOM 1065 C CB  ? LEU A 1 137 ?   8.652   0.839  -9.231 1.000 91.690 ? 137 LEU A CB  1 
ATOM 1066 O O   ? LEU A 1 137 ?  11.053  -0.990  -8.672 1.000 91.690 ? 137 LEU A O   1 
ATOM 1067 C CG  ? LEU A 1 137 ?   7.427   0.116  -8.670 1.000 91.690 ? 137 LEU A CG  1 
ATOM 1068 C CD1 ? LEU A 1 137 ?   6.809   0.923  -7.533 1.000 91.690 ? 137 LEU A CD1 1 
ATOM 1069 C CD2 ? LEU A 1 137 ?   6.403  -0.136  -9.771 1.000 91.690 ? 137 LEU A CD2 1 
ATOM 1070 N N   ? GLN A 1 138 ?  10.074  -0.667  -6.615 1.000 92.920 ? 138 GLN A N   1 
ATOM 1071 C CA  ? GLN A 1 138 ?  10.553  -1.938  -6.080 1.000 92.920 ? 138 GLN A CA  1 
ATOM 1072 C C   ? GLN A 1 138 ?   9.427  -2.967  -6.018 1.000 92.920 ? 138 GLN A C   1 
ATOM 1073 C CB  ? GLN A 1 138 ?  11.161  -1.741  -4.691 1.000 92.920 ? 138 GLN A CB  1 
ATOM 1074 O O   ? GLN A 1 138 ?   8.281  -2.624  -5.721 1.000 92.920 ? 138 GLN A O   1 
ATOM 1075 C CG  ? GLN A 1 138 ?  12.336  -0.773  -4.666 1.000 92.920 ? 138 GLN A CG  1 
ATOM 1076 C CD  ? GLN A 1 138 ?  13.536  -1.285  -5.441 1.000 92.920 ? 138 GLN A CD  1 
ATOM 1077 N NE2 ? GLN A 1 138 ?  14.155  -0.408  -6.224 1.000 92.920 ? 138 GLN A NE2 1 
ATOM 1078 O OE1 ? GLN A 1 138 ?  13.904  -2.460  -5.336 1.000 92.920 ? 138 GLN A OE1 1 
ATOM 1079 N N   ? CYS A 1 139 ?   9.797  -4.357  -6.250 1.000 92.300 ? 139 CYS A N   1 
ATOM 1080 C CA  ? CYS A 1 139 ?   8.841  -5.456  -6.178 1.000 92.300 ? 139 CYS A CA  1 
ATOM 1081 C C   ? CYS A 1 139 ?   9.401  -6.613  -5.360 1.000 92.300 ? 139 CYS A C   1 
ATOM 1082 C CB  ? CYS A 1 139 ?   8.475  -5.941  -7.580 1.000 92.300 ? 139 CYS A CB  1 
ATOM 1083 O O   ? CYS A 1 139 ?  10.608  -6.863  -5.374 1.000 92.300 ? 139 CYS A O   1 
ATOM 1084 S SG  ? CYS A 1 139 ?   7.555  -4.729  -8.553 1.000 92.300 ? 139 CYS A SG  1 
ATOM 1085 N N   ? ALA A 1 140 ?   8.479  -7.258  -4.716 1.000 89.960 ? 140 ALA A N   1 
ATOM 1086 C CA  ? ALA A 1 140 ?   8.854  -8.445  -3.952 1.000 89.960 ? 140 ALA A CA  1 
ATOM 1087 C C   ? ALA A 1 140 ?   7.692  -9.432  -3.866 1.000 89.960 ? 140 ALA A C   1 
ATOM 1088 C CB  ? ALA A 1 140 ?   9.318  -8.052  -2.552 1.000 89.960 ? 140 ALA A CB  1 
ATOM 1089 O O   ? ALA A 1 140 ?   6.531  -9.027  -3.780 1.000 89.960 ? 140 ALA A O   1 
ATOM 1090 N N   ? ASN A 1 141 ?   8.114 -10.697  -3.905 1.000 90.390 ? 141 ASN A N   1 
ATOM 1091 C CA  ? ASN A 1 141 ?   7.126 -11.750  -3.699 1.000 90.390 ? 141 ASN A CA  1 
ATOM 1092 C C   ? ASN A 1 141 ?   6.937 -12.061  -2.217 1.000 90.390 ? 141 ASN A C   1 
ATOM 1093 C CB  ? ASN A 1 141 ?   7.524 -13.016  -4.461 1.000 90.390 ? 141 ASN A CB  1 
ATOM 1094 O O   ? ASN A 1 141 ?   7.910 -12.130  -1.465 1.000 90.390 ? 141 ASN A O   1 
ATOM 1095 C CG  ? ASN A 1 141 ?   7.447 -12.841  -5.965 1.000 90.390 ? 141 ASN A CG  1 
ATOM 1096 N ND2 ? ASN A 1 141 ?   8.408 -13.415  -6.679 1.000 90.390 ? 141 ASN A ND2 1 
ATOM 1097 O OD1 ? ASN A 1 141 ?   6.531 -12.196  -6.481 1.000 90.390 ? 141 ASN A OD1 1 
ATOM 1098 N N   ? ILE A 1 142 ?   5.583 -12.310  -1.879 1.000 91.350 ? 142 ILE A N   1 
ATOM 1099 C CA  ? ILE A 1 142 ?   5.248 -12.662  -0.503 1.000 91.350 ? 142 ILE A CA  1 
ATOM 1100 C C   ? ILE A 1 142 ?   4.086 -13.653  -0.493 1.000 91.350 ? 142 ILE A C   1 
ATOM 1101 C CB  ? ILE A 1 142 ?   4.891 -11.410   0.329 1.000 91.350 ? 142 ILE A CB  1 
ATOM 1102 O O   ? ILE A 1 142 ?   3.480 -13.921  -1.533 1.000 91.350 ? 142 ILE A O   1 
ATOM 1103 C CG1 ? ILE A 1 142 ?   3.806 -10.590  -0.377 1.000 91.350 ? 142 ILE A CG1 1 
ATOM 1104 C CG2 ? ILE A 1 142 ?   6.139 -10.560   0.588 1.000 91.350 ? 142 ILE A CG2 1 
ATOM 1105 C CD1 ? ILE A 1 142 ?   3.193  -9.498   0.489 1.000 91.350 ? 142 ILE A CD1 1 
ATOM 1106 N N   ? THR A 1 143 ?   3.848 -14.239   0.764 1.000 93.400 ? 143 THR A N   1 
ATOM 1107 C CA  ? THR A 1 143 ?   2.779 -15.228   0.857 1.000 93.400 ? 143 THR A CA  1 
ATOM 1108 C C   ? THR A 1 143 ?   1.791 -14.854   1.958 1.000 93.400 ? 143 THR A C   1 
ATOM 1109 C CB  ? THR A 1 143 ?   3.342 -16.636   1.126 1.000 93.400 ? 143 THR A CB  1 
ATOM 1110 O O   ? THR A 1 143 ?   2.172 -14.251   2.963 1.000 93.400 ? 143 THR A O   1 
ATOM 1111 C CG2 ? THR A 1 143 ?   4.180 -17.127  -0.050 1.000 93.400 ? 143 THR A CG2 1 
ATOM 1112 O OG1 ? THR A 1 143 ?   4.163 -16.599   2.300 1.000 93.400 ? 143 THR A OG1 1 
ATOM 1113 N N   ? ILE A 1 144 ?   0.579 -15.242   1.688 1.000 95.390 ? 144 ILE A N   1 
ATOM 1114 C CA  ? ILE A 1 144 ?  -0.478 -15.004   2.665 1.000 95.390 ? 144 ILE A CA  1 
ATOM 1115 C C   ? ILE A 1 144 ?  -0.308 -15.951   3.851 1.000 95.390 ? 144 ILE A C   1 
ATOM 1116 C CB  ? ILE A 1 144 ?  -1.878 -15.179   2.036 1.000 95.390 ? 144 ILE A CB  1 
ATOM 1117 O O   ? ILE A 1 144 ?  -0.075 -17.148   3.669 1.000 95.390 ? 144 ILE A O   1 
ATOM 1118 C CG1 ? ILE A 1 144 ?  -2.082 -14.173   0.898 1.000 95.390 ? 144 ILE A CG1 1 
ATOM 1119 C CG2 ? ILE A 1 144 ?  -2.970 -15.033   3.099 1.000 95.390 ? 144 ILE A CG2 1 
ATOM 1120 C CD1 ? ILE A 1 144 ?  -1.980 -12.717   1.333 1.000 95.390 ? 144 ILE A CD1 1 
ATOM 1121 N N   ? ILE A 1 145 ?  -0.448 -15.321   5.025 1.000 93.940 ? 145 ILE A N   1 
ATOM 1122 C CA  ? ILE A 1 145 ?  -0.306 -16.066   6.271 1.000 93.940 ? 145 ILE A CA  1 
ATOM 1123 C C   ? ILE A 1 145 ?  -1.686 -16.366   6.853 1.000 93.940 ? 145 ILE A C   1 
ATOM 1124 C CB  ? ILE A 1 145 ?   0.552 -15.293   7.298 1.000 93.940 ? 145 ILE A CB  1 
ATOM 1125 O O   ? ILE A 1 145 ?  -2.617 -15.573   6.700 1.000 93.940 ? 145 ILE A O   1 
ATOM 1126 C CG1 ? ILE A 1 145 ?   1.960 -15.051   6.742 1.000 93.940 ? 145 ILE A CG1 1 
ATOM 1127 C CG2 ? ILE A 1 145 ?   0.610 -16.047   8.629 1.000 93.940 ? 145 ILE A CG2 1 
ATOM 1128 C CD1 ? ILE A 1 145 ?   2.830 -14.166   7.624 1.000 93.940 ? 145 ILE A CD1 1 
ATOM 1129 N N   ? ASN A 1 146 ?  -1.723 -17.605   7.514 1.000 93.980 ? 146 ASN A N   1 
ATOM 1130 C CA  ? ASN A 1 146 ?  -2.951 -18.002   8.194 1.000 93.980 ? 146 ASN A CA  1 
ATOM 1131 C C   ? ASN A 1 146 ?  -3.398 -16.949   9.204 1.000 93.980 ? 146 ASN A C   1 
ATOM 1132 C CB  ? ASN A 1 146 ?  -2.770 -19.356   8.884 1.000 93.980 ? 146 ASN A CB  1 
ATOM 1133 O O   ? ASN A 1 146 ?  -2.580 -16.424   9.963 1.000 93.980 ? 146 ASN A O   1 
ATOM 1134 C CG  ? ASN A 1 146 ?  -4.063 -19.894   9.464 1.000 93.980 ? 146 ASN A CG  1 
ATOM 1135 N ND2 ? ASN A 1 146 ?  -4.671 -20.849   8.771 1.000 93.980 ? 146 ASN A ND2 1 
ATOM 1136 O OD1 ? ASN A 1 146 ?  -4.512 -19.453  10.525 1.000 93.980 ? 146 ASN A OD1 1 
ATOM 1137 N N   ? HIS A 1 147 ?  -4.712 -16.610   9.130 1.000 93.170 ? 147 HIS A N   1 
ATOM 1138 C CA  ? HIS A 1 147 ?  -5.284 -15.563   9.969 1.000 93.170 ? 147 HIS A CA  1 
ATOM 1139 C C   ? HIS A 1 147 ?  -5.022 -15.836  11.446 1.000 93.170 ? 147 HIS A C   1 
ATOM 1140 C CB  ? HIS A 1 147 ?  -6.788 -15.436   9.717 1.000 93.170 ? 147 HIS A CB  1 
ATOM 1141 O O   ? HIS A 1 147 ?  -4.701 -14.918  12.204 1.000 93.170 ? 147 HIS A O   1 
ATOM 1142 C CG  ? HIS A 1 147 ?  -7.407 -14.243  10.371 1.000 93.170 ? 147 HIS A CG  1 
ATOM 1143 C CD2 ? HIS A 1 147 ?  -8.216 -14.141  11.452 1.000 93.170 ? 147 HIS A CD2 1 
ATOM 1144 N ND1 ? HIS A 1 147 ?  -7.218 -12.958   9.908 1.000 93.170 ? 147 HIS A ND1 1 
ATOM 1145 C CE1 ? HIS A 1 147 ?  -7.885 -12.116  10.680 1.000 93.170 ? 147 HIS A CE1 1 
ATOM 1146 N NE2 ? HIS A 1 147 ?  -8.499 -12.808  11.624 1.000 93.170 ? 147 HIS A NE2 1 
ATOM 1147 N N   ? ASN A 1 148 ?  -5.172 -17.099  11.942 1.000 92.450 ? 148 ASN A N   1 
ATOM 1148 C CA  ? ASN A 1 148 ?  -4.957 -17.466  13.338 1.000 92.450 ? 148 ASN A CA  1 
ATOM 1149 C C   ? ASN A 1 148 ?  -3.501 -17.266  13.751 1.000 92.450 ? 148 ASN A C   1 
ATOM 1150 C CB  ? ASN A 1 148 ?  -5.385 -18.914  13.586 1.000 92.450 ? 148 ASN A CB  1 
ATOM 1151 O O   ? ASN A 1 148 ?  -3.223 -16.840  14.874 1.000 92.450 ? 148 ASN A O   1 
ATOM 1152 C CG  ? ASN A 1 148 ?  -6.885 -19.104  13.482 1.000 92.450 ? 148 ASN A CG  1 
ATOM 1153 N ND2 ? ASN A 1 148 ?  -7.306 -20.312  13.125 1.000 92.450 ? 148 ASN A ND2 1 
ATOM 1154 O OD1 ? ASN A 1 148 ?  -7.660 -18.174  13.720 1.000 92.450 ? 148 ASN A OD1 1 
ATOM 1155 N N   ? VAL A 1 149 ?  -2.642 -17.620  12.881 1.000 92.550 ? 149 VAL A N   1 
ATOM 1156 C CA  ? VAL A 1 149 ?  -1.223 -17.391  13.130 1.000 92.550 ? 149 VAL A CA  1 
ATOM 1157 C C   ? VAL A 1 149 ?  -0.956 -15.894  13.265 1.000 92.550 ? 149 VAL A C   1 
ATOM 1158 C CB  ? VAL A 1 149 ?  -0.346 -17.989  12.007 1.000 92.550 ? 149 VAL A CB  1 
ATOM 1159 O O   ? VAL A 1 149 ?  -0.236 -15.464  14.170 1.000 92.550 ? 149 VAL A O   1 
ATOM 1160 C CG1 ? VAL A 1 149 ?   1.117 -17.592  12.194 1.000 92.550 ? 149 VAL A CG1 1 
ATOM 1161 C CG2 ? VAL A 1 149 ?  -0.489 -19.510  11.972 1.000 92.550 ? 149 VAL A CG2 1 
ATOM 1162 N N   ? CYS A 1 150 ?  -1.535 -15.124  12.353 1.000 92.190 ? 150 CYS A N   1 
ATOM 1163 C CA  ? CYS A 1 150 ?  -1.400 -13.672  12.376 1.000 92.190 ? 150 CYS A CA  1 
ATOM 1164 C C   ? CYS A 1 150 ?  -1.907 -13.098  13.694 1.000 92.190 ? 150 CYS A C   1 
ATOM 1165 C CB  ? CYS A 1 150 ?  -2.162 -13.044  11.210 1.000 92.190 ? 150 CYS A CB  1 
ATOM 1166 O O   ? CYS A 1 150 ?  -1.247 -12.256  14.304 1.000 92.190 ? 150 CYS A O   1 
ATOM 1167 S SG  ? CYS A 1 150 ?  -1.780 -11.299  10.946 1.000 92.190 ? 150 CYS A SG  1 
ATOM 1168 N N   ? ARG A 1 151 ?  -2.948 -13.527  14.184 1.000 92.740 ? 151 ARG A N   1 
ATOM 1169 C CA  ? ARG A 1 151 ?  -3.553 -13.095  15.440 1.000 92.740 ? 151 ARG A CA  1 
ATOM 1170 C C   ? ARG A 1 151 ?  -2.663 -13.448  16.626 1.000 92.740 ? 151 ARG A C   1 
ATOM 1171 C CB  ? ARG A 1 151 ?  -4.936 -13.725  15.616 1.000 92.740 ? 151 ARG A CB  1 
ATOM 1172 O O   ? ARG A 1 151 ?  -2.599 -12.702  17.605 1.000 92.740 ? 151 ARG A O   1 
ATOM 1173 C CG  ? ARG A 1 151 ?  -5.742 -13.132  16.760 1.000 92.740 ? 151 ARG A CG  1 
ATOM 1174 C CD  ? ARG A 1 151 ?  -7.124 -13.763  16.863 1.000 92.740 ? 151 ARG A CD  1 
ATOM 1175 N NE  ? ARG A 1 151 ?  -8.048 -13.203  15.881 1.000 92.740 ? 151 ARG A NE  1 
ATOM 1176 N NH1 ? ARG A 1 151 ?  -9.416 -15.063  15.802 1.000 92.740 ? 151 ARG A NH1 1 
ATOM 1177 N NH2 ? ARG A 1 151 ?  -9.889 -13.231  14.508 1.000 92.740 ? 151 ARG A NH2 1 
ATOM 1178 C CZ  ? ARG A 1 151 ?  -9.115 -13.834  15.399 1.000 92.740 ? 151 ARG A CZ  1 
ATOM 1179 N N   ? SER A 1 152 ?  -2.066 -14.642  16.512 1.000 92.380 ? 152 SER A N   1 
ATOM 1180 C CA  ? SER A 1 152 ?  -1.172 -15.074  17.581 1.000 92.380 ? 152 SER A CA  1 
ATOM 1181 C C   ? SER A 1 152 ?   0.064 -14.185  17.661 1.000 92.380 ? 152 SER A C   1 
ATOM 1182 C CB  ? SER A 1 152 ?  -0.752 -16.529  17.374 1.000 92.380 ? 152 SER A CB  1 
ATOM 1183 O O   ? SER A 1 152 ?   0.603 -13.957  18.746 1.000 92.380 ? 152 SER A O   1 
ATOM 1184 O OG  ? SER A 1 152 ?   0.182 -16.637  16.313 1.000 92.380 ? 152 SER A OG  1 
ATOM 1185 N N   ? ILE A 1 153 ?   0.469 -13.656  16.555 1.000 90.310 ? 153 ILE A N   1 
ATOM 1186 C CA  ? ILE A 1 153 ?   1.650 -12.802  16.475 1.000 90.310 ? 153 ILE A CA  1 
ATOM 1187 C C   ? ILE A 1 153 ?   1.303 -11.396  16.959 1.000 90.310 ? 153 ILE A C   1 
ATOM 1188 C CB  ? ILE A 1 153 ?   2.214 -12.751  15.038 1.000 90.310 ? 153 ILE A CB  1 
ATOM 1189 O O   ? ILE A 1 153 ?   2.083 -10.772  17.683 1.000 90.310 ? 153 ILE A O   1 
ATOM 1190 C CG1 ? ILE A 1 153 ?   2.763 -14.123  14.630 1.000 90.310 ? 153 ILE A CG1 1 
ATOM 1191 C CG2 ? ILE A 1 153 ?   3.293 -11.671  14.920 1.000 90.310 ? 153 ILE A CG2 1 
ATOM 1192 C CD1 ? ILE A 1 153 ?   3.080 -14.247  13.146 1.000 90.310 ? 153 ILE A CD1 1 
ATOM 1193 N N   ? TYR A 1 154 ?   0.201 -10.804  16.553 1.000 90.030 ? 154 TYR A N   1 
ATOM 1194 C CA  ? TYR A 1 154 ?  -0.295  -9.485  16.929 1.000 90.030 ? 154 TYR A CA  1 
ATOM 1195 C C   ? TYR A 1 154 ?  -1.577  -9.597  17.746 1.000 90.030 ? 154 TYR A C   1 
ATOM 1196 C CB  ? TYR A 1 154 ?  -0.543  -8.628  15.684 1.000 90.030 ? 154 TYR A CB  1 
ATOM 1197 O O   ? TYR A 1 154 ?  -2.662  -9.275  17.257 1.000 90.030 ? 154 TYR A O   1 
ATOM 1198 C CG  ? TYR A 1 154 ?   0.673  -8.470  14.804 1.000 90.030 ? 154 TYR A CG  1 
ATOM 1199 C CD1 ? TYR A 1 154 ?   1.774  -7.731  15.231 1.000 90.030 ? 154 TYR A CD1 1 
ATOM 1200 C CD2 ? TYR A 1 154 ?   0.724  -9.057  13.545 1.000 90.030 ? 154 TYR A CD2 1 
ATOM 1201 C CE1 ? TYR A 1 154 ?   2.897  -7.581  14.424 1.000 90.030 ? 154 TYR A CE1 1 
ATOM 1202 C CE2 ? TYR A 1 154 ?   1.841  -8.913  12.728 1.000 90.030 ? 154 TYR A CE2 1 
ATOM 1203 O OH  ? TYR A 1 154 ?   4.029  -8.029  12.372 1.000 90.030 ? 154 TYR A OH  1 
ATOM 1204 C CZ  ? TYR A 1 154 ?   2.921  -8.175  13.176 1.000 90.030 ? 154 TYR A CZ  1 
ATOM 1205 N N   ? PRO A 1 155 ?  -1.462  -9.964  19.059 1.000 88.860 ? 155 PRO A N   1 
ATOM 1206 C CA  ? PRO A 1 155 ?  -2.682 -10.171  19.842 1.000 88.860 ? 155 PRO A CA  1 
ATOM 1207 C C   ? PRO A 1 155 ?  -3.437  -8.872  20.114 1.000 88.860 ? 155 PRO A C   1 
ATOM 1208 C CB  ? PRO A 1 155 ?  -2.165 -10.786  21.145 1.000 88.860 ? 155 PRO A CB  1 
ATOM 1209 O O   ? PRO A 1 155 ?  -2.817  -7.837  20.373 1.000 88.860 ? 155 PRO A O   1 
ATOM 1210 C CG  ? PRO A 1 155 ?  -0.741 -10.341  21.238 1.000 88.860 ? 155 PRO A CG  1 
ATOM 1211 C CD  ? PRO A 1 155 ?  -0.215 -10.133  19.847 1.000 88.860 ? 155 PRO A CD  1 
ATOM 1212 N N   ? ASN A 1 156 ?  -4.731  -8.733  19.754 1.000 86.850 ? 156 ASN A N   1 
ATOM 1213 C CA  ? ASN A 1 156 ?  -5.613  -7.627  20.108 1.000 86.850 ? 156 ASN A CA  1 
ATOM 1214 C C   ? ASN A 1 156 ?  -5.584  -6.526  19.053 1.000 86.850 ? 156 ASN A C   1 
ATOM 1215 C CB  ? ASN A 1 156 ?  -5.238  -7.059  21.479 1.000 86.850 ? 156 ASN A CB  1 
ATOM 1216 O O   ? ASN A 1 156 ?  -6.240  -5.494  19.207 1.000 86.850 ? 156 ASN A O   1 
ATOM 1217 C CG  ? ASN A 1 156 ?  -5.441  -8.058  22.601 1.000 86.850 ? 156 ASN A CG  1 
ATOM 1218 N ND2 ? ASN A 1 156 ?  -4.490  -8.112  23.526 1.000 86.850 ? 156 ASN A ND2 1 
ATOM 1219 O OD1 ? ASN A 1 156 ?  -6.443  -8.777  22.635 1.000 86.850 ? 156 ASN A OD1 1 
ATOM 1220 N N   ? TYR A 1 157 ?  -4.727  -6.783  17.972 1.000 87.450 ? 157 TYR A N   1 
ATOM 1221 C CA  ? TYR A 1 157 ?  -4.576  -5.757  16.947 1.000 87.450 ? 157 TYR A CA  1 
ATOM 1222 C C   ? TYR A 1 157 ?  -5.051  -6.267  15.591 1.000 87.450 ? 157 TYR A C   1 
ATOM 1223 C CB  ? TYR A 1 157 ?  -3.117  -5.302  16.851 1.000 87.450 ? 157 TYR A CB  1 
ATOM 1224 O O   ? TYR A 1 157 ?  -5.324  -5.476  14.684 1.000 87.450 ? 157 TYR A O   1 
ATOM 1225 C CG  ? TYR A 1 157 ?  -2.653  -4.496  18.040 1.000 87.450 ? 157 TYR A CG  1 
ATOM 1226 C CD1 ? TYR A 1 157 ?  -2.864  -3.121  18.100 1.000 87.450 ? 157 TYR A CD1 1 
ATOM 1227 C CD2 ? TYR A 1 157 ?  -2.002  -5.109  19.106 1.000 87.450 ? 157 TYR A CD2 1 
ATOM 1228 C CE1 ? TYR A 1 157 ?  -2.437  -2.374  19.193 1.000 87.450 ? 157 TYR A CE1 1 
ATOM 1229 C CE2 ? TYR A 1 157 ?  -1.571  -4.372  20.204 1.000 87.450 ? 157 TYR A CE2 1 
ATOM 1230 O OH  ? TYR A 1 157 ?  -1.367  -2.273  21.323 1.000 87.450 ? 157 TYR A OH  1 
ATOM 1231 C CZ  ? TYR A 1 157 ?  -1.792  -3.007  20.238 1.000 87.450 ? 157 TYR A CZ  1 
ATOM 1232 N N   ? ILE A 1 158 ?  -5.144  -7.664  15.428 1.000 92.610 ? 158 ILE A N   1 
ATOM 1233 C CA  ? ILE A 1 158 ?  -5.566  -8.293  14.181 1.000 92.610 ? 158 ILE A CA  1 
ATOM 1234 C C   ? ILE A 1 158 ?  -7.054  -8.626  14.249 1.000 92.610 ? 158 ILE A C   1 
ATOM 1235 C CB  ? ILE A 1 158 ?  -4.744  -9.567  13.885 1.000 92.610 ? 158 ILE A CB  1 
ATOM 1236 O O   ? ILE A 1 158 ?  -7.506  -9.295  15.182 1.000 92.610 ? 158 ILE A O   1 
ATOM 1237 C CG1 ? ILE A 1 158 ?  -3.265  -9.216  13.690 1.000 92.610 ? 158 ILE A CG1 1 
ATOM 1238 C CG2 ? ILE A 1 158 ?  -5.301 -10.295  12.658 1.000 92.610 ? 158 ILE A CG2 1 
ATOM 1239 C CD1 ? ILE A 1 158 ?  -3.002  -8.269  12.528 1.000 92.610 ? 158 ILE A CD1 1 
ATOM 1240 N N   ? ASN A 1 159 ?  -7.867  -8.140  13.205 1.000 93.270 ? 159 ASN A N   1 
ATOM 1241 C CA  ? ASN A 1 159 ?  -9.278  -8.484  13.063 1.000 93.270 ? 159 ASN A CA  1 
ATOM 1242 C C   ? ASN A 1 159 ?  -9.597  -8.971  11.653 1.000 93.270 ? 159 ASN A C   1 
ATOM 1243 C CB  ? ASN A 1 159 ? -10.161  -7.288  13.424 1.000 93.270 ? 159 ASN A CB  1 
ATOM 1244 O O   ? ASN A 1 159 ?  -8.690  -9.196  10.849 1.000 93.270 ? 159 ASN A O   1 
ATOM 1245 C CG  ? ASN A 1 159 ?  -9.925  -6.094  12.520 1.000 93.270 ? 159 ASN A CG  1 
ATOM 1246 N ND2 ? ASN A 1 159 ?  -9.989  -4.896  13.090 1.000 93.270 ? 159 ASN A ND2 1 
ATOM 1247 O OD1 ? ASN A 1 159 ?  -9.688  -6.247  11.319 1.000 93.270 ? 159 ASN A OD1 1 
ATOM 1248 N N   ? GLU A 1 160 ? -10.876  -9.210  11.353 1.000 94.080 ? 160 GLU A N   1 
ATOM 1249 C CA  ? GLU A 1 160 ? -11.298  -9.848  10.109 1.000 94.080 ? 160 GLU A CA  1 
ATOM 1250 C C   ? GLU A 1 160 ? -11.078  -8.925   8.914 1.000 94.080 ? 160 GLU A C   1 
ATOM 1251 C CB  ? GLU A 1 160 ? -12.770 -10.262  10.190 1.000 94.080 ? 160 GLU A CB  1 
ATOM 1252 O O   ? GLU A 1 160 ? -11.154  -9.362   7.763 1.000 94.080 ? 160 GLU A O   1 
ATOM 1253 C CG  ? GLU A 1 160 ? -13.736  -9.089  10.268 1.000 94.080 ? 160 GLU A CG  1 
ATOM 1254 C CD  ? GLU A 1 160 ? -13.883  -8.526  11.673 1.000 94.080 ? 160 GLU A CD  1 
ATOM 1255 O OE1 ? GLU A 1 160 ? -14.733  -7.631  11.882 1.000 94.080 ? 160 GLU A OE1 1 
ATOM 1256 O OE2 ? GLU A 1 160 ? -13.142  -8.983  12.572 1.000 94.080 ? 160 GLU A OE2 1 
ATOM 1257 N N   ? ASN A 1 161 ? -10.841  -7.608   9.155 1.000 95.910 ? 161 ASN A N   1 
ATOM 1258 C CA  ? ASN A 1 161 ? -10.654  -6.641   8.079 1.000 95.910 ? 161 ASN A CA  1 
ATOM 1259 C C   ? ASN A 1 161 ?  -9.185  -6.523   7.680 1.000 95.910 ? 161 ASN A C   1 
ATOM 1260 C CB  ? ASN A 1 161 ? -11.205  -5.273   8.484 1.000 95.910 ? 161 ASN A CB  1 
ATOM 1261 O O   ? ASN A 1 161 ?  -8.826  -5.673   6.864 1.000 95.910 ? 161 ASN A O   1 
ATOM 1262 C CG  ? ASN A 1 161 ? -12.708  -5.284   8.682 1.000 95.910 ? 161 ASN A CG  1 
ATOM 1263 N ND2 ? ASN A 1 161 ? -13.187  -4.499   9.640 1.000 95.910 ? 161 ASN A ND2 1 
ATOM 1264 O OD1 ? ASN A 1 161 ? -13.434  -5.993   7.979 1.000 95.910 ? 161 ASN A OD1 1 
ATOM 1265 N N   ? MET A 1 162 ?  -8.344  -7.390   8.281 1.000 95.990 ? 162 MET A N   1 
ATOM 1266 C CA  ? MET A 1 162 ?  -6.907  -7.346   8.026 1.000 95.990 ? 162 MET A CA  1 
ATOM 1267 C C   ? MET A 1 162 ?  -6.392  -8.710   7.579 1.000 95.990 ? 162 MET A C   1 
ATOM 1268 C CB  ? MET A 1 162 ?  -6.153  -6.886   9.275 1.000 95.990 ? 162 MET A CB  1 
ATOM 1269 O O   ? MET A 1 162 ?  -6.974  -9.741   7.921 1.000 95.990 ? 162 MET A O   1 
ATOM 1270 C CG  ? MET A 1 162 ?  -6.555  -5.502   9.759 1.000 95.990 ? 162 MET A CG  1 
ATOM 1271 S SD  ? MET A 1 162 ?  -5.734  -5.042  11.334 1.000 95.990 ? 162 MET A SD  1 
ATOM 1272 C CE  ? MET A 1 162 ?  -6.434  -3.387  11.589 1.000 95.990 ? 162 MET A CE  1 
ATOM 1273 N N   ? VAL A 1 163 ?  -5.301  -8.629   6.757 1.000 94.510 ? 163 VAL A N   1 
ATOM 1274 C CA  ? VAL A 1 163 ?  -4.623  -9.841   6.307 1.000 94.510 ? 163 VAL A CA  1 
ATOM 1275 C C   ? VAL A 1 163 ?  -3.113  -9.677   6.465 1.000 94.510 ? 163 VAL A C   1 
ATOM 1276 C CB  ? VAL A 1 163 ?  -4.972 -10.175   4.839 1.000 94.510 ? 163 VAL A CB  1 
ATOM 1277 O O   ? VAL A 1 163 ?  -2.577  -8.584   6.267 1.000 94.510 ? 163 VAL A O   1 
ATOM 1278 C CG1 ? VAL A 1 163 ?  -4.581  -9.022   3.916 1.000 94.510 ? 163 VAL A CG1 1 
ATOM 1279 C CG2 ? VAL A 1 163 ?  -4.282 -11.467   4.408 1.000 94.510 ? 163 VAL A CG2 1 
ATOM 1280 N N   ? CYS A 1 164 ?  -2.447 -10.795   6.884 1.000 93.770 ? 164 CYS A N   1 
ATOM 1281 C CA  ? CYS A 1 164 ?  -0.997 -10.802   7.039 1.000 93.770 ? 164 CYS A CA  1 
ATOM 1282 C C   ? CYS A 1 164 ?  -0.324 -11.482   5.852 1.000 93.770 ? 164 CYS A C   1 
ATOM 1283 C CB  ? CYS A 1 164 ?  -0.599 -11.507   8.335 1.000 93.770 ? 164 CYS A CB  1 
ATOM 1284 O O   ? CYS A 1 164 ?  -0.821 -12.489   5.345 1.000 93.770 ? 164 CYS A O   1 
ATOM 1285 S SG  ? CYS A 1 164 ?  -1.107 -10.627   9.828 1.000 93.770 ? 164 CYS A SG  1 
ATOM 1286 N N   ? ALA A 1 165 ?   0.776 -10.917   5.421 1.000 91.940 ? 165 ALA A N   1 
ATOM 1287 C CA  ? ALA A 1 165 ?   1.587 -11.496   4.353 1.000 91.940 ? 165 ALA A CA  1 
ATOM 1288 C C   ? ALA A 1 165 ?   3.074 -11.252   4.600 1.000 91.940 ? 165 ALA A C   1 
ATOM 1289 C CB  ? ALA A 1 165 ?   1.175 -10.921   3.000 1.000 91.940 ? 165 ALA A CB  1 
ATOM 1290 O O   ? ALA A 1 165 ?   3.456 -10.217   5.151 1.000 91.940 ? 165 ALA A O   1 
ATOM 1291 N N   ? GLY A 1 166 ?   3.823 -12.158   4.330 1.000 86.550 ? 166 GLY A N   1 
ATOM 1292 C CA  ? GLY A 1 166 ?   5.265 -12.073   4.497 1.000 86.550 ? 166 GLY A CA  1 
ATOM 1293 C C   ? GLY A 1 166 ?   5.939 -13.430   4.568 1.000 86.550 ? 166 GLY A C   1 
ATOM 1294 O O   ? GLY A 1 166 ?   5.281 -14.463   4.427 1.000 86.550 ? 166 GLY A O   1 
ATOM 1295 N N   ? LYS A 1 167 ?   7.243 -13.459   4.657 1.000 80.790 ? 167 LYS A N   1 
ATOM 1296 C CA  ? LYS A 1 167 ?   8.021 -14.674   4.885 1.000 80.790 ? 167 LYS A CA  1 
ATOM 1297 C C   ? LYS A 1 167 ?   8.283 -14.888   6.373 1.000 80.790 ? 167 LYS A C   1 
ATOM 1298 C CB  ? LYS A 1 167 ?   9.345 -14.614   4.123 1.000 80.790 ? 167 LYS A CB  1 
ATOM 1299 O O   ? LYS A 1 167 ?   8.802 -13.999   7.051 1.000 80.790 ? 167 LYS A O   1 
ATOM 1300 C CG  ? LYS A 1 167 ?   9.190 -14.632   2.609 1.000 80.790 ? 167 LYS A CG  1 
ATOM 1301 C CD  ? LYS A 1 167 ?  10.540 -14.716   1.909 1.000 80.790 ? 167 LYS A CD  1 
ATOM 1302 C CE  ? LYS A 1 167 ?  10.383 -14.793   0.397 1.000 80.790 ? 167 LYS A CE  1 
ATOM 1303 N NZ  ? LYS A 1 167 ?  11.702 -14.927  -0.291 1.000 80.790 ? 167 LYS A NZ  1 
ATOM 1304 N N   ? MET A 1 168 ?   7.789 -16.012   6.871 1.000 74.230 ? 168 MET A N   1 
ATOM 1305 C CA  ? MET A 1 168 ?   7.903 -16.301   8.298 1.000 74.230 ? 168 MET A CA  1 
ATOM 1306 C C   ? MET A 1 168 ?   9.366 -16.404   8.717 1.000 74.230 ? 168 MET A C   1 
ATOM 1307 C CB  ? MET A 1 168 ?   7.167 -17.596   8.645 1.000 74.230 ? 168 MET A CB  1 
ATOM 1308 O O   ? MET A 1 168 ?   9.706 -16.127   9.869 1.000 74.230 ? 168 MET A O   1 
ATOM 1309 C CG  ? MET A 1 168 ?   5.660 -17.512   8.465 1.000 74.230 ? 168 MET A CG  1 
ATOM 1310 S SD  ? MET A 1 168 ?   4.924 -16.084   9.351 1.000 74.230 ? 168 MET A SD  1 
ATOM 1311 C CE  ? MET A 1 168 ?   5.209 -16.592  11.069 1.000 74.230 ? 168 MET A CE  1 
ATOM 1312 N N   ? VAL A 1 169 ?  10.248 -16.823   7.789 1.000 72.160 ? 169 VAL A N   1 
ATOM 1313 C CA  ? VAL A 1 169 ?  11.681 -16.922   8.042 1.000 72.160 ? 169 VAL A CA  1 
ATOM 1314 C C   ? VAL A 1 169 ?  12.311 -15.531   7.997 1.000 72.160 ? 169 VAL A C   1 
ATOM 1315 C CB  ? VAL A 1 169 ?  12.375 -17.854   7.024 1.000 72.160 ? 169 VAL A CB  1 
ATOM 1316 O O   ? VAL A 1 169 ?  13.447 -15.343   8.439 1.000 72.160 ? 169 VAL A O   1 
ATOM 1317 C CG1 ? VAL A 1 169 ?  11.931 -19.302   7.228 1.000 72.160 ? 169 VAL A CG1 1 
ATOM 1318 C CG2 ? VAL A 1 169 ?  12.081 -17.398   5.596 1.000 72.160 ? 169 VAL A CG2 1 
ATOM 1319 N N   ? GLY A 1 170 ?  11.461 -14.564   7.543 1.000 66.230 ? 170 GLY A N   1 
ATOM 1320 C CA  ? GLY A 1 170 ?  11.955 -13.199   7.449 1.000 66.230 ? 170 GLY A CA  1 
ATOM 1321 C C   ? GLY A 1 170 ?  12.702 -12.923   6.158 1.000 66.230 ? 170 GLY A C   1 
ATOM 1322 O O   ? GLY A 1 170 ?  12.686 -13.743   5.238 1.000 66.230 ? 170 GLY A O   1 
ATOM 1323 N N   ? GLY A 1 171 ?  13.097 -11.712   5.900 1.000 57.040 ? 171 GLY A N   1 
ATOM 1324 C CA  ? GLY A 1 171 ?  13.955 -11.498   4.745 1.000 57.040 ? 171 GLY A CA  1 
ATOM 1325 C C   ? GLY A 1 171 ?  13.256 -10.775   3.609 1.000 57.040 ? 171 GLY A C   1 
ATOM 1326 O O   ? GLY A 1 171 ?  13.909 -10.159   2.764 1.000 57.040 ? 171 GLY A O   1 
ATOM 1327 N N   ? THR A 1 172 ?  11.880 -10.709   3.619 1.000 55.080 ? 172 THR A N   1 
ATOM 1328 C CA  ? THR A 1 172 ?  11.113  -9.917   2.663 1.000 55.080 ? 172 THR A CA  1 
ATOM 1329 C C   ? THR A 1 172 ?   9.825  -9.402   3.297 1.000 55.080 ? 172 THR A C   1 
ATOM 1330 C CB  ? THR A 1 172 ?  10.777 -10.736   1.402 1.000 55.080 ? 172 THR A CB  1 
ATOM 1331 O O   ? THR A 1 172 ?   9.055 -10.177   3.868 1.000 55.080 ? 172 THR A O   1 
ATOM 1332 C CG2 ? THR A 1 172 ?  10.067  -9.876   0.362 1.000 55.080 ? 172 THR A CG2 1 
ATOM 1333 O OG1 ? THR A 1 172 ?  11.989 -11.250   0.836 1.000 55.080 ? 172 THR A OG1 1 
ATOM 1334 N N   ? ASP A 1 173 ?   9.513  -8.031   3.270 1.000 56.900 ? 173 ASP A N   1 
ATOM 1335 C CA  ? ASP A 1 173 ?   8.350  -7.414   3.902 1.000 56.900 ? 173 ASP A CA  1 
ATOM 1336 C C   ? ASP A 1 173 ?   8.071  -6.034   3.310 1.000 56.900 ? 173 ASP A C   1 
ATOM 1337 C CB  ? ASP A 1 173 ?   8.555  -7.307   5.414 1.000 56.900 ? 173 ASP A CB  1 
ATOM 1338 O O   ? ASP A 1 173 ?   8.914  -5.473   2.607 1.000 56.900 ? 173 ASP A O   1 
ATOM 1339 C CG  ? ASP A 1 173 ?   7.248  -7.250   6.187 1.000 56.900 ? 173 ASP A CG  1 
ATOM 1340 O OD1 ? ASP A 1 173 ?   6.168  -7.232   5.558 1.000 56.900 ? 173 ASP A OD1 1 
ATOM 1341 O OD2 ? ASP A 1 173 ?   7.300  -7.220   7.435 1.000 56.900 ? 173 ASP A OD2 1 
ATOM 1342 N N   ? SER A 1 174 ?   6.812  -5.569   3.350 1.000 56.020 ? 174 SER A N   1 
ATOM 1343 C CA  ? SER A 1 174 ?   6.538  -4.158   3.094 1.000 56.020 ? 174 SER A CA  1 
ATOM 1344 C C   ? SER A 1 174 ?   6.818  -3.308   4.328 1.000 56.020 ? 174 SER A C   1 
ATOM 1345 C CB  ? SER A 1 174 ?   5.087  -3.966   2.650 1.000 56.020 ? 174 SER A CB  1 
ATOM 1346 O O   ? SER A 1 174 ?   6.607  -3.755   5.457 1.000 56.020 ? 174 SER A O   1 
ATOM 1347 O OG  ? SER A 1 174 ?   4.192  -4.463   3.629 1.000 56.020 ? 174 SER A OG  1 
ATOM 1348 N N   ? CYS A 1 175 ?   7.578  -2.233   4.159 1.000 60.540 ? 175 CYS A N   1 
ATOM 1349 C CA  ? CYS A 1 175 ?   8.009  -1.348   5.236 1.000 60.540 ? 175 CYS A CA  1 
ATOM 1350 C C   ? CYS A 1 175 ?   7.405   0.041   5.075 1.000 60.540 ? 175 CYS A C   1 
ATOM 1351 C CB  ? CYS A 1 175 ?   9.534  -1.250   5.271 1.000 60.540 ? 175 CYS A CB  1 
ATOM 1352 O O   ? CYS A 1 175 ?   6.574   0.263   4.193 1.000 60.540 ? 175 CYS A O   1 
ATOM 1353 S SG  ? CYS A 1 175 ?  10.340  -2.696   5.995 1.000 60.540 ? 175 CYS A SG  1 
ATOM 1354 N N   ? GLN A 1 176 ?   7.783   1.036   6.087 1.000 56.720 ? 176 GLN A N   1 
ATOM 1355 C CA  ? GLN A 1 176 ?   7.314   2.418   6.100 1.000 56.720 ? 176 GLN A CA  1 
ATOM 1356 C C   ? GLN A 1 176 ?   7.568   3.098   4.758 1.000 56.720 ? 176 GLN A C   1 
ATOM 1357 C CB  ? GLN A 1 176 ?   7.990   3.204   7.224 1.000 56.720 ? 176 GLN A CB  1 
ATOM 1358 O O   ? GLN A 1 176 ?   8.650   2.961   4.182 1.000 56.720 ? 176 GLN A O   1 
ATOM 1359 C CG  ? GLN A 1 176 ?   7.547   2.787   8.620 1.000 56.720 ? 176 GLN A CG  1 
ATOM 1360 C CD  ? GLN A 1 176 ?   8.190   3.618   9.713 1.000 56.720 ? 176 GLN A CD  1 
ATOM 1361 N NE2 ? GLN A 1 176 ?   8.286   3.051  10.911 1.000 56.720 ? 176 GLN A NE2 1 
ATOM 1362 O OE1 ? GLN A 1 176 ?   8.600   4.761   9.483 1.000 56.720 ? 176 GLN A OE1 1 
ATOM 1363 N N   ? GLY A 1 177 ?   6.442   3.701   4.136 1.000 55.790 ? 177 GLY A N   1 
ATOM 1364 C CA  ? GLY A 1 177 ?   6.607   4.409   2.877 1.000 55.790 ? 177 GLY A CA  1 
ATOM 1365 C C   ? GLY A 1 177 ?   5.933   3.714   1.709 1.000 55.790 ? 177 GLY A C   1 
ATOM 1366 O O   ? GLY A 1 177 ?   5.735   4.316   0.651 1.000 55.790 ? 177 GLY A O   1 
ATOM 1367 N N   ? ASP A 1 178 ?   5.466   2.467   1.922 1.000 78.200 ? 178 ASP A N   1 
ATOM 1368 C CA  ? ASP A 1 178 ?   4.696   1.741   0.916 1.000 78.200 ? 178 ASP A CA  1 
ATOM 1369 C C   ? ASP A 1 178 ?   3.209   1.732   1.264 1.000 78.200 ? 178 ASP A C   1 
ATOM 1370 C CB  ? ASP A 1 178 ?   5.213   0.308   0.777 1.000 78.200 ? 178 ASP A CB  1 
ATOM 1371 O O   ? ASP A 1 178 ?   2.430   0.990   0.662 1.000 78.200 ? 178 ASP A O   1 
ATOM 1372 C CG  ? ASP A 1 178 ?   6.575   0.230   0.110 1.000 78.200 ? 178 ASP A CG  1 
ATOM 1373 O OD1 ? ASP A 1 178 ?   6.802   0.936  -0.896 1.000 78.200 ? 178 ASP A OD1 1 
ATOM 1374 O OD2 ? ASP A 1 178 ?   7.427  -0.545   0.593 1.000 78.200 ? 178 ASP A OD2 1 
ATOM 1375 N N   ? SER A 1 179 ?   2.946   2.479   2.424 1.000 89.660 ? 179 SER A N   1 
ATOM 1376 C CA  ? SER A 1 179 ?   1.534   2.580   2.776 1.000 89.660 ? 179 SER A CA  1 
ATOM 1377 C C   ? SER A 1 179 ?   0.684   2.930   1.559 1.000 89.660 ? 179 SER A C   1 
ATOM 1378 C CB  ? SER A 1 179 ?   1.328   3.629   3.870 1.000 89.660 ? 179 SER A CB  1 
ATOM 1379 O O   ? SER A 1 179 ?   1.083   3.753   0.733 1.000 89.660 ? 179 SER A O   1 
ATOM 1380 O OG  ? SER A 1 179 ?   1.914   3.206   5.089 1.000 89.660 ? 179 SER A OG  1 
ATOM 1381 N N   ? GLY A 1 180 ?  -0.345   2.106   1.481 1.000 92.720 ? 180 GLY A N   1 
ATOM 1382 C CA  ? GLY A 1 180 ?  -1.256   2.437   0.397 1.000 92.720 ? 180 GLY A CA  1 
ATOM 1383 C C   ? GLY A 1 180 ?  -0.946   1.697  -0.890 1.000 92.720 ? 180 GLY A C   1 
ATOM 1384 O O   ? GLY A 1 180 ?  -1.767   1.670  -1.809 1.000 92.720 ? 180 GLY A O   1 
ATOM 1385 N N   ? GLY A 1 181 ?   0.169   1.099  -0.970 1.000 93.510 ? 181 GLY A N   1 
ATOM 1386 C CA  ? GLY A 1 181 ?   0.576   0.310  -2.122 1.000 93.510 ? 181 GLY A CA  1 
ATOM 1387 C C   ? GLY A 1 181 ?  -0.169  -1.007  -2.237 1.000 93.510 ? 181 GLY A C   1 
ATOM 1388 O O   ? GLY A 1 181 ?  -0.739  -1.491  -1.257 1.000 93.510 ? 181 GLY A O   1 
ATOM 1389 N N   ? PRO A 1 182 ?  -0.043  -1.696  -3.425 1.000 96.010 ? 182 PRO A N   1 
ATOM 1390 C CA  ? PRO A 1 182 ?  -0.894  -2.852  -3.715 1.000 96.010 ? 182 PRO A CA  1 
ATOM 1391 C C   ? PRO A 1 182 ?  -0.244  -4.176  -3.319 1.000 96.010 ? 182 PRO A C   1 
ATOM 1392 C CB  ? PRO A 1 182 ?  -1.092  -2.773  -5.230 1.000 96.010 ? 182 PRO A CB  1 
ATOM 1393 O O   ? PRO A 1 182 ?   0.963  -4.355  -3.502 1.000 96.010 ? 182 PRO A O   1 
ATOM 1394 C CG  ? PRO A 1 182 ?   0.168  -2.159  -5.749 1.000 96.010 ? 182 PRO A CG  1 
ATOM 1395 C CD  ? PRO A 1 182 ?   0.637  -1.128  -4.763 1.000 96.010 ? 182 PRO A CD  1 
ATOM 1396 N N   ? LEU A 1 183 ?  -0.999  -5.080  -2.676 1.000 95.850 ? 183 LEU A N   1 
ATOM 1397 C CA  ? LEU A 1 183 ?  -0.794  -6.522  -2.595 1.000 95.850 ? 183 LEU A CA  1 
ATOM 1398 C C   ? LEU A 1 183 ?  -1.611  -7.248  -3.658 1.000 95.850 ? 183 LEU A C   1 
ATOM 1399 C CB  ? LEU A 1 183 ?  -1.171  -7.039  -1.204 1.000 95.850 ? 183 LEU A CB  1 
ATOM 1400 O O   ? LEU A 1 183 ?  -2.836  -7.337  -3.553 1.000 95.850 ? 183 LEU A O   1 
ATOM 1401 C CG  ? LEU A 1 183 ?  -0.910  -8.523  -0.939 1.000 95.850 ? 183 LEU A CG  1 
ATOM 1402 C CD1 ? LEU A 1 183 ?   0.575  -8.763  -0.688 1.000 95.850 ? 183 LEU A CD1 1 
ATOM 1403 C CD2 ? LEU A 1 183 ?  -1.743  -9.010   0.242 1.000 95.850 ? 183 LEU A CD2 1 
ATOM 1404 N N   ? VAL A 1 184 ?  -0.877  -7.781  -4.695 1.000 97.210 ? 184 VAL A N   1 
ATOM 1405 C CA  ? VAL A 1 184 ?  -1.537  -8.360  -5.860 1.000 97.210 ? 184 VAL A CA  1 
ATOM 1406 C C   ? VAL A 1 184 ?  -1.357  -9.876  -5.858 1.000 97.210 ? 184 VAL A C   1 
ATOM 1407 C CB  ? VAL A 1 184 ?  -0.993  -7.761  -7.177 1.000 97.210 ? 184 VAL A CB  1 
ATOM 1408 O O   ? VAL A 1 184 ?  -0.228 -10.373  -5.884 1.000 97.210 ? 184 VAL A O   1 
ATOM 1409 C CG1 ? VAL A 1 184 ?  -1.727  -8.347  -8.381 1.000 97.210 ? 184 VAL A CG1 1 
ATOM 1410 C CG2 ? VAL A 1 184 ?  -1.117  -6.238  -7.161 1.000 97.210 ? 184 VAL A CG2 1 
ATOM 1411 N N   ? CYS A 1 185 ?  -2.471 -10.564  -5.832 1.000 96.540 ? 185 CYS A N   1 
ATOM 1412 C CA  ? CYS A 1 185 ?  -2.513 -12.021  -5.890 1.000 96.540 ? 185 CYS A CA  1 
ATOM 1413 C C   ? CYS A 1 185 ?  -3.365 -12.496  -7.061 1.000 96.540 ? 185 CYS A C   1 
ATOM 1414 C CB  ? CYS A 1 185 ?  -3.060 -12.594  -4.583 1.000 96.540 ? 185 CYS A CB  1 
ATOM 1415 O O   ? CYS A 1 185 ?  -4.488 -12.022  -7.249 1.000 96.540 ? 185 CYS A O   1 
ATOM 1416 S SG  ? CYS A 1 185 ?  -2.239 -11.954  -3.107 1.000 96.540 ? 185 CYS A SG  1 
ATOM 1417 N N   ? ASN A 1 186 ?  -2.752 -13.378  -7.891 1.000 94.210 ? 186 ASN A N   1 
ATOM 1418 C CA  ? ASN A 1 186 ?  -3.489 -13.927  -9.024 1.000 94.210 ? 186 ASN A CA  1 
ATOM 1419 C C   ? ASN A 1 186 ?  -4.072 -12.822  -9.902 1.000 94.210 ? 186 ASN A C   1 
ATOM 1420 C CB  ? ASN A 1 186 ?  -4.599 -14.862  -8.541 1.000 94.210 ? 186 ASN A CB  1 
ATOM 1421 O O   ? ASN A 1 186 ?  -5.234 -12.893 -10.306 1.000 94.210 ? 186 ASN A O   1 
ATOM 1422 C CG  ? ASN A 1 186 ?  -4.067 -16.036  -7.743 1.000 94.210 ? 186 ASN A CG  1 
ATOM 1423 N ND2 ? ASN A 1 186 ?  -4.787 -16.414  -6.693 1.000 94.210 ? 186 ASN A ND2 1 
ATOM 1424 O OD1 ? ASN A 1 186 ?  -3.017 -16.598  -8.067 1.000 94.210 ? 186 ASN A OD1 1 
ATOM 1425 N N   ? GLY A 1 187 ?  -3.370 -11.683  -9.980 1.000 94.990 ? 187 GLY A N   1 
ATOM 1426 C CA  ? GLY A 1 187 ?  -3.722 -10.617 -10.904 1.000 94.990 ? 187 GLY A CA  1 
ATOM 1427 C C   ? GLY A 1 187 ?  -4.790  -9.686 -10.363 1.000 94.990 ? 187 GLY A C   1 
ATOM 1428 O O   ? GLY A 1 187 ?  -5.362  -8.888 -11.108 1.000 94.990 ? 187 GLY A O   1 
ATOM 1429 N N   ? LYS A 1 188 ?  -5.135  -9.813  -9.109 1.000 97.560 ? 188 LYS A N   1 
ATOM 1430 C CA  ? LYS A 1 188 ?  -6.163  -8.977  -8.495 1.000 97.560 ? 188 LYS A CA  1 
ATOM 1431 C C   ? LYS A 1 188 ?  -5.636  -8.294  -7.236 1.000 97.560 ? 188 LYS A C   1 
ATOM 1432 C CB  ? LYS A 1 188 ?  -7.402  -9.809  -8.160 1.000 97.560 ? 188 LYS A CB  1 
ATOM 1433 O O   ? LYS A 1 188 ?  -4.752  -8.824  -6.560 1.000 97.560 ? 188 LYS A O   1 
ATOM 1434 C CG  ? LYS A 1 188 ?  -8.100 -10.398  -9.377 1.000 97.560 ? 188 LYS A CG  1 
ATOM 1435 C CD  ? LYS A 1 188 ?  -9.437 -11.025  -9.005 1.000 97.560 ? 188 LYS A CD  1 
ATOM 1436 C CE  ? LYS A 1 188 ? -10.202 -11.486 -10.239 1.000 97.560 ? 188 LYS A CE  1 
ATOM 1437 N NZ  ? LYS A 1 188 ? -11.538 -12.050  -9.884 1.000 97.560 ? 188 LYS A NZ  1 
ATOM 1438 N N   ? LEU A 1 189 ?  -6.279  -7.178  -6.958 1.000 97.890 ? 189 LEU A N   1 
ATOM 1439 C CA  ? LEU A 1 189 ?  -5.950  -6.461  -5.730 1.000 97.890 ? 189 LEU A CA  1 
ATOM 1440 C C   ? LEU A 1 189 ?  -6.508  -7.188  -4.511 1.000 97.890 ? 189 LEU A C   1 
ATOM 1441 C CB  ? LEU A 1 189 ?  -6.496  -5.032  -5.781 1.000 97.890 ? 189 LEU A CB  1 
ATOM 1442 O O   ? LEU A 1 189 ?  -7.725  -7.325  -4.369 1.000 97.890 ? 189 LEU A O   1 
ATOM 1443 C CG  ? LEU A 1 189 ?  -6.195  -4.148  -4.570 1.000 97.890 ? 189 LEU A CG  1 
ATOM 1444 C CD1 ? LEU A 1 189 ?  -4.690  -3.952  -4.418 1.000 97.890 ? 189 LEU A CD1 1 
ATOM 1445 C CD2 ? LEU A 1 189 ?  -6.905  -2.804  -4.699 1.000 97.890 ? 189 LEU A CD2 1 
ATOM 1446 N N   ? GLN A 1 190 ?  -5.644  -7.635  -3.651 1.000 97.480 ? 190 GLN A N   1 
ATOM 1447 C CA  ? GLN A 1 190 ?  -6.065  -8.418  -2.494 1.000 97.480 ? 190 GLN A CA  1 
ATOM 1448 C C   ? GLN A 1 190 ?  -5.877  -7.631  -1.200 1.000 97.480 ? 190 GLN A C   1 
ATOM 1449 C CB  ? GLN A 1 190 ?  -5.289  -9.734  -2.426 1.000 97.480 ? 190 GLN A CB  1 
ATOM 1450 O O   ? GLN A 1 190 ?  -6.591  -7.857  -0.221 1.000 97.480 ? 190 GLN A O   1 
ATOM 1451 C CG  ? GLN A 1 190 ?  -5.672 -10.731  -3.512 1.000 97.480 ? 190 GLN A CG  1 
ATOM 1452 C CD  ? GLN A 1 190 ?  -6.912 -11.531  -3.163 1.000 97.480 ? 190 GLN A CD  1 
ATOM 1453 N NE2 ? GLN A 1 190 ?  -7.186 -12.571  -3.944 1.000 97.480 ? 190 GLN A NE2 1 
ATOM 1454 O OE1 ? GLN A 1 190 ?  -7.619 -11.218  -2.200 1.000 97.480 ? 190 GLN A OE1 1 
ATOM 1455 N N   ? GLY A 1 191 ?  -4.957  -6.720  -1.169 1.000 96.110 ? 191 GLY A N   1 
ATOM 1456 C CA  ? GLY A 1 191 ?  -4.646  -5.973   0.039 1.000 96.110 ? 191 GLY A CA  1 
ATOM 1457 C C   ? GLY A 1 191 ?  -4.038  -4.612  -0.242 1.000 96.110 ? 191 GLY A C   1 
ATOM 1458 O O   ? GLY A 1 191 ?  -3.571  -4.351  -1.353 1.000 96.110 ? 191 GLY A O   1 
ATOM 1459 N N   ? ILE A 1 192 ?  -4.123  -3.762   0.775 1.000 96.390 ? 192 ILE A N   1 
ATOM 1460 C CA  ? ILE A 1 192 ?  -3.485  -2.450   0.791 1.000 96.390 ? 192 ILE A CA  1 
ATOM 1461 C C   ? ILE A 1 192 ?  -2.511  -2.364   1.964 1.000 96.390 ? 192 ILE A C   1 
ATOM 1462 C CB  ? ILE A 1 192 ?  -4.530  -1.315   0.878 1.000 96.390 ? 192 ILE A CB  1 
ATOM 1463 O O   ? ILE A 1 192 ?  -2.875  -2.659   3.104 1.000 96.390 ? 192 ILE A O   1 
ATOM 1464 C CG1 ? ILE A 1 192 ?  -5.474  -1.365  -0.329 1.000 96.390 ? 192 ILE A CG1 1 
ATOM 1465 C CG2 ? ILE A 1 192 ?  -3.840   0.048   0.978 1.000 96.390 ? 192 ILE A CG2 1 
ATOM 1466 C CD1 ? ILE A 1 192 ?  -6.716  -0.497  -0.179 1.000 96.390 ? 192 ILE A CD1 1 
ATOM 1467 N N   ? VAL A 1 193 ?  -1.300  -2.034   1.601 1.000 94.310 ? 193 VAL A N   1 
ATOM 1468 C CA  ? VAL A 1 193 ?  -0.292  -1.943   2.652 1.000 94.310 ? 193 VAL A CA  1 
ATOM 1469 C C   ? VAL A 1 193 ?  -0.764  -0.981   3.740 1.000 94.310 ? 193 VAL A C   1 
ATOM 1470 C CB  ? VAL A 1 193 ?   1.073  -1.485   2.091 1.000 94.310 ? 193 VAL A CB  1 
ATOM 1471 O O   ? VAL A 1 193 ?  -1.033   0.191   3.467 1.000 94.310 ? 193 VAL A O   1 
ATOM 1472 C CG1 ? VAL A 1 193 ?   2.114  -1.398   3.207 1.000 94.310 ? 193 VAL A CG1 1 
ATOM 1473 C CG2 ? VAL A 1 193 ?   1.543  -2.433   0.990 1.000 94.310 ? 193 VAL A CG2 1 
ATOM 1474 N N   ? SER A 1 194 ?  -0.830  -1.439   4.986 1.000 93.020 ? 194 SER A N   1 
ATOM 1475 C CA  ? SER A 1 194 ?  -1.386  -0.657   6.086 1.000 93.020 ? 194 SER A CA  1 
ATOM 1476 C C   ? SER A 1 194 ?  -0.341  -0.406   7.168 1.000 93.020 ? 194 SER A C   1 
ATOM 1477 C CB  ? SER A 1 194 ?  -2.598  -1.367   6.690 1.000 93.020 ? 194 SER A CB  1 
ATOM 1478 O O   ? SER A 1 194 ?   0.103   0.728   7.358 1.000 93.020 ? 194 SER A O   1 
ATOM 1479 O OG  ? SER A 1 194 ?  -3.262  -0.526   7.618 1.000 93.020 ? 194 SER A OG  1 
ATOM 1480 N N   ? TRP A 1 195 ?   0.098  -1.465   7.871 1.000 90.050 ? 195 TRP A N   1 
ATOM 1481 C CA  ? TRP A 1 195 ?   1.051  -1.285   8.961 1.000 90.050 ? 195 TRP A CA  1 
ATOM 1482 C C   ? TRP A 1 195 ?   1.871  -2.552   9.182 1.000 90.050 ? 195 TRP A C   1 
ATOM 1483 C CB  ? TRP A 1 195 ?   0.325  -0.900  10.253 1.000 90.050 ? 195 TRP A CB  1 
ATOM 1484 O O   ? TRP A 1 195 ?   1.587  -3.595   8.588 1.000 90.050 ? 195 TRP A O   1 
ATOM 1485 C CG  ? TRP A 1 195 ?  -0.654  -1.931  10.731 1.000 90.050 ? 195 TRP A CG  1 
ATOM 1486 C CD1 ? TRP A 1 195 ?  -1.950  -2.086  10.326 1.000 90.050 ? 195 TRP A CD1 1 
ATOM 1487 C CD2 ? TRP A 1 195 ?  -0.415  -2.946  11.710 1.000 90.050 ? 195 TRP A CD2 1 
ATOM 1488 C CE2 ? TRP A 1 195 ?  -1.612  -3.683  11.849 1.000 90.050 ? 195 TRP A CE2 1 
ATOM 1489 C CE3 ? TRP A 1 195 ?   0.697  -3.305  12.484 1.000 90.050 ? 195 TRP A CE3 1 
ATOM 1490 N NE1 ? TRP A 1 195 ?  -2.532  -3.139  10.995 1.000 90.050 ? 195 TRP A NE1 1 
ATOM 1491 C CH2 ? TRP A 1 195 ?  -0.625  -5.090  13.477 1.000 90.050 ? 195 TRP A CH2 1 
ATOM 1492 C CZ2 ? TRP A 1 195 ?  -1.727  -4.760  12.732 1.000 90.050 ? 195 TRP A CZ2 1 
ATOM 1493 C CZ3 ? TRP A 1 195 ?   0.580  -4.377  13.362 1.000 90.050 ? 195 TRP A CZ3 1 
ATOM 1494 N N   ? GLY A 1 196 ?   2.844  -2.581   9.900 1.000 83.100 ? 196 GLY A N   1 
ATOM 1495 C CA  ? GLY A 1 196 ?   3.720  -3.677  10.284 1.000 83.100 ? 196 GLY A CA  1 
ATOM 1496 C C   ? GLY A 1 196 ?   4.730  -3.288  11.347 1.000 83.100 ? 196 GLY A C   1 
ATOM 1497 O O   ? GLY A 1 196 ?   4.658  -2.194  11.909 1.000 83.100 ? 196 GLY A O   1 
ATOM 1498 N N   ? PRO A 1 197 ?   5.521  -4.265  11.703 1.000 74.790 ? 197 PRO A N   1 
ATOM 1499 C CA  ? PRO A 1 197 ?   6.486  -3.947  12.758 1.000 74.790 ? 197 PRO A CA  1 
ATOM 1500 C C   ? PRO A 1 197 ?   7.385  -2.766  12.398 1.000 74.790 ? 197 PRO A C   1 
ATOM 1501 C CB  ? PRO A 1 197 ?   7.302  -5.235  12.888 1.000 74.790 ? 197 PRO A CB  1 
ATOM 1502 O O   ? PRO A 1 197 ?   7.562  -2.457  11.217 1.000 74.790 ? 197 PRO A O   1 
ATOM 1503 C CG  ? PRO A 1 197 ?   7.216  -5.880  11.542 1.000 74.790 ? 197 PRO A CG  1 
ATOM 1504 C CD  ? PRO A 1 197 ?   5.891  -5.529  10.929 1.000 74.790 ? 197 PRO A CD  1 
ATOM 1505 N N   ? TYR A 1 198 ?   7.904  -2.061  13.470 1.000 66.500 ? 198 TYR A N   1 
ATOM 1506 C CA  ? TYR A 1 198 ?   8.795  -0.917  13.312 1.000 66.500 ? 198 TYR A CA  1 
ATOM 1507 C C   ? TYR A 1 198 ?  10.037  -1.300  12.515 1.000 66.500 ? 198 TYR A C   1 
ATOM 1508 C CB  ? TYR A 1 198 ?   9.204  -0.361  14.679 1.000 66.500 ? 198 TYR A CB  1 
ATOM 1509 O O   ? TYR A 1 198 ?  10.466  -0.557  11.628 1.000 66.500 ? 198 TYR A O   1 
ATOM 1510 C CG  ? TYR A 1 198 ?  10.103   0.849  14.598 1.000 66.500 ? 198 TYR A CG  1 
ATOM 1511 C CD1 ? TYR A 1 198 ?  11.469   0.745  14.849 1.000 66.500 ? 198 TYR A CD1 1 
ATOM 1512 C CD2 ? TYR A 1 198 ?   9.588   2.099  14.271 1.000 66.500 ? 198 TYR A CD2 1 
ATOM 1513 C CE1 ? TYR A 1 198 ?  12.301   1.857  14.777 1.000 66.500 ? 198 TYR A CE1 1 
ATOM 1514 C CE2 ? TYR A 1 198 ?  10.410   3.219  14.196 1.000 66.500 ? 198 TYR A CE2 1 
ATOM 1515 O OH  ? TYR A 1 198 ?  12.582   4.193  14.378 1.000 66.500 ? 198 TYR A OH  1 
ATOM 1516 C CZ  ? TYR A 1 198 ?  11.763   3.088  14.450 1.000 66.500 ? 198 TYR A CZ  1 
ATOM 1517 N N   ? ILE A 1 199 ?  10.527  -2.545  12.848 1.000 63.530 ? 199 ILE A N   1 
ATOM 1518 C CA  ? ILE A 1 199 ?  11.614  -3.136  12.075 1.000 63.530 ? 199 ILE A CA  1 
ATOM 1519 C C   ? ILE A 1 199 ?  11.055  -4.183  11.114 1.000 63.530 ? 199 ILE A C   1 
ATOM 1520 C CB  ? ILE A 1 199 ?  12.683  -3.768  12.994 1.000 63.530 ? 199 ILE A CB  1 
ATOM 1521 O O   ? ILE A 1 199 ?  10.490  -5.191  11.545 1.000 63.530 ? 199 ILE A O   1 
ATOM 1522 C CG1 ? ILE A 1 199 ?  13.233  -2.723  13.972 1.000 63.530 ? 199 ILE A CG1 1 
ATOM 1523 C CG2 ? ILE A 1 199 ?  13.811  -4.389  12.164 1.000 63.530 ? 199 ILE A CG2 1 
ATOM 1524 C CD1 ? ILE A 1 199 ?  14.161  -3.297  15.034 1.000 63.530 ? 199 ILE A CD1 1 
ATOM 1525 N N   ? CYS A 1 200 ?  11.131  -3.877   9.833 1.000 69.530 ? 200 CYS A N   1 
ATOM 1526 C CA  ? CYS A 1 200 ?  10.530  -4.724   8.810 1.000 69.530 ? 200 CYS A CA  1 
ATOM 1527 C C   ? CYS A 1 200 ?  11.371  -5.972   8.572 1.000 69.530 ? 200 CYS A C   1 
ATOM 1528 C CB  ? CYS A 1 200 ?  10.366  -3.951   7.502 1.000 69.530 ? 200 CYS A CB  1 
ATOM 1529 O O   ? CYS A 1 200 ?  12.551  -6.008   8.926 1.000 69.530 ? 200 CYS A O   1 
ATOM 1530 S SG  ? CYS A 1 200 ?   9.267  -2.523   7.633 1.000 69.530 ? 200 CYS A SG  1 
ATOM 1531 N N   ? ALA A 1 201 ?  10.721  -7.064   8.007 1.000 60.090 ? 201 ALA A N   1 
ATOM 1532 C CA  ? ALA A 1 201 ?  11.376  -8.275   7.520 1.000 60.090 ? 201 ALA A CA  1 
ATOM 1533 C C   ? ALA A 1 201 ?  11.959  -9.085   8.675 1.000 60.090 ? 201 ALA A C   1 
ATOM 1534 C CB  ? ALA A 1 201 ?  12.471  -7.922   6.516 1.000 60.090 ? 201 ALA A CB  1 
ATOM 1535 O O   ? ALA A 1 201 ?  12.986  -9.749   8.519 1.000 60.090 ? 201 ALA A O   1 
ATOM 1536 N N   ? GLN A 1 202 ?  11.405  -8.815   9.866 1.000 64.990 ? 202 GLN A N   1 
ATOM 1537 C CA  ? GLN A 1 202 ?  11.772  -9.619  11.027 1.000 64.990 ? 202 GLN A CA  1 
ATOM 1538 C C   ? GLN A 1 202 ?  11.121 -10.998  10.969 1.000 64.990 ? 202 GLN A C   1 
ATOM 1539 C CB  ? GLN A 1 202 ?  11.376  -8.906  12.321 1.000 64.990 ? 202 GLN A CB  1 
ATOM 1540 O O   ? GLN A 1 202 ?  10.004 -11.142  10.468 1.000 64.990 ? 202 GLN A O   1 
ATOM 1541 C CG  ? GLN A 1 202 ?  12.082  -7.573  12.530 1.000 64.990 ? 202 GLN A CG  1 
ATOM 1542 C CD  ? GLN A 1 202 ?  13.523  -7.736  12.978 1.000 64.990 ? 202 GLN A CD  1 
ATOM 1543 N NE2 ? GLN A 1 202 ?  14.406  -6.894  12.451 1.000 64.990 ? 202 GLN A NE2 1 
ATOM 1544 O OE1 ? GLN A 1 202 ?  13.839  -8.610  13.791 1.000 64.990 ? 202 GLN A OE1 1 
ATOM 1545 N N   ? PRO A 1 203 ?  12.006 -11.943  11.334 1.000 73.550 ? 203 PRO A N   1 
ATOM 1546 C CA  ? PRO A 1 203 ?  11.371 -13.261  11.411 1.000 73.550 ? 203 PRO A CA  1 
ATOM 1547 C C   ? PRO A 1 203 ?  10.101 -13.256  12.257 1.000 73.550 ? 203 PRO A C   1 
ATOM 1548 C CB  ? PRO A 1 203 ?  12.451 -14.136  12.052 1.000 73.550 ? 203 PRO A CB  1 
ATOM 1549 O O   ? PRO A 1 203 ?  10.036 -12.562  13.276 1.000 73.550 ? 203 PRO A O   1 
ATOM 1550 C CG  ? PRO A 1 203 ?  13.733 -13.412  11.792 1.000 73.550 ? 203 PRO A CG  1 
ATOM 1551 C CD  ? PRO A 1 203 ?  13.443 -11.941  11.715 1.000 73.550 ? 203 PRO A CD  1 
ATOM 1552 N N   ? ASN A 1 204 ?   9.032 -13.887  11.714 1.000 77.720 ? 204 ASN A N   1 
ATOM 1553 C CA  ? ASN A 1 204 ?   7.791 -14.111  12.448 1.000 77.720 ? 204 ASN A CA  1 
ATOM 1554 C C   ? ASN A 1 204 ?   7.013 -12.813  12.643 1.000 77.720 ? 204 ASN A C   1 
ATOM 1555 C CB  ? ASN A 1 204 ?   8.077 -14.766  13.801 1.000 77.720 ? 204 ASN A CB  1 
ATOM 1556 O O   ? ASN A 1 204 ?   6.257 -12.675  13.606 1.000 77.720 ? 204 ASN A O   1 
ATOM 1557 C CG  ? ASN A 1 204 ?   8.597 -16.184  13.664 1.000 77.720 ? 204 ASN A CG  1 
ATOM 1558 N ND2 ? ASN A 1 204 ?   9.541 -16.554  14.521 1.000 77.720 ? 204 ASN A ND2 1 
ATOM 1559 O OD1 ? ASN A 1 204 ?   8.154 -16.940  12.796 1.000 77.720 ? 204 ASN A OD1 1 
ATOM 1560 N N   ? LYS A 1 205 ?   7.355 -11.819  11.809 1.000 82.110 ? 205 LYS A N   1 
ATOM 1561 C CA  ? LYS A 1 205 ?   6.642 -10.550  11.917 1.000 82.110 ? 205 LYS A CA  1 
ATOM 1562 C C   ? LYS A 1 205 ?   6.186 -10.057  10.547 1.000 82.110 ? 205 LYS A C   1 
ATOM 1563 C CB  ? LYS A 1 205 ?   7.522  -9.494  12.587 1.000 82.110 ? 205 LYS A CB  1 
ATOM 1564 O O   ? LYS A 1 205 ?   6.848  -9.219   9.931 1.000 82.110 ? 205 LYS A O   1 
ATOM 1565 C CG  ? LYS A 1 205 ?   7.917  -9.833  14.017 1.000 82.110 ? 205 LYS A CG  1 
ATOM 1566 C CD  ? LYS A 1 205 ?   6.762  -9.607  14.984 1.000 82.110 ? 205 LYS A CD  1 
ATOM 1567 C CE  ? LYS A 1 205 ?   7.213  -9.731  16.433 1.000 82.110 ? 205 LYS A CE  1 
ATOM 1568 N NZ  ? LYS A 1 205 ?   6.071  -9.575  17.384 1.000 82.110 ? 205 LYS A NZ  1 
ATOM 1569 N N   ? PRO A 1 206 ?   5.115 -10.632  10.033 1.000 87.560 ? 206 PRO A N   1 
ATOM 1570 C CA  ? PRO A 1 206 ?   4.620 -10.244   8.711 1.000 87.560 ? 206 PRO A CA  1 
ATOM 1571 C C   ? PRO A 1 206 ?   4.038  -8.833   8.690 1.000 87.560 ? 206 PRO A C   1 
ATOM 1572 C CB  ? PRO A 1 206 ?   3.537 -11.286   8.420 1.000 87.560 ? 206 PRO A CB  1 
ATOM 1573 O O   ? PRO A 1 206 ?   3.721  -8.276   9.744 1.000 87.560 ? 206 PRO A O   1 
ATOM 1574 C CG  ? PRO A 1 206 ?   2.987 -11.649   9.762 1.000 87.560 ? 206 PRO A CG  1 
ATOM 1575 C CD  ? PRO A 1 206 ?   4.112 -11.645  10.756 1.000 87.560 ? 206 PRO A CD  1 
ATOM 1576 N N   ? GLY A 1 207 ?   3.935  -8.252   7.435 1.000 90.290 ? 207 GLY A N   1 
ATOM 1577 C CA  ? GLY A 1 207 ?   3.190  -7.015   7.261 1.000 90.290 ? 207 GLY A CA  1 
ATOM 1578 C C   ? GLY A 1 207 ?   1.687  -7.208   7.333 1.000 90.290 ? 207 GLY A C   1 
ATOM 1579 O O   ? GLY A 1 207 ?   1.186  -8.310   7.100 1.000 90.290 ? 207 GLY A O   1 
ATOM 1580 N N   ? VAL A 1 208 ?   0.990  -6.137   7.683 1.000 93.430 ? 208 VAL A N   1 
ATOM 1581 C CA  ? VAL A 1 208 ?  -0.466  -6.170   7.783 1.000 93.430 ? 208 VAL A CA  1 
ATOM 1582 C C   ? VAL A 1 208 ?  -1.078  -5.282   6.702 1.000 93.430 ? 208 VAL A C   1 
ATOM 1583 C CB  ? VAL A 1 208 ?  -0.949  -5.720   9.179 1.000 93.430 ? 208 VAL A CB  1 
ATOM 1584 O O   ? VAL A 1 208 ?  -0.641  -4.146   6.501 1.000 93.430 ? 208 VAL A O   1 
ATOM 1585 C CG1 ? VAL A 1 208 ?  -2.475  -5.743   9.256 1.000 93.430 ? 208 VAL A CG1 1 
ATOM 1586 C CG2 ? VAL A 1 208 ?  -0.343  -6.608  10.265 1.000 93.430 ? 208 VAL A CG2 1 
ATOM 1587 N N   ? TYR A 1 209 ?  -2.062  -5.820   6.034 1.000 95.580 ? 209 TYR A N   1 
ATOM 1588 C CA  ? TYR A 1 209 ?  -2.732  -5.171   4.912 1.000 95.580 ? 209 TYR A CA  1 
ATOM 1589 C C   ? TYR A 1 209 ?  -4.232  -5.069   5.158 1.000 95.580 ? 209 TYR A C   1 
ATOM 1590 C CB  ? TYR A 1 209 ?  -2.467  -5.936   3.612 1.000 95.580 ? 209 TYR A CB  1 
ATOM 1591 O O   ? TYR A 1 209 ?  -4.799  -5.860   5.915 1.000 95.580 ? 209 TYR A O   1 
ATOM 1592 C CG  ? TYR A 1 209 ?  -1.001  -6.145   3.319 1.000 95.580 ? 209 TYR A CG  1 
ATOM 1593 C CD1 ? TYR A 1 209 ?  -0.349  -5.384   2.351 1.000 95.580 ? 209 TYR A CD1 1 
ATOM 1594 C CD2 ? TYR A 1 209 ?  -0.265  -7.103   4.008 1.000 95.580 ? 209 TYR A CD2 1 
ATOM 1595 C CE1 ? TYR A 1 209 ?   1.001  -5.574   2.075 1.000 95.580 ? 209 TYR A CE1 1 
ATOM 1596 C CE2 ? TYR A 1 209 ?   1.086  -7.301   3.741 1.000 95.580 ? 209 TYR A CE2 1 
ATOM 1597 O OH  ? TYR A 1 209 ?   3.046  -6.726   2.507 1.000 95.580 ? 209 TYR A OH  1 
ATOM 1598 C CZ  ? TYR A 1 209 ?   1.709  -6.533   2.775 1.000 95.580 ? 209 TYR A CZ  1 
ATOM 1599 N N   ? VAL A 1 210 ?  -4.770  -3.976   4.542 1.000 96.650 ? 210 VAL A N   1 
ATOM 1600 C CA  ? VAL A 1 210 ?  -6.228  -3.960   4.485 1.000 96.650 ? 210 VAL A CA  1 
ATOM 1601 C C   ? VAL A 1 210 ?  -6.723  -5.093   3.590 1.000 96.650 ? 210 VAL A C   1 
ATOM 1602 C CB  ? VAL A 1 210 ?  -6.760  -2.603   3.971 1.000 96.650 ? 210 VAL A CB  1 
ATOM 1603 O O   ? VAL A 1 210 ?  -6.231  -5.270   2.473 1.000 96.650 ? 210 VAL A O   1 
ATOM 1604 C CG1 ? VAL A 1 210 ?  -8.283  -2.630   3.855 1.000 96.650 ? 210 VAL A CG1 1 
ATOM 1605 C CG2 ? VAL A 1 210 ?  -6.311  -1.471   4.892 1.000 96.650 ? 210 VAL A CG2 1 
ATOM 1606 N N   ? ASN A 1 211 ?  -7.654  -5.966   4.058 1.000 96.600 ? 211 ASN A N   1 
ATOM 1607 C CA  ? ASN A 1 211 ?  -8.273  -7.037   3.284 1.000 96.600 ? 211 ASN A CA  1 
ATOM 1608 C C   ? ASN A 1 211 ?  -9.329  -6.497   2.325 1.000 96.600 ? 211 ASN A C   1 
ATOM 1609 C CB  ? ASN A 1 211 ?  -8.887  -8.086   4.214 1.000 96.600 ? 211 ASN A CB  1 
ATOM 1610 O O   ? ASN A 1 211 ? -10.489  -6.326   2.704 1.000 96.600 ? 211 ASN A O   1 
ATOM 1611 C CG  ? ASN A 1 211 ?  -9.200  -9.387   3.502 1.000 96.600 ? 211 ASN A CG  1 
ATOM 1612 N ND2 ? ASN A 1 211 ?  -9.492 -10.429   4.271 1.000 96.600 ? 211 ASN A ND2 1 
ATOM 1613 O OD1 ? ASN A 1 211 ?  -9.179  -9.455   2.270 1.000 96.600 ? 211 ASN A OD1 1 
ATOM 1614 N N   ? VAL A 1 212 ?  -8.987  -6.226   1.072 1.000 97.370 ? 212 VAL A N   1 
ATOM 1615 C CA  ? VAL A 1 212 ?  -9.776  -5.492   0.088 1.000 97.370 ? 212 VAL A CA  1 
ATOM 1616 C C   ? VAL A 1 212 ? -11.114  -6.194  -0.131 1.000 97.370 ? 212 VAL A C   1 
ATOM 1617 C CB  ? VAL A 1 212 ?  -9.022  -5.352  -1.254 1.000 97.370 ? 212 VAL A CB  1 
ATOM 1618 O O   ? VAL A 1 212 ? -12.140  -5.540  -0.330 1.000 97.370 ? 212 VAL A O   1 
ATOM 1619 C CG1 ? VAL A 1 212 ?  -9.967  -4.883  -2.358 1.000 97.370 ? 212 VAL A CG1 1 
ATOM 1620 C CG2 ? VAL A 1 212 ?  -7.846  -4.388  -1.107 1.000 97.370 ? 212 VAL A CG2 1 
ATOM 1621 N N   ? CYS A 1 213 ? -11.170  -7.539  -0.127 1.000 97.170 ? 213 CYS A N   1 
ATOM 1622 C CA  ? CYS A 1 213 ? -12.398  -8.277  -0.401 1.000 97.170 ? 213 CYS A CA  1 
ATOM 1623 C C   ? CYS A 1 213 ? -13.495  -7.896   0.586 1.000 97.170 ? 213 CYS A C   1 
ATOM 1624 C CB  ? CYS A 1 213 ? -12.143  -9.783  -0.337 1.000 97.170 ? 213 CYS A CB  1 
ATOM 1625 O O   ? CYS A 1 213 ? -14.682  -8.043   0.288 1.000 97.170 ? 213 CYS A O   1 
ATOM 1626 S SG  ? CYS A 1 213 ? -11.889 -10.408   1.339 1.000 97.170 ? 213 CYS A SG  1 
ATOM 1627 N N   ? LYS A 1 214 ? -13.087  -7.319   1.784 1.000 97.400 ? 214 LYS A N   1 
ATOM 1628 C CA  ? LYS A 1 214 ? -14.049  -6.942   2.815 1.000 97.400 ? 214 LYS A CA  1 
ATOM 1629 C C   ? LYS A 1 214 ? -14.669  -5.579   2.517 1.000 97.400 ? 214 LYS A C   1 
ATOM 1630 C CB  ? LYS A 1 214 ? -13.382  -6.924   4.191 1.000 97.400 ? 214 LYS A CB  1 
ATOM 1631 O O   ? LYS A 1 214 ? -15.618  -5.164   3.185 1.000 97.400 ? 214 LYS A O   1 
ATOM 1632 C CG  ? LYS A 1 214 ? -12.858  -8.279   4.643 1.000 97.400 ? 214 LYS A CG  1 
ATOM 1633 C CD  ? LYS A 1 214 ? -13.988  -9.286   4.818 1.000 97.400 ? 214 LYS A CD  1 
ATOM 1634 C CE  ? LYS A 1 214 ? -13.472 -10.622   5.335 1.000 97.400 ? 214 LYS A CE  1 
ATOM 1635 N NZ  ? LYS A 1 214 ? -14.574 -11.618   5.491 1.000 97.400 ? 214 LYS A NZ  1 
ATOM 1636 N N   ? TYR A 1 215 ? -14.147  -4.854   1.444 1.000 97.890 ? 215 TYR A N   1 
ATOM 1637 C CA  ? TYR A 1 215 ? -14.542  -3.464   1.243 1.000 97.890 ? 215 TYR A CA  1 
ATOM 1638 C C   ? TYR A 1 215 ? -15.044  -3.240  -0.178 1.000 97.890 ? 215 TYR A C   1 
ATOM 1639 C CB  ? TYR A 1 215 ? -13.371  -2.523   1.538 1.000 97.890 ? 215 TYR A CB  1 
ATOM 1640 O O   ? TYR A 1 215 ? -15.178  -2.098  -0.623 1.000 97.890 ? 215 TYR A O   1 
ATOM 1641 C CG  ? TYR A 1 215 ? -12.930  -2.536   2.981 1.000 97.890 ? 215 TYR A CG  1 
ATOM 1642 C CD1 ? TYR A 1 215 ? -13.521  -1.692   3.919 1.000 97.890 ? 215 TYR A CD1 1 
ATOM 1643 C CD2 ? TYR A 1 215 ? -11.921  -3.392   3.411 1.000 97.890 ? 215 TYR A CD2 1 
ATOM 1644 C CE1 ? TYR A 1 215 ? -13.117  -1.699   5.249 1.000 97.890 ? 215 TYR A CE1 1 
ATOM 1645 C CE2 ? TYR A 1 215 ? -11.508  -3.407   4.739 1.000 97.890 ? 215 TYR A CE2 1 
ATOM 1646 O OH  ? TYR A 1 215 ? -11.708  -2.571   6.966 1.000 97.890 ? 215 TYR A OH  1 
ATOM 1647 C CZ  ? TYR A 1 215 ? -12.112  -2.559   5.650 1.000 97.890 ? 215 TYR A CZ  1 
ATOM 1648 N N   ? THR A 1 216 ? -15.288  -4.301  -0.928 1.000 97.300 ? 216 THR A N   1 
ATOM 1649 C CA  ? THR A 1 216 ? -15.695  -4.160  -2.321 1.000 97.300 ? 216 THR A CA  1 
ATOM 1650 C C   ? THR A 1 216 ? -17.016  -3.403  -2.425 1.000 97.300 ? 216 THR A C   1 
ATOM 1651 C CB  ? THR A 1 216 ? -15.831  -5.532  -3.006 1.000 97.300 ? 216 THR A CB  1 
ATOM 1652 O O   ? THR A 1 216 ? -17.178  -2.541  -3.291 1.000 97.300 ? 216 THR A O   1 
ATOM 1653 C CG2 ? THR A 1 216 ? -14.469  -6.195  -3.185 1.000 97.300 ? 216 THR A CG2 1 
ATOM 1654 O OG1 ? THR A 1 216 ? -16.660  -6.380  -2.202 1.000 97.300 ? 216 THR A OG1 1 
ATOM 1655 N N   ? ASN A 1 217 ? -17.950  -3.737  -1.524 1.000 97.280 ? 217 ASN A N   1 
ATOM 1656 C CA  ? ASN A 1 217 ? -19.241  -3.058  -1.533 1.000 97.280 ? 217 ASN A CA  1 
ATOM 1657 C C   ? ASN A 1 217 ? -19.093  -1.568  -1.239 1.000 97.280 ? 217 ASN A C   1 
ATOM 1658 C CB  ? ASN A 1 217 ? -20.195  -3.706  -0.528 1.000 97.280 ? 217 ASN A CB  1 
ATOM 1659 O O   ? ASN A 1 217 ? -19.679  -0.733  -1.930 1.000 97.280 ? 217 ASN A O   1 
ATOM 1660 C CG  ? ASN A 1 217 ? -20.704  -5.056  -0.992 1.000 97.280 ? 217 ASN A CG  1 
ATOM 1661 N ND2 ? ASN A 1 217 ? -21.217  -5.849  -0.059 1.000 97.280 ? 217 ASN A ND2 1 
ATOM 1662 O OD1 ? ASN A 1 217 ? -20.634  -5.385  -2.179 1.000 97.280 ? 217 ASN A OD1 1 
ATOM 1663 N N   ? TRP A 1 218 ? -18.341  -1.289  -0.244 1.000 98.000 ? 218 TRP A N   1 
ATOM 1664 C CA  ? TRP A 1 218 ? -18.103   0.105   0.116 1.000 98.000 ? 218 TRP A CA  1 
ATOM 1665 C C   ? TRP A 1 218 ? -17.445   0.859  -1.034 1.000 98.000 ? 218 TRP A C   1 
ATOM 1666 C CB  ? TRP A 1 218 ? -17.227   0.195   1.369 1.000 98.000 ? 218 TRP A CB  1 
ATOM 1667 O O   ? TRP A 1 218 ? -17.844   1.981  -1.358 1.000 98.000 ? 218 TRP A O   1 
ATOM 1668 C CG  ? TRP A 1 218 ? -16.781   1.587   1.701 1.000 98.000 ? 218 TRP A CG  1 
ATOM 1669 C CD1 ? TRP A 1 218 ? -17.513   2.561   2.321 1.000 98.000 ? 218 TRP A CD1 1 
ATOM 1670 C CD2 ? TRP A 1 218 ? -15.500   2.161   1.426 1.000 98.000 ? 218 TRP A CD2 1 
ATOM 1671 C CE2 ? TRP A 1 218 ? -15.524   3.489   1.907 1.000 98.000 ? 218 TRP A CE2 1 
ATOM 1672 C CE3 ? TRP A 1 218 ? -14.331   1.682   0.819 1.000 98.000 ? 218 TRP A CE3 1 
ATOM 1673 N NE1 ? TRP A 1 218 ? -16.763   3.708   2.448 1.000 98.000 ? 218 TRP A NE1 1 
ATOM 1674 C CH2 ? TRP A 1 218 ? -13.294   3.849   1.202 1.000 98.000 ? 218 TRP A CH2 1 
ATOM 1675 C CZ2 ? TRP A 1 218 ? -14.424   4.343   1.800 1.000 98.000 ? 218 TRP A CZ2 1 
ATOM 1676 C CZ3 ? TRP A 1 218 ? -13.238   2.533   0.713 1.000 98.000 ? 218 TRP A CZ3 1 
ATOM 1677 N N   ? ILE A 1 219 ? -16.471   0.280  -1.660 1.000 98.140 ? 219 ILE A N   1 
ATOM 1678 C CA  ? ILE A 1 219 ? -15.741   0.896  -2.762 1.000 98.140 ? 219 ILE A CA  1 
ATOM 1679 C C   ? ILE A 1 219 ? -16.700   1.199  -3.912 1.000 98.140 ? 219 ILE A C   1 
ATOM 1680 C CB  ? ILE A 1 219 ? -14.587  -0.007  -3.251 1.000 98.140 ? 219 ILE A CB  1 
ATOM 1681 O O   ? ILE A 1 219 ? -16.738   2.323  -4.417 1.000 98.140 ? 219 ILE A O   1 
ATOM 1682 C CG1 ? ILE A 1 219 ? -13.479  -0.076  -2.194 1.000 98.140 ? 219 ILE A CG1 1 
ATOM 1683 C CG2 ? ILE A 1 219 ? -14.037   0.496  -4.589 1.000 98.140 ? 219 ILE A CG2 1 
ATOM 1684 C CD1 ? ILE A 1 219 ? -12.418  -1.131  -2.477 1.000 98.140 ? 219 ILE A CD1 1 
ATOM 1685 N N   ? GLN A 1 220 ? -17.470   0.279  -4.287 1.000 97.850 ? 220 GLN A N   1 
ATOM 1686 C CA  ? GLN A 1 220 ? -18.386   0.428  -5.413 1.000 97.850 ? 220 GLN A CA  1 
ATOM 1687 C C   ? GLN A 1 220 ? -19.453   1.479  -5.119 1.000 97.850 ? 220 GLN A C   1 
ATOM 1688 C CB  ? GLN A 1 220 ? -19.047  -0.910  -5.750 1.000 97.850 ? 220 GLN A CB  1 
ATOM 1689 O O   ? GLN A 1 220 ? -19.760   2.315  -5.972 1.000 97.850 ? 220 GLN A O   1 
ATOM 1690 C CG  ? GLN A 1 220 ? -18.108  -1.910  -6.411 1.000 97.850 ? 220 GLN A CG  1 
ATOM 1691 C CD  ? GLN A 1 220 ? -18.740  -3.277  -6.593 1.000 97.850 ? 220 GLN A CD  1 
ATOM 1692 N NE2 ? GLN A 1 220 ? -18.165  -4.083  -7.479 1.000 97.850 ? 220 GLN A NE2 1 
ATOM 1693 O OE1 ? GLN A 1 220 ? -19.736  -3.606  -5.942 1.000 97.850 ? 220 GLN A OE1 1 
ATOM 1694 N N   ? GLU A 1 221 ? -20.009   1.402  -3.941 1.000 97.990 ? 221 GLU A N   1 
ATOM 1695 C CA  ? GLU A 1 221 ? -21.025   2.367  -3.531 1.000 97.990 ? 221 GLU A CA  1 
ATOM 1696 C C   ? GLU A 1 221 ? -20.460   3.785  -3.503 1.000 97.990 ? 221 GLU A C   1 
ATOM 1697 C CB  ? GLU A 1 221 ? -21.593   2.000  -2.157 1.000 97.990 ? 221 GLU A CB  1 
ATOM 1698 O O   ? GLU A 1 221 ? -21.125   4.732  -3.927 1.000 97.990 ? 221 GLU A O   1 
ATOM 1699 C CG  ? GLU A 1 221 ? -22.542   0.811  -2.182 1.000 97.990 ? 221 GLU A CG  1 
ATOM 1700 C CD  ? GLU A 1 221 ? -23.011   0.389  -0.799 1.000 97.990 ? 221 GLU A CD  1 
ATOM 1701 O OE1 ? GLU A 1 221 ? -23.715  -0.641  -0.685 1.000 97.990 ? 221 GLU A OE1 1 
ATOM 1702 O OE2 ? GLU A 1 221 ? -22.674   1.093   0.178 1.000 97.990 ? 221 GLU A OE2 1 
ATOM 1703 N N   ? THR A 1 222 ? -19.305   3.939  -2.975 1.000 97.750 ? 222 THR A N   1 
ATOM 1704 C CA  ? THR A 1 222 ? -18.666   5.247  -2.901 1.000 97.750 ? 222 THR A CA  1 
ATOM 1705 C C   ? THR A 1 222 ? -18.426   5.812  -4.298 1.000 97.750 ? 222 THR A C   1 
ATOM 1706 C CB  ? THR A 1 222 ? -17.330   5.174  -2.137 1.000 97.750 ? 222 THR A CB  1 
ATOM 1707 O O   ? THR A 1 222 ? -18.689   6.990  -4.551 1.000 97.750 ? 222 THR A O   1 
ATOM 1708 C CG2 ? THR A 1 222 ? -16.676   6.548  -2.040 1.000 97.750 ? 222 THR A CG2 1 
ATOM 1709 O OG1 ? THR A 1 222 ? -17.569   4.676  -0.815 1.000 97.750 ? 222 THR A OG1 1 
ATOM 1710 N N   ? ILE A 1 223 ? -17.909   4.990  -5.226 1.000 97.630 ? 223 ILE A N   1 
ATOM 1711 C CA  ? ILE A 1 223 ? -17.657   5.411  -6.599 1.000 97.630 ? 223 ILE A CA  1 
ATOM 1712 C C   ? ILE A 1 223 ? -18.968   5.833  -7.259 1.000 97.630 ? 223 ILE A C   1 
ATOM 1713 C CB  ? ILE A 1 223 ? -16.981   4.289  -7.419 1.000 97.630 ? 223 ILE A CB  1 
ATOM 1714 O O   ? ILE A 1 223 ? -19.034   6.879  -7.910 1.000 97.630 ? 223 ILE A O   1 
ATOM 1715 C CG1 ? ILE A 1 223 ? -15.519   4.120  -6.990 1.000 97.630 ? 223 ILE A CG1 1 
ATOM 1716 C CG2 ? ILE A 1 223 ? -17.082   4.581  -8.919 1.000 97.630 ? 223 ILE A CG2 1 
ATOM 1717 C CD1 ? ILE A 1 223 ? -14.811   2.947  -7.654 1.000 97.630 ? 223 ILE A CD1 1 
ATOM 1718 N N   ? GLN A 1 224 ? -20.071   5.164  -7.111 1.000 97.220 ? 224 GLN A N   1 
ATOM 1719 C CA  ? GLN A 1 224 ? -21.375   5.432  -7.709 1.000 97.220 ? 224 GLN A CA  1 
ATOM 1720 C C   ? GLN A 1 224 ? -21.970   6.730  -7.170 1.000 97.220 ? 224 GLN A C   1 
ATOM 1721 C CB  ? GLN A 1 224 ? -22.334   4.268  -7.451 1.000 97.220 ? 224 GLN A CB  1 
ATOM 1722 O O   ? GLN A 1 224 ? -22.579   7.497  -7.918 1.000 97.220 ? 224 GLN A O   1 
ATOM 1723 C CG  ? GLN A 1 224 ? -22.028   3.026  -8.276 1.000 97.220 ? 224 GLN A CG  1 
ATOM 1724 C CD  ? GLN A 1 224 ? -22.896   1.841  -7.897 1.000 97.220 ? 224 GLN A CD  1 
ATOM 1725 N NE2 ? GLN A 1 224 ? -22.698   0.718  -8.579 1.000 97.220 ? 224 GLN A NE2 1 
ATOM 1726 O OE1 ? GLN A 1 224 ? -23.738   1.934  -6.998 1.000 97.220 ? 224 GLN A OE1 1 
ATOM 1727 N N   ? ASN A 1 225 ? -21.742   7.015  -5.907 1.000 96.270 ? 225 ASN A N   1 
ATOM 1728 C CA  ? ASN A 1 225 ? -22.347   8.161  -5.237 1.000 96.270 ? 225 ASN A CA  1 
ATOM 1729 C C   ? ASN A 1 225 ? -21.545   9.437  -5.478 1.000 96.270 ? 225 ASN A C   1 
ATOM 1730 C CB  ? ASN A 1 225 ? -22.485   7.896  -3.737 1.000 96.270 ? 225 ASN A CB  1 
ATOM 1731 O O   ? ASN A 1 225 ? -21.995  10.532  -5.136 1.000 96.270 ? 225 ASN A O   1 
ATOM 1732 C CG  ? ASN A 1 225 ? -23.568   6.883  -3.421 1.000 96.270 ? 225 ASN A CG  1 
ATOM 1733 N ND2 ? ASN A 1 225 ? -23.444   6.219  -2.278 1.000 96.270 ? 225 ASN A ND2 1 
ATOM 1734 O OD1 ? ASN A 1 225 ? -24.509   6.699  -4.197 1.000 96.270 ? 225 ASN A OD1 1 
ATOM 1735 N N   ? ASN A 1 226 ? -20.355   9.347  -6.098 1.000 92.880 ? 226 ASN A N   1 
ATOM 1736 C CA  ? ASN A 1 226 ? -19.480  10.499  -6.287 1.000 92.880 ? 226 ASN A CA  1 
ATOM 1737 C C   ? ASN A 1 226 ? -19.049  10.642  -7.744 1.000 92.880 ? 226 ASN A C   1 
ATOM 1738 C CB  ? ASN A 1 226 ? -18.254  10.398  -5.378 1.000 92.880 ? 226 ASN A CB  1 
ATOM 1739 O O   ? ASN A 1 226 ? -18.749  11.746  -8.202 1.000 92.880 ? 226 ASN A O   1 
ATOM 1740 C CG  ? ASN A 1 226 ? -18.582  10.665  -3.922 1.000 92.880 ? 226 ASN A CG  1 
ATOM 1741 N ND2 ? ASN A 1 226 ? -18.804   9.601  -3.159 1.000 92.880 ? 226 ASN A ND2 1 
ATOM 1742 O OD1 ? ASN A 1 226 ? -18.638  11.818  -3.487 1.000 92.880 ? 226 ASN A OD1 1 
# 
loop_
_struct_sheet_range.sheet_id 
_struct_sheet_range.id 
_struct_sheet_range.beg_label_comp_id 
_struct_sheet_range.beg_label_asym_id 
_struct_sheet_range.beg_label_seq_id 
_struct_sheet_range.pdbx_beg_PDB_ins_code 
_struct_sheet_range.end_label_comp_id 
_struct_sheet_range.end_label_asym_id 
_struct_sheet_range.end_label_seq_id 
_struct_sheet_range.pdbx_end_PDB_ins_code 
_struct_sheet_range.beg_auth_comp_id 
_struct_sheet_range.beg_auth_asym_id 
_struct_sheet_range.beg_auth_seq_id 
_struct_sheet_range.end_auth_comp_id 
_struct_sheet_range.end_auth_asym_id 
_struct_sheet_range.end_auth_seq_id 
A A LEU A   3 ? LEU A   3 ? LEU A 3   LEU A 3   
A B ASP A 173 ? ASP A 173 ? ASP A 173 ASP A 173 
B C LYS A   6 ? PRO A   7 ? LYS A 6   PRO A 7   
B D LEU A 107 ? LEU A 107 ? LEU A 107 LEU A 107 
B E LYS A 117 ? GLY A 122 ? LYS A 117 GLY A 122 
B F GLN A 138 ? ILE A 144 ? GLN A 138 ILE A 144 
B G MET A 162 ? ALA A 165 ? MET A 162 ALA A 165 
B H PRO A 182 ? CYS A 185 ? PRO A 182 CYS A 185 
B I LYS A 188 ? TRP A 195 ? LYS A 188 TRP A 195 
B J GLY A 207 ? ASN A 211 ? GLY A 207 ASN A 211 
C K GLN A  16 ? SER A  21 ? GLN A 16  SER A 21  
C L ARG A  24 ? HIS A  33 ? ARG A 24  HIS A 33  
C M TRP A  36 ? SER A  39 ? TRP A 36  SER A 39  
C N PRO A  49 ? LEU A  52 ? PRO A 49  LEU A 52  
C O GLN A  65 ? VAL A  74 ? GLN A 65  VAL A 74  
C P MET A  88 ? LEU A  92 ? MET A 88  LEU A 92  
D Q HIS A  56 ? HIS A  56 ? HIS A 56  HIS A 56  
D R VAL A 136 ? VAL A 136 ? VAL A 136 VAL A 136 
E S ASN A  79 ? ASN A  79 ? ASN A 79  ASN A 79  
E T ASN A  84 ? ASN A  84 ? ASN A 84  ASN A 84  
# 
loop_
_struct_conf.id 
_struct_conf.conf_type_id 
_struct_conf.beg_label_comp_id 
_struct_conf.beg_label_asym_id 
_struct_conf.beg_label_seq_id 
_struct_conf.pdbx_beg_PDB_ins_code 
_struct_conf.end_label_comp_id 
_struct_conf.end_label_asym_id 
_struct_conf.end_label_seq_id 
_struct_conf.pdbx_end_PDB_ins_code 
_struct_conf.beg_auth_comp_id 
_struct_conf.beg_auth_asym_id 
_struct_conf.beg_auth_seq_id 
_struct_conf.end_auth_comp_id 
_struct_conf.end_auth_asym_id 
_struct_conf.end_auth_seq_id 
STRN1         STRN         LEU A   3 ? LEU A   3 ? LEU A 3   LEU A 3   
TURN_TY1_P1   TURN_TY1_P   GLY A   4 ? GLY A   4 ? GLY A 4   GLY A 4   
STRN2         STRN         LYS A   6 ? PRO A   7 ? LYS A 6   PRO A 7   
HELX_LH_PP_P1 HELX_LH_PP_P CYS A   8 ? VAL A   9 ? CYS A 8   VAL A 9   
TURN_TY1_P2   TURN_TY1_P   PRO A  10 ? ASN A  11 ? PRO A 10  ASN A 11  
BEND1         BEND         SER A  12 ? SER A  12 ? SER A 12  SER A 12  
TURN_TY1_P3   TURN_TY1_P   PRO A  14 ? TRP A  15 ? PRO A 14  TRP A 15  
STRN3         STRN         GLN A  16 ? SER A  21 ? GLN A 16  SER A 21  
TURN_TY1_P4   TURN_TY1_P   GLY A  22 ? PHE A  23 ? GLY A 22  PHE A 23  
STRN4         STRN         ARG A  24 ? HIS A  33 ? ARG A 24  HIS A 33  
TURN_TY1_P5   TURN_TY1_P   PRO A  34 ? SER A  35 ? PRO A 34  SER A 35  
STRN5         STRN         TRP A  36 ? SER A  39 ? TRP A 36  SER A 39  
HELX_RH_3T_P1 HELX_RH_3T_P ALA A  41 ? CYS A  43 ? ALA A 41  CYS A 43  
BEND2         BEND         SER A  46 ? SER A  46 ? SER A 46  SER A 46  
STRN6         STRN         PRO A  49 ? LEU A  52 ? PRO A 49  LEU A 52  
BEND3         BEND         GLY A  53 ? GLY A  53 ? GLY A 53  GLY A 53  
BEND4         BEND         HIS A  55 ? HIS A  55 ? HIS A 55  HIS A 55  
STRN7         STRN         HIS A  56 ? HIS A  56 ? HIS A 56  HIS A 56  
BEND5         BEND         LEU A  57 ? ARG A  59 ? LEU A 57  ARG A 59  
BEND6         BEND         TRP A  62 ? TRP A  62 ? TRP A 62  TRP A 62  
STRN8         STRN         GLN A  65 ? VAL A  74 ? GLN A 65  VAL A 74  
TURN_TY1_P6   TURN_TY1_P   PRO A  76 ? GLU A  77 ? PRO A 76  GLU A 77  
STRN9         STRN         ASN A  79 ? ASN A  79 ? ASN A 79  ASN A 79  
TURN_TY1_P7   TURN_TY1_P   ARG A  80 ? LEU A  83 ? ARG A 80  LEU A 83  
STRN10        STRN         ASN A  84 ? ASN A  84 ? ASN A 84  ASN A 84  
TURN_TY1_P8   TURN_TY1_P   ASN A  85 ? ASN A  85 ? ASN A 85  ASN A 85  
STRN11        STRN         MET A  88 ? LEU A  92 ? MET A 88  LEU A 92  
BEND7         BEND         LEU A  93 ? THR A  94 ? LEU A 93  THR A 94  
BEND8         BEND         ASN A  99 ? VAL A 102 ? ASN A 99  VAL A 102 
HELX_LH_PP_P2 HELX_LH_PP_P VAL A 104 ? ASP A 106 ? VAL A 104 ASP A 106 
STRN12        STRN         LEU A 107 ? LEU A 107 ? LEU A 107 LEU A 107 
HELX_LH_PP_P3 HELX_LH_PP_P SER A 108 ? SER A 108 ? SER A 108 SER A 108 
BEND9         BEND         THR A 109 ? ASN A 110 ? THR A 109 ASN A 110 
HELX_LH_PP_P4 HELX_LH_PP_P CYS A 111 ? GLN A 113 ? CYS A 111 GLN A 113 
TURN_TY1_P9   TURN_TY1_P   PRO A 114 ? GLY A 115 ? PRO A 114 GLY A 115 
STRN13        STRN         LYS A 117 ? GLY A 122 ? LYS A 117 GLY A 122 
BEND10        BEND         TRP A 123 ? GLY A 124 ? TRP A 123 GLY A 124 
BEND11        BEND         THR A 126 ? GLN A 130 ? THR A 126 GLN A 130 
BEND12        BEND         ASP A 135 ? ASP A 135 ? ASP A 135 ASP A 135 
STRN14        STRN         VAL A 136 ? VAL A 136 ? VAL A 136 VAL A 136 
STRN15        STRN         GLN A 138 ? THR A 143 ? GLN A 138 THR A 143 
STRN16        STRN         ILE A 144 ? ILE A 144 ? ILE A 144 ILE A 144 
HELX_LH_PP_P5 HELX_LH_PP_P ILE A 145 ? ASN A 146 ? ILE A 145 ASN A 146 
HELX_RH_AL_P1 HELX_RH_AL_P HIS A 147 ? ILE A 153 ? HIS A 147 ILE A 153 
BEND13        BEND         TYR A 154 ? TYR A 154 ? TYR A 154 TYR A 154 
TURN_TY1_P10  TURN_TY1_P   PRO A 155 ? TYR A 157 ? PRO A 155 TYR A 157 
TURN_TY1_P11  TURN_TY1_P   GLU A 160 ? ASN A 161 ? GLU A 160 ASN A 161 
STRN17        STRN         MET A 162 ? ALA A 165 ? MET A 162 ALA A 165 
BEND14        BEND         GLY A 166 ? GLY A 166 ? GLY A 166 GLY A 166 
TURN_TY1_P12  TURN_TY1_P   MET A 168 ? VAL A 169 ? MET A 168 VAL A 169 
BEND15        BEND         GLY A 171 ? GLY A 171 ? GLY A 171 GLY A 171 
STRN18        STRN         ASP A 173 ? ASP A 173 ? ASP A 173 ASP A 173 
TURN_TY1_P13  TURN_TY1_P   GLN A 176 ? GLY A 177 ? GLN A 176 GLY A 177 
TURN_TY1_P14  TURN_TY1_P   SER A 179 ? GLY A 180 ? SER A 179 GLY A 180 
STRN19        STRN         PRO A 182 ? CYS A 185 ? PRO A 182 CYS A 185 
TURN_TY1_P15  TURN_TY1_P   ASN A 186 ? GLY A 187 ? ASN A 186 GLY A 187 
STRN20        STRN         LYS A 188 ? TRP A 195 ? LYS A 188 TRP A 195 
BEND16        BEND         TYR A 198 ? ILE A 199 ? TYR A 198 ILE A 199 
TURN_TY1_P16  TURN_TY1_P   CYS A 200 ? ALA A 201 ? CYS A 200 ALA A 201 
TURN_TY1_P17  TURN_TY1_P   PRO A 203 ? ASN A 204 ? PRO A 203 ASN A 204 
STRN21        STRN         GLY A 207 ? ASN A 211 ? GLY A 207 ASN A 211 
HELX_RH_3T_P2 HELX_RH_3T_P VAL A 212 ? TYR A 215 ? VAL A 212 TYR A 215 
HELX_RH_AL_P2 HELX_RH_AL_P THR A 216 ? ASN A 225 ? THR A 216 ASN A 225 
# 
