# Supplementary material for: FlatProt: 2D visualization eases protein structure comparison
Source: BMC Bioinformatics. 2025 Aug 13;26:210. doi: 10.1186/s12859-025-06233-x (PMC12344939; doi:10.1186/s12859-025-06233-x)
Supplement: Supplementary file 1 — Supplementary Material 1 [file 12859_2025_6233_MOESM1_ESM.zip › KLK/structures/Nana_TKL1.cif]

data_Nana_TKL1
# 
_entry.id   Nana_TKL1 
# 
_entity.id                         1    
_entity.type                       polymer 
_entity.pdbx_description           polymer-1 
_entity.formula_weight             24739 
_entity.pdbx_number_of_molecules      1 
# 
loop_
_struct_sheet.id 
_struct_sheet.number_strands 
A 2 
B 8 
C 6 
D 2 
E 2 
# 
loop_
_struct_conf_type.id 
_struct_conf_type.criteria 
STRN         DSSP 
TURN_TY1_P   DSSP 
HELX_LH_PP_P DSSP 
BEND         DSSP 
HELX_RH_3T_P DSSP 
HELX_RH_AL_P DSSP 
# 
_struct_asym.id          A 
_struct_asym.entity_id   1 
# 
_software.pdbx_ordinal     1 
_software.name             dssp 
_software.version          4.4.10 
_software.date             ? 
_software.classification   'model annotation' 
# 
_entity_poly.entity_id                      1 
_entity_poly.type                           polypeptide(L) 
_entity_poly.nstd_linkage                   n 
_entity_poly.nstd_monomer                   n 
_entity_poly.pdbx_seq_one_letter_code       
;RVIGGQECPKHAQPFQVIRSHRKKVQCSGVLINKDWVLTAAHCDQQNIHTRMGDHSLQDNEGSEQSITSVQKFQHSAFNP
TTHDSDLMLLKLRNSAIINQYVSIELATECAQPNTHCEVSGWGTIKSPVVEYPDLLQCAQVYTISHEDCKQAYPITENML
CAGVRGGVVDSCQGDSGGPLVCINRLQGVISWGLQICAQSGKPGVYTNICQFTNWIRDTMQRN
;
_entity_poly.pdbx_seq_one_letter_code_can   
;RVIGGQECPKHAQPFQVIRSHRKKVQCSGVLINKDWVLTAAHCDQQNIHTRMGDHSLQDNEGSEQSITSVQKFQHSAFNP
TTHDSDLMLLKLRNSAIINQYVSIELATECAQPNTHCEVSGWGTIKSPVVEYPDLLQCAQVYTISHEDCKQAYPITENML
CAGVRGGVVDSCQGDSGGPLVCINRLQGVISWGLQICAQSGKPGVYTNICQFTNWIRDTMQRN
;
_entity_poly.pdbx_strand_id                 A 
# 
loop_
_dssp_struct_summary.entry_id 
_dssp_struct_summary.label_comp_id 
_dssp_struct_summary.label_asym_id 
_dssp_struct_summary.label_seq_id 
_dssp_struct_summary.secondary_structure 
_dssp_struct_summary.ss_bridge 
_dssp_struct_summary.helix_3_10 
_dssp_struct_summary.helix_alpha 
_dssp_struct_summary.helix_pi 
_dssp_struct_summary.helix_pp 
_dssp_struct_summary.bend 
_dssp_struct_summary.chirality 
_dssp_struct_summary.sheet 
_dssp_struct_summary.strand 
_dssp_struct_summary.ladder_1 
_dssp_struct_summary.ladder_2 
_dssp_struct_summary.accessibility 
_dssp_struct_summary.TCO 
_dssp_struct_summary.kappa 
_dssp_struct_summary.alpha 
_dssp_struct_summary.phi 
_dssp_struct_summary.psi 
_dssp_struct_summary.x_ca 
_dssp_struct_summary.y_ca 
_dssp_struct_summary.z_ca 
Nana_TKL1 ARG A 1   . . . . . . . . . . . . ? .      .     .      .      125.3  7.0   6.2   -2.6  
Nana_TKL1 VAL A 2   . . > . . . . - . . . . ? -0.933 .     -167.0 -118.2 91.2   6.9   7.0   -6.3  
Nana_TKL1 ILE A 3   B . 3 . . . S + A A A . ? -0.835 83.1  15.4   -73.4  122.7  10.6  7.8   -7.5  
Nana_TKL1 GLY A 4   T . 3 . . . S + . . . . ? 0.644  101.9 134.4  86.3   8.0    10.4  9.4   -11.0 
Nana_TKL1 GLY A 5   . . < . . . . - . . . . ? -0.330 45.0  -141.2 -85.7  162.5  6.6   10.1  -10.4 
Nana_TKL1 GLN A 6   E . . . . . . - B C B . ? -0.883 39.5  -71.8  -116.2 157.3  4.8   13.3  -11.2 
Nana_TKL1 GLU A 7   E . . . . > . - B C B . ? -0.329 56.1  -119.3 -48.5  130.1  2.2   15.1  -9.4  
Nana_TKL1 CYS A 8   P . . . . P . - . . . . ? -0.510 32.5  -98.5  -68.6  138.2  -1.1  13.2  -9.8  
Nana_TKL1 PRO A 9   P . > . . P . - . . . . ? -0.387 58.6  -83.5  -52.3  138.5  -3.9  15.0  -11.4 
Nana_TKL1 LYS A 10  T . 3 . . < S + . . . . ? -0.256 112.9 1.7    -48.8  124.5  -6.2  16.4  -8.7  
Nana_TKL1 HIS A 11  T . 3 . . . S + . . . . ? 0.588  91.2  125.7  76.4   10.4   -8.7  13.6  -7.5  
Nana_TKL1 ALA A 12  S . < . . . S + . . . . ? 0.700  76.5  39.9   -73.9  -16.2  -7.2  11.0  -9.9  
Nana_TKL1 GLN A 13  . . > . . . . + . . . . ? -0.512 64.4  160.4  -133.8 70.0   -6.6  8.6   -7.0  
Nana_TKL1 PRO A 14  T . 3 . . . S + . . . . ? 0.589  71.6  62.0   -76.6  -3.5   -9.7  8.9   -4.7  
Nana_TKL1 PHE A 15  T . 3 . . . S + . . . . ? 0.521  75.4  114.8  -96.6  -12.2  -8.9  5.5   -3.1  
Nana_TKL1 GLN A 16  E . < . . . . - C K J . ? -0.466 48.8  -163.3 -70.3  129.4  -5.6  6.5   -1.6  
Nana_TKL1 VAL A 17  E . . . . . . - C K J K ? -0.929 8.9   -145.9 -116.9 136.3  -5.5  6.6   2.2   
Nana_TKL1 ILE A 18  E . . . . . . - C K J K ? -0.915 6.5   -158.2 -101.8 130.3  -3.0  8.3   4.4   
Nana_TKL1 ARG A 19  E . . . . . . + C K J K ? -0.944 20.1  178.9  -104.9 124.3  -2.0  6.8   7.6   
Nana_TKL1 SER A 20  E . . . . . . - C K J K ? -0.900 22.4  -165.9 -130.5 139.6  -0.6  9.2   10.0  
Nana_TKL1 HIS A 21  E . > . . . S - C K J . ? -0.987 84.5  -14.7  -116.4 124.8  0.7   9.2   13.6  
Nana_TKL1 ARG A 22  T . 3 . . . S - . . . . ? 0.879  129.4 -54.0  52.0   34.6   1.2   12.6  15.4  
Nana_TKL1 LYS A 23  T . 3 . . . S + . . . . ? 0.637  113.6 118.3  82.8   11.2   0.9   14.4  12.0  
Nana_TKL1 LYS A 24  E . < . . . S - C L J . ? -0.970 70.4  -119.6 -112.6 127.7  3.7   12.3  10.4  
Nana_TKL1 VAL A 25  E . . . . . . + C L J . ? -0.557 41.8  163.6  -62.0  122.9  2.9   10.2  7.3   
Nana_TKL1 GLN A 26  E . . . . . . - C L . . ? 0.795  58.1  -16.3  -111.8 -40.4  3.7   6.6   8.4   
Nana_TKL1 CYS A 27  E . . . . . . - C L J . ? -0.900 59.1  -124.0 -156.0 172.2  2.0   4.4   5.9   
Nana_TKL1 SER A 28  E . . . . . . - C L J . ? -0.707 22.3  -177.8 -121.4 173.4  -0.5  4.4   3.2   
Nana_TKL1 GLY A 29  E . . . . . . - C L J . ? -0.939 23.0  -115.8 -158.9 177.7  -3.7  2.4   2.5   
Nana_TKL1 VAL A 30  E . . . . . . - C L J L ? -0.997 19.3  -134.2 -130.8 122.8  -6.5  1.8   0.2   
Nana_TKL1 LEU A 31  E . . . . . . + C L . L ? -0.709 30.4  170.4  -72.5  114.4  -10.2 2.3   0.9   
Nana_TKL1 ILE A 32  E . . . . . . - C L . . ? 0.583  65.7  -4.1   -109.1 -10.5  -11.7 -1.0  -0.5  
Nana_TKL1 ASN A 33  E . > . . . S - C L . L ? -0.940 86.8  -81.7  -165.7 178.6  -15.3 -0.3  1.0   
Nana_TKL1 LYS A 34  T . 3 . . . S + . . . . ? 0.740  128.7 27.5   -63.2  -14.6  -17.2 2.1   3.2   
Nana_TKL1 ASP A 35  T . 3 . . . S + . . . . ? 0.473  110.9 73.3   -122.1 -4.9   -15.9 0.4   6.3   
Nana_TKL1 TRP A 36  E . < . . . . - C M L M ? -0.949 47.0  -168.5 -133.6 133.8  -12.6 -1.1  5.4   
Nana_TKL1 VAL A 37  E . . . . . . - C M L M ? -0.955 16.6  -148.5 -111.1 128.6  -9.0  0.1   4.6   
Nana_TKL1 LEU A 38  E . . . . . . + C M L M ? -0.883 31.8  149.1  -95.7  132.4  -6.5  -2.2  3.1   
Nana_TKL1 THR A 39  E . . . . . . - C M . M ? -0.825 48.8  -73.4  -148.2 178.0  -2.8  -1.7  4.0   
Nana_TKL1 ALA A 40  . . > . . . . - . . . . ? -0.651 32.3  -134.1 -81.2  142.8  0.5   -3.6  4.5   
Nana_TKL1 ALA A 41  G . > . . . S + . . . . ? 0.808  105.5 64.2   -64.5  -31.9  0.9   -5.8  7.7   
Nana_TKL1 HIS A 42  G . 3 . . . S + . . . . ? 0.607  90.2  69.5   -72.9  -1.5   4.3   -4.3  8.3   
Nana_TKL1 CYS A 43  G . < . . . . + . . . . ? 0.268  69.3  135.5  -92.4  6.9    2.5   -1.0  8.8   
Nana_TKL1 ASP A 44  . . < . . . . + . . . . ? -0.468 24.8  145.3  -67.4  109.2  1.0   -2.3  12.0  
Nana_TKL1 GLN A 45  . . . . . . . - . . . . ? -0.895 52.8  -79.4  -135.5 172.5  1.3   0.4   14.7  
Nana_TKL1 GLN A 46  S . . . . . S + . . . . ? -0.498 101.5 2.2    -81.5  131.5  -0.7  1.8   17.8  
Nana_TKL1 ASN A 47  S . . . . . S - . . . . ? 0.959  75.5  -156.8 60.8   86.5   -3.8  4.2   17.1  
Nana_TKL1 ILE A 48  . . . . . . . - . . . . ? -0.786 6.5   -163.2 -101.6 108.7  -4.1  4.5   13.3  
Nana_TKL1 HIS A 49  E . . . . . . - C N K N ? -0.879 10.1  -153.6 -85.1  128.3  -5.8  7.6   11.9  
Nana_TKL1 THR A 50  E . . . . . . - C N K N ? -0.930 9.7   -170.4 -110.8 124.1  -6.9  7.3   8.3   
Nana_TKL1 ARG A 51  E . . . . . . + C N K N ? -0.983 11.3  176.9  -110.4 131.0  -7.3  10.3  6.1   
Nana_TKL1 MET A 52  E . . . . . . + C N K N ? -0.872 52.8  40.3   -131.8 156.9  -8.9  9.9   2.6   
Nana_TKL1 GLY A 53  S . . . . . S + . . . . ? 0.635  77.7  140.6  86.3   13.2   -9.9  12.2  -0.3  
Nana_TKL1 ASP A 54  . . . . . . . + . . . . ? -0.760 27.5  166.4  -95.8  131.5  -6.7  14.3  -0.0  
Nana_TKL1 HIS A 55  S . . . . . S + . . . . ? 0.647  81.1  36.4   -96.2  -39.9  -4.7  15.6  -3.0  
Nana_TKL1 SER A 56  B . . . . . . - D Q P . ? -0.974 65.3  -152.8 -116.6 132.5  -2.7  18.1  -0.8  
Nana_TKL1 LEU A 57  S . . . . . S + . . . . ? 0.689  99.9  42.9   -76.0  -7.2   -1.5  17.3  2.8   
Nana_TKL1 GLN A 58  S . . . . . S + . . . . ? 0.743  101.6 76.6   -109.8 -23.7  -1.6  21.1  3.6   
Nana_TKL1 ASP A 59  S . . . . . S - . . . . ? -0.641 71.9  -133.6 -99.7  139.4  -4.8  22.2  1.9   
Nana_TKL1 ASN A 60  . . . . . . . + . . . . ? -0.854 30.4  174.7  -80.8  102.2  -8.4  21.8  3.1   
Nana_TKL1 GLU A 61  . . . . . . . - . . . . ? 0.467  43.1  -121.7 -96.7  -1.0   -9.9  20.6  -0.2  
Nana_TKL1 GLY A 62  S . . . . . S + . . . . ? 0.347  99.9  83.1   80.2   -7.2   -13.4 19.9  1.2   
Nana_TKL1 SER A 63  . . . . . . . + . . . . ? 0.494  63.2  118.0  -105.8 -5.3   -13.1 16.2  0.1   
Nana_TKL1 GLU A 64  . . . . . . . - . . . . ? -0.365 41.5  -169.7 -78.5  132.1  -11.1 15.0  3.2   
Nana_TKL1 GLN A 65  E . . . . . . - C O N . ? -1.000 3.1   -165.0 -119.4 120.6  -12.5 12.3  5.5   
Nana_TKL1 SER A 66  E . . . . . . + C O N . ? -0.961 17.9  166.3  -109.1 114.9  -10.7 11.6  8.7   
Nana_TKL1 ILE A 67  E . . . . . . - C O N . ? -0.994 29.0  -133.9 -131.3 133.9  -11.8 8.4   10.4  
Nana_TKL1 THR A 68  E . . . . . . - C O N . ? -0.610 23.3  -123.6 -83.7  139.2  -10.2 6.5   13.2  
Nana_TKL1 SER A 69  E . . . . . . - C O O . ? -0.664 20.1  -171.6 -82.0  142.9  -9.8  2.7   12.9  
Nana_TKL1 VAL A 70  E . . . . . . + C O . . ? 0.657  69.3  25.9   -106.3 -19.9  -11.4 0.6   15.7  
Nana_TKL1 GLN A 71  E . . . . . . - C O O . ? -0.990 59.8  -153.0 -148.9 152.0  -9.9  -2.7  14.7  
Nana_TKL1 LYS A 72  E . . . . . . - C O O . ? -0.990 3.1   -166.5 -128.7 135.2  -7.0  -4.3  12.9  
Nana_TKL1 PHE A 73  E . . . . . . - C O O . ? -0.877 8.9   -164.4 -124.3 99.7   -6.9  -7.7  11.1  
Nana_TKL1 GLN A 74  E . . . . . . - C O O . ? -0.617 34.5  -104.4 -83.2  133.5  -3.4  -8.9  10.3  
Nana_TKL1 HIS A 75  . . > . . . . - . . . . ? -0.388 27.6  -137.0 -54.7  132.7  -3.2  -11.7 7.8   
Nana_TKL1 SER A 76  T . 3 . . . S + . . . . ? 0.745  100.8 53.9   -67.1  -25.7  -2.4  -14.8 9.8   
Nana_TKL1 ALA A 77  T . 3 . . . S + . . . . ? 0.289  76.7  134.4  -93.7  4.9    0.2   -16.1 7.3   
Nana_TKL1 PHE A 78  . . < . . . . - . . . . ? -0.436 42.3  -156.5 -57.4  126.5  2.2   -12.8 7.4   
Nana_TKL1 ASN A 79  . . . > . . . - . . . . ? -0.934 7.3   -159.8 -106.5 116.7  5.9   -13.6 7.7   
Nana_TKL1 PRO A 80  T . . 4 . . S + . . . . ? 0.673  90.8  50.2   -75.6  -13.8  7.9   -10.6 9.1   
Nana_TKL1 THR A 81  T . . 4 . . S + . . . . ? 0.920  125.7 21.6   -87.6  -47.6  11.1  -11.9 7.7   
Nana_TKL1 THR A 82  T . . 4 . . S - . . . . ? 0.583  95.1  -131.9 -96.5  -10.1  10.1  -12.5 4.1   
Nana_TKL1 HIS A 83  . . > < . . . + . . . . ? 0.718  48.3  163.0  60.9   20.2   7.2   -10.1 4.2   
Nana_TKL1 ASP A 84  T . 3 . . . . + . . . . ? -0.527 65.5  12.1   -65.9  136.4  5.1   -12.9 2.6   
Nana_TKL1 SER A 85  T . 3 . . . S + . . . . ? 0.862  81.0  177.4  63.5   32.4   1.3   -12.3 2.9   
Nana_TKL1 ASP A 86  . . < . . . . + . . . . ? -0.450 28.3  131.1  -68.9  68.6   2.0   -8.7  4.0   
Nana_TKL1 LEU A 87  . . . . . . . + . . . . ? -0.991 30.1  175.5  -132.3 138.6  -1.7  -7.7  4.3   
Nana_TKL1 MET A 88  E . . . . . . - C P M O ? -0.997 16.4  -148.1 -142.8 138.1  -3.7  -6.0  7.0   
Nana_TKL1 LEU A 89  E . . . . . . - C P M O ? -0.905 8.8   -156.2 -105.4 134.0  -7.4  -4.8  7.2   
Nana_TKL1 LEU A 90  E . . . . . . - C P M O ? -0.961 7.3   -147.6 -108.4 123.2  -8.4  -1.8  9.1   
Nana_TKL1 LYS A 91  E . . . . . . - C P M O ? -0.832 21.8  -132.7 -87.2  123.5  -12.1 -1.5  10.3  
Nana_TKL1 LEU A 92  E . . . . . . - C P . O ? -0.443 6.0   -135.2 -77.5  143.1  -13.1 2.0   10.4  
Nana_TKL1 ARG A 93  S . . . . . S + . . . . ? 0.881  94.6  23.8   -59.8  -45.2  -14.9 3.4   13.5  
Nana_TKL1 ASN A 94  S . . . . . S - . . . . ? -0.943 95.8  -96.9  -121.4 150.9  -17.4 5.2   11.1  
Nana_TKL1 SER A 95  . . . . . . . - . . . . ? -0.417 38.5  -126.5 -66.4  134.2  -18.5 4.4   7.5   
Nana_TKL1 ALA A 96  . . . . . . . - . . . . ? -0.472 24.7  -110.3 -70.2  147.9  -16.7 6.5   4.9   
Nana_TKL1 ILE A 97  . . . . . . . - . . . . ? -0.800 32.0  -141.3 -79.6  111.4  -18.8 8.4   2.4   
Nana_TKL1 ILE A 98  . . . . . . . + . . . . ? -0.698 42.0  140.0  -80.1  119.9  -18.3 6.6   -1.0  
Nana_TKL1 ASN A 99  S . > . . . S - . . . . ? -0.730 72.2  -68.7  -145.8 -179.1 -18.1 9.2   -3.8  
Nana_TKL1 GLN A 100 T . 3 . . . S + . . . . ? 0.601  133.0 53.8   -57.7  4.6    -16.2 10.0  -7.0  
Nana_TKL1 TYR A 101 T . 3 . . . S + . . . . ? 0.461  106.1 50.8   -120.8 3.5    -13.3 10.6  -4.7  
Nana_TKL1 VAL A 102 S . < . . . S + . . . . ? -0.880 79.1  56.5   -159.6 89.8   -13.3 7.3   -2.7  
Nana_TKL1 SER A 103 . . . . . . . - . . . . ? -0.191 34.0  -170.9 167.2  146.9  -13.3 3.5   -3.8  
Nana_TKL1 ILE A 104 . . . . . . . - . . . . ? -0.980 27.1  -118.6 -135.6 147.1  -11.5 1.0   -5.9  
Nana_TKL1 GLU A 105 E . . . . > . - B D C . ? -0.640 28.9  -115.3 -83.8  147.8  -12.5 -2.5  -6.9  
Nana_TKL1 LEU A 106 E . . . . P . - B D C . ? -0.504 32.8  -107.7 -75.9  145.9  -10.4 -5.6  -5.9  
Nana_TKL1 ALA A 107 P . . . . < . - . . . . ? -0.570 28.3  -172.4 -69.7  128.6  -8.8  -7.5  -8.6  
Nana_TKL1 THR A 108 S . . . . . S + . . . . ? 0.594  74.3  41.2   -98.1  -13.4  -10.5 -10.9 -9.0  
Nana_TKL1 GLU A 109 S . . . . . S - . . . . ? -0.972 91.9  -104.0 -133.3 151.9  -7.9  -12.0 -11.5 
Nana_TKL1 CYS A 110 P . . . . > . - . . . . ? -0.445 38.8  -112.7 -76.5  140.8  -4.1  -11.7 -11.5 
Nana_TKL1 ALA A 111 P . . . . P . - . . . . ? -0.411 30.3  -123.6 -65.5  138.8  -2.6  -9.2  -13.9 
Nana_TKL1 GLN A 112 P . > . . P . - . . . . ? -0.500 41.7  -77.1  -77.3  156.2  -0.6  -10.6 -16.8 
Nana_TKL1 PRO A 113 T . 3 . . < S + . . . . ? -0.242 117.0 23.2   -53.9  143.2  3.1   -9.6  -17.3 
Nana_TKL1 ASN A 114 T . 3 . . . S + . . . . ? 0.720  84.0  155.7  74.5   16.9   3.6   -6.1  -18.9 
Nana_TKL1 THR A 115 . . < . . . . - . . . . ? -0.684 48.9  -111.4 -70.7  135.0  0.2   -4.9  -17.8 
Nana_TKL1 HIS A 116 E . . . . . . + B E D . ? -0.563 47.2  172.3  -72.5  130.1  0.0   -1.2  -17.4 
Nana_TKL1 CYS A 117 E . . . . . . - B E D E ? -0.874 25.3  -138.9 -139.0 165.3  -0.3  -0.0  -13.9 
Nana_TKL1 GLU A 118 E . . . . . . - B E D E ? -0.987 9.7   -165.1 -127.6 139.4  -0.3  3.0   -11.7 
Nana_TKL1 VAL A 119 E . . . . . . - B E D E ? -0.922 11.1  -177.5 -119.6 143.0  1.3   3.7   -8.3  
Nana_TKL1 SER A 120 E . . . . . . + B E D . ? -0.987 15.2  122.3  -141.2 149.0  0.4   6.6   -6.0  
Nana_TKL1 GLY A 121 E . . . . . . - B E D . ? -0.964 55.8  -113.9 174.4  172.8  1.6   7.9   -2.6  
Nana_TKL1 TRP A 122 S . . . . . S + . . . . ? 0.000  71.2  123.2  -111.7 13.9   3.0   10.7  -0.4  
Nana_TKL1 GLY A 123 S . . . . . S - . . . . ? -0.059 77.3  -54.0  -68.4  176.3  6.3   8.9   0.3   
Nana_TKL1 THR A 124 . . . . . . . - . . . . ? -0.338 40.6  -160.2 -58.4  136.4  9.8   10.3  -0.4  
Nana_TKL1 ILE A 125 S . . . . . S + . . . . ? 0.427  73.4  56.3   -99.2  -2.7   10.3  11.4  -4.1  
Nana_TKL1 LYS A 126 S . . . . . S - . . . . ? -0.973 75.6  -129.2 -133.4 143.9  14.1  11.3  -3.8  
Nana_TKL1 SER A 127 S . . . . . S + . . . . ? -0.982 89.3  4.5    -135.7 130.9  16.8  8.6   -2.9  
Nana_TKL1 PRO A 128 S . . . . . S + . . . . ? -0.994 127.8 65.9   -88.6  -8.1   19.2  8.7   -0.9  
Nana_TKL1 VAL A 129 S . . . . . S - . . . . ? -0.665 85.2  -132.0 -81.3  121.9  17.9  12.2  0.0   
Nana_TKL1 VAL A 130 . . . . . . . + . . . . ? -0.709 32.4  170.5  -78.5  119.7  14.4  12.1  1.7   
Nana_TKL1 GLU A 131 . . . . . . . - . . . . ? -0.944 18.1  -156.5 -132.2 117.6  12.0  14.5  0.2   
Nana_TKL1 TYR A 132 . . . . . . . - . . . . ? -0.830 14.5  -141.2 -97.3  117.5  8.3   14.4  1.2   
Nana_TKL1 PRO A 133 . . . . . . . - . . . . ? -0.471 7.5   -150.2 -72.8  145.2  5.9   15.9  -1.3  
Nana_TKL1 ASP A 134 S . . . . . S + . . . . ? 0.820  84.7  63.7   -75.1  -33.4  2.9   17.9  -0.2  
Nana_TKL1 LEU A 135 B . . . . > S - D R P . ? -0.650 101.3 -94.4  -96.5  144.8  1.0   16.9  -3.3  
Nana_TKL1 LEU A 136 P . . . . P . - . . . . ? -0.350 41.7  -143.2 -56.8  131.4  0.0   13.2  -4.2  
Nana_TKL1 GLN A 137 E . . . . < . - B F B D ? -0.811 16.6  -170.5 -103.7 143.3  2.6   11.6  -6.4  
Nana_TKL1 CYS A 138 E . . . . . . - B F B D ? -0.966 4.4   -178.2 -132.5 147.2  1.9   9.1   -9.3  
Nana_TKL1 ALA A 139 E . . . . . . - B F . D ? -0.995 24.1  -126.2 -143.1 145.7  3.9   6.9   -11.5 
Nana_TKL1 GLN A 140 E . . . . . . + B F . D ? -0.793 36.6  165.8  -92.1  134.5  3.4   4.6   -14.3 
Nana_TKL1 VAL A 141 E . . . . . . - B F . D ? -0.846 26.0  -131.4 -139.1 170.3  4.7   1.0   -14.0 
Nana_TKL1 TYR A 142 E . . . . . . - B F F D ? -0.979 26.5  -110.3 -126.4 143.1  4.4   -2.4  -15.6 
Nana_TKL1 THR A 143 E . . . . . . - B F F . ? -0.406 31.9  -142.5 -67.1  146.2  3.8   -5.8  -14.1 
Nana_TKL1 ILE A 144 E . . . . . . - B F F . ? -0.872 23.5  -99.9  -110.4 143.0  6.8   -8.2  -14.3 
Nana_TKL1 SER A 145 . . . > . . . - . . . . ? -0.276 29.0  -120.4 -59.7  147.7  6.6   -11.9 -15.0 
Nana_TKL1 HIS A 146 H . . > . . S + . . . . ? 0.885  113.6 52.3   -54.0  -42.0  6.8   -14.1 -11.9 
Nana_TKL1 GLU A 147 H . . > . . S + . . . . ? 0.912  110.2 46.6   -61.9  -48.1  9.9   -15.8 -13.4 
Nana_TKL1 ASP A 148 H . . > . . S + . . . . ? 0.874  110.3 54.4   -63.5  -37.7  11.7  -12.5 -14.0 
Nana_TKL1 CYS A 149 H . > X . . S + . . . . ? 0.905  104.4 54.0   -63.4  -39.1  10.8  -11.4 -10.6 
Nana_TKL1 LYS A 150 H . 3 < . . S + . . . . ? 0.760  101.8 59.5   -65.8  -30.1  12.4  -14.5 -9.1  
Nana_TKL1 GLN A 151 H . 3 < . . S + . . . . ? 0.812  115.4 34.8   -68.1  -27.2  15.6  -13.7 -10.9 
Nana_TKL1 ALA A 152 H . < < . . S + . . . . ? 0.829  131.1 12.2   -94.2  -38.1  15.7  -10.4 -9.1  
Nana_TKL1 TYR A 153 S . . < . . S - . . . . ? -0.952 75.2  -107.3 -138.6 151.7  14.2  -11.4 -5.6  
Nana_TKL1 PRO A 154 . . . . . . . + . . . . ? -0.636 61.0  168.6  -74.9  85.6   13.4  -14.6 -3.7  
Nana_TKL1 ILE A 155 . . . . . . . - . . . . ? -0.650 27.6  -142.7 -107.6 154.3  9.6   -14.1 -4.1  
Nana_TKL1 THR A 156 . . > . . . . - . . . . ? -0.512 38.8  -96.4  -99.1  176.7  6.5   -16.4 -3.5  
Nana_TKL1 GLU A 157 T . 3 . . . S + . . . . ? 0.649  122.4 66.7   -65.4  -16.8  3.2   -16.8 -5.5  
Nana_TKL1 ASN A 158 T . 3 . . . S + . . . . ? 0.429  95.0  73.4   -84.3  0.7    1.7   -14.3 -3.0  
Nana_TKL1 MET A 159 E . < . . . . - B G . G ? -0.857 60.2  -166.9 -120.6 148.2  4.0   -11.6 -4.3  
Nana_TKL1 LEU A 160 E . . . . . . - B G . G ? -0.979 11.0  -142.5 -133.0 146.4  4.0   -9.5  -7.5  
Nana_TKL1 CYS A 161 E . . . . . . + B G F G ? -0.873 19.0  173.8  -110.0 143.1  6.7   -7.3  -9.1  
Nana_TKL1 ALA A 162 E . . . . . . + B G F G ? -0.992 16.8  119.7  -146.7 142.8  6.2   -4.0  -11.0 
Nana_TKL1 GLY A 163 E . . . . . . - B G F . ? -0.975 56.0  -80.5  -178.9 177.6  8.6   -1.5  -12.4 
Nana_TKL1 VAL A 164 . . > . . . . - . . . . ? -0.890 45.0  -112.1 -101.7 127.5  9.8   0.4   -15.6 
Nana_TKL1 ARG A 165 T . 3 . . . S + . . . . ? -0.535 108.3 37.7   -56.1  100.6  12.3  -1.3  -17.9 
Nana_TKL1 GLY A 166 T . 3 . . . S - . . . . ? 0.292  112.3 -101.4 130.6  -3.8   15.5  1.0   -17.3 
Nana_TKL1 GLY A 167 S . < . . . S + . . . . ? 0.730  85.2  120.2  75.7   34.6   15.2  1.8   -13.5 
Nana_TKL1 VAL A 168 . . . . . . . + . . . . ? 0.722  69.5  44.4   -115.3 -2.4   13.8  5.3   -13.7 
Nana_TKL1 VAL A 169 . . . . . . . + . . . . ? -0.984 66.8  148.8  -145.7 116.6  10.5  4.8   -11.8 
Nana_TKL1 ASP A 170 B . . . . . . - A B A . ? -0.979 48.5  -110.8 -143.6 150.2  10.1  2.8   -8.4  
Nana_TKL1 SER A 171 . . . . . . . - . . . . ? -0.791 48.1  -179.3 -78.2  121.4  8.1   2.7   -5.1  
Nana_TKL1 CYS A 172 . . > . . . . - . . . . ? -0.637 36.7  -39.3  -118.8 177.6  10.5  3.8   -2.3  
Nana_TKL1 GLN A 173 T . 3 . . . S + . . . . ? -0.127 116.9 33.2   -45.7  128.5  10.3  4.3   1.6   
Nana_TKL1 GLY A 174 T . 3 . . . S + . . . . ? 0.297  95.3  79.8   108.2  3.3    7.0   5.9   3.0   
Nana_TKL1 ASP A 175 . . X . . . . + . . . . ? 0.157  57.9  146.7  -117.5 6.0    4.2   4.5   0.6   
Nana_TKL1 SER A 176 T . 3 . . . S + . . . . ? -0.306 71.0  22.6   -45.5  129.6  4.1   1.1   2.3   
Nana_TKL1 GLY A 177 T . 3 . . . S + . . . . ? 0.339  96.1  132.7  94.6   -7.6   0.6   -0.1  2.0   
Nana_TKL1 GLY A 178 . . < . . . . - . . . . ? -0.242 57.5  -83.7  -77.2  172.8  -0.2  2.0   -0.9  
Nana_TKL1 PRO A 179 E . . . . . . - B H . H ? -0.493 21.1  -165.3 -95.3  137.9  -2.0  0.9   -4.1  
Nana_TKL1 LEU A 180 E . . . . . . - B H E H ? -0.975 25.3  -168.1 -103.2 110.3  -0.8  -0.8  -7.4  
Nana_TKL1 VAL A 181 E . . . . . . + B H E H ? -0.894 11.3  179.7  -113.3 123.0  -3.7  -0.3  -9.8  
Nana_TKL1 CYS A 182 E . > . . . S - B H E H ? -0.983 73.6  -11.9  -121.3 131.8  -4.0  -2.1  -13.1 
Nana_TKL1 ILE A 183 T . 3 . . . S - . . . . ? 0.922  129.6 -56.0  46.1   40.7   -6.8  -1.6  -15.5 
Nana_TKL1 ASN A 184 T . 3 . . . S + . . . . ? 0.710  117.3 106.7  72.6   18.2   -8.7  0.2   -12.7 
Nana_TKL1 ARG A 185 E . < . . . S - B I C H ? -0.991 79.1  -106.3 -124.3 149.0  -8.5  -2.6  -10.3 
Nana_TKL1 LEU A 186 E . . . . . . + B I C H ? -0.590 43.7  163.8  -74.6  114.5  -6.4  -3.0  -7.2  
Nana_TKL1 GLN A 187 E . . . . . . + B I . . ? 0.674  57.8  6.1    -105.1 -24.9  -3.7  -5.5  -8.1  
Nana_TKL1 GLY A 188 E . . . . . . - B I I H ? -0.995 51.4  -136.7 -159.5 155.9  -1.2  -5.0  -5.3  
Nana_TKL1 VAL A 189 E . . . . . . - B I I H ? -0.979 43.6  -105.2 -115.8 131.2  -0.3  -3.4  -2.0  
Nana_TKL1 ILE A 190 E . . . . . . + B I I . ? -0.386 51.7  159.8  -57.2  125.4  3.2   -2.0  -1.7  
Nana_TKL1 SER A 191 E . . . . . . - B I . . ? 0.775  50.9  -33.2  -116.9 -60.1  5.1   -4.4  0.6   
Nana_TKL1 TRP A 192 E . . . . . . + B I I . ? -0.941 50.7  159.0  -159.7 169.7  8.9   -4.1  0.2   
Nana_TKL1 GLY A 193 . . . . . . . - . . . . ? -0.959 53.1  -45.9  -178.7 178.1  11.8  -3.3  -2.1  
Nana_TKL1 LEU A 194 . . . . . . . - . . . . ? -0.379 47.7  -121.4 -62.1  150.1  15.4  -2.3  -2.1  
Nana_TKL1 GLN A 195 S . . . . . S + . . . . ? 0.834  110.0 60.7   -61.4  -25.9  16.3  0.7   0.2   
Nana_TKL1 ILE A 196 S . . . . . S - . . . . ? -0.871 88.5  -153.6 -103.5 107.0  17.6  2.3   -3.0  
Nana_TKL1 CYS A 197 . . . . . . . + . . . . ? -0.400 65.1  33.0   -79.8  153.5  14.5  2.6   -5.3  
Nana_TKL1 ALA A 198 S . . . . . S + . . . . ? 0.828  73.1  159.4  75.8   28.8   14.5  2.7   -9.1  
Nana_TKL1 GLN A 199 B . > . . . . - E S Q . ? -0.770 50.8  -105.2 -81.2  129.3  17.5  0.4   -9.7  
Nana_TKL1 SER A 200 T . 3 . . . S + . . . . ? -0.396 106.9 14.1   -51.9  126.7  17.6  -1.1  -13.0 
Nana_TKL1 GLY A 201 T . 3 . . . S + . . . . ? 0.541  106.8 95.3   86.5   3.0    16.6  -4.8  -12.7 
Nana_TKL1 LYS A 202 B . < . . . . - E T Q . ? -0.739 56.4  -175.9 -127.4 79.9   15.2  -4.3  -9.2  
Nana_TKL1 PRO A 203 . . . . . . . - . . . . ? -0.230 33.1  -91.7  -70.2  162.5  11.4  -3.7  -9.3  
Nana_TKL1 GLY A 204 E . . . . . . - B J G . ? -0.489 37.7  -130.1 -68.0  149.6  9.1   -2.9  -6.4  
Nana_TKL1 VAL A 205 E . . . . . . - B J G I ? -0.922 25.7  -176.1 -110.4 132.8  7.4   -5.8  -4.6  
Nana_TKL1 TYR A 206 E . . . . . . - B J G I ? -0.854 35.4  -106.5 -121.9 146.2  3.7   -5.8  -3.8  
Nana_TKL1 THR A 207 E . . . . . . - B J G I ? -0.707 43.6  -119.7 -68.5  127.2  1.4   -8.2  -2.0  
Nana_TKL1 ASN A 208 E . > . . . . - B J . I ? -0.610 27.2  -168.2 -75.2  100.6  -0.6  -10.0 -4.9  
Nana_TKL1 ILE A 209 G . > . . . S + . . . . ? 0.833  80.7  64.4   -64.4  -37.0  -4.2  -9.0  -4.1  
Nana_TKL1 CYS A 210 G . > . . . S + . . . . ? 0.804  99.6  55.9   -60.7  -23.1  -5.8  -11.5 -6.5  
Nana_TKL1 GLN A 211 G . < . . . S + . . . . ? 0.620  113.7 39.9   -80.8  -11.0  -4.3  -14.3 -4.3  
Nana_TKL1 PHE A 212 G . < > . . S + . . . . ? 0.135  74.7  111.6  -128.1 17.1   -6.1  -12.9 -1.2  
Nana_TKL1 THR A 213 H . < > . . S + . . . . ? 0.910  82.2  50.2   -60.7  -39.4  -9.5  -11.9 -2.5  
Nana_TKL1 ASN A 214 H . . > . . S + . . . . ? 0.915  110.4 48.6   -65.6  -44.5  -11.1 -14.7 -0.5  
Nana_TKL1 TRP A 215 H . . > . . S + . . . . ? 0.923  111.3 50.5   -60.1  -45.7  -9.4  -13.7 2.7   
Nana_TKL1 ILE A 216 H . . X . . S + . . . . ? 0.945  114.2 43.4   -60.7  -47.4  -10.3 -10.1 2.3   
Nana_TKL1 ARG A 217 H . . X . . S + . . . . ? 0.911  114.1 50.0   -65.5  -46.6  -14.0 -10.8 1.7   
Nana_TKL1 ASP A 218 H . . X . . S + . . . . ? 0.893  110.6 49.2   -61.7  -45.3  -14.2 -13.4 4.4   
Nana_TKL1 THR A 219 H . . X . . S + . . . . ? 0.921  111.8 49.5   -60.6  -43.3  -12.6 -11.1 7.0   
Nana_TKL1 MET A 220 H . > < . . S + . . . . ? 0.900  112.1 48.4   -65.1  -37.4  -15.0 -8.3  6.1   
Nana_TKL1 GLN A 221 H . 3 < . . S + . . . . ? 0.865  108.6 51.6   -72.4  -38.0  -18.0 -10.5 6.4   
Nana_TKL1 ARG A 222 H . 3 < . . . . . . . . ? 0.643  .     .      -77.4  -11.6  -17.1 -12.0 9.7   
Nana_TKL1 ASN A 223 . . < < . . . . . . . . ? 0.613  .     .      -131.0 .      -16.6 -8.4  11.3  
# 
loop_
_dssp_struct_ladder.id 
_dssp_struct_ladder.sheet_id 
_dssp_struct_ladder.range_id_1 
_dssp_struct_ladder.range_id_2 
_dssp_struct_ladder.type 
_dssp_struct_ladder.beg_1_label_comp_id 
_dssp_struct_ladder.beg_1_label_asym_id 
_dssp_struct_ladder.beg_1_label_seq_id 
_dssp_struct_ladder.pdbx_beg_1_PDB_ins_code 
_dssp_struct_ladder.end_1_label_comp_id 
_dssp_struct_ladder.end_1_label_asym_id 
_dssp_struct_ladder.end_1_label_seq_id 
_dssp_struct_ladder.pdbx_end_1_PDB_ins_code 
_dssp_struct_ladder.beg_1_auth_comp_id 
_dssp_struct_ladder.beg_1_auth_asym_id 
_dssp_struct_ladder.beg_1_auth_seq_id 
_dssp_struct_ladder.end_1_auth_comp_id 
_dssp_struct_ladder.end_1_auth_asym_id 
_dssp_struct_ladder.end_1_auth_seq_id 
_dssp_struct_ladder.beg_2_label_comp_id 
_dssp_struct_ladder.beg_2_label_asym_id 
_dssp_struct_ladder.beg_2_label_seq_id 
_dssp_struct_ladder.pdbx_beg_2_PDB_ins_code 
_dssp_struct_ladder.end_2_label_comp_id 
_dssp_struct_ladder.end_2_label_asym_id 
_dssp_struct_ladder.end_2_label_seq_id 
_dssp_struct_ladder.pdbx_end_2_PDB_ins_code 
_dssp_struct_ladder.beg_2_auth_comp_id 
_dssp_struct_ladder.beg_2_auth_asym_id 
_dssp_struct_ladder.beg_2_auth_seq_id 
_dssp_struct_ladder.end_2_auth_comp_id 
_dssp_struct_ladder.end_2_auth_asym_id 
_dssp_struct_ladder.end_2_auth_seq_id 
A A A B anti-parallel ILE A 3   ? ILE A 3   ? ILE A 3   ILE A 3   ASP A 170 ? ASP A 170 ? ASP A 170 ASP A 170 
B B C F anti-parallel GLN A 6   ? GLU A 7   ? GLN A 6   GLU A 7   CYS A 138 ? GLN A 137 ? CYS A 138 GLN A 137 
C B D I parallel      GLU A 105 ? LEU A 106 ? GLU A 105 LEU A 106 ARG A 185 ? LEU A 186 ? ARG A 185 LEU A 186 
D B E F anti-parallel HIS A 116 ? GLY A 121 ? HIS A 116 GLY A 121 TYR A 142 ? GLN A 137 ? TYR A 142 GLN A 137 
E B E H anti-parallel CYS A 117 ? VAL A 119 ? CYS A 117 VAL A 119 CYS A 182 ? LEU A 180 ? CYS A 182 LEU A 180 
F B F G anti-parallel TYR A 142 ? ILE A 144 ? TYR A 142 ILE A 144 GLY A 163 ? CYS A 161 ? GLY A 163 CYS A 161 
G B G J anti-parallel MET A 159 ? ALA A 162 ? MET A 159 ALA A 162 THR A 207 ? GLY A 204 ? THR A 207 GLY A 204 
H B H I anti-parallel PRO A 179 ? CYS A 182 ? PRO A 179 CYS A 182 VAL A 189 ? ARG A 185 ? VAL A 189 ARG A 185 
I B I J anti-parallel GLY A 188 ? TRP A 192 ? GLY A 188 TRP A 192 ASN A 208 ? VAL A 205 ? ASN A 208 VAL A 205 
J C K L anti-parallel GLN A 16  ? HIS A 21  ? GLN A 16  HIS A 21  VAL A 30  ? LYS A 24  ? VAL A 30  LYS A 24  
K C K N anti-parallel VAL A 17  ? SER A 20  ? VAL A 17  SER A 20  MET A 52  ? HIS A 49  ? MET A 52  HIS A 49  
L C L M anti-parallel VAL A 30  ? ASN A 33  ? VAL A 30  ASN A 33  LEU A 38  ? TRP A 36  ? LEU A 38  TRP A 36  
M C M P anti-parallel TRP A 36  ? THR A 39  ? TRP A 36  THR A 39  LYS A 91  ? MET A 88  ? LYS A 91  MET A 88  
N C N O anti-parallel HIS A 49  ? MET A 52  ? HIS A 49  MET A 52  THR A 68  ? GLN A 65  ? THR A 68  GLN A 65  
O C O P anti-parallel SER A 69  ? GLN A 74  ? SER A 69  GLN A 74  LEU A 92  ? MET A 88  ? LEU A 92  MET A 88  
P D Q R anti-parallel SER A 56  ? SER A 56  ? SER A 56  SER A 56  LEU A 135 ? LEU A 135 ? LEU A 135 LEU A 135 
Q E S T anti-parallel GLN A 199 ? GLN A 199 ? GLN A 199 GLN A 199 LYS A 202 ? LYS A 202 ? LYS A 202 LYS A 202 
# 
loop_
_dssp_struct_bridge_pairs.id 
_dssp_struct_bridge_pairs.label_comp_id 
_dssp_struct_bridge_pairs.label_seq_id 
_dssp_struct_bridge_pairs.label_asym_id 
_dssp_struct_bridge_pairs.auth_seq_id 
_dssp_struct_bridge_pairs.auth_asym_id 
_dssp_struct_bridge_pairs.pdbx_PDB_ins_code 
_dssp_struct_bridge_pairs.acceptor_1_label_comp_id 
_dssp_struct_bridge_pairs.acceptor_1_label_seq_id 
_dssp_struct_bridge_pairs.acceptor_1_label_asym_id 
_dssp_struct_bridge_pairs.acceptor_1_auth_seq_id 
_dssp_struct_bridge_pairs.acceptor_1_auth_asym_id 
_dssp_struct_bridge_pairs.acceptor_1_pdbx_PDB_ins_code 
_dssp_struct_bridge_pairs.acceptor_1_energy 
_dssp_struct_bridge_pairs.acceptor_2_label_comp_id 
_dssp_struct_bridge_pairs.acceptor_2_label_seq_id 
_dssp_struct_bridge_pairs.acceptor_2_label_asym_id 
_dssp_struct_bridge_pairs.acceptor_2_auth_seq_id 
_dssp_struct_bridge_pairs.acceptor_2_auth_asym_id 
_dssp_struct_bridge_pairs.acceptor_2_pdbx_PDB_ins_code 
_dssp_struct_bridge_pairs.acceptor_2_energy 
_dssp_struct_bridge_pairs.donor_1_label_comp_id 
_dssp_struct_bridge_pairs.donor_1_label_seq_id 
_dssp_struct_bridge_pairs.donor_1_label_asym_id 
_dssp_struct_bridge_pairs.donor_1_auth_seq_id 
_dssp_struct_bridge_pairs.donor_1_auth_asym_id 
_dssp_struct_bridge_pairs.donor_1_pdbx_PDB_ins_code 
_dssp_struct_bridge_pairs.donor_1_energy 
_dssp_struct_bridge_pairs.donor_2_label_comp_id 
_dssp_struct_bridge_pairs.donor_2_label_seq_id 
_dssp_struct_bridge_pairs.donor_2_label_asym_id 
_dssp_struct_bridge_pairs.donor_2_auth_seq_id 
_dssp_struct_bridge_pairs.donor_2_auth_asym_id 
_dssp_struct_bridge_pairs.donor_2_pdbx_PDB_ins_code 
_dssp_struct_bridge_pairs.donor_2_energy 
1   ARG 1   A 1   A ? ?   ?   ? ?   ? ? ?    ?   ?   ? ?   ? ? ?    ILE 3   A 3   A ? -0.6 ILE 125 A 125 A ? -0.1 
2   VAL 2   A 2   A ? GLY 123 A 123 A ? -0.3 SER 171 A 171 A ? -0.2 GLY 5   A 5   A ? -1.0 GLY 4   A 4   A ? -0.5 
3   ILE 3   A 3   A ? ASP 170 A 170 A ? -3.6 ARG 1   A 1   A ? -0.6 ASP 170 A 170 A ? -1.5 LYS 126 A 126 A ? -0.1 
4   GLY 4   A 4   A ? ILE 125 A 125 A ? -0.5 VAL 2   A 2   A ? -0.5 ILE 3   A 3   A ? -0.2 GLN 6   A 6   A ? -0.1 
5   GLY 5   A 5   A ? VAL 2   A 2   A ? -1.0 ASP 170 A 170 A ? -0.1 GLU 7   A 7   A ? -0.3 GLY 4   A 4   A ? -0.3 
6   GLN 6   A 6   A ? CYS 138 A 138 A ? -2.7 GLY 4   A 4   A ? -0.1 CYS 138 A 138 A ? -3.2 GLY 5   A 5   A ? -0.0 
7   GLU 7   A 7   A ? GLY 5   A 5   A ? -0.3 GLN 137 A 137 A ? -0.2 GLN 137 A 137 A ? -0.2 LEU 136 A 136 A ? -0.1 
8   CYS 8   A 8   A ? LEU 136 A 136 A ? -2.8 HIS 55  A 55  A ? -0.1 LEU 136 A 136 A ? -0.1 HIS 11  A 11  A ? -0.1 
9   PRO 9   A 9   A ? ?   ?   ? ?   ? ? ?    ?   ?   ? ?   ? ? ?    ALA 12  A 12  A ? -2.1 GLN 13  A 13  A ? -0.3 
10  LYS 10  A 10  A ? HIS 11  A 11  A ? -0.3 ALA 12  A 12  A ? -0.1 HIS 55  A 55  A ? -0.1 ASP 54  A 54  A ? -0.0 
11  HIS 11  A 11  A ? GLN 13  A 13  A ? -0.1 CYS 8   A 8   A ? -0.1 LYS 10  A 10  A ? -0.3 HIS 55  A 55  A ? -0.0 
12  ALA 12  A 12  A ? PRO 9   A 9   A ? -2.1 GLN 13  A 13  A ? -0.2 LYS 10  A 10  A ? -0.1 HIS 11  A 11  A ? -0.1 
13  GLN 13  A 13  A ? PRO 9   A 9   A ? -0.3 PRO 14  A 14  A ? -0.1 GLN 16  A 16  A ? -1.6 ALA 12  A 12  A ? -0.2 
14  PRO 14  A 14  A ? ?   ?   ? ?   ? ? ?    ?   ?   ? ?   ? ? ?    GLY 53  A 53  A ? -0.3 GLN 13  A 13  A ? -0.1 
15  PHE 15  A 15  A ? VAL 102 A 102 A ? -0.2 SER 103 A 103 A ? -0.2 LEU 31  A 31  A ? -2.2 VAL 17  A 17  A ? -0.2 
16  GLN 16  A 16  A ? GLN 13  A 13  A ? -1.6 VAL 30  A 30  A ? -0.2 GLY 53  A 53  A ? -0.7 ILE 18  A 18  A ? -0.4 
17  VAL 17  A 17  A ? GLY 29  A 29  A ? -2.9 PHE 15  A 15  A ? -0.2 GLY 29  A 29  A ? -2.0 ARG 19  A 19  A ? -0.5 
18  ILE 18  A 18  A ? ARG 51  A 51  A ? -3.4 GLN 16  A 16  A ? -0.4 ARG 51  A 51  A ? -2.9 SER 20  A 20  A ? -0.6 
19  ARG 19  A 19  A ? CYS 27  A 27  A ? -3.0 VAL 17  A 17  A ? -0.5 GLN 26  A 26  A ? -2.9 CYS 27  A 27  A ? -1.5 
20  SER 20  A 20  A ? HIS 49  A 49  A ? -1.8 ILE 18  A 18  A ? -0.6 HIS 49  A 49  A ? -1.2 ARG 22  A 22  A ? -0.4 
21  HIS 21  A 21  A ? LYS 24  A 24  A ? -2.1 ARG 19  A 19  A ? -0.4 LYS 24  A 24  A ? -1.7 ILE 48  A 48  A ? -0.1 
22  ARG 22  A 22  A ? SER 20  A 20  A ? -0.4 LYS 23  A 23  A ? -0.2 VAL 25  A 25  A ? -0.1 HIS 21  A 21  A ? -0.1 
23  LYS 23  A 23  A ? LYS 24  A 24  A ? -0.2 ?   ?   ? ?   ? ? ?    VAL 25  A 25  A ? -0.4 ARG 22  A 22  A ? -0.2 
24  LYS 24  A 24  A ? HIS 21  A 21  A ? -1.7 ?   ?   ? ?   ? ? ?    HIS 21  A 21  A ? -2.1 GLN 26  A 26  A ? -0.4 
25  VAL 25  A 25  A ? LYS 23  A 23  A ? -0.4 SER 20  A 20  A ? -0.2 SER 20  A 20  A ? -0.2 SER 28  A 28  A ? -0.1 
26  GLN 26  A 26  A ? ARG 19  A 19  A ? -2.9 CYS 27  A 27  A ? -0.4 SER 28  A 28  A ? -0.3 SER 176 A 176 A ? -0.2 
27  CYS 27  A 27  A ? ARG 19  A 19  A ? -1.5 ASP 175 A 175 A ? -0.1 ARG 19  A 19  A ? -3.0 GLN 26  A 26  A ? -0.4 
28  SER 28  A 28  A ? SER 176 A 176 A ? -3.5 GLN 26  A 26  A ? -0.3 ALA 40  A 40  A ? -0.5 VAL 30  A 30  A ? -0.3 
29  GLY 29  A 29  A ? VAL 17  A 17  A ? -2.0 CYS 27  A 27  A ? -0.2 VAL 17  A 17  A ? -2.9 LEU 31  A 31  A ? -0.4 
30  VAL 30  A 30  A ? LEU 38  A 38  A ? -2.6 SER 28  A 28  A ? -0.3 LEU 38  A 38  A ? -3.7 ILE 32  A 32  A ? -0.8 
31  LEU 31  A 31  A ? PHE 15  A 15  A ? -2.2 GLY 29  A 29  A ? -0.4 ILE 104 A 104 A ? -0.8 VAL 37  A 37  A ? -0.2 
32  ILE 32  A 32  A ? TRP 36  A 36  A ? -1.9 VAL 30  A 30  A ? -0.8 LYS 34  A 34  A ? -0.2 LEU 106 A 106 A ? -0.2 
33  ASN 33  A 33  A ? TRP 36  A 36  A ? -1.4 GLU 105 A 105 A ? -0.1 TRP 36  A 36  A ? -0.6 ILE 32  A 32  A ? -0.2 
34  LYS 34  A 34  A ? ASP 35  A 35  A ? -0.2 ILE 32  A 32  A ? -0.2 ALA 96  A 96  A ? -3.8 ASN 94  A 94  A ? -0.1 
35  ASP 35  A 35  A ? SER 95  A 95  A ? -0.2 TRP 36  A 36  A ? -0.1 LEU 92  A 92  A ? -2.8 VAL 37  A 37  A ? -0.4 
36  TRP 36  A 36  A ? ASN 33  A 33  A ? -0.6 LYS 91  A 91  A ? -0.2 ILE 32  A 32  A ? -1.9 ASN 33  A 33  A ? -1.4 
37  VAL 37  A 37  A ? LEU 90  A 90  A ? -2.3 ASP 35  A 35  A ? -0.4 LEU 90  A 90  A ? -3.1 THR 39  A 39  A ? -0.5 
38  LEU 38  A 38  A ? VAL 30  A 30  A ? -3.7 TRP 36  A 36  A ? -0.4 VAL 30  A 30  A ? -2.6 ALA 40  A 40  A ? -0.2 
39  THR 39  A 39  A ? MET 88  A 88  A ? -2.8 VAL 37  A 37  A ? -0.5 MET 88  A 88  A ? -2.5 ALA 41  A 41  A ? -0.3 
40  ALA 40  A 40  A ? SER 28  A 28  A ? -0.5 LEU 38  A 38  A ? -0.2 CYS 43  A 43  A ? -1.6 LEU 87  A 87  A ? -0.3 
41  ALA 41  A 41  A ? THR 39  A 39  A ? -0.3 HIS 42  A 42  A ? -0.3 ASP 44  A 44  A ? -1.7 ALA 40  A 40  A ? -0.1 
42  HIS 42  A 42  A ? CYS 43  A 43  A ? -0.3 HIS 83  A 83  A ? -0.1 ALA 41  A 41  A ? -0.3 SER 176 A 176 A ? -0.0 
43  CYS 43  A 43  A ? ALA 40  A 40  A ? -1.6 SER 28  A 28  A ? -0.1 GLN 45  A 45  A ? -0.6 HIS 42  A 42  A ? -0.3 
44  ASP 44  A 44  A ? ALA 41  A 41  A ? -1.7 THR 39  A 39  A ? -0.0 GLN 46  A 46  A ? -0.3 ALA 41  A 41  A ? -0.1 
45  GLN 45  A 45  A ? CYS 43  A 43  A ? -0.6 ?   ?   ? ?   ? ? ?    ILE 48  A 48  A ? -0.2 ASN 47  A 47  A ? -0.2 
46  GLN 46  A 46  A ? ASP 44  A 44  A ? -0.3 ASN 47  A 47  A ? -0.2 ?   ?   ? ?   ? ? ?    ?   ?   ? ?   ? ? ?    
47  ASN 47  A 47  A ? GLN 45  A 45  A ? -0.2 ILE 48  A 48  A ? -0.2 HIS 49  A 49  A ? -0.6 GLN 46  A 46  A ? -0.2 
48  ILE 48  A 48  A ? SER 69  A 69  A ? -0.2 GLN 45  A 45  A ? -0.2 SER 69  A 69  A ? -2.1 THR 50  A 50  A ? -0.5 
49  HIS 49  A 49  A ? SER 20  A 20  A ? -1.2 ASN 47  A 47  A ? -0.6 SER 20  A 20  A ? -1.8 ARG 51  A 51  A ? -0.5 
50  THR 50  A 50  A ? ILE 67  A 67  A ? -2.3 ILE 48  A 48  A ? -0.5 ILE 67  A 67  A ? -2.6 MET 52  A 52  A ? -0.4 
51  ARG 51  A 51  A ? ILE 18  A 18  A ? -2.9 HIS 49  A 49  A ? -0.5 ILE 18  A 18  A ? -3.4 GLY 53  A 53  A ? -0.3 
52  MET 52  A 52  A ? GLN 65  A 65  A ? -2.4 THR 50  A 50  A ? -0.4 GLN 65  A 65  A ? -2.2 VAL 17  A 17  A ? -0.1 
53  GLY 53  A 53  A ? GLN 16  A 16  A ? -0.7 PRO 14  A 14  A ? -0.3 HIS 55  A 55  A ? -0.4 SER 63  A 63  A ? -0.2 
54  ASP 54  A 54  A ? GLN 16  A 16  A ? -0.4 HIS 55  A 55  A ? -0.2 GLY 53  A 53  A ? -0.3 LEU 57  A 57  A ? -0.1 
55  HIS 55  A 55  A ? GLY 53  A 53  A ? -0.4 SER 56  A 56  A ? -0.3 LEU 136 A 136 A ? -2.2 LEU 57  A 57  A ? -0.4 
56  SER 56  A 56  A ? ASP 59  A 59  A ? -0.2 LEU 135 A 135 A ? -0.2 HIS 55  A 55  A ? -0.3 LEU 135 A 135 A ? -0.2 
57  LEU 57  A 57  A ? ASP 134 A 134 A ? -2.4 HIS 55  A 55  A ? -0.4 LEU 135 A 135 A ? -0.1 SER 56  A 56  A ? -0.1 
58  GLN 58  A 58  A ? ASP 134 A 134 A ? -0.2 ASN 60  A 60  A ? -0.0 ASN 60  A 60  A ? -0.3 LEU 57  A 57  A ? -0.2 
59  ASP 59  A 59  A ? ASN 60  A 60  A ? -0.0 GLU 61  A 61  A ? -0.0 GLU 61  A 61  A ? -1.0 SER 56  A 56  A ? -0.2 
60  ASN 60  A 60  A ? GLN 58  A 58  A ? -0.3 GLU 61  A 61  A ? -0.1 LEU 57  A 57  A ? -0.1 ASP 54  A 54  A ? -0.0 
61  GLU 61  A 61  A ? ASP 59  A 59  A ? -1.0 SER 56  A 56  A ? -0.2 ASN 60  A 60  A ? -0.1 GLY 53  A 53  A ? -0.0 
62  GLY 62  A 62  A ? SER 63  A 63  A ? -0.1 ASP 59  A 59  A ? -0.1 ASP 54  A 54  A ? -0.1 ASN 60  A 60  A ? -0.1 
63  SER 63  A 63  A ? GLY 53  A 53  A ? -0.2 GLN 65  A 65  A ? -0.0 ASP 54  A 54  A ? -0.1 GLN 65  A 65  A ? -0.1 
64  GLU 64  A 64  A ? GLY 53  A 53  A ? -0.1 ARG 51  A 51  A ? -0.1 SER 66  A 66  A ? -0.5 GLY 53  A 53  A ? -0.2 
65  GLN 65  A 65  A ? MET 52  A 52  A ? -2.2 SER 63  A 63  A ? -0.1 MET 52  A 52  A ? -2.4 ILE 67  A 67  A ? -0.6 
66  SER 66  A 66  A ? GLU 64  A 64  A ? -0.5 ARG 51  A 51  A ? -0.2 THR 68  A 68  A ? -0.4 ARG 51  A 51  A ? -0.2 
67  ILE 67  A 67  A ? THR 50  A 50  A ? -2.6 GLN 65  A 65  A ? -0.6 THR 50  A 50  A ? -2.3 SER 69  A 69  A ? -0.3 
68  THR 68  A 68  A ? SER 66  A 66  A ? -0.4 HIS 49  A 49  A ? -0.2 ARG 93  A 93  A ? -3.3 ASN 94  A 94  A ? -0.3 
69  SER 69  A 69  A ? ILE 48  A 48  A ? -2.1 ILE 67  A 67  A ? -0.3 LEU 92  A 92  A ? -0.3 ILE 48  A 48  A ? -0.2 
70  VAL 70  A 70  A ? LYS 91  A 91  A ? -3.0 THR 68  A 68  A ? -0.3 LYS 72  A 72  A ? -0.3 LEU 92  A 92  A ? -0.2 
71  GLN 71  A 71  A ? LYS 91  A 91  A ? -1.4 PHE 73  A 73  A ? -0.0 LYS 91  A 91  A ? -2.7 PHE 73  A 73  A ? -0.4 
72  LYS 72  A 72  A ? VAL 70  A 70  A ? -0.3 LEU 90  A 90  A ? -0.2 GLN 74  A 74  A ? -0.5 LEU 90  A 90  A ? -0.2 
73  PHE 73  A 73  A ? LEU 89  A 89  A ? -3.2 GLN 71  A 71  A ? -0.4 LEU 89  A 89  A ? -2.5 HIS 75  A 75  A ? -0.3 
74  GLN 74  A 74  A ? LYS 72  A 72  A ? -0.5 MET 88  A 88  A ? -0.2 MET 88  A 88  A ? -0.2 SER 76  A 76  A ? -0.2 
75  HIS 75  A 75  A ? LEU 87  A 87  A ? -3.0 PHE 73  A 73  A ? -0.3 PHE 78  A 78  A ? -1.9 GLN 74  A 74  A ? -0.1 
76  SER 76  A 76  A ? ALA 77  A 77  A ? -0.3 GLN 74  A 74  A ? -0.2 HIS 75  A 75  A ? -0.2 GLN 74  A 74  A ? -0.0 
77  ALA 77  A 77  A ? SER 85  A 85  A ? -0.1 ASN 79  A 79  A ? -0.1 SER 76  A 76  A ? -0.3 ASN 79  A 79  A ? -0.2 
78  PHE 78  A 78  A ? HIS 75  A 75  A ? -1.9 LEU 87  A 87  A ? -0.1 SER 85  A 85  A ? -0.2 ASP 86  A 86  A ? -0.1 
79  ASN 79  A 79  A ? ASP 84  A 84  A ? -2.3 ALA 77  A 77  A ? -0.2 HIS 83  A 83  A ? -2.5 ASP 84  A 84  A ? -0.5 
80  PRO 80  A 80  A ? ?   ?   ? ?   ? ? ?    ?   ?   ? ?   ? ? ?    ASN 79  A 79  A ? -0.1 PHE 78  A 78  A ? -0.0 
81  THR 81  A 81  A ? THR 82  A 82  A ? -0.1 ASP 84  A 84  A ? -0.1 PHE 78  A 78  A ? -0.0 ASN 79  A 79  A ? -0.0 
82  THR 82  A 82  A ? ASP 84  A 84  A ? -0.1 ILE 155 A 155 A ? -0.0 SER 85  A 85  A ? -0.1 ASP 86  A 86  A ? -0.1 
83  HIS 83  A 83  A ? ASN 79  A 79  A ? -2.5 ASP 84  A 84  A ? -0.2 ASP 86  A 86  A ? -0.9 SER 85  A 85  A ? -0.2 
84  ASP 84  A 84  A ? ASN 79  A 79  A ? -0.5 SER 85  A 85  A ? -0.2 ASN 79  A 79  A ? -2.3 HIS 83  A 83  A ? -0.2 
85  SER 85  A 85  A ? PHE 78  A 78  A ? -0.2 ASP 86  A 86  A ? -0.2 LEU 87  A 87  A ? -2.4 ASP 84  A 84  A ? -0.2 
86  ASP 86  A 86  A ? HIS 83  A 83  A ? -0.9 ASN 158 A 158 A ? -0.1 MET 88  A 88  A ? -0.4 SER 85  A 85  A ? -0.2 
87  LEU 87  A 87  A ? SER 85  A 85  A ? -2.4 ALA 40  A 40  A ? -0.3 HIS 75  A 75  A ? -3.0 LEU 89  A 89  A ? -0.3 
88  MET 88  A 88  A ? THR 39  A 39  A ? -2.5 ASP 86  A 86  A ? -0.4 THR 39  A 39  A ? -2.8 LEU 90  A 90  A ? -0.4 
89  LEU 89  A 89  A ? PHE 73  A 73  A ? -2.5 LEU 87  A 87  A ? -0.3 PHE 73  A 73  A ? -3.2 LYS 91  A 91  A ? -0.5 
90  LEU 90  A 90  A ? VAL 37  A 37  A ? -3.1 MET 88  A 88  A ? -0.4 VAL 37  A 37  A ? -2.3 LEU 92  A 92  A ? -0.6 
91  LYS 91  A 91  A ? GLN 71  A 71  A ? -2.7 LEU 89  A 89  A ? -0.5 VAL 70  A 70  A ? -3.0 GLN 71  A 71  A ? -1.4 
92  LEU 92  A 92  A ? ASP 35  A 35  A ? -2.8 LEU 90  A 90  A ? -0.6 SER 69  A 69  A ? -0.2 THR 68  A 68  A ? -0.1 
93  ARG 93  A 93  A ? THR 68  A 68  A ? -3.3 LYS 91  A 91  A ? -0.1 SER 95  A 95  A ? -0.3 LEU 92  A 92  A ? -0.1 
94  ASN 94  A 94  A ? THR 68  A 68  A ? -0.3 LYS 34  A 34  A ? -0.1 ARG 93  A 93  A ? -0.1 ALA 96  A 96  A ? -0.1 
95  SER 95  A 95  A ? ARG 93  A 93  A ? -0.3 ALA 96  A 96  A ? -0.1 ASP 35  A 35  A ? -0.2 ILE 97  A 97  A ? -0.2 
96  ALA 96  A 96  A ? LYS 34  A 34  A ? -3.8 ASN 33  A 33  A ? -0.1 ILE 98  A 98  A ? -0.7 SER 95  A 95  A ? -0.1 
97  ILE 97  A 97  A ? SER 95  A 95  A ? -0.2 ILE 98  A 98  A ? -0.0 ASN 99  A 99  A ? -0.6 ALA 96  A 96  A ? -0.1 
98  ILE 98  A 98  A ? ALA 96  A 96  A ? -0.7 TYR 101 A 101 A ? -0.1 GLN 100 A 100 A ? -0.2 SER 103 A 103 A ? -0.1 
99  ASN 99  A 99  A ? ILE 97  A 97  A ? -0.6 VAL 102 A 102 A ? -0.4 VAL 102 A 102 A ? -2.7 ?   ?   ? ?   ? ? ?    
100 GLN 100 A 100 A ? TYR 101 A 101 A ? -0.3 ILE 98  A 98  A ? -0.2 SER 103 A 103 A ? -0.1 ILE 98  A 98  A ? -0.1 
101 TYR 101 A 101 A ? VAL 102 A 102 A ? -0.2 PRO 14  A 14  A ? -0.1 SER 103 A 103 A ? -0.3 GLY 53  A 53  A ? -0.3 
102 VAL 102 A 102 A ? ASN 99  A 99  A ? -2.7 PHE 15  A 15  A ? -0.1 ASN 99  A 99  A ? -0.4 PHE 15  A 15  A ? -0.2 
103 SER 103 A 103 A ? TYR 101 A 101 A ? -0.3 ILE 98  A 98  A ? -0.1 GLU 105 A 105 A ? -0.3 ILE 32  A 32  A ? -0.2 
104 ILE 104 A 104 A ? LEU 31  A 31  A ? -0.8 PHE 15  A 15  A ? -0.1 LEU 106 A 106 A ? -0.3 ARG 185 A 185 A ? -0.1 
105 GLU 105 A 105 A ? ASN 184 A 184 A ? -0.6 SER 103 A 103 A ? -0.3 LEU 186 A 186 A ? -3.2 ALA 107 A 107 A ? -0.2 
106 LEU 106 A 106 A ? ILE 104 A 104 A ? -0.3 ARG 185 A 185 A ? -0.2 THR 108 A 108 A ? -0.3 GLN 187 A 187 A ? -0.1 
107 ALA 107 A 107 A ? LEU 186 A 186 A ? -1.9 GLU 105 A 105 A ? -0.2 THR 213 A 213 A ? -0.1 LEU 106 A 106 A ? -0.1 
108 THR 108 A 108 A ? LEU 106 A 106 A ? -0.3 GLU 109 A 109 A ? -0.2 CYS 110 A 110 A ? -0.3 ALA 107 A 107 A ? -0.2 
109 GLU 109 A 109 A ? LEU 106 A 106 A ? -0.1 GLN 211 A 211 A ? -0.0 ALA 111 A 111 A ? -0.2 THR 108 A 108 A ? -0.2 
110 CYS 110 A 110 A ? THR 108 A 108 A ? -0.3 CYS 210 A 210 A ? -0.1 GLN 112 A 112 A ? -0.1 GLN 187 A 187 A ? -0.0 
111 ALA 111 A 111 A ? GLU 109 A 109 A ? -0.2 GLN 187 A 187 A ? -0.1 CYS 110 A 110 A ? -0.1 ASN 114 A 114 A ? -0.1 
112 GLN 112 A 112 A ? PRO 113 A 113 A ? -0.1 CYS 110 A 110 A ? -0.1 THR 115 A 115 A ? -1.0 THR 143 A 143 A ? -0.3 
113 PRO 113 A 113 A ? ?   ?   ? ?   ? ? ?    ?   ?   ? ?   ? ? ?    ILE 144 A 144 A ? -0.2 GLN 112 A 112 A ? -0.1 
114 ASN 114 A 114 A ? THR 143 A 143 A ? -3.2 THR 115 A 115 A ? -0.3 HIS 116 A 116 A ? -0.4 ILE 144 A 144 A ? -0.1 
115 THR 115 A 115 A ? GLN 112 A 112 A ? -1.0 HIS 116 A 116 A ? -0.1 THR 143 A 143 A ? -2.0 CYS 117 A 117 A ? -0.3 
116 HIS 116 A 116 A ? ASN 114 A 114 A ? -0.4 TYR 142 A 142 A ? -0.2 ILE 183 A 183 A ? -0.8 GLU 118 A 118 A ? -0.3 
117 CYS 117 A 117 A ? VAL 141 A 141 A ? -3.4 THR 115 A 115 A ? -0.3 VAL 141 A 141 A ? -2.5 VAL 119 A 119 A ? -0.4 
118 GLU 118 A 118 A ? VAL 181 A 181 A ? -2.8 HIS 116 A 116 A ? -0.3 VAL 181 A 181 A ? -2.9 SER 120 A 120 A ? -0.4 
119 VAL 119 A 119 A ? ALA 139 A 139 A ? -2.7 CYS 117 A 117 A ? -0.4 ALA 139 A 139 A ? -2.2 GLY 121 A 121 A ? -0.3 
120 SER 120 A 120 A ? PRO 179 A 179 A ? -1.0 GLU 118 A 118 A ? -0.4 TRP 122 A 122 A ? -0.3 CYS 138 A 138 A ? -0.2 
121 GLY 121 A 121 A ? GLN 137 A 137 A ? -2.1 VAL 119 A 119 A ? -0.3 GLN 137 A 137 A ? -2.4 VAL 2   A 2   A ? -0.1 
122 TRP 122 A 122 A ? GLY 174 A 174 A ? -0.3 SER 120 A 120 A ? -0.3 ILE 125 A 125 A ? -0.1 VAL 25  A 25  A ? -0.1 
123 GLY 123 A 123 A ? THR 124 A 124 A ? -0.2 TYR 132 A 132 A ? -0.1 VAL 2   A 2   A ? -0.3 GLY 174 A 174 A ? -0.2 
124 THR 124 A 124 A ? GLN 173 A 173 A ? -1.5 TYR 132 A 132 A ? -0.2 TYR 132 A 132 A ? -0.2 CYS 172 A 172 A ? -0.2 
125 ILE 125 A 125 A ? GLU 131 A 131 A ? -2.9 ARG 1   A 1   A ? -0.1 GLY 4   A 4   A ? -0.5 SER 127 A 127 A ? -0.3 
126 LYS 126 A 126 A ? GLU 131 A 131 A ? -0.4 VAL 129 A 129 A ? -0.2 GLU 131 A 131 A ? -0.4 ILE 3   A 3   A ? -0.0 
127 SER 127 A 127 A ? ILE 125 A 125 A ? -0.3 PRO 128 A 128 A ? -0.1 VAL 130 A 130 A ? -0.1 ILE 196 A 196 A ? -0.1 
128 PRO 128 A 128 A ? ?   ?   ? ?   ? ? ?    ?   ?   ? ?   ? ? ?    VAL 130 A 130 A ? -0.4 SER 127 A 127 A ? -0.1 
129 VAL 129 A 129 A ? ILE 125 A 125 A ? -0.0 VAL 130 A 130 A ? -0.0 GLU 131 A 131 A ? -0.5 LYS 126 A 126 A ? -0.2 
130 VAL 130 A 130 A ? PRO 128 A 128 A ? -0.4 ILE 125 A 125 A ? -0.1 TYR 132 A 132 A ? -0.4 SER 127 A 127 A ? -0.1 
131 GLU 131 A 131 A ? VAL 129 A 129 A ? -0.5 LYS 126 A 126 A ? -0.4 ILE 125 A 125 A ? -2.9 LYS 126 A 126 A ? -0.4 
132 TYR 132 A 132 A ? VAL 130 A 130 A ? -0.4 THR 124 A 124 A ? -0.2 THR 124 A 124 A ? -0.2 ASP 134 A 134 A ? -0.1 
133 PRO 133 A 133 A ? ?   ?   ? ?   ? ? ?    ?   ?   ? ?   ? ? ?    GLN 137 A 137 A ? -0.1 LEU 57  A 57  A ? -0.1 
134 ASP 134 A 134 A ? TYR 132 A 132 A ? -0.1 LEU 136 A 136 A ? -0.1 LEU 57  A 57  A ? -2.4 LEU 136 A 136 A ? -0.3 
135 LEU 135 A 135 A ? SER 56  A 56  A ? -0.2 LEU 57  A 57  A ? -0.1 SER 56  A 56  A ? -0.2 HIS 55  A 55  A ? -0.0 
136 LEU 136 A 136 A ? HIS 55  A 55  A ? -2.2 ASP 134 A 134 A ? -0.3 CYS 8   A 8   A ? -2.8 CYS 138 A 138 A ? -0.3 
137 GLN 137 A 137 A ? GLY 121 A 121 A ? -2.4 GLU 7   A 7   A ? -0.2 GLY 121 A 121 A ? -2.1 ALA 139 A 139 A ? -0.3 
138 CYS 138 A 138 A ? GLN 6   A 6   A ? -3.2 LEU 136 A 136 A ? -0.3 GLN 6   A 6   A ? -2.7 GLN 140 A 140 A ? -0.4 
139 ALA 139 A 139 A ? VAL 119 A 119 A ? -2.2 GLN 137 A 137 A ? -0.3 VAL 119 A 119 A ? -2.7 VAL 141 A 141 A ? -0.4 
140 GLN 140 A 140 A ? CYS 138 A 138 A ? -0.4 GLU 118 A 118 A ? -0.2 TYR 142 A 142 A ? -0.3 GLU 118 A 118 A ? -0.2 
141 VAL 141 A 141 A ? CYS 117 A 117 A ? -2.5 ALA 139 A 139 A ? -0.4 CYS 117 A 117 A ? -3.4 THR 143 A 143 A ? -0.4 
142 TYR 142 A 142 A ? GLY 163 A 163 A ? -1.7 GLN 140 A 140 A ? -0.3 GLY 163 A 163 A ? -2.3 HIS 116 A 116 A ? -0.2 
143 THR 143 A 143 A ? THR 115 A 115 A ? -2.0 VAL 141 A 141 A ? -0.4 ASN 114 A 114 A ? -3.2 SER 145 A 145 A ? -0.4 
144 ILE 144 A 144 A ? CYS 161 A 161 A ? -2.6 PRO 113 A 113 A ? -0.2 CYS 161 A 161 A ? -0.6 THR 143 A 143 A ? -0.0 
145 SER 145 A 145 A ? THR 143 A 143 A ? -0.4 HIS 146 A 146 A ? -0.1 CYS 149 A 149 A ? -2.5 LYS 150 A 150 A ? -0.2 
146 HIS 146 A 146 A ? GLU 147 A 147 A ? -0.2 ASP 148 A 148 A ? -0.2 LYS 150 A 150 A ? -2.1 ILE 155 A 155 A ? -0.2 
147 GLU 147 A 147 A ? CYS 149 A 149 A ? -0.2 ASP 148 A 148 A ? -0.2 GLN 151 A 151 A ? -1.1 HIS 146 A 146 A ? -0.2 
148 ASP 148 A 148 A ? CYS 149 A 149 A ? -0.2 LYS 150 A 150 A ? -0.2 ALA 152 A 152 A ? -1.0 GLN 151 A 151 A ? -0.3 
149 CYS 149 A 149 A ? SER 145 A 145 A ? -2.5 LYS 150 A 150 A ? -0.2 TYR 153 A 153 A ? -2.9 ALA 152 A 152 A ? -0.8 
150 LYS 150 A 150 A ? HIS 146 A 146 A ? -2.1 GLN 151 A 151 A ? -0.3 CYS 149 A 149 A ? -0.2 ASP 148 A 148 A ? -0.2 
151 GLN 151 A 151 A ? GLU 147 A 147 A ? -1.1 ASP 148 A 148 A ? -0.3 LYS 150 A 150 A ? -0.3 CYS 149 A 149 A ? -0.2 
152 ALA 152 A 152 A ? ASP 148 A 148 A ? -1.0 CYS 149 A 149 A ? -0.8 LYS 150 A 150 A ? -0.2 GLN 151 A 151 A ? -0.2 
153 TYR 153 A 153 A ? CYS 149 A 149 A ? -2.9 ASP 148 A 148 A ? -0.1 ILE 155 A 155 A ? -1.6 ALA 152 A 152 A ? -0.2 
154 PRO 154 A 154 A ? ?   ?   ? ?   ? ? ?    ?   ?   ? ?   ? ? ?    THR 156 A 156 A ? -0.2 LYS 150 A 150 A ? -0.1 
155 ILE 155 A 155 A ? TYR 153 A 153 A ? -1.6 HIS 146 A 146 A ? -0.2 GLU 157 A 157 A ? -0.2 ASP 84  A 84  A ? -0.0 
156 THR 156 A 156 A ? PRO 154 A 154 A ? -0.2 LEU 160 A 160 A ? -0.0 MET 159 A 159 A ? -1.6 ILE 155 A 155 A ? -0.0 
157 GLU 157 A 157 A ? ASN 158 A 158 A ? -0.3 ILE 155 A 155 A ? -0.2 GLN 211 A 211 A ? -0.1 HIS 146 A 146 A ? -0.0 
158 ASN 158 A 158 A ? THR 207 A 207 A ? -0.1 GLN 211 A 211 A ? -0.0 ASN 208 A 208 A ? -2.7 LEU 160 A 160 A ? -0.3 
159 MET 159 A 159 A ? THR 156 A 156 A ? -1.6 THR 207 A 207 A ? -0.2 CYS 161 A 161 A ? -0.3 THR 207 A 207 A ? -0.2 
160 LEU 160 A 160 A ? TYR 206 A 206 A ? -2.5 ASN 158 A 158 A ? -0.3 TYR 206 A 206 A ? -3.0 ALA 162 A 162 A ? -0.4 
161 CYS 161 A 161 A ? ILE 144 A 144 A ? -0.6 MET 159 A 159 A ? -0.3 ILE 144 A 144 A ? -2.6 GLY 163 A 163 A ? -0.3 
162 ALA 162 A 162 A ? GLY 204 A 204 A ? -1.8 LEU 160 A 160 A ? -0.4 GLY 204 A 204 A ? -1.9 VAL 164 A 164 A ? -0.3 
163 GLY 163 A 163 A ? TYR 142 A 142 A ? -2.3 CYS 161 A 161 A ? -0.3 TYR 142 A 142 A ? -1.7 ARG 165 A 165 A ? -0.4 
164 VAL 164 A 164 A ? VAL 169 A 169 A ? -0.8 ALA 162 A 162 A ? -0.3 GLY 167 A 167 A ? -1.8 GLY 166 A 166 A ? -0.3 
165 ARG 165 A 165 A ? GLY 163 A 163 A ? -0.4 GLY 166 A 166 A ? -0.2 VAL 168 A 168 A ? -0.1 SER 200 A 200 A ? -0.1 
166 GLY 166 A 166 A ? VAL 164 A 164 A ? -0.3 GLY 167 A 167 A ? -0.1 SER 200 A 200 A ? -0.3 ARG 165 A 165 A ? -0.2 
167 GLY 167 A 167 A ? VAL 164 A 164 A ? -1.8 GLN 199 A 199 A ? -0.3 SER 200 A 200 A ? -0.2 GLY 166 A 166 A ? -0.1 
168 VAL 168 A 168 A ? VAL 169 A 169 A ? -0.2 ARG 165 A 165 A ? -0.1 ASP 170 A 170 A ? -0.4 GLY 166 A 166 A ? -0.1 
169 VAL 169 A 169 A ? VAL 164 A 164 A ? -0.2 GLN 199 A 199 A ? -0.1 VAL 164 A 164 A ? -0.8 SER 171 A 171 A ? -0.3 
170 ASP 170 A 170 A ? ILE 3   A 3   A ? -1.5 VAL 168 A 168 A ? -0.4 ILE 3   A 3   A ? -3.6 CYS 172 A 172 A ? -0.4 
171 SER 171 A 171 A ? VAL 169 A 169 A ? -0.3 VAL 2   A 2   A ? -0.2 VAL 2   A 2   A ? -0.2 ALA 198 A 198 A ? -0.2 
172 CYS 172 A 172 A ? ASP 170 A 170 A ? -0.4 THR 124 A 124 A ? -0.2 ASP 175 A 175 A ? -0.9 GLY 123 A 123 A ? -0.1 
173 GLN 173 A 173 A ? GLN 195 A 195 A ? -0.3 GLY 174 A 174 A ? -0.2 THR 124 A 124 A ? -1.5 CYS 172 A 172 A ? -0.2 
174 GLY 174 A 174 A ? GLY 123 A 123 A ? -0.2 GLN 26  A 26  A ? -0.2 TRP 122 A 122 A ? -0.3 GLN 173 A 173 A ? -0.2 
175 ASP 175 A 175 A ? CYS 172 A 172 A ? -0.9 GLY 121 A 121 A ? -0.1 GLY 178 A 178 A ? -2.8 ILE 190 A 190 A ? -0.3 
176 SER 176 A 176 A ? GLY 177 A 177 A ? -0.3 GLN 26  A 26  A ? -0.2 SER 28  A 28  A ? -3.5 SER 191 A 191 A ? -0.2 
177 GLY 177 A 177 A ? ILE 190 A 190 A ? -2.4 GLY 178 A 178 A ? -0.3 SER 176 A 176 A ? -0.3 SER 191 A 191 A ? -0.1 
178 GLY 178 A 178 A ? ASP 175 A 175 A ? -2.8 PRO 179 A 179 A ? -0.1 ILE 190 A 190 A ? -2.6 GLY 177 A 177 A ? -0.3 
179 PRO 179 A 179 A ? ?   ?   ? ?   ? ? ?    ?   ?   ? ?   ? ? ?    SER 120 A 120 A ? -1.0 VAL 181 A 181 A ? -0.5 
180 LEU 180 A 180 A ? GLY 188 A 188 A ? -2.5 GLY 178 A 178 A ? -0.2 GLN 187 A 187 A ? -3.1 GLY 188 A 188 A ? -1.5 
181 VAL 181 A 181 A ? GLU 118 A 118 A ? -2.9 PRO 179 A 179 A ? -0.5 GLU 118 A 118 A ? -2.8 ILE 183 A 183 A ? -0.4 
182 CYS 182 A 182 A ? ARG 185 A 185 A ? -2.6 LEU 180 A 180 A ? -0.5 ARG 185 A 185 A ? -1.6 CYS 117 A 117 A ? -0.2 
183 ILE 183 A 183 A ? HIS 116 A 116 A ? -0.8 VAL 181 A 181 A ? -0.4 CYS 182 A 182 A ? -0.2 CYS 117 A 117 A ? -0.1 
184 ASN 184 A 184 A ? ARG 185 A 185 A ? -0.2 VAL 181 A 181 A ? -0.1 GLU 105 A 105 A ? -0.6 LEU 186 A 186 A ? -0.4 
185 ARG 185 A 185 A ? CYS 182 A 182 A ? -1.6 ILE 104 A 104 A ? -0.1 CYS 182 A 182 A ? -2.6 GLN 187 A 187 A ? -0.6 
186 LEU 186 A 186 A ? GLU 105 A 105 A ? -3.2 ASN 184 A 184 A ? -0.4 ALA 107 A 107 A ? -1.9 VAL 181 A 181 A ? -0.2 
187 GLN 187 A 187 A ? LEU 180 A 180 A ? -3.1 ARG 185 A 185 A ? -0.6 ILE 209 A 209 A ? -1.6 CYS 210 A 210 A ? -0.5 
188 GLY 188 A 188 A ? LEU 180 A 180 A ? -1.5 ASN 208 A 208 A ? -0.2 LEU 180 A 180 A ? -2.5 ILE 190 A 190 A ? -0.4 
189 VAL 189 A 189 A ? THR 207 A 207 A ? -1.3 GLN 187 A 187 A ? -0.3 THR 207 A 207 A ? -3.2 SER 191 A 191 A ? -0.2 
190 ILE 190 A 190 A ? GLY 178 A 178 A ? -2.6 GLY 188 A 188 A ? -0.4 GLY 177 A 177 A ? -2.4 TYR 206 A 206 A ? -0.2 
191 SER 191 A 191 A ? VAL 205 A 205 A ? -2.3 TRP 192 A 192 A ? -0.4 GLY 193 A 193 A ? -0.3 TYR 206 A 206 A ? -0.2 
192 TRP 192 A 192 A ? VAL 205 A 205 A ? -1.6 SER 176 A 176 A ? -0.0 VAL 205 A 205 A ? -2.5 SER 191 A 191 A ? -0.4 
193 GLY 193 A 193 A ? SER 191 A 191 A ? -0.3 GLY 204 A 204 A ? -0.2 GLY 204 A 204 A ? -0.1 CYS 197 A 197 A ? -0.1 
194 LEU 194 A 194 A ? TRP 192 A 192 A ? -0.3 PRO 203 A 203 A ? -0.2 ALA 198 A 198 A ? -0.1 GLN 199 A 199 A ? -0.0 
195 GLN 195 A 195 A ? ILE 196 A 196 A ? -0.1 CYS 172 A 172 A ? -0.1 CYS 197 A 197 A ? -0.7 GLN 173 A 173 A ? -0.3 
196 ILE 196 A 196 A ? CYS 172 A 172 A ? -0.1 SER 127 A 127 A ? -0.1 GLN 199 A 199 A ? -0.4 LEU 194 A 194 A ? -0.2 
197 CYS 197 A 197 A ? GLN 195 A 195 A ? -0.7 ALA 198 A 198 A ? -0.2 CYS 172 A 172 A ? -0.1 ASP 170 A 170 A ? -0.1 
198 ALA 198 A 198 A ? LYS 202 A 202 A ? -0.3 GLN 199 A 199 A ? -0.2 SER 200 A 200 A ? -0.4 CYS 197 A 197 A ? -0.2 
199 GLN 199 A 199 A ? LYS 202 A 202 A ? -0.5 ILE 196 A 196 A ? -0.4 LYS 202 A 202 A ? -2.3 GLY 167 A 167 A ? -0.3 
200 SER 200 A 200 A ? ALA 198 A 198 A ? -0.4 GLY 166 A 166 A ? -0.3 ARG 165 A 165 A ? -0.1 GLN 199 A 199 A ? -0.1 
201 GLY 201 A 201 A ? GLN 199 A 199 A ? -0.1 LYS 202 A 202 A ? -0.1 SER 200 A 200 A ? -0.3 ARG 165 A 165 A ? -0.1 
202 LYS 202 A 202 A ? GLN 199 A 199 A ? -2.3 LEU 194 A 194 A ? -0.0 GLN 199 A 199 A ? -0.5 ALA 198 A 198 A ? -0.3 
203 PRO 203 A 203 A ? ?   ?   ? ?   ? ? ?    ?   ?   ? ?   ? ? ?    LEU 194 A 194 A ? -0.2 GLY 163 A 163 A ? -0.2 
204 GLY 204 A 204 A ? ALA 162 A 162 A ? -1.9 GLY 193 A 193 A ? -0.1 ALA 162 A 162 A ? -1.8 TYR 206 A 206 A ? -0.5 
205 VAL 205 A 205 A ? TRP 192 A 192 A ? -2.5 CYS 161 A 161 A ? -0.2 SER 191 A 191 A ? -2.3 TRP 192 A 192 A ? -1.6 
206 TYR 206 A 206 A ? LEU 160 A 160 A ? -3.0 GLY 204 A 204 A ? -0.5 LEU 160 A 160 A ? -2.5 ASN 208 A 208 A ? -0.5 
207 THR 207 A 207 A ? VAL 189 A 189 A ? -3.2 VAL 205 A 205 A ? -0.3 VAL 189 A 189 A ? -1.3 ILE 209 A 209 A ? -1.0 
208 ASN 208 A 208 A ? ASN 158 A 158 A ? -2.7 TYR 206 A 206 A ? -0.5 GLN 211 A 211 A ? -1.6 PHE 212 A 212 A ? -0.3 
209 ILE 209 A 209 A ? GLN 187 A 187 A ? -1.6 THR 207 A 207 A ? -1.0 PHE 212 A 212 A ? -2.4 THR 213 A 213 A ? -0.3 
210 CYS 210 A 210 A ? GLN 187 A 187 A ? -0.5 GLN 211 A 211 A ? -0.3 THR 213 A 213 A ? -0.5 ILE 209 A 209 A ? -0.3 
211 GLN 211 A 211 A ? ASN 208 A 208 A ? -1.6 PHE 212 A 212 A ? -0.2 CYS 210 A 210 A ? -0.3 ILE 209 A 209 A ? -0.2 
212 PHE 212 A 212 A ? ILE 209 A 209 A ? -2.4 ASN 208 A 208 A ? -0.3 ILE 216 A 216 A ? -2.5 GLN 211 A 211 A ? -0.2 
213 THR 213 A 213 A ? CYS 210 A 210 A ? -0.5 ILE 209 A 209 A ? -0.3 ARG 217 A 217 A ? -2.3 ASP 218 A 218 A ? -0.2 
214 ASN 214 A 214 A ? CYS 210 A 210 A ? -0.2 TRP 215 A 215 A ? -0.2 ASP 218 A 218 A ? -2.7 THR 219 A 219 A ? -0.2 
215 TRP 215 A 215 A ? ARG 217 A 217 A ? -0.2 ILE 216 A 216 A ? -0.2 THR 219 A 219 A ? -2.5 MET 220 A 220 A ? -0.2 
216 ILE 216 A 216 A ? PHE 212 A 212 A ? -2.5 ARG 217 A 217 A ? -0.2 MET 220 A 220 A ? -2.1 ASN 214 A 214 A ? -0.2 
217 ARG 217 A 217 A ? THR 213 A 213 A ? -2.3 ASP 218 A 218 A ? -0.2 GLN 221 A 221 A ? -2.2 ILE 216 A 216 A ? -0.2 
218 ASP 218 A 218 A ? ASN 214 A 214 A ? -2.7 THR 213 A 213 A ? -0.2 ARG 222 A 222 A ? -1.9 ARG 217 A 217 A ? -0.2 
219 THR 219 A 219 A ? TRP 215 A 215 A ? -2.5 ASN 214 A 214 A ? -0.2 ASN 223 A 223 A ? -0.7 ASP 218 A 218 A ? -0.2 
220 MET 220 A 220 A ? ILE 216 A 216 A ? -2.1 TRP 215 A 215 A ? -0.2 ASN 223 A 223 A ? -0.6 ASP 218 A 218 A ? -0.2 
221 GLN 221 A 221 A ? ARG 217 A 217 A ? -2.2 ARG 222 A 222 A ? -0.2 MET 220 A 220 A ? -0.2 THR 219 A 219 A ? -0.2 
222 ARG 222 A 222 A ? ASP 218 A 218 A ? -1.9 ARG 217 A 217 A ? -0.2 GLN 221 A 221 A ? -0.2 MET 220 A 220 A ? -0.2 
223 ASN 223 A 223 A ? THR 219 A 219 A ? -0.7 MET 220 A 220 A ? -0.6 GLN 221 A 221 A ? -0.2 MET 220 A 220 A ? -0.2 
# 
loop_
_dssp_statistics_histogram.entry_id 
_dssp_statistics_histogram.type 
_dssp_statistics_histogram.1 
_dssp_statistics_histogram.2 
_dssp_statistics_histogram.3 
_dssp_statistics_histogram.4 
_dssp_statistics_histogram.5 
_dssp_statistics_histogram.6 
_dssp_statistics_histogram.7 
_dssp_statistics_histogram.8 
_dssp_statistics_histogram.9 
_dssp_statistics_histogram.10 
_dssp_statistics_histogram.11 
_dssp_statistics_histogram.12 
_dssp_statistics_histogram.13 
_dssp_statistics_histogram.14 
_dssp_statistics_histogram.15 
_dssp_statistics_histogram.16 
_dssp_statistics_histogram.17 
_dssp_statistics_histogram.18 
_dssp_statistics_histogram.19 
_dssp_statistics_histogram.20 
_dssp_statistics_histogram.21 
_dssp_statistics_histogram.22 
_dssp_statistics_histogram.23 
_dssp_statistics_histogram.24 
_dssp_statistics_histogram.25 
_dssp_statistics_histogram.26 
_dssp_statistics_histogram.27 
_dssp_statistics_histogram.28 
_dssp_statistics_histogram.29 
_dssp_statistics_histogram.30 
Nana_TKL1 residues_per_alpha_helix        0 0 0 0 0 0 1 0 0 1 0 0 0 0 0 0 0 0 0 0 0 0 0 0 0 0 0 0 0 0 
Nana_TKL1 parallel_bridges_per_ladder     0 1 0 0 0 0 0 0 0 0 0 0 0 0 0 0 0 0 0 0 0 0 0 0 0 0 0 0 0 0 
Nana_TKL1 antiparallel_bridges_per_ladder 3 1 3 6 1 2 0 0 0 0 0 0 0 0 0 0 0 0 0 0 0 0 0 0 0 0 0 0 0 0 
Nana_TKL1 ladders_per_sheet               0 0 0 0 0 1 0 1 0 0 0 0 0 0 0 0 0 0 0 0 0 0 0 0 0 0 0 0 0 0 
# 
loop_
_dssp_statistics_hbond.entry_id 
_dssp_statistics_hbond.type 
_dssp_statistics_hbond.count 
_dssp_statistics_hbond.count_per_100 
Nana_TKL1 O(I)-->H-N(J)          143 64.1 
Nana_TKL1 'PARALLEL BRIDGES'     3   1.3  
Nana_TKL1 'ANTIPARALLEL BRIDGES' 74  33.2 
Nana_TKL1 O(I)-->H-N(I-5)        2   0.9  
Nana_TKL1 O(I)-->H-N(I-4)        1   0.4  
Nana_TKL1 O(I)-->H-N(I-3)        4   1.8  
Nana_TKL1 O(I)-->H-N(I-2)        0   0.0  
Nana_TKL1 O(I)-->H-N(I-1)        0   0.0  
Nana_TKL1 O(I)-->H-N(I+0)        0   0.0  
Nana_TKL1 O(I)-->H-N(I+1)        0   0.0  
Nana_TKL1 O(I)-->H-N(I+2)        21  9.4  
Nana_TKL1 O(I)-->H-N(I+3)        22  9.9  
Nana_TKL1 O(I)-->H-N(I+4)        14  6.3  
Nana_TKL1 O(I)-->H-N(I+5)        0   0.0  
# 
_dssp_statistics.entry_id                       Nana_TKL1 
_dssp_statistics.nr_of_residues                 223 
_dssp_statistics.nr_of_chains                   1 
_dssp_statistics.nr_of_ss_bridges_total         0 
_dssp_statistics.nr_of_ss_bridges_intra_chain   0 
_dssp_statistics.nr_of_ss_bridges_inter_chain   0 
# 
loop_
_chem_comp.id 
_chem_comp.type 
_chem_comp.mon_nstd_flag 
_chem_comp.name 
_chem_comp.formula 
_chem_comp.formula_weight 
ALA 'L-PEPTIDE LINKING' y ALANINE         'C3 H7 N O2'     89.093 
ARG 'L-PEPTIDE LINKING' y ARGININE        'C6 H15 N4 O2'  175.209 
ASN 'L-PEPTIDE LINKING' y ASPARAGINE      'C4 H8 N2 O3'   132.118 
ASP 'L-PEPTIDE LINKING' y 'ASPARTIC ACID' 'C4 H7 N O4'    133.103 
CYS 'L-PEPTIDE LINKING' y CYSTEINE        'C3 H7 N O2 S'  121.158 
GLN 'L-PEPTIDE LINKING' y GLUTAMINE       'C5 H10 N2 O3'  146.144 
GLU 'L-PEPTIDE LINKING' y 'GLUTAMIC ACID' 'C5 H9 N O4'    147.129 
GLY 'PEPTIDE LINKING'   y GLYCINE         'C2 H5 N O2'     75.067 
HIS 'L-PEPTIDE LINKING' y HISTIDINE       'C6 H10 N3 O2'  156.162 
ILE 'L-PEPTIDE LINKING' y ISOLEUCINE      'C6 H13 N O2'   131.173 
LEU 'L-PEPTIDE LINKING' y LEUCINE         'C6 H13 N O2'   131.173 
LYS 'L-PEPTIDE LINKING' y LYSINE          'C6 H15 N2 O2'  147.195 
MET 'L-PEPTIDE LINKING' y METHIONINE      'C5 H11 N O2 S' 149.211 
PHE 'L-PEPTIDE LINKING' y PHENYLALANINE   'C9 H11 N O2'   165.189 
PRO 'L-PEPTIDE LINKING' y PROLINE         'C5 H9 N O2'     115.13 
SER 'L-PEPTIDE LINKING' y SERINE          'C3 H7 N O3'    105.093 
THR 'L-PEPTIDE LINKING' y THREONINE       'C4 H9 N O3'    119.119 
TRP 'L-PEPTIDE LINKING' y TRYPTOPHAN      'C11 H12 N2 O2' 204.225 
TYR 'L-PEPTIDE LINKING' y TYROSINE        'C9 H11 N O3'   181.189 
VAL 'L-PEPTIDE LINKING' y VALINE          'C5 H11 N O2'   117.146 
# 
loop_
_atom_type.symbol 
N 
C 
O 
S 
# 
loop_
_entity_poly_seq.entity_id 
_entity_poly_seq.num 
_entity_poly_seq.mon_id 
_entity_poly_seq.hetero 
1   1 ARG n 
1   2 VAL n 
1   3 ILE n 
1   4 GLY n 
1   5 GLY n 
1   6 GLN n 
1   7 GLU n 
1   8 CYS n 
1   9 PRO n 
1  10 LYS n 
1  11 HIS n 
1  12 ALA n 
1  13 GLN n 
1  14 PRO n 
1  15 PHE n 
1  16 GLN n 
1  17 VAL n 
1  18 ILE n 
1  19 ARG n 
1  20 SER n 
1  21 HIS n 
1  22 ARG n 
1  23 LYS n 
1  24 LYS n 
1  25 VAL n 
1  26 GLN n 
1  27 CYS n 
1  28 SER n 
1  29 GLY n 
1  30 VAL n 
1  31 LEU n 
1  32 ILE n 
1  33 ASN n 
1  34 LYS n 
1  35 ASP n 
1  36 TRP n 
1  37 VAL n 
1  38 LEU n 
1  39 THR n 
1  40 ALA n 
1  41 ALA n 
1  42 HIS n 
1  43 CYS n 
1  44 ASP n 
1  45 GLN n 
1  46 GLN n 
1  47 ASN n 
1  48 ILE n 
1  49 HIS n 
1  50 THR n 
1  51 ARG n 
1  52 MET n 
1  53 GLY n 
1  54 ASP n 
1  55 HIS n 
1  56 SER n 
1  57 LEU n 
1  58 GLN n 
1  59 ASP n 
1  60 ASN n 
1  61 GLU n 
1  62 GLY n 
1  63 SER n 
1  64 GLU n 
1  65 GLN n 
1  66 SER n 
1  67 ILE n 
1  68 THR n 
1  69 SER n 
1  70 VAL n 
1  71 GLN n 
1  72 LYS n 
1  73 PHE n 
1  74 GLN n 
1  75 HIS n 
1  76 SER n 
1  77 ALA n 
1  78 PHE n 
1  79 ASN n 
1  80 PRO n 
1  81 THR n 
1  82 THR n 
1  83 HIS n 
1  84 ASP n 
1  85 SER n 
1  86 ASP n 
1  87 LEU n 
1  88 MET n 
1  89 LEU n 
1  90 LEU n 
1  91 LYS n 
1  92 LEU n 
1  93 ARG n 
1  94 ASN n 
1  95 SER n 
1  96 ALA n 
1  97 ILE n 
1  98 ILE n 
1  99 ASN n 
1 100 GLN n 
1 101 TYR n 
1 102 VAL n 
1 103 SER n 
1 104 ILE n 
1 105 GLU n 
1 106 LEU n 
1 107 ALA n 
1 108 THR n 
1 109 GLU n 
1 110 CYS n 
1 111 ALA n 
1 112 GLN n 
1 113 PRO n 
1 114 ASN n 
1 115 THR n 
1 116 HIS n 
1 117 CYS n 
1 118 GLU n 
1 119 VAL n 
1 120 SER n 
1 121 GLY n 
1 122 TRP n 
1 123 GLY n 
1 124 THR n 
1 125 ILE n 
1 126 LYS n 
1 127 SER n 
1 128 PRO n 
1 129 VAL n 
1 130 VAL n 
1 131 GLU n 
1 132 TYR n 
1 133 PRO n 
1 134 ASP n 
1 135 LEU n 
1 136 LEU n 
1 137 GLN n 
1 138 CYS n 
1 139 ALA n 
1 140 GLN n 
1 141 VAL n 
1 142 TYR n 
1 143 THR n 
1 144 ILE n 
1 145 SER n 
1 146 HIS n 
1 147 GLU n 
1 148 ASP n 
1 149 CYS n 
1 150 LYS n 
1 151 GLN n 
1 152 ALA n 
1 153 TYR n 
1 154 PRO n 
1 155 ILE n 
1 156 THR n 
1 157 GLU n 
1 158 ASN n 
1 159 MET n 
1 160 LEU n 
1 161 CYS n 
1 162 ALA n 
1 163 GLY n 
1 164 VAL n 
1 165 ARG n 
1 166 GLY n 
1 167 GLY n 
1 168 VAL n 
1 169 VAL n 
1 170 ASP n 
1 171 SER n 
1 172 CYS n 
1 173 GLN n 
1 174 GLY n 
1 175 ASP n 
1 176 SER n 
1 177 GLY n 
1 178 GLY n 
1 179 PRO n 
1 180 LEU n 
1 181 VAL n 
1 182 CYS n 
1 183 ILE n 
1 184 ASN n 
1 185 ARG n 
1 186 LEU n 
1 187 GLN n 
1 188 GLY n 
1 189 VAL n 
1 190 ILE n 
1 191 SER n 
1 192 TRP n 
1 193 GLY n 
1 194 LEU n 
1 195 GLN n 
1 196 ILE n 
1 197 CYS n 
1 198 ALA n 
1 199 GLN n 
1 200 SER n 
1 201 GLY n 
1 202 LYS n 
1 203 PRO n 
1 204 GLY n 
1 205 VAL n 
1 206 TYR n 
1 207 THR n 
1 208 ASN n 
1 209 ILE n 
1 210 CYS n 
1 211 GLN n 
1 212 PHE n 
1 213 THR n 
1 214 ASN n 
1 215 TRP n 
1 216 ILE n 
1 217 ARG n 
1 218 ASP n 
1 219 THR n 
1 220 MET n 
1 221 GLN n 
1 222 ARG n 
1 223 ASN n 
# 
loop_
_pdbx_poly_seq_scheme.asym_id 
_pdbx_poly_seq_scheme.entity_id 
_pdbx_poly_seq_scheme.seq_id 
_pdbx_poly_seq_scheme.mon_id 
_pdbx_poly_seq_scheme.ndb_seq_num 
_pdbx_poly_seq_scheme.pdb_seq_num 
_pdbx_poly_seq_scheme.auth_seq_num 
_pdbx_poly_seq_scheme.pdb_mon_id 
_pdbx_poly_seq_scheme.auth_mon_id 
_pdbx_poly_seq_scheme.pdb_strand_id 
_pdbx_poly_seq_scheme.pdb_ins_code 
_pdbx_poly_seq_scheme.hetero 
A 1   1 ARG   1 1   1   ARG ARG A ? n 
A 1   2 VAL   2 2   2   VAL VAL A ? n 
A 1   3 ILE   3 3   3   ILE ILE A ? n 
A 1   4 GLY   4 4   4   GLY GLY A ? n 
A 1   5 GLY   5 5   5   GLY GLY A ? n 
A 1   6 GLN   6 6   6   GLN GLN A ? n 
A 1   7 GLU   7 7   7   GLU GLU A ? n 
A 1   8 CYS   8 8   8   CYS CYS A ? n 
A 1   9 PRO   9 9   9   PRO PRO A ? n 
A 1  10 LYS  10 10  10  LYS LYS A ? n 
A 1  11 HIS  11 11  11  HIS HIS A ? n 
A 1  12 ALA  12 12  12  ALA ALA A ? n 
A 1  13 GLN  13 13  13  GLN GLN A ? n 
A 1  14 PRO  14 14  14  PRO PRO A ? n 
A 1  15 PHE  15 15  15  PHE PHE A ? n 
A 1  16 GLN  16 16  16  GLN GLN A ? n 
A 1  17 VAL  17 17  17  VAL VAL A ? n 
A 1  18 ILE  18 18  18  ILE ILE A ? n 
A 1  19 ARG  19 19  19  ARG ARG A ? n 
A 1  20 SER  20 20  20  SER SER A ? n 
A 1  21 HIS  21 21  21  HIS HIS A ? n 
A 1  22 ARG  22 22  22  ARG ARG A ? n 
A 1  23 LYS  23 23  23  LYS LYS A ? n 
A 1  24 LYS  24 24  24  LYS LYS A ? n 
A 1  25 VAL  25 25  25  VAL VAL A ? n 
A 1  26 GLN  26 26  26  GLN GLN A ? n 
A 1  27 CYS  27 27  27  CYS CYS A ? n 
A 1  28 SER  28 28  28  SER SER A ? n 
A 1  29 GLY  29 29  29  GLY GLY A ? n 
A 1  30 VAL  30 30  30  VAL VAL A ? n 
A 1  31 LEU  31 31  31  LEU LEU A ? n 
A 1  32 ILE  32 32  32  ILE ILE A ? n 
A 1  33 ASN  33 33  33  ASN ASN A ? n 
A 1  34 LYS  34 34  34  LYS LYS A ? n 
A 1  35 ASP  35 35  35  ASP ASP A ? n 
A 1  36 TRP  36 36  36  TRP TRP A ? n 
A 1  37 VAL  37 37  37  VAL VAL A ? n 
A 1  38 LEU  38 38  38  LEU LEU A ? n 
A 1  39 THR  39 39  39  THR THR A ? n 
A 1  40 ALA  40 40  40  ALA ALA A ? n 
A 1  41 ALA  41 41  41  ALA ALA A ? n 
A 1  42 HIS  42 42  42  HIS HIS A ? n 
A 1  43 CYS  43 43  43  CYS CYS A ? n 
A 1  44 ASP  44 44  44  ASP ASP A ? n 
A 1  45 GLN  45 45  45  GLN GLN A ? n 
A 1  46 GLN  46 46  46  GLN GLN A ? n 
A 1  47 ASN  47 47  47  ASN ASN A ? n 
A 1  48 ILE  48 48  48  ILE ILE A ? n 
A 1  49 HIS  49 49  49  HIS HIS A ? n 
A 1  50 THR  50 50  50  THR THR A ? n 
A 1  51 ARG  51 51  51  ARG ARG A ? n 
A 1  52 MET  52 52  52  MET MET A ? n 
A 1  53 GLY  53 53  53  GLY GLY A ? n 
A 1  54 ASP  54 54  54  ASP ASP A ? n 
A 1  55 HIS  55 55  55  HIS HIS A ? n 
A 1  56 SER  56 56  56  SER SER A ? n 
A 1  57 LEU  57 57  57  LEU LEU A ? n 
A 1  58 GLN  58 58  58  GLN GLN A ? n 
A 1  59 ASP  59 59  59  ASP ASP A ? n 
A 1  60 ASN  60 60  60  ASN ASN A ? n 
A 1  61 GLU  61 61  61  GLU GLU A ? n 
A 1  62 GLY  62 62  62  GLY GLY A ? n 
A 1  63 SER  63 63  63  SER SER A ? n 
A 1  64 GLU  64 64  64  GLU GLU A ? n 
A 1  65 GLN  65 65  65  GLN GLN A ? n 
A 1  66 SER  66 66  66  SER SER A ? n 
A 1  67 ILE  67 67  67  ILE ILE A ? n 
A 1  68 THR  68 68  68  THR THR A ? n 
A 1  69 SER  69 69  69  SER SER A ? n 
A 1  70 VAL  70 70  70  VAL VAL A ? n 
A 1  71 GLN  71 71  71  GLN GLN A ? n 
A 1  72 LYS  72 72  72  LYS LYS A ? n 
A 1  73 PHE  73 73  73  PHE PHE A ? n 
A 1  74 GLN  74 74  74  GLN GLN A ? n 
A 1  75 HIS  75 75  75  HIS HIS A ? n 
A 1  76 SER  76 76  76  SER SER A ? n 
A 1  77 ALA  77 77  77  ALA ALA A ? n 
A 1  78 PHE  78 78  78  PHE PHE A ? n 
A 1  79 ASN  79 79  79  ASN ASN A ? n 
A 1  80 PRO  80 80  80  PRO PRO A ? n 
A 1  81 THR  81 81  81  THR THR A ? n 
A 1  82 THR  82 82  82  THR THR A ? n 
A 1  83 HIS  83 83  83  HIS HIS A ? n 
A 1  84 ASP  84 84  84  ASP ASP A ? n 
A 1  85 SER  85 85  85  SER SER A ? n 
A 1  86 ASP  86 86  86  ASP ASP A ? n 
A 1  87 LEU  87 87  87  LEU LEU A ? n 
A 1  88 MET  88 88  88  MET MET A ? n 
A 1  89 LEU  89 89  89  LEU LEU A ? n 
A 1  90 LEU  90 90  90  LEU LEU A ? n 
A 1  91 LYS  91 91  91  LYS LYS A ? n 
A 1  92 LEU  92 92  92  LEU LEU A ? n 
A 1  93 ARG  93 93  93  ARG ARG A ? n 
A 1  94 ASN  94 94  94  ASN ASN A ? n 
A 1  95 SER  95 95  95  SER SER A ? n 
A 1  96 ALA  96 96  96  ALA ALA A ? n 
A 1  97 ILE  97 97  97  ILE ILE A ? n 
A 1  98 ILE  98 98  98  ILE ILE A ? n 
A 1  99 ASN  99 99  99  ASN ASN A ? n 
A 1 100 GLN 100 100 100 GLN GLN A ? n 
A 1 101 TYR 101 101 101 TYR TYR A ? n 
A 1 102 VAL 102 102 102 VAL VAL A ? n 
A 1 103 SER 103 103 103 SER SER A ? n 
A 1 104 ILE 104 104 104 ILE ILE A ? n 
A 1 105 GLU 105 105 105 GLU GLU A ? n 
A 1 106 LEU 106 106 106 LEU LEU A ? n 
A 1 107 ALA 107 107 107 ALA ALA A ? n 
A 1 108 THR 108 108 108 THR THR A ? n 
A 1 109 GLU 109 109 109 GLU GLU A ? n 
A 1 110 CYS 110 110 110 CYS CYS A ? n 
A 1 111 ALA 111 111 111 ALA ALA A ? n 
A 1 112 GLN 112 112 112 GLN GLN A ? n 
A 1 113 PRO 113 113 113 PRO PRO A ? n 
A 1 114 ASN 114 114 114 ASN ASN A ? n 
A 1 115 THR 115 115 115 THR THR A ? n 
A 1 116 HIS 116 116 116 HIS HIS A ? n 
A 1 117 CYS 117 117 117 CYS CYS A ? n 
A 1 118 GLU 118 118 118 GLU GLU A ? n 
A 1 119 VAL 119 119 119 VAL VAL A ? n 
A 1 120 SER 120 120 120 SER SER A ? n 
A 1 121 GLY 121 121 121 GLY GLY A ? n 
A 1 122 TRP 122 122 122 TRP TRP A ? n 
A 1 123 GLY 123 123 123 GLY GLY A ? n 
A 1 124 THR 124 124 124 THR THR A ? n 
A 1 125 ILE 125 125 125 ILE ILE A ? n 
A 1 126 LYS 126 126 126 LYS LYS A ? n 
A 1 127 SER 127 127 127 SER SER A ? n 
A 1 128 PRO 128 128 128 PRO PRO A ? n 
A 1 129 VAL 129 129 129 VAL VAL A ? n 
A 1 130 VAL 130 130 130 VAL VAL A ? n 
A 1 131 GLU 131 131 131 GLU GLU A ? n 
A 1 132 TYR 132 132 132 TYR TYR A ? n 
A 1 133 PRO 133 133 133 PRO PRO A ? n 
A 1 134 ASP 134 134 134 ASP ASP A ? n 
A 1 135 LEU 135 135 135 LEU LEU A ? n 
A 1 136 LEU 136 136 136 LEU LEU A ? n 
A 1 137 GLN 137 137 137 GLN GLN A ? n 
A 1 138 CYS 138 138 138 CYS CYS A ? n 
A 1 139 ALA 139 139 139 ALA ALA A ? n 
A 1 140 GLN 140 140 140 GLN GLN A ? n 
A 1 141 VAL 141 141 141 VAL VAL A ? n 
A 1 142 TYR 142 142 142 TYR TYR A ? n 
A 1 143 THR 143 143 143 THR THR A ? n 
A 1 144 ILE 144 144 144 ILE ILE A ? n 
A 1 145 SER 145 145 145 SER SER A ? n 
A 1 146 HIS 146 146 146 HIS HIS A ? n 
A 1 147 GLU 147 147 147 GLU GLU A ? n 
A 1 148 ASP 148 148 148 ASP ASP A ? n 
A 1 149 CYS 149 149 149 CYS CYS A ? n 
A 1 150 LYS 150 150 150 LYS LYS A ? n 
A 1 151 GLN 151 151 151 GLN GLN A ? n 
A 1 152 ALA 152 152 152 ALA ALA A ? n 
A 1 153 TYR 153 153 153 TYR TYR A ? n 
A 1 154 PRO 154 154 154 PRO PRO A ? n 
A 1 155 ILE 155 155 155 ILE ILE A ? n 
A 1 156 THR 156 156 156 THR THR A ? n 
A 1 157 GLU 157 157 157 GLU GLU A ? n 
A 1 158 ASN 158 158 158 ASN ASN A ? n 
A 1 159 MET 159 159 159 MET MET A ? n 
A 1 160 LEU 160 160 160 LEU LEU A ? n 
A 1 161 CYS 161 161 161 CYS CYS A ? n 
A 1 162 ALA 162 162 162 ALA ALA A ? n 
A 1 163 GLY 163 163 163 GLY GLY A ? n 
A 1 164 VAL 164 164 164 VAL VAL A ? n 
A 1 165 ARG 165 165 165 ARG ARG A ? n 
A 1 166 GLY 166 166 166 GLY GLY A ? n 
A 1 167 GLY 167 167 167 GLY GLY A ? n 
A 1 168 VAL 168 168 168 VAL VAL A ? n 
A 1 169 VAL 169 169 169 VAL VAL A ? n 
A 1 170 ASP 170 170 170 ASP ASP A ? n 
A 1 171 SER 171 171 171 SER SER A ? n 
A 1 172 CYS 172 172 172 CYS CYS A ? n 
A 1 173 GLN 173 173 173 GLN GLN A ? n 
A 1 174 GLY 174 174 174 GLY GLY A ? n 
A 1 175 ASP 175 175 175 ASP ASP A ? n 
A 1 176 SER 176 176 176 SER SER A ? n 
A 1 177 GLY 177 177 177 GLY GLY A ? n 
A 1 178 GLY 178 178 178 GLY GLY A ? n 
A 1 179 PRO 179 179 179 PRO PRO A ? n 
A 1 180 LEU 180 180 180 LEU LEU A ? n 
A 1 181 VAL 181 181 181 VAL VAL A ? n 
A 1 182 CYS 182 182 182 CYS CYS A ? n 
A 1 183 ILE 183 183 183 ILE ILE A ? n 
A 1 184 ASN 184 184 184 ASN ASN A ? n 
A 1 185 ARG 185 185 185 ARG ARG A ? n 
A 1 186 LEU 186 186 186 LEU LEU A ? n 
A 1 187 GLN 187 187 187 GLN GLN A ? n 
A 1 188 GLY 188 188 188 GLY GLY A ? n 
A 1 189 VAL 189 189 189 VAL VAL A ? n 
A 1 190 ILE 190 190 190 ILE ILE A ? n 
A 1 191 SER 191 191 191 SER SER A ? n 
A 1 192 TRP 192 192 192 TRP TRP A ? n 
A 1 193 GLY 193 193 193 GLY GLY A ? n 
A 1 194 LEU 194 194 194 LEU LEU A ? n 
A 1 195 GLN 195 195 195 GLN GLN A ? n 
A 1 196 ILE 196 196 196 ILE ILE A ? n 
A 1 197 CYS 197 197 197 CYS CYS A ? n 
A 1 198 ALA 198 198 198 ALA ALA A ? n 
A 1 199 GLN 199 199 199 GLN GLN A ? n 
A 1 200 SER 200 200 200 SER SER A ? n 
A 1 201 GLY 201 201 201 GLY GLY A ? n 
A 1 202 LYS 202 202 202 LYS LYS A ? n 
A 1 203 PRO 203 203 203 PRO PRO A ? n 
A 1 204 GLY 204 204 204 GLY GLY A ? n 
A 1 205 VAL 205 205 205 VAL VAL A ? n 
A 1 206 TYR 206 206 206 TYR TYR A ? n 
A 1 207 THR 207 207 207 THR THR A ? n 
A 1 208 ASN 208 208 208 ASN ASN A ? n 
A 1 209 ILE 209 209 209 ILE ILE A ? n 
A 1 210 CYS 210 210 210 CYS CYS A ? n 
A 1 211 GLN 211 211 211 GLN GLN A ? n 
A 1 212 PHE 212 212 212 PHE PHE A ? n 
A 1 213 THR 213 213 213 THR THR A ? n 
A 1 214 ASN 214 214 214 ASN ASN A ? n 
A 1 215 TRP 215 215 215 TRP TRP A ? n 
A 1 216 ILE 216 216 216 ILE ILE A ? n 
A 1 217 ARG 217 217 217 ARG ARG A ? n 
A 1 218 ASP 218 218 218 ASP ASP A ? n 
A 1 219 THR 219 219 219 THR THR A ? n 
A 1 220 MET 220 220 220 MET MET A ? n 
A 1 221 GLN 221 221 221 GLN GLN A ? n 
A 1 222 ARG 222 222 222 ARG ARG A ? n 
A 1 223 ASN 223 223 223 ASN ASN A ? n 
# 
loop_
_atom_site.group_PDB 
_atom_site.id 
_atom_site.type_symbol 
_atom_site.label_atom_id 
_atom_site.label_alt_id 
_atom_site.label_comp_id 
_atom_site.label_asym_id 
_atom_site.label_entity_id 
_atom_site.label_seq_id 
_atom_site.pdbx_PDB_ins_code 
_atom_site.Cartn_x 
_atom_site.Cartn_y 
_atom_site.Cartn_z 
_atom_site.occupancy 
_atom_site.B_iso_or_equiv 
_atom_site.pdbx_formal_charge 
_atom_site.auth_seq_id 
_atom_site.auth_comp_id 
_atom_site.auth_asym_id 
_atom_site.auth_atom_id 
_atom_site.pdbx_PDB_model_num 
ATOM 1    N N   ? ARG A 1   1 ?   5.963   5.402  -1.927 1.000 54.730 ? 1   ARG A N   1 
ATOM 2    C CA  ? ARG A 1   1 ?   6.996   6.215  -2.562 1.000 54.730 ? 1   ARG A CA  1 
ATOM 3    C C   ? ARG A 1   1 ?   6.978   6.036  -4.077 1.000 54.730 ? 1   ARG A C   1 
ATOM 4    C CB  ? ARG A 1   1 ?   8.377   5.859  -2.008 1.000 54.730 ? 1   ARG A CB  1 
ATOM 5    O O   ? ARG A 1   1 ?   6.951   4.908  -4.574 1.000 54.730 ? 1   ARG A O   1 
ATOM 6    C CG  ? ARG A 1   1 ?   8.589   6.283  -0.564 1.000 54.730 ? 1   ARG A CG  1 
ATOM 7    C CD  ? ARG A 1   1 ?   9.998   5.965  -0.084 1.000 54.730 ? 1   ARG A CD  1 
ATOM 8    N NE  ? ARG A 1   1 ?  10.206   6.389   1.298 1.000 54.730 ? 1   ARG A NE  1 
ATOM 9    N NH1 ? ARG A 1   1 ?  12.291   5.416   1.502 1.000 54.730 ? 1   ARG A NH1 1 
ATOM 10   N NH2 ? ARG A 1   1 ?  11.375   6.555   3.268 1.000 54.730 ? 1   ARG A NH2 1 
ATOM 11   C CZ  ? ARG A 1   1 ?  11.290   6.119   2.019 1.000 54.730 ? 1   ARG A CZ  1 
ATOM 12   N N   ? VAL A 1   2 ?   6.865   7.179  -4.802 1.000 55.020 ? 2   VAL A N   1 
ATOM 13   C CA  ? VAL A 1   2 ?   6.941   7.028  -6.251 1.000 55.020 ? 2   VAL A CA  1 
ATOM 14   C C   ? VAL A 1   2 ?   8.143   7.801  -6.789 1.000 55.020 ? 2   VAL A C   1 
ATOM 15   C CB  ? VAL A 1   2 ?   5.645   7.511  -6.941 1.000 55.020 ? 2   VAL A CB  1 
ATOM 16   O O   ? VAL A 1   2 ?   8.174   9.032  -6.732 1.000 55.020 ? 2   VAL A O   1 
ATOM 17   C CG1 ? VAL A 1   2 ?   5.740   7.331  -8.455 1.000 55.020 ? 2   VAL A CG1 1 
ATOM 18   C CG2 ? VAL A 1   2 ?   4.435   6.762  -6.386 1.000 55.020 ? 2   VAL A CG2 1 
ATOM 19   N N   ? ILE A 1   3 ?   9.352   7.208  -6.925 1.000 60.780 ? 3   ILE A N   1 
ATOM 20   C CA  ? ILE A 1   3 ?  10.556   7.775  -7.524 1.000 60.780 ? 3   ILE A CA  1 
ATOM 21   C C   ? ILE A 1   3 ?  10.399   7.831  -9.042 1.000 60.780 ? 3   ILE A C   1 
ATOM 22   C CB  ? ILE A 1   3 ?  11.813   6.961  -7.145 1.000 60.780 ? 3   ILE A CB  1 
ATOM 23   O O   ? ILE A 1   3 ?  10.027   6.838  -9.671 1.000 60.780 ? 3   ILE A O   1 
ATOM 24   C CG1 ? ILE A 1   3 ?  11.994   6.936  -5.622 1.000 60.780 ? 3   ILE A CG1 1 
ATOM 25   C CG2 ? ILE A 1   3 ?  13.055   7.533  -7.835 1.000 60.780 ? 3   ILE A CG2 1 
ATOM 26   C CD1 ? ILE A 1   3 ?  13.196   6.127  -5.155 1.000 60.780 ? 3   ILE A CD1 1 
ATOM 27   N N   ? GLY A 1   4 ?  10.560   9.164  -9.546 1.000 60.410 ? 4   GLY A N   1 
ATOM 28   C CA  ? GLY A 1   4 ?  10.382   9.350 -10.977 1.000 60.410 ? 4   GLY A CA  1 
ATOM 29   C C   ? GLY A 1   4 ?   8.935   9.579 -11.373 1.000 60.410 ? 4   GLY A C   1 
ATOM 30   O O   ? GLY A 1   4 ?   8.584   9.470 -12.550 1.000 60.410 ? 4   GLY A O   1 
ATOM 31   N N   ? GLY A 1   5 ?   8.054   9.750 -10.242 1.000 70.180 ? 5   GLY A N   1 
ATOM 32   C CA  ? GLY A 1   5 ?   6.645  10.057 -10.430 1.000 70.180 ? 5   GLY A CA  1 
ATOM 33   C C   ? GLY A 1   5 ?   6.374  11.541 -10.588 1.000 70.180 ? 5   GLY A C   1 
ATOM 34   O O   ? GLY A 1   5 ?   7.295  12.357 -10.512 1.000 70.180 ? 5   GLY A O   1 
ATOM 35   N N   ? GLN A 1   6 ?   5.319  11.957 -11.062 1.000 83.450 ? 6   GLN A N   1 
ATOM 36   C CA  ? GLN A 1   6 ?   4.829  13.325 -11.194 1.000 83.450 ? 6   GLN A CA  1 
ATOM 37   C C   ? GLN A 1   6 ?   3.567  13.541 -10.363 1.000 83.450 ? 6   GLN A C   1 
ATOM 38   C CB  ? GLN A 1   6 ?   4.553  13.658 -12.662 1.000 83.450 ? 6   GLN A CB  1 
ATOM 39   O O   ? GLN A 1   6 ?   2.928  12.578  -9.935 1.000 83.450 ? 6   GLN A O   1 
ATOM 40   C CG  ? GLN A 1   6 ?   3.486  12.780 -13.301 1.000 83.450 ? 6   GLN A CG  1 
ATOM 41   C CD  ? GLN A 1   6 ?   3.357  13.008 -14.796 1.000 83.450 ? 6   GLN A CD  1 
ATOM 42   N NE2 ? GLN A 1   6 ?   2.449  12.275 -15.431 1.000 83.450 ? 6   GLN A NE2 1 
ATOM 43   O OE1 ? GLN A 1   6 ?   4.066  13.837 -15.374 1.000 83.450 ? 6   GLN A OE1 1 
ATOM 44   N N   ? GLU A 1   7 ?   3.395  14.816 -10.083 1.000 88.790 ? 7   GLU A N   1 
ATOM 45   C CA  ? GLU A 1   7 ?   2.153  15.132  -9.384 1.000 88.790 ? 7   GLU A CA  1 
ATOM 46   C C   ? GLU A 1   7 ?   0.954  14.479 -10.066 1.000 88.790 ? 7   GLU A C   1 
ATOM 47   C CB  ? GLU A 1   7 ?   1.951  16.648  -9.305 1.000 88.790 ? 7   GLU A CB  1 
ATOM 48   O O   ? GLU A 1   7 ?   0.816  14.546 -11.289 1.000 88.790 ? 7   GLU A O   1 
ATOM 49   C CG  ? GLU A 1   7 ?   0.636  17.060  -8.660 1.000 88.790 ? 7   GLU A CG  1 
ATOM 50   C CD  ? GLU A 1   7 ?   0.343  18.546  -8.793 1.000 88.790 ? 7   GLU A CD  1 
ATOM 51   O OE1 ? GLU A 1   7 ?  -0.834  18.948  -8.649 1.000 88.790 ? 7   GLU A OE1 1 
ATOM 52   O OE2 ? GLU A 1   7 ?   1.297  19.315  -9.045 1.000 88.790 ? 7   GLU A OE2 1 
ATOM 53   N N   ? CYS A 1   8 ?   0.119  13.780  -9.254 1.000 88.250 ? 8   CYS A N   1 
ATOM 54   C CA  ? CYS A 1   8 ?  -1.127  13.209  -9.754 1.000 88.250 ? 8   CYS A CA  1 
ATOM 55   C C   ? CYS A 1   8 ?  -2.127  14.304 -10.104 1.000 88.250 ? 8   CYS A C   1 
ATOM 56   C CB  ? CYS A 1   8 ?  -1.735  12.261  -8.721 1.000 88.250 ? 8   CYS A CB  1 
ATOM 57   O O   ? CYS A 1   8 ?  -2.216  15.316  -9.405 1.000 88.250 ? 8   CYS A O   1 
ATOM 58   S SG  ? CYS A 1   8 ?  -0.685  10.847  -8.323 1.000 88.250 ? 8   CYS A SG  1 
ATOM 59   N N   ? PRO A 1   9 ?  -2.815  14.090 -11.270 1.000 86.840 ? 9   PRO A N   1 
ATOM 60   C CA  ? PRO A 1   9 ?  -3.946  15.006 -11.431 1.000 86.840 ? 9   PRO A CA  1 
ATOM 61   C C   ? PRO A 1   9 ?  -4.872  15.019 -10.217 1.000 86.840 ? 9   PRO A C   1 
ATOM 62   C CB  ? PRO A 1   9 ?  -4.670  14.460 -12.664 1.000 86.840 ? 9   PRO A CB  1 
ATOM 63   O O   ? PRO A 1   9 ?  -5.081  13.981  -9.584 1.000 86.840 ? 9   PRO A O   1 
ATOM 64   C CG  ? PRO A 1   9 ?  -3.629  13.689 -13.408 1.000 86.840 ? 9   PRO A CG  1 
ATOM 65   C CD  ? PRO A 1   9 ?  -2.695  13.064 -12.412 1.000 86.840 ? 9   PRO A CD  1 
ATOM 66   N N   ? LYS A 1  10 ?  -5.294  16.215  -9.872 1.000 85.110 ? 10  LYS A N   1 
ATOM 67   C CA  ? LYS A 1  10 ?  -6.198  16.365  -8.735 1.000 85.110 ? 10  LYS A CA  1 
ATOM 68   C C   ? LYS A 1  10 ?  -7.365  15.386  -8.828 1.000 85.110 ? 10  LYS A C   1 
ATOM 69   C CB  ? LYS A 1  10 ?  -6.723  17.799  -8.651 1.000 85.110 ? 10  LYS A CB  1 
ATOM 70   O O   ? LYS A 1  10 ?  -7.974  15.236  -9.889 1.000 85.110 ? 10  LYS A O   1 
ATOM 71   C CG  ? LYS A 1  10 ?  -7.385  18.139  -7.324 1.000 85.110 ? 10  LYS A CG  1 
ATOM 72   C CD  ? LYS A 1  10 ?  -7.741  19.618  -7.240 1.000 85.110 ? 10  LYS A CD  1 
ATOM 73   C CE  ? LYS A 1  10 ?  -8.403  19.960  -5.912 1.000 85.110 ? 10  LYS A CE  1 
ATOM 74   N NZ  ? LYS A 1  10 ?  -8.709  21.418  -5.805 1.000 85.110 ? 10  LYS A NZ  1 
ATOM 75   N N   ? HIS A 1  11 ?  -7.562  14.525  -7.713 1.000 82.700 ? 11  HIS A N   1 
ATOM 76   C CA  ? HIS A 1  11 ?  -8.690  13.619  -7.527 1.000 82.700 ? 11  HIS A CA  1 
ATOM 77   C C   ? HIS A 1  11 ?  -8.547  12.375  -8.398 1.000 82.700 ? 11  HIS A C   1 
ATOM 78   C CB  ? HIS A 1  11 ? -10.007  14.332  -7.842 1.000 82.700 ? 11  HIS A CB  1 
ATOM 79   O O   ? HIS A 1  11 ?  -9.511  11.628  -8.582 1.000 82.700 ? 11  HIS A O   1 
ATOM 80   C CG  ? HIS A 1  11 ? -10.254  15.539  -6.994 1.000 82.700 ? 11  HIS A CG  1 
ATOM 81   C CD2 ? HIS A 1  11 ? -10.539  16.819  -7.330 1.000 82.700 ? 11  HIS A CD2 1 
ATOM 82   N ND1 ? HIS A 1  11 ? -10.216  15.500  -5.616 1.000 82.700 ? 11  HIS A ND1 1 
ATOM 83   C CE1 ? HIS A 1  11 ? -10.469  16.708  -5.141 1.000 82.700 ? 11  HIS A CE1 1 
ATOM 84   N NE2 ? HIS A 1  11 ? -10.668  17.527  -6.160 1.000 82.700 ? 11  HIS A NE2 1 
ATOM 85   N N   ? ALA A 1  12 ?  -7.455  12.134  -9.008 1.000 84.140 ? 12  ALA A N   1 
ATOM 86   C CA  ? ALA A 1  12 ?  -7.175  11.004  -9.890 1.000 84.140 ? 12  ALA A CA  1 
ATOM 87   C C   ? ALA A 1  12 ?  -6.999   9.716  -9.092 1.000 84.140 ? 12  ALA A C   1 
ATOM 88   C CB  ? ALA A 1  12 ?  -5.930  11.281 -10.730 1.000 84.140 ? 12  ALA A CB  1 
ATOM 89   O O   ? ALA A 1  12 ?  -7.150   8.618  -9.633 1.000 84.140 ? 12  ALA A O   1 
ATOM 90   N N   ? GLN A 1  13 ?  -6.789   9.745  -7.811 1.000 85.770 ? 13  GLN A N   1 
ATOM 91   C CA  ? GLN A 1  13 ?  -6.597   8.577  -6.958 1.000 85.770 ? 13  GLN A CA  1 
ATOM 92   C C   ? GLN A 1  13 ?  -7.434   8.681  -5.686 1.000 85.770 ? 13  GLN A C   1 
ATOM 93   C CB  ? GLN A 1  13 ?  -5.119   8.409  -6.602 1.000 85.770 ? 13  GLN A CB  1 
ATOM 94   O O   ? GLN A 1  13 ?  -6.889   8.772  -4.584 1.000 85.770 ? 13  GLN A O   1 
ATOM 95   C CG  ? GLN A 1  13 ?  -4.202   8.304  -7.813 1.000 85.770 ? 13  GLN A CG  1 
ATOM 96   C CD  ? GLN A 1  13 ?  -4.509   7.095  -8.678 1.000 85.770 ? 13  GLN A CD  1 
ATOM 97   N NE2 ? GLN A 1  13 ?  -4.404   7.264  -9.991 1.000 85.770 ? 13  GLN A NE2 1 
ATOM 98   O OE1 ? GLN A 1  13 ?  -4.836   6.018  -8.169 1.000 85.770 ? 13  GLN A OE1 1 
ATOM 99   N N   ? PRO A 1  14 ?  -8.717   8.572  -5.807 1.000 80.020 ? 14  PRO A N   1 
ATOM 100  C CA  ? PRO A 1  14 ?  -9.667   8.867  -4.732 1.000 80.020 ? 14  PRO A CA  1 
ATOM 101  C C   ? PRO A 1  14 ?  -9.731   7.760  -3.682 1.000 80.020 ? 14  PRO A C   1 
ATOM 102  C CB  ? PRO A 1  14 ? -11.003   8.999  -5.467 1.000 80.020 ? 14  PRO A CB  1 
ATOM 103  O O   ? PRO A 1  14 ? -10.298   7.958  -2.605 1.000 80.020 ? 14  PRO A O   1 
ATOM 104  C CG  ? PRO A 1  14 ? -10.845   8.167  -6.699 1.000 80.020 ? 14  PRO A CG  1 
ATOM 105  C CD  ? PRO A 1  14 ?  -9.412   8.238  -7.142 1.000 80.020 ? 14  PRO A CD  1 
ATOM 106  N N   ? PHE A 1  15 ?  -8.945   6.625  -3.949 1.000 85.780 ? 15  PHE A N   1 
ATOM 107  C CA  ? PHE A 1  15 ?  -8.919   5.465  -3.067 1.000 85.780 ? 15  PHE A CA  1 
ATOM 108  C C   ? PHE A 1  15 ?  -7.730   5.534  -2.116 1.000 85.780 ? 15  PHE A C   1 
ATOM 109  C CB  ? PHE A 1  15 ?  -8.865   4.169  -3.882 1.000 85.780 ? 15  PHE A CB  1 
ATOM 110  O O   ? PHE A 1  15 ?  -7.629   4.737  -1.181 1.000 85.780 ? 15  PHE A O   1 
ATOM 111  C CG  ? PHE A 1  15 ?  -7.885   4.209  -5.023 1.000 85.780 ? 15  PHE A CG  1 
ATOM 112  C CD1 ? PHE A 1  15 ?  -8.317   4.462  -6.319 1.000 85.780 ? 15  PHE A CD1 1 
ATOM 113  C CD2 ? PHE A 1  15 ?  -6.531   3.995  -4.799 1.000 85.780 ? 15  PHE A CD2 1 
ATOM 114  C CE1 ? PHE A 1  15 ?  -7.412   4.500  -7.378 1.000 85.780 ? 15  PHE A CE1 1 
ATOM 115  C CE2 ? PHE A 1  15 ?  -5.621   4.032  -5.851 1.000 85.780 ? 15  PHE A CE2 1 
ATOM 116  C CZ  ? PHE A 1  15 ?  -6.064   4.284  -7.140 1.000 85.780 ? 15  PHE A CZ  1 
ATOM 117  N N   ? GLN A 1  16 ?  -6.804   6.432  -2.373 1.000 88.920 ? 16  GLN A N   1 
ATOM 118  C CA  ? GLN A 1  16 ?  -5.566   6.523  -1.606 1.000 88.920 ? 16  GLN A CA  1 
ATOM 119  C C   ? GLN A 1  16 ?  -5.830   7.040  -0.195 1.000 88.920 ? 16  GLN A C   1 
ATOM 120  C CB  ? GLN A 1  16 ?  -4.559   7.428  -2.317 1.000 88.920 ? 16  GLN A CB  1 
ATOM 121  O O   ? GLN A 1  16 ?  -6.509   8.053  -0.016 1.000 88.920 ? 16  GLN A O   1 
ATOM 122  C CG  ? GLN A 1  16 ?  -3.223   7.547  -1.596 1.000 88.920 ? 16  GLN A CG  1 
ATOM 123  C CD  ? GLN A 1  16 ?  -2.381   6.291  -1.710 1.000 88.920 ? 16  GLN A CD  1 
ATOM 124  N NE2 ? GLN A 1  16 ?  -1.153   6.353  -1.207 1.000 88.920 ? 16  GLN A NE2 1 
ATOM 125  O OE1 ? GLN A 1  16 ?  -2.830   5.273  -2.246 1.000 88.920 ? 16  GLN A OE1 1 
ATOM 126  N N   ? VAL A 1  17 ?  -5.282   6.280   0.779 1.000 90.090 ? 17  VAL A N   1 
ATOM 127  C CA  ? VAL A 1  17 ?  -5.455   6.604   2.191 1.000 90.090 ? 17  VAL A CA  1 
ATOM 128  C C   ? VAL A 1  17 ?  -4.100   6.920   2.819 1.000 90.090 ? 17  VAL A C   1 
ATOM 129  C CB  ? VAL A 1  17 ?  -6.143   5.452   2.958 1.000 90.090 ? 17  VAL A CB  1 
ATOM 130  O O   ? VAL A 1  17 ?  -3.109   6.238   2.547 1.000 90.090 ? 17  VAL A O   1 
ATOM 131  C CG1 ? VAL A 1  17 ?  -6.191   5.753   4.455 1.000 90.090 ? 17  VAL A CG1 1 
ATOM 132  C CG2 ? VAL A 1  17 ?  -7.549   5.213   2.412 1.000 90.090 ? 17  VAL A CG2 1 
ATOM 133  N N   ? ILE A 1  18 ?  -4.147   7.979   3.602 1.000 86.560 ? 18  ILE A N   1 
ATOM 134  C CA  ? ILE A 1  18 ?  -2.963   8.286   4.398 1.000 86.560 ? 18  ILE A CA  1 
ATOM 135  C C   ? ILE A 1  18 ?  -3.179   7.833   5.840 1.000 86.560 ? 18  ILE A C   1 
ATOM 136  C CB  ? ILE A 1  18 ?  -2.628   9.794   4.354 1.000 86.560 ? 18  ILE A CB  1 
ATOM 137  O O   ? ILE A 1  18 ?  -4.215   8.128   6.441 1.000 86.560 ? 18  ILE A O   1 
ATOM 138  C CG1 ? ILE A 1  18 ?  -2.326  10.232   2.916 1.000 86.560 ? 18  ILE A CG1 1 
ATOM 139  C CG2 ? ILE A 1  18 ?  -1.453  10.113   5.283 1.000 86.560 ? 18  ILE A CG2 1 
ATOM 140  C CD1 ? ILE A 1  18 ?  -2.309  11.742   2.720 1.000 86.560 ? 18  ILE A CD1 1 
ATOM 141  N N   ? ARG A 1  19 ?  -2.086   7.101   6.202 1.000 79.390 ? 19  ARG A N   1 
ATOM 142  C CA  ? ARG A 1  19 ?  -2.029   6.765   7.621 1.000 79.390 ? 19  ARG A CA  1 
ATOM 143  C C   ? ARG A 1  19 ?  -0.996   7.622   8.345 1.000 79.390 ? 19  ARG A C   1 
ATOM 144  C CB  ? ARG A 1  19 ?  -1.704   5.282   7.809 1.000 79.390 ? 19  ARG A CB  1 
ATOM 145  O O   ? ARG A 1  19 ?   0.174   7.653   7.959 1.000 79.390 ? 19  ARG A O   1 
ATOM 146  C CG  ? ARG A 1  19 ?  -2.763   4.343   7.252 1.000 79.390 ? 19  ARG A CG  1 
ATOM 147  C CD  ? ARG A 1  19 ?  -2.341   2.885   7.367 1.000 79.390 ? 19  ARG A CD  1 
ATOM 148  N NE  ? ARG A 1  19 ?  -2.156   2.486   8.760 1.000 79.390 ? 19  ARG A NE  1 
ATOM 149  N NH1 ? ARG A 1  19 ?  -0.801   0.678   8.277 1.000 79.390 ? 19  ARG A NH1 1 
ATOM 150  N NH2 ? ARG A 1  19 ?  -1.328   1.173  10.452 1.000 79.390 ? 19  ARG A NH2 1 
ATOM 151  C CZ  ? ARG A 1  19 ?  -1.429   1.447   9.160 1.000 79.390 ? 19  ARG A CZ  1 
ATOM 152  N N   ? SER A 1  20 ?  -1.508   8.278   9.364 1.000 70.830 ? 20  SER A N   1 
ATOM 153  C CA  ? SER A 1  20 ?  -0.612   9.211  10.039 1.000 70.830 ? 20  SER A CA  1 
ATOM 154  C C   ? SER A 1  20 ?  -0.631   9.001  11.549 1.000 70.830 ? 20  SER A C   1 
ATOM 155  C CB  ? SER A 1  20 ?  -0.995  10.655   9.711 1.000 70.830 ? 20  SER A CB  1 
ATOM 156  O O   ? SER A 1  20 ?  -1.606   8.482  12.097 1.000 70.830 ? 20  SER A O   1 
ATOM 157  O OG  ? SER A 1  20 ?  -2.288  10.956  10.206 1.000 70.830 ? 20  SER A OG  1 
ATOM 158  N N   ? HIS A 1  21 ?   0.536   9.083  12.157 1.000 65.150 ? 21  HIS A N   1 
ATOM 159  C CA  ? HIS A 1  21 ?   0.695   9.169  13.604 1.000 65.150 ? 21  HIS A CA  1 
ATOM 160  C C   ? HIS A 1  21 ?   1.329  10.495  14.011 1.000 65.150 ? 21  HIS A C   1 
ATOM 161  C CB  ? HIS A 1  21 ?   1.538   8.003  14.122 1.000 65.150 ? 21  HIS A CB  1 
ATOM 162  O O   ? HIS A 1  21 ?   2.405  10.849  13.522 1.000 65.150 ? 21  HIS A O   1 
ATOM 163  C CG  ? HIS A 1  21 ?   1.592   7.916  15.614 1.000 65.150 ? 21  HIS A CG  1 
ATOM 164  C CD2 ? HIS A 1  21 ?   0.643   7.584  16.520 1.000 65.150 ? 21  HIS A CD2 1 
ATOM 165  N ND1 ? HIS A 1  21 ?   2.733   8.196  16.334 1.000 65.150 ? 21  HIS A ND1 1 
ATOM 166  C CE1 ? HIS A 1  21 ?   2.482   8.037  17.623 1.000 65.150 ? 21  HIS A CE1 1 
ATOM 167  N NE2 ? HIS A 1  21 ?   1.221   7.667  17.763 1.000 65.150 ? 21  HIS A NE2 1 
ATOM 168  N N   ? ARG A 1  22 ?   0.675  11.310  14.937 1.000 63.770 ? 22  ARG A N   1 
ATOM 169  C CA  ? ARG A 1  22 ?   1.189  12.586  15.426 1.000 63.770 ? 22  ARG A CA  1 
ATOM 170  C C   ? ARG A 1  22 ?   1.569  13.503  14.268 1.000 63.770 ? 22  ARG A C   1 
ATOM 171  C CB  ? ARG A 1  22 ?   2.399  12.365  16.337 1.000 63.770 ? 22  ARG A CB  1 
ATOM 172  O O   ? ARG A 1  22 ?   2.612  14.159  14.305 1.000 63.770 ? 22  ARG A O   1 
ATOM 173  C CG  ? ARG A 1  22 ?   2.071  11.631  17.628 1.000 63.770 ? 22  ARG A CG  1 
ATOM 174  C CD  ? ARG A 1  22 ?   3.273  11.568  18.561 1.000 63.770 ? 22  ARG A CD  1 
ATOM 175  N NE  ? ARG A 1  22 ?   2.958  10.856  19.797 1.000 63.770 ? 22  ARG A NE  1 
ATOM 176  N NH1 ? ARG A 1  22 ?   5.106  10.953  20.642 1.000 63.770 ? 22  ARG A NH1 1 
ATOM 177  N NH2 ? ARG A 1  22 ?   3.443   9.928  21.840 1.000 63.770 ? 22  ARG A NH2 1 
ATOM 178  C CZ  ? ARG A 1  22 ?   3.837  10.581  20.757 1.000 63.770 ? 22  ARG A CZ  1 
ATOM 179  N N   ? LYS A 1  23 ?   0.811  13.459  13.098 1.000 63.850 ? 23  LYS A N   1 
ATOM 180  C CA  ? LYS A 1  23 ?   0.898  14.431  12.013 1.000 63.850 ? 23  LYS A CA  1 
ATOM 181  C C   ? LYS A 1  23 ?   2.058  14.107  11.075 1.000 63.850 ? 23  LYS A C   1 
ATOM 182  C CB  ? LYS A 1  23 ?   1.056  15.846  12.571 1.000 63.850 ? 23  LYS A CB  1 
ATOM 183  O O   ? LYS A 1  23 ?   2.481  14.954  10.286 1.000 63.850 ? 23  LYS A O   1 
ATOM 184  C CG  ? LYS A 1  23 ?  -0.157  16.346  13.342 1.000 63.850 ? 23  LYS A CG  1 
ATOM 185  C CD  ? LYS A 1  23 ?   0.012  17.799  13.769 1.000 63.850 ? 23  LYS A CD  1 
ATOM 186  C CE  ? LYS A 1  23 ?  -1.185  18.289  14.573 1.000 63.850 ? 23  LYS A CE  1 
ATOM 187  N NZ  ? LYS A 1  23 ?  -1.030  19.716  14.984 1.000 63.850 ? 23  LYS A NZ  1 
ATOM 188  N N   ? LYS A 1  24 ?   2.649  12.822  11.282 1.000 67.130 ? 24  LYS A N   1 
ATOM 189  C CA  ? LYS A 1  24 ?   3.670  12.334  10.359 1.000 67.130 ? 24  LYS A CA  1 
ATOM 190  C C   ? LYS A 1  24 ?   3.160  11.139   9.558 1.000 67.130 ? 24  LYS A C   1 
ATOM 191  C CB  ? LYS A 1  24 ?   4.941  11.951  11.118 1.000 67.130 ? 24  LYS A CB  1 
ATOM 192  O O   ? LYS A 1  24 ?   2.554  10.223  10.117 1.000 67.130 ? 24  LYS A O   1 
ATOM 193  C CG  ? LYS A 1  24 ?   5.675  13.135  11.731 1.000 67.130 ? 24  LYS A CG  1 
ATOM 194  C CD  ? LYS A 1  24 ?   7.005  12.711  12.343 1.000 67.130 ? 24  LYS A CD  1 
ATOM 195  C CE  ? LYS A 1  24 ?   7.728  13.890  12.981 1.000 67.130 ? 24  LYS A CE  1 
ATOM 196  N NZ  ? LYS A 1  24 ?   9.027  13.477  13.593 1.000 67.130 ? 24  LYS A NZ  1 
ATOM 197  N N   ? VAL A 1  25 ?   3.295  11.251   8.208 1.000 69.310 ? 25  VAL A N   1 
ATOM 198  C CA  ? VAL A 1  25 ?   2.906  10.152   7.330 1.000 69.310 ? 25  VAL A CA  1 
ATOM 199  C C   ? VAL A 1  25 ?   3.758   8.921   7.634 1.000 69.310 ? 25  VAL A C   1 
ATOM 200  C CB  ? VAL A 1  25 ?   3.042  10.540   5.841 1.000 69.310 ? 25  VAL A CB  1 
ATOM 201  O O   ? VAL A 1  25 ?   4.985   8.965   7.521 1.000 69.310 ? 25  VAL A O   1 
ATOM 202  C CG1 ? VAL A 1  25 ?   2.693   9.356   4.940 1.000 69.310 ? 25  VAL A CG1 1 
ATOM 203  C CG2 ? VAL A 1  25 ?   2.154  11.741   5.520 1.000 69.310 ? 25  VAL A CG2 1 
ATOM 204  N N   ? GLN A 1  26 ?   3.044   7.808   7.971 1.000 77.140 ? 26  GLN A N   1 
ATOM 205  C CA  ? GLN A 1  26 ?   3.749   6.614   8.425 1.000 77.140 ? 26  GLN A CA  1 
ATOM 206  C C   ? GLN A 1  26 ?   3.632   5.485   7.405 1.000 77.140 ? 26  GLN A C   1 
ATOM 207  C CB  ? GLN A 1  26 ?   3.208   6.155   9.781 1.000 77.140 ? 26  GLN A CB  1 
ATOM 208  O O   ? GLN A 1  26 ?   4.615   4.800   7.115 1.000 77.140 ? 26  GLN A O   1 
ATOM 209  C CG  ? GLN A 1  26 ?   3.566   7.085  10.932 1.000 77.140 ? 26  GLN A CG  1 
ATOM 210  C CD  ? GLN A 1  26 ?   3.143   6.537  12.282 1.000 77.140 ? 26  GLN A CD  1 
ATOM 211  N NE2 ? GLN A 1  26 ?   3.775   7.025  13.344 1.000 77.140 ? 26  GLN A NE2 1 
ATOM 212  O OE1 ? GLN A 1  26 ?   2.256   5.682  12.370 1.000 77.140 ? 26  GLN A OE1 1 
ATOM 213  N N   ? CYS A 1  27 ?   2.429   5.395   6.865 1.000 88.310 ? 27  CYS A N   1 
ATOM 214  C CA  ? CYS A 1  27 ?   2.050   4.395   5.873 1.000 88.310 ? 27  CYS A CA  1 
ATOM 215  C C   ? CYS A 1  27 ?   0.871   4.877   5.036 1.000 88.310 ? 27  CYS A C   1 
ATOM 216  C CB  ? CYS A 1  27 ?   1.697   3.073   6.554 1.000 88.310 ? 27  CYS A CB  1 
ATOM 217  O O   ? CYS A 1  27 ?   0.297   5.932   5.313 1.000 88.310 ? 27  CYS A O   1 
ATOM 218  S SG  ? CYS A 1  27 ?   3.135   2.138   7.119 1.000 88.310 ? 27  CYS A SG  1 
ATOM 219  N N   ? SER A 1  28 ?   0.655   4.086   4.088 1.000 89.980 ? 28  SER A N   1 
ATOM 220  C CA  ? SER A 1  28 ?  -0.504   4.366   3.247 1.000 89.980 ? 28  SER A CA  1 
ATOM 221  C C   ? SER A 1  28 ?  -1.480   3.194   3.243 1.000 89.980 ? 28  SER A C   1 
ATOM 222  C CB  ? SER A 1  28 ?  -0.065   4.679   1.815 1.000 89.980 ? 28  SER A CB  1 
ATOM 223  O O   ? SER A 1  28 ?  -1.217   2.158   3.856 1.000 89.980 ? 28  SER A O   1 
ATOM 224  O OG  ? SER A 1  28 ?   0.773   5.822   1.785 1.000 89.980 ? 28  SER A OG  1 
ATOM 225  N N   ? GLY A 1  29 ?  -2.636   3.395   2.617 1.000 92.370 ? 29  GLY A N   1 
ATOM 226  C CA  ? GLY A 1  29 ?  -3.671   2.381   2.492 1.000 92.370 ? 29  GLY A CA  1 
ATOM 227  C C   ? GLY A 1  29 ?  -4.633   2.647   1.349 1.000 92.370 ? 29  GLY A C   1 
ATOM 228  O O   ? GLY A 1  29 ?  -4.483   3.631   0.622 1.000 92.370 ? 29  GLY A O   1 
ATOM 229  N N   ? VAL A 1  30 ?  -5.538   1.674   1.232 1.000 94.090 ? 30  VAL A N   1 
ATOM 230  C CA  ? VAL A 1  30 ?  -6.534   1.752   0.169 1.000 94.090 ? 30  VAL A CA  1 
ATOM 231  C C   ? VAL A 1  30 ?  -7.926   1.508   0.745 1.000 94.090 ? 30  VAL A C   1 
ATOM 232  C CB  ? VAL A 1  30 ?  -6.240   0.738  -0.960 1.000 94.090 ? 30  VAL A CB  1 
ATOM 233  O O   ? VAL A 1  30 ?  -8.154   0.511   1.435 1.000 94.090 ? 30  VAL A O   1 
ATOM 234  C CG1 ? VAL A 1  30 ?  -7.185   0.954  -2.140 1.000 94.090 ? 30  VAL A CG1 1 
ATOM 235  C CG2 ? VAL A 1  30 ?  -4.784   0.849  -1.410 1.000 94.090 ? 30  VAL A CG2 1 
ATOM 236  N N   ? LEU A 1  31 ?  -8.776   2.519   0.508 1.000 94.180 ? 31  LEU A N   1 
ATOM 237  C CA  ? LEU A 1  31 ? -10.168   2.293   0.882 1.000 94.180 ? 31  LEU A CA  1 
ATOM 238  C C   ? LEU A 1  31 ? -10.836   1.314  -0.078 1.000 94.180 ? 31  LEU A C   1 
ATOM 239  C CB  ? LEU A 1  31 ? -10.940   3.615   0.900 1.000 94.180 ? 31  LEU A CB  1 
ATOM 240  O O   ? LEU A 1  31 ? -11.055   1.636  -1.248 1.000 94.180 ? 31  LEU A O   1 
ATOM 241  C CG  ? LEU A 1  31 ? -12.370   3.557   1.440 1.000 94.180 ? 31  LEU A CG  1 
ATOM 242  C CD1 ? LEU A 1  31 ? -12.359   3.311   2.945 1.000 94.180 ? 31  LEU A CD1 1 
ATOM 243  C CD2 ? LEU A 1  31 ? -13.119   4.844   1.109 1.000 94.180 ? 31  LEU A CD2 1 
ATOM 244  N N   ? ILE A 1  32 ? -11.248   0.072   0.413 1.000 93.700 ? 32  ILE A N   1 
ATOM 245  C CA  ? ILE A 1  32 ? -11.718  -0.988  -0.471 1.000 93.700 ? 32  ILE A CA  1 
ATOM 246  C C   ? ILE A 1  32 ? -13.223  -1.177  -0.297 1.000 93.700 ? 32  ILE A C   1 
ATOM 247  C CB  ? ILE A 1  32 ? -10.976  -2.317  -0.203 1.000 93.700 ? 32  ILE A CB  1 
ATOM 248  O O   ? ILE A 1  32 ? -13.872  -1.834  -1.115 1.000 93.700 ? 32  ILE A O   1 
ATOM 249  C CG1 ? ILE A 1  32 ? -11.108  -2.714   1.272 1.000 93.700 ? 32  ILE A CG1 1 
ATOM 250  C CG2 ? ILE A 1  32 ?  -9.505  -2.207  -0.612 1.000 93.700 ? 32  ILE A CG2 1 
ATOM 251  C CD1 ? ILE A 1  32 ? -10.620  -4.123   1.579 1.000 93.700 ? 32  ILE A CD1 1 
ATOM 252  N N   ? ASN A 1  33 ? -13.836  -0.532   0.759 1.000 92.650 ? 33  ASN A N   1 
ATOM 253  C CA  ? ASN A 1  33 ? -15.265  -0.350   0.993 1.000 92.650 ? 33  ASN A CA  1 
ATOM 254  C C   ? ASN A 1  33 ? -15.527   0.703   2.067 1.000 92.650 ? 33  ASN A C   1 
ATOM 255  C CB  ? ASN A 1  33 ? -15.919  -1.678   1.381 1.000 92.650 ? 33  ASN A CB  1 
ATOM 256  O O   ? ASN A 1  33 ? -14.592   1.330   2.568 1.000 92.650 ? 33  ASN A O   1 
ATOM 257  C CG  ? ASN A 1  33 ? -15.521  -2.142   2.768 1.000 92.650 ? 33  ASN A CG  1 
ATOM 258  N ND2 ? ASN A 1  33 ? -15.932  -3.351   3.130 1.000 92.650 ? 33  ASN A ND2 1 
ATOM 259  O OD1 ? ASN A 1  33 ? -14.852  -1.418   3.510 1.000 92.650 ? 33  ASN A OD1 1 
ATOM 260  N N   ? LYS A 1  34 ? -16.905   0.972   2.342 1.000 93.620 ? 34  LYS A N   1 
ATOM 261  C CA  ? LYS A 1  34 ? -17.238   2.114   3.189 1.000 93.620 ? 34  LYS A CA  1 
ATOM 262  C C   ? LYS A 1  34 ? -16.680   1.934   4.598 1.000 93.620 ? 34  LYS A C   1 
ATOM 263  C CB  ? LYS A 1  34 ? -18.752   2.316   3.246 1.000 93.620 ? 34  LYS A CB  1 
ATOM 264  O O   ? LYS A 1  34 ? -16.527   2.907   5.339 1.000 93.620 ? 34  LYS A O   1 
ATOM 265  C CG  ? LYS A 1  34 ? -19.509   1.154   3.872 1.000 93.620 ? 34  LYS A CG  1 
ATOM 266  C CD  ? LYS A 1  34 ? -21.012   1.402   3.874 1.000 93.620 ? 34  LYS A CD  1 
ATOM 267  C CE  ? LYS A 1  34 ? -21.769   0.248   4.518 1.000 93.620 ? 34  LYS A CE  1 
ATOM 268  N NZ  ? LYS A 1  34 ? -23.121   0.669   4.992 1.000 93.620 ? 34  LYS A NZ  1 
ATOM 269  N N   ? ASP A 1  35 ? -16.268   0.695   4.925 1.000 94.960 ? 35  ASP A N   1 
ATOM 270  C CA  ? ASP A 1  35 ? -15.898   0.434   6.313 1.000 94.960 ? 35  ASP A CA  1 
ATOM 271  C C   ? ASP A 1  35 ? -14.459  -0.068   6.413 1.000 94.960 ? 35  ASP A C   1 
ATOM 272  C CB  ? ASP A 1  35 ? -16.854  -0.581   6.942 1.000 94.960 ? 35  ASP A CB  1 
ATOM 273  O O   ? ASP A 1  35 ? -13.935  -0.250   7.513 1.000 94.960 ? 35  ASP A O   1 
ATOM 274  C CG  ? ASP A 1  35 ? -18.294  -0.098   6.976 1.000 94.960 ? 35  ASP A CG  1 
ATOM 275  O OD1 ? ASP A 1  35 ? -18.542   1.050   7.401 1.000 94.960 ? 35  ASP A OD1 1 
ATOM 276  O OD2 ? ASP A 1  35 ? -19.188  -0.875   6.576 1.000 94.960 ? 35  ASP A OD2 1 
ATOM 277  N N   ? TRP A 1  36 ? -13.806  -0.288   5.244 1.000 95.150 ? 36  TRP A N   1 
ATOM 278  C CA  ? TRP A 1  36 ? -12.569  -1.054   5.360 1.000 95.150 ? 36  TRP A CA  1 
ATOM 279  C C   ? TRP A 1  36 ? -11.446  -0.399   4.563 1.000 95.150 ? 36  TRP A C   1 
ATOM 280  C CB  ? TRP A 1  36 ? -12.780  -2.493   4.881 1.000 95.150 ? 36  TRP A CB  1 
ATOM 281  O O   ? TRP A 1  36 ? -11.644  -0.001   3.412 1.000 95.150 ? 36  TRP A O   1 
ATOM 282  C CG  ? TRP A 1  36 ? -13.714  -3.291   5.742 1.000 95.150 ? 36  TRP A CG  1 
ATOM 283  C CD1 ? TRP A 1  36 ? -15.062  -3.442   5.575 1.000 95.150 ? 36  TRP A CD1 1 
ATOM 284  C CD2 ? TRP A 1  36 ? -13.367  -4.043   6.909 1.000 95.150 ? 36  TRP A CD2 1 
ATOM 285  C CE2 ? TRP A 1  36 ? -14.556  -4.626   7.399 1.000 95.150 ? 36  TRP A CE2 1 
ATOM 286  C CE3 ? TRP A 1  36 ? -12.164  -4.281   7.588 1.000 95.150 ? 36  TRP A CE3 1 
ATOM 287  N NE1 ? TRP A 1  36 ? -15.575  -4.245   6.568 1.000 95.150 ? 36  TRP A NE1 1 
ATOM 288  C CH2 ? TRP A 1  36 ? -13.387  -5.651   9.184 1.000 95.150 ? 36  TRP A CH2 1 
ATOM 289  C CZ2 ? TRP A 1  36 ? -14.577  -5.434   8.538 1.000 95.150 ? 36  TRP A CZ2 1 
ATOM 290  C CZ3 ? TRP A 1  36 ? -12.187  -5.085   8.721 1.000 95.150 ? 36  TRP A CZ3 1 
ATOM 291  N N   ? VAL A 1  37 ? -10.258  -0.294   5.222 1.000 95.230 ? 37  VAL A N   1 
ATOM 292  C CA  ? VAL A 1  37 ?  -9.011   0.130   4.595 1.000 95.230 ? 37  VAL A CA  1 
ATOM 293  C C   ? VAL A 1  37 ?  -8.042  -1.048   4.522 1.000 95.230 ? 37  VAL A C   1 
ATOM 294  C CB  ? VAL A 1  37 ?  -8.363   1.306   5.360 1.000 95.230 ? 37  VAL A CB  1 
ATOM 295  O O   ? VAL A 1  37 ?  -7.864  -1.775   5.501 1.000 95.230 ? 37  VAL A O   1 
ATOM 296  C CG1 ? VAL A 1  37 ?  -6.974   1.613   4.802 1.000 95.230 ? 37  VAL A CG1 1 
ATOM 297  C CG2 ? VAL A 1  37 ?  -9.255   2.544   5.290 1.000 95.230 ? 37  VAL A CG2 1 
ATOM 298  N N   ? LEU A 1  38 ?  -7.538  -1.243   3.300 1.000 95.660 ? 38  LEU A N   1 
ATOM 299  C CA  ? LEU A 1  38 ?  -6.503  -2.249   3.089 1.000 95.660 ? 38  LEU A CA  1 
ATOM 300  C C   ? LEU A 1  38 ?  -5.115  -1.619   3.128 1.000 95.660 ? 38  LEU A C   1 
ATOM 301  C CB  ? LEU A 1  38 ?  -6.715  -2.962   1.751 1.000 95.660 ? 38  LEU A CB  1 
ATOM 302  O O   ? LEU A 1  38 ?  -4.867  -0.612   2.460 1.000 95.660 ? 38  LEU A O   1 
ATOM 303  C CG  ? LEU A 1  38 ?  -5.764  -4.120   1.442 1.000 95.660 ? 38  LEU A CG  1 
ATOM 304  C CD1 ? LEU A 1  38 ?  -5.907  -5.217   2.491 1.000 95.660 ? 38  LEU A CD1 1 
ATOM 305  C CD2 ? LEU A 1  38 ?  -6.029  -4.672   0.045 1.000 95.660 ? 38  LEU A CD2 1 
ATOM 306  N N   ? THR A 1  39 ?  -4.136  -2.242   3.906 1.000 95.300 ? 39  THR A N   1 
ATOM 307  C CA  ? THR A 1  39 ?  -2.773  -1.740   4.034 1.000 95.300 ? 39  THR A CA  1 
ATOM 308  C C   ? THR A 1  39 ?  -1.789  -2.891   4.228 1.000 95.300 ? 39  THR A C   1 
ATOM 309  C CB  ? THR A 1  39 ?  -2.649  -0.752   5.208 1.000 95.300 ? 39  THR A CB  1 
ATOM 310  O O   ? THR A 1  39 ?  -2.179  -4.060   4.200 1.000 95.300 ? 39  THR A O   1 
ATOM 311  C CG2 ? THR A 1  39 ?  -2.788  -1.468   6.547 1.000 95.300 ? 39  THR A CG2 1 
ATOM 312  O OG1 ? THR A 1  39 ?  -1.369  -0.110   5.152 1.000 95.300 ? 39  THR A OG1 1 
ATOM 313  N N   ? ALA A 1  40 ?  -0.549  -2.589   4.315 1.000 94.940 ? 40  ALA A N   1 
ATOM 314  C CA  ? ALA A 1  40 ?   0.467  -3.612   4.547 1.000 94.940 ? 40  ALA A CA  1 
ATOM 315  C C   ? ALA A 1  40 ?   0.553  -3.974   6.027 1.000 94.940 ? 40  ALA A C   1 
ATOM 316  C CB  ? ALA A 1  40 ?   1.826  -3.136   4.038 1.000 94.940 ? 40  ALA A CB  1 
ATOM 317  O O   ? ALA A 1  40 ?   0.426  -3.106   6.893 1.000 94.940 ? 40  ALA A O   1 
ATOM 318  N N   ? ALA A 1  41 ?   0.780  -5.265   6.321 1.000 94.810 ? 41  ALA A N   1 
ATOM 319  C CA  ? ALA A 1  41 ?   0.866  -5.760   7.692 1.000 94.810 ? 41  ALA A CA  1 
ATOM 320  C C   ? ALA A 1  41 ?   2.064  -5.156   8.419 1.000 94.810 ? 41  ALA A C   1 
ATOM 321  C CB  ? ALA A 1  41 ?   0.954  -7.284   7.704 1.000 94.810 ? 41  ALA A CB  1 
ATOM 322  O O   ? ALA A 1  41 ?   2.026  -4.960   9.636 1.000 94.810 ? 41  ALA A O   1 
ATOM 323  N N   ? HIS A 1  42 ?   3.107  -4.883   7.696 1.000 91.280 ? 42  HIS A N   1 
ATOM 324  C CA  ? HIS A 1  42 ?   4.315  -4.348   8.314 1.000 91.280 ? 42  HIS A CA  1 
ATOM 325  C C   ? HIS A 1  42 ?   4.123  -2.894   8.731 1.000 91.280 ? 42  HIS A C   1 
ATOM 326  C CB  ? HIS A 1  42 ?   5.504  -4.469   7.360 1.000 91.280 ? 42  HIS A CB  1 
ATOM 327  O O   ? HIS A 1  42 ?   4.969  -2.325   9.424 1.000 91.280 ? 42  HIS A O   1 
ATOM 328  C CG  ? HIS A 1  42 ?   5.507  -3.442   6.272 1.000 91.280 ? 42  HIS A CG  1 
ATOM 329  C CD2 ? HIS A 1  42 ?   6.010  -2.186   6.237 1.000 91.280 ? 42  HIS A CD2 1 
ATOM 330  N ND1 ? HIS A 1  42 ?   4.935  -3.664   5.038 1.000 91.280 ? 42  HIS A ND1 1 
ATOM 331  C CE1 ? HIS A 1  42 ?   5.088  -2.586   4.288 1.000 91.280 ? 42  HIS A CE1 1 
ATOM 332  N NE2 ? HIS A 1  42 ?   5.737  -1.674   4.992 1.000 91.280 ? 42  HIS A NE2 1 
ATOM 333  N N   ? CYS A 1  43 ?   2.888  -2.365   8.422 1.000 89.700 ? 43  CYS A N   1 
ATOM 334  C CA  ? CYS A 1  43 ?   2.536  -1.001   8.800 1.000 89.700 ? 43  CYS A CA  1 
ATOM 335  C C   ? CYS A 1  43 ?   1.836  -0.973  10.154 1.000 89.700 ? 43  CYS A C   1 
ATOM 336  C CB  ? CYS A 1  43 ?   1.638  -0.366   7.739 1.000 89.700 ? 43  CYS A CB  1 
ATOM 337  O O   ? CYS A 1  43 ?   1.295   0.058  10.556 1.000 89.700 ? 43  CYS A O   1 
ATOM 338  S SG  ? CYS A 1  43 ?   2.503   0.056   6.210 1.000 89.700 ? 43  CYS A SG  1 
ATOM 339  N N   ? ASP A 1  44 ?   1.790  -2.132  10.819 1.000 86.420 ? 44  ASP A N   1 
ATOM 340  C CA  ? ASP A 1  44 ?   1.024  -2.304  12.049 1.000 86.420 ? 44  ASP A CA  1 
ATOM 341  C C   ? ASP A 1  44 ?   1.624  -1.483  13.189 1.000 86.420 ? 44  ASP A C   1 
ATOM 342  C CB  ? ASP A 1  44 ?   0.963  -3.782  12.441 1.000 86.420 ? 44  ASP A CB  1 
ATOM 343  O O   ? ASP A 1  44 ?   2.717  -1.787  13.671 1.000 86.420 ? 44  ASP A O   1 
ATOM 344  C CG  ? ASP A 1  44 ?   0.026  -4.049  13.605 1.000 86.420 ? 44  ASP A CG  1 
ATOM 345  O OD1 ? ASP A 1  44 ?  -0.723  -3.133  14.008 1.000 86.420 ? 44  ASP A OD1 1 
ATOM 346  O OD2 ? ASP A 1  44 ?   0.038  -5.185  14.127 1.000 86.420 ? 44  ASP A OD2 1 
ATOM 347  N N   ? GLN A 1  45 ?   0.954  -0.438  13.597 1.000 78.370 ? 45  GLN A N   1 
ATOM 348  C CA  ? GLN A 1  45 ?   1.337   0.416  14.716 1.000 78.370 ? 45  GLN A CA  1 
ATOM 349  C C   ? GLN A 1  45 ?   0.135   0.734  15.601 1.000 78.370 ? 45  GLN A C   1 
ATOM 350  C CB  ? GLN A 1  45 ?   1.972   1.712  14.209 1.000 78.370 ? 45  GLN A CB  1 
ATOM 351  O O   ? GLN A 1  45 ?  -1.009   0.484  15.217 1.000 78.370 ? 45  GLN A O   1 
ATOM 352  C CG  ? GLN A 1  45 ?   3.229   1.496  13.376 1.000 78.370 ? 45  GLN A CG  1 
ATOM 353  C CD  ? GLN A 1  45 ?   3.940   2.794  13.040 1.000 78.370 ? 45  GLN A CD  1 
ATOM 354  N NE2 ? GLN A 1  45 ?   5.254   2.720  12.858 1.000 78.370 ? 45  GLN A NE2 1 
ATOM 355  O OE1 ? GLN A 1  45 ?   3.313   3.854  12.943 1.000 78.370 ? 45  GLN A OE1 1 
ATOM 356  N N   ? GLN A 1  46 ?   0.367   1.440  16.858 1.000 75.210 ? 46  GLN A N   1 
ATOM 357  C CA  ? GLN A 1  46 ?  -0.686   1.790  17.806 1.000 75.210 ? 46  GLN A CA  1 
ATOM 358  C C   ? GLN A 1  46 ?  -1.408   3.065  17.379 1.000 75.210 ? 46  GLN A C   1 
ATOM 359  C CB  ? GLN A 1  46 ?  -0.109   1.959  19.212 1.000 75.210 ? 46  GLN A CB  1 
ATOM 360  O O   ? GLN A 1  46 ?  -0.783   4.001  16.878 1.000 75.210 ? 46  GLN A O   1 
ATOM 361  C CG  ? GLN A 1  46 ?   0.353   0.655  19.848 1.000 75.210 ? 46  GLN A CG  1 
ATOM 362  C CD  ? GLN A 1  46 ?   0.688   0.806  21.320 1.000 75.210 ? 46  GLN A CD  1 
ATOM 363  N NE2 ? GLN A 1  46 ?   1.192  -0.263  21.926 1.000 75.210 ? 46  GLN A NE2 1 
ATOM 364  O OE1 ? GLN A 1  46 ?   0.496   1.876  21.907 1.000 75.210 ? 46  GLN A OE1 1 
ATOM 365  N N   ? ASN A 1  47 ?  -2.887   3.126  17.345 1.000 69.230 ? 47  ASN A N   1 
ATOM 366  C CA  ? ASN A 1  47 ?  -3.789   4.242  17.081 1.000 69.230 ? 47  ASN A CA  1 
ATOM 367  C C   ? ASN A 1  47 ?  -3.573   4.817  15.684 1.000 69.230 ? 47  ASN A C   1 
ATOM 368  C CB  ? ASN A 1  47 ?  -3.615   5.335  18.138 1.000 69.230 ? 47  ASN A CB  1 
ATOM 369  O O   ? ASN A 1  47 ?  -2.884   5.826  15.522 1.000 69.230 ? 47  ASN A O   1 
ATOM 370  C CG  ? ASN A 1  47 ?  -4.049   4.886  19.519 1.000 69.230 ? 47  ASN A CG  1 
ATOM 371  N ND2 ? ASN A 1  47 ?  -3.325   5.326  20.541 1.000 69.230 ? 47  ASN A ND2 1 
ATOM 372  O OD1 ? ASN A 1  47 ?  -5.028   4.149  19.666 1.000 69.230 ? 47  ASN A OD1 1 
ATOM 373  N N   ? ILE A 1  48 ?  -4.275   4.204  14.676 1.000 77.320 ? 48  ILE A N   1 
ATOM 374  C CA  ? ILE A 1  48 ?  -4.086   4.530  13.267 1.000 77.320 ? 48  ILE A CA  1 
ATOM 375  C C   ? ILE A 1  48 ?  -5.218   5.438  12.792 1.000 77.320 ? 48  ILE A C   1 
ATOM 376  C CB  ? ILE A 1  48 ?  -4.019   3.256  12.396 1.000 77.320 ? 48  ILE A CB  1 
ATOM 377  O O   ? ILE A 1  48 ?  -6.393   5.068  12.867 1.000 77.320 ? 48  ILE A O   1 
ATOM 378  C CG1 ? ILE A 1  48 ?  -2.875   2.349  12.863 1.000 77.320 ? 48  ILE A CG1 1 
ATOM 379  C CG2 ? ILE A 1  48 ?  -3.860   3.621  10.917 1.000 77.320 ? 48  ILE A CG2 1 
ATOM 380  C CD1 ? ILE A 1  48 ?  -2.874   0.971  12.216 1.000 77.320 ? 48  ILE A CD1 1 
ATOM 381  N N   ? HIS A 1  49 ?  -4.943   6.703  12.541 1.000 85.900 ? 49  HIS A N   1 
ATOM 382  C CA  ? HIS A 1  49 ?  -5.842   7.636  11.872 1.000 85.900 ? 49  HIS A CA  1 
ATOM 383  C C   ? HIS A 1  49 ?  -5.715   7.534  10.356 1.000 85.900 ? 49  HIS A C   1 
ATOM 384  C CB  ? HIS A 1  49 ?  -5.561   9.070  12.327 1.000 85.900 ? 49  HIS A CB  1 
ATOM 385  O O   ? HIS A 1  49 ?  -4.603   7.513   9.822 1.000 85.900 ? 49  HIS A O   1 
ATOM 386  C CG  ? HIS A 1  49 ?  -5.841   9.305  13.777 1.000 85.900 ? 49  HIS A CG  1 
ATOM 387  C CD2 ? HIS A 1  49 ?  -5.010   9.362  14.845 1.000 85.900 ? 49  HIS A CD2 1 
ATOM 388  N ND1 ? HIS A 1  49 ?  -7.112   9.512  14.266 1.000 85.900 ? 49  HIS A ND1 1 
ATOM 389  C CE1 ? HIS A 1  49 ?  -7.051   9.688  15.575 1.000 85.900 ? 49  HIS A CE1 1 
ATOM 390  N NE2 ? HIS A 1  49 ?  -5.786   9.601  15.952 1.000 85.900 ? 49  HIS A NE2 1 
ATOM 391  N N   ? THR A 1  50 ?  -6.923   7.366   9.761 1.000 88.610 ? 50  THR A N   1 
ATOM 392  C CA  ? THR A 1  50 ?  -6.903   7.274   8.305 1.000 88.610 ? 50  THR A CA  1 
ATOM 393  C C   ? THR A 1  50 ?  -7.541   8.509   7.676 1.000 88.610 ? 50  THR A C   1 
ATOM 394  C CB  ? THR A 1  50 ?  -7.633   6.010   7.815 1.000 88.610 ? 50  THR A CB  1 
ATOM 395  O O   ? THR A 1  50 ?  -8.581   8.981   8.140 1.000 88.610 ? 50  THR A O   1 
ATOM 396  C CG2 ? THR A 1  50 ?  -6.967   4.747   8.354 1.000 88.610 ? 50  THR A CG2 1 
ATOM 397  O OG1 ? THR A 1  50 ?  -8.994   6.047   8.262 1.000 88.610 ? 50  THR A OG1 1 
ATOM 398  N N   ? ARG A 1  51 ?  -6.784   9.128   6.847 1.000 89.270 ? 51  ARG A N   1 
ATOM 399  C CA  ? ARG A 1  51 ?  -7.277  10.263   6.073 1.000 89.270 ? 51  ARG A CA  1 
ATOM 400  C C   ? ARG A 1  51 ?  -7.403   9.905   4.596 1.000 89.270 ? 51  ARG A C   1 
ATOM 401  C CB  ? ARG A 1  51 ?  -6.353  11.471   6.242 1.000 89.270 ? 51  ARG A CB  1 
ATOM 402  O O   ? ARG A 1  51 ?  -6.502   9.290   4.021 1.000 89.270 ? 51  ARG A O   1 
ATOM 403  C CG  ? ARG A 1  51 ?  -6.901  12.754   5.638 1.000 89.270 ? 51  ARG A CG  1 
ATOM 404  C CD  ? ARG A 1  51 ?  -5.980  13.938   5.899 1.000 89.270 ? 51  ARG A CD  1 
ATOM 405  N NE  ? ARG A 1  51 ?  -6.338  15.091   5.077 1.000 89.270 ? 51  ARG A NE  1 
ATOM 406  N NH1 ? ARG A 1  51 ?  -4.464  16.325   5.625 1.000 89.270 ? 51  ARG A NH1 1 
ATOM 407  N NH2 ? ARG A 1  51 ?  -6.030  17.187   4.190 1.000 89.270 ? 51  ARG A NH2 1 
ATOM 408  C CZ  ? ARG A 1  51 ?  -5.610  16.198   4.966 1.000 89.270 ? 51  ARG A CZ  1 
ATOM 409  N N   ? MET A 1  52 ?  -8.613  10.240   4.010 1.000 88.870 ? 52  MET A N   1 
ATOM 410  C CA  ? MET A 1  52 ?  -8.883   9.927   2.609 1.000 88.870 ? 52  MET A CA  1 
ATOM 411  C C   ? MET A 1  52 ?  -9.445  11.142   1.879 1.000 88.870 ? 52  MET A C   1 
ATOM 412  C CB  ? MET A 1  52 ?  -9.857   8.753   2.498 1.000 88.870 ? 52  MET A CB  1 
ATOM 413  O O   ? MET A 1  52 ?  -9.843  12.122   2.511 1.000 88.870 ? 52  MET A O   1 
ATOM 414  C CG  ? MET A 1  52 ? -11.161   8.965   3.249 1.000 88.870 ? 52  MET A CG  1 
ATOM 415  S SD  ? MET A 1  52 ? -12.087   7.402   3.506 1.000 88.870 ? 52  MET A SD  1 
ATOM 416  C CE  ? MET A 1  52 ? -11.379   6.867   5.089 1.000 88.870 ? 52  MET A CE  1 
ATOM 417  N N   ? GLY A 1  53 ?  -9.263  11.120   0.496 1.000 86.250 ? 53  GLY A N   1 
ATOM 418  C CA  ? GLY A 1  53 ?  -9.865  12.174  -0.304 1.000 86.250 ? 53  GLY A CA  1 
ATOM 419  C C   ? GLY A 1  53 ?  -8.991  13.409  -0.419 1.000 86.250 ? 53  GLY A C   1 
ATOM 420  O O   ? GLY A 1  53 ?  -9.459  14.471  -0.834 1.000 86.250 ? 53  GLY A O   1 
ATOM 421  N N   ? ASP A 1  54 ?  -7.616  13.214   0.019 1.000 87.310 ? 54  ASP A N   1 
ATOM 422  C CA  ? ASP A 1  54 ?  -6.663  14.320  -0.014 1.000 87.310 ? 54  ASP A CA  1 
ATOM 423  C C   ? ASP A 1  54 ?  -5.832  14.291  -1.294 1.000 87.310 ? 54  ASP A C   1 
ATOM 424  C CB  ? ASP A 1  54 ?  -5.746  14.275   1.210 1.000 87.310 ? 54  ASP A CB  1 
ATOM 425  O O   ? ASP A 1  54 ?  -5.395  13.225  -1.733 1.000 87.310 ? 54  ASP A O   1 
ATOM 426  C CG  ? ASP A 1  54 ?  -6.355  14.938   2.433 1.000 87.310 ? 54  ASP A CG  1 
ATOM 427  O OD1 ? ASP A 1  54 ?  -6.962  16.022   2.300 1.000 87.310 ? 54  ASP A OD1 1 
ATOM 428  O OD2 ? ASP A 1  54 ?  -6.225  14.372   3.540 1.000 87.310 ? 54  ASP A OD2 1 
ATOM 429  N N   ? HIS A 1  55 ?  -5.735  15.387  -1.930 1.000 87.820 ? 55  HIS A N   1 
ATOM 430  C CA  ? HIS A 1  55 ?  -4.733  15.612  -2.966 1.000 87.820 ? 55  HIS A CA  1 
ATOM 431  C C   ? HIS A 1  55 ?  -3.509  16.327  -2.403 1.000 87.820 ? 55  HIS A C   1 
ATOM 432  C CB  ? HIS A 1  55 ?  -5.328  16.420  -4.121 1.000 87.820 ? 55  HIS A CB  1 
ATOM 433  O O   ? HIS A 1  55 ?  -2.377  16.027  -2.790 1.000 87.820 ? 55  HIS A O   1 
ATOM 434  C CG  ? HIS A 1  55 ?  -4.349  16.720  -5.211 1.000 87.820 ? 55  HIS A CG  1 
ATOM 435  C CD2 ? HIS A 1  55 ?  -3.890  17.898  -5.695 1.000 87.820 ? 55  HIS A CD2 1 
ATOM 436  N ND1 ? HIS A 1  55 ?  -3.725  15.732  -5.942 1.000 87.820 ? 55  HIS A ND1 1 
ATOM 437  C CE1 ? HIS A 1  55 ?  -2.921  16.293  -6.830 1.000 87.820 ? 55  HIS A CE1 1 
ATOM 438  N NE2 ? HIS A 1  55 ?  -3.003  17.606  -6.701 1.000 87.820 ? 55  HIS A NE2 1 
ATOM 439  N N   ? SER A 1  56 ?  -3.720  17.327  -1.491 1.000 88.440 ? 56  SER A N   1 
ATOM 440  C CA  ? SER A 1  56 ?  -2.694  18.073  -0.770 1.000 88.440 ? 56  SER A CA  1 
ATOM 441  C C   ? SER A 1  56 ?  -2.790  17.834   0.733 1.000 88.440 ? 56  SER A C   1 
ATOM 442  C CB  ? SER A 1  56 ?  -2.812  19.569  -1.065 1.000 88.440 ? 56  SER A CB  1 
ATOM 443  O O   ? SER A 1  56 ?  -3.871  17.942   1.316 1.000 88.440 ? 56  SER A O   1 
ATOM 444  O OG  ? SER A 1  56 ?  -1.950  20.317  -0.225 1.000 88.440 ? 56  SER A OG  1 
ATOM 445  N N   ? LEU A 1  57 ?  -1.555  17.541   1.317 1.000 84.480 ? 57  LEU A N   1 
ATOM 446  C CA  ? LEU A 1  57 ?  -1.530  17.299   2.755 1.000 84.480 ? 57  LEU A CA  1 
ATOM 447  C C   ? LEU A 1  57 ?  -1.648  18.607   3.529 1.000 84.480 ? 57  LEU A C   1 
ATOM 448  C CB  ? LEU A 1  57 ?  -0.245  16.570   3.155 1.000 84.480 ? 57  LEU A CB  1 
ATOM 449  O O   ? LEU A 1  57 ?  -1.976  18.603   4.718 1.000 84.480 ? 57  LEU A O   1 
ATOM 450  C CG  ? LEU A 1  57 ?  -0.075  15.149   2.614 1.000 84.480 ? 57  LEU A CG  1 
ATOM 451  C CD1 ? LEU A 1  57 ?   1.272  14.576   3.042 1.000 84.480 ? 57  LEU A CD1 1 
ATOM 452  C CD2 ? LEU A 1  57 ?  -1.216  14.256   3.090 1.000 84.480 ? 57  LEU A CD2 1 
ATOM 453  N N   ? GLN A 1  58 ?  -1.611  19.769   2.895 1.000 85.940 ? 58  GLN A N   1 
ATOM 454  C CA  ? GLN A 1  58 ?  -1.578  21.070   3.556 1.000 85.940 ? 58  GLN A CA  1 
ATOM 455  C C   ? GLN A 1  58 ?  -2.895  21.816   3.367 1.000 85.940 ? 58  GLN A C   1 
ATOM 456  C CB  ? GLN A 1  58 ?  -0.416  21.912   3.027 1.000 85.940 ? 58  GLN A CB  1 
ATOM 457  O O   ? GLN A 1  58 ?  -3.283  22.625   4.213 1.000 85.940 ? 58  GLN A O   1 
ATOM 458  C CG  ? GLN A 1  58 ?   0.956  21.387   3.427 1.000 85.940 ? 58  GLN A CG  1 
ATOM 459  C CD  ? GLN A 1  58 ?   1.254  21.584   4.901 1.000 85.940 ? 58  GLN A CD  1 
ATOM 460  N NE2 ? GLN A 1  58 ?   2.091  20.715   5.459 1.000 85.940 ? 58  GLN A NE2 1 
ATOM 461  O OE1 ? GLN A 1  58 ?   0.737  22.510   5.534 1.000 85.940 ? 58  GLN A OE1 1 
ATOM 462  N N   ? ASP A 1  59 ?  -3.640  21.461   2.291 1.000 85.700 ? 59  ASP A N   1 
ATOM 463  C CA  ? ASP A 1  59 ?  -4.842  22.212   1.940 1.000 85.700 ? 59  ASP A CA  1 
ATOM 464  C C   ? ASP A 1  59 ?  -6.099  21.499   2.433 1.000 85.700 ? 59  ASP A C   1 
ATOM 465  C CB  ? ASP A 1  59 ?  -4.918  22.425   0.426 1.000 85.700 ? 59  ASP A CB  1 
ATOM 466  O O   ? ASP A 1  59 ?  -6.164  20.268   2.428 1.000 85.700 ? 59  ASP A O   1 
ATOM 467  C CG  ? ASP A 1  59 ?  -3.806  23.314  -0.104 1.000 85.700 ? 59  ASP A CG  1 
ATOM 468  O OD1 ? ASP A 1  59 ?  -3.203  24.072   0.686 1.000 85.700 ? 59  ASP A OD1 1 
ATOM 469  O OD2 ? ASP A 1  59 ?  -3.534  23.258  -1.323 1.000 85.700 ? 59  ASP A OD2 1 
ATOM 470  N N   ? ASN A 1  60 ?  -7.046  22.267   2.946 1.000 84.520 ? 60  ASN A N   1 
ATOM 471  C CA  ? ASN A 1  60 ?  -8.411  21.781   3.112 1.000 84.520 ? 60  ASN A CA  1 
ATOM 472  C C   ? ASN A 1  60 ?  -9.195  21.855   1.805 1.000 84.520 ? 60  ASN A C   1 
ATOM 473  C CB  ? ASN A 1  60 ?  -9.132  22.567   4.209 1.000 84.520 ? 60  ASN A CB  1 
ATOM 474  O O   ? ASN A 1  60 ?  -9.628  22.934   1.396 1.000 84.520 ? 60  ASN A O   1 
ATOM 475  C CG  ? ASN A 1  60 ? -10.463  21.951   4.591 1.000 84.520 ? 60  ASN A CG  1 
ATOM 476  N ND2 ? ASN A 1  60 ? -11.078  22.474   5.645 1.000 84.520 ? 60  ASN A ND2 1 
ATOM 477  O OD1 ? ASN A 1  60 ? -10.934  21.011   3.945 1.000 84.520 ? 60  ASN A OD1 1 
ATOM 478  N N   ? GLU A 1  61 ?  -9.333  20.687   1.166 1.000 83.900 ? 61  GLU A N   1 
ATOM 479  C CA  ? GLU A 1  61 ?  -9.864  20.624  -0.192 1.000 83.900 ? 61  GLU A CA  1 
ATOM 480  C C   ? GLU A 1  61 ? -11.357  20.306  -0.186 1.000 83.900 ? 61  GLU A C   1 
ATOM 481  C CB  ? GLU A 1  61 ?  -9.108  19.580  -1.018 1.000 83.900 ? 61  GLU A CB  1 
ATOM 482  O O   ? GLU A 1  61 ? -12.001  20.306  -1.237 1.000 83.900 ? 61  GLU A O   1 
ATOM 483  C CG  ? GLU A 1  61 ?  -7.627  19.885  -1.188 1.000 83.900 ? 61  GLU A CG  1 
ATOM 484  C CD  ? GLU A 1  61 ?  -6.850  18.748  -1.831 1.000 83.900 ? 61  GLU A CD  1 
ATOM 485  O OE1 ? GLU A 1  61 ?  -5.649  18.930  -2.136 1.000 83.900 ? 61  GLU A OE1 1 
ATOM 486  O OE2 ? GLU A 1  61 ?  -7.446  17.667  -2.033 1.000 83.900 ? 61  GLU A OE2 1 
ATOM 487  N N   ? GLY A 1  62 ? -11.950  20.107   1.143 1.000 83.190 ? 62  GLY A N   1 
ATOM 488  C CA  ? GLY A 1  62 ? -13.385  19.893   1.242 1.000 83.190 ? 62  GLY A CA  1 
ATOM 489  C C   ? GLY A 1  62 ? -13.798  18.467   0.931 1.000 83.190 ? 62  GLY A C   1 
ATOM 490  O O   ? GLY A 1  62 ? -14.954  18.091   1.137 1.000 83.190 ? 62  GLY A O   1 
ATOM 491  N N   ? SER A 1  63 ? -12.867  17.604   0.464 1.000 83.580 ? 63  SER A N   1 
ATOM 492  C CA  ? SER A 1  63 ? -13.121  16.217   0.088 1.000 83.580 ? 63  SER A CA  1 
ATOM 493  C C   ? SER A 1  63 ? -12.569  15.252   1.132 1.000 83.580 ? 63  SER A C   1 
ATOM 494  C CB  ? SER A 1  63 ? -12.506  15.910  -1.278 1.000 83.580 ? 63  SER A CB  1 
ATOM 495  O O   ? SER A 1  63 ? -12.837  14.050   1.076 1.000 83.580 ? 63  SER A O   1 
ATOM 496  O OG  ? SER A 1  63 ? -11.098  16.068  -1.243 1.000 83.580 ? 63  SER A OG  1 
ATOM 497  N N   ? GLU A 1  64 ? -11.834  15.762   2.191 1.000 85.890 ? 64  GLU A N   1 
ATOM 498  C CA  ? GLU A 1  64 ? -11.099  14.952   3.157 1.000 85.890 ? 64  GLU A CA  1 
ATOM 499  C C   ? GLU A 1  64 ? -12.036  14.353   4.202 1.000 85.890 ? 64  GLU A C   1 
ATOM 500  C CB  ? GLU A 1  64 ? -10.013  15.786   3.842 1.000 85.890 ? 64  GLU A CB  1 
ATOM 501  O O   ? GLU A 1  64 ? -12.985  15.006   4.640 1.000 85.890 ? 64  GLU A O   1 
ATOM 502  C CG  ? GLU A 1  64 ?  -8.986  16.367   2.881 1.000 85.890 ? 64  GLU A CG  1 
ATOM 503  C CD  ? GLU A 1  64 ?  -9.371  17.737   2.348 1.000 85.890 ? 64  GLU A CD  1 
ATOM 504  O OE1 ? GLU A 1  64 ?  -8.516  18.409   1.727 1.000 85.890 ? 64  GLU A OE1 1 
ATOM 505  O OE2 ? GLU A 1  64 ? -10.536  18.144   2.554 1.000 85.890 ? 64  GLU A OE2 1 
ATOM 506  N N   ? GLN A 1  65 ? -11.827  13.067   4.388 1.000 89.700 ? 65  GLN A N   1 
ATOM 507  C CA  ? GLN A 1  65 ? -12.477  12.334   5.469 1.000 89.700 ? 65  GLN A CA  1 
ATOM 508  C C   ? GLN A 1  65 ? -11.449  11.734   6.424 1.000 89.700 ? 65  GLN A C   1 
ATOM 509  C CB  ? GLN A 1  65 ? -13.377  11.232   4.906 1.000 89.700 ? 65  GLN A CB  1 
ATOM 510  O O   ? GLN A 1  65 ? -10.500  11.078   5.990 1.000 89.700 ? 65  GLN A O   1 
ATOM 511  C CG  ? GLN A 1  65 ? -14.426  11.736   3.925 1.000 89.700 ? 65  GLN A CG  1 
ATOM 512  C CD  ? GLN A 1  65 ? -15.280  10.620   3.354 1.000 89.700 ? 65  GLN A CD  1 
ATOM 513  N NE2 ? GLN A 1  65 ? -15.272  10.484   2.032 1.000 89.700 ? 65  GLN A NE2 1 
ATOM 514  O OE1 ? GLN A 1  65 ? -15.940   9.885   4.094 1.000 89.700 ? 65  GLN A OE1 1 
ATOM 515  N N   ? SER A 1  66 ? -11.584  12.168   7.675 1.000 90.160 ? 66  SER A N   1 
ATOM 516  C CA  ? SER A 1  66 ? -10.701  11.617   8.698 1.000 90.160 ? 66  SER A CA  1 
ATOM 517  C C   ? SER A 1  66 ? -11.461  10.700   9.649 1.000 90.160 ? 66  SER A C   1 
ATOM 518  C CB  ? SER A 1  66 ? -10.029  12.741   9.488 1.000 90.160 ? 66  SER A CB  1 
ATOM 519  O O   ? SER A 1  66 ? -12.374  11.143  10.350 1.000 90.160 ? 66  SER A O   1 
ATOM 520  O OG  ? SER A 1  66 ?  -9.007  12.226  10.324 1.000 90.160 ? 66  SER A OG  1 
ATOM 521  N N   ? ILE A 1  67 ? -11.051   9.414   9.571 1.000 91.040 ? 67  ILE A N   1 
ATOM 522  C CA  ? ILE A 1  67 ? -11.752   8.407  10.360 1.000 91.040 ? 67  ILE A CA  1 
ATOM 523  C C   ? ILE A 1  67 ? -10.740   7.548  11.116 1.000 91.040 ? 67  ILE A C   1 
ATOM 524  C CB  ? ILE A 1  67 ? -12.651   7.518   9.471 1.000 91.040 ? 67  ILE A CB  1 
ATOM 525  O O   ? ILE A 1  67 ?  -9.780   7.045  10.527 1.000 91.040 ? 67  ILE A O   1 
ATOM 526  C CG1 ? ILE A 1  67 ? -13.624   8.384   8.662 1.000 91.040 ? 67  ILE A CG1 1 
ATOM 527  C CG2 ? ILE A 1  67 ? -13.407   6.494  10.322 1.000 91.040 ? 67  ILE A CG2 1 
ATOM 528  C CD1 ? ILE A 1  67 ? -14.432   7.607   7.631 1.000 91.040 ? 67  ILE A CD1 1 
ATOM 529  N N   ? THR A 1  68 ? -10.995   7.324  12.375 1.000 90.470 ? 68  THR A N   1 
ATOM 530  C CA  ? THR A 1  68 ? -10.152   6.455  13.188 1.000 90.470 ? 68  THR A CA  1 
ATOM 531  C C   ? THR A 1  68 ? -10.548   4.993  13.006 1.000 90.470 ? 68  THR A C   1 
ATOM 532  C CB  ? THR A 1  68 ? -10.235   6.831  14.679 1.000 90.470 ? 68  THR A CB  1 
ATOM 533  O O   ? THR A 1  68 ? -11.736   4.672  12.920 1.000 90.470 ? 68  THR A O   1 
ATOM 534  C CG2 ? THR A 1  68 ?  -9.350   5.922  15.525 1.000 90.470 ? 68  THR A CG2 1 
ATOM 535  O OG1 ? THR A 1  68 ?  -9.807   8.188  14.848 1.000 90.470 ? 68  THR A OG1 1 
ATOM 536  N N   ? SER A 1  69 ?  -9.464   4.142  12.930 1.000 88.960 ? 69  SER A N   1 
ATOM 537  C CA  ? SER A 1  69 ?  -9.753   2.712  12.879 1.000 88.960 ? 69  SER A CA  1 
ATOM 538  C C   ? SER A 1  69 ? -10.005   2.149  14.273 1.000 88.960 ? 69  SER A C   1 
ATOM 539  C CB  ? SER A 1  69 ?  -8.602   1.956  12.215 1.000 88.960 ? 69  SER A CB  1 
ATOM 540  O O   ? SER A 1  69 ?  -9.325   2.522  15.232 1.000 88.960 ? 69  SER A O   1 
ATOM 541  O OG  ? SER A 1  69 ?  -8.333   2.480  10.926 1.000 88.960 ? 69  SER A OG  1 
ATOM 542  N N   ? VAL A 1  70 ? -10.979   1.169  14.411 1.000 90.380 ? 70  VAL A N   1 
ATOM 543  C CA  ? VAL A 1  70 ? -11.372   0.646  15.716 1.000 90.380 ? 70  VAL A CA  1 
ATOM 544  C C   ? VAL A 1  70 ? -10.809  -0.761  15.900 1.000 90.380 ? 70  VAL A C   1 
ATOM 545  C CB  ? VAL A 1  70 ? -12.908   0.632  15.882 1.000 90.380 ? 70  VAL A CB  1 
ATOM 546  O O   ? VAL A 1  70 ? -10.670  -1.238  17.028 1.000 90.380 ? 70  VAL A O   1 
ATOM 547  C CG1 ? VAL A 1  70 ? -13.454   2.056  15.976 1.000 90.380 ? 70  VAL A CG1 1 
ATOM 548  C CG2 ? VAL A 1  70 ? -13.563  -0.119  14.724 1.000 90.380 ? 70  VAL A CG2 1 
ATOM 549  N N   ? GLN A 1  71 ? -10.461  -1.382  14.691 1.000 92.990 ? 71  GLN A N   1 
ATOM 550  C CA  ? GLN A 1  71 ?  -9.920  -2.736  14.718 1.000 92.990 ? 71  GLN A CA  1 
ATOM 551  C C   ? GLN A 1  71 ?  -8.941  -2.961  13.570 1.000 92.990 ? 71  GLN A C   1 
ATOM 552  C CB  ? GLN A 1  71 ? -11.049  -3.767  14.655 1.000 92.990 ? 71  GLN A CB  1 
ATOM 553  O O   ? GLN A 1  71 ?  -9.054  -2.328  12.518 1.000 92.990 ? 71  GLN A O   1 
ATOM 554  C CG  ? GLN A 1  71 ? -11.925  -3.796  15.900 1.000 92.990 ? 71  GLN A CG  1 
ATOM 555  C CD  ? GLN A 1  71 ? -13.051  -4.808  15.801 1.000 92.990 ? 71  GLN A CD  1 
ATOM 556  N NE2 ? GLN A 1  71 ? -12.821  -6.005  16.328 1.000 92.990 ? 71  GLN A NE2 1 
ATOM 557  O OE1 ? GLN A 1  71 ? -14.120  -4.515  15.256 1.000 92.990 ? 71  GLN A OE1 1 
ATOM 558  N N   ? LYS A 1  72 ?  -7.977  -3.936  13.912 1.000 93.870 ? 72  LYS A N   1 
ATOM 559  C CA  ? LYS A 1  72 ?  -6.992  -4.327  12.909 1.000 93.870 ? 72  LYS A CA  1 
ATOM 560  C C   ? LYS A 1  72 ?  -6.939  -5.844  12.752 1.000 93.870 ? 72  LYS A C   1 
ATOM 561  C CB  ? LYS A 1  72 ?  -5.608  -3.790  13.277 1.000 93.870 ? 72  LYS A CB  1 
ATOM 562  O O   ? LYS A 1  72 ?  -6.959  -6.577  13.743 1.000 93.870 ? 72  LYS A O   1 
ATOM 563  C CG  ? LYS A 1  72 ?  -5.172  -4.123  14.697 1.000 93.870 ? 72  LYS A CG  1 
ATOM 564  C CD  ? LYS A 1  72 ?  -3.800  -3.541  15.012 1.000 93.870 ? 72  LYS A CD  1 
ATOM 565  C CE  ? LYS A 1  72 ?  -3.299  -3.996  16.375 1.000 93.870 ? 72  LYS A CE  1 
ATOM 566  N NZ  ? LYS A 1  72 ?  -1.910  -3.517  16.643 1.000 93.870 ? 72  LYS A NZ  1 
ATOM 567  N N   ? PHE A 1  73 ?  -6.910  -6.229  11.456 1.000 95.910 ? 73  PHE A N   1 
ATOM 568  C CA  ? PHE A 1  73 ?  -6.860  -7.651  11.141 1.000 95.910 ? 73  PHE A CA  1 
ATOM 569  C C   ? PHE A 1  73 ?  -5.661  -7.968  10.256 1.000 95.910 ? 73  PHE A C   1 
ATOM 570  C CB  ? PHE A 1  73 ?  -8.154  -8.097  10.452 1.000 95.910 ? 73  PHE A CB  1 
ATOM 571  O O   ? PHE A 1  73 ?  -5.719  -7.796   9.037 1.000 95.910 ? 73  PHE A O   1 
ATOM 572  C CG  ? PHE A 1  73 ?  -9.398  -7.794  11.241 1.000 95.910 ? 73  PHE A CG  1 
ATOM 573  C CD1 ? PHE A 1  73 ?  -9.966  -8.757  12.066 1.000 95.910 ? 73  PHE A CD1 1 
ATOM 574  C CD2 ? PHE A 1  73 ? -10.000  -6.545  11.159 1.000 95.910 ? 73  PHE A CD2 1 
ATOM 575  C CE1 ? PHE A 1  73 ? -11.118  -8.480  12.798 1.000 95.910 ? 73  PHE A CE1 1 
ATOM 576  C CE2 ? PHE A 1  73 ? -11.151  -6.260  11.888 1.000 95.910 ? 73  PHE A CE2 1 
ATOM 577  C CZ  ? PHE A 1  73 ? -11.709  -7.229  12.706 1.000 95.910 ? 73  PHE A CZ  1 
ATOM 578  N N   ? GLN A 1  74 ?  -4.566  -8.502  10.984 1.000 96.250 ? 74  GLN A N   1 
ATOM 579  C CA  ? GLN A 1  74 ?  -3.366  -8.908  10.258 1.000 96.250 ? 74  GLN A CA  1 
ATOM 580  C C   ? GLN A 1  74 ?  -3.519 -10.315   9.687 1.000 96.250 ? 74  GLN A C   1 
ATOM 581  C CB  ? GLN A 1  74 ?  -2.139  -8.841  11.169 1.000 96.250 ? 74  GLN A CB  1 
ATOM 582  O O   ? GLN A 1  74 ?  -4.044 -11.208  10.354 1.000 96.250 ? 74  GLN A O   1 
ATOM 583  C CG  ? GLN A 1  74 ?  -0.823  -9.096  10.446 1.000 96.250 ? 74  GLN A CG  1 
ATOM 584  C CD  ? GLN A 1  74 ?   0.382  -8.959  11.357 1.000 96.250 ? 74  GLN A CD  1 
ATOM 585  N NE2 ? GLN A 1  74 ?   1.460  -9.661  11.024 1.000 96.250 ? 74  GLN A NE2 1 
ATOM 586  O OE1 ? GLN A 1  74 ?   0.346  -8.227  12.352 1.000 96.250 ? 74  GLN A OE1 1 
ATOM 587  N N   ? HIS A 1  75 ?  -3.096 -10.355   8.341 1.000 97.090 ? 75  HIS A N   1 
ATOM 588  C CA  ? HIS A 1  75 ?  -3.171 -11.688   7.754 1.000 97.090 ? 75  HIS A CA  1 
ATOM 589  C C   ? HIS A 1  75 ?  -2.399 -12.702   8.590 1.000 97.090 ? 75  HIS A C   1 
ATOM 590  C CB  ? HIS A 1  75 ?  -2.636 -11.673   6.321 1.000 97.090 ? 75  HIS A CB  1 
ATOM 591  O O   ? HIS A 1  75 ?  -1.231 -12.482   8.919 1.000 97.090 ? 75  HIS A O   1 
ATOM 592  C CG  ? HIS A 1  75 ?  -3.036 -12.870   5.519 1.000 97.090 ? 75  HIS A CG  1 
ATOM 593  C CD2 ? HIS A 1  75 ?  -3.925 -13.006   4.507 1.000 97.090 ? 75  HIS A CD2 1 
ATOM 594  N ND1 ? HIS A 1  75 ?  -2.496 -14.121   5.729 1.000 97.090 ? 75  HIS A ND1 1 
ATOM 595  C CE1 ? HIS A 1  75 ?  -3.038 -14.976   4.878 1.000 97.090 ? 75  HIS A CE1 1 
ATOM 596  N NE2 ? HIS A 1  75 ?  -3.908 -14.325   4.126 1.000 97.090 ? 75  HIS A NE2 1 
ATOM 597  N N   ? SER A 1  76 ?  -2.948 -13.840   8.893 1.000 96.040 ? 76  SER A N   1 
ATOM 598  C CA  ? SER A 1  76 ?  -2.397 -14.821   9.822 1.000 96.040 ? 76  SER A CA  1 
ATOM 599  C C   ? SER A 1  76 ?  -1.111 -15.435   9.279 1.000 96.040 ? 76  SER A C   1 
ATOM 600  C CB  ? SER A 1  76 ?  -3.418 -15.925  10.104 1.000 96.040 ? 76  SER A CB  1 
ATOM 601  O O   ? SER A 1  76 ?  -0.269 -15.906  10.047 1.000 96.040 ? 76  SER A O   1 
ATOM 602  O OG  ? SER A 1  76 ?  -3.824 -16.555   8.901 1.000 96.040 ? 76  SER A OG  1 
ATOM 603  N N   ? ALA A 1  77 ?  -0.962 -15.443   7.938 1.000 96.470 ? 77  ALA A N   1 
ATOM 604  C CA  ? ALA A 1  77 ?   0.194 -16.083   7.316 1.000 96.470 ? 77  ALA A CA  1 
ATOM 605  C C   ? ALA A 1  77 ?   1.314 -15.075   7.072 1.000 96.470 ? 77  ALA A C   1 
ATOM 606  C CB  ? ALA A 1  77 ?  -0.209 -16.753   6.005 1.000 96.470 ? 77  ALA A CB  1 
ATOM 607  O O   ? ALA A 1  77 ?   2.292 -15.379   6.386 1.000 96.470 ? 77  ALA A O   1 
ATOM 608  N N   ? PHE A 1  78 ?   1.152 -13.823   7.527 1.000 96.830 ? 78  PHE A N   1 
ATOM 609  C CA  ? PHE A 1  78 ?   2.198 -12.821   7.363 1.000 96.830 ? 78  PHE A CA  1 
ATOM 610  C C   ? PHE A 1  78 ?   3.500 -13.288   8.001 1.000 96.830 ? 78  PHE A C   1 
ATOM 611  C CB  ? PHE A 1  78 ?   1.764 -11.484   7.973 1.000 96.830 ? 78  PHE A CB  1 
ATOM 612  O O   ? PHE A 1  78 ?   3.520 -13.681   9.169 1.000 96.830 ? 78  PHE A O   1 
ATOM 613  C CG  ? PHE A 1  78 ?   2.863 -10.458   8.032 1.000 96.830 ? 78  PHE A CG  1 
ATOM 614  C CD1 ? PHE A 1  78 ?   3.204  -9.852   9.235 1.000 96.830 ? 78  PHE A CD1 1 
ATOM 615  C CD2 ? PHE A 1  78 ?   3.557 -10.100   6.883 1.000 96.830 ? 78  PHE A CD2 1 
ATOM 616  C CE1 ? PHE A 1  78 ?   4.221  -8.902   9.292 1.000 96.830 ? 78  PHE A CE1 1 
ATOM 617  C CE2 ? PHE A 1  78 ?   4.575  -9.152   6.932 1.000 96.830 ? 78  PHE A CE2 1 
ATOM 618  C CZ  ? PHE A 1  78 ?   4.905  -8.553   8.138 1.000 96.830 ? 78  PHE A CZ  1 
ATOM 619  N N   ? ASN A 1  79 ?   4.540 -13.261   7.217 1.000 96.220 ? 79  ASN A N   1 
ATOM 620  C CA  ? ASN A 1  79 ?   5.900 -13.560   7.654 1.000 96.220 ? 79  ASN A CA  1 
ATOM 621  C C   ? ASN A 1  79 ?   6.749 -12.296   7.748 1.000 96.220 ? 79  ASN A C   1 
ATOM 622  C CB  ? ASN A 1  79 ?   6.556 -14.572   6.713 1.000 96.220 ? 79  ASN A CB  1 
ATOM 623  O O   ? ASN A 1  79 ?   7.102 -11.702   6.727 1.000 96.220 ? 79  ASN A O   1 
ATOM 624  C CG  ? ASN A 1  79 ?   7.906 -15.045   7.214 1.000 96.220 ? 79  ASN A CG  1 
ATOM 625  N ND2 ? ASN A 1  79 ?   8.200 -16.324   7.008 1.000 96.220 ? 79  ASN A ND2 1 
ATOM 626  O OD1 ? ASN A 1  79 ?   8.678 -14.269   7.782 1.000 96.220 ? 79  ASN A OD1 1 
ATOM 627  N N   ? PRO A 1  80 ?   7.250 -11.884   8.922 1.000 92.540 ? 80  PRO A N   1 
ATOM 628  C CA  ? PRO A 1  80 ?   7.931 -10.606   9.139 1.000 92.540 ? 80  PRO A CA  1 
ATOM 629  C C   ? PRO A 1  80 ?   9.354 -10.593   8.584 1.000 92.540 ? 80  PRO A C   1 
ATOM 630  C CB  ? PRO A 1  80 ?   7.939 -10.465  10.663 1.000 92.540 ? 80  PRO A CB  1 
ATOM 631  O O   ? PRO A 1  80 ?   9.942  -9.523   8.407 1.000 92.540 ? 80  PRO A O   1 
ATOM 632  C CG  ? PRO A 1  80 ?   7.826 -11.864  11.177 1.000 92.540 ? 80  PRO A CG  1 
ATOM 633  C CD  ? PRO A 1  80 ?   6.983 -12.657  10.220 1.000 92.540 ? 80  PRO A CD  1 
ATOM 634  N N   ? THR A 1  81 ?   9.808 -11.853   8.273 1.000 91.780 ? 81  THR A N   1 
ATOM 635  C CA  ? THR A 1  81 ?  11.146 -11.948   7.700 1.000 91.780 ? 81  THR A CA  1 
ATOM 636  C C   ? THR A 1  81 ?  11.096 -11.799   6.182 1.000 91.780 ? 81  THR A C   1 
ATOM 637  C CB  ? THR A 1  81 ?  11.817 -13.284   8.066 1.000 91.780 ? 81  THR A CB  1 
ATOM 638  O O   ? THR A 1  81 ?  11.824 -10.987   5.608 1.000 91.780 ? 81  THR A O   1 
ATOM 639  C CG2 ? THR A 1  81 ?  13.235 -13.359   7.510 1.000 91.780 ? 81  THR A CG2 1 
ATOM 640  O OG1 ? THR A 1  81 ?  11.868 -13.411   9.493 1.000 91.780 ? 81  THR A OG1 1 
ATOM 641  N N   ? THR A 1  82 ?  10.200 -12.512   5.570 1.000 92.970 ? 82  THR A N   1 
ATOM 642  C CA  ? THR A 1  82 ?  10.139 -12.534   4.113 1.000 92.970 ? 82  THR A CA  1 
ATOM 643  C C   ? THR A 1  82 ?   9.099 -11.542   3.600 1.000 92.970 ? 82  THR A C   1 
ATOM 644  C CB  ? THR A 1  82 ?   9.810 -13.944   3.589 1.000 92.970 ? 82  THR A CB  1 
ATOM 645  O O   ? THR A 1  82 ?   9.048 -11.251   2.403 1.000 92.970 ? 82  THR A O   1 
ATOM 646  C CG2 ? THR A 1  82 ?  10.822 -14.968   4.093 1.000 92.970 ? 82  THR A CG2 1 
ATOM 647  O OG1 ? THR A 1  82 ?   8.502 -14.321   4.037 1.000 92.970 ? 82  THR A OG1 1 
ATOM 648  N N   ? HIS A 1  83 ?   8.321 -11.014   4.487 1.000 94.160 ? 83  HIS A N   1 
ATOM 649  C CA  ? HIS A 1  83 ?   7.207 -10.116   4.200 1.000 94.160 ? 83  HIS A CA  1 
ATOM 650  C C   ? HIS A 1  83 ?   6.160 -10.798   3.326 1.000 94.160 ? 83  HIS A C   1 
ATOM 651  C CB  ? HIS A 1  83 ?   7.709  -8.841   3.519 1.000 94.160 ? 83  HIS A CB  1 
ATOM 652  O O   ? HIS A 1  83 ?   5.413 -10.130   2.608 1.000 94.160 ? 83  HIS A O   1 
ATOM 653  C CG  ? HIS A 1  83 ?   8.448  -7.921   4.439 1.000 94.160 ? 83  HIS A CG  1 
ATOM 654  C CD2 ? HIS A 1  83 ?   8.043  -6.812   5.101 1.000 94.160 ? 83  HIS A CD2 1 
ATOM 655  N ND1 ? HIS A 1  83 ?   9.776  -8.101   4.761 1.000 94.160 ? 83  HIS A ND1 1 
ATOM 656  C CE1 ? HIS A 1  83 ?  10.156  -7.139   5.586 1.000 94.160 ? 83  HIS A CE1 1 
ATOM 657  N NE2 ? HIS A 1  83 ?   9.124  -6.344   5.808 1.000 94.160 ? 83  HIS A NE2 1 
ATOM 658  N N   ? ASP A 1  84 ?   6.142 -12.108   3.283 1.000 96.630 ? 84  ASP A N   1 
ATOM 659  C CA  ? ASP A 1  84 ?   5.121 -12.882   2.584 1.000 96.630 ? 84  ASP A CA  1 
ATOM 660  C C   ? ASP A 1  84 ?   3.753 -12.707   3.239 1.000 96.630 ? 84  ASP A C   1 
ATOM 661  C CB  ? ASP A 1  84 ?   5.502 -14.364   2.548 1.000 96.630 ? 84  ASP A CB  1 
ATOM 662  O O   ? ASP A 1  84 ?   3.643 -12.709   4.467 1.000 96.630 ? 84  ASP A O   1 
ATOM 663  C CG  ? ASP A 1  84 ?   4.763 -15.141   1.473 1.000 96.630 ? 84  ASP A CG  1 
ATOM 664  O OD1 ? ASP A 1  84 ?   4.299 -14.528   0.488 1.000 96.630 ? 84  ASP A OD1 1 
ATOM 665  O OD2 ? ASP A 1  84 ?   4.640 -16.377   1.614 1.000 96.630 ? 84  ASP A OD2 1 
ATOM 666  N N   ? SER A 1  85 ?   2.670 -12.518   2.417 1.000 96.950 ? 85  SER A N   1 
ATOM 667  C CA  ? SER A 1  85 ?   1.306 -12.296   2.887 1.000 96.950 ? 85  SER A CA  1 
ATOM 668  C C   ? SER A 1  85 ?   1.199 -10.997   3.679 1.000 96.950 ? 85  SER A C   1 
ATOM 669  C CB  ? SER A 1  85 ?   0.838 -13.469   3.750 1.000 96.950 ? 85  SER A CB  1 
ATOM 670  O O   ? SER A 1  85 ?   0.485 -10.932   4.682 1.000 96.950 ? 85  SER A O   1 
ATOM 671  O OG  ? SER A 1  85 ?   0.886 -14.682   3.018 1.000 96.950 ? 85  SER A OG  1 
ATOM 672  N N   ? ASP A 1  86 ?   1.945  -9.996   3.377 1.000 96.950 ? 86  ASP A N   1 
ATOM 673  C CA  ? ASP A 1  86 ?   2.044  -8.700   4.042 1.000 96.950 ? 86  ASP A CA  1 
ATOM 674  C C   ? ASP A 1  86 ?   0.769  -7.883   3.845 1.000 96.950 ? 86  ASP A C   1 
ATOM 675  C CB  ? ASP A 1  86 ?   3.254  -7.921   3.523 1.000 96.950 ? 86  ASP A CB  1 
ATOM 676  O O   ? ASP A 1  86 ?   0.762  -6.905   3.095 1.000 96.950 ? 86  ASP A O   1 
ATOM 677  C CG  ? ASP A 1  86 ?   3.596  -6.716   4.381 1.000 96.950 ? 86  ASP A CG  1 
ATOM 678  O OD1 ? ASP A 1  86 ?   3.087  -6.612   5.518 1.000 96.950 ? 86  ASP A OD1 1 
ATOM 679  O OD2 ? ASP A 1  86 ?   4.379  -5.860   3.915 1.000 96.950 ? 86  ASP A OD2 1 
ATOM 680  N N   ? LEU A 1  87 ?  -0.338  -8.316   4.452 1.000 97.230 ? 87  LEU A N   1 
ATOM 681  C CA  ? LEU A 1  87 ?  -1.655  -7.712   4.289 1.000 97.230 ? 87  LEU A CA  1 
ATOM 682  C C   ? LEU A 1  87 ?  -2.324  -7.492   5.642 1.000 97.230 ? 87  LEU A C   1 
ATOM 683  C CB  ? LEU A 1  87 ?  -2.543  -8.591   3.404 1.000 97.230 ? 87  LEU A CB  1 
ATOM 684  O O   ? LEU A 1  87 ?  -2.276  -8.365   6.511 1.000 97.230 ? 87  LEU A O   1 
ATOM 685  C CG  ? LEU A 1  87 ?  -3.852  -7.964   2.921 1.000 97.230 ? 87  LEU A CG  1 
ATOM 686  C CD1 ? LEU A 1  87 ?  -3.568  -6.865   1.902 1.000 97.230 ? 87  LEU A CD1 1 
ATOM 687  C CD2 ? LEU A 1  87 ?  -4.767  -9.028   2.326 1.000 97.230 ? 87  LEU A CD2 1 
ATOM 688  N N   ? MET A 1  88 ?  -2.971  -6.344   5.795 1.000 96.320 ? 88  MET A N   1 
ATOM 689  C CA  ? MET A 1  88 ?  -3.741  -5.997   6.985 1.000 96.320 ? 88  MET A CA  1 
ATOM 690  C C   ? MET A 1  88 ?  -4.996  -5.215   6.612 1.000 96.320 ? 88  MET A C   1 
ATOM 691  C CB  ? MET A 1  88 ?  -2.889  -5.183   7.960 1.000 96.320 ? 88  MET A CB  1 
ATOM 692  O O   ? MET A 1  88 ?  -4.954  -4.343   5.742 1.000 96.320 ? 88  MET A O   1 
ATOM 693  C CG  ? MET A 1  88 ?  -3.610  -4.817   9.247 1.000 96.320 ? 88  MET A CG  1 
ATOM 694  S SD  ? MET A 1  88 ?  -2.534  -3.904  10.420 1.000 96.320 ? 88  MET A SD  1 
ATOM 695  C CE  ? MET A 1  88 ?  -2.357  -2.331   9.534 1.000 96.320 ? 88  MET A CE  1 
ATOM 696  N N   ? LEU A 1  89 ?  -6.134  -5.559   7.286 1.000 96.300 ? 89  LEU A N   1 
ATOM 697  C CA  ? LEU A 1  89 ?  -7.380  -4.812   7.154 1.000 96.300 ? 89  LEU A CA  1 
ATOM 698  C C   ? LEU A 1  89 ?  -7.637  -3.961   8.393 1.000 96.300 ? 89  LEU A C   1 
ATOM 699  C CB  ? LEU A 1  89 ?  -8.555  -5.766   6.923 1.000 96.300 ? 89  LEU A CB  1 
ATOM 700  O O   ? LEU A 1  89 ?  -7.442  -4.423   9.520 1.000 96.300 ? 89  LEU A O   1 
ATOM 701  C CG  ? LEU A 1  89 ?  -8.664  -6.382   5.527 1.000 96.300 ? 89  LEU A CG  1 
ATOM 702  C CD1 ? LEU A 1  89 ?  -9.686  -7.513   5.525 1.000 96.300 ? 89  LEU A CD1 1 
ATOM 703  C CD2 ? LEU A 1  89 ?  -9.035  -5.317   4.500 1.000 96.300 ? 89  LEU A CD2 1 
ATOM 704  N N   ? LEU A 1  90 ?  -8.007  -2.722   8.088 1.000 95.120 ? 90  LEU A N   1 
ATOM 705  C CA  ? LEU A 1  90 ?  -8.439  -1.821   9.150 1.000 95.120 ? 90  LEU A CA  1 
ATOM 706  C C   ? LEU A 1  90 ?  -9.944  -1.581   9.080 1.000 95.120 ? 90  LEU A C   1 
ATOM 707  C CB  ? LEU A 1  90 ?  -7.693  -0.487   9.059 1.000 95.120 ? 90  LEU A CB  1 
ATOM 708  O O   ? LEU A 1  90 ? -10.467  -1.192   8.034 1.000 95.120 ? 90  LEU A O   1 
ATOM 709  C CG  ? LEU A 1  90 ?  -6.166  -0.566   9.011 1.000 95.120 ? 90  LEU A CG  1 
ATOM 710  C CD1 ? LEU A 1  90 ?  -5.569   0.824   8.825 1.000 95.120 ? 90  LEU A CD1 1 
ATOM 711  C CD2 ? LEU A 1  90 ?  -5.625  -1.221  10.278 1.000 95.120 ? 90  LEU A CD2 1 
ATOM 712  N N   ? LYS A 1  91 ? -10.636  -1.897  10.230 1.000 94.900 ? 91  LYS A N   1 
ATOM 713  C CA  ? LYS A 1  91 ? -12.050  -1.550  10.333 1.000 94.900 ? 91  LYS A CA  1 
ATOM 714  C C   ? LYS A 1  91 ? -12.231  -0.131  10.866 1.000 94.900 ? 91  LYS A C   1 
ATOM 715  C CB  ? LYS A 1  91 ? -12.783  -2.545  11.234 1.000 94.900 ? 91  LYS A CB  1 
ATOM 716  O O   ? LYS A 1  91 ? -11.763   0.191  11.960 1.000 94.900 ? 91  LYS A O   1 
ATOM 717  C CG  ? LYS A 1  91 ? -14.294  -2.367  11.253 1.000 94.900 ? 91  LYS A CG  1 
ATOM 718  C CD  ? LYS A 1  91 ? -14.977  -3.470  12.050 1.000 94.900 ? 91  LYS A CD  1 
ATOM 719  C CE  ? LYS A 1  91 ? -16.493  -3.340  12.001 1.000 94.900 ? 91  LYS A CE  1 
ATOM 720  N NZ  ? LYS A 1  91 ? -17.169  -4.458  12.726 1.000 94.900 ? 91  LYS A NZ  1 
ATOM 721  N N   ? LEU A 1  92 ? -12.931   0.651  10.084 1.000 94.260 ? 92  LEU A N   1 
ATOM 722  C CA  ? LEU A 1  92 ? -13.130   2.050  10.447 1.000 94.260 ? 92  LEU A CA  1 
ATOM 723  C C   ? LEU A 1  92 ? -14.194   2.185  11.530 1.000 94.260 ? 92  LEU A C   1 
ATOM 724  C CB  ? LEU A 1  92 ? -13.529   2.871   9.218 1.000 94.260 ? 92  LEU A CB  1 
ATOM 725  O O   ? LEU A 1  92 ? -15.163   1.422  11.553 1.000 94.260 ? 92  LEU A O   1 
ATOM 726  C CG  ? LEU A 1  92 ? -12.542   2.865   8.049 1.000 94.260 ? 92  LEU A CG  1 
ATOM 727  C CD1 ? LEU A 1  92 ? -13.113   3.644   6.869 1.000 94.260 ? 92  LEU A CD1 1 
ATOM 728  C CD2 ? LEU A 1  92 ? -11.199   3.447   8.480 1.000 94.260 ? 92  LEU A CD2 1 
ATOM 729  N N   ? ARG A 1  93 ? -13.959   3.147  12.452 1.000 93.110 ? 93  ARG A N   1 
ATOM 730  C CA  ? ARG A 1  93 ? -14.936   3.422  13.502 1.000 93.110 ? 93  ARG A CA  1 
ATOM 731  C C   ? ARG A 1  93 ? -16.275   3.842  12.907 1.000 93.110 ? 93  ARG A C   1 
ATOM 732  C CB  ? ARG A 1  93 ? -14.418   4.509  14.446 1.000 93.110 ? 93  ARG A CB  1 
ATOM 733  O O   ? ARG A 1  93 ? -17.332   3.444  13.400 1.000 93.110 ? 93  ARG A O   1 
ATOM 734  C CG  ? ARG A 1  93 ? -15.346   4.804  15.613 1.000 93.110 ? 93  ARG A CG  1 
ATOM 735  C CD  ? ARG A 1  93 ? -14.761   5.854  16.548 1.000 93.110 ? 93  ARG A CD  1 
ATOM 736  N NE  ? ARG A 1  93 ? -13.663   5.313  17.345 1.000 93.110 ? 93  ARG A NE  1 
ATOM 737  N NH1 ? ARG A 1  93 ? -13.019   7.352  18.219 1.000 93.110 ? 93  ARG A NH1 1 
ATOM 738  N NH2 ? ARG A 1  93 ? -11.893   5.443  18.803 1.000 93.110 ? 93  ARG A NH2 1 
ATOM 739  C CZ  ? ARG A 1  93 ? -12.861   6.037  18.121 1.000 93.110 ? 93  ARG A CZ  1 
ATOM 740  N N   ? ASN A 1  94 ? -16.289   4.745  11.901 1.000 93.820 ? 94  ASN A N   1 
ATOM 741  C CA  ? ASN A 1  94 ? -17.445   5.177  11.123 1.000 93.820 ? 94  ASN A CA  1 
ATOM 742  C C   ? ASN A 1  94 ? -17.250   4.911   9.633 1.000 93.820 ? 94  ASN A C   1 
ATOM 743  C CB  ? ASN A 1  94 ? -17.731   6.660  11.365 1.000 93.820 ? 94  ASN A CB  1 
ATOM 744  O O   ? ASN A 1  94 ? -16.119   4.901   9.143 1.000 93.820 ? 94  ASN A O   1 
ATOM 745  C CG  ? ASN A 1  94 ? -17.999   6.973  12.824 1.000 93.820 ? 94  ASN A CG  1 
ATOM 746  N ND2 ? ASN A 1  94 ? -17.138   7.785  13.425 1.000 93.820 ? 94  ASN A ND2 1 
ATOM 747  O OD1 ? ASN A 1  94 ? -18.972   6.487  13.407 1.000 93.820 ? 94  ASN A OD1 1 
ATOM 748  N N   ? SER A 1  95 ? -18.549   4.677   8.953 1.000 93.960 ? 95  SER A N   1 
ATOM 749  C CA  ? SER A 1  95 ? -18.494   4.434   7.515 1.000 93.960 ? 95  SER A CA  1 
ATOM 750  C C   ? SER A 1  95 ? -18.021   5.674   6.763 1.000 93.960 ? 95  SER A C   1 
ATOM 751  C CB  ? SER A 1  95 ? -19.864   4.002   6.991 1.000 93.960 ? 95  SER A CB  1 
ATOM 752  O O   ? SER A 1  95 ? -18.436   6.792   7.075 1.000 93.960 ? 95  SER A O   1 
ATOM 753  O OG  ? SER A 1  95 ? -20.232   2.742   7.525 1.000 93.960 ? 95  SER A OG  1 
ATOM 754  N N   ? ALA A 1  96 ? -17.067   5.426   5.810 1.000 92.850 ? 96  ALA A N   1 
ATOM 755  C CA  ? ALA A 1  96 ? -16.666   6.491   4.894 1.000 92.850 ? 96  ALA A CA  1 
ATOM 756  C C   ? ALA A 1  96 ? -17.782   6.813   3.905 1.000 92.850 ? 96  ALA A C   1 
ATOM 757  C CB  ? ALA A 1  96 ? -15.393   6.100   4.148 1.000 92.850 ? 96  ALA A CB  1 
ATOM 758  O O   ? ALA A 1  96 ? -18.608   5.953   3.589 1.000 92.850 ? 96  ALA A O   1 
ATOM 759  N N   ? ILE A 1  97 ? -17.897   8.039   3.480 1.000 90.890 ? 97  ILE A N   1 
ATOM 760  C CA  ? ILE A 1  97 ? -18.806   8.427   2.407 1.000 90.890 ? 97  ILE A CA  1 
ATOM 761  C C   ? ILE A 1  97 ? -18.184   8.085   1.055 1.000 90.890 ? 97  ILE A C   1 
ATOM 762  C CB  ? ILE A 1  97 ? -19.149   9.932   2.474 1.000 90.890 ? 97  ILE A CB  1 
ATOM 763  O O   ? ILE A 1  97 ? -17.160   8.657   0.673 1.000 90.890 ? 97  ILE A O   1 
ATOM 764  C CG1 ? ILE A 1  97 ? -19.792  10.274   3.823 1.000 90.890 ? 97  ILE A CG1 1 
ATOM 765  C CG2 ? ILE A 1  97 ? -20.067  10.329   1.314 1.000 90.890 ? 97  ILE A CG2 1 
ATOM 766  C CD1 ? ILE A 1  97 ? -19.894  11.767   4.100 1.000 90.890 ? 97  ILE A CD1 1 
ATOM 767  N N   ? ILE A 1  98 ? -18.812   7.042   0.332 1.000 88.350 ? 98  ILE A N   1 
ATOM 768  C CA  ? ILE A 1  98 ? -18.292   6.643  -0.971 1.000 88.350 ? 98  ILE A CA  1 
ATOM 769  C C   ? ILE A 1  98 ? -18.778   7.617  -2.041 1.000 88.350 ? 98  ILE A C   1 
ATOM 770  C CB  ? ILE A 1  98 ? -18.712   5.200  -1.330 1.000 88.350 ? 98  ILE A CB  1 
ATOM 771  O O   ? ILE A 1  98 ? -19.985   7.801  -2.221 1.000 88.350 ? 98  ILE A O   1 
ATOM 772  C CG1 ? ILE A 1  98 ? -18.294   4.230  -0.219 1.000 88.350 ? 98  ILE A CG1 1 
ATOM 773  C CG2 ? ILE A 1  98 ? -18.114   4.782  -2.676 1.000 88.350 ? 98  ILE A CG2 1 
ATOM 774  C CD1 ? ILE A 1  98 ? -16.791   4.173   0.019 1.000 88.350 ? 98  ILE A CD1 1 
ATOM 775  N N   ? ASN A 1  99 ? -17.843   8.279  -2.722 1.000 81.520 ? 99  ASN A N   1 
ATOM 776  C CA  ? ASN A 1  99 ? -18.113   9.225  -3.799 1.000 81.520 ? 99  ASN A CA  1 
ATOM 777  C C   ? ASN A 1  99 ? -17.030   9.177  -4.872 1.000 81.520 ? 99  ASN A C   1 
ATOM 778  C CB  ? ASN A 1  99 ? -18.248  10.645  -3.244 1.000 81.520 ? 99  ASN A CB  1 
ATOM 779  O O   ? ASN A 1  99 ? -16.247   8.227  -4.928 1.000 81.520 ? 99  ASN A O   1 
ATOM 780  C CG  ? ASN A 1  99 ? -16.982  11.130  -2.565 1.000 81.520 ? 99  ASN A CG  1 
ATOM 781  N ND2 ? ASN A 1  99 ? -17.136  12.011  -1.584 1.000 81.520 ? 99  ASN A ND2 1 
ATOM 782  O OD1 ? ASN A 1  99 ? -15.875  10.716  -2.920 1.000 81.520 ? 99  ASN A OD1 1 
ATOM 783  N N   ? GLN A 1 100 ? -17.161   9.975  -5.848 1.000 73.560 ? 100 GLN A N   1 
ATOM 784  C CA  ? GLN A 1 100 ? -16.244   9.957  -6.983 1.000 73.560 ? 100 GLN A CA  1 
ATOM 785  C C   ? GLN A 1 100 ? -14.804  10.180  -6.530 1.000 73.560 ? 100 GLN A C   1 
ATOM 786  C CB  ? GLN A 1 100 ? -16.641  11.018  -8.011 1.000 73.560 ? 100 GLN A CB  1 
ATOM 787  O O   ? GLN A 1 100 ? -13.869  10.035  -7.321 1.000 73.560 ? 100 GLN A O   1 
ATOM 788  C CG  ? GLN A 1 100 ? -16.584  12.443  -7.478 1.000 73.560 ? 100 GLN A CG  1 
ATOM 789  C CD  ? GLN A 1 100 ? -17.407  13.413  -8.305 1.000 73.560 ? 100 GLN A CD  1 
ATOM 790  N NE2 ? GLN A 1 100 ? -17.383  14.685  -7.924 1.000 73.560 ? 100 GLN A NE2 1 
ATOM 791  O OE1 ? GLN A 1 100 ? -18.058  13.021  -9.279 1.000 73.560 ? 100 GLN A OE1 1 
ATOM 792  N N   ? TYR A 1 101 ? -14.635  10.250  -5.216 1.000 68.190 ? 101 TYR A N   1 
ATOM 793  C CA  ? TYR A 1 101 ? -13.325  10.566  -4.658 1.000 68.190 ? 101 TYR A CA  1 
ATOM 794  C C   ? TYR A 1 101 ? -12.834   9.446  -3.749 1.000 68.190 ? 101 TYR A C   1 
ATOM 795  C CB  ? TYR A 1 101 ? -13.376  11.885  -3.879 1.000 68.190 ? 101 TYR A CB  1 
ATOM 796  O O   ? TYR A 1 101 ? -11.690   9.467  -3.288 1.000 68.190 ? 101 TYR A O   1 
ATOM 797  C CG  ? TYR A 1 101 ? -13.877  13.052  -4.695 1.000 68.190 ? 101 TYR A CG  1 
ATOM 798  C CD1 ? TYR A 1 101 ? -13.095  13.607  -5.706 1.000 68.190 ? 101 TYR A CD1 1 
ATOM 799  C CD2 ? TYR A 1 101 ? -15.131  13.603  -4.456 1.000 68.190 ? 101 TYR A CD2 1 
ATOM 800  C CE1 ? TYR A 1 101 ? -13.552  14.683  -6.459 1.000 68.190 ? 101 TYR A CE1 1 
ATOM 801  C CE2 ? TYR A 1 101 ? -15.598  14.680  -5.203 1.000 68.190 ? 101 TYR A CE2 1 
ATOM 802  O OH  ? TYR A 1 101 ? -15.259  16.278  -6.943 1.000 68.190 ? 101 TYR A OH  1 
ATOM 803  C CZ  ? TYR A 1 101 ? -14.803  15.212  -6.201 1.000 68.190 ? 101 TYR A CZ  1 
ATOM 804  N N   ? VAL A 1 102 ? -13.725   8.230  -3.668 1.000 69.140 ? 102 VAL A N   1 
ATOM 805  C CA  ? VAL A 1 102 ? -13.272   7.270  -2.668 1.000 69.140 ? 102 VAL A CA  1 
ATOM 806  C C   ? VAL A 1 102 ? -13.865   5.894  -2.966 1.000 69.140 ? 102 VAL A C   1 
ATOM 807  C CB  ? VAL A 1 102 ? -13.654   7.716  -1.238 1.000 69.140 ? 102 VAL A CB  1 
ATOM 808  O O   ? VAL A 1 102 ? -15.077   5.696  -2.853 1.000 69.140 ? 102 VAL A O   1 
ATOM 809  C CG1 ? VAL A 1 102 ? -12.625   7.219  -0.224 1.000 69.140 ? 102 VAL A CG1 1 
ATOM 810  C CG2 ? VAL A 1 102 ? -13.784   9.237  -1.172 1.000 69.140 ? 102 VAL A CG2 1 
ATOM 811  N N   ? SER A 1 103 ? -13.167   4.971  -3.817 1.000 78.350 ? 103 SER A N   1 
ATOM 812  C CA  ? SER A 1 103 ? -13.280   3.516  -3.839 1.000 78.350 ? 103 SER A CA  1 
ATOM 813  C C   ? SER A 1 103 ? -12.619   2.929  -5.081 1.000 78.350 ? 103 SER A C   1 
ATOM 814  C CB  ? SER A 1 103 ? -14.749   3.092  -3.784 1.000 78.350 ? 103 SER A CB  1 
ATOM 815  O O   ? SER A 1 103 ? -12.582   3.570  -6.133 1.000 78.350 ? 103 SER A O   1 
ATOM 816  O OG  ? SER A 1 103 ? -14.869   1.683  -3.881 1.000 78.350 ? 103 SER A OG  1 
ATOM 817  N N   ? ILE A 1 104 ? -12.089   1.747  -4.833 1.000 89.880 ? 104 ILE A N   1 
ATOM 818  C CA  ? ILE A 1 104 ? -11.520   0.953  -5.917 1.000 89.880 ? 104 ILE A CA  1 
ATOM 819  C C   ? ILE A 1 104 ? -11.969  -0.500  -5.783 1.000 89.880 ? 104 ILE A C   1 
ATOM 820  C CB  ? ILE A 1 104 ?  -9.977   1.038  -5.930 1.000 89.880 ? 104 ILE A CB  1 
ATOM 821  O O   ? ILE A 1 104 ? -12.189  -0.989  -4.672 1.000 89.880 ? 104 ILE A O   1 
ATOM 822  C CG1 ? ILE A 1 104 ?  -9.421   0.457  -7.235 1.000 89.880 ? 104 ILE A CG1 1 
ATOM 823  C CG2 ? ILE A 1 104 ?  -9.386   0.319  -4.714 1.000 89.880 ? 104 ILE A CG2 1 
ATOM 824  C CD1 ? ILE A 1 104 ?  -9.524   1.399  -8.426 1.000 89.880 ? 104 ILE A CD1 1 
ATOM 825  N N   ? GLU A 1 105 ? -12.115  -1.086  -6.895 1.000 92.340 ? 105 GLU A N   1 
ATOM 826  C CA  ? GLU A 1 105 ? -12.456  -2.505  -6.883 1.000 92.340 ? 105 GLU A CA  1 
ATOM 827  C C   ? GLU A 1 105 ? -11.209  -3.371  -6.731 1.000 92.340 ? 105 GLU A C   1 
ATOM 828  C CB  ? GLU A 1 105 ? -13.210  -2.888  -8.159 1.000 92.340 ? 105 GLU A CB  1 
ATOM 829  O O   ? GLU A 1 105 ? -10.142  -3.028  -7.245 1.000 92.340 ? 105 GLU A O   1 
ATOM 830  C CG  ? GLU A 1 105 ? -14.577  -2.232  -8.287 1.000 92.340 ? 105 GLU A CG  1 
ATOM 831  C CD  ? GLU A 1 105 ? -15.341  -2.673  -9.525 1.000 92.340 ? 105 GLU A CD  1 
ATOM 832  O OE1 ? GLU A 1 105 ? -16.547  -2.355  -9.639 1.000 92.340 ? 105 GLU A OE1 1 
ATOM 833  O OE2 ? GLU A 1 105 ? -14.730  -3.343 -10.387 1.000 92.340 ? 105 GLU A OE2 1 
ATOM 834  N N   ? LEU A 1 106 ? -11.459  -4.573  -6.014 1.000 94.610 ? 106 LEU A N   1 
ATOM 835  C CA  ? LEU A 1 106 ? -10.382  -5.550  -5.898 1.000 94.610 ? 106 LEU A CA  1 
ATOM 836  C C   ? LEU A 1 106 ? -10.197  -6.313  -7.205 1.000 94.610 ? 106 LEU A C   1 
ATOM 837  C CB  ? LEU A 1 106 ? -10.668  -6.530  -4.757 1.000 94.610 ? 106 LEU A CB  1 
ATOM 838  O O   ? LEU A 1 106 ? -11.169  -6.584  -7.914 1.000 94.610 ? 106 LEU A O   1 
ATOM 839  C CG  ? LEU A 1 106 ? -10.769  -5.928  -3.355 1.000 94.610 ? 106 LEU A CG  1 
ATOM 840  C CD1 ? LEU A 1 106 ? -11.177  -6.998  -2.347 1.000 94.610 ? 106 LEU A CD1 1 
ATOM 841  C CD2 ? LEU A 1 106 ?  -9.447  -5.284  -2.953 1.000 94.610 ? 106 LEU A CD2 1 
ATOM 842  N N   ? ALA A 1 107 ?  -9.009  -6.637  -7.469 1.000 94.930 ? 107 ALA A N   1 
ATOM 843  C CA  ? ALA A 1 107 ?  -8.752  -7.522  -8.603 1.000 94.930 ? 107 ALA A CA  1 
ATOM 844  C C   ? ALA A 1 107 ?  -9.251  -8.936  -8.319 1.000 94.930 ? 107 ALA A C   1 
ATOM 845  C CB  ? ALA A 1 107 ?  -7.262  -7.544  -8.934 1.000 94.930 ? 107 ALA A CB  1 
ATOM 846  O O   ? ALA A 1 107 ?  -8.982  -9.494  -7.252 1.000 94.930 ? 107 ALA A O   1 
ATOM 847  N N   ? THR A 1 108 ? -10.025  -9.492  -9.206 1.000 92.490 ? 108 THR A N   1 
ATOM 848  C CA  ? THR A 1 108 ? -10.532 -10.850  -9.046 1.000 92.490 ? 108 THR A CA  1 
ATOM 849  C C   ? THR A 1 108 ?  -9.682 -11.841  -9.837 1.000 92.490 ? 108 THR A C   1 
ATOM 850  C CB  ? THR A 1 108 ? -12.000 -10.955  -9.497 1.000 92.490 ? 108 THR A CB  1 
ATOM 851  O O   ? THR A 1 108 ?  -9.752 -13.050  -9.605 1.000 92.490 ? 108 THR A O   1 
ATOM 852  C CG2 ? THR A 1 108 ? -12.914 -10.140  -8.588 1.000 92.490 ? 108 THR A CG2 1 
ATOM 853  O OG1 ? THR A 1 108 ? -12.119 -10.464 -10.838 1.000 92.490 ? 108 THR A OG1 1 
ATOM 854  N N   ? GLU A 1 109 ?  -8.855 -11.284 -10.715 1.000 95.680 ? 109 GLU A N   1 
ATOM 855  C CA  ? GLU A 1 109 ?  -7.863 -12.044 -11.470 1.000 95.680 ? 109 GLU A CA  1 
ATOM 856  C C   ? GLU A 1 109 ?  -6.502 -11.354 -11.444 1.000 95.680 ? 109 GLU A C   1 
ATOM 857  C CB  ? GLU A 1 109 ?  -8.324 -12.244 -12.916 1.000 95.680 ? 109 GLU A CB  1 
ATOM 858  O O   ? GLU A 1 109 ?  -6.424 -10.125 -11.387 1.000 95.680 ? 109 GLU A O   1 
ATOM 859  C CG  ? GLU A 1 109 ?  -8.560 -10.944 -13.671 1.000 95.680 ? 109 GLU A CG  1 
ATOM 860  C CD  ? GLU A 1 109 ?  -9.131 -11.154 -15.064 1.000 95.680 ? 109 GLU A CD  1 
ATOM 861  O OE1 ? GLU A 1 109 ?  -9.298 -10.161 -15.808 1.000 95.680 ? 109 GLU A OE1 1 
ATOM 862  O OE2 ? GLU A 1 109 ?  -9.416 -12.321 -15.414 1.000 95.680 ? 109 GLU A OE2 1 
ATOM 863  N N   ? CYS A 1 110 ?  -5.461 -12.299 -11.574 1.000 96.250 ? 110 CYS A N   1 
ATOM 864  C CA  ? CYS A 1 110 ?  -4.112 -11.747 -11.520 1.000 96.250 ? 110 CYS A CA  1 
ATOM 865  C C   ? CYS A 1 110 ?  -3.750 -11.063 -12.833 1.000 96.250 ? 110 CYS A C   1 
ATOM 866  C CB  ? CYS A 1 110 ?  -3.095 -12.845 -11.208 1.000 96.250 ? 110 CYS A CB  1 
ATOM 867  O O   ? CYS A 1 110 ?  -4.116 -11.540 -13.908 1.000 96.250 ? 110 CYS A O   1 
ATOM 868  S SG  ? CYS A 1 110 ?  -3.324 -13.610  -9.588 1.000 96.250 ? 110 CYS A SG  1 
ATOM 869  N N   ? ALA A 1 111 ?  -3.053  -9.928 -12.739 1.000 95.240 ? 111 ALA A N   1 
ATOM 870  C CA  ? ALA A 1 111 ?  -2.560  -9.204 -13.907 1.000 95.240 ? 111 ALA A CA  1 
ATOM 871  C C   ? ALA A 1 111 ?  -1.511 -10.021 -14.656 1.000 95.240 ? 111 ALA A C   1 
ATOM 872  C CB  ? ALA A 1 111 ?  -1.980  -7.854 -13.490 1.000 95.240 ? 111 ALA A CB  1 
ATOM 873  O O   ? ALA A 1 111 ?  -0.704 -10.720 -14.040 1.000 95.240 ? 111 ALA A O   1 
ATOM 874  N N   ? GLN A 1 112 ?  -1.581  -9.999 -15.932 1.000 95.110 ? 112 GLN A N   1 
ATOM 875  C CA  ? GLN A 1 112 ?  -0.551 -10.616 -16.760 1.000 95.110 ? 112 GLN A CA  1 
ATOM 876  C C   ? GLN A 1 112 ?   0.696  -9.739 -16.832 1.000 95.110 ? 112 GLN A C   1 
ATOM 877  C CB  ? GLN A 1 112 ?  -1.084 -10.887 -18.168 1.000 95.110 ? 112 GLN A CB  1 
ATOM 878  O O   ? GLN A 1 112 ?   0.625  -8.530 -16.600 1.000 95.110 ? 112 GLN A O   1 
ATOM 879  C CG  ? GLN A 1 112 ?  -2.285 -11.823 -18.201 1.000 95.110 ? 112 GLN A CG  1 
ATOM 880  C CD  ? GLN A 1 112 ?  -1.984 -13.186 -17.607 1.000 95.110 ? 112 GLN A CD  1 
ATOM 881  N NE2 ? GLN A 1 112 ?  -2.845 -13.642 -16.703 1.000 95.110 ? 112 GLN A NE2 1 
ATOM 882  O OE1 ? GLN A 1 112 ?  -0.987 -13.825 -17.958 1.000 95.110 ? 112 GLN A OE1 1 
ATOM 883  N N   ? PRO A 1 113 ?   1.846 -10.433 -17.128 1.000 94.100 ? 113 PRO A N   1 
ATOM 884  C CA  ? PRO A 1 113 ?   3.052  -9.623 -17.306 1.000 94.100 ? 113 PRO A CA  1 
ATOM 885  C C   ? PRO A 1 113 ?   2.871  -8.512 -18.338 1.000 94.100 ? 113 PRO A C   1 
ATOM 886  C CB  ? PRO A 1 113 ?   4.095 -10.640 -17.776 1.000 94.100 ? 113 PRO A CB  1 
ATOM 887  O O   ? PRO A 1 113 ?   2.115  -8.676 -19.299 1.000 94.100 ? 113 PRO A O   1 
ATOM 888  C CG  ? PRO A 1 113 ?   3.627 -11.949 -17.225 1.000 94.100 ? 113 PRO A CG  1 
ATOM 889  C CD  ? PRO A 1 113 ?   2.125 -11.958 -17.226 1.000 94.100 ? 113 PRO A CD  1 
ATOM 890  N N   ? ASN A 1 114 ?   3.531  -7.305 -18.027 1.000 93.270 ? 114 ASN A N   1 
ATOM 891  C CA  ? ASN A 1 114 ?   3.571  -6.143 -18.908 1.000 93.270 ? 114 ASN A CA  1 
ATOM 892  C C   ? ASN A 1 114 ?   2.234  -5.407 -18.925 1.000 93.270 ? 114 ASN A C   1 
ATOM 893  C CB  ? ASN A 1 114 ?   3.967  -6.558 -20.326 1.000 93.270 ? 114 ASN A CB  1 
ATOM 894  O O   ? ASN A 1 114 ?   1.896  -4.748 -19.910 1.000 93.270 ? 114 ASN A O   1 
ATOM 895  C CG  ? ASN A 1 114 ?   5.423  -6.965 -20.430 1.000 93.270 ? 114 ASN A CG  1 
ATOM 896  N ND2 ? ASN A 1 114 ?   5.691  -8.022 -21.189 1.000 93.270 ? 114 ASN A ND2 1 
ATOM 897  O OD1 ? ASN A 1 114 ?   6.301  -6.337 -19.833 1.000 93.270 ? 114 ASN A OD1 1 
ATOM 898  N N   ? THR A 1 115 ?   1.451  -5.692 -17.965 1.000 95.040 ? 115 THR A N   1 
ATOM 899  C CA  ? THR A 1 115 ?   0.217  -4.945 -17.750 1.000 95.040 ? 115 THR A CA  1 
ATOM 900  C C   ? THR A 1 115 ?   0.520  -3.535 -17.249 1.000 95.040 ? 115 THR A C   1 
ATOM 901  C CB  ? THR A 1 115 ?  -0.703  -5.663 -16.746 1.000 95.040 ? 115 THR A CB  1 
ATOM 902  O O   ? THR A 1 115 ?   1.351  -3.352 -16.357 1.000 95.040 ? 115 THR A O   1 
ATOM 903  C CG2 ? THR A 1 115 ?  -2.017  -4.909 -16.568 1.000 95.040 ? 115 THR A CG2 1 
ATOM 904  O OG1 ? THR A 1 115 ?  -0.984  -6.984 -17.224 1.000 95.040 ? 115 THR A OG1 1 
ATOM 905  N N   ? HIS A 1 116 ?  -0.148  -2.591 -17.818 1.000 92.980 ? 116 HIS A N   1 
ATOM 906  C CA  ? HIS A 1 116 ?   0.003  -1.195 -17.425 1.000 92.980 ? 116 HIS A CA  1 
ATOM 907  C C   ? HIS A 1 116 ?  -0.641  -0.932 -16.068 1.000 92.980 ? 116 HIS A C   1 
ATOM 908  C CB  ? HIS A 1 116 ?  -0.606  -0.272 -18.483 1.000 92.980 ? 116 HIS A CB  1 
ATOM 909  O O   ? HIS A 1 116 ?  -1.820  -1.231 -15.867 1.000 92.980 ? 116 HIS A O   1 
ATOM 910  C CG  ? HIS A 1 116 ?  -0.360   1.180 -18.225 1.000 92.980 ? 116 HIS A CG  1 
ATOM 911  C CD2 ? HIS A 1 116 ?   0.653   1.992 -18.610 1.000 92.980 ? 116 HIS A CD2 1 
ATOM 912  N ND1 ? HIS A 1 116 ?  -1.220   1.961 -17.483 1.000 92.980 ? 116 HIS A ND1 1 
ATOM 913  C CE1 ? HIS A 1 116 ?  -0.745   3.194 -17.423 1.000 92.980 ? 116 HIS A CE1 1 
ATOM 914  N NE2 ? HIS A 1 116 ?   0.390   3.239 -18.099 1.000 92.980 ? 116 HIS A NE2 1 
ATOM 915  N N   ? CYS A 1 117 ?   0.184  -0.279 -15.209 1.000 93.220 ? 117 CYS A N   1 
ATOM 916  C CA  ? CYS A 1 117 ?  -0.299  -0.036 -13.854 1.000 93.220 ? 117 CYS A CA  1 
ATOM 917  C C   ? CYS A 1 117 ?   0.085   1.360 -13.380 1.000 93.220 ? 117 CYS A C   1 
ATOM 918  C CB  ? CYS A 1 117 ?   0.259  -1.083 -12.890 1.000 93.220 ? 117 CYS A CB  1 
ATOM 919  O O   ? CYS A 1 117 ?   0.945   2.009 -13.979 1.000 93.220 ? 117 CYS A O   1 
ATOM 920  S SG  ? CYS A 1 117 ?  -0.136  -2.784 -13.354 1.000 93.220 ? 117 CYS A SG  1 
ATOM 921  N N   ? GLU A 1 118 ?  -0.582   1.750 -12.294 1.000 91.340 ? 118 GLU A N   1 
ATOM 922  C CA  ? GLU A 1 118 ?  -0.305   3.031 -11.651 1.000 91.340 ? 118 GLU A CA  1 
ATOM 923  C C   ? GLU A 1 118 ?  -0.035   2.854 -10.160 1.000 91.340 ? 118 GLU A C   1 
ATOM 924  C CB  ? GLU A 1 118 ?  -1.470   4.002 -11.863 1.000 91.340 ? 118 GLU A CB  1 
ATOM 925  O O   ? GLU A 1 118 ?  -0.742   2.108  -9.480 1.000 91.340 ? 118 GLU A O   1 
ATOM 926  C CG  ? GLU A 1 118 ?  -1.217   5.396 -11.307 1.000 91.340 ? 118 GLU A CG  1 
ATOM 927  C CD  ? GLU A 1 118 ?  -2.366   6.360 -11.560 1.000 91.340 ? 118 GLU A CD  1 
ATOM 928  O OE1 ? GLU A 1 118 ?  -3.284   6.446 -10.712 1.000 91.340 ? 118 GLU A OE1 1 
ATOM 929  O OE2 ? GLU A 1 118 ?  -2.349   7.033 -12.614 1.000 91.340 ? 118 GLU A OE2 1 
ATOM 930  N N   ? VAL A 1 119 ?   0.967   3.617  -9.684 1.000 90.600 ? 119 VAL A N   1 
ATOM 931  C CA  ? VAL A 1 119 ?   1.269   3.670  -8.257 1.000 90.600 ? 119 VAL A CA  1 
ATOM 932  C C   ? VAL A 1 119 ?   1.113   5.101  -7.749 1.000 90.600 ? 119 VAL A C   1 
ATOM 933  C CB  ? VAL A 1 119 ?   2.693   3.150  -7.959 1.000 90.600 ? 119 VAL A CB  1 
ATOM 934  O O   ? VAL A 1 119 ?   1.383   6.058  -8.477 1.000 90.600 ? 119 VAL A O   1 
ATOM 935  C CG1 ? VAL A 1 119 ?   2.830   1.684  -8.366 1.000 90.600 ? 119 VAL A CG1 1 
ATOM 936  C CG2 ? VAL A 1 119 ?   3.735   4.006  -8.677 1.000 90.600 ? 119 VAL A CG2 1 
ATOM 937  N N   ? SER A 1 120 ?   0.616   5.233  -6.549 1.000 89.970 ? 120 SER A N   1 
ATOM 938  C CA  ? SER A 1 120 ?   0.421   6.560  -5.976 1.000 89.970 ? 120 SER A CA  1 
ATOM 939  C C   ? SER A 1 120 ?   0.767   6.578  -4.491 1.000 89.970 ? 120 SER A C   1 
ATOM 940  C CB  ? SER A 1 120 ?  -1.022   7.025  -6.177 1.000 89.970 ? 120 SER A CB  1 
ATOM 941  O O   ? SER A 1 120 ?   0.674   5.552  -3.814 1.000 89.970 ? 120 SER A O   1 
ATOM 942  O OG  ? SER A 1 120 ?  -1.929   6.135  -5.550 1.000 89.970 ? 120 SER A OG  1 
ATOM 943  N N   ? GLY A 1 121 ?   1.257   7.784  -4.047 1.000 88.520 ? 121 GLY A N   1 
ATOM 944  C CA  ? GLY A 1 121 ?   1.587   7.890  -2.634 1.000 88.520 ? 121 GLY A CA  1 
ATOM 945  C C   ? GLY A 1 121 ?   2.244   9.209  -2.273 1.000 88.520 ? 121 GLY A C   1 
ATOM 946  O O   ? GLY A 1 121 ?   2.512  10.036  -3.147 1.000 88.520 ? 121 GLY A O   1 
ATOM 947  N N   ? TRP A 1 122 ?   2.462   9.481  -0.943 1.000 83.850 ? 122 TRP A N   1 
ATOM 948  C CA  ? TRP A 1 122 ?   3.049  10.702  -0.400 1.000 83.850 ? 122 TRP A CA  1 
ATOM 949  C C   ? TRP A 1 122 ?   4.421  10.424   0.204 1.000 83.850 ? 122 TRP A C   1 
ATOM 950  C CB  ? TRP A 1 122 ?   2.128  11.319   0.656 1.000 83.850 ? 122 TRP A CB  1 
ATOM 951  O O   ? TRP A 1 122 ?   4.893  11.176   1.060 1.000 83.850 ? 122 TRP A O   1 
ATOM 952  C CG  ? TRP A 1 122 ?   0.869  11.909   0.095 1.000 83.850 ? 122 TRP A CG  1 
ATOM 953  C CD1 ? TRP A 1 122 ?   0.700  13.172  -0.401 1.000 83.850 ? 122 TRP A CD1 1 
ATOM 954  C CD2 ? TRP A 1 122 ?  -0.401  11.260  -0.021 1.000 83.850 ? 122 TRP A CD2 1 
ATOM 955  C CE2 ? TRP A 1 122 ?  -1.295  12.189  -0.598 1.000 83.850 ? 122 TRP A CE2 1 
ATOM 956  C CE3 ? TRP A 1 122 ?  -0.870   9.980   0.307 1.000 83.850 ? 122 TRP A CE3 1 
ATOM 957  N NE1 ? TRP A 1 122 ?  -0.599  13.346  -0.820 1.000 83.850 ? 122 TRP A NE1 1 
ATOM 958  C CH2 ? TRP A 1 122 ?  -3.065  10.619  -0.525 1.000 83.850 ? 122 TRP A CH2 1 
ATOM 959  C CZ2 ? TRP A 1 122 ?  -2.632  11.878  -0.855 1.000 83.850 ? 122 TRP A CZ2 1 
ATOM 960  C CZ3 ? TRP A 1 122 ?  -2.201   9.673   0.051 1.000 83.850 ? 122 TRP A CZ3 1 
ATOM 961  N N   ? GLY A 1 123 ?   4.971   9.236  -0.113 1.000 74.500 ? 123 GLY A N   1 
ATOM 962  C CA  ? GLY A 1 123 ?   6.303   8.873   0.345 1.000 74.500 ? 123 GLY A CA  1 
ATOM 963  C C   ? GLY A 1 123 ?   7.400   9.699  -0.299 1.000 74.500 ? 123 GLY A C   1 
ATOM 964  O O   ? GLY A 1 123 ?   7.121  10.625  -1.063 1.000 74.500 ? 123 GLY A O   1 
ATOM 965  N N   ? THR A 1 124 ?   8.714   9.550   0.066 1.000 70.930 ? 124 THR A N   1 
ATOM 966  C CA  ? THR A 1 124 ?   9.844  10.337  -0.416 1.000 70.930 ? 124 THR A CA  1 
ATOM 967  C C   ? THR A 1 124 ?   9.962  10.238  -1.934 1.000 70.930 ? 124 THR A C   1 
ATOM 968  C CB  ? THR A 1 124 ?  11.162   9.880   0.235 1.000 70.930 ? 124 THR A CB  1 
ATOM 969  O O   ? THR A 1 124 ?   9.792   9.159  -2.507 1.000 70.930 ? 124 THR A O   1 
ATOM 970  C CG2 ? THR A 1 124 ?  11.493   8.440  -0.144 1.000 70.930 ? 124 THR A CG2 1 
ATOM 971  O OG1 ? THR A 1 124 ?  12.226  10.734  -0.202 1.000 70.930 ? 124 THR A OG1 1 
ATOM 972  N N   ? ILE A 1 125 ?  10.209  11.367  -2.628 1.000 69.200 ? 125 ILE A N   1 
ATOM 973  C CA  ? ILE A 1 125 ?  10.273  11.449  -4.083 1.000 69.200 ? 125 ILE A CA  1 
ATOM 974  C C   ? ILE A 1 125 ?  11.731  11.427  -4.538 1.000 69.200 ? 125 ILE A C   1 
ATOM 975  C CB  ? ILE A 1 125 ?   9.566  12.717  -4.610 1.000 69.200 ? 125 ILE A CB  1 
ATOM 976  O O   ? ILE A 1 125 ?  12.013  11.418  -5.738 1.000 69.200 ? 125 ILE A O   1 
ATOM 977  C CG1 ? ILE A 1 125 ?  10.168  13.971  -3.965 1.000 69.200 ? 125 ILE A CG1 1 
ATOM 978  C CG2 ? ILE A 1 125 ?   8.058  12.641  -4.354 1.000 69.200 ? 125 ILE A CG2 1 
ATOM 979  C CD1 ? ILE A 1 125 ?   9.665  15.278  -4.564 1.000 69.200 ? 125 ILE A CD1 1 
ATOM 980  N N   ? LYS A 1 126 ?  12.702  11.395  -3.545 1.000 63.410 ? 126 LYS A N   1 
ATOM 981  C CA  ? LYS A 1 126 ?  14.129  11.332  -3.846 1.000 63.410 ? 126 LYS A CA  1 
ATOM 982  C C   ? LYS A 1 126 ?  14.824  10.275  -2.992 1.000 63.410 ? 126 LYS A C   1 
ATOM 983  C CB  ? LYS A 1 126 ?  14.785  12.696  -3.628 1.000 63.410 ? 126 LYS A CB  1 
ATOM 984  O O   ? LYS A 1 126 ?  14.425  10.029  -1.852 1.000 63.410 ? 126 LYS A O   1 
ATOM 985  C CG  ? LYS A 1 126 ?  14.351  13.758  -4.627 1.000 63.410 ? 126 LYS A CG  1 
ATOM 986  C CD  ? LYS A 1 126 ?  15.153  15.043  -4.460 1.000 63.410 ? 126 LYS A CD  1 
ATOM 987  C CE  ? LYS A 1 126 ?  14.727  16.103  -5.467 1.000 63.410 ? 126 LYS A CE  1 
ATOM 988  N NZ  ? LYS A 1 126 ?  15.525  17.357  -5.321 1.000 63.410 ? 126 LYS A NZ  1 
ATOM 989  N N   ? SER A 1 127 ?  15.861   9.549  -3.587 1.000 64.600 ? 127 SER A N   1 
ATOM 990  C CA  ? SER A 1 127 ?  16.771   8.643  -2.894 1.000 64.600 ? 127 SER A CA  1 
ATOM 991  C C   ? SER A 1 127 ?  18.213   8.858  -3.343 1.000 64.600 ? 127 SER A C   1 
ATOM 992  C CB  ? SER A 1 127 ?  16.366   7.188  -3.134 1.000 64.600 ? 127 SER A CB  1 
ATOM 993  O O   ? SER A 1 127 ?  18.494   8.911  -4.542 1.000 64.600 ? 127 SER A O   1 
ATOM 994  O OG  ? SER A 1 127 ?  17.290   6.302  -2.526 1.000 64.600 ? 127 SER A OG  1 
ATOM 995  N N   ? PRO A 1 128 ?  19.142   8.994  -2.357 1.000 62.720 ? 128 PRO A N   1 
ATOM 996  C CA  ? PRO A 1 128 ?  19.151   8.682  -0.926 1.000 62.720 ? 128 PRO A CA  1 
ATOM 997  C C   ? PRO A 1 128 ?  18.632   9.833  -0.068 1.000 62.720 ? 128 PRO A C   1 
ATOM 998  C CB  ? PRO A 1 128 ?  20.629   8.408  -0.635 1.000 62.720 ? 128 PRO A CB  1 
ATOM 999  O O   ? PRO A 1 128 ?  18.438   9.670   1.139 1.000 62.720 ? 128 PRO A O   1 
ATOM 1000 C CG  ? PRO A 1 128 ?  21.375   9.252  -1.616 1.000 62.720 ? 128 PRO A CG  1 
ATOM 1001 C CD  ? PRO A 1 128 ?  20.548   9.377  -2.864 1.000 62.720 ? 128 PRO A CD  1 
ATOM 1002 N N   ? VAL A 1 129 ?  18.381  11.055  -0.656 1.000 67.240 ? 129 VAL A N   1 
ATOM 1003 C CA  ? VAL A 1 129 ?  17.850  12.230   0.028 1.000 67.240 ? 129 VAL A CA  1 
ATOM 1004 C C   ? VAL A 1 129 ?  16.333  12.116   0.150 1.000 67.240 ? 129 VAL A C   1 
ATOM 1005 C CB  ? VAL A 1 129 ?  18.229  13.535  -0.708 1.000 67.240 ? 129 VAL A CB  1 
ATOM 1006 O O   ? VAL A 1 129 ?  15.643  11.845  -0.836 1.000 67.240 ? 129 VAL A O   1 
ATOM 1007 C CG1 ? VAL A 1 129 ?  17.654  14.750   0.017 1.000 67.240 ? 129 VAL A CG1 1 
ATOM 1008 C CG2 ? VAL A 1 129 ?  19.747  13.653  -0.836 1.000 67.240 ? 129 VAL A CG2 1 
ATOM 1009 N N   ? VAL A 1 130 ?  15.849  12.163   1.446 1.000 73.200 ? 130 VAL A N   1 
ATOM 1010 C CA  ? VAL A 1 130 ?  14.419  12.059   1.714 1.000 73.200 ? 130 VAL A CA  1 
ATOM 1011 C C   ? VAL A 1 130 ?  13.741  13.398   1.433 1.000 73.200 ? 130 VAL A C   1 
ATOM 1012 C CB  ? VAL A 1 130 ?  14.145  11.617   3.169 1.000 73.200 ? 130 VAL A CB  1 
ATOM 1013 O O   ? VAL A 1 130 ?  14.170  14.436   1.942 1.000 73.200 ? 130 VAL A O   1 
ATOM 1014 C CG1 ? VAL A 1 130 ?  12.644  11.600   3.454 1.000 73.200 ? 130 VAL A CG1 1 
ATOM 1015 C CG2 ? VAL A 1 130 ?  14.758  10.243   3.433 1.000 73.200 ? 130 VAL A CG2 1 
ATOM 1016 N N   ? GLU A 1 131 ?  12.831  13.390   0.531 1.000 75.820 ? 131 GLU A N   1 
ATOM 1017 C CA  ? GLU A 1 131 ?  11.969  14.529   0.230 1.000 75.820 ? 131 GLU A CA  1 
ATOM 1018 C C   ? GLU A 1 131 ?  10.505  14.107   0.147 1.000 75.820 ? 131 GLU A C   1 
ATOM 1019 C CB  ? GLU A 1 131 ?  12.399  15.198  -1.078 1.000 75.820 ? 131 GLU A CB  1 
ATOM 1020 O O   ? GLU A 1 131 ?  10.135  13.295  -0.703 1.000 75.820 ? 131 GLU A O   1 
ATOM 1021 C CG  ? GLU A 1 131 ?  11.655  16.491  -1.381 1.000 75.820 ? 131 GLU A CG  1 
ATOM 1022 C CD  ? GLU A 1 131 ?  12.118  17.163  -2.663 1.000 75.820 ? 131 GLU A CD  1 
ATOM 1023 O OE1 ? GLU A 1 131 ?  11.414  18.071  -3.162 1.000 75.820 ? 131 GLU A OE1 1 
ATOM 1024 O OE2 ? GLU A 1 131 ?  13.194  16.779  -3.175 1.000 75.820 ? 131 GLU A OE2 1 
ATOM 1025 N N   ? TYR A 1 132 ?   9.678  14.731   1.133 1.000 80.000 ? 132 TYR A N   1 
ATOM 1026 C CA  ? TYR A 1 132 ?   8.259  14.397   1.179 1.000 80.000 ? 132 TYR A CA  1 
ATOM 1027 C C   ? TYR A 1 132 ?   7.430  15.438   0.437 1.000 80.000 ? 132 TYR A C   1 
ATOM 1028 C CB  ? TYR A 1 132 ?   7.780  14.285   2.630 1.000 80.000 ? 132 TYR A CB  1 
ATOM 1029 O O   ? TYR A 1 132 ?   7.464  16.623   0.774 1.000 80.000 ? 132 TYR A O   1 
ATOM 1030 C CG  ? TYR A 1 132 ?   8.423  13.156   3.397 1.000 80.000 ? 132 TYR A CG  1 
ATOM 1031 C CD1 ? TYR A 1 132 ?   8.098  11.829   3.124 1.000 80.000 ? 132 TYR A CD1 1 
ATOM 1032 C CD2 ? TYR A 1 132 ?   9.356  13.412   4.396 1.000 80.000 ? 132 TYR A CD2 1 
ATOM 1033 C CE1 ? TYR A 1 132 ?   8.687  10.784   3.829 1.000 80.000 ? 132 TYR A CE1 1 
ATOM 1034 C CE2 ? TYR A 1 132 ?   9.951  12.376   5.107 1.000 80.000 ? 132 TYR A CE2 1 
ATOM 1035 O OH  ? TYR A 1 132 ?  10.198  10.038   5.518 1.000 80.000 ? 132 TYR A OH  1 
ATOM 1036 C CZ  ? TYR A 1 132 ?   9.611  11.067   4.817 1.000 80.000 ? 132 TYR A CZ  1 
ATOM 1037 N N   ? PRO A 1 133 ?   6.760  14.977  -0.624 1.000 83.080 ? 133 PRO A N   1 
ATOM 1038 C CA  ? PRO A 1 133 ?   5.909  15.926  -1.347 1.000 83.080 ? 133 PRO A CA  1 
ATOM 1039 C C   ? PRO A 1 133 ?   4.641  16.286  -0.577 1.000 83.080 ? 133 PRO A C   1 
ATOM 1040 C CB  ? PRO A 1 133 ?   5.570  15.180  -2.640 1.000 83.080 ? 133 PRO A CB  1 
ATOM 1041 O O   ? PRO A 1 133 ?   4.136  15.475   0.203 1.000 83.080 ? 133 PRO A O   1 
ATOM 1042 C CG  ? PRO A 1 133 ?   5.547  13.736  -2.254 1.000 83.080 ? 133 PRO A CG  1 
ATOM 1043 C CD  ? PRO A 1 133 ?   6.613  13.501  -1.223 1.000 83.080 ? 133 PRO A CD  1 
ATOM 1044 N N   ? ASP A 1 134 ?   4.202  17.537  -0.714 1.000 85.250 ? 134 ASP A N   1 
ATOM 1045 C CA  ? ASP A 1 134 ?   2.907  17.941  -0.176 1.000 85.250 ? 134 ASP A CA  1 
ATOM 1046 C C   ? ASP A 1 134 ?   1.764  17.412  -1.040 1.000 85.250 ? 134 ASP A C   1 
ATOM 1047 C CB  ? ASP A 1 134 ?   2.823  19.465  -0.069 1.000 85.250 ? 134 ASP A CB  1 
ATOM 1048 O O   ? ASP A 1 134 ?   0.714  17.027  -0.521 1.000 85.250 ? 134 ASP A O   1 
ATOM 1049 C CG  ? ASP A 1 134 ?   3.688  20.030   1.044 1.000 85.250 ? 134 ASP A CG  1 
ATOM 1050 O OD1 ? ASP A 1 134 ?   4.104  19.265   1.941 1.000 85.250 ? 134 ASP A OD1 1 
ATOM 1051 O OD2 ? ASP A 1 134 ?   3.953  21.252   1.026 1.000 85.250 ? 134 ASP A OD2 1 
ATOM 1052 N N   ? LEU A 1 135 ?   2.026  17.336  -2.345 1.000 88.850 ? 135 LEU A N   1 
ATOM 1053 C CA  ? LEU A 1 135 ?   1.025  16.883  -3.304 1.000 88.850 ? 135 LEU A CA  1 
ATOM 1054 C C   ? LEU A 1 135 ?   1.201  15.400  -3.614 1.000 88.850 ? 135 LEU A C   1 
ATOM 1055 C CB  ? LEU A 1 135 ?   1.112  17.699  -4.596 1.000 88.850 ? 135 LEU A CB  1 
ATOM 1056 O O   ? LEU A 1 135 ?   2.325  14.892  -3.622 1.000 88.850 ? 135 LEU A O   1 
ATOM 1057 C CG  ? LEU A 1 135 ?   0.907  19.209  -4.459 1.000 88.850 ? 135 LEU A CG  1 
ATOM 1058 C CD1 ? LEU A 1 135 ?   1.158  19.901  -5.795 1.000 88.850 ? 135 LEU A CD1 1 
ATOM 1059 C CD2 ? LEU A 1 135 ?  -0.496  19.515  -3.948 1.000 88.850 ? 135 LEU A CD2 1 
ATOM 1060 N N   ? LEU A 1 136 ?   0.046  14.664  -3.838 1.000 88.670 ? 136 LEU A N   1 
ATOM 1061 C CA  ? LEU A 1 136 ?   0.043  13.247  -4.186 1.000 88.670 ? 136 LEU A CA  1 
ATOM 1062 C C   ? LEU A 1 136 ?   0.864  12.996  -5.446 1.000 88.670 ? 136 LEU A C   1 
ATOM 1063 C CB  ? LEU A 1 136 ?  -1.390  12.748  -4.388 1.000 88.670 ? 136 LEU A CB  1 
ATOM 1064 O O   ? LEU A 1 136 ?   0.698  13.693  -6.450 1.000 88.670 ? 136 LEU A O   1 
ATOM 1065 C CG  ? LEU A 1 136 ?  -1.560  11.241  -4.591 1.000 88.670 ? 136 LEU A CG  1 
ATOM 1066 C CD1 ? LEU A 1 136 ?  -1.085  10.483  -3.356 1.000 88.670 ? 136 LEU A CD1 1 
ATOM 1067 C CD2 ? LEU A 1 136 ?  -3.014  10.905  -4.904 1.000 88.670 ? 136 LEU A CD2 1 
ATOM 1068 N N   ? GLN A 1 137 ?   1.735  11.976  -5.298 1.000 89.940 ? 137 GLN A N   1 
ATOM 1069 C CA  ? GLN A 1 137 ?   2.599  11.609  -6.415 1.000 89.940 ? 137 GLN A CA  1 
ATOM 1070 C C   ? GLN A 1 137 ?   2.102  10.341  -7.102 1.000 89.940 ? 137 GLN A C   1 
ATOM 1071 C CB  ? GLN A 1 137 ?   4.040  11.418  -5.940 1.000 89.940 ? 137 GLN A CB  1 
ATOM 1072 O O   ? GLN A 1 137 ?   1.633   9.412  -6.440 1.000 89.940 ? 137 GLN A O   1 
ATOM 1073 C CG  ? GLN A 1 137 ?   4.635  12.649  -5.269 1.000 89.940 ? 137 GLN A CG  1 
ATOM 1074 C CD  ? GLN A 1 137 ?   4.768  13.826  -6.217 1.000 89.940 ? 137 GLN A CD  1 
ATOM 1075 N NE2 ? GLN A 1 137 ?   4.262  14.982  -5.801 1.000 89.940 ? 137 GLN A NE2 1 
ATOM 1076 O OE1 ? GLN A 1 137 ?   5.321  13.699  -7.314 1.000 89.940 ? 137 GLN A OE1 1 
ATOM 1077 N N   ? CYS A 1 138 ?   2.249  10.294  -8.533 1.000 89.010 ? 138 CYS A N   1 
ATOM 1078 C CA  ? CYS A 1 138 ?   1.865   9.123  -9.312 1.000 89.010 ? 138 CYS A CA  1 
ATOM 1079 C C   ? CYS A 1 138 ?   2.962   8.739 -10.298 1.000 89.010 ? 138 CYS A C   1 
ATOM 1080 C CB  ? CYS A 1 138 ?   0.560   9.384 -10.064 1.000 89.010 ? 138 CYS A CB  1 
ATOM 1081 O O   ? CYS A 1 138 ?   3.692   9.603 -10.787 1.000 89.010 ? 138 CYS A O   1 
ATOM 1082 S SG  ? CYS A 1 138 ?  -0.859   9.669  -8.983 1.000 89.010 ? 138 CYS A SG  1 
ATOM 1083 N N   ? ALA A 1 139 ?   3.006   7.448 -10.483 1.000 86.240 ? 139 ALA A N   1 
ATOM 1084 C CA  ? ALA A 1 139 ?   3.942   6.929 -11.478 1.000 86.240 ? 139 ALA A CA  1 
ATOM 1085 C C   ? ALA A 1 139 ?   3.346   5.739 -12.224 1.000 86.240 ? 139 ALA A C   1 
ATOM 1086 C CB  ? ALA A 1 139 ?   5.258   6.533 -10.814 1.000 86.240 ? 139 ALA A CB  1 
ATOM 1087 O O   ? ALA A 1 139 ?   2.578   4.962 -11.652 1.000 86.240 ? 139 ALA A O   1 
ATOM 1088 N N   ? GLN A 1 140 ?   3.763   5.742 -13.478 1.000 87.620 ? 140 GLN A N   1 
ATOM 1089 C CA  ? GLN A 1 140 ?   3.356   4.603 -14.295 1.000 87.620 ? 140 GLN A CA  1 
ATOM 1090 C C   ? GLN A 1 140 ?   4.404   3.495 -14.254 1.000 87.620 ? 140 GLN A C   1 
ATOM 1091 C CB  ? GLN A 1 140 ?   3.110   5.040 -15.740 1.000 87.620 ? 140 GLN A CB  1 
ATOM 1092 O O   ? GLN A 1 140 ?   5.600   3.758 -14.398 1.000 87.620 ? 140 GLN A O   1 
ATOM 1093 C CG  ? GLN A 1 140 ?   2.029   6.102 -15.886 1.000 87.620 ? 140 GLN A CG  1 
ATOM 1094 C CD  ? GLN A 1 140 ?   0.642   5.575 -15.569 1.000 87.620 ? 140 GLN A CD  1 
ATOM 1095 N NE2 ? GLN A 1 140 ?  -0.146   6.371 -14.854 1.000 87.620 ? 140 GLN A NE2 1 
ATOM 1096 O OE1 ? GLN A 1 140 ?   0.281   4.462 -15.965 1.000 87.620 ? 140 GLN A OE1 1 
ATOM 1097 N N   ? VAL A 1 141 ?   3.803   2.196 -14.056 1.000 90.060 ? 141 VAL A N   1 
ATOM 1098 C CA  ? VAL A 1 141 ?   4.682   1.033 -14.017 1.000 90.060 ? 141 VAL A CA  1 
ATOM 1099 C C   ? VAL A 1 141 ?   4.043  -0.124 -14.782 1.000 90.060 ? 141 VAL A C   1 
ATOM 1100 C CB  ? VAL A 1 141 ?   4.994   0.605 -12.565 1.000 90.060 ? 141 VAL A CB  1 
ATOM 1101 O O   ? VAL A 1 141 ?   2.894  -0.028 -15.219 1.000 90.060 ? 141 VAL A O   1 
ATOM 1102 C CG1 ? VAL A 1 141 ?   5.751   1.708 -11.828 1.000 90.060 ? 141 VAL A CG1 1 
ATOM 1103 C CG2 ? VAL A 1 141 ?   3.705   0.251 -11.826 1.000 90.060 ? 141 VAL A CG2 1 
ATOM 1104 N N   ? TYR A 1 142 ?   4.873  -1.190 -14.982 1.000 92.520 ? 142 TYR A N   1 
ATOM 1105 C CA  ? TYR A 1 142 ?   4.377  -2.398 -15.632 1.000 92.520 ? 142 TYR A CA  1 
ATOM 1106 C C   ? TYR A 1 142 ?   4.653  -3.630 -14.777 1.000 92.520 ? 142 TYR A C   1 
ATOM 1107 C CB  ? TYR A 1 142 ?   5.018  -2.568 -17.013 1.000 92.520 ? 142 TYR A CB  1 
ATOM 1108 O O   ? TYR A 1 142 ?   5.690  -3.715 -14.116 1.000 92.520 ? 142 TYR A O   1 
ATOM 1109 C CG  ? TYR A 1 142 ?   4.685  -1.455 -17.977 1.000 92.520 ? 142 TYR A CG  1 
ATOM 1110 C CD1 ? TYR A 1 142 ?   3.625  -1.577 -18.874 1.000 92.520 ? 142 TYR A CD1 1 
ATOM 1111 C CD2 ? TYR A 1 142 ?   5.429  -0.280 -17.994 1.000 92.520 ? 142 TYR A CD2 1 
ATOM 1112 C CE1 ? TYR A 1 142 ?   3.316  -0.555 -19.765 1.000 92.520 ? 142 TYR A CE1 1 
ATOM 1113 C CE2 ? TYR A 1 142 ?   5.129   0.748 -18.881 1.000 92.520 ? 142 TYR A CE2 1 
ATOM 1114 O OH  ? TYR A 1 142 ?   3.771   1.617 -20.641 1.000 92.520 ? 142 TYR A OH  1 
ATOM 1115 C CZ  ? TYR A 1 142 ?   4.072   0.602 -19.761 1.000 92.520 ? 142 TYR A CZ  1 
ATOM 1116 N N   ? THR A 1 143 ?   3.607  -4.562 -14.849 1.000 93.360 ? 143 THR A N   1 
ATOM 1117 C CA  ? THR A 1 143 ?   3.831  -5.820 -14.145 1.000 93.360 ? 143 THR A CA  1 
ATOM 1118 C C   ? THR A 1 143 ?   4.947  -6.620 -14.810 1.000 93.360 ? 143 THR A C   1 
ATOM 1119 C CB  ? THR A 1 143 ?   2.546  -6.669 -14.096 1.000 93.360 ? 143 THR A CB  1 
ATOM 1120 O O   ? THR A 1 143 ?   5.133  -6.543 -16.026 1.000 93.360 ? 143 THR A O   1 
ATOM 1121 C CG2 ? THR A 1 143 ?   1.452  -5.964 -13.300 1.000 93.360 ? 143 THR A CG2 1 
ATOM 1122 O OG1 ? THR A 1 143 ?   2.079  -6.896 -15.431 1.000 93.360 ? 143 THR A OG1 1 
ATOM 1123 N N   ? ILE A 1 144 ?   5.666  -7.322 -13.915 1.000 92.040 ? 144 ILE A N   1 
ATOM 1124 C CA  ? ILE A 1 144 ?   6.770  -8.181 -14.329 1.000 92.040 ? 144 ILE A CA  1 
ATOM 1125 C C   ? ILE A 1 144 ?   6.390  -9.646 -14.124 1.000 92.040 ? 144 ILE A C   1 
ATOM 1126 C CB  ? ILE A 1 144 ?   8.065  -7.850 -13.554 1.000 92.040 ? 144 ILE A CB  1 
ATOM 1127 O O   ? ILE A 1 144 ?   5.699  -9.985 -13.161 1.000 92.040 ? 144 ILE A O   1 
ATOM 1128 C CG1 ? ILE A 1 144 ?   8.472  -6.391 -13.793 1.000 92.040 ? 144 ILE A CG1 1 
ATOM 1129 C CG2 ? ILE A 1 144 ?   9.193  -8.806 -13.953 1.000 92.040 ? 144 ILE A CG2 1 
ATOM 1130 C CD1 ? ILE A 1 144 ?   9.664  -5.937 -12.962 1.000 92.040 ? 144 ILE A CD1 1 
ATOM 1131 N N   ? SER A 1 145 ?   6.874 -10.451 -15.106 1.000 93.360 ? 145 SER A N   1 
ATOM 1132 C CA  ? SER A 1 145 ?   6.563 -11.869 -14.962 1.000 93.360 ? 145 SER A CA  1 
ATOM 1133 C C   ? SER A 1 145 ?   7.123 -12.428 -13.658 1.000 93.360 ? 145 SER A C   1 
ATOM 1134 C CB  ? SER A 1 145 ?   7.116 -12.663 -16.145 1.000 93.360 ? 145 SER A CB  1 
ATOM 1135 O O   ? SER A 1 145 ?   8.170 -11.983 -13.185 1.000 93.360 ? 145 SER A O   1 
ATOM 1136 O OG  ? SER A 1 145 ?   8.529 -12.748 -16.078 1.000 93.360 ? 145 SER A OG  1 
ATOM 1137 N N   ? HIS A 1 146 ?   6.387 -13.408 -13.112 1.000 92.500 ? 146 HIS A N   1 
ATOM 1138 C CA  ? HIS A 1 146 ?   6.822 -14.071 -11.888 1.000 92.500 ? 146 HIS A CA  1 
ATOM 1139 C C   ? HIS A 1 146 ?   8.240 -14.615 -12.029 1.000 92.500 ? 146 HIS A C   1 
ATOM 1140 C CB  ? HIS A 1 146 ?   5.860 -15.203 -11.521 1.000 92.500 ? 146 HIS A CB  1 
ATOM 1141 O O   ? HIS A 1 146 ?   9.054 -14.482 -11.113 1.000 92.500 ? 146 HIS A O   1 
ATOM 1142 C CG  ? HIS A 1 146 ?   6.091 -15.769 -10.157 1.000 92.500 ? 146 HIS A CG  1 
ATOM 1143 C CD2 ? HIS A 1 146 ?   6.713 -16.904  -9.758 1.000 92.500 ? 146 HIS A CD2 1 
ATOM 1144 N ND1 ? HIS A 1 146 ?   5.654 -15.145  -9.008 1.000 92.500 ? 146 HIS A ND1 1 
ATOM 1145 C CE1 ? HIS A 1 146 ?   5.998 -15.874  -7.960 1.000 92.500 ? 146 HIS A CE1 1 
ATOM 1146 N NE2 ? HIS A 1 146 ?   6.642 -16.946  -8.388 1.000 92.500 ? 146 HIS A NE2 1 
ATOM 1147 N N   ? GLU A 1 147 ?   8.624 -15.215 -13.130 1.000 92.550 ? 147 GLU A N   1 
ATOM 1148 C CA  ? GLU A 1 147 ?   9.946 -15.774 -13.394 1.000 92.550 ? 147 GLU A CA  1 
ATOM 1149 C C   ? GLU A 1 147 ?  11.021 -14.691 -13.355 1.000 92.550 ? 147 GLU A C   1 
ATOM 1150 C CB  ? GLU A 1 147 ?   9.968 -16.489 -14.748 1.000 92.550 ? 147 GLU A CB  1 
ATOM 1151 O O   ? GLU A 1 147 ?  12.082 -14.883 -12.758 1.000 92.550 ? 147 GLU A O   1 
ATOM 1152 C CG  ? GLU A 1 147 ?   9.159 -17.777 -14.776 1.000 92.550 ? 147 GLU A CG  1 
ATOM 1153 C CD  ? GLU A 1 147 ?   7.664 -17.544 -14.921 1.000 92.550 ? 147 GLU A CD  1 
ATOM 1154 O OE1 ? GLU A 1 147 ?   6.874 -18.473 -14.638 1.000 92.550 ? 147 GLU A OE1 1 
ATOM 1155 O OE2 ? GLU A 1 147 ?   7.279 -16.423 -15.324 1.000 92.550 ? 147 GLU A OE2 1 
ATOM 1156 N N   ? ASP A 1 148 ?  10.750 -13.640 -14.026 1.000 90.940 ? 148 ASP A N   1 
ATOM 1157 C CA  ? ASP A 1 148 ?  11.687 -12.521 -14.031 1.000 90.940 ? 148 ASP A CA  1 
ATOM 1158 C C   ? ASP A 1 148 ?  11.840 -11.926 -12.633 1.000 90.940 ? 148 ASP A C   1 
ATOM 1159 C CB  ? ASP A 1 148 ?  11.229 -11.442 -15.015 1.000 90.940 ? 148 ASP A CB  1 
ATOM 1160 O O   ? ASP A 1 148 ?  12.939 -11.535 -12.236 1.000 90.940 ? 148 ASP A O   1 
ATOM 1161 C CG  ? ASP A 1 148 ?  11.446 -11.833 -16.466 1.000 90.940 ? 148 ASP A CG  1 
ATOM 1162 O OD1 ? ASP A 1 148 ?  12.164 -12.821 -16.731 1.000 90.940 ? 148 ASP A OD1 1 
ATOM 1163 O OD2 ? ASP A 1 148 ?  10.894 -11.146 -17.353 1.000 90.940 ? 148 ASP A OD2 1 
ATOM 1164 N N   ? CYS A 1 149 ?  10.760 -11.880 -11.927 1.000 90.960 ? 149 CYS A N   1 
ATOM 1165 C CA  ? CYS A 1 149 ?  10.784 -11.382 -10.556 1.000 90.960 ? 149 CYS A CA  1 
ATOM 1166 C C   ? CYS A 1 149 ?  11.647 -12.270  -9.668 1.000 90.960 ? 149 CYS A C   1 
ATOM 1167 C CB  ? CYS A 1 149 ?   9.366 -11.304  -9.990 1.000 90.960 ? 149 CYS A CB  1 
ATOM 1168 O O   ? CYS A 1 149 ?  12.425 -11.771  -8.853 1.000 90.960 ? 149 CYS A O   1 
ATOM 1169 S SG  ? CYS A 1 149 ?   9.237 -10.311  -8.486 1.000 90.960 ? 149 CYS A SG  1 
ATOM 1170 N N   ? LYS A 1 150 ?  11.606 -13.502  -9.832 1.000 92.720 ? 150 LYS A N   1 
ATOM 1171 C CA  ? LYS A 1 150 ?  12.373 -14.480  -9.065 1.000 92.720 ? 150 LYS A CA  1 
ATOM 1172 C C   ? LYS A 1 150 ?  13.869 -14.333  -9.328 1.000 92.720 ? 150 LYS A C   1 
ATOM 1173 C CB  ? LYS A 1 150 ?  11.919 -15.901  -9.401 1.000 92.720 ? 150 LYS A CB  1 
ATOM 1174 O O   ? LYS A 1 150 ?  14.691 -14.687  -8.480 1.000 92.720 ? 150 LYS A O   1 
ATOM 1175 C CG  ? LYS A 1 150 ?  10.641 -16.326  -8.692 1.000 92.720 ? 150 LYS A CG  1 
ATOM 1176 C CD  ? LYS A 1 150 ?  10.311 -17.788  -8.964 1.000 92.720 ? 150 LYS A CD  1 
ATOM 1177 C CE  ? LYS A 1 150 ?   9.066 -18.231  -8.208 1.000 92.720 ? 150 LYS A CE  1 
ATOM 1178 N NZ  ? LYS A 1 150 ?   8.731 -19.661  -8.481 1.000 92.720 ? 150 LYS A NZ  1 
ATOM 1179 N N   ? GLN A 1 151 ?  14.172 -13.870 -10.579 1.000 91.320 ? 151 GLN A N   1 
ATOM 1180 C CA  ? GLN A 1 151 ?  15.574 -13.651 -10.918 1.000 91.320 ? 151 GLN A CA  1 
ATOM 1181 C C   ? GLN A 1 151 ?  16.157 -12.487 -10.122 1.000 91.320 ? 151 GLN A C   1 
ATOM 1182 C CB  ? GLN A 1 151 ?  15.730 -13.391 -12.417 1.000 91.320 ? 151 GLN A CB  1 
ATOM 1183 O O   ? GLN A 1 151 ?  17.352 -12.472  -9.819 1.000 91.320 ? 151 GLN A O   1 
ATOM 1184 C CG  ? GLN A 1 151 ?  15.468 -14.616 -13.284 1.000 91.320 ? 151 GLN A CG  1 
ATOM 1185 C CD  ? GLN A 1 151 ?  15.561 -14.315 -14.768 1.000 91.320 ? 151 GLN A CD  1 
ATOM 1186 N NE2 ? GLN A 1 151 ?  15.194 -15.289 -15.594 1.000 91.320 ? 151 GLN A NE2 1 
ATOM 1187 O OE1 ? GLN A 1 151 ?  15.958 -13.216 -15.169 1.000 91.320 ? 151 GLN A OE1 1 
ATOM 1188 N N   ? ALA A 1 152 ?  15.263 -11.589  -9.760 1.000 86.380 ? 152 ALA A N   1 
ATOM 1189 C CA  ? ALA A 1 152 ?  15.681 -10.373  -9.068 1.000 86.380 ? 152 ALA A CA  1 
ATOM 1190 C C   ? ALA A 1 152 ?  15.585 -10.542  -7.555 1.000 86.380 ? 152 ALA A C   1 
ATOM 1191 C CB  ? ALA A 1 152 ?  14.835  -9.185  -9.522 1.000 86.380 ? 152 ALA A CB  1 
ATOM 1192 O O   ? ALA A 1 152 ?  16.446 -10.061  -6.814 1.000 86.380 ? 152 ALA A O   1 
ATOM 1193 N N   ? TYR A 1 153 ?  14.520 -11.257  -7.051 1.000 88.940 ? 153 TYR A N   1 
ATOM 1194 C CA  ? TYR A 1 153 ?  14.216 -11.441  -5.636 1.000 88.940 ? 153 TYR A CA  1 
ATOM 1195 C C   ? TYR A 1 153 ?  13.775 -12.872  -5.354 1.000 88.940 ? 153 TYR A C   1 
ATOM 1196 C CB  ? TYR A 1 153 ?  13.127 -10.461  -5.189 1.000 88.940 ? 153 TYR A CB  1 
ATOM 1197 O O   ? TYR A 1 153 ?  13.219 -13.540  -6.229 1.000 88.940 ? 153 TYR A O   1 
ATOM 1198 C CG  ? TYR A 1 153 ?  13.491  -9.012  -5.399 1.000 88.940 ? 153 TYR A CG  1 
ATOM 1199 C CD1 ? TYR A 1 153 ?  14.468  -8.398  -4.618 1.000 88.940 ? 153 TYR A CD1 1 
ATOM 1200 C CD2 ? TYR A 1 153 ?  12.858  -8.252  -6.377 1.000 88.940 ? 153 TYR A CD2 1 
ATOM 1201 C CE1 ? TYR A 1 153 ?  14.805  -7.062  -4.807 1.000 88.940 ? 153 TYR A CE1 1 
ATOM 1202 C CE2 ? TYR A 1 153 ?  13.187  -6.915  -6.574 1.000 88.940 ? 153 TYR A CE2 1 
ATOM 1203 O OH  ? TYR A 1 153 ?  14.490  -5.007  -5.977 1.000 88.940 ? 153 TYR A OH  1 
ATOM 1204 C CZ  ? TYR A 1 153 ?  14.160  -6.330  -5.786 1.000 88.940 ? 153 TYR A CZ  1 
ATOM 1205 N N   ? PRO A 1 154 ?  14.017 -13.361  -4.127 1.000 90.950 ? 154 PRO A N   1 
ATOM 1206 C CA  ? PRO A 1 154 ?  13.354 -14.592  -3.689 1.000 90.950 ? 154 PRO A CA  1 
ATOM 1207 C C   ? PRO A 1 154 ?  11.883 -14.377  -3.340 1.000 90.950 ? 154 PRO A C   1 
ATOM 1208 C CB  ? PRO A 1 154 ?  14.155 -15.002  -2.451 1.000 90.950 ? 154 PRO A CB  1 
ATOM 1209 O O   ? PRO A 1 154 ?  11.545 -14.180  -2.170 1.000 90.950 ? 154 PRO A O   1 
ATOM 1210 C CG  ? PRO A 1 154 ?  14.670 -13.717  -1.886 1.000 90.950 ? 154 PRO A CG  1 
ATOM 1211 C CD  ? PRO A 1 154 ?  14.875 -12.748  -3.015 1.000 90.950 ? 154 PRO A CD  1 
ATOM 1212 N N   ? ILE A 1 155 ?  10.957 -14.435  -4.348 1.000 93.550 ? 155 ILE A N   1 
ATOM 1213 C CA  ? ILE A 1 155 ?   9.553 -14.105  -4.128 1.000 93.550 ? 155 ILE A CA  1 
ATOM 1214 C C   ? ILE A 1 155 ?   8.712 -15.380  -4.155 1.000 93.550 ? 155 ILE A C   1 
ATOM 1215 C CB  ? ILE A 1 155 ?   9.037 -13.101  -5.183 1.000 93.550 ? 155 ILE A CB  1 
ATOM 1216 O O   ? ILE A 1 155 ?   9.137 -16.399  -4.706 1.000 93.550 ? 155 ILE A O   1 
ATOM 1217 C CG1 ? ILE A 1 155 ?   9.182 -13.685  -6.593 1.000 93.550 ? 155 ILE A CG1 1 
ATOM 1218 C CG2 ? ILE A 1 155 ?   9.777 -11.765  -5.064 1.000 93.550 ? 155 ILE A CG2 1 
ATOM 1219 C CD1 ? ILE A 1 155 ?   8.403 -12.928  -7.660 1.000 93.550 ? 155 ILE A CD1 1 
ATOM 1220 N N   ? THR A 1 156 ?   7.478 -15.342  -3.422 1.000 95.420 ? 156 THR A N   1 
ATOM 1221 C CA  ? THR A 1 156 ?   6.479 -16.404  -3.458 1.000 95.420 ? 156 THR A CA  1 
ATOM 1222 C C   ? THR A 1 156 ?   5.349 -16.052  -4.421 1.000 95.420 ? 156 THR A C   1 
ATOM 1223 C CB  ? THR A 1 156 ?   5.898 -16.673  -2.057 1.000 95.420 ? 156 THR A CB  1 
ATOM 1224 O O   ? THR A 1 156 ?   5.345 -14.970  -5.012 1.000 95.420 ? 156 THR A O   1 
ATOM 1225 C CG2 ? THR A 1 156 ?   7.008 -16.829  -1.022 1.000 95.420 ? 156 THR A CG2 1 
ATOM 1226 O OG1 ? THR A 1 156 ?   5.056 -15.578  -1.678 1.000 95.420 ? 156 THR A OG1 1 
ATOM 1227 N N   ? GLU A 1 157 ?   4.389 -16.977  -4.605 1.000 95.340 ? 157 GLU A N   1 
ATOM 1228 C CA  ? GLU A 1 157 ?   3.231 -16.762  -5.468 1.000 95.340 ? 157 GLU A CA  1 
ATOM 1229 C C   ? GLU A 1 157 ?   2.333 -15.655  -4.921 1.000 95.340 ? 157 GLU A C   1 
ATOM 1230 C CB  ? GLU A 1 157 ?   2.431 -18.057  -5.628 1.000 95.340 ? 157 GLU A CB  1 
ATOM 1231 O O   ? GLU A 1 157 ?   1.473 -15.137  -5.636 1.000 95.340 ? 157 GLU A O   1 
ATOM 1232 C CG  ? GLU A 1 157 ?   3.163 -19.140  -6.407 1.000 95.340 ? 157 GLU A CG  1 
ATOM 1233 C CD  ? GLU A 1 157 ?   3.476 -18.740  -7.840 1.000 95.340 ? 157 GLU A CD  1 
ATOM 1234 O OE1 ? GLU A 1 157 ?   4.518 -19.176  -8.379 1.000 95.340 ? 157 GLU A OE1 1 
ATOM 1235 O OE2 ? GLU A 1 157 ?   2.672 -17.983  -8.429 1.000 95.340 ? 157 GLU A OE2 1 
ATOM 1236 N N   ? ASN A 1 158 ?   2.515 -15.306  -3.618 1.000 96.410 ? 158 ASN A N   1 
ATOM 1237 C CA  ? ASN A 1 158 ?   1.712 -14.281  -2.960 1.000 96.410 ? 158 ASN A CA  1 
ATOM 1238 C C   ? ASN A 1 158 ?   2.265 -12.883  -3.220 1.000 96.410 ? 158 ASN A C   1 
ATOM 1239 C CB  ? ASN A 1 158 ?   1.630 -14.548  -1.456 1.000 96.410 ? 158 ASN A CB  1 
ATOM 1240 O O   ? ASN A 1 158 ?   1.709 -11.892  -2.745 1.000 96.410 ? 158 ASN A O   1 
ATOM 1241 C CG  ? ASN A 1 158 ?   0.906 -15.839  -1.130 1.000 96.410 ? 158 ASN A CG  1 
ATOM 1242 N ND2 ? ASN A 1 158 ?   1.339 -16.512  -0.071 1.000 96.410 ? 158 ASN A ND2 1 
ATOM 1243 O OD1 ? ASN A 1 158 ?  -0.035 -16.230  -1.826 1.000 96.410 ? 158 ASN A OD1 1 
ATOM 1244 N N   ? MET A 1 159 ?   3.331 -12.841  -3.983 1.000 96.010 ? 159 MET A N   1 
ATOM 1245 C CA  ? MET A 1 159 ?   3.987 -11.570  -4.277 1.000 96.010 ? 159 MET A CA  1 
ATOM 1246 C C   ? MET A 1 159 ?   4.010 -11.304  -5.778 1.000 96.010 ? 159 MET A C   1 
ATOM 1247 C CB  ? MET A 1 159 ?   5.412 -11.559  -3.722 1.000 96.010 ? 159 MET A CB  1 
ATOM 1248 O O   ? MET A 1 159 ?   3.995 -12.241  -6.579 1.000 96.010 ? 159 MET A O   1 
ATOM 1249 C CG  ? MET A 1 159 ?   5.483 -11.702  -2.210 1.000 96.010 ? 159 MET A CG  1 
ATOM 1250 S SD  ? MET A 1 159 ?   7.206 -11.843  -1.596 1.000 96.010 ? 159 MET A SD  1 
ATOM 1251 C CE  ? MET A 1 159 ?   6.895 -12.155   0.164 1.000 96.010 ? 159 MET A CE  1 
ATOM 1252 N N   ? LEU A 1 160 ?   3.944  -9.966  -6.117 1.000 94.440 ? 160 LEU A N   1 
ATOM 1253 C CA  ? LEU A 1 160 ?   4.020  -9.529  -7.507 1.000 94.440 ? 160 LEU A CA  1 
ATOM 1254 C C   ? LEU A 1 160 ?   4.999  -8.370  -7.659 1.000 94.440 ? 160 LEU A C   1 
ATOM 1255 C CB  ? LEU A 1 160 ?   2.637  -9.115  -8.016 1.000 94.440 ? 160 LEU A CB  1 
ATOM 1256 O O   ? LEU A 1 160 ?   5.178  -7.577  -6.732 1.000 94.440 ? 160 LEU A O   1 
ATOM 1257 C CG  ? LEU A 1 160 ?   2.090  -7.789  -7.487 1.000 94.440 ? 160 LEU A CG  1 
ATOM 1258 C CD1 ? LEU A 1 160 ?   1.928  -6.790  -8.628 1.000 94.440 ? 160 LEU A CD1 1 
ATOM 1259 C CD2 ? LEU A 1 160 ?   0.763  -8.006  -6.768 1.000 94.440 ? 160 LEU A CD2 1 
ATOM 1260 N N   ? CYS A 1 161 ?   5.711  -8.290  -8.815 1.000 92.840 ? 161 CYS A N   1 
ATOM 1261 C CA  ? CYS A 1 161 ?   6.697  -7.252  -9.093 1.000 92.840 ? 161 CYS A CA  1 
ATOM 1262 C C   ? CYS A 1 161 ?   6.196  -6.297 -10.170 1.000 92.840 ? 161 CYS A C   1 
ATOM 1263 C CB  ? CYS A 1 161 ?   8.023  -7.875  -9.528 1.000 92.840 ? 161 CYS A CB  1 
ATOM 1264 O O   ? CYS A 1 161 ?   5.519  -6.717 -11.111 1.000 92.840 ? 161 CYS A O   1 
ATOM 1265 S SG  ? CYS A 1 161 ?   8.868  -8.781  -8.214 1.000 92.840 ? 161 CYS A SG  1 
ATOM 1266 N N   ? ALA A 1 162 ?   6.534  -5.037  -9.989 1.000 90.960 ? 162 ALA A N   1 
ATOM 1267 C CA  ? ALA A 1 162 ?   6.226  -4.007 -10.977 1.000 90.960 ? 162 ALA A CA  1 
ATOM 1268 C C   ? ALA A 1 162 ?   7.310  -2.934 -11.007 1.000 90.960 ? 162 ALA A C   1 
ATOM 1269 C CB  ? ALA A 1 162 ?   4.866  -3.377 -10.682 1.000 90.960 ? 162 ALA A CB  1 
ATOM 1270 O O   ? ALA A 1 162 ?   7.893  -2.602  -9.972 1.000 90.960 ? 162 ALA A O   1 
ATOM 1271 N N   ? GLY A 1 163 ?   7.560  -2.491 -12.160 1.000 86.130 ? 163 GLY A N   1 
ATOM 1272 C CA  ? GLY A 1 163 ?   8.563  -1.456 -12.357 1.000 86.130 ? 163 GLY A CA  1 
ATOM 1273 C C   ? GLY A 1 163 ?   8.706  -1.031 -13.806 1.000 86.130 ? 163 GLY A C   1 
ATOM 1274 O O   ? GLY A 1 163 ?   7.939  -1.470 -14.665 1.000 86.130 ? 163 GLY A O   1 
ATOM 1275 N N   ? VAL A 1 164 ?   9.542  -0.048 -14.241 1.000 76.380 ? 164 VAL A N   1 
ATOM 1276 C CA  ? VAL A 1 164 ?   9.819   0.405 -15.600 1.000 76.380 ? 164 VAL A CA  1 
ATOM 1277 C C   ? VAL A 1 164 ?  11.150  -0.171 -16.076 1.000 76.380 ? 164 VAL A C   1 
ATOM 1278 C CB  ? VAL A 1 164 ?   9.842   1.947 -15.691 1.000 76.380 ? 164 VAL A CB  1 
ATOM 1279 O O   ? VAL A 1 164 ?  12.103  -0.273 -15.299 1.000 76.380 ? 164 VAL A O   1 
ATOM 1280 C CG1 ? VAL A 1 164 ?  10.052   2.400 -17.135 1.000 76.380 ? 164 VAL A CG1 1 
ATOM 1281 C CG2 ? VAL A 1 164 ?   8.550   2.534 -15.125 1.000 76.380 ? 164 VAL A CG2 1 
ATOM 1282 N N   ? ARG A 1 165 ?  11.110  -0.820 -17.263 1.000 59.540 ? 165 ARG A N   1 
ATOM 1283 C CA  ? ARG A 1 165 ?  12.324  -1.317 -17.902 1.000 59.540 ? 165 ARG A CA  1 
ATOM 1284 C C   ? ARG A 1 165 ?  13.336  -0.195 -18.106 1.000 59.540 ? 165 ARG A C   1 
ATOM 1285 C CB  ? ARG A 1 165 ?  11.994  -1.975 -19.244 1.000 59.540 ? 165 ARG A CB  1 
ATOM 1286 O O   ? ARG A 1 165 ?  12.983   0.888 -18.579 1.000 59.540 ? 165 ARG A O   1 
ATOM 1287 C CG  ? ARG A 1 165 ?  11.491  -3.404 -19.122 1.000 59.540 ? 165 ARG A CG  1 
ATOM 1288 C CD  ? ARG A 1 165 ?  11.411  -4.092 -20.478 1.000 59.540 ? 165 ARG A CD  1 
ATOM 1289 N NE  ? ARG A 1 165 ?  10.846  -5.434 -20.370 1.000 59.540 ? 165 ARG A NE  1 
ATOM 1290 N NH1 ? ARG A 1 165 ?  10.812  -5.827 -22.646 1.000 59.540 ? 165 ARG A NH1 1 
ATOM 1291 N NH2 ? ARG A 1 165 ?  10.061  -7.430 -21.190 1.000 59.540 ? 165 ARG A NH2 1 
ATOM 1292 C CZ  ? ARG A 1 165 ?  10.574  -6.227 -21.402 1.000 59.540 ? 165 ARG A CZ  1 
ATOM 1293 N N   ? GLY A 1 166 ?  14.457  -0.037 -17.196 1.000 55.320 ? 166 GLY A N   1 
ATOM 1294 C CA  ? GLY A 1 166 ?  15.483   0.987 -17.311 1.000 55.320 ? 166 GLY A CA  1 
ATOM 1295 C C   ? GLY A 1 166 ?  15.730   1.732 -16.012 1.000 55.320 ? 166 GLY A C   1 
ATOM 1296 O O   ? GLY A 1 166 ?  16.687   2.501 -15.905 1.000 55.320 ? 166 GLY A O   1 
ATOM 1297 N N   ? GLY A 1 167 ?  14.881   1.398 -14.887 1.000 57.860 ? 167 GLY A N   1 
ATOM 1298 C CA  ? GLY A 1 167 ?  15.240   1.787 -13.532 1.000 57.860 ? 167 GLY A CA  1 
ATOM 1299 C C   ? GLY A 1 167 ?  15.008   3.260 -13.254 1.000 57.860 ? 167 GLY A C   1 
ATOM 1300 O O   ? GLY A 1 167 ?  15.610   3.827 -12.339 1.000 57.860 ? 167 GLY A O   1 
ATOM 1301 N N   ? VAL A 1 168 ?  13.906   3.870 -13.879 1.000 52.650 ? 168 VAL A N   1 
ATOM 1302 C CA  ? VAL A 1 168 ?  13.782   5.316 -13.726 1.000 52.650 ? 168 VAL A CA  1 
ATOM 1303 C C   ? VAL A 1 168 ?  12.518   5.645 -12.933 1.000 52.650 ? 168 VAL A C   1 
ATOM 1304 C CB  ? VAL A 1 168 ?  13.754   6.031 -15.095 1.000 52.650 ? 168 VAL A CB  1 
ATOM 1305 O O   ? VAL A 1 168 ?  12.417   6.716 -12.331 1.000 52.650 ? 168 VAL A O   1 
ATOM 1306 C CG1 ? VAL A 1 168 ?  14.518   7.353 -15.029 1.000 52.650 ? 168 VAL A CG1 1 
ATOM 1307 C CG2 ? VAL A 1 168 ?  14.335   5.128 -16.180 1.000 52.650 ? 168 VAL A CG2 1 
ATOM 1308 N N   ? VAL A 1 169 ?  11.666   4.536 -12.533 1.000 54.410 ? 169 VAL A N   1 
ATOM 1309 C CA  ? VAL A 1 169 ?  10.453   4.754 -11.750 1.000 54.410 ? 169 VAL A CA  1 
ATOM 1310 C C   ? VAL A 1 169 ?  10.237   3.582 -10.795 1.000 54.410 ? 169 VAL A C   1 
ATOM 1311 C CB  ? VAL A 1 169 ?   9.217   4.937 -12.658 1.000 54.410 ? 169 VAL A CB  1 
ATOM 1312 O O   ? VAL A 1 169 ?  10.245   2.422 -11.214 1.000 54.410 ? 169 VAL A O   1 
ATOM 1313 C CG1 ? VAL A 1 169 ?   7.950   5.101 -11.819 1.000 54.410 ? 169 VAL A CG1 1 
ATOM 1314 C CG2 ? VAL A 1 169 ?   9.407   6.137 -13.584 1.000 54.410 ? 169 VAL A CG2 1 
ATOM 1315 N N   ? ASP A 1 170 ?  10.274   3.819  -9.417 1.000 54.460 ? 170 ASP A N   1 
ATOM 1316 C CA  ? ASP A 1 170 ?  10.130   2.776  -8.405 1.000 54.460 ? 170 ASP A CA  1 
ATOM 1317 C C   ? ASP A 1 170 ?   9.351   3.287  -7.196 1.000 54.460 ? 170 ASP A C   1 
ATOM 1318 C CB  ? ASP A 1 170 ?  11.503   2.260  -7.967 1.000 54.460 ? 170 ASP A CB  1 
ATOM 1319 O O   ? ASP A 1 170 ?   9.226   4.498  -6.998 1.000 54.460 ? 170 ASP A O   1 
ATOM 1320 C CG  ? ASP A 1 170 ?  11.450   0.861  -7.378 1.000 54.460 ? 170 ASP A CG  1 
ATOM 1321 O OD1 ? ASP A 1 170 ?  10.349   0.275  -7.297 1.000 54.460 ? 170 ASP A OD1 1 
ATOM 1322 O OD2 ? ASP A 1 170 ?  12.519   0.342  -6.989 1.000 54.460 ? 170 ASP A OD2 1 
ATOM 1323 N N   ? SER A 1 171 ?   8.581   2.350  -6.464 1.000 53.260 ? 171 SER A N   1 
ATOM 1324 C CA  ? SER A 1 171 ?   8.058   2.664  -5.139 1.000 53.260 ? 171 SER A CA  1 
ATOM 1325 C C   ? SER A 1 171 ?   9.141   2.543  -4.073 1.000 53.260 ? 171 SER A C   1 
ATOM 1326 C CB  ? SER A 1 171 ?   6.885   1.745  -4.793 1.000 53.260 ? 171 SER A CB  1 
ATOM 1327 O O   ? SER A 1 171 ?   9.986   1.647  -4.138 1.000 53.260 ? 171 SER A O   1 
ATOM 1328 O OG  ? SER A 1 171 ?   7.273   0.384  -4.871 1.000 53.260 ? 171 SER A OG  1 
ATOM 1329 N N   ? CYS A 1 172 ?   9.428   3.671  -3.310 1.000 54.240 ? 172 CYS A N   1 
ATOM 1330 C CA  ? CYS A 1 172 ?  10.507   3.795  -2.337 1.000 54.240 ? 172 CYS A CA  1 
ATOM 1331 C C   ? CYS A 1 172 ?   9.955   4.072  -0.943 1.000 54.240 ? 172 CYS A C   1 
ATOM 1332 C CB  ? CYS A 1 172 ?  11.470   4.910  -2.744 1.000 54.240 ? 172 CYS A CB  1 
ATOM 1333 O O   ? CYS A 1 172 ?   8.745   3.996  -0.724 1.000 54.240 ? 172 CYS A O   1 
ATOM 1334 S SG  ? CYS A 1 172 ?  13.108   4.766  -1.995 1.000 54.240 ? 172 CYS A SG  1 
ATOM 1335 N N   ? GLN A 1 173 ?  10.665   4.196   0.193 1.000 51.550 ? 173 GLN A N   1 
ATOM 1336 C CA  ? GLN A 1 173 ?  10.314   4.297   1.606 1.000 51.550 ? 173 GLN A CA  1 
ATOM 1337 C C   ? GLN A 1 173 ?   9.175   5.289   1.820 1.000 51.550 ? 173 GLN A C   1 
ATOM 1338 C CB  ? GLN A 1 173 ?  11.532   4.709   2.434 1.000 51.550 ? 173 GLN A CB  1 
ATOM 1339 O O   ? GLN A 1 173 ?   9.157   6.362   1.212 1.000 51.550 ? 173 GLN A O   1 
ATOM 1340 C CG  ? GLN A 1 173 ?  12.612   3.639   2.516 1.000 51.550 ? 173 GLN A CG  1 
ATOM 1341 C CD  ? GLN A 1 173 ?  13.780   4.048   3.394 1.000 51.550 ? 173 GLN A CD  1 
ATOM 1342 N NE2 ? GLN A 1 173 ?  14.927   3.411   3.189 1.000 51.550 ? 173 GLN A NE2 1 
ATOM 1343 O OE1 ? GLN A 1 173 ?  13.651   4.930   4.248 1.000 51.550 ? 173 GLN A OE1 1 
ATOM 1344 N N   ? GLY A 1 174 ?   8.000   4.906   2.579 1.000 51.770 ? 174 GLY A N   1 
ATOM 1345 C CA  ? GLY A 1 174 ?   6.987   5.851   3.021 1.000 51.770 ? 174 GLY A CA  1 
ATOM 1346 C C   ? GLY A 1 174 ?   5.681   5.726   2.259 1.000 51.770 ? 174 GLY A C   1 
ATOM 1347 O O   ? GLY A 1 174 ?   4.678   6.340   2.630 1.000 51.770 ? 174 GLY A O   1 
ATOM 1348 N N   ? ASP A 1 175 ?   5.460   4.763   1.295 1.000 71.580 ? 175 ASP A N   1 
ATOM 1349 C CA  ? ASP A 1 175 ?   4.227   4.466   0.574 1.000 71.580 ? 175 ASP A CA  1 
ATOM 1350 C C   ? ASP A 1 175 ?   3.743   3.049   0.874 1.000 71.580 ? 175 ASP A C   1 
ATOM 1351 C CB  ? ASP A 1 175 ?   4.430   4.644  -0.932 1.000 71.580 ? 175 ASP A CB  1 
ATOM 1352 O O   ? ASP A 1 175 ?   2.905   2.507   0.150 1.000 71.580 ? 175 ASP A O   1 
ATOM 1353 C CG  ? ASP A 1 175 ?   4.602   6.097  -1.340 1.000 71.580 ? 175 ASP A CG  1 
ATOM 1354 O OD1 ? ASP A 1 175 ?   3.968   6.982  -0.725 1.000 71.580 ? 175 ASP A OD1 1 
ATOM 1355 O OD2 ? ASP A 1 175 ?   5.377   6.359  -2.285 1.000 71.580 ? 175 ASP A OD2 1 
ATOM 1356 N N   ? SER A 1 176 ?   4.542   2.391   1.906 1.000 85.480 ? 176 SER A N   1 
ATOM 1357 C CA  ? SER A 1 176 ?   4.088   1.061   2.299 1.000 85.480 ? 176 SER A CA  1 
ATOM 1358 C C   ? SER A 1 176 ?   2.578   1.034   2.513 1.000 85.480 ? 176 SER A C   1 
ATOM 1359 C CB  ? SER A 1 176 ?   4.800   0.605   3.574 1.000 85.480 ? 176 SER A CB  1 
ATOM 1360 O O   ? SER A 1 176 ?   2.016   1.945   3.124 1.000 85.480 ? 176 SER A O   1 
ATOM 1361 O OG  ? SER A 1 176 ?   6.180   0.393   3.330 1.000 85.480 ? 176 SER A OG  1 
ATOM 1362 N N   ? GLY A 1 177 ?   2.037   0.008   1.826 1.000 89.110 ? 177 GLY A N   1 
ATOM 1363 C CA  ? GLY A 1 177 ?   0.604  -0.103   2.045 1.000 89.110 ? 177 GLY A CA  1 
ATOM 1364 C C   ? GLY A 1 177 ?  -0.218   0.608   0.986 1.000 89.110 ? 177 GLY A C   1 
ATOM 1365 O O   ? GLY A 1 177 ?  -1.440   0.454   0.934 1.000 89.110 ? 177 GLY A O   1 
ATOM 1366 N N   ? GLY A 1 178 ?   0.400   1.314   0.155 1.000 90.100 ? 178 GLY A N   1 
ATOM 1367 C CA  ? GLY A 1 178 ?  -0.221   2.050  -0.934 1.000 90.100 ? 178 GLY A CA  1 
ATOM 1368 C C   ? GLY A 1 178 ?  -0.611   1.168  -2.105 1.000 90.100 ? 178 GLY A C   1 
ATOM 1369 O O   ? GLY A 1 178 ?  -0.161   0.024  -2.204 1.000 90.100 ? 178 GLY A O   1 
ATOM 1370 N N   ? PRO A 1 179 ?  -1.343   1.736  -3.126 1.000 93.560 ? 179 PRO A N   1 
ATOM 1371 C CA  ? PRO A 1 179 ?  -2.015   0.932  -4.149 1.000 93.560 ? 179 PRO A CA  1 
ATOM 1372 C C   ? PRO A 1 179 ?  -1.176   0.768  -5.415 1.000 93.560 ? 179 PRO A C   1 
ATOM 1373 C CB  ? PRO A 1 179 ?  -3.292   1.725  -4.439 1.000 93.560 ? 179 PRO A CB  1 
ATOM 1374 O O   ? PRO A 1 179 ?  -0.524   1.718  -5.856 1.000 93.560 ? 179 PRO A O   1 
ATOM 1375 C CG  ? PRO A 1 179 ?  -2.915   3.152  -4.207 1.000 93.560 ? 179 PRO A CG  1 
ATOM 1376 C CD  ? PRO A 1 179 ?  -1.940   3.209  -3.066 1.000 93.560 ? 179 PRO A CD  1 
ATOM 1377 N N   ? LEU A 1 180 ?  -1.152  -0.432  -5.979 1.000 94.030 ? 180 LEU A N   1 
ATOM 1378 C CA  ? LEU A 1 180 ?  -0.842  -0.750  -7.369 1.000 94.030 ? 180 LEU A CA  1 
ATOM 1379 C C   ? LEU A 1 180 ?  -2.113  -1.058  -8.153 1.000 94.030 ? 180 LEU A C   1 
ATOM 1380 C CB  ? LEU A 1 180 ?   0.118  -1.940  -7.444 1.000 94.030 ? 180 LEU A CB  1 
ATOM 1381 O O   ? LEU A 1 180 ?  -2.726  -2.111  -7.962 1.000 94.030 ? 180 LEU A O   1 
ATOM 1382 C CG  ? LEU A 1 180 ?   0.630  -2.311  -8.837 1.000 94.030 ? 180 LEU A CG  1 
ATOM 1383 C CD1 ? LEU A 1 180 ?   1.620  -1.262  -9.334 1.000 94.030 ? 180 LEU A CD1 1 
ATOM 1384 C CD2 ? LEU A 1 180 ?   1.271  -3.694  -8.821 1.000 94.030 ? 180 LEU A CD2 1 
ATOM 1385 N N   ? VAL A 1 181 ?  -2.452  -0.156  -9.052 1.000 94.800 ? 181 VAL A N   1 
ATOM 1386 C CA  ? VAL A 1 181 ?  -3.722  -0.255  -9.763 1.000 94.800 ? 181 VAL A CA  1 
ATOM 1387 C C   ? VAL A 1 181 ?  -3.466  -0.533 -11.243 1.000 94.800 ? 181 VAL A C   1 
ATOM 1388 C CB  ? VAL A 1 181 ?  -4.566   1.028  -9.600 1.000 94.800 ? 181 VAL A CB  1 
ATOM 1389 O O   ? VAL A 1 181 ?  -2.755   0.224 -11.909 1.000 94.800 ? 181 VAL A O   1 
ATOM 1390 C CG1 ? VAL A 1 181 ?  -5.856   0.933 -10.413 1.000 94.800 ? 181 VAL A CG1 1 
ATOM 1391 C CG2 ? VAL A 1 181 ?  -4.877   1.278  -8.125 1.000 94.800 ? 181 VAL A CG2 1 
ATOM 1392 N N   ? CYS A 1 182 ?  -4.061  -1.646 -11.686 1.000 94.590 ? 182 CYS A N   1 
ATOM 1393 C CA  ? CYS A 1 182 ?  -3.994  -2.054 -13.085 1.000 94.590 ? 182 CYS A CA  1 
ATOM 1394 C C   ? CYS A 1 182 ?  -5.390  -2.169 -13.687 1.000 94.590 ? 182 CYS A C   1 
ATOM 1395 C CB  ? CYS A 1 182 ?  -3.260  -3.388 -13.219 1.000 94.590 ? 182 CYS A CB  1 
ATOM 1396 O O   ? CYS A 1 182 ?  -6.271  -2.804 -13.105 1.000 94.590 ? 182 CYS A O   1 
ATOM 1397 S SG  ? CYS A 1 182 ?  -1.660  -3.426 -12.381 1.000 94.590 ? 182 CYS A SG  1 
ATOM 1398 N N   ? ILE A 1 183 ?  -5.552  -1.569 -14.860 1.000 91.440 ? 183 ILE A N   1 
ATOM 1399 C CA  ? ILE A 1 183 ?  -6.848  -1.625 -15.526 1.000 91.440 ? 183 ILE A CA  1 
ATOM 1400 C C   ? ILE A 1 183 ?  -7.958  -1.316 -14.524 1.000 91.440 ? 183 ILE A C   1 
ATOM 1401 C CB  ? ILE A 1 183 ?  -7.087  -3.004 -16.182 1.000 91.440 ? 183 ILE A CB  1 
ATOM 1402 O O   ? ILE A 1 183 ?  -8.926  -2.072 -14.407 1.000 91.440 ? 183 ILE A O   1 
ATOM 1403 C CG1 ? ILE A 1 183 ?  -5.901  -3.382 -17.077 1.000 91.440 ? 183 ILE A CG1 1 
ATOM 1404 C CG2 ? ILE A 1 183 ?  -8.396  -3.004 -16.978 1.000 91.440 ? 183 ILE A CG2 1 
ATOM 1405 C CD1 ? ILE A 1 183 ?  -5.949  -4.813 -17.596 1.000 91.440 ? 183 ILE A CD1 1 
ATOM 1406 N N   ? ASN A 1 184 ?  -7.780  -0.360 -13.638 1.000 90.320 ? 184 ASN A N   1 
ATOM 1407 C CA  ? ASN A 1 184 ?  -8.746   0.233 -12.720 1.000 90.320 ? 184 ASN A CA  1 
ATOM 1408 C C   ? ASN A 1 184 ?  -9.100  -0.722 -11.583 1.000 90.320 ? 184 ASN A C   1 
ATOM 1409 C CB  ? ASN A 1 184 ? -10.011   0.656 -13.470 1.000 90.320 ? 184 ASN A CB  1 
ATOM 1410 O O   ? ASN A 1 184 ? -10.200  -0.657 -11.031 1.000 90.320 ? 184 ASN A O   1 
ATOM 1411 C CG  ? ASN A 1 184 ?  -9.771   1.826 -14.404 1.000 90.320 ? 184 ASN A CG  1 
ATOM 1412 N ND2 ? ASN A 1 184 ? -10.396   1.787 -15.575 1.000 90.320 ? 184 ASN A ND2 1 
ATOM 1413 O OD1 ? ASN A 1 184 ?  -9.031   2.757 -14.076 1.000 90.320 ? 184 ASN A OD1 1 
ATOM 1414 N N   ? ARG A 1 185 ?  -8.307  -1.679 -11.375 1.000 94.840 ? 185 ARG A N   1 
ATOM 1415 C CA  ? ARG A 1 185 ?  -8.485  -2.597 -10.255 1.000 94.840 ? 185 ARG A CA  1 
ATOM 1416 C C   ? ARG A 1 185 ?  -7.233  -2.648  -9.385 1.000 94.840 ? 185 ARG A C   1 
ATOM 1417 C CB  ? ARG A 1 185 ?  -8.830  -4.000 -10.759 1.000 94.840 ? 185 ARG A CB  1 
ATOM 1418 O O   ? ARG A 1 185 ?  -6.114  -2.552  -9.892 1.000 94.840 ? 185 ARG A O   1 
ATOM 1419 C CG  ? ARG A 1 185 ? -10.154  -4.079 -11.502 1.000 94.840 ? 185 ARG A CG  1 
ATOM 1420 C CD  ? ARG A 1 185 ? -10.488  -5.508 -11.908 1.000 94.840 ? 185 ARG A CD  1 
ATOM 1421 N NE  ? ARG A 1 185 ? -11.782  -5.588 -12.580 1.000 94.840 ? 185 ARG A NE  1 
ATOM 1422 N NH1 ? ARG A 1 185 ? -11.895  -7.895 -12.534 1.000 94.840 ? 185 ARG A NH1 1 
ATOM 1423 N NH2 ? ARG A 1 185 ? -13.593  -6.678 -13.478 1.000 94.840 ? 185 ARG A NH2 1 
ATOM 1424 C CZ  ? ARG A 1 185 ? -12.420  -6.720 -12.863 1.000 94.840 ? 185 ARG A CZ  1 
ATOM 1425 N N   ? LEU A 1 186 ?  -7.492  -2.885  -8.105 1.000 96.040 ? 186 LEU A N   1 
ATOM 1426 C CA  ? LEU A 1 186 ?  -6.383  -3.022  -7.167 1.000 96.040 ? 186 LEU A CA  1 
ATOM 1427 C C   ? LEU A 1 186 ?  -5.685  -4.367  -7.342 1.000 96.040 ? 186 LEU A C   1 
ATOM 1428 C CB  ? LEU A 1 186 ?  -6.879  -2.875  -5.726 1.000 96.040 ? 186 LEU A CB  1 
ATOM 1429 O O   ? LEU A 1 186 ?  -6.273  -5.416  -7.070 1.000 96.040 ? 186 LEU A O   1 
ATOM 1430 C CG  ? LEU A 1 186 ?  -5.811  -2.933  -4.632 1.000 96.040 ? 186 LEU A CG  1 
ATOM 1431 C CD1 ? LEU A 1 186 ?  -4.867  -1.741  -4.750 1.000 96.040 ? 186 LEU A CD1 1 
ATOM 1432 C CD2 ? LEU A 1 186 ?  -6.460  -2.973  -3.253 1.000 96.040 ? 186 LEU A CD2 1 
ATOM 1433 N N   ? GLN A 1 187 ?  -4.436  -4.298  -7.774 1.000 96.820 ? 187 GLN A N   1 
ATOM 1434 C CA  ? GLN A 1 187 ?  -3.678  -5.505  -8.085 1.000 96.820 ? 187 GLN A CA  1 
ATOM 1435 C C   ? GLN A 1 187 ?  -2.649  -5.804  -7.000 1.000 96.820 ? 187 GLN A C   1 
ATOM 1436 C CB  ? GLN A 1 187 ?  -2.986  -5.370  -9.442 1.000 96.820 ? 187 GLN A CB  1 
ATOM 1437 O O   ? GLN A 1 187 ?  -2.250  -6.956  -6.815 1.000 96.820 ? 187 GLN A O   1 
ATOM 1438 C CG  ? GLN A 1 187 ?  -3.946  -5.365 -10.625 1.000 96.820 ? 187 GLN A CG  1 
ATOM 1439 C CD  ? GLN A 1 187 ?  -4.508  -6.741 -10.930 1.000 96.820 ? 187 GLN A CD  1 
ATOM 1440 N NE2 ? GLN A 1 187 ?  -5.560  -6.785 -11.739 1.000 96.820 ? 187 GLN A NE2 1 
ATOM 1441 O OE1 ? GLN A 1 187 ?  -3.999  -7.756 -10.444 1.000 96.820 ? 187 GLN A OE1 1 
ATOM 1442 N N   ? GLY A 1 188 ?  -2.234  -4.794  -6.290 1.000 95.140 ? 188 GLY A N   1 
ATOM 1443 C CA  ? GLY A 1 188 ?  -1.186  -4.985  -5.300 1.000 95.140 ? 188 GLY A CA  1 
ATOM 1444 C C   ? GLY A 1 188 ?  -1.156  -3.894  -4.246 1.000 95.140 ? 188 GLY A C   1 
ATOM 1445 O O   ? GLY A 1 188 ?  -1.661  -2.792  -4.471 1.000 95.140 ? 188 GLY A O   1 
ATOM 1446 N N   ? VAL A 1 189 ?  -0.590  -4.299  -3.100 1.000 94.920 ? 189 VAL A N   1 
ATOM 1447 C CA  ? VAL A 1 189 ?  -0.252  -3.360  -2.036 1.000 94.920 ? 189 VAL A CA  1 
ATOM 1448 C C   ? VAL A 1 189 ?   1.262  -3.333  -1.833 1.000 94.920 ? 189 VAL A C   1 
ATOM 1449 C CB  ? VAL A 1 189 ?  -0.961  -3.723  -0.712 1.000 94.920 ? 189 VAL A CB  1 
ATOM 1450 O O   ? VAL A 1 189 ?   1.910  -4.381  -1.812 1.000 94.920 ? 189 VAL A O   1 
ATOM 1451 C CG1 ? VAL A 1 189 ?  -0.501  -2.803   0.417 1.000 94.920 ? 189 VAL A CG1 1 
ATOM 1452 C CG2 ? VAL A 1 189 ?  -2.477  -3.650  -0.882 1.000 94.920 ? 189 VAL A CG2 1 
ATOM 1453 N N   ? ILE A 1 190 ?   1.713  -2.139  -1.804 1.000 92.750 ? 190 ILE A N   1 
ATOM 1454 C CA  ? ILE A 1 190 ?   3.157  -1.981  -1.670 1.000 92.750 ? 190 ILE A CA  1 
ATOM 1455 C C   ? ILE A 1 190 ?   3.637  -2.686  -0.404 1.000 92.750 ? 190 ILE A C   1 
ATOM 1456 C CB  ? ILE A 1 190 ?   3.561  -0.490  -1.639 1.000 92.750 ? 190 ILE A CB  1 
ATOM 1457 O O   ? ILE A 1 190 ?   3.151  -2.405   0.694 1.000 92.750 ? 190 ILE A O   1 
ATOM 1458 C CG1 ? ILE A 1 190 ?   3.141   0.205  -2.939 1.000 92.750 ? 190 ILE A CG1 1 
ATOM 1459 C CG2 ? ILE A 1 190 ?   5.067  -0.343  -1.401 1.000 92.750 ? 190 ILE A CG2 1 
ATOM 1460 C CD1 ? ILE A 1 190 ?   3.297   1.719  -2.911 1.000 92.750 ? 190 ILE A CD1 1 
ATOM 1461 N N   ? SER A 1 191 ?   4.603  -3.580  -0.553 1.000 90.480 ? 191 SER A N   1 
ATOM 1462 C CA  ? SER A 1 191 ?   5.071  -4.407   0.554 1.000 90.480 ? 191 SER A CA  1 
ATOM 1463 C C   ? SER A 1 191 ?   6.534  -4.122   0.877 1.000 90.480 ? 191 SER A C   1 
ATOM 1464 C CB  ? SER A 1 191 ?   4.893  -5.891   0.229 1.000 90.480 ? 191 SER A CB  1 
ATOM 1465 O O   ? SER A 1 191 ?   6.853  -3.652   1.971 1.000 90.480 ? 191 SER A O   1 
ATOM 1466 O OG  ? SER A 1 191 ?   5.187  -6.693   1.360 1.000 90.480 ? 191 SER A OG  1 
ATOM 1467 N N   ? TRP A 1 192 ?   7.443  -4.314  -0.043 1.000 85.390 ? 192 TRP A N   1 
ATOM 1468 C CA  ? TRP A 1 192 ?   8.858  -4.098   0.237 1.000 85.390 ? 192 TRP A CA  1 
ATOM 1469 C C   ? TRP A 1 192 ?   9.644  -3.895  -1.054 1.000 85.390 ? 192 TRP A C   1 
ATOM 1470 C CB  ? TRP A 1 192 ?   9.438  -5.277   1.023 1.000 85.390 ? 192 TRP A CB  1 
ATOM 1471 O O   ? TRP A 1 192 ?   9.090  -4.011  -2.150 1.000 85.390 ? 192 TRP A O   1 
ATOM 1472 C CG  ? TRP A 1 192 ?   9.374  -6.585   0.293 1.000 85.390 ? 192 TRP A CG  1 
ATOM 1473 C CD1 ? TRP A 1 192 ?   8.301  -7.429   0.206 1.000 85.390 ? 192 TRP A CD1 1 
ATOM 1474 C CD2 ? TRP A 1 192 ?  10.430  -7.202  -0.450 1.000 85.390 ? 192 TRP A CD2 1 
ATOM 1475 C CE2 ? TRP A 1 192 ?   9.927  -8.419  -0.961 1.000 85.390 ? 192 TRP A CE2 1 
ATOM 1476 C CE3 ? TRP A 1 192 ?  11.754  -6.843  -0.734 1.000 85.390 ? 192 TRP A CE3 1 
ATOM 1477 N NE1 ? TRP A 1 192 ?   8.627  -8.533  -0.547 1.000 85.390 ? 192 TRP A NE1 1 
ATOM 1478 C CH2 ? TRP A 1 192 ?  11.995  -8.903  -2.004 1.000 85.390 ? 192 TRP A CH2 1 
ATOM 1479 C CZ2 ? TRP A 1 192 ?  10.703  -9.279  -1.741 1.000 85.390 ? 192 TRP A CZ2 1 
ATOM 1480 C CZ3 ? TRP A 1 192 ?  12.525  -7.700  -1.511 1.000 85.390 ? 192 TRP A CZ3 1 
ATOM 1481 N N   ? GLY A 1 193 ?  10.824  -3.512  -1.070 1.000 72.980 ? 193 GLY A N   1 
ATOM 1482 C CA  ? GLY A 1 193 ?  11.804  -3.318  -2.126 1.000 72.980 ? 193 GLY A CA  1 
ATOM 1483 C C   ? GLY A 1 193 ?  13.152  -2.850  -1.611 1.000 72.980 ? 193 GLY A C   1 
ATOM 1484 O O   ? GLY A 1 193 ?  13.394  -2.849  -0.402 1.000 72.980 ? 193 GLY A O   1 
ATOM 1485 N N   ? LEU A 1 194 ?  14.068  -2.699  -2.506 1.000 62.170 ? 194 LEU A N   1 
ATOM 1486 C CA  ? LEU A 1 194 ?  15.384  -2.251  -2.065 1.000 62.170 ? 194 LEU A CA  1 
ATOM 1487 C C   ? LEU A 1 194 ?  15.303  -0.866  -1.432 1.000 62.170 ? 194 LEU A C   1 
ATOM 1488 C CB  ? LEU A 1 194 ?  16.365  -2.231  -3.240 1.000 62.170 ? 194 LEU A CB  1 
ATOM 1489 O O   ? LEU A 1 194 ?  14.385  -0.097  -1.725 1.000 62.170 ? 194 LEU A O   1 
ATOM 1490 C CG  ? LEU A 1 194 ?  16.666  -3.581  -3.895 1.000 62.170 ? 194 LEU A CG  1 
ATOM 1491 C CD1 ? LEU A 1 194 ?  17.560  -3.390  -5.115 1.000 62.170 ? 194 LEU A CD1 1 
ATOM 1492 C CD2 ? LEU A 1 194 ?  17.316  -4.529  -2.893 1.000 62.170 ? 194 LEU A CD2 1 
ATOM 1493 N N   ? GLN A 1 195 ?  16.233  -0.592  -0.451 1.000 54.010 ? 195 GLN A N   1 
ATOM 1494 C CA  ? GLN A 1 195 ?  16.346   0.688   0.241 1.000 54.010 ? 195 GLN A CA  1 
ATOM 1495 C C   ? GLN A 1 195 ?  16.670   1.815  -0.735 1.000 54.010 ? 195 GLN A C   1 
ATOM 1496 C CB  ? GLN A 1 195 ?  17.416   0.615   1.332 1.000 54.010 ? 195 GLN A CB  1 
ATOM 1497 O O   ? GLN A 1 195 ?  16.180   2.935  -0.582 1.000 54.010 ? 195 GLN A O   1 
ATOM 1498 C CG  ? GLN A 1 195 ?  16.964  -0.116   2.589 1.000 54.010 ? 195 GLN A CG  1 
ATOM 1499 C CD  ? GLN A 1 195 ?  18.021  -0.122   3.677 1.000 54.010 ? 195 GLN A CD  1 
ATOM 1500 N NE2 ? GLN A 1 195 ?  17.634  -0.541   4.877 1.000 54.010 ? 195 GLN A NE2 1 
ATOM 1501 O OE1 ? GLN A 1 195 ?  19.176   0.246   3.441 1.000 54.010 ? 195 GLN A OE1 1 
ATOM 1502 N N   ? ILE A 1 196 ?  17.342   1.403  -1.908 1.000 53.840 ? 196 ILE A N   1 
ATOM 1503 C CA  ? ILE A 1 196 ?  17.556   2.322  -3.021 1.000 53.840 ? 196 ILE A CA  1 
ATOM 1504 C C   ? ILE A 1 196 ?  16.570   2.010  -4.144 1.000 53.840 ? 196 ILE A C   1 
ATOM 1505 C CB  ? ILE A 1 196 ?  19.007   2.245  -3.545 1.000 53.840 ? 196 ILE A CB  1 
ATOM 1506 O O   ? ILE A 1 196 ?  16.594   0.917  -4.715 1.000 53.840 ? 196 ILE A O   1 
ATOM 1507 C CG1 ? ILE A 1 196 ?  19.999   2.563  -2.420 1.000 53.840 ? 196 ILE A CG1 1 
ATOM 1508 C CG2 ? ILE A 1 196 ?  19.203   3.193  -4.732 1.000 53.840 ? 196 ILE A CG2 1 
ATOM 1509 C CD1 ? ILE A 1 196 ?  21.453   2.294  -2.782 1.000 53.840 ? 196 ILE A CD1 1 
ATOM 1510 N N   ? CYS A 1 197 ?  15.622   2.811  -4.323 1.000 62.440 ? 197 CYS A N   1 
ATOM 1511 C CA  ? CYS A 1 197 ?  14.533   2.613  -5.272 1.000 62.440 ? 197 CYS A CA  1 
ATOM 1512 C C   ? CYS A 1 197 ?  14.968   2.976  -6.687 1.000 62.440 ? 197 CYS A C   1 
ATOM 1513 C CB  ? CYS A 1 197 ?  13.316   3.447  -4.873 1.000 62.440 ? 197 CYS A CB  1 
ATOM 1514 O O   ? CYS A 1 197 ?  15.981   3.653  -6.874 1.000 62.440 ? 197 CYS A O   1 
ATOM 1515 S SG  ? CYS A 1 197 ?  12.662   3.046  -3.238 1.000 62.440 ? 197 CYS A SG  1 
ATOM 1516 N N   ? ALA A 1 198 ?  14.320   2.356  -7.739 1.000 56.780 ? 198 ALA A N   1 
ATOM 1517 C CA  ? ALA A 1 198 ?  14.460   2.717  -9.148 1.000 56.780 ? 198 ALA A CA  1 
ATOM 1518 C C   ? ALA A 1 198 ?  15.787   2.218  -9.712 1.000 56.780 ? 198 ALA A C   1 
ATOM 1519 C CB  ? ALA A 1 198 ?  14.346   4.229  -9.324 1.000 56.780 ? 198 ALA A CB  1 
ATOM 1520 O O   ? ALA A 1 198 ?  16.424   2.903 -10.516 1.000 56.780 ? 198 ALA A O   1 
ATOM 1521 N N   ? GLN A 1 199 ?  16.316   1.090  -9.142 1.000 60.510 ? 199 GLN A N   1 
ATOM 1522 C CA  ? GLN A 1 199 ?  17.483   0.412  -9.694 1.000 60.510 ? 199 GLN A CA  1 
ATOM 1523 C C   ? GLN A 1 199 ?  17.093  -0.493 -10.860 1.000 60.510 ? 199 GLN A C   1 
ATOM 1524 C CB  ? GLN A 1 199 ?  18.194  -0.403  -8.612 1.000 60.510 ? 199 GLN A CB  1 
ATOM 1525 O O   ? GLN A 1 199 ?  16.075  -1.185 -10.801 1.000 60.510 ? 199 GLN A O   1 
ATOM 1526 C CG  ? GLN A 1 199 ?  18.861   0.448  -7.540 1.000 60.510 ? 199 GLN A CG  1 
ATOM 1527 C CD  ? GLN A 1 199 ?  19.640  -0.380  -6.535 1.000 60.510 ? 199 GLN A CD  1 
ATOM 1528 N NE2 ? GLN A 1 199 ?  19.566   0.005  -5.266 1.000 60.510 ? 199 GLN A NE2 1 
ATOM 1529 O OE1 ? GLN A 1 199 ?  20.304  -1.357  -6.897 1.000 60.510 ? 199 GLN A OE1 1 
ATOM 1530 N N   ? SER A 1 200 ?  17.835  -0.260 -11.881 1.000 66.490 ? 200 SER A N   1 
ATOM 1531 C CA  ? SER A 1 200 ?  17.595  -1.124 -13.032 1.000 66.490 ? 200 SER A CA  1 
ATOM 1532 C C   ? SER A 1 200 ?  17.634  -2.596 -12.636 1.000 66.490 ? 200 SER A C   1 
ATOM 1533 C CB  ? SER A 1 200 ?  18.627  -0.856 -14.128 1.000 66.490 ? 200 SER A CB  1 
ATOM 1534 O O   ? SER A 1 200 ?  18.566  -3.039 -11.960 1.000 66.490 ? 200 SER A O   1 
ATOM 1535 O OG  ? SER A 1 200 ?  18.315  -1.586 -15.302 1.000 66.490 ? 200 SER A OG  1 
ATOM 1536 N N   ? GLY A 1 201 ?  16.584  -3.360 -12.967 1.000 71.790 ? 201 GLY A N   1 
ATOM 1537 C CA  ? GLY A 1 201 ?  16.582  -4.791 -12.708 1.000 71.790 ? 201 GLY A CA  1 
ATOM 1538 C C   ? GLY A 1 201 ?  16.099  -5.144 -11.314 1.000 71.790 ? 201 GLY A C   1 
ATOM 1539 O O   ? GLY A 1 201 ?  16.137  -6.310 -10.914 1.000 71.790 ? 201 GLY A O   1 
ATOM 1540 N N   ? LYS A 1 202 ?  15.683  -4.130 -10.529 1.000 78.650 ? 202 LYS A N   1 
ATOM 1541 C CA  ? LYS A 1 202 ?  15.180  -4.336  -9.174 1.000 78.650 ? 202 LYS A CA  1 
ATOM 1542 C C   ? LYS A 1 202 ?  13.816  -3.677  -8.988 1.000 78.650 ? 202 LYS A C   1 
ATOM 1543 C CB  ? LYS A 1 202 ?  16.170  -3.788  -8.145 1.000 78.650 ? 202 LYS A CB  1 
ATOM 1544 O O   ? LYS A 1 202 ?  13.726  -2.549  -8.499 1.000 78.650 ? 202 LYS A O   1 
ATOM 1545 C CG  ? LYS A 1 202 ?  17.556  -4.412  -8.226 1.000 78.650 ? 202 LYS A CG  1 
ATOM 1546 C CD  ? LYS A 1 202 ?  17.541  -5.867  -7.778 1.000 78.650 ? 202 LYS A CD  1 
ATOM 1547 C CE  ? LYS A 1 202 ?  18.947  -6.451  -7.723 1.000 78.650 ? 202 LYS A CE  1 
ATOM 1548 N NZ  ? LYS A 1 202 ?  18.932  -7.898  -7.356 1.000 78.650 ? 202 LYS A NZ  1 
ATOM 1549 N N   ? PRO A 1 203 ?  12.746  -4.307  -9.441 1.000 86.250 ? 203 PRO A N   1 
ATOM 1550 C CA  ? PRO A 1 203 ?  11.402  -3.734  -9.333 1.000 86.250 ? 203 PRO A CA  1 
ATOM 1551 C C   ? PRO A 1 203 ?  10.888  -3.704  -7.895 1.000 86.250 ? 203 PRO A C   1 
ATOM 1552 C CB  ? PRO A 1 203 ?  10.551  -4.667 -10.198 1.000 86.250 ? 203 PRO A CB  1 
ATOM 1553 O O   ? PRO A 1 203 ?  11.465  -4.349  -7.016 1.000 86.250 ? 203 PRO A O   1 
ATOM 1554 C CG  ? PRO A 1 203 ?  11.215  -6.001 -10.089 1.000 86.250 ? 203 PRO A CG  1 
ATOM 1555 C CD  ? PRO A 1 203 ?  12.700  -5.790 -10.014 1.000 86.250 ? 203 PRO A CD  1 
ATOM 1556 N N   ? GLY A 1 204 ?   9.848  -2.893  -7.619 1.000 88.080 ? 204 GLY A N   1 
ATOM 1557 C CA  ? GLY A 1 204 ?   9.128  -2.949  -6.357 1.000 88.080 ? 204 GLY A CA  1 
ATOM 1558 C C   ? GLY A 1 204 ?   8.334  -4.229  -6.179 1.000 88.080 ? 204 GLY A C   1 
ATOM 1559 O O   ? GLY A 1 204 ?   7.873  -4.821  -7.157 1.000 88.080 ? 204 GLY A O   1 
ATOM 1560 N N   ? VAL A 1 205 ?   8.201  -4.632  -4.874 1.000 92.400 ? 205 VAL A N   1 
ATOM 1561 C CA  ? VAL A 1 205 ?   7.438  -5.837  -4.562 1.000 92.400 ? 205 VAL A CA  1 
ATOM 1562 C C   ? VAL A 1 205 ?   6.142  -5.458  -3.850 1.000 92.400 ? 205 VAL A C   1 
ATOM 1563 C CB  ? VAL A 1 205 ?   8.257  -6.818  -3.694 1.000 92.400 ? 205 VAL A CB  1 
ATOM 1564 O O   ? VAL A 1 205 ?   6.155  -4.674  -2.898 1.000 92.400 ? 205 VAL A O   1 
ATOM 1565 C CG1 ? VAL A 1 205 ?   7.426  -8.052  -3.344 1.000 92.400 ? 205 VAL A CG1 1 
ATOM 1566 C CG2 ? VAL A 1 205 ?   9.542  -7.222  -4.413 1.000 92.400 ? 205 VAL A CG2 1 
ATOM 1567 N N   ? TYR A 1 206 ?   5.084  -6.062  -4.341 1.000 95.090 ? 206 TYR A N   1 
ATOM 1568 C CA  ? TYR A 1 206 ?   3.733  -5.843  -3.836 1.000 95.090 ? 206 TYR A CA  1 
ATOM 1569 C C   ? TYR A 1 206 ?   3.109  -7.151  -3.364 1.000 95.090 ? 206 TYR A C   1 
ATOM 1570 C CB  ? TYR A 1 206 ?   2.852  -5.203  -4.914 1.000 95.090 ? 206 TYR A CB  1 
ATOM 1571 O O   ? TYR A 1 206 ?   3.468  -8.227  -3.846 1.000 95.090 ? 206 TYR A O   1 
ATOM 1572 C CG  ? TYR A 1 206 ?   3.453  -3.964  -5.532 1.000 95.090 ? 206 TYR A CG  1 
ATOM 1573 C CD1 ? TYR A 1 206 ?   3.004  -2.695  -5.173 1.000 95.090 ? 206 TYR A CD1 1 
ATOM 1574 C CD2 ? TYR A 1 206 ?   4.470  -4.060  -6.476 1.000 95.090 ? 206 TYR A CD2 1 
ATOM 1575 C CE1 ? TYR A 1 206 ?   3.553  -1.551  -5.742 1.000 95.090 ? 206 TYR A CE1 1 
ATOM 1576 C CE2 ? TYR A 1 206 ?   5.027  -2.922  -7.051 1.000 95.090 ? 206 TYR A CE2 1 
ATOM 1577 O OH  ? TYR A 1 206 ?   5.110  -0.544  -7.243 1.000 95.090 ? 206 TYR A OH  1 
ATOM 1578 C CZ  ? TYR A 1 206 ?   4.563  -1.674  -6.677 1.000 95.090 ? 206 TYR A CZ  1 
ATOM 1579 N N   ? THR A 1 207 ?   2.267  -6.998  -2.284 1.000 96.670 ? 207 THR A N   1 
ATOM 1580 C CA  ? THR A 1 207 ?   1.433  -8.161  -2.003 1.000 96.670 ? 207 THR A CA  1 
ATOM 1581 C C   ? THR A 1 207 ?   0.397  -8.363  -3.105 1.000 96.670 ? 207 THR A C   1 
ATOM 1582 C CB  ? THR A 1 207 ?   0.721  -8.023  -0.645 1.000 96.670 ? 207 THR A CB  1 
ATOM 1583 O O   ? THR A 1 207 ?  -0.292  -7.419  -3.498 1.000 96.670 ? 207 THR A O   1 
ATOM 1584 C CG2 ? THR A 1 207 ?  -0.109  -9.263  -0.330 1.000 96.670 ? 207 THR A CG2 1 
ATOM 1585 O OG1 ? THR A 1 207 ?   1.700  -7.842   0.386 1.000 96.670 ? 207 THR A OG1 1 
ATOM 1586 N N   ? ASN A 1 208 ?   0.286  -9.602  -3.737 1.000 96.600 ? 208 ASN A N   1 
ATOM 1587 C CA  ? ASN A 1 208 ?  -0.589  -9.951  -4.851 1.000 96.600 ? 208 ASN A CA  1 
ATOM 1588 C C   ? ASN A 1 208 ?  -2.037 -10.111  -4.398 1.000 96.600 ? 208 ASN A C   1 
ATOM 1589 C CB  ? ASN A 1 208 ?  -0.102 -11.230  -5.536 1.000 96.600 ? 208 ASN A CB  1 
ATOM 1590 O O   ? ASN A 1 208 ?  -2.427 -11.176  -3.915 1.000 96.600 ? 208 ASN A O   1 
ATOM 1591 C CG  ? ASN A 1 208 ?  -0.784 -11.476  -6.867 1.000 96.600 ? 208 ASN A CG  1 
ATOM 1592 N ND2 ? ASN A 1 208 ?  -0.299 -12.465  -7.608 1.000 96.600 ? 208 ASN A ND2 1 
ATOM 1593 O OD1 ? ASN A 1 208 ?  -1.739 -10.782  -7.227 1.000 96.600 ? 208 ASN A OD1 1 
ATOM 1594 N N   ? ILE A 1 209 ?  -2.872  -9.086  -4.628 1.000 97.170 ? 209 ILE A N   1 
ATOM 1595 C CA  ? ILE A 1 209 ?  -4.226  -8.991  -4.093 1.000 97.170 ? 209 ILE A CA  1 
ATOM 1596 C C   ? ILE A 1 209 ?  -5.088 -10.112  -4.669 1.000 97.170 ? 209 ILE A C   1 
ATOM 1597 C CB  ? ILE A 1 209 ?  -4.859  -7.615  -4.399 1.000 97.170 ? 209 ILE A CB  1 
ATOM 1598 O O   ? ILE A 1 209 ?  -5.935 -10.674  -3.971 1.000 97.170 ? 209 ILE A O   1 
ATOM 1599 C CG1 ? ILE A 1 209 ?  -4.113  -6.506  -3.649 1.000 97.170 ? 209 ILE A CG1 1 
ATOM 1600 C CG2 ? ILE A 1 209 ?  -6.348  -7.614  -4.040 1.000 97.170 ? 209 ILE A CG2 1 
ATOM 1601 C CD1 ? ILE A 1 209 ?  -4.038  -6.719  -2.144 1.000 97.170 ? 209 ILE A CD1 1 
ATOM 1602 N N   ? CYS A 1 210 ?  -4.934 -10.496  -5.909 1.000 96.550 ? 210 CYS A N   1 
ATOM 1603 C CA  ? CYS A 1 210 ?  -5.777 -11.508  -6.535 1.000 96.550 ? 210 CYS A CA  1 
ATOM 1604 C C   ? CYS A 1 210 ?  -5.664 -12.841  -5.804 1.000 96.550 ? 210 CYS A C   1 
ATOM 1605 C CB  ? CYS A 1 210 ?  -5.397 -11.689  -8.004 1.000 96.550 ? 210 CYS A CB  1 
ATOM 1606 O O   ? CYS A 1 210 ?  -6.593 -13.650  -5.832 1.000 96.550 ? 210 CYS A O   1 
ATOM 1607 S SG  ? CYS A 1 210 ?  -3.837 -12.565  -8.251 1.000 96.550 ? 210 CYS A SG  1 
ATOM 1608 N N   ? GLN A 1 211 ?  -4.505 -13.039  -5.064 1.000 96.810 ? 211 GLN A N   1 
ATOM 1609 C CA  ? GLN A 1 211 ?  -4.284 -14.280  -4.328 1.000 96.810 ? 211 GLN A CA  1 
ATOM 1610 C C   ? GLN A 1 211 ?  -5.026 -14.269  -2.995 1.000 96.810 ? 211 GLN A C   1 
ATOM 1611 C CB  ? GLN A 1 211 ?  -2.789 -14.507  -4.096 1.000 96.810 ? 211 GLN A CB  1 
ATOM 1612 O O   ? GLN A 1 211 ?  -5.156 -15.307  -2.343 1.000 96.810 ? 211 GLN A O   1 
ATOM 1613 C CG  ? GLN A 1 211 ?  -1.986 -14.676  -5.378 1.000 96.810 ? 211 GLN A CG  1 
ATOM 1614 C CD  ? GLN A 1 211 ?  -2.376 -15.918  -6.156 1.000 96.810 ? 211 GLN A CD  1 
ATOM 1615 N NE2 ? GLN A 1 211 ?  -2.392 -15.808  -7.480 1.000 96.810 ? 211 GLN A NE2 1 
ATOM 1616 O OE1 ? GLN A 1 211 ?  -2.660 -16.969  -5.572 1.000 96.810 ? 211 GLN A OE1 1 
ATOM 1617 N N   ? PHE A 1 212 ?  -5.576 -13.032  -2.586 1.000 97.290 ? 212 PHE A N   1 
ATOM 1618 C CA  ? PHE A 1 212 ?  -6.083 -12.902  -1.225 1.000 97.290 ? 212 PHE A CA  1 
ATOM 1619 C C   ? PHE A 1 212 ?  -7.505 -12.354  -1.226 1.000 97.290 ? 212 PHE A C   1 
ATOM 1620 C CB  ? PHE A 1 212 ?  -5.171 -11.992  -0.395 1.000 97.290 ? 212 PHE A CB  1 
ATOM 1621 O O   ? PHE A 1 212 ?  -7.983 -11.851  -0.207 1.000 97.290 ? 212 PHE A O   1 
ATOM 1622 C CG  ? PHE A 1 212 ?  -3.798 -12.561  -0.161 1.000 97.290 ? 212 PHE A CG  1 
ATOM 1623 C CD1 ? PHE A 1 212 ?  -3.576 -13.483   0.855 1.000 97.290 ? 212 PHE A CD1 1 
ATOM 1624 C CD2 ? PHE A 1 212 ?  -2.727 -12.172  -0.956 1.000 97.290 ? 212 PHE A CD2 1 
ATOM 1625 C CE1 ? PHE A 1 212 ?  -2.305 -14.011   1.074 1.000 97.290 ? 212 PHE A CE1 1 
ATOM 1626 C CE2 ? PHE A 1 212 ?  -1.455 -12.696  -0.743 1.000 97.290 ? 212 PHE A CE2 1 
ATOM 1627 C CZ  ? PHE A 1 212 ?  -1.246 -13.614   0.273 1.000 97.290 ? 212 PHE A CZ  1 
ATOM 1628 N N   ? THR A 1 213 ?  -8.152 -12.427  -2.390 1.000 95.750 ? 213 THR A N   1 
ATOM 1629 C CA  ? THR A 1 213 ?  -9.501 -11.880  -2.484 1.000 95.750 ? 213 THR A CA  1 
ATOM 1630 C C   ? THR A 1 213 ? -10.442 -12.593  -1.517 1.000 95.750 ? 213 THR A C   1 
ATOM 1631 C CB  ? THR A 1 213 ? -10.052 -11.995  -3.918 1.000 95.750 ? 213 THR A CB  1 
ATOM 1632 O O   ? THR A 1 213 ? -11.268 -11.954  -0.862 1.000 95.750 ? 213 THR A O   1 
ATOM 1633 C CG2 ? THR A 1 213 ? -11.477 -11.460  -4.005 1.000 95.750 ? 213 THR A CG2 1 
ATOM 1634 O OG1 ? THR A 1 213 ?  -9.216 -11.242  -4.806 1.000 95.750 ? 213 THR A OG1 1 
ATOM 1635 N N   ? ASN A 1 214 ? -10.280 -13.894  -1.395 1.000 96.020 ? 214 ASN A N   1 
ATOM 1636 C CA  ? ASN A 1 214 ? -11.138 -14.665  -0.501 1.000 96.020 ? 214 ASN A CA  1 
ATOM 1637 C C   ? ASN A 1 214 ? -10.920 -14.276   0.958 1.000 96.020 ? 214 ASN A C   1 
ATOM 1638 C CB  ? ASN A 1 214 ? -10.903 -16.165  -0.692 1.000 96.020 ? 214 ASN A CB  1 
ATOM 1639 O O   ? ASN A 1 214 ? -11.881 -14.116   1.712 1.000 96.020 ? 214 ASN A O   1 
ATOM 1640 C CG  ? ASN A 1 214 ? -11.480 -16.685  -1.994 1.000 96.020 ? 214 ASN A CG  1 
ATOM 1641 N ND2 ? ASN A 1 214 ? -10.952 -17.807  -2.470 1.000 96.020 ? 214 ASN A ND2 1 
ATOM 1642 O OD1 ? ASN A 1 214 ? -12.392 -16.084  -2.567 1.000 96.020 ? 214 ASN A OD1 1 
ATOM 1643 N N   ? TRP A 1 215 ?  -9.710 -14.150   1.321 1.000 97.260 ? 215 TRP A N   1 
ATOM 1644 C CA  ? TRP A 1 215 ?  -9.390 -13.746   2.686 1.000 97.260 ? 215 TRP A CA  1 
ATOM 1645 C C   ? TRP A 1 215 ?  -9.983 -12.378   3.002 1.000 97.260 ? 215 TRP A C   1 
ATOM 1646 C CB  ? TRP A 1 215 ?  -7.873 -13.721   2.898 1.000 97.260 ? 215 TRP A CB  1 
ATOM 1647 O O   ? TRP A 1 215 ? -10.574 -12.181   4.067 1.000 97.260 ? 215 TRP A O   1 
ATOM 1648 C CG  ? TRP A 1 215 ?  -7.453 -13.158   4.222 1.000 97.260 ? 215 TRP A CG  1 
ATOM 1649 C CD1 ? TRP A 1 215 ?  -7.380 -13.824   5.414 1.000 97.260 ? 215 TRP A CD1 1 
ATOM 1650 C CD2 ? TRP A 1 215 ?  -7.052 -11.811   4.490 1.000 97.260 ? 215 TRP A CD2 1 
ATOM 1651 C CE2 ? TRP A 1 215 ?  -6.748 -11.731   5.867 1.000 97.260 ? 215 TRP A CE2 1 
ATOM 1652 C CE3 ? TRP A 1 215 ?  -6.918 -10.663   3.697 1.000 97.260 ? 215 TRP A CE3 1 
ATOM 1653 N NE1 ? TRP A 1 215 ?  -6.956 -12.971   6.407 1.000 97.260 ? 215 TRP A NE1 1 
ATOM 1654 C CH2 ? TRP A 1 215 ?  -6.197  -9.438   5.671 1.000 97.260 ? 215 TRP A CH2 1 
ATOM 1655 C CZ2 ? TRP A 1 215 ?  -6.319 -10.546   6.469 1.000 97.260 ? 215 TRP A CZ2 1 
ATOM 1656 C CZ3 ? TRP A 1 215 ?  -6.491  -9.485   4.299 1.000 97.260 ? 215 TRP A CZ3 1 
ATOM 1657 N N   ? ILE A 1 216 ?  -9.825 -11.454   2.107 1.000 97.160 ? 216 ILE A N   1 
ATOM 1658 C CA  ? ILE A 1 216 ? -10.311 -10.091   2.292 1.000 97.160 ? 216 ILE A CA  1 
ATOM 1659 C C   ? ILE A 1 216 ? -11.828 -10.103   2.468 1.000 97.160 ? 216 ILE A C   1 
ATOM 1660 C CB  ? ILE A 1 216 ?  -9.917  -9.184   1.104 1.000 97.160 ? 216 ILE A CB  1 
ATOM 1661 O O   ? ILE A 1 216 ? -12.354  -9.519   3.418 1.000 97.160 ? 216 ILE A O   1 
ATOM 1662 C CG1 ? ILE A 1 216 ?  -8.395  -9.007   1.050 1.000 97.160 ? 216 ILE A CG1 1 
ATOM 1663 C CG2 ? ILE A 1 216 ? -10.623  -7.829   1.201 1.000 97.160 ? 216 ILE A CG2 1 
ATOM 1664 C CD1 ? ILE A 1 216 ?  -7.890  -8.386  -0.245 1.000 97.160 ? 216 ILE A CD1 1 
ATOM 1665 N N   ? ARG A 1 217 ? -12.523 -10.778   1.662 1.000 96.360 ? 217 ARG A N   1 
ATOM 1666 C CA  ? ARG A 1 217 ? -13.980 -10.844   1.702 1.000 96.360 ? 217 ARG A CA  1 
ATOM 1667 C C   ? ARG A 1 217 ? -14.463 -11.525   2.979 1.000 96.360 ? 217 ARG A C   1 
ATOM 1668 C CB  ? ARG A 1 217 ? -14.519 -11.585   0.477 1.000 96.360 ? 217 ARG A CB  1 
ATOM 1669 O O   ? ARG A 1 217 ? -15.399 -11.050   3.626 1.000 96.360 ? 217 ARG A O   1 
ATOM 1670 C CG  ? ARG A 1 217 ? -14.426 -10.788  -0.815 1.000 96.360 ? 217 ARG A CG  1 
ATOM 1671 C CD  ? ARG A 1 217 ? -15.076 -11.523  -1.979 1.000 96.360 ? 217 ARG A CD  1 
ATOM 1672 N NE  ? ARG A 1 217 ? -14.890 -10.809  -3.239 1.000 96.360 ? 217 ARG A NE  1 
ATOM 1673 N NH1 ? ARG A 1 217 ? -13.746 -12.524  -4.281 1.000 96.360 ? 217 ARG A NH1 1 
ATOM 1674 N NH2 ? ARG A 1 217 ? -14.150 -10.564  -5.399 1.000 96.360 ? 217 ARG A NH2 1 
ATOM 1675 C CZ  ? ARG A 1 217 ? -14.263 -11.301  -4.303 1.000 96.360 ? 217 ARG A CZ  1 
ATOM 1676 N N   ? ASP A 1 218 ? -13.828 -12.637   3.265 1.000 96.940 ? 218 ASP A N   1 
ATOM 1677 C CA  ? ASP A 1 218 ? -14.199 -13.405   4.450 1.000 96.940 ? 218 ASP A CA  1 
ATOM 1678 C C   ? ASP A 1 218 ? -13.985 -12.589   5.723 1.000 96.940 ? 218 ASP A C   1 
ATOM 1679 C CB  ? ASP A 1 218 ? -13.397 -14.706   4.519 1.000 96.940 ? 218 ASP A CB  1 
ATOM 1680 O O   ? ASP A 1 218 ? -14.820 -12.613   6.629 1.000 96.940 ? 218 ASP A O   1 
ATOM 1681 C CG  ? ASP A 1 218 ? -13.845 -15.734   3.494 1.000 96.940 ? 218 ASP A CG  1 
ATOM 1682 O OD1 ? ASP A 1 218 ? -14.923 -15.560   2.887 1.000 96.940 ? 218 ASP A OD1 1 
ATOM 1683 O OD2 ? ASP A 1 218 ? -13.114 -16.728   3.295 1.000 96.940 ? 218 ASP A OD2 1 
ATOM 1684 N N   ? THR A 1 219 ? -12.882 -11.926   5.851 1.000 96.650 ? 219 THR A N   1 
ATOM 1685 C CA  ? THR A 1 219 ? -12.582 -11.102   7.016 1.000 96.650 ? 219 THR A CA  1 
ATOM 1686 C C   ? THR A 1 219 ? -13.613  -9.987   7.170 1.000 96.650 ? 219 THR A C   1 
ATOM 1687 C CB  ? THR A 1 219 ? -11.172 -10.491   6.921 1.000 96.650 ? 219 THR A CB  1 
ATOM 1688 O O   ? THR A 1 219 ? -14.099  -9.731   8.273 1.000 96.650 ? 219 THR A O   1 
ATOM 1689 C CG2 ? THR A 1 219 ? -10.855  -9.643   8.148 1.000 96.650 ? 219 THR A CG2 1 
ATOM 1690 O OG1 ? THR A 1 219 ? -10.207 -11.545   6.820 1.000 96.650 ? 219 THR A OG1 1 
ATOM 1691 N N   ? MET A 1 220 ? -13.976  -9.332   6.038 1.000 96.320 ? 220 MET A N   1 
ATOM 1692 C CA  ? MET A 1 220 ? -14.958  -8.252   6.065 1.000 96.320 ? 220 MET A CA  1 
ATOM 1693 C C   ? MET A 1 220 ? -16.331  -8.774   6.476 1.000 96.320 ? 220 MET A C   1 
ATOM 1694 C CB  ? MET A 1 220 ? -15.046  -7.570   4.699 1.000 96.320 ? 220 MET A CB  1 
ATOM 1695 O O   ? MET A 1 220 ? -17.037  -8.131   7.254 1.000 96.320 ? 220 MET A O   1 
ATOM 1696 C CG  ? MET A 1 220 ? -13.829  -6.725   4.356 1.000 96.320 ? 220 MET A CG  1 
ATOM 1697 S SD  ? MET A 1 220 ? -13.972  -5.920   2.713 1.000 96.320 ? 220 MET A SD  1 
ATOM 1698 C CE  ? MET A 1 220 ? -14.998  -7.141   1.847 1.000 96.320 ? 220 MET A CE  1 
ATOM 1699 N N   ? GLN A 1 221 ? -16.732  -9.920   6.083 1.000 95.590 ? 221 GLN A N   1 
ATOM 1700 C CA  ? GLN A 1 221 ? -18.037 -10.516   6.352 1.000 95.590 ? 221 GLN A CA  1 
ATOM 1701 C C   ? GLN A 1 221 ? -18.152 -10.950   7.810 1.000 95.590 ? 221 GLN A C   1 
ATOM 1702 C CB  ? GLN A 1 221 ? -18.284 -11.708   5.427 1.000 95.590 ? 221 GLN A CB  1 
ATOM 1703 O O   ? GLN A 1 221 ? -19.214 -10.812   8.422 1.000 95.590 ? 221 GLN A O   1 
ATOM 1704 C CG  ? GLN A 1 221 ? -18.600 -11.317   3.990 1.000 95.590 ? 221 GLN A CG  1 
ATOM 1705 C CD  ? GLN A 1 221 ? -18.694 -12.515   3.063 1.000 95.590 ? 221 GLN A CD  1 
ATOM 1706 N NE2 ? GLN A 1 221 ? -18.975 -12.258   1.789 1.000 95.590 ? 221 GLN A NE2 1 
ATOM 1707 O OE1 ? GLN A 1 221 ? -18.514 -13.661   3.487 1.000 95.590 ? 221 GLN A OE1 1 
ATOM 1708 N N   ? ARG A 1 222 ? -17.152 -11.449   8.380 1.000 94.200 ? 222 ARG A N   1 
ATOM 1709 C CA  ? ARG A 1 222 ? -17.146 -11.984   9.738 1.000 94.200 ? 222 ARG A CA  1 
ATOM 1710 C C   ? ARG A 1 222 ? -17.101 -10.861  10.769 1.000 94.200 ? 222 ARG A C   1 
ATOM 1711 C CB  ? ARG A 1 222 ? -15.959 -12.929   9.939 1.000 94.200 ? 222 ARG A CB  1 
ATOM 1712 O O   ? ARG A 1 222 ? -17.370 -11.085  11.951 1.000 94.200 ? 222 ARG A O   1 
ATOM 1713 C CG  ? ARG A 1 222 ? -16.115 -14.271   9.243 1.000 94.200 ? 222 ARG A CG  1 
ATOM 1714 C CD  ? ARG A 1 222 ? -14.993 -15.232   9.612 1.000 94.200 ? 222 ARG A CD  1 
ATOM 1715 N NE  ? ARG A 1 222 ? -13.898 -15.177   8.648 1.000 94.200 ? 222 ARG A NE  1 
ATOM 1716 N NH1 ? ARG A 1 222 ? -12.330 -16.112  10.064 1.000 94.200 ? 222 ARG A NH1 1 
ATOM 1717 N NH2 ? ARG A 1 222 ? -11.739 -15.499   7.936 1.000 94.200 ? 222 ARG A NH2 1 
ATOM 1718 C CZ  ? ARG A 1 222 ? -12.658 -15.596   8.885 1.000 94.200 ? 222 ARG A CZ  1 
ATOM 1719 N N   ? ASN A 1 223 ? -16.820  -9.540  10.316 1.000 89.860 ? 223 ASN A N   1 
ATOM 1720 C CA  ? ASN A 1 223 ? -16.635  -8.448  11.266 1.000 89.860 ? 223 ASN A CA  1 
ATOM 1721 C C   ? ASN A 1 223 ? -17.470  -7.228  10.889 1.000 89.860 ? 223 ASN A C   1 
ATOM 1722 C CB  ? ASN A 1 223 ? -15.156  -8.068  11.366 1.000 89.860 ? 223 ASN A CB  1 
ATOM 1723 O O   ? ASN A 1 223 ? -17.818  -6.419  11.750 1.000 89.860 ? 223 ASN A O   1 
ATOM 1724 C CG  ? ASN A 1 223 ? -14.340  -9.091  12.133 1.000 89.860 ? 223 ASN A CG  1 
ATOM 1725 N ND2 ? ASN A 1 223 ? -13.668  -9.978  11.408 1.000 89.860 ? 223 ASN A ND2 1 
ATOM 1726 O OD1 ? ASN A 1 223 ? -14.315  -9.085  13.366 1.000 89.860 ? 223 ASN A OD1 1 
# 
loop_
_struct_sheet_range.sheet_id 
_struct_sheet_range.id 
_struct_sheet_range.beg_label_comp_id 
_struct_sheet_range.beg_label_asym_id 
_struct_sheet_range.beg_label_seq_id 
_struct_sheet_range.pdbx_beg_PDB_ins_code 
_struct_sheet_range.end_label_comp_id 
_struct_sheet_range.end_label_asym_id 
_struct_sheet_range.end_label_seq_id 
_struct_sheet_range.pdbx_end_PDB_ins_code 
_struct_sheet_range.beg_auth_comp_id 
_struct_sheet_range.beg_auth_asym_id 
_struct_sheet_range.beg_auth_seq_id 
_struct_sheet_range.end_auth_comp_id 
_struct_sheet_range.end_auth_asym_id 
_struct_sheet_range.end_auth_seq_id 
A A ILE A   3 ? ILE A   3 ? ILE A 3   ILE A 3   
A B ASP A 170 ? ASP A 170 ? ASP A 170 ASP A 170 
B C GLN A   6 ? GLU A   7 ? GLN A 6   GLU A 7   
B D GLU A 105 ? LEU A 106 ? GLU A 105 LEU A 106 
B E HIS A 116 ? GLY A 121 ? HIS A 116 GLY A 121 
B F GLN A 137 ? ILE A 144 ? GLN A 137 ILE A 144 
B G MET A 159 ? GLY A 163 ? MET A 159 GLY A 163 
B H PRO A 179 ? CYS A 182 ? PRO A 179 CYS A 182 
B I ARG A 185 ? TRP A 192 ? ARG A 185 TRP A 192 
B J GLY A 204 ? ASN A 208 ? GLY A 204 ASN A 208 
C K GLN A  16 ? HIS A  21 ? GLN A 16  HIS A 21  
C L LYS A  24 ? ASN A  33 ? LYS A 24  ASN A 33  
C M TRP A  36 ? THR A  39 ? TRP A 36  THR A 39  
C N HIS A  49 ? MET A  52 ? HIS A 49  MET A 52  
C O GLN A  65 ? GLN A  74 ? GLN A 65  GLN A 74  
C P MET A  88 ? LEU A  92 ? MET A 88  LEU A 92  
D Q SER A  56 ? SER A  56 ? SER A 56  SER A 56  
D R LEU A 135 ? LEU A 135 ? LEU A 135 LEU A 135 
E S GLN A 199 ? GLN A 199 ? GLN A 199 GLN A 199 
E T LYS A 202 ? LYS A 202 ? LYS A 202 LYS A 202 
# 
loop_
_struct_conf.id 
_struct_conf.conf_type_id 
_struct_conf.beg_label_comp_id 
_struct_conf.beg_label_asym_id 
_struct_conf.beg_label_seq_id 
_struct_conf.pdbx_beg_PDB_ins_code 
_struct_conf.end_label_comp_id 
_struct_conf.end_label_asym_id 
_struct_conf.end_label_seq_id 
_struct_conf.pdbx_end_PDB_ins_code 
_struct_conf.beg_auth_comp_id 
_struct_conf.beg_auth_asym_id 
_struct_conf.beg_auth_seq_id 
_struct_conf.end_auth_comp_id 
_struct_conf.end_auth_asym_id 
_struct_conf.end_auth_seq_id 
STRN1         STRN         ILE A   3 ? ILE A   3 ? ILE A 3   ILE A 3   
TURN_TY1_P1   TURN_TY1_P   GLY A   4 ? GLY A   4 ? GLY A 4   GLY A 4   
STRN2         STRN         GLN A   6 ? GLU A   7 ? GLN A 6   GLU A 7   
HELX_LH_PP_P1 HELX_LH_PP_P CYS A   8 ? PRO A   9 ? CYS A 8   PRO A 9   
TURN_TY1_P2   TURN_TY1_P   LYS A  10 ? HIS A  11 ? LYS A 10  HIS A 11  
BEND1         BEND         ALA A  12 ? ALA A  12 ? ALA A 12  ALA A 12  
TURN_TY1_P3   TURN_TY1_P   PRO A  14 ? PHE A  15 ? PRO A 14  PHE A 15  
STRN3         STRN         GLN A  16 ? HIS A  21 ? GLN A 16  HIS A 21  
TURN_TY1_P4   TURN_TY1_P   ARG A  22 ? LYS A  23 ? ARG A 22  LYS A 23  
STRN4         STRN         LYS A  24 ? ASN A  33 ? LYS A 24  ASN A 33  
TURN_TY1_P5   TURN_TY1_P   LYS A  34 ? ASP A  35 ? LYS A 34  ASP A 35  
STRN5         STRN         TRP A  36 ? THR A  39 ? TRP A 36  THR A 39  
HELX_RH_3T_P1 HELX_RH_3T_P ALA A  41 ? CYS A  43 ? ALA A 41  CYS A 43  
BEND2         BEND         GLN A  46 ? ASN A  47 ? GLN A 46  ASN A 47  
STRN6         STRN         HIS A  49 ? MET A  52 ? HIS A 49  MET A 52  
BEND3         BEND         GLY A  53 ? GLY A  53 ? GLY A 53  GLY A 53  
BEND4         BEND         HIS A  55 ? HIS A  55 ? HIS A 55  HIS A 55  
STRN7         STRN         SER A  56 ? SER A  56 ? SER A 56  SER A 56  
BEND5         BEND         LEU A  57 ? ASP A  59 ? LEU A 57  ASP A 59  
BEND6         BEND         GLY A  62 ? GLY A  62 ? GLY A 62  GLY A 62  
STRN8         STRN         GLN A  65 ? GLN A  74 ? GLN A 65  GLN A 74  
TURN_TY1_P6   TURN_TY1_P   SER A  76 ? ALA A  77 ? SER A 76  ALA A 77  
TURN_TY1_P7   TURN_TY1_P   PRO A  80 ? THR A  82 ? PRO A 80  THR A 82  
TURN_TY1_P8   TURN_TY1_P   ASP A  84 ? SER A  85 ? ASP A 84  SER A 85  
STRN9         STRN         MET A  88 ? LEU A  92 ? MET A 88  LEU A 92  
BEND7         BEND         ARG A  93 ? ASN A  94 ? ARG A 93  ASN A 94  
BEND8         BEND         ASN A  99 ? ASN A  99 ? ASN A 99  ASN A 99  
TURN_TY1_P9   TURN_TY1_P   GLN A 100 ? TYR A 101 ? GLN A 100 TYR A 101 
BEND9         BEND         VAL A 102 ? VAL A 102 ? VAL A 102 VAL A 102 
STRN10        STRN         GLU A 105 ? LEU A 106 ? GLU A 105 LEU A 106 
HELX_LH_PP_P2 HELX_LH_PP_P ALA A 107 ? ALA A 107 ? ALA A 107 ALA A 107 
BEND10        BEND         THR A 108 ? GLU A 109 ? THR A 108 GLU A 109 
HELX_LH_PP_P3 HELX_LH_PP_P CYS A 110 ? GLN A 112 ? CYS A 110 GLN A 112 
TURN_TY1_P10  TURN_TY1_P   PRO A 113 ? ASN A 114 ? PRO A 113 ASN A 114 
STRN11        STRN         HIS A 116 ? GLY A 121 ? HIS A 116 GLY A 121 
BEND11        BEND         TRP A 122 ? GLY A 123 ? TRP A 122 GLY A 123 
BEND12        BEND         ILE A 125 ? VAL A 129 ? ILE A 125 VAL A 129 
BEND13        BEND         ASP A 134 ? ASP A 134 ? ASP A 134 ASP A 134 
STRN12        STRN         LEU A 135 ? LEU A 135 ? LEU A 135 LEU A 135 
HELX_LH_PP_P4 HELX_LH_PP_P LEU A 136 ? LEU A 136 ? LEU A 136 LEU A 136 
STRN13        STRN         GLN A 137 ? ILE A 144 ? GLN A 137 ILE A 144 
HELX_RH_AL_P1 HELX_RH_AL_P HIS A 146 ? ALA A 152 ? HIS A 146 ALA A 152 
BEND14        BEND         TYR A 153 ? TYR A 153 ? TYR A 153 TYR A 153 
TURN_TY1_P11  TURN_TY1_P   GLU A 157 ? ASN A 158 ? GLU A 157 ASN A 158 
STRN14        STRN         MET A 159 ? GLY A 163 ? MET A 159 GLY A 163 
TURN_TY1_P12  TURN_TY1_P   ARG A 165 ? GLY A 166 ? ARG A 165 GLY A 166 
BEND15        BEND         GLY A 167 ? GLY A 167 ? GLY A 167 GLY A 167 
STRN15        STRN         ASP A 170 ? ASP A 170 ? ASP A 170 ASP A 170 
TURN_TY1_P13  TURN_TY1_P   GLN A 173 ? GLY A 174 ? GLN A 173 GLY A 174 
TURN_TY1_P14  TURN_TY1_P   SER A 176 ? GLY A 177 ? SER A 176 GLY A 177 
STRN16        STRN         PRO A 179 ? CYS A 182 ? PRO A 179 CYS A 182 
TURN_TY1_P15  TURN_TY1_P   ILE A 183 ? ASN A 184 ? ILE A 183 ASN A 184 
STRN17        STRN         ARG A 185 ? TRP A 192 ? ARG A 185 TRP A 192 
BEND16        BEND         GLN A 195 ? ILE A 196 ? GLN A 195 ILE A 196 
BEND17        BEND         ALA A 198 ? ALA A 198 ? ALA A 198 ALA A 198 
STRN18        STRN         GLN A 199 ? GLN A 199 ? GLN A 199 GLN A 199 
TURN_TY1_P16  TURN_TY1_P   SER A 200 ? GLY A 201 ? SER A 200 GLY A 201 
STRN19        STRN         LYS A 202 ? LYS A 202 ? LYS A 202 LYS A 202 
STRN20        STRN         GLY A 204 ? ASN A 208 ? GLY A 204 ASN A 208 
HELX_RH_3T_P2 HELX_RH_3T_P ILE A 209 ? PHE A 212 ? ILE A 209 PHE A 212 
HELX_RH_AL_P2 HELX_RH_AL_P THR A 213 ? ARG A 222 ? THR A 213 ARG A 222 
# 
